# Supplementary material for: AhR diminishes the efficacy of chemotherapy via suppressing STING dependent type-I interferon in bladder cancer
Source: Nat Commun. 2023 Sep 5;14:5415. doi: 10.1038/s41467-023-41218-5 (PMC10480448; doi:10.1038/s41467-023-41218-5)
Supplement: Supplementary file 4 — Supplementary Data 1 [file 41467_2023_41218_MOESM4_ESM.zip]

Archive with 14 entries (9 files):
- I-TASSER Results for AhR & initial and final configurations for molecular dynamics trajectories/
- I-TASSER Results for AhR & initial and final configurations for molecular dynamics trajectories/I-TASSER Results for AhR.pdb
- I-TASSER Results for AhR & initial and final configurations for molecular dynamics trajectories/Interaction of dimer STING with AhR in state with endogenous ligand (Kyn) binding/
- I-TASSER Results for AhR & initial and final configurations for molecular dynamics trajectories/Interaction of dimer STING with AhR in state with endogenous ligand (Kyn) binding/final structure_1.pdb
- I-TASSER Results for AhR & initial and final configurations for molecular dynamics trajectories/Interaction of dimer STING with AhR in state with endogenous ligand (Kyn) binding/initial structure_1.pdb
- I-TASSER Results for AhR & initial and final configurations for molecular dynamics trajectories/Interaction of dimer STING with AhR in state without endogenous ligand (Kyn) binding/
- I-TASSER Results for AhR & initial and final configurations for molecular dynamics trajectories/Interaction of dimer STING with AhR in state without endogenous ligand (Kyn) binding/final structure_1.pdb
- I-TASSER Results for AhR & initial and final configurations for molecular dynamics trajectories/Interaction of dimer STING with AhR in state without endogenous ligand (Kyn) binding/initial structure_1.pdb
- I-TASSER Results for AhR & initial and final configurations for molecular dynamics trajectories/Interaction of monomer STING with AhR in state with endogenous ligand (Kyn) binding/
- I-TASSER Results for AhR & initial and final configurations for molecular dynamics trajectories/Interaction of monomer STING with AhR in state with endogenous ligand (Kyn) binding/final structure_1.pdb
- I-TASSER Results for AhR & initial and final configurations for molecular dynamics trajectories/Interaction of monomer STING with AhR in state with endogenous ligand (Kyn) binding/initial structure_1.pdb
- I-TASSER Results for AhR & initial and final configurations for molecular dynamics trajectories/Interaction of monomer STING with AhR in state without endogenous ligand (Kyn) binding/
- I-TASSER Results for AhR & initial and final configurations for molecular dynamics trajectories/Interaction of monomer STING with AhR in state without endogenous ligand (Kyn) binding/final structure_1.pdb
- I-TASSER Results for AhR & initial and final configurations for molecular dynamics trajectories/Interaction of monomer STING with AhR in state without endogenous ligand (Kyn) binding/initial structure_1.pdb
