# Supplementary material for: AhR diminishes the efficacy of chemotherapy via suppressing STING dependent type-I interferon in bladder cancer
Source: Nat Commun. 2023 Sep 5;14:5415. doi: 10.1038/s41467-023-41218-5 (PMC10480448; doi:10.1038/s41467-023-41218-5)
Supplement: Supplementary file 4 — Supplementary Data 1 [file 41467_2023_41218_MOESM4_ESM.zip › I-TASSER Results for AhR & initial and final configurations for molecular dynamics trajectories/I-TASSER Results for AhR.pdb]

HEADER protein
METHOD
METHOD    The models are generated by I-TASSER which combines the
METHOD    methods of threading, ab initio modeling and structural
METHOD    refinement. The procedure is fully automated.
METHOD
METHOD    Please cite following articles when you use the I-TASSER server:
METHOD 1. Ambrish Roy, Alper Kucukural, Yang Zhang. I-TASSER: a unified
METHOD    platform for automated protein structure and function prediction.
METHOD    Nature Protocols, vol 5, 725-738 (2010). 
METHOD 2. Yang Zhang. I-TASSER server for protein 3D structure prediction. 
METHOD    BMC Bioinformatics, 9:40 (2008).
METHOD
MODEL  4
REMARK PARENT 4f3l 7e2c_I 4f3l_A 3ja4_A 4zp4_A 7woo_F 
ATOM      1  N   MET A   1      82.407  59.073 108.252  1.00 16.91              
ATOM      2  CA  MET A   1      81.962  59.658 106.985  1.00 16.91              
ATOM      3  HA  MET A   1      81.355  60.536 107.203  1.00 16.91              
ATOM      4  CB  MET A   1      83.174  60.108 106.155  1.00 16.91              
ATOM      5  HB1 MET A   1      82.823  60.482 105.192  1.00 16.91              
ATOM      6  HB2 MET A   1      83.827  59.253 105.978  1.00 16.91              
ATOM      7  CG  MET A   1      83.966  61.225 106.846  1.00 16.91              
ATOM      8  HG1 MET A   1      84.353  60.859 107.797  1.00 16.91              
ATOM      9  HG2 MET A   1      83.282  62.048 107.057  1.00 16.91              
ATOM     10  SD  MET A   1      85.349  61.888 105.876  1.00 16.91              
ATOM     11  CE  MET A   1      86.512  60.500 105.952  1.00 16.91              
ATOM     12  HE1 MET A   1      87.434  60.773 105.438  1.00 16.91              
ATOM     13  HE2 MET A   1      86.737  60.267 106.993  1.00 16.91              
ATOM     14  HE3 MET A   1      86.079  59.625 105.468  1.00 16.91              
ATOM     15  C   MET A   1      81.093  58.694 106.174  1.00 16.91              
ATOM     16  O   MET A   1      80.159  59.104 105.491  1.00 16.91              
ATOM     17  N   ASN A   2      81.253  57.398 106.446  1.00 15.29              
ATOM     18  H   ASN A   2      82.052  57.180 107.027  1.00 15.29              
ATOM     19  CA  ASN A   2      80.149  56.433 106.441  1.00 15.29              
ATOM     20  HA  ASN A   2      79.568  56.575 105.526  1.00 15.29              
ATOM     21  CB  ASN A   2      80.775  55.023 106.424  1.00 15.29              
ATOM     22  HB1 ASN A   2      81.067  54.726 107.431  1.00 15.29              
ATOM     23  HB2 ASN A   2      81.668  55.028 105.798  1.00 15.29              
ATOM     24  CG  ASN A   2      79.845  53.983 105.831  1.00 15.29              
ATOM     25  OD1 ASN A   2      79.833  53.761 104.635  1.00 15.29              
ATOM     26  ND2 ASN A   2      79.039  53.332 106.631  1.00 15.29              
ATOM     27 1HD2 ASN A   2      78.981  53.568 107.607  1.00 15.29              
ATOM     28 2HD2 ASN A   2      78.413  52.664 106.187  1.00 15.29              
ATOM     29  C   ASN A   2      79.210  56.674 107.651  1.00 15.29              
ATOM     30  O   ASN A   2      78.477  55.774 108.064  1.00 15.29              
ATOM     31  N   SER A   3      79.171  57.915 108.171  1.00 14.04              
ATOM     32  H   SER A   3      80.004  58.463 108.017  1.00 14.04              
ATOM     33  CA  SER A   3      77.950  58.739 108.316  1.00 14.04              
ATOM     34  HA  SER A   3      77.426  58.398 109.211  1.00 14.04              
ATOM     35  CB  SER A   3      78.349  60.202 108.559  1.00 14.04              
ATOM     36  HB1 SER A   3      78.913  60.575 107.703  1.00 14.04              
ATOM     37  HB2 SER A   3      78.975  60.264 109.450  1.00 14.04              
ATOM     38  OG  SER A   3      77.201  61.003 108.743  1.00 14.04              
ATOM     39  HG  SER A   3      76.730  60.993 107.896  1.00 14.04              
ATOM     40  C   SER A   3      76.982  58.586 107.149  1.00 14.04              
ATOM     41  O   SER A   3      76.593  59.541 106.477  1.00 14.04              
ATOM     42  N   SER A   4      76.574  57.340 106.963  1.00 12.87              
ATOM     43  H   SER A   4      76.957  56.665 107.611  1.00 12.87              
ATOM     44  CA  SER A   4      75.460  56.852 106.194  1.00 12.87              
ATOM     45  HA  SER A   4      75.461  57.328 105.216  1.00 12.87              
ATOM     46  CB  SER A   4      75.583  55.323 106.000  1.00 12.87              
ATOM     47  HB1 SER A   4      76.311  55.139 105.211  1.00 12.87              
ATOM     48  HB2 SER A   4      74.625  54.919 105.667  1.00 12.87              
ATOM     49  OG  SER A   4      76.024  54.611 107.152  1.00 12.87              
ATOM     50  HG  SER A   4      76.922  54.883 107.388  1.00 12.87              
ATOM     51  C   SER A   4      74.179  57.278 106.891  1.00 12.87              
ATOM     52  O   SER A   4      73.361  56.483 107.337  1.00 12.87              
ATOM     53  N   SER A   5      74.010  58.595 106.985  1.00 12.36              
ATOM     54  H   SER A   5      74.725  59.203 106.595  1.00 12.36              
ATOM     55  CA  SER A   5      72.757  59.206 107.386  1.00 12.36              
ATOM     56  HA  SER A   5      72.543  58.899 108.410  1.00 12.36              
ATOM     57  CB  SER A   5      72.870  60.734 107.368  1.00 12.36              
ATOM     58  HB1 SER A   5      73.607  61.044 108.110  1.00 12.36              
ATOM     59  HB2 SER A   5      71.906  61.178 107.620  1.00 12.36              
ATOM     60  OG  SER A   5      73.283  61.175 106.089  1.00 12.36              
ATOM     61  HG  SER A   5      73.474  62.118 106.134  1.00 12.36              
ATOM     62  C   SER A   5      71.584  58.730 106.538  1.00 12.36              
ATOM     63  O   SER A   5      70.429  58.886 106.933  1.00 12.36              
ATOM     64  N   ALA A   6      71.905  58.259 105.331  1.00 11.33              
ATOM     65  H   ALA A   6      72.886  58.098 105.194  1.00 11.33              
ATOM     66  CA  ALA A   6      71.121  58.263 104.115  1.00 11.33              
ATOM     67  HA  ALA A   6      71.813  58.031 103.304  1.00 11.33              
ATOM     68  CB  ALA A   6      70.115  57.107 104.156  1.00 11.33              
ATOM     69  HB1 ALA A   6      69.662  56.984 103.173  1.00 11.33              
ATOM     70  HB2 ALA A   6      70.629  56.178 104.412  1.00 11.33              
ATOM     71  HB3 ALA A   6      69.345  57.301 104.902  1.00 11.33              
ATOM     72  C   ALA A   6      70.515  59.628 103.745  1.00 11.33              
ATOM     73  O   ALA A   6      70.311  59.901 102.565  1.00 11.33              
ATOM     74  N   ASN A   7      70.237  60.489 104.735  1.00 11.02              
ATOM     75  H   ASN A   7      70.433  60.165 105.671  1.00 11.02              
ATOM     76  CA  ASN A   7      69.455  61.711 104.647  1.00 11.02              
ATOM     77  HA  ASN A   7      69.072  61.931 105.645  1.00 11.02              
ATOM     78  CB  ASN A   7      70.409  62.849 104.238  1.00 11.02              
ATOM     79  HB1 ASN A   7      70.618  62.787 103.169  1.00 11.02              
ATOM     80  HB2 ASN A   7      71.352  62.741 104.772  1.00 11.02              
ATOM     81  CG  ASN A   7      69.867  64.225 104.570  1.00 11.02              
ATOM     82  OD1 ASN A   7      70.246  64.844 105.547  1.00 11.02              
ATOM     83  ND2 ASN A   7      68.962  64.745 103.781  1.00 11.02              
ATOM     84 1HD2 ASN A   7      68.564  64.172 103.044  1.00 11.02              
ATOM     85 2HD2 ASN A   7      68.641  65.665 104.012  1.00 11.02              
ATOM     86  C   ASN A   7      68.231  61.492 103.730  1.00 11.02              
ATOM     87  O   ASN A   7      67.876  62.338 102.908  1.00 11.02              
ATOM     88  N   ILE A   8      67.635  60.296 103.853  1.00  9.38              
ATOM     89  H   ILE A   8      68.033  59.682 104.547  1.00  9.38              
ATOM     90  CA  ILE A   8      66.586  59.699 103.016  1.00  9.38              
ATOM     91  HA  ILE A   8      66.879  59.871 101.984  1.00  9.38              
ATOM     92  CB  ILE A   8      66.582  58.165 103.246  1.00  9.38              
ATOM     93  HB  ILE A   8      67.592  57.836 103.011  1.00  9.38              
ATOM     94  CG2 ILE A   8      66.307  57.788 104.715  1.00  9.38              
ATOM     95 1HG2 ILE A   8      65.315  58.134 105.009  1.00  9.38              
ATOM     96 2HG2 ILE A   8      66.346  56.706 104.835  1.00  9.38              
ATOM     97 3HG2 ILE A   8      67.051  58.224 105.380  1.00  9.38              
ATOM     98  CG1 ILE A   8      65.638  57.388 102.299  1.00  9.38              
ATOM     99 1HG1 ILE A   8      65.548  57.922 101.357  1.00  9.38              
ATOM    100 2HG1 ILE A   8      64.642  57.322 102.738  1.00  9.38              
ATOM    101  CD1 ILE A   8      66.127  55.965 101.998  1.00  9.38              
ATOM    102  HD1 ILE A   8      65.425  55.479 101.321  1.00  9.38              
ATOM    103  HD2 ILE A   8      67.108  56.003 101.523  1.00  9.38              
ATOM    104  HD3 ILE A   8      66.192  55.383 102.917  1.00  9.38              
ATOM    105  C   ILE A   8      65.220  60.387 103.198  1.00  9.38              
ATOM    106  O   ILE A   8      64.155  59.783 103.092  1.00  9.38              
ATOM    107  N   THR A   9      65.261  61.686 103.480  1.00  9.61              
ATOM    108  H   THR A   9      66.183  62.091 103.548  1.00  9.61              
ATOM    109  CA  THR A   9      64.174  62.657 103.499  1.00  9.61              
ATOM    110  HA  THR A   9      63.373  62.267 104.126  1.00  9.61              
ATOM    111  CB  THR A   9      64.663  63.983 104.115  1.00  9.61              
ATOM    112  HB  THR A   9      65.347  64.481 103.427  1.00  9.61              
ATOM    113  CG2 THR A   9      63.516  64.928 104.476  1.00  9.61              
ATOM    114 1HG2 THR A   9      62.968  65.208 103.577  1.00  9.61              
ATOM    115 2HG2 THR A   9      62.836  64.439 105.173  1.00  9.61              
ATOM    116 3HG2 THR A   9      63.915  65.834 104.933  1.00  9.61              
ATOM    117  OG1 THR A   9      65.354  63.727 105.322  1.00  9.61              
ATOM    118  HG1 THR A   9      65.608  64.573 105.699  1.00  9.61              
ATOM    119  C   THR A   9      63.625  62.852 102.083  1.00  9.61              
ATOM    120  O   THR A   9      63.839  63.882 101.450  1.00  9.61              
ATOM    121  N   TYR A  10      63.004  61.794 101.558  1.00  8.65              
ATOM    122  H   TYR A  10      62.955  60.978 102.160  1.00  8.65              
ATOM    123  CA  TYR A  10      62.616  61.579 100.163  1.00  8.65              
ATOM    124  HA  TYR A  10      63.490  61.797  99.548  1.00  8.65              
ATOM    125  CB  TYR A  10      62.298  60.081  99.998  1.00  8.65              
ATOM    126  HB1 TYR A  10      61.485  59.826 100.680  1.00  8.65              
ATOM    127  HB2 TYR A  10      63.172  59.505 100.306  1.00  8.65              
ATOM    128  CG  TYR A  10      61.926  59.635  98.596  1.00  8.65              
ATOM    129  CD1 TYR A  10      60.728  58.927  98.385  1.00  8.65              
ATOM    130  HD1 TYR A  10      60.102  58.672  99.230  1.00  8.65              
ATOM    131  CE1 TYR A  10      60.334  58.579  97.081  1.00  8.65              
ATOM    132  HE1 TYR A  10      59.423  58.024  96.924  1.00  8.65              
ATOM    133  CZ  TYR A  10      61.124  58.970  95.980  1.00  8.65              
ATOM    134  OH  TYR A  10      60.638  58.804  94.721  1.00  8.65              
ATOM    135  HH  TYR A  10      61.311  59.072  94.084  1.00  8.65              
ATOM    136  CE2 TYR A  10      62.363  59.613  96.193  1.00  8.65              
ATOM    137  HE2 TYR A  10      62.980  59.931  95.360  1.00  8.65              
ATOM    138  CD2 TYR A  10      62.762  59.936  97.504  1.00  8.65              
ATOM    139  HD2 TYR A  10      63.688  60.469  97.662  1.00  8.65              
ATOM    140  C   TYR A  10      61.499  62.528  99.663  1.00  8.65              
ATOM    141  O   TYR A  10      60.353  62.144  99.409  1.00  8.65              
ATOM    142  N   ALA A  11      61.836  63.811  99.571  1.00  9.48              
ATOM    143  H   ALA A  11      62.810  64.039  99.748  1.00  9.48              
ATOM    144  CA  ALA A  11      60.938  64.930  99.332  1.00  9.48              
ATOM    145  HA  ALA A  11      60.179  64.911 100.115  1.00  9.48              
ATOM    146  CB  ALA A  11      61.769  66.208  99.503  1.00  9.48              
ATOM    147  HB1 ALA A  11      62.305  66.176 100.453  1.00  9.48              
ATOM    148  HB2 ALA A  11      62.498  66.289  98.693  1.00  9.48              
ATOM    149  HB3 ALA A  11      61.123  67.081  99.507  1.00  9.48              
ATOM    150  C   ALA A  11      60.200  64.894  97.983  1.00  9.48              
ATOM    151  O   ALA A  11      59.082  65.413  97.870  1.00  9.48              
ATOM    152  N   SER A  12      60.844  64.345  96.958  1.00  8.42              
ATOM    153  H   SER A  12      61.839  64.150  97.128  1.00  8.42              
ATOM    154  CA  SER A  12      60.329  63.660  95.765  1.00  8.42              
ATOM    155  HA  SER A  12      61.193  63.663  95.101  1.00  8.42              
ATOM    156  CB  SER A  12      60.154  62.183  96.095  1.00  8.42              
ATOM    157  HB1 SER A  12      61.086  61.828  96.530  1.00  8.42              
ATOM    158  HB2 SER A  12      59.979  61.626  95.177  1.00  8.42              
ATOM    159  OG  SER A  12      59.115  61.954  97.032  1.00  8.42              
ATOM    160  HG  SER A  12      59.523  62.050  97.924  1.00  8.42              
ATOM    161  C   SER A  12      59.278  64.254  94.839  1.00  8.42              
ATOM    162  O   SER A  12      58.991  63.645  93.815  1.00  8.42              
ATOM    163  N   ARG A  13      58.796  65.477  95.095  1.00  9.29              
ATOM    164  H   ARG A  13      58.949  65.783  96.044  1.00  9.29              
ATOM    165  CA  ARG A  13      58.372  66.491  94.097  1.00  9.29              
ATOM    166  HA  ARG A  13      57.796  67.256  94.615  1.00  9.29              
ATOM    167  CB  ARG A  13      59.657  67.166  93.522  1.00  9.29              
ATOM    168  HB1 ARG A  13      59.412  67.655  92.580  1.00  9.29              
ATOM    169  HB2 ARG A  13      60.390  66.395  93.276  1.00  9.29              
ATOM    170  CG  ARG A  13      60.354  68.273  94.342  1.00  9.29              
ATOM    171  HG1 ARG A  13      59.628  69.048  94.593  1.00  9.29              
ATOM    172  HG2 ARG A  13      61.091  68.731  93.680  1.00  9.29              
ATOM    173  CD  ARG A  13      61.112  67.843  95.606  1.00  9.29              
ATOM    174  HD1 ARG A  13      61.899  68.571  95.814  1.00  9.29              
ATOM    175  HD2 ARG A  13      61.603  66.884  95.422  1.00  9.29              
ATOM    176  NE  ARG A  13      60.218  67.733  96.770  1.00  9.29              
ATOM    177  HE  ARG A  13      59.916  66.800  97.003  1.00  9.29              
ATOM    178  CZ  ARG A  13      59.799  68.665  97.601  1.00  9.29              
ATOM    179  NH1 ARG A  13      60.255  69.883  97.568  1.00  9.29              
ATOM    180 1HH1 ARG A  13      61.030  70.084  96.959  1.00  9.29              
ATOM    181 2HH1 ARG A  13      59.964  70.563  98.246  1.00  9.29              
ATOM    182  NH2 ARG A  13      58.906  68.350  98.493  1.00  9.29              
ATOM    183 1HH2 ARG A  13      58.566  67.397  98.523  1.00  9.29              
ATOM    184 2HH2 ARG A  13      58.571  69.023  99.156  1.00  9.29              
ATOM    185  C   ARG A  13      57.446  65.998  92.965  1.00  9.29              
ATOM    186  O   ARG A  13      57.420  66.578  91.877  1.00  9.29              
ATOM    187  N   LYS A  14      56.662  64.947  93.212  1.00  8.93              
ATOM    188  H   LYS A  14      56.812  64.511  94.109  1.00  8.93              
ATOM    189  CA  LYS A  14      55.762  64.257  92.272  1.00  8.93              
ATOM    190  HA  LYS A  14      56.318  64.088  91.351  1.00  8.93              
ATOM    191  CB  LYS A  14      55.395  62.873  92.867  1.00  8.93              
ATOM    192  HB1 LYS A  14      54.425  62.535  92.502  1.00  8.93              
ATOM    193  HB2 LYS A  14      55.324  62.952  93.953  1.00  8.93              
ATOM    194  CG  LYS A  14      56.431  61.806  92.459  1.00  8.93              
ATOM    195  HG1 LYS A  14      57.414  62.262  92.344  1.00  8.93              
ATOM    196  HG2 LYS A  14      56.144  61.423  91.485  1.00  8.93              
ATOM    197  CD  LYS A  14      56.563  60.611  93.415  1.00  8.93              
ATOM    198  HD1 LYS A  14      57.182  59.854  92.929  1.00  8.93              
ATOM    199  HD2 LYS A  14      55.583  60.187  93.636  1.00  8.93              
ATOM    200  CE  LYS A  14      57.251  61.078  94.698  1.00  8.93              
ATOM    201  HE1 LYS A  14      56.541  61.644  95.306  1.00  8.93              
ATOM    202  HE2 LYS A  14      58.056  61.759  94.416  1.00  8.93              
ATOM    203  NZ  LYS A  14      57.840  59.977  95.494  1.00  8.93              
ATOM    204  HZ1 LYS A  14      58.294  60.400  96.306  1.00  8.93              
ATOM    205  HZ2 LYS A  14      57.143  59.322  95.811  1.00  8.93              
ATOM    206  HZ3 LYS A  14      58.583  59.498  94.991  1.00  8.93              
ATOM    207  C   LYS A  14      54.563  65.120  91.868  1.00  8.93              
ATOM    208  O   LYS A  14      53.425  64.751  92.097  1.00  8.93              
ATOM    209  N   ARG A  15      54.831  66.250  91.201  1.00  8.69              
ATOM    210  H   ARG A  15      55.799  66.547  91.201  1.00  8.69              
ATOM    211  CA  ARG A  15      53.909  66.869  90.243  1.00  8.69              
ATOM    212  HA  ARG A  15      52.893  66.577  90.531  1.00  8.69              
ATOM    213  CB  ARG A  15      53.922  68.420  90.323  1.00  8.69              
ATOM    214  HB1 ARG A  15      53.487  68.676  91.292  1.00  8.69              
ATOM    215  HB2 ARG A  15      53.232  68.797  89.565  1.00  8.69              
ATOM    216  CG  ARG A  15      55.252  69.205  90.198  1.00  8.69              
ATOM    217  HG1 ARG A  15      55.644  69.099  89.186  1.00  8.69              
ATOM    218  HG2 ARG A  15      55.978  68.809  90.908  1.00  8.69              
ATOM    219  CD  ARG A  15      55.008  70.705  90.512  1.00  8.69              
ATOM    220  HD1 ARG A  15      54.592  70.769  91.520  1.00  8.69              
ATOM    221  HD2 ARG A  15      54.259  71.088  89.815  1.00  8.69              
ATOM    222  NE  ARG A  15      56.222  71.564  90.427  1.00  8.69              
ATOM    223  HE  ARG A  15      56.973  71.230  89.847  1.00  8.69              
ATOM    224  CZ  ARG A  15      56.396  72.758  91.000  1.00  8.69              
ATOM    225  NH1 ARG A  15      55.470  73.313  91.736  1.00  8.69              
ATOM    226 1HH1 ARG A  15      54.572  72.869  91.798  1.00  8.69              
ATOM    227 2HH1 ARG A  15      55.600  74.228  92.130  1.00  8.69              
ATOM    228  NH2 ARG A  15      57.517  73.425  90.868  1.00  8.69              
ATOM    229 1HH2 ARG A  15      58.252  73.085  90.272  1.00  8.69              
ATOM    230 2HH2 ARG A  15      57.653  74.304  91.345  1.00  8.69              
ATOM    231  C   ARG A  15      54.071  66.263  88.848  1.00  8.69              
ATOM    232  O   ARG A  15      53.090  65.811  88.254  1.00  8.69              
ATOM    233  N   ARG A  16      55.312  66.095  88.361  1.00  9.21              
ATOM    234  H   ARG A  16      56.101  66.455  88.878  1.00  9.21              
ATOM    235  CA  ARG A  16      55.503  65.526  87.016  1.00  9.21              
ATOM    236  HA  ARG A  16      54.744  66.018  86.405  1.00  9.21              
ATOM    237  CB  ARG A  16      56.854  65.905  86.375  1.00  9.21              
ATOM    238  HB1 ARG A  16      57.588  65.127  86.592  1.00  9.21              
ATOM    239  HB2 ARG A  16      57.220  66.843  86.797  1.00  9.21              
ATOM    240  CG  ARG A  16      56.727  66.080  84.841  1.00  9.21              
ATOM    241  HG1 ARG A  16      56.201  65.215  84.437  1.00  9.21              
ATOM    242  HG2 ARG A  16      57.727  66.087  84.405  1.00  9.21              
ATOM    243  CD  ARG A  16      56.004  67.376  84.398  1.00  9.21              
ATOM    244  HD1 ARG A  16      56.728  68.192  84.369  1.00  9.21              
ATOM    245  HD2 ARG A  16      55.227  67.631  85.119  1.00  9.21              
ATOM    246  NE  ARG A  16      55.367  67.215  83.075  1.00  9.21              
ATOM    247  HE  ARG A  16      55.263  66.262  82.739  1.00  9.21              
ATOM    248  CZ  ARG A  16      54.744  68.117  82.330  1.00  9.21              
ATOM    249  NH1 ARG A  16      54.687  69.388  82.597  1.00  9.21              
ATOM    250 1HH1 ARG A  16      55.187  69.797  83.357  1.00  9.21              
ATOM    251 2HH1 ARG A  16      54.128  69.963  81.953  1.00  9.21              
ATOM    252  NH2 ARG A  16      54.110  67.767  81.260  1.00  9.21              
ATOM    253 1HH2 ARG A  16      54.076  66.802  80.986  1.00  9.21              
ATOM    254 2HH2 ARG A  16      53.611  68.505  80.762  1.00  9.21              
ATOM    255  C   ARG A  16      55.109  64.064  86.879  1.00  9.21              
ATOM    256  O   ARG A  16      54.440  63.741  85.904  1.00  9.21              
ATOM    257  N   LYS A  17      55.406  63.196  87.858  1.00  8.82              
ATOM    258  H   LYS A  17      55.970  63.502  88.634  1.00  8.82              
ATOM    259  CA  LYS A  17      54.977  61.791  87.766  1.00  8.82              
ATOM    260  HA  LYS A  17      55.364  61.457  86.803  1.00  8.82              
ATOM    261  CB  LYS A  17      55.641  60.892  88.826  1.00  8.82              
ATOM    262  HB1 LYS A  17      54.946  60.704  89.643  1.00  8.82              
ATOM    263  HB2 LYS A  17      56.509  61.413  89.232  1.00  8.82              
ATOM    264  CG  LYS A  17      56.150  59.532  88.302  1.00  8.82              
ATOM    265  HG1 LYS A  17      56.619  59.022  89.144  1.00  8.82              
ATOM    266  HG2 LYS A  17      56.928  59.699  87.554  1.00  8.82              
ATOM    267  CD  LYS A  17      55.075  58.590  87.727  1.00  8.82              
ATOM    268  HD1 LYS A  17      54.116  58.812  88.199  1.00  8.82              
ATOM    269  HD2 LYS A  17      55.341  57.563  87.982  1.00  8.82              
ATOM    270  CE  LYS A  17      54.963  58.684  86.197  1.00  8.82              
ATOM    271  HE1 LYS A  17      55.819  58.178  85.739  1.00  8.82              
ATOM    272  HE2 LYS A  17      54.996  59.735  85.900  1.00  8.82              
ATOM    273  NZ  LYS A  17      53.692  58.098  85.715  1.00  8.82              
ATOM    274  HZ1 LYS A  17      53.619  57.117  85.942  1.00  8.82              
ATOM    275  HZ2 LYS A  17      52.913  58.613  86.108  1.00  8.82              
ATOM    276  HZ3 LYS A  17      53.588  58.212  84.705  1.00  8.82              
ATOM    277  C   LYS A  17      53.440  61.626  87.638  1.00  8.82              
ATOM    278  O   LYS A  17      53.022  60.907  86.726  1.00  8.82              
ATOM    279  N   PRO A  18      52.595  62.296  88.452  1.00  8.21              
ATOM    280  CD  PRO A  18      52.876  62.800  89.788  1.00  8.21              
ATOM    281  HD1 PRO A  18      53.289  63.801  89.718  1.00  8.21              
ATOM    282  HD2 PRO A  18      53.552  62.153  90.340  1.00  8.21              
ATOM    283  CG  PRO A  18      51.518  62.847  90.496  1.00  8.21              
ATOM    284  HG1 PRO A  18      51.472  63.573  91.303  1.00  8.21              
ATOM    285  HG2 PRO A  18      51.261  61.853  90.868  1.00  8.21              
ATOM    286  CB  PRO A  18      50.582  63.231  89.365  1.00  8.21              
ATOM    287  HB1 PRO A  18      50.669  64.301  89.164  1.00  8.21              
ATOM    288  HB2 PRO A  18      49.548  62.960  89.581  1.00  8.21              
ATOM    289  CA  PRO A  18      51.156  62.416  88.208  1.00  8.21              
ATOM    290  HA  PRO A  18      50.725  61.416  88.263  1.00  8.21              
ATOM    291  C   PRO A  18      50.749  63.024  86.864  1.00  8.21              
ATOM    292  O   PRO A  18      49.819  62.494  86.257  1.00  8.21              
ATOM    293  N   VAL A  19      51.438  64.055  86.341  1.00  8.57              
ATOM    294  H   VAL A  19      52.177  64.502  86.871  1.00  8.57              
ATOM    295  CA  VAL A  19      51.100  64.543  84.981  1.00  8.57              
ATOM    296  HA  VAL A  19      50.039  64.795  84.964  1.00  8.57              
ATOM    297  CB  VAL A  19      51.872  65.824  84.603  1.00  8.57              
ATOM    298  HB  VAL A  19      52.944  65.661  84.716  1.00  8.57              
ATOM    299  CG1 VAL A  19      51.584  66.258  83.160  1.00  8.57              
ATOM    300 1HG1 VAL A  19      52.034  67.230  82.962  1.00  8.57              
ATOM    301 2HG1 VAL A  19      51.994  65.534  82.456  1.00  8.57              
ATOM    302 3HG1 VAL A  19      50.508  66.331  82.999  1.00  8.57              
ATOM    303  CG2 VAL A  19      51.445  67.003  85.490  1.00  8.57              
ATOM    304 1HG2 VAL A  19      52.035  67.888  85.250  1.00  8.57              
ATOM    305 2HG2 VAL A  19      50.388  67.220  85.331  1.00  8.57              
ATOM    306 3HG2 VAL A  19      51.586  66.764  86.540  1.00  8.57              
ATOM    307  C   VAL A  19      51.284  63.416  83.963  1.00  8.57              
ATOM    308  O   VAL A  19      50.329  63.044  83.290  1.00  8.57              
ATOM    309  N   GLN A  20      52.428  62.726  83.987  1.00  8.75              
ATOM    310  H   GLN A  20      53.164  63.063  84.598  1.00  8.75              
ATOM    311  CA  GLN A  20      52.667  61.500  83.212  1.00  8.75              
ATOM    312  HA  GLN A  20      52.238  61.658  82.220  1.00  8.75              
ATOM    313  CB  GLN A  20      54.180  61.245  83.033  1.00  8.75              
ATOM    314  HB1 GLN A  20      54.296  60.517  82.228  1.00  8.75              
ATOM    315  HB2 GLN A  20      54.565  60.785  83.944  1.00  8.75              
ATOM    316  CG  GLN A  20      55.090  62.447  82.712  1.00  8.75              
ATOM    317  HG1 GLN A  20      56.014  62.069  82.274  1.00  8.75              
ATOM    318  HG2 GLN A  20      55.354  62.938  83.646  1.00  8.75              
ATOM    319  CD  GLN A  20      54.512  63.503  81.773  1.00  8.75              
ATOM    320  OE1 GLN A  20      54.494  64.683  82.097  1.00  8.75              
ATOM    321  NE2 GLN A  20      54.055  63.157  80.590  1.00  8.75              
ATOM    322 1HE2 GLN A  20      54.070  62.201  80.284  1.00  8.75              
ATOM    323 2HE2 GLN A  20      53.696  63.890  80.002  1.00  8.75              
ATOM    324  C   GLN A  20      51.958  60.244  83.786  1.00  8.75              
ATOM    325  O   GLN A  20      52.402  59.117  83.554  1.00  8.75              
ATOM    326  N   LYS A  21      50.903  60.404  84.597  1.00  8.20              
ATOM    327  H   LYS A  21      50.688  61.359  84.861  1.00  8.20              
ATOM    328  CA  LYS A  21      49.919  59.369  84.986  1.00  8.20              
ATOM    329  HA  LYS A  21      50.167  58.442  84.465  1.00  8.20              
ATOM    330  CB  LYS A  21      49.984  59.132  86.514  1.00  8.20              
ATOM    331  HB1 LYS A  21      49.253  59.773  87.009  1.00  8.20              
ATOM    332  HB2 LYS A  21      50.960  59.451  86.873  1.00  8.20              
ATOM    333  CG  LYS A  21      49.818  57.676  87.000  1.00  8.20              
ATOM    334  HG1 LYS A  21      49.921  57.673  88.086  1.00  8.20              
ATOM    335  HG2 LYS A  21      50.644  57.090  86.595  1.00  8.20              
ATOM    336  CD  LYS A  21      48.509  56.952  86.645  1.00  8.20              
ATOM    337  HD1 LYS A  21      48.543  55.944  87.063  1.00  8.20              
ATOM    338  HD2 LYS A  21      48.459  56.843  85.561  1.00  8.20              
ATOM    339  CE  LYS A  21      47.258  57.666  87.186  1.00  8.20              
ATOM    340  HE1 LYS A  21      47.460  58.739  87.242  1.00  8.20              
ATOM    341  HE2 LYS A  21      47.050  57.309  88.201  1.00  8.20              
ATOM    342  NZ  LYS A  21      46.088  57.451  86.298  1.00  8.20              
ATOM    343  HZ1 LYS A  21      45.885  56.467  86.187  1.00  8.20              
ATOM    344  HZ2 LYS A  21      45.268  57.925  86.652  1.00  8.20              
ATOM    345  HZ3 LYS A  21      46.309  57.844  85.381  1.00  8.20              
ATOM    346  C   LYS A  21      48.500  59.750  84.523  1.00  8.20              
ATOM    347  O   LYS A  21      47.618  58.887  84.465  1.00  8.20              
ATOM    348  N   THR A  22      48.272  61.005  84.139  1.00  8.03              
ATOM    349  H   THR A  22      49.022  61.679  84.229  1.00  8.03              
ATOM    350  CA  THR A  22      47.239  61.313  83.142  1.00  8.03              
ATOM    351  HA  THR A  22      46.283  60.914  83.480  1.00  8.03              
ATOM    352  CB  THR A  22      47.078  62.828  82.956  1.00  8.03              
ATOM    353  HB  THR A  22      47.976  63.259  82.517  1.00  8.03              
ATOM    354  CG2 THR A  22      45.875  63.165  82.081  1.00  8.03              
ATOM    355 1HG2 THR A  22      45.782  64.248  82.000  1.00  8.03              
ATOM    356 2HG2 THR A  22      46.022  62.751  81.086  1.00  8.03              
ATOM    357 3HG2 THR A  22      44.962  62.761  82.519  1.00  8.03              
ATOM    358  OG1 THR A  22      46.837  63.402  84.222  1.00  8.03              
ATOM    359  HG1 THR A  22      47.677  63.448  84.689  1.00  8.03              
ATOM    360  C   THR A  22      47.651  60.620  81.846  1.00  8.03              
ATOM    361  O   THR A  22      48.818  60.641  81.456  1.00  8.03              
ATOM    362  N   VAL A  23      46.721  59.890  81.235  1.00  8.69              
ATOM    363  H   VAL A  23      45.775  59.924  81.578  1.00  8.69              
ATOM    364  CA  VAL A  23      46.995  59.147  79.999  1.00  8.69              
ATOM    365  HA  VAL A  23      47.968  58.663  80.089  1.00  8.69              
ATOM    366  CB  VAL A  23      45.936  58.040  79.780  1.00  8.69              
ATOM    367  HB  VAL A  23      46.203  57.485  78.881  1.00  8.69              
ATOM    368  CG1 VAL A  23      45.941  57.035  80.938  1.00  8.69              
ATOM    369 1HG1 VAL A  23      45.272  56.205  80.709  1.00  8.69              
ATOM    370 2HG1 VAL A  23      46.949  56.639  81.075  1.00  8.69              
ATOM    371 3HG1 VAL A  23      45.615  57.509  81.863  1.00  8.69              
ATOM    372  CG2 VAL A  23      44.506  58.569  79.601  1.00  8.69              
ATOM    373 1HG2 VAL A  23      43.820  57.736  79.448  1.00  8.69              
ATOM    374 2HG2 VAL A  23      44.185  59.124  80.482  1.00  8.69              
ATOM    375 3HG2 VAL A  23      44.449  59.224  78.733  1.00  8.69              
ATOM    376  C   VAL A  23      47.071  60.081  78.787  1.00  8.69              
ATOM    377  O   VAL A  23      46.850  61.277  78.935  1.00  8.69              
ATOM    378  N   LYS A  24      47.295  59.549  77.572  1.00  7.97              
ATOM    379  H   LYS A  24      47.564  58.578  77.522  1.00  7.97              
ATOM    380  CA  LYS A  24      47.008  60.249  76.302  1.00  7.97              
ATOM    381  HA  LYS A  24      47.663  61.120  76.279  1.00  7.97              
ATOM    382  CB  LYS A  24      47.435  59.372  75.095  1.00  7.97              
ATOM    383  HB1 LYS A  24      48.388  58.895  75.333  1.00  7.97              
ATOM    384  HB2 LYS A  24      47.634  60.053  74.267  1.00  7.97              
ATOM    385  CG  LYS A  24      46.476  58.293  74.548  1.00  7.97              
ATOM    386  HG1 LYS A  24      46.967  57.801  73.707  1.00  7.97              
ATOM    387  HG2 LYS A  24      45.614  58.802  74.131  1.00  7.97              
ATOM    388  CD  LYS A  24      46.006  57.195  75.524  1.00  7.97              
ATOM    389  HD1 LYS A  24      45.906  57.582  76.536  1.00  7.97              
ATOM    390  HD2 LYS A  24      46.752  56.398  75.533  1.00  7.97              
ATOM    391  CE  LYS A  24      44.653  56.616  75.078  1.00  7.97              
ATOM    392  HE1 LYS A  24      44.551  55.597  75.463  1.00  7.97              
ATOM    393  HE2 LYS A  24      44.648  56.558  73.985  1.00  7.97              
ATOM    394  NZ  LYS A  24      43.518  57.450  75.557  1.00  7.97              
ATOM    395  HZ1 LYS A  24      43.792  58.429  75.624  1.00  7.97              
ATOM    396  HZ2 LYS A  24      42.720  57.404  74.921  1.00  7.97              
ATOM    397  HZ3 LYS A  24      43.206  57.166  76.473  1.00  7.97              
ATOM    398  C   LYS A  24      45.548  60.751  76.299  1.00  7.97              
ATOM    399  O   LYS A  24      44.638  59.935  76.116  1.00  7.97              
ATOM    400  N   PRO A  25      45.290  62.012  76.682  1.00  9.01              
ATOM    401  CD  PRO A  25      46.180  63.167  76.609  1.00  9.01              
ATOM    402  HD1 PRO A  25      46.428  63.407  75.575  1.00  9.01              
ATOM    403  HD2 PRO A  25      47.093  62.986  77.177  1.00  9.01              
ATOM    404  CG  PRO A  25      45.418  64.323  77.254  1.00  9.01              
ATOM    405  HG1 PRO A  25      44.818  64.837  76.503  1.00  9.01              
ATOM    406  HG2 PRO A  25      46.095  65.025  77.743  1.00  9.01              
ATOM    407  CB  PRO A  25      44.511  63.619  78.265  1.00  9.01              
ATOM    408  HB1 PRO A  25      43.608  64.197  78.470  1.00  9.01              
ATOM    409  HB2 PRO A  25      45.066  63.469  79.188  1.00  9.01              
ATOM    410  CA  PRO A  25      44.206  62.252  77.633  1.00  9.01              
ATOM    411  HA  PRO A  25      44.209  61.496  78.419  1.00  9.01              
ATOM    412  C   PRO A  25      42.852  62.219  76.947  1.00  9.01              
ATOM    413  O   PRO A  25      42.022  61.364  77.241  1.00  9.01              
ATOM    414  N   ILE A  26      42.660  63.123  75.987  1.00  7.07              
ATOM    415  H   ILE A  26      43.396  63.783  75.793  1.00  7.07              
ATOM    416  CA  ILE A  26      41.374  63.324  75.343  1.00  7.07              
ATOM    417  HA  ILE A  26      40.662  63.379  76.167  1.00  7.07              
ATOM    418  CB  ILE A  26      41.313  64.715  74.659  1.00  7.07              
ATOM    419  HB  ILE A  26      41.625  65.448  75.407  1.00  7.07              
ATOM    420  CG2 ILE A  26      42.281  64.857  73.474  1.00  7.07              
ATOM    421 1HG2 ILE A  26      42.296  65.896  73.141  1.00  7.07              
ATOM    422 2HG2 ILE A  26      43.294  64.586  73.766  1.00  7.07              
ATOM    423 3HG2 ILE A  26      41.949  64.238  72.641  1.00  7.07              
ATOM    424  CG1 ILE A  26      39.902  65.134  74.189  1.00  7.07              
ATOM    425 1HG1 ILE A  26      39.541  64.441  73.428  1.00  7.07              
ATOM    426 2HG1 ILE A  26      39.968  66.121  73.730  1.00  7.07              
ATOM    427  CD1 ILE A  26      38.863  65.221  75.316  1.00  7.07              
ATOM    428  HD1 ILE A  26      39.226  65.878  76.107  1.00  7.07              
ATOM    429  HD2 ILE A  26      37.934  65.628  74.915  1.00  7.07              
ATOM    430  HD3 ILE A  26      38.656  64.234  75.727  1.00  7.07              
ATOM    431  C   ILE A  26      40.834  62.175  74.474  1.00  7.07              
ATOM    432  O   ILE A  26      39.618  61.963  74.509  1.00  7.07              
ATOM    433  N   PRO A  27      41.644  61.374  73.746  1.00  6.75              
ATOM    434  CD  PRO A  27      43.068  61.529  73.455  1.00  6.75              
ATOM    435  HD1 PRO A  27      43.673  61.562  74.355  1.00  6.75              
ATOM    436  HD2 PRO A  27      43.231  62.424  72.858  1.00  6.75              
ATOM    437  CG  PRO A  27      43.474  60.312  72.630  1.00  6.75              
ATOM    438  HG1 PRO A  27      43.747  59.497  73.296  1.00  6.75              
ATOM    439  HG2 PRO A  27      44.281  60.540  71.934  1.00  6.75              
ATOM    440  CB  PRO A  27      42.183  59.950  71.914  1.00  6.75              
ATOM    441  HB1 PRO A  27      42.181  58.911  71.588  1.00  6.75              
ATOM    442  HB2 PRO A  27      42.038  60.616  71.061  1.00  6.75              
ATOM    443  CA  PRO A  27      41.123  60.245  72.982  1.00  6.75              
ATOM    444  HA  PRO A  27      40.208  60.546  72.469  1.00  6.75              
ATOM    445  C   PRO A  27      40.775  59.031  73.861  1.00  6.75              
ATOM    446  O   PRO A  27      41.428  57.985  73.823  1.00  6.75              
ATOM    447  N   ALA A  28      39.763  59.208  74.699  1.00  6.88              
ATOM    448  H   ALA A  28      39.395  60.149  74.753  1.00  6.88              
ATOM    449  CA  ALA A  28      39.109  58.195  75.521  1.00  6.88              
ATOM    450  HA  ALA A  28      39.103  57.240  74.994  1.00  6.88              
ATOM    451  CB  ALA A  28      39.898  58.045  76.830  1.00  6.88              
ATOM    452  HB1 ALA A  28      39.407  57.304  77.464  1.00  6.88              
ATOM    453  HB2 ALA A  28      40.911  57.712  76.618  1.00  6.88              
ATOM    454  HB3 ALA A  28      39.930  58.999  77.360  1.00  6.88              
ATOM    455  C   ALA A  28      37.638  58.566  75.831  1.00  6.88              
ATOM    456  O   ALA A  28      36.877  57.681  76.191  1.00  6.88              
ATOM    457  N   GLU A  29      37.192  59.813  75.602  1.00  6.61              
ATOM    458  H   GLU A  29      37.853  60.568  75.488  1.00  6.61              
ATOM    459  CA  GLU A  29      35.816  60.039  75.104  1.00  6.61              
ATOM    460  HA  GLU A  29      35.092  59.549  75.758  1.00  6.61              
ATOM    461  CB  GLU A  29      35.505  61.554  75.039  1.00  6.61              
ATOM    462  HB1 GLU A  29      36.233  62.045  74.391  1.00  6.61              
ATOM    463  HB2 GLU A  29      35.648  61.961  76.042  1.00  6.61              
ATOM    464  CG  GLU A  29      34.078  61.949  74.579  1.00  6.61              
ATOM    465  HG1 GLU A  29      33.971  63.026  74.718  1.00  6.61              
ATOM    466  HG2 GLU A  29      33.366  61.465  75.252  1.00  6.61              
ATOM    467  CD  GLU A  29      33.705  61.615  73.115  1.00  6.61              
ATOM    468  OE1 GLU A  29      34.567  61.671  72.204  1.00  6.61              
ATOM    469  OE2 GLU A  29      32.562  61.171  72.860  1.00  6.61              
ATOM    470  C   GLU A  29      35.675  59.459  73.711  1.00  6.61              
ATOM    471  O   GLU A  29      34.700  58.785  73.372  1.00  6.61              
ATOM    472  N   GLY A  30      36.710  59.724  72.915  1.00  6.39              
ATOM    473  H   GLY A  30      37.377  60.391  73.269  1.00  6.39              
ATOM    474  CA  GLY A  30      36.842  59.309  71.542  1.00  6.39              
ATOM    475  HA1 GLY A  30      37.621  59.903  71.064  1.00  6.39              
ATOM    476  HA2 GLY A  30      35.910  59.509  71.034  1.00  6.39              
ATOM    477  C   GLY A  30      37.215  57.826  71.421  1.00  6.39              
ATOM    478  O   GLY A  30      38.127  57.503  70.670  1.00  6.39              
ATOM    479  N   ILE A  31      36.527  56.932  72.143  1.00  6.25              
ATOM    480  H   ILE A  31      35.839  57.322  72.781  1.00  6.25              
ATOM    481  CA  ILE A  31      36.463  55.477  71.961  1.00  6.25              
ATOM    482  HA  ILE A  31      37.480  55.092  72.045  1.00  6.25              
ATOM    483  CB  ILE A  31      35.605  54.780  73.056  1.00  6.25              
ATOM    484  HB  ILE A  31      34.550  54.968  72.852  1.00  6.25              
ATOM    485  CG2 ILE A  31      35.849  53.258  73.008  1.00  6.25              
ATOM    486 1HG2 ILE A  31      35.147  52.745  73.665  1.00  6.25              
ATOM    487 2HG2 ILE A  31      35.683  52.872  72.003  1.00  6.25              
ATOM    488 3HG2 ILE A  31      36.867  53.027  73.323  1.00  6.25              
ATOM    489  CG1 ILE A  31      35.897  55.330  74.468  1.00  6.25              
ATOM    490 1HG1 ILE A  31      35.593  56.375  74.488  1.00  6.25              
ATOM    491 2HG1 ILE A  31      36.967  55.273  74.671  1.00  6.25              
ATOM    492  CD1 ILE A  31      35.140  54.640  75.611  1.00  6.25              
ATOM    493  HD1 ILE A  31      35.297  55.200  76.534  1.00  6.25              
ATOM    494  HD2 ILE A  31      34.073  54.616  75.389  1.00  6.25              
ATOM    495  HD3 ILE A  31      35.510  53.625  75.758  1.00  6.25              
ATOM    496  C   ILE A  31      35.952  55.142  70.549  1.00  6.25              
ATOM    497  O   ILE A  31      34.804  54.762  70.328  1.00  6.25              
ATOM    498  N   LYS A  32      36.797  55.410  69.560  1.00  7.28              
ATOM    499  H   LYS A  32      37.694  55.797  69.833  1.00  7.28              
ATOM    500  CA  LYS A  32      36.511  55.315  68.135  1.00  7.28              
ATOM    501  HA  LYS A  32      35.697  54.602  67.992  1.00  7.28              
ATOM    502  CB  LYS A  32      36.047  56.692  67.578  1.00  7.28              
ATOM    503  HB1 LYS A  32      36.016  56.606  66.490  1.00  7.28              
ATOM    504  HB2 LYS A  32      36.798  57.450  67.810  1.00  7.28              
ATOM    505  CG  LYS A  32      34.638  57.199  68.012  1.00  7.28              
ATOM    506  HG1 LYS A  32      33.977  56.346  68.176  1.00  7.28              
ATOM    507  HG2 LYS A  32      34.225  57.780  67.186  1.00  7.28              
ATOM    508  CD  LYS A  32      34.627  58.110  69.258  1.00  7.28              
ATOM    509  HD1 LYS A  32      35.314  58.934  69.067  1.00  7.28              
ATOM    510  HD2 LYS A  32      34.987  57.522  70.090  1.00  7.28              
ATOM    511  CE  LYS A  32      33.266  58.699  69.691  1.00  7.28              
ATOM    512  HE1 LYS A  32      32.554  57.876  69.806  1.00  7.28              
ATOM    513  HE2 LYS A  32      32.895  59.361  68.904  1.00  7.28              
ATOM    514  NZ  LYS A  32      33.352  59.453  70.981  1.00  7.28              
ATOM    515  HZ1 LYS A  32      33.671  58.900  71.772  1.00  7.28              
ATOM    516  HZ2 LYS A  32      33.966  60.270  70.979  1.00  7.28              
ATOM    517  HZ3 LYS A  32      32.483  59.873  71.312  1.00  7.28              
ATOM    518  C   LYS A  32      37.748  54.716  67.413  1.00  7.28              
ATOM    519  O   LYS A  32      38.871  54.548  67.930  1.00  7.28              
ATOM    520  N   SER A  33      37.528  54.350  66.159  1.00  6.04              
ATOM    521  H   SER A  33      36.623  54.523  65.747  1.00  6.04              
ATOM    522  CA  SER A  33      38.510  53.618  65.362  1.00  6.04              
ATOM    523  HA  SER A  33      38.769  52.698  65.888  1.00  6.04              
ATOM    524  CB  SER A  33      37.866  53.228  64.024  1.00  6.04              
ATOM    525  HB1 SER A  33      37.061  52.514  64.208  1.00  6.04              
ATOM    526  HB2 SER A  33      38.609  52.762  63.376  1.00  6.04              
ATOM    527  OG  SER A  33      37.329  54.382  63.397  1.00  6.04              
ATOM    528  HG  SER A  33      36.848  54.116  62.602  1.00  6.04              
ATOM    529  C   SER A  33      39.814  54.367  65.088  1.00  6.04              
ATOM    530  O   SER A  33      40.876  53.741  65.023  1.00  6.04              
ATOM    531  N   ASN A  34      39.752  55.699  64.986  1.00  5.93              
ATOM    532  H   ASN A  34      38.835  56.117  64.958  1.00  5.93              
ATOM    533  CA  ASN A  34      40.927  56.562  64.900  1.00  5.93              
ATOM    534  HA  ASN A  34      41.466  56.285  63.992  1.00  5.93              
ATOM    535  CB  ASN A  34      40.458  58.022  64.705  1.00  5.93              
ATOM    536  HB1 ASN A  34      39.707  58.274  65.450  1.00  5.93              
ATOM    537  HB2 ASN A  34      39.969  58.099  63.734  1.00  5.93              
ATOM    538  CG  ASN A  34      41.560  59.072  64.744  1.00  5.93              
ATOM    539  OD1 ASN A  34      42.753  58.808  64.678  1.00  5.93              
ATOM    540  ND2 ASN A  34      41.192  60.327  64.837  1.00  5.93              
ATOM    541 1HD2 ASN A  34      40.218  60.578  64.873  1.00  5.93              
ATOM    542 2HD2 ASN A  34      41.907  61.030  64.900  1.00  5.93              
ATOM    543  C   ASN A  34      41.891  56.284  66.046  1.00  5.93              
ATOM    544  O   ASN A  34      42.976  55.840  65.717  1.00  5.93              
ATOM    545  N   PRO A  35      41.532  56.385  67.337  1.00  5.31              
ATOM    546  CD  PRO A  35      40.598  57.351  67.903  1.00  5.31              
ATOM    547  HD1 PRO A  35      39.589  56.941  67.933  1.00  5.31              
ATOM    548  HD2 PRO A  35      40.614  58.297  67.366  1.00  5.31              
ATOM    549  CG  PRO A  35      41.113  57.599  69.317  1.00  5.31              
ATOM    550  HG1 PRO A  35      40.350  57.972  69.990  1.00  5.31              
ATOM    551  HG2 PRO A  35      41.942  58.308  69.279  1.00  5.31              
ATOM    552  CB  PRO A  35      41.634  56.223  69.714  1.00  5.31              
ATOM    553  HB1 PRO A  35      40.803  55.545  69.919  1.00  5.31              
ATOM    554  HB2 PRO A  35      42.322  56.276  70.559  1.00  5.31              
ATOM    555  CA  PRO A  35      42.346  55.837  68.419  1.00  5.31              
ATOM    556  HA  PRO A  35      43.285  56.389  68.402  1.00  5.31              
ATOM    557  C   PRO A  35      42.738  54.359  68.384  1.00  5.31              
ATOM    558  O   PRO A  35      43.808  54.067  68.897  1.00  5.31              
ATOM    559  N   SER A  36      42.021  53.424  67.746  1.00  4.67              
ATOM    560  H   SER A  36      41.120  53.655  67.346  1.00  4.67              
ATOM    561  CA  SER A  36      42.668  52.094  67.502  1.00  4.67              
ATOM    562  HA  SER A  36      43.034  51.718  68.459  1.00  4.67              
ATOM    563  CB  SER A  36      41.629  51.102  66.980  1.00  4.67              
ATOM    564  HB1 SER A  36      41.386  51.329  65.941  1.00  4.67              
ATOM    565  HB2 SER A  36      40.720  51.175  67.579  1.00  4.67              
ATOM    566  OG  SER A  36      42.141  49.786  67.077  1.00  4.67              
ATOM    567  HG  SER A  36      42.116  49.539  68.011  1.00  4.67              
ATOM    568  C   SER A  36      43.869  52.162  66.551  1.00  4.67              
ATOM    569  O   SER A  36      44.908  51.520  66.781  1.00  4.67              
ATOM    570  N   LYS A  37      43.759  52.974  65.489  1.00  4.58              
ATOM    571  H   LYS A  37      42.893  53.493  65.355  1.00  4.58              
ATOM    572  CA  LYS A  37      44.904  53.227  64.607  1.00  4.58              
ATOM    573  HA  LYS A  37      45.338  52.256  64.382  1.00  4.58              
ATOM    574  CB  LYS A  37      44.497  53.864  63.267  1.00  4.58              
ATOM    575  HB1 LYS A  37      44.615  54.948  63.323  1.00  4.58              
ATOM    576  HB2 LYS A  37      43.454  53.639  63.040  1.00  4.58              
ATOM    577  CG  LYS A  37      45.384  53.270  62.151  1.00  4.58              
ATOM    578  HG1 LYS A  37      45.003  52.275  61.915  1.00  4.58              
ATOM    579  HG2 LYS A  37      46.406  53.148  62.512  1.00  4.58              
ATOM    580  CD  LYS A  37      45.415  54.096  60.856  1.00  4.58              
ATOM    581  HD1 LYS A  37      44.398  54.403  60.603  1.00  4.58              
ATOM    582  HD2 LYS A  37      45.789  53.473  60.042  1.00  4.58              
ATOM    583  CE  LYS A  37      46.308  55.339  60.985  1.00  4.58              
ATOM    584  HE1 LYS A  37      46.009  55.887  61.884  1.00  4.58              
ATOM    585  HE2 LYS A  37      46.144  55.981  60.116  1.00  4.58              
ATOM    586  NZ  LYS A  37      47.747  54.993  61.078  1.00  4.58              
ATOM    587  HZ1 LYS A  37      47.946  54.339  61.842  1.00  4.58              
ATOM    588  HZ2 LYS A  37      48.147  54.603  60.239  1.00  4.58              
ATOM    589  HZ3 LYS A  37      48.304  55.774  61.412  1.00  4.58              
ATOM    590  C   LYS A  37      45.994  54.042  65.304  1.00  4.58              
ATOM    591  O   LYS A  37      47.152  53.741  65.129  1.00  4.58              
ATOM    592  N   ARG A  38      45.646  55.031  66.124  1.00  4.58              
ATOM    593  H   ARG A  38      44.652  55.226  66.176  1.00  4.58              
ATOM    594  CA  ARG A  38      46.562  55.955  66.799  1.00  4.58              
ATOM    595  HA  ARG A  38      47.308  56.246  66.063  1.00  4.58              
ATOM    596  CB  ARG A  38      45.807  57.189  67.322  1.00  4.58              
ATOM    597  HB1 ARG A  38      45.520  57.032  68.364  1.00  4.58              
ATOM    598  HB2 ARG A  38      44.887  57.335  66.756  1.00  4.58              
ATOM    599  CG  ARG A  38      46.653  58.470  67.226  1.00  4.58              
ATOM    600  HG1 ARG A  38      47.546  58.364  67.844  1.00  4.58              
ATOM    601  HG2 ARG A  38      46.065  59.300  67.619  1.00  4.58              
ATOM    602  CD  ARG A  38      47.079  58.807  65.787  1.00  4.58              
ATOM    603  HD1 ARG A  38      47.857  58.114  65.463  1.00  4.58              
ATOM    604  HD2 ARG A  38      47.515  59.808  65.781  1.00  4.58              
ATOM    605  NE  ARG A  38      45.931  58.770  64.860  1.00  4.58              
ATOM    606  HE  ARG A  38      45.012  58.902  65.257  1.00  4.58              
ATOM    607  CZ  ARG A  38      45.974  58.668  63.549  1.00  4.58              
ATOM    608  NH1 ARG A  38      47.048  58.319  62.900  1.00  4.58              
ATOM    609 1HH1 ARG A  38      47.792  57.807  63.390  1.00  4.58              
ATOM    610 2HH1 ARG A  38      47.111  58.415  61.911  1.00  4.58              
ATOM    611  NH2 ARG A  38      44.895  58.925  62.868  1.00  4.58              
ATOM    612 1HH2 ARG A  38      44.039  59.113  63.386  1.00  4.58              
ATOM    613 2HH2 ARG A  38      44.901  58.968  61.869  1.00  4.58              
ATOM    614  C   ARG A  38      47.338  55.291  67.920  1.00  4.58              
ATOM    615  O   ARG A  38      48.516  55.574  68.096  1.00  4.58              
ATOM    616  N   HIS A  39      46.692  54.377  68.632  1.00  4.54              
ATOM    617  H   HIS A  39      45.694  54.265  68.491  1.00  4.54              
ATOM    618  CA  HIS A  39      47.337  53.518  69.603  1.00  4.54              
ATOM    619  HA  HIS A  39      47.993  54.127  70.229  1.00  4.54              
ATOM    620  CB  HIS A  39      46.306  52.862  70.525  1.00  4.54              
ATOM    621  HB1 HIS A  39      45.744  52.101  69.981  1.00  4.54              
ATOM    622  HB2 HIS A  39      45.606  53.619  70.882  1.00  4.54              
ATOM    623  CG  HIS A  39      46.973  52.248  71.726  1.00  4.54              
ATOM    624  ND1 HIS A  39      47.377  52.954  72.862  1.00  4.54              
ATOM    625  CE1 HIS A  39      47.995  52.054  73.643  1.00  4.54              
ATOM    626  HE1 HIS A  39      48.430  52.274  74.610  1.00  4.54              
ATOM    627  NE2 HIS A  39      48.006  50.844  73.058  1.00  4.54              
ATOM    628  HE2 HIS A  39      48.414  50.005  73.451  1.00  4.54              
ATOM    629  CD2 HIS A  39      47.365  50.947  71.844  1.00  4.54              
ATOM    630  HD2 HIS A  39      47.224  50.168  71.109  1.00  4.54              
ATOM    631  C   HIS A  39      48.220  52.479  68.923  1.00  4.54              
ATOM    632  O   HIS A  39      49.346  52.311  69.376  1.00  4.54              
ATOM    633  N   ARG A  40      47.802  51.834  67.815  1.00  4.54              
ATOM    634  H   ARG A  40      46.856  51.956  67.473  1.00  4.54              
ATOM    635  CA  ARG A  40      48.751  50.948  67.107  1.00  4.54              
ATOM    636  HA  ARG A  40      49.261  50.377  67.885  1.00  4.54              
ATOM    637  CB  ARG A  40      48.042  49.882  66.259  1.00  4.54              
ATOM    638  HB1 ARG A  40      47.167  49.529  66.808  1.00  4.54              
ATOM    639  HB2 ARG A  40      48.720  49.035  66.143  1.00  4.54              
ATOM    640  CG  ARG A  40      47.631  50.347  64.860  1.00  4.54              
ATOM    641  HG1 ARG A  40      48.527  50.524  64.264  1.00  4.54              
ATOM    642  HG2 ARG A  40      47.082  51.275  64.941  1.00  4.54              
ATOM    643  CD  ARG A  40      46.764  49.300  64.151  1.00  4.54              
ATOM    644  HD1 ARG A  40      47.277  48.336  64.188  1.00  4.54              
ATOM    645  HD2 ARG A  40      46.662  49.598  63.105  1.00  4.54              
ATOM    646  NE  ARG A  40      45.416  49.182  64.752  1.00  4.54              
ATOM    647  HE  ARG A  40      45.204  49.795  65.531  1.00  4.54              
ATOM    648  CZ  ARG A  40      44.447  48.390  64.327  1.00  4.54              
ATOM    649  NH1 ARG A  40      44.625  47.542  63.352  1.00  4.54              
ATOM    650 1HH1 ARG A  40      45.540  47.445  62.950  1.00  4.54              
ATOM    651 2HH1 ARG A  40      43.872  46.957  63.042  1.00  4.54              
ATOM    652  NH2 ARG A  40      43.260  48.425  64.858  1.00  4.54              
ATOM    653 1HH2 ARG A  40      43.059  49.041  65.643  1.00  4.54              
ATOM    654 2HH2 ARG A  40      42.543  47.803  64.542  1.00  4.54              
ATOM    655  C   ARG A  40      49.909  51.675  66.390  1.00  4.54              
ATOM    656  O   ARG A  40      50.963  51.082  66.213  1.00  4.54              
ATOM    657  N   ASP A  41      49.756  52.957  66.057  1.00  4.44              
ATOM    658  H   ASP A  41      48.811  53.316  66.075  1.00  4.44              
ATOM    659  CA  ASP A  41      50.792  53.851  65.516  1.00  4.44              
ATOM    660  HA  ASP A  41      51.332  53.356  64.705  1.00  4.44              
ATOM    661  CB  ASP A  41      50.189  55.180  64.999  1.00  4.44              
ATOM    662  HB1 ASP A  41      51.015  55.855  64.770  1.00  4.44              
ATOM    663  HB2 ASP A  41      49.616  55.646  65.799  1.00  4.44              
ATOM    664  CG  ASP A  41      49.306  55.136  63.753  1.00  4.44              
ATOM    665  OD1 ASP A  41      49.243  54.106  63.047  1.00  4.44              
ATOM    666  OD2 ASP A  41      48.683  56.184  63.436  1.00  4.44              
ATOM    667  C   ASP A  41      51.789  54.261  66.603  1.00  4.44              
ATOM    668  O   ASP A  41      53.002  54.248  66.388  1.00  4.44              
ATOM    669  N   ARG A  42      51.288  54.631  67.790  1.00  4.44              
ATOM    670  H   ARG A  42      50.278  54.713  67.882  1.00  4.44              
ATOM    671  CA  ARG A  42      52.128  54.914  68.954  1.00  4.44              
ATOM    672  HA  ARG A  42      52.881  55.629  68.643  1.00  4.44              
ATOM    673  CB  ARG A  42      51.310  55.504  70.122  1.00  4.44              
ATOM    674  HB1 ARG A  42      51.658  55.086  71.069  1.00  4.44              
ATOM    675  HB2 ARG A  42      50.264  55.218  70.014  1.00  4.44              
ATOM    676  CG  ARG A  42      51.415  57.038  70.201  1.00  4.44              
ATOM    677  HG1 ARG A  42      50.533  57.408  70.724  1.00  4.44              
ATOM    678  HG2 ARG A  42      51.405  57.463  69.196  1.00  4.44              
ATOM    679  CD  ARG A  42      52.655  57.537  70.972  1.00  4.44              
ATOM    680  HD1 ARG A  42      52.596  57.154  71.993  1.00  4.44              
ATOM    681  HD2 ARG A  42      52.623  58.627  71.014  1.00  4.44              
ATOM    682  NE  ARG A  42      53.928  57.124  70.352  1.00  4.44              
ATOM    683  HE  ARG A  42      53.960  57.052  69.347  1.00  4.44              
ATOM    684  CZ  ARG A  42      55.038  56.739  70.953  1.00  4.44              
ATOM    685  NH1 ARG A  42      55.263  56.814  72.230  1.00  4.44              
ATOM    686 1HH1 ARG A  42      54.600  57.220  72.856  1.00  4.44              
ATOM    687 2HH1 ARG A  42      56.139  56.397  72.554  1.00  4.44              
ATOM    688  NH2 ARG A  42      55.998  56.232  70.254  1.00  4.44              
ATOM    689 1HH2 ARG A  42      55.816  55.936  69.302  1.00  4.44              
ATOM    690 2HH2 ARG A  42      56.792  55.870  70.784  1.00  4.44              
ATOM    691  C   ARG A  42      52.903  53.682  69.386  1.00  4.44              
ATOM    692  O   ARG A  42      54.104  53.785  69.609  1.00  4.44              
ATOM    693  N   LEU A  43      52.256  52.522  69.438  1.00  4.44              
ATOM    694  H   LEU A  43      51.255  52.535  69.282  1.00  4.44              
ATOM    695  CA  LEU A  43      52.883  51.251  69.772  1.00  4.44              
ATOM    696  HA  LEU A  43      53.400  51.387  70.722  1.00  4.44              
ATOM    697  CB  LEU A  43      51.799  50.172  69.954  1.00  4.44              
ATOM    698  HB1 LEU A  43      51.306  50.007  68.995  1.00  4.44              
ATOM    699  HB2 LEU A  43      51.052  50.547  70.656  1.00  4.44              
ATOM    700  CG  LEU A  43      52.326  48.822  70.479  1.00  4.44              
ATOM    701  HG  LEU A  43      53.045  48.410  69.772  1.00  4.44              
ATOM    702  CD1 LEU A  43      52.992  48.937  71.853  1.00  4.44              
ATOM    703 1HD1 LEU A  43      53.250  47.945  72.221  1.00  4.44              
ATOM    704 2HD1 LEU A  43      53.914  49.513  71.776  1.00  4.44              
ATOM    705 3HD1 LEU A  43      52.318  49.418  72.560  1.00  4.44              
ATOM    706  CD2 LEU A  43      51.158  47.843  70.602  1.00  4.44              
ATOM    707 1HD2 LEU A  43      51.525  46.877  70.952  1.00  4.44              
ATOM    708 2HD2 LEU A  43      50.418  48.224  71.306  1.00  4.44              
ATOM    709 3HD2 LEU A  43      50.689  47.705  69.629  1.00  4.44              
ATOM    710  C   LEU A  43      53.945  50.847  68.745  1.00  4.44              
ATOM    711  O   LEU A  43      55.055  50.485  69.137  1.00  4.44              
ATOM    712  N   ASN A  44      53.644  50.956  67.444  1.00  4.42              
ATOM    713  H   ASN A  44      52.704  51.201  67.157  1.00  4.42              
ATOM    714  CA  ASN A  44      54.637  50.655  66.421  1.00  4.42              
ATOM    715  HA  ASN A  44      55.040  49.667  66.653  1.00  4.42              
ATOM    716  CB  ASN A  44      54.021  50.554  65.017  1.00  4.42              
ATOM    717  HB1 ASN A  44      53.660  51.527  64.685  1.00  4.42              
ATOM    718  HB2 ASN A  44      53.189  49.849  65.025  1.00  4.42              
ATOM    719  CG  ASN A  44      55.084  50.032  64.063  1.00  4.42              
ATOM    720  OD1 ASN A  44      55.289  48.835  63.906  1.00  4.42              
ATOM    721  ND2 ASN A  44      55.859  50.919  63.493  1.00  4.42              
ATOM    722 1HD2 ASN A  44      55.712  51.894  63.648  1.00  4.42              
ATOM    723 2HD2 ASN A  44      56.804  50.606  63.252  1.00  4.42              
ATOM    724  C   ASN A  44      55.834  51.614  66.486  1.00  4.42              
ATOM    725  O   ASN A  44      56.958  51.133  66.525  1.00  4.42              
ATOM    726  N   THR A  45      55.626  52.934  66.571  1.00  4.39              
ATOM    727  H   THR A  45      54.671  53.278  66.556  1.00  4.39              
ATOM    728  CA  THR A  45      56.744  53.888  66.735  1.00  4.39              
ATOM    729  HA  THR A  45      57.415  53.748  65.887  1.00  4.39              
ATOM    730  CB  THR A  45      56.316  55.362  66.725  1.00  4.39              
ATOM    731  HB  THR A  45      57.152  55.976  67.060  1.00  4.39              
ATOM    732  CG2 THR A  45      55.922  55.816  65.323  1.00  4.39              
ATOM    733 1HG2 THR A  45      56.779  55.726  64.656  1.00  4.39              
ATOM    734 2HG2 THR A  45      55.104  55.207  64.937  1.00  4.39              
ATOM    735 3HG2 THR A  45      55.610  56.860  65.352  1.00  4.39              
ATOM    736  OG1 THR A  45      55.210  55.603  67.565  1.00  4.39              
ATOM    737  HG1 THR A  45      54.465  55.129  67.154  1.00  4.39              
ATOM    738  C   THR A  45      57.604  53.579  67.973  1.00  4.39              
ATOM    739  O   THR A  45      58.834  53.665  67.924  1.00  4.39              
ATOM    740  N   GLU A  46      56.977  53.155  69.074  1.00  4.41              
ATOM    741  H   GLU A  46      55.963  53.115  69.074  1.00  4.41              
ATOM    742  CA  GLU A  46      57.678  52.842  70.321  1.00  4.41              
ATOM    743  HA  GLU A  46      58.360  53.669  70.521  1.00  4.41              
ATOM    744  CB  GLU A  46      56.648  52.772  71.466  1.00  4.41              
ATOM    745  HB1 GLU A  46      56.130  51.813  71.429  1.00  4.41              
ATOM    746  HB2 GLU A  46      55.903  53.554  71.334  1.00  4.41              
ATOM    747  CG  GLU A  46      57.255  52.963  72.864  1.00  4.41              
ATOM    748  HG1 GLU A  46      57.992  52.176  73.039  1.00  4.41              
ATOM    749  HG2 GLU A  46      56.458  52.843  73.600  1.00  4.41              
ATOM    750  CD  GLU A  46      57.907  54.341  73.063  1.00  4.41              
ATOM    751  OE1 GLU A  46      58.810  54.432  73.922  1.00  4.41              
ATOM    752  OE2 GLU A  46      57.571  55.300  72.327  1.00  4.41              
ATOM    753  C   GLU A  46      58.537  51.575  70.278  1.00  4.41              
ATOM    754  O   GLU A  46      59.680  51.583  70.754  1.00  4.41              
ATOM    755  N   LEU A  47      58.014  50.496  69.689  1.00  4.41              
ATOM    756  H   LEU A  47      57.063  50.550  69.335  1.00  4.41              
ATOM    757  CA  LEU A  47      58.771  49.256  69.504  1.00  4.41              
ATOM    758  HA  LEU A  47      59.337  49.067  70.413  1.00  4.41              
ATOM    759  CB  LEU A  47      57.810  48.075  69.299  1.00  4.41              
ATOM    760  HB1 LEU A  47      58.407  47.190  69.076  1.00  4.41              
ATOM    761  HB2 LEU A  47      57.176  48.297  68.440  1.00  4.41              
ATOM    762  CG  LEU A  47      56.915  47.766  70.520  1.00  4.41              
ATOM    763  HG  LEU A  47      56.310  48.639  70.762  1.00  4.41              
ATOM    764  CD1 LEU A  47      55.974  46.605  70.200  1.00  4.41              
ATOM    765 1HD1 LEU A  47      55.315  46.419  71.048  1.00  4.41              
ATOM    766 2HD1 LEU A  47      55.357  46.867  69.342  1.00  4.41              
ATOM    767 3HD1 LEU A  47      56.549  45.705  69.986  1.00  4.41              
ATOM    768  CD2 LEU A  47      57.711  47.361  71.765  1.00  4.41              
ATOM    769 1HD2 LEU A  47      57.022  47.115  72.572  1.00  4.41              
ATOM    770 2HD2 LEU A  47      58.341  46.497  71.550  1.00  4.41              
ATOM    771 3HD2 LEU A  47      58.328  48.192  72.101  1.00  4.41              
ATOM    772  C   LEU A  47      59.820  49.393  68.387  1.00  4.41              
ATOM    773  O   LEU A  47      60.878  48.792  68.511  1.00  4.41              
ATOM    774  N   ASP A  48      59.622  50.223  67.359  1.00  4.38              
ATOM    775  H   ASP A  48      58.717  50.673  67.245  1.00  4.38              
ATOM    776  CA  ASP A  48      60.689  50.528  66.392  1.00  4.38              
ATOM    777  HA  ASP A  48      61.136  49.583  66.081  1.00  4.38              
ATOM    778  CB  ASP A  48      60.148  51.215  65.126  1.00  4.38              
ATOM    779  HB1 ASP A  48      60.959  51.765  64.647  1.00  4.38              
ATOM    780  HB2 ASP A  48      59.369  51.932  65.394  1.00  4.38              
ATOM    781  CG  ASP A  48      59.623  50.192  64.115  1.00  4.38              
ATOM    782  OD1 ASP A  48      58.489  50.338  63.617  1.00  4.38              
ATOM    783  OD2 ASP A  48      60.294  49.167  63.858  1.00  4.38              
ATOM    784  C   ASP A  48      61.854  51.325  67.002  1.00  4.38              
ATOM    785  O   ASP A  48      63.027  51.023  66.746  1.00  4.38              
ATOM    786  N   ARG A  49      61.559  52.291  67.885  1.00  4.38              
ATOM    787  H   ARG A  49      60.583  52.558  67.998  1.00  4.38              
ATOM    788  CA  ARG A  49      62.595  52.967  68.690  1.00  4.38              
ATOM    789  HA  ARG A  49      63.342  53.381  68.011  1.00  4.38              
ATOM    790  CB  ARG A  49      61.935  54.147  69.428  1.00  4.38              
ATOM    791  HB1 ARG A  49      61.173  53.772  70.110  1.00  4.38              
ATOM    792  HB2 ARG A  49      61.408  54.742  68.679  1.00  4.38              
ATOM    793  CG  ARG A  49      62.883  55.116  70.169  1.00  4.38              
ATOM    794  HG1 ARG A  49      62.277  55.956  70.510  1.00  4.38              
ATOM    795  HG2 ARG A  49      63.610  55.511  69.458  1.00  4.38              
ATOM    796  CD  ARG A  49      63.642  54.562  71.390  1.00  4.38              
ATOM    797  HD1 ARG A  49      63.965  55.390  72.022  1.00  4.38              
ATOM    798  HD2 ARG A  49      64.544  54.055  71.040  1.00  4.38              
ATOM    799  NE  ARG A  49      62.830  53.609  72.169  1.00  4.38              
ATOM    800  HE  ARG A  49      63.031  52.636  72.022  1.00  4.38              
ATOM    801  CZ  ARG A  49      61.733  53.864  72.850  1.00  4.38              
ATOM    802  NH1 ARG A  49      61.359  55.055  73.200  1.00  4.38              
ATOM    803 1HH1 ARG A  49      61.912  55.860  72.995  1.00  4.38              
ATOM    804 2HH1 ARG A  49      60.422  55.135  73.607  1.00  4.38              
ATOM    805  NH2 ARG A  49      60.906  52.915  73.141  1.00  4.38              
ATOM    806 1HH2 ARG A  49      60.879  52.078  72.584  1.00  4.38              
ATOM    807 2HH2 ARG A  49      60.063  53.214  73.639  1.00  4.38              
ATOM    808  C   ARG A  49      63.363  51.985  69.591  1.00  4.38              
ATOM    809  O   ARG A  49      64.599  51.963  69.640  1.00  4.38              
ATOM    810  N   LEU A  50      62.608  51.146  70.310  1.00  4.39              
ATOM    811  H   LEU A  50      61.605  51.180  70.161  1.00  4.39              
ATOM    812  CA  LEU A  50      63.152  50.102  71.182  1.00  4.39              
ATOM    813  HA  LEU A  50      63.712  50.586  71.982  1.00  4.39              
ATOM    814  CB  LEU A  50      61.991  49.304  71.796  1.00  4.39              
ATOM    815  HB1 LEU A  50      61.453  48.805  70.994  1.00  4.39              
ATOM    816  HB2 LEU A  50      61.308  50.005  72.275  1.00  4.39              
ATOM    817  CG  LEU A  50      62.392  48.234  72.825  1.00  4.39              
ATOM    818  HG  LEU A  50      62.982  47.456  72.339  1.00  4.39              
ATOM    819  CD1 LEU A  50      63.189  48.815  73.995  1.00  4.39              
ATOM    820 1HD1 LEU A  50      63.350  48.041  74.745  1.00  4.39              
ATOM    821 2HD1 LEU A  50      64.164  49.161  73.652  1.00  4.39              
ATOM    822 3HD1 LEU A  50      62.641  49.641  74.448  1.00  4.39              
ATOM    823  CD2 LEU A  50      61.100  47.619  73.364  1.00  4.39              
ATOM    824 1HD2 LEU A  50      61.337  46.838  74.088  1.00  4.39              
ATOM    825 2HD2 LEU A  50      60.483  48.378  73.847  1.00  4.39              
ATOM    826 3HD2 LEU A  50      60.543  47.166  72.546  1.00  4.39              
ATOM    827  C   LEU A  50      64.157  49.230  70.412  1.00  4.39              
ATOM    828  O   LEU A  50      65.316  49.152  70.807  1.00  4.39              
ATOM    829  N   ALA A  51      63.734  48.699  69.265  1.00  4.37              
ATOM    830  H   ALA A  51      62.762  48.841  69.010  1.00  4.37              
ATOM    831  CA  ALA A  51      64.526  47.880  68.352  1.00  4.37              
ATOM    832  HA  ALA A  51      64.819  46.967  68.861  1.00  4.37              
ATOM    833  CB  ALA A  51      63.634  47.527  67.157  1.00  4.37              
ATOM    834  HB1 ALA A  51      64.098  46.732  66.571  1.00  4.37              
ATOM    835  HB2 ALA A  51      62.660  47.211  67.503  1.00  4.37              
ATOM    836  HB3 ALA A  51      63.491  48.397  66.516  1.00  4.37              
ATOM    837  C   ALA A  51      65.780  48.543  67.798  1.00  4.37              
ATOM    838  O   ALA A  51      66.810  47.894  67.674  1.00  4.37              
ATOM    839  N   SER A  52      65.703  49.830  67.465  1.00  4.36              
ATOM    840  H   SER A  52      64.811  50.299  67.558  1.00  4.36              
ATOM    841  CA  SER A  52      66.857  50.611  67.009  1.00  4.36              
ATOM    842  HA  SER A  52      67.476  49.965  66.384  1.00  4.36              
ATOM    843  CB  SER A  52      66.403  51.778  66.114  1.00  4.36              
ATOM    844  HB1 SER A  52      66.143  51.377  65.134  1.00  4.36              
ATOM    845  HB2 SER A  52      67.229  52.478  65.979  1.00  4.36              
ATOM    846  OG  SER A  52      65.276  52.474  66.615  1.00  4.36              
ATOM    847  HG  SER A  52      64.499  51.891  66.537  1.00  4.36              
ATOM    848  C   SER A  52      67.786  51.079  68.140  1.00  4.36              
ATOM    849  O   SER A  52      68.807  51.711  67.867  1.00  4.36              
ATOM    850  N   LEU A  53      67.503  50.684  69.390  1.00  4.44              
ATOM    851  H   LEU A  53      66.605  50.257  69.578  1.00  4.44              
ATOM    852  CA  LEU A  53      68.538  50.604  70.445  1.00  4.44              
ATOM    853  HA  LEU A  53      69.464  51.046  70.080  1.00  4.44              
ATOM    854  CB  LEU A  53      68.054  51.444  71.647  1.00  4.44              
ATOM    855  HB1 LEU A  53      68.807  51.395  72.435  1.00  4.44              
ATOM    856  HB2 LEU A  53      67.139  50.989  72.031  1.00  4.44              
ATOM    857  CG  LEU A  53      67.781  52.929  71.337  1.00  4.44              
ATOM    858  HG  LEU A  53      67.045  53.018  70.539  1.00  4.44              
ATOM    859  CD1 LEU A  53      67.198  53.600  72.582  1.00  4.44              
ATOM    860 1HD1 LEU A  53      66.956  54.638  72.358  1.00  4.44              
ATOM    861 2HD1 LEU A  53      66.287  53.082  72.880  1.00  4.44              
ATOM    862 3HD1 LEU A  53      67.917  53.562  73.400  1.00  4.44              
ATOM    863  CD2 LEU A  53      69.046  53.689  70.929  1.00  4.44              
ATOM    864 1HD2 LEU A  53      68.818  54.744  70.788  1.00  4.44              
ATOM    865 2HD2 LEU A  53      69.820  53.580  71.689  1.00  4.44              
ATOM    866 3HD2 LEU A  53      69.419  53.298  69.982  1.00  4.44              
ATOM    867  C   LEU A  53      68.914  49.173  70.833  1.00  4.44              
ATOM    868  O   LEU A  53      69.383  48.957  71.949  1.00  4.44              
ATOM    869  N   LEU A  54      68.728  48.196  69.935  1.00  4.37              
ATOM    870  H   LEU A  54      68.309  48.409  69.038  1.00  4.37              
ATOM    871  CA  LEU A  54      69.151  46.813  70.163  1.00  4.37              
ATOM    872  HA  LEU A  54      69.355  46.731  71.220  1.00  4.37              
ATOM    873  CB  LEU A  54      68.009  45.800  69.944  1.00  4.37              
ATOM    874  HB1 LEU A  54      68.397  44.801  70.143  1.00  4.37              
ATOM    875  HB2 LEU A  54      67.687  45.838  68.903  1.00  4.37              
ATOM    876  CG  LEU A  54      66.804  46.065  70.878  1.00  4.37              
ATOM    877  HG  LEU A  54      66.436  47.055  70.661  1.00  4.37              
ATOM    878  CD1 LEU A  54      65.636  45.106  70.660  1.00  4.37              
ATOM    879 1HD1 LEU A  54      64.744  45.508  71.138  1.00  4.37              
ATOM    880 2HD1 LEU A  54      65.439  44.996  69.595  1.00  4.37              
ATOM    881 3HD1 LEU A  54      65.865  44.143  71.098  1.00  4.37              
ATOM    882  CD2 LEU A  54      67.146  45.992  72.375  1.00  4.37              
ATOM    883 1HD2 LEU A  54      66.239  46.095  72.965  1.00  4.37              
ATOM    884 2HD2 LEU A  54      67.649  45.054  72.608  1.00  4.37              
ATOM    885 3HD2 LEU A  54      67.795  46.824  72.646  1.00  4.37              
ATOM    886  C   LEU A  54      70.458  46.493  69.445  1.00  4.37              
ATOM    887  O   LEU A  54      70.528  46.653  68.221  1.00  4.37              
ATOM    888  N   PRO A  55      71.503  46.077  70.199  1.00  4.37              
ATOM    889  CD  PRO A  55      71.555  46.054  71.665  1.00  4.37              
ATOM    890  HD1 PRO A  55      70.933  45.239  72.036  1.00  4.37              
ATOM    891  HD2 PRO A  55      71.229  47.004  72.091  1.00  4.37              
ATOM    892  CG  PRO A  55      73.004  45.810  72.063  1.00  4.37              
ATOM    893  HG1 PRO A  55      73.073  45.227  72.980  1.00  4.37              
ATOM    894  HG2 PRO A  55      73.529  46.756  72.174  1.00  4.37              
ATOM    895  CB  PRO A  55      73.538  45.049  70.855  1.00  4.37              
ATOM    896  HB1 PRO A  55      73.292  43.996  70.988  1.00  4.37              
ATOM    897  HB2 PRO A  55      74.616  45.173  70.753  1.00  4.37              
ATOM    898  CA  PRO A  55      72.758  45.605  69.661  1.00  4.37              
ATOM    899  HA  PRO A  55      73.312  46.431  69.219  1.00  4.37              
ATOM    900  C   PRO A  55      72.627  44.502  68.605  1.00  4.37              
ATOM    901  O   PRO A  55      71.528  44.011  68.340  1.00  4.37              
ATOM    902  N   PHE A  56      73.750  44.088  68.034  1.00  4.37              
ATOM    903  H   PHE A  56      74.607  44.509  68.347  1.00  4.37              
ATOM    904  CA  PHE A  56      73.745  43.467  66.721  1.00  4.37              
ATOM    905  HA  PHE A  56      73.328  44.232  66.056  1.00  4.37              
ATOM    906  CB  PHE A  56      75.175  43.249  66.145  1.00  4.37              
ATOM    907  HB1 PHE A  56      75.441  44.205  65.692  1.00  4.37              
ATOM    908  HB2 PHE A  56      75.070  42.562  65.306  1.00  4.37              
ATOM    909  CG  PHE A  56      76.278  42.821  67.076  1.00  4.37              
ATOM    910  CD1 PHE A  56      76.974  43.789  67.833  1.00  4.37              
ATOM    911  HD1 PHE A  56      76.665  44.826  67.817  1.00  4.37              
ATOM    912  CE1 PHE A  56      78.121  43.428  68.570  1.00  4.37              
ATOM    913  HE1 PHE A  56      78.665  44.187  69.121  1.00  4.37              
ATOM    914  CZ  PHE A  56      78.580  42.101  68.537  1.00  4.37              
ATOM    915  HZ  PHE A  56      79.490  41.850  69.066  1.00  4.37              
ATOM    916  CE2 PHE A  56      77.875  41.124  67.816  1.00  4.37              
ATOM    917  HE2 PHE A  56      78.238  40.103  67.807  1.00  4.37              
ATOM    918  CD2 PHE A  56      76.727  41.486  67.081  1.00  4.37              
ATOM    919  HD2 PHE A  56      76.219  40.722  66.502  1.00  4.37              
ATOM    920  C   PHE A  56      72.761  42.272  66.451  1.00  4.37              
ATOM    921  O   PHE A  56      72.246  42.220  65.348  1.00  4.37              
ATOM    922  N   PRO A  57      72.421  41.345  67.388  1.00  4.73              
ATOM    923  CD  PRO A  57      71.004  41.221  67.753  1.00  4.73              
ATOM    924  HD1 PRO A  57      70.366  41.650  66.987  1.00  4.73              
ATOM    925  HD2 PRO A  57      70.833  41.748  68.682  1.00  4.73              
ATOM    926  CG  PRO A  57      70.702  39.744  67.968  1.00  4.73              
ATOM    927  HG1 PRO A  57      70.489  39.283  67.010  1.00  4.73              
ATOM    928  HG2 PRO A  57      69.902  39.591  68.685  1.00  4.73              
ATOM    929  CB  PRO A  57      72.015  39.219  68.473  1.00  4.73              
ATOM    930  HB1 PRO A  57      72.081  38.146  68.401  1.00  4.73              
ATOM    931  HB2 PRO A  57      72.134  39.505  69.511  1.00  4.73              
ATOM    932  CA  PRO A  57      72.967  39.980  67.563  1.00  4.73              
ATOM    933  HA  PRO A  57      73.868  40.081  68.028  1.00  4.73              
ATOM    934  C   PRO A  57      73.427  39.167  66.323  1.00  4.73              
ATOM    935  O   PRO A  57      73.727  38.001  66.445  1.00  4.73              
ATOM    936  N   GLN A  58      73.480  39.798  65.145  1.00  5.28              
ATOM    937  H   GLN A  58      73.261  40.781  65.141  1.00  5.28              
ATOM    938  CA  GLN A  58      73.427  39.212  63.815  1.00  5.28              
ATOM    939  HA  GLN A  58      73.288  40.051  63.136  1.00  5.28              
ATOM    940  CB  GLN A  58      74.745  38.527  63.422  1.00  5.28              
ATOM    941  HB1 GLN A  58      74.610  38.041  62.454  1.00  5.28              
ATOM    942  HB2 GLN A  58      74.996  37.757  64.151  1.00  5.28              
ATOM    943  CG  GLN A  58      75.915  39.518  63.305  1.00  5.28              
ATOM    944  HG1 GLN A  58      76.806  38.976  62.990  1.00  5.28              
ATOM    945  HG2 GLN A  58      76.117  39.960  64.280  1.00  5.28              
ATOM    946  CD  GLN A  58      75.619  40.626  62.305  1.00  5.28              
ATOM    947  OE1 GLN A  58      75.257  41.735  62.656  1.00  5.28              
ATOM    948  NE2 GLN A  58      75.739  40.380  61.021  1.00  5.28              
ATOM    949 1HE2 GLN A  58      76.033  39.480  60.691  1.00  5.28              
ATOM    950 2HE2 GLN A  58      75.531  41.148  60.408  1.00  5.28              
ATOM    951  C   GLN A  58      72.195  38.325  63.546  1.00  5.28              
ATOM    952  O   GLN A  58      71.598  38.425  62.479  1.00  5.28              
ATOM    953  N   ASP A  59      71.733  37.575  64.547  1.00  5.54              
ATOM    954  H   ASP A  59      72.336  37.483  65.356  1.00  5.54              
ATOM    955  CA  ASP A  59      70.407  36.952  64.640  1.00  5.54              
ATOM    956  HA  ASP A  59      70.382  36.102  63.956  1.00  5.54              
ATOM    957  CB  ASP A  59      70.269  36.382  66.087  1.00  5.54              
ATOM    958  HB1 ASP A  59      70.897  36.976  66.747  1.00  5.54              
ATOM    959  HB2 ASP A  59      70.703  35.383  66.089  1.00  5.54              
ATOM    960  CG  ASP A  59      68.884  36.293  66.772  1.00  5.54              
ATOM    961  OD1 ASP A  59      68.816  36.501  68.007  1.00  5.54              
ATOM    962  OD2 ASP A  59      67.851  35.999  66.141  1.00  5.54              
ATOM    963  C   ASP A  59      69.272  37.878  64.179  1.00  5.54              
ATOM    964  O   ASP A  59      68.349  37.450  63.486  1.00  5.54              
ATOM    965  N   VAL A  60      69.381  39.179  64.467  1.00  5.24              
ATOM    966  H   VAL A  60      70.202  39.482  64.966  1.00  5.24              
ATOM    967  CA  VAL A  60      68.308  40.142  64.239  1.00  5.24              
ATOM    968  HA  VAL A  60      67.787  39.823  63.337  1.00  5.24              
ATOM    969  CB  VAL A  60      67.264  40.065  65.404  1.00  5.24              
ATOM    970  HB  VAL A  60      66.746  41.008  65.484  1.00  5.24              
ATOM    971  CG1 VAL A  60      66.219  38.970  65.168  1.00  5.24              
ATOM    972 1HG1 VAL A  60      65.378  39.095  65.848  1.00  5.24              
ATOM    973 2HG1 VAL A  60      65.883  39.005  64.141  1.00  5.24              
ATOM    974 3HG1 VAL A  60      66.655  37.990  65.339  1.00  5.24              
ATOM    975  CG2 VAL A  60      67.774  39.806  66.809  1.00  5.24              
ATOM    976 1HG2 VAL A  60      66.947  39.753  67.512  1.00  5.24              
ATOM    977 2HG2 VAL A  60      68.301  38.860  66.855  1.00  5.24              
ATOM    978 3HG2 VAL A  60      68.410  40.635  67.080  1.00  5.24              
ATOM    979  C   VAL A  60      68.780  41.559  63.882  1.00  5.24              
ATOM    980  O   VAL A  60      68.265  42.541  64.407  1.00  5.24              
ATOM    981  N   ILE A  61      69.719  41.636  62.927  1.00  4.80              
ATOM    982  H   ILE A  61      70.053  40.747  62.579  1.00  4.80              
ATOM    983  CA  ILE A  61      70.475  42.825  62.464  1.00  4.80              
ATOM    984  HA  ILE A  61      71.365  42.869  63.092  1.00  4.80              
ATOM    985  CB  ILE A  61      70.975  42.676  60.999  1.00  4.80              
ATOM    986  HB  ILE A  61      70.157  42.915  60.317  1.00  4.80              
ATOM    987  CG2 ILE A  61      72.105  43.692  60.742  1.00  4.80              
ATOM    988 1HG2 ILE A  61      72.422  43.650  59.700  1.00  4.80              
ATOM    989 2HG2 ILE A  61      71.761  44.710  60.936  1.00  4.80              
ATOM    990 3HG2 ILE A  61      72.960  43.480  61.385  1.00  4.80              
ATOM    991  CG1 ILE A  61      71.518  41.276  60.617  1.00  4.80              
ATOM    992 1HG1 ILE A  61      72.037  40.844  61.470  1.00  4.80              
ATOM    993 2HG1 ILE A  61      72.249  41.377  59.813  1.00  4.80              
ATOM    994  CD1 ILE A  61      70.445  40.303  60.104  1.00  4.80              
ATOM    995  HD1 ILE A  61      69.706  40.084  60.871  1.00  4.80              
ATOM    996  HD2 ILE A  61      69.946  40.732  59.235  1.00  4.80              
ATOM    997  HD3 ILE A  61      70.923  39.369  59.810  1.00  4.80              
ATOM    998  C   ILE A  61      69.787  44.184  62.648  1.00  4.80              
ATOM    999  O   ILE A  61      70.338  45.075  63.287  1.00  4.80              
ATOM   1000  N   ASN A  62      68.570  44.327  62.124  1.00  4.38              
ATOM   1001  H   ASN A  62      68.204  43.547  61.606  1.00  4.38              
ATOM   1002  CA  ASN A  62      67.662  45.453  62.379  1.00  4.38              
ATOM   1003  HA  ASN A  62      67.892  45.872  63.361  1.00  4.38              
ATOM   1004  CB  ASN A  62      67.853  46.556  61.311  1.00  4.38              
ATOM   1005  HB1 ASN A  62      67.264  47.428  61.593  1.00  4.38              
ATOM   1006  HB2 ASN A  62      67.474  46.193  60.355  1.00  4.38              
ATOM   1007  CG  ASN A  62      69.291  46.999  61.083  1.00  4.38              
ATOM   1008  OD1 ASN A  62      69.880  46.715  60.056  1.00  4.38              
ATOM   1009  ND2 ASN A  62      69.906  47.709  62.001  1.00  4.38              
ATOM   1010 1HD2 ASN A  62      69.515  47.791  62.921  1.00  4.38              
ATOM   1011 2HD2 ASN A  62      70.883  47.862  61.844  1.00  4.38              
ATOM   1012  C   ASN A  62      66.219  44.912  62.432  1.00  4.38              
ATOM   1013  O   ASN A  62      65.389  45.257  61.599  1.00  4.38              
ATOM   1014  N   LYS A  63      65.951  43.919  63.301  1.00  4.40              
ATOM   1015  H   LYS A  63      66.685  43.635  63.948  1.00  4.40              
ATOM   1016  CA  LYS A  63      64.739  43.086  63.193  1.00  4.40              
ATOM   1017  HA  LYS A  63      64.684  42.799  62.143  1.00  4.40              
ATOM   1018  CB  LYS A  63      64.845  41.779  63.962  1.00  4.40              
ATOM   1019  HB1 LYS A  63      64.886  42.008  65.028  1.00  4.40              
ATOM   1020  HB2 LYS A  63      65.767  41.311  63.634  1.00  4.40              
ATOM   1021  CG  LYS A  63      63.700  40.773  63.721  1.00  4.40              
ATOM   1022  HG1 LYS A  63      62.737  41.263  63.860  1.00  4.40              
ATOM   1023  HG2 LYS A  63      63.769  40.016  64.495  1.00  4.40              
ATOM   1024  CD  LYS A  63      63.722  40.089  62.337  1.00  4.40              
ATOM   1025  HD1 LYS A  63      64.577  40.442  61.759  1.00  4.40              
ATOM   1026  HD2 LYS A  63      62.821  40.384  61.795  1.00  4.40              
ATOM   1027  CE  LYS A  63      63.785  38.548  62.380  1.00  4.40              
ATOM   1028  HE1 LYS A  63      64.768  38.227  62.734  1.00  4.40              
ATOM   1029  HE2 LYS A  63      63.675  38.186  61.354  1.00  4.40              
ATOM   1030  NZ  LYS A  63      62.718  37.951  63.221  1.00  4.40              
ATOM   1031  HZ1 LYS A  63      62.649  36.952  63.117  1.00  4.40              
ATOM   1032  HZ2 LYS A  63      62.807  38.186  64.204  1.00  4.40              
ATOM   1033  HZ3 LYS A  63      61.816  38.373  62.984  1.00  4.40              
ATOM   1034  C   LYS A  63      63.417  43.798  63.479  1.00  4.40              
ATOM   1035  O   LYS A  63      62.944  43.845  64.609  1.00  4.40              
ATOM   1036  N   LEU A  64      62.785  44.247  62.398  1.00  4.34              
ATOM   1037  H   LEU A  64      63.330  44.275  61.548  1.00  4.34              
ATOM   1038  CA  LEU A  64      61.550  45.025  62.416  1.00  4.34              
ATOM   1039  HA  LEU A  64      61.716  45.868  63.090  1.00  4.34              
ATOM   1040  CB  LEU A  64      61.286  45.605  61.007  1.00  4.34              
ATOM   1041  HB1 LEU A  64      60.406  46.247  61.066  1.00  4.34              
ATOM   1042  HB2 LEU A  64      61.047  44.781  60.333  1.00  4.34              
ATOM   1043  CG  LEU A  64      62.427  46.433  60.380  1.00  4.34              
ATOM   1044  HG  LEU A  64      63.270  45.773  60.179  1.00  4.34              
ATOM   1045  CD1 LEU A  64      61.967  47.011  59.041  1.00  4.34              
ATOM   1046 1HD1 LEU A  64      62.794  47.542  58.570  1.00  4.34              
ATOM   1047 2HD1 LEU A  64      61.646  46.205  58.383  1.00  4.34              
ATOM   1048 3HD1 LEU A  64      61.140  47.704  59.198  1.00  4.34              
ATOM   1049  CD2 LEU A  64      62.897  47.583  61.272  1.00  4.34              
ATOM   1050 1HD2 LEU A  64      63.645  48.175  60.745  1.00  4.34              
ATOM   1051 2HD2 LEU A  64      62.055  48.222  61.540  1.00  4.34              
ATOM   1052 3HD2 LEU A  64      63.355  47.194  62.181  1.00  4.34              
ATOM   1053  C   LEU A  64      60.268  44.345  62.957  1.00  4.34              
ATOM   1054  O   LEU A  64      59.270  45.052  63.131  1.00  4.34              
ATOM   1055  N   ASP A  65      60.235  43.029  63.218  1.00  4.42              
ATOM   1056  H   ASP A  65      61.078  42.483  63.153  1.00  4.42              
ATOM   1057  CA  ASP A  65      59.019  42.396  63.746  1.00  4.42              
ATOM   1058  HA  ASP A  65      58.191  42.958  63.313  1.00  4.42              
ATOM   1059  CB  ASP A  65      58.752  40.987  63.207  1.00  4.42              
ATOM   1060  HB1 ASP A  65      58.874  40.994  62.122  1.00  4.42              
ATOM   1061  HB2 ASP A  65      57.711  40.734  63.415  1.00  4.42              
ATOM   1062  CG  ASP A  65      59.632  39.910  63.811  1.00  4.42              
ATOM   1063  OD1 ASP A  65      59.328  39.415  64.922  1.00  4.42              
ATOM   1064  OD2 ASP A  65      60.628  39.553  63.147  1.00  4.42              
ATOM   1065  C   ASP A  65      58.839  42.531  65.256  1.00  4.42              
ATOM   1066  O   ASP A  65      59.723  42.201  66.044  1.00  4.42              
ATOM   1067  N   LYS A  66      57.673  43.057  65.654  1.00  4.39              
ATOM   1068  H   LYS A  66      56.996  43.285  64.940  1.00  4.39              
ATOM   1069  CA  LYS A  66      57.450  43.582  67.008  1.00  4.39              
ATOM   1070  HA  LYS A  66      58.288  44.245  67.231  1.00  4.39              
ATOM   1071  CB  LYS A  66      56.161  44.425  67.067  1.00  4.39              
ATOM   1072  HB1 LYS A  66      55.780  44.405  68.088  1.00  4.39              
ATOM   1073  HB2 LYS A  66      55.392  44.009  66.414  1.00  4.39              
ATOM   1074  CG  LYS A  66      56.446  45.897  66.702  1.00  4.39              
ATOM   1075  HG1 LYS A  66      57.293  46.223  67.302  1.00  4.39              
ATOM   1076  HG2 LYS A  66      55.587  46.505  66.984  1.00  4.39              
ATOM   1077  CD  LYS A  66      56.759  46.179  65.222  1.00  4.39              
ATOM   1078  HD1 LYS A  66      55.825  46.370  64.692  1.00  4.39              
ATOM   1079  HD2 LYS A  66      57.236  45.323  64.760  1.00  4.39              
ATOM   1080  CE  LYS A  66      57.708  47.372  65.065  1.00  4.39              
ATOM   1081  HE1 LYS A  66      58.625  47.189  65.632  1.00  4.39              
ATOM   1082  HE2 LYS A  66      57.237  48.279  65.455  1.00  4.39              
ATOM   1083  NZ  LYS A  66      58.055  47.574  63.644  1.00  4.39              
ATOM   1084  HZ1 LYS A  66      57.241  47.886  63.133  1.00  4.39              
ATOM   1085  HZ2 LYS A  66      58.750  48.328  63.563  1.00  4.39              
ATOM   1086  HZ3 LYS A  66      58.470  46.742  63.239  1.00  4.39              
ATOM   1087  C   LYS A  66      57.562  42.511  68.098  1.00  4.39              
ATOM   1088  O   LYS A  66      58.110  42.786  69.166  1.00  4.39              
ATOM   1089  N   LEU A  67      57.168  41.273  67.795  1.00  4.40              
ATOM   1090  H   LEU A  67      56.795  41.106  66.876  1.00  4.40              
ATOM   1091  CA  LEU A  67      57.433  40.129  68.668  1.00  4.40              
ATOM   1092  HA  LEU A  67      57.047  40.344  69.664  1.00  4.40              
ATOM   1093  CB  LEU A  67      56.732  38.873  68.116  1.00  4.40              
ATOM   1094  HB1 LEU A  67      57.102  38.005  68.664  1.00  4.40              
ATOM   1095  HB2 LEU A  67      57.016  38.745  67.070  1.00  4.40              
ATOM   1096  CG  LEU A  67      55.197  38.889  68.226  1.00  4.40              
ATOM   1097  HG  LEU A  67      54.802  39.765  67.710  1.00  4.40              
ATOM   1098  CD1 LEU A  67      54.631  37.638  67.556  1.00  4.40              
ATOM   1099 1HD1 LEU A  67      53.543  37.657  67.601  1.00  4.40              
ATOM   1100 2HD1 LEU A  67      54.933  37.611  66.508  1.00  4.40              
ATOM   1101 3HD1 LEU A  67      54.994  36.741  68.059  1.00  4.40              
ATOM   1102  CD2 LEU A  67      54.716  38.905  69.679  1.00  4.40              
ATOM   1103 1HD2 LEU A  67      53.630  38.816  69.708  1.00  4.40              
ATOM   1104 2HD2 LEU A  67      55.156  38.072  70.229  1.00  4.40              
ATOM   1105 3HD2 LEU A  67      54.991  39.842  70.160  1.00  4.40              
ATOM   1106  C   LEU A  67      58.934  39.857  68.846  1.00  4.40              
ATOM   1107  O   LEU A  67      59.394  39.705  69.978  1.00  4.40              
ATOM   1108  N   SER A  68      59.724  39.852  67.765  1.00  4.33              
ATOM   1109  H   SER A  68      59.331  39.954  66.831  1.00  4.33              
ATOM   1110  CA  SER A  68      61.176  39.704  67.889  1.00  4.33              
ATOM   1111  HA  SER A  68      61.377  38.773  68.418  1.00  4.33              
ATOM   1112  CB  SER A  68      61.898  39.636  66.543  1.00  4.33              
ATOM   1113  HB1 SER A  68      62.975  39.633  66.724  1.00  4.33              
ATOM   1114  HB2 SER A  68      61.651  40.513  65.944  1.00  4.33              
ATOM   1115  OG  SER A  68      61.564  38.463  65.835  1.00  4.33              
ATOM   1116  HG  SER A  68      60.659  38.654  65.473  1.00  4.33              
ATOM   1117  C   SER A  68      61.832  40.829  68.670  1.00  4.33              
ATOM   1118  O   SER A  68      62.712  40.546  69.474  1.00  4.33              
ATOM   1119  N   VAL A  69      61.418  42.081  68.484  1.00  4.33              
ATOM   1120  H   VAL A  69      60.750  42.260  67.737  1.00  4.33              
ATOM   1121  CA  VAL A  69      61.916  43.211  69.282  1.00  4.33              
ATOM   1122  HA  VAL A  69      62.996  43.299  69.155  1.00  4.33              
ATOM   1123  CB  VAL A  69      61.245  44.523  68.836  1.00  4.33              
ATOM   1124  HB  VAL A  69      60.166  44.432  68.948  1.00  4.33              
ATOM   1125  CG1 VAL A  69      61.711  45.702  69.697  1.00  4.33              
ATOM   1126 1HG1 VAL A  69      61.225  46.603  69.348  1.00  4.33              
ATOM   1127 2HG1 VAL A  69      61.426  45.571  70.739  1.00  4.33              
ATOM   1128 3HG1 VAL A  69      62.791  45.818  69.624  1.00  4.33              
ATOM   1129  CG2 VAL A  69      61.545  44.822  67.365  1.00  4.33              
ATOM   1130 1HG2 VAL A  69      61.048  45.744  67.064  1.00  4.33              
ATOM   1131 2HG2 VAL A  69      62.620  44.903  67.212  1.00  4.33              
ATOM   1132 3HG2 VAL A  69      61.178  44.032  66.721  1.00  4.33              
ATOM   1133  C   VAL A  69      61.618  43.013  70.767  1.00  4.33              
ATOM   1134  O   VAL A  69      62.486  43.243  71.604  1.00  4.33              
ATOM   1135  N   LEU A  70      60.409  42.584  71.128  1.00  4.36              
ATOM   1136  H   LEU A  70      59.698  42.446  70.416  1.00  4.36              
ATOM   1137  CA  LEU A  70      60.073  42.325  72.528  1.00  4.36              
ATOM   1138  HA  LEU A  70      60.255  43.219  73.123  1.00  4.36              
ATOM   1139  CB  LEU A  70      58.580  41.952  72.626  1.00  4.36              
ATOM   1140  HB1 LEU A  70      58.387  41.510  73.604  1.00  4.36              
ATOM   1141  HB2 LEU A  70      58.366  41.189  71.878  1.00  4.36              
ATOM   1142  CG  LEU A  70      57.615  43.135  72.428  1.00  4.36              
ATOM   1143  HG  LEU A  70      57.946  43.756  71.597  1.00  4.36              
ATOM   1144  CD1 LEU A  70      56.213  42.608  72.120  1.00  4.36              
ATOM   1145 1HD1 LEU A  70      55.534  43.448  71.970  1.00  4.36              
ATOM   1146 2HD1 LEU A  70      56.240  42.018  71.205  1.00  4.36              
ATOM   1147 3HD1 LEU A  70      55.851  41.989  72.941  1.00  4.36              
ATOM   1148  CD2 LEU A  70      57.523  44.003  73.684  1.00  4.36              
ATOM   1149 1HD2 LEU A  70      56.838  44.831  73.509  1.00  4.36              
ATOM   1150 2HD2 LEU A  70      57.160  43.411  74.525  1.00  4.36              
ATOM   1151 3HD2 LEU A  70      58.502  44.409  73.935  1.00  4.36              
ATOM   1152  C   LEU A  70      60.929  41.190  73.127  1.00  4.36              
ATOM   1153  O   LEU A  70      61.475  41.327  74.219  1.00  4.36              
ATOM   1154  N   ARG A  71      61.113  40.088  72.390  1.00  4.37              
ATOM   1155  H   ARG A  71      60.611  40.037  71.506  1.00  4.37              
ATOM   1156  CA  ARG A  71      61.974  38.951  72.770  1.00  4.37              
ATOM   1157  HA  ARG A  71      61.596  38.505  73.691  1.00  4.37              
ATOM   1158  CB  ARG A  71      61.890  37.909  71.618  1.00  4.37              
ATOM   1159  HB1 ARG A  71      62.109  38.393  70.668  1.00  4.37              
ATOM   1160  HB2 ARG A  71      60.851  37.576  71.567  1.00  4.37              
ATOM   1161  CG  ARG A  71      62.770  36.642  71.718  1.00  4.37              
ATOM   1162  HG1 ARG A  71      62.268  35.834  71.183  1.00  4.37              
ATOM   1163  HG2 ARG A  71      62.812  36.348  72.768  1.00  4.37              
ATOM   1164  CD  ARG A  71      64.220  36.729  71.179  1.00  4.37              
ATOM   1165  HD1 ARG A  71      64.774  35.910  71.642  1.00  4.37              
ATOM   1166  HD2 ARG A  71      64.684  37.658  71.505  1.00  4.37              
ATOM   1167  NE  ARG A  71      64.362  36.601  69.704  1.00  4.37              
ATOM   1168  HE  ARG A  71      63.534  36.642  69.132  1.00  4.37              
ATOM   1169  CZ  ARG A  71      65.522  36.426  69.066  1.00  4.37              
ATOM   1170  NH1 ARG A  71      66.657  36.367  69.703  1.00  4.37              
ATOM   1171 1HH1 ARG A  71      66.724  36.428  70.695  1.00  4.37              
ATOM   1172 2HH1 ARG A  71      67.509  36.322  69.125  1.00  4.37              
ATOM   1173  NH2 ARG A  71      65.595  36.302  67.772  1.00  4.37              
ATOM   1174 1HH2 ARG A  71      64.788  36.295  67.188  1.00  4.37              
ATOM   1175 2HH2 ARG A  71      66.517  36.184  67.319  1.00  4.37              
ATOM   1176  C   ARG A  71      63.422  39.369  73.020  1.00  4.37              
ATOM   1177  O   ARG A  71      64.055  38.967  74.002  1.00  4.37              
ATOM   1178  N   LEU A  72      63.969  40.139  72.090  1.00  4.35              
ATOM   1179  H   LEU A  72      63.388  40.402  71.300  1.00  4.35              
ATOM   1180  CA  LEU A  72      65.351  40.589  72.081  1.00  4.35              
ATOM   1181  HA  LEU A  72      66.013  39.738  72.244  1.00  4.35              
ATOM   1182  CB  LEU A  72      65.638  41.174  70.677  1.00  4.35              
ATOM   1183  HB1 LEU A  72      65.121  42.128  70.590  1.00  4.35              
ATOM   1184  HB2 LEU A  72      65.186  40.509  69.942  1.00  4.35              
ATOM   1185  CG  LEU A  72      67.104  41.332  70.215  1.00  4.35              
ATOM   1186  HG  LEU A  72      67.485  40.345  69.954  1.00  4.35              
ATOM   1187  CD1 LEU A  72      67.138  42.212  68.965  1.00  4.35              
ATOM   1188 1HD1 LEU A  72      68.145  42.252  68.556  1.00  4.35              
ATOM   1189 2HD1 LEU A  72      66.452  41.835  68.210  1.00  4.35              
ATOM   1190 3HD1 LEU A  72      66.844  43.226  69.201  1.00  4.35              
ATOM   1191  CD2 LEU A  72      68.070  41.947  71.224  1.00  4.35              
ATOM   1192 1HD2 LEU A  72      69.043  42.104  70.757  1.00  4.35              
ATOM   1193 2HD2 LEU A  72      67.692  42.898  71.586  1.00  4.35              
ATOM   1194 3HD2 LEU A  72      68.214  41.265  72.059  1.00  4.35              
ATOM   1195  C   LEU A  72      65.588  41.601  73.202  1.00  4.35              
ATOM   1196  O   LEU A  72      66.511  41.416  73.977  1.00  4.35              
ATOM   1197  N   SER A  73      64.725  42.600  73.371  1.00  4.35              
ATOM   1198  H   SER A  73      63.972  42.694  72.698  1.00  4.35              
ATOM   1199  CA  SER A  73      64.829  43.594  74.445  1.00  4.35              
ATOM   1200  HA  SER A  73      65.832  44.020  74.418  1.00  4.35              
ATOM   1201  CB  SER A  73      63.844  44.747  74.222  1.00  4.35              
ATOM   1202  HB1 SER A  73      64.110  45.288  73.316  1.00  4.35              
ATOM   1203  HB2 SER A  73      63.901  45.435  75.067  1.00  4.35              
ATOM   1204  OG  SER A  73      62.525  44.267  74.097  1.00  4.35              
ATOM   1205  HG  SER A  73      62.423  43.902  73.198  1.00  4.35              
ATOM   1206  C   SER A  73      64.634  43.015  75.843  1.00  4.35              
ATOM   1207  O   SER A  73      65.398  43.363  76.742  1.00  4.35              
ATOM   1208  N   VAL A  74      63.696  42.078  76.034  1.00  4.37              
ATOM   1209  H   VAL A  74      63.018  41.904  75.294  1.00  4.37              
ATOM   1210  CA  VAL A  74      63.555  41.391  77.323  1.00  4.37              
ATOM   1211  HA  VAL A  74      63.558  42.173  78.077  1.00  4.37              
ATOM   1212  CB  VAL A  74      62.203  40.663  77.483  1.00  4.37              
ATOM   1213  HB  VAL A  74      61.421  41.307  77.081  1.00  4.37              
ATOM   1214  CG1 VAL A  74      62.112  39.303  76.783  1.00  4.37              
ATOM   1215 1HG1 VAL A  74      61.099  38.912  76.883  1.00  4.37              
ATOM   1216 2HG1 VAL A  74      62.319  39.433  75.728  1.00  4.37              
ATOM   1217 3HG1 VAL A  74      62.814  38.591  77.213  1.00  4.37              
ATOM   1218  CG2 VAL A  74      61.894  40.444  78.970  1.00  4.37              
ATOM   1219 1HG2 VAL A  74      60.902  40.005  79.075  1.00  4.37              
ATOM   1220 2HG2 VAL A  74      62.629  39.782  79.426  1.00  4.37              
ATOM   1221 3HG2 VAL A  74      61.899  41.401  79.492  1.00  4.37              
ATOM   1222  C   VAL A  74      64.764  40.496  77.622  1.00  4.37              
ATOM   1223  O   VAL A  74      65.221  40.380  78.764  1.00  4.37              
ATOM   1224  N   SER A  75      65.354  39.889  76.588  1.00  4.37              
ATOM   1225  H   SER A  75      64.954  40.005  75.663  1.00  4.37              
ATOM   1226  CA  SER A  75      66.648  39.208  76.725  1.00  4.37              
ATOM   1227  HA  SER A  75      66.575  38.484  77.531  1.00  4.37              
ATOM   1228  CB  SER A  75      67.009  38.432  75.457  1.00  4.37              
ATOM   1229  HB1 SER A  75      67.932  37.874  75.626  1.00  4.37              
ATOM   1230  HB2 SER A  75      67.155  39.107  74.615  1.00  4.37              
ATOM   1231  OG  SER A  75      65.953  37.527  75.179  1.00  4.37              
ATOM   1232  HG  SER A  75      65.260  38.021  74.692  1.00  4.37              
ATOM   1233  C   SER A  75      67.776  40.149  77.139  1.00  4.37              
ATOM   1234  O   SER A  75      68.492  39.822  78.079  1.00  4.37              
ATOM   1235  N   TYR A  76      67.873  41.327  76.520  1.00  4.36              
ATOM   1236  H   TYR A  76      67.263  41.508  75.730  1.00  4.36              
ATOM   1237  CA  TYR A  76      68.876  42.332  76.834  1.00  4.36              
ATOM   1238  HA  TYR A  76      69.854  41.857  76.740  1.00  4.36              
ATOM   1239  CB  TYR A  76      68.846  43.499  75.837  1.00  4.36              
ATOM   1240  HB1 TYR A  76      67.838  43.908  75.791  1.00  4.36              
ATOM   1241  HB2 TYR A  76      69.101  43.126  74.844  1.00  4.36              
ATOM   1242  CG  TYR A  76      69.821  44.605  76.209  1.00  4.36              
ATOM   1243  CD1 TYR A  76      71.209  44.350  76.240  1.00  4.36              
ATOM   1244  HD1 TYR A  76      71.598  43.382  75.952  1.00  4.36              
ATOM   1245  CE1 TYR A  76      72.104  45.347  76.673  1.00  4.36              
ATOM   1246  HE1 TYR A  76      73.167  45.152  76.701  1.00  4.36              
ATOM   1247  CZ  TYR A  76      71.616  46.605  77.085  1.00  4.36              
ATOM   1248  OH  TYR A  76      72.481  47.554  77.535  1.00  4.36              
ATOM   1249  HH  TYR A  76      72.053  48.391  77.723  1.00  4.36              
ATOM   1250  CE2 TYR A  76      70.227  46.864  77.047  1.00  4.36              
ATOM   1251  HE2 TYR A  76      69.851  47.824  77.364  1.00  4.36              
ATOM   1252  CD2 TYR A  76      69.334  45.867  76.606  1.00  4.36              
ATOM   1253  HD2 TYR A  76      68.272  46.070  76.588  1.00  4.36              
ATOM   1254  C   TYR A  76      68.781  42.814  78.282  1.00  4.36              
ATOM   1255  O   TYR A  76      69.751  42.693  79.025  1.00  4.36              
ATOM   1256  N   LEU A  77      67.612  43.290  78.725  1.00  4.37              
ATOM   1257  H   LEU A  77      66.837  43.373  78.073  1.00  4.37              
ATOM   1258  CA  LEU A  77      67.459  43.755  80.105  1.00  4.37              
ATOM   1259  HA  LEU A  77      68.253  44.483  80.277  1.00  4.37              
ATOM   1260  CB  LEU A  77      66.132  44.522  80.283  1.00  4.37              
ATOM   1261  HB1 LEU A  77      66.115  45.297  79.515  1.00  4.37              
ATOM   1262  HB2 LEU A  77      66.147  45.035  81.246  1.00  4.37              
ATOM   1263  CG  LEU A  77      64.836  43.694  80.180  1.00  4.37              
ATOM   1264  HG  LEU A  77      65.002  42.862  79.505  1.00  4.37              
ATOM   1265  CD1 LEU A  77      64.356  43.148  81.529  1.00  4.37              
ATOM   1266 1HD1 LEU A  77      63.471  42.530  81.376  1.00  4.37              
ATOM   1267 2HD1 LEU A  77      65.124  42.544  82.005  1.00  4.37              
ATOM   1268 3HD1 LEU A  77      64.103  43.972  82.196  1.00  4.37              
ATOM   1269  CD2 LEU A  77      63.703  44.557  79.624  1.00  4.37              
ATOM   1270 1HD2 LEU A  77      62.781  43.978  79.569  1.00  4.37              
ATOM   1271 2HD2 LEU A  77      63.540  45.424  80.265  1.00  4.37              
ATOM   1272 3HD2 LEU A  77      63.959  44.896  78.620  1.00  4.37              
ATOM   1273  C   LEU A  77      67.696  42.634  81.135  1.00  4.37              
ATOM   1274  O   LEU A  77      68.376  42.871  82.140  1.00  4.37              
ATOM   1275  N   ARG A  78      67.243  41.393  80.862  1.00  4.36              
ATOM   1276  H   ARG A  78      66.704  41.239  80.016  1.00  4.36              
ATOM   1277  CA  ARG A  78      67.575  40.249  81.738  1.00  4.36              
ATOM   1278  HA  ARG A  78      67.228  40.470  82.749  1.00  4.36              
ATOM   1279  CB  ARG A  78      66.897  38.961  81.257  1.00  4.36              
ATOM   1280  HB1 ARG A  78      67.354  38.112  81.769  1.00  4.36              
ATOM   1281  HB2 ARG A  78      67.076  38.847  80.188  1.00  4.36              
ATOM   1282  CG  ARG A  78      65.389  38.937  81.561  1.00  4.36              
ATOM   1283  HG1 ARG A  78      64.896  39.805  81.127  1.00  4.36              
ATOM   1284  HG2 ARG A  78      65.246  38.984  82.641  1.00  4.36              
ATOM   1285  CD  ARG A  78      64.733  37.651  81.037  1.00  4.36              
ATOM   1286  HD1 ARG A  78      63.662  37.702  81.241  1.00  4.36              
ATOM   1287  HD2 ARG A  78      65.148  36.813  81.600  1.00  4.36              
ATOM   1288  NE  ARG A  78      64.945  37.452  79.585  1.00  4.36              
ATOM   1289  HE  ARG A  78      65.039  38.298  79.035  1.00  4.36              
ATOM   1290  CZ  ARG A  78      65.037  36.290  78.955  1.00  4.36              
ATOM   1291  NH1 ARG A  78      64.954  35.151  79.581  1.00  4.36              
ATOM   1292 1HH1 ARG A  78      64.819  35.157  80.575  1.00  4.36              
ATOM   1293 2HH1 ARG A  78      65.017  34.289  79.073  1.00  4.36              
ATOM   1294  NH2 ARG A  78      65.207  36.216  77.664  1.00  4.36              
ATOM   1295 1HH2 ARG A  78      65.337  37.037  77.085  1.00  4.36              
ATOM   1296 2HH2 ARG A  78      65.268  35.328  77.203  1.00  4.36              
ATOM   1297  C   ARG A  78      69.082  40.029  81.864  1.00  4.36              
ATOM   1298  O   ARG A  78      69.588  39.952  82.984  1.00  4.36              
ATOM   1299  N   ALA A  79      69.791  39.967  80.739  1.00  4.33              
ATOM   1300  H   ALA A  79      69.308  40.084  79.854  1.00  4.33              
ATOM   1301  CA  ALA A  79      71.237  39.776  80.695  1.00  4.33              
ATOM   1302  HA  ALA A  79      71.486  38.850  81.214  1.00  4.33              
ATOM   1303  CB  ALA A  79      71.673  39.634  79.231  1.00  4.33              
ATOM   1304  HB1 ALA A  79      72.745  39.441  79.184  1.00  4.33              
ATOM   1305  HB2 ALA A  79      71.147  38.802  78.762  1.00  4.33              
ATOM   1306  HB3 ALA A  79      71.457  40.550  78.680  1.00  4.33              
ATOM   1307  C   ALA A  79      72.001  40.910  81.392  1.00  4.33              
ATOM   1308  O   ALA A  79      72.980  40.640  82.071  1.00  4.33              
ATOM   1309  N   LYS A  80      71.520  42.156  81.320  1.00  4.29              
ATOM   1310  H   LYS A  80      70.753  42.327  80.677  1.00  4.29              
ATOM   1311  CA  LYS A  80      72.046  43.283  82.093  1.00  4.29              
ATOM   1312  HA  LYS A  80      73.123  43.321  81.929  1.00  4.29              
ATOM   1313  CB  LYS A  80      71.394  44.602  81.614  1.00  4.29              
ATOM   1314  HB1 LYS A  80      71.039  45.171  82.475  1.00  4.29              
ATOM   1315  HB2 LYS A  80      70.520  44.384  81.000  1.00  4.29              
ATOM   1316  CG  LYS A  80      72.339  45.506  80.805  1.00  4.29              
ATOM   1317  HG1 LYS A  80      71.769  46.362  80.442  1.00  4.29              
ATOM   1318  HG2 LYS A  80      72.727  44.957  79.945  1.00  4.29              
ATOM   1319  CD  LYS A  80      73.504  46.011  81.667  1.00  4.29              
ATOM   1320  HD1 LYS A  80      74.156  45.175  81.915  1.00  4.29              
ATOM   1321  HD2 LYS A  80      73.119  46.425  82.600  1.00  4.29              
ATOM   1322  CE  LYS A  80      74.326  47.087  80.956  1.00  4.29              
ATOM   1323  HE1 LYS A  80      73.719  47.990  80.860  1.00  4.29              
ATOM   1324  HE2 LYS A  80      74.595  46.750  79.950  1.00  4.29              
ATOM   1325  NZ  LYS A  80      75.549  47.382  81.731  1.00  4.29              
ATOM   1326  HZ1 LYS A  80      75.984  48.252  81.406  1.00  4.29              
ATOM   1327  HZ2 LYS A  80      75.360  47.404  82.737  1.00  4.29              
ATOM   1328  HZ3 LYS A  80      76.220  46.635  81.622  1.00  4.29              
ATOM   1329  C   LYS A  80      71.872  43.101  83.588  1.00  4.29              
ATOM   1330  O   LYS A  80      72.830  43.338  84.304  1.00  4.29              
ATOM   1331  N   SER A  81      70.717  42.660  84.090  1.00  4.50              
ATOM   1332  H   SER A  81      69.923  42.524  83.474  1.00  4.50              
ATOM   1333  CA  SER A  81      70.613  42.399  85.540  1.00  4.50              
ATOM   1334  HA  SER A  81      70.978  43.277  86.076  1.00  4.50              
ATOM   1335  CB  SER A  81      69.148  42.196  85.942  1.00  4.50              
ATOM   1336  HB1 SER A  81      68.581  43.082  85.654  1.00  4.50              
ATOM   1337  HB2 SER A  81      69.088  42.088  87.026  1.00  4.50              
ATOM   1338  OG  SER A  81      68.563  41.061  85.332  1.00  4.50              
ATOM   1339  HG  SER A  81      69.050  40.829  84.525  1.00  4.50              
ATOM   1340  C   SER A  81      71.467  41.215  86.000  1.00  4.50              
ATOM   1341  O   SER A  81      72.038  41.273  87.081  1.00  4.50              
ATOM   1342  N   PHE A  82      71.595  40.173  85.172  1.00  4.69              
ATOM   1343  H   PHE A  82      71.095  40.193  84.294  1.00  4.69              
ATOM   1344  CA  PHE A  82      72.433  39.007  85.448  1.00  4.69              
ATOM   1345  HA  PHE A  82      72.152  38.583  86.413  1.00  4.69              
ATOM   1346  CB  PHE A  82      72.188  37.954  84.359  1.00  4.69              
ATOM   1347  HB1 PHE A  82      72.278  38.426  83.381  1.00  4.69              
ATOM   1348  HB2 PHE A  82      71.166  37.584  84.450  1.00  4.69              
ATOM   1349  CG  PHE A  82      73.143  36.778  84.415  1.00  4.69              
ATOM   1350  CD1 PHE A  82      73.009  35.810  85.427  1.00  4.69              
ATOM   1351  HD1 PHE A  82      72.215  35.897  86.154  1.00  4.69              
ATOM   1352  CE1 PHE A  82      73.918  34.740  85.503  1.00  4.69              
ATOM   1353  HE1 PHE A  82      73.820  34.002  86.287  1.00  4.69              
ATOM   1354  CZ  PHE A  82      74.965  34.638  84.570  1.00  4.69              
ATOM   1355  HZ  PHE A  82      75.670  33.822  84.636  1.00  4.69              
ATOM   1356  CE2 PHE A  82      75.101  35.605  83.559  1.00  4.69              
ATOM   1357  HE2 PHE A  82      75.909  35.532  82.847  1.00  4.69              
ATOM   1358  CD2 PHE A  82      74.191  36.675  83.480  1.00  4.69              
ATOM   1359  HD2 PHE A  82      74.313  37.427  82.712  1.00  4.69              
ATOM   1360  C   PHE A  82      73.922  39.381  85.539  1.00  4.69              
ATOM   1361  O   PHE A  82      74.573  39.107  86.544  1.00  4.69              
ATOM   1362  N   PHE A  83      74.457  40.056  84.521  1.00  4.68              
ATOM   1363  H   PHE A  83      73.880  40.275  83.715  1.00  4.68              
ATOM   1364  CA  PHE A  83      75.850  40.484  84.497  1.00  4.68              
ATOM   1365  HA  PHE A  83      76.482  39.624  84.717  1.00  4.68              
ATOM   1366  CB  PHE A  83      76.232  41.040  83.116  1.00  4.68              
ATOM   1367  HB1 PHE A  83      77.231  41.465  83.202  1.00  4.68              
ATOM   1368  HB2 PHE A  83      75.552  41.859  82.869  1.00  4.68              
ATOM   1369  CG  PHE A  83      76.269  40.047  81.962  1.00  4.68              
ATOM   1370  CD1 PHE A  83      75.674  40.384  80.730  1.00  4.68              
ATOM   1371  HD1 PHE A  83      75.173  41.335  80.615  1.00  4.68              
ATOM   1372  CE1 PHE A  83      75.723  39.489  79.646  1.00  4.68              
ATOM   1373  HE1 PHE A  83      75.251  39.753  78.711  1.00  4.68              
ATOM   1374  CZ  PHE A  83      76.391  38.261  79.778  1.00  4.68              
ATOM   1375  HZ  PHE A  83      76.439  37.580  78.939  1.00  4.68              
ATOM   1376  CE2 PHE A  83      77.010  37.929  80.996  1.00  4.68              
ATOM   1377  HE2 PHE A  83      77.541  36.993  81.088  1.00  4.68              
ATOM   1378  CD2 PHE A  83      76.950  38.819  82.085  1.00  4.68              
ATOM   1379  HD2 PHE A  83      77.444  38.559  83.009  1.00  4.68              
ATOM   1380  C   PHE A  83      76.148  41.518  85.578  1.00  4.68              
ATOM   1381  O   PHE A  83      77.114  41.367  86.322  1.00  4.68              
ATOM   1382  N   ASP A  84      75.285  42.517  85.734  1.00  4.73              
ATOM   1383  H   ASP A  84      74.528  42.609  85.064  1.00  4.73              
ATOM   1384  CA  ASP A  84      75.424  43.597  86.707  1.00  4.73              
ATOM   1385  HA  ASP A  84      76.491  43.772  86.847  1.00  4.73              
ATOM   1386  CB  ASP A  84      74.855  44.919  86.106  1.00  4.73              
ATOM   1387  HB1 ASP A  84      75.090  45.719  86.810  1.00  4.73              
ATOM   1388  HB2 ASP A  84      73.768  44.850  86.078  1.00  4.73              
ATOM   1389  CG  ASP A  84      75.368  45.374  84.696  1.00  4.73              
ATOM   1390  OD1 ASP A  84      75.235  46.583  84.373  1.00  4.73              
ATOM   1391  OD2 ASP A  84      75.879  44.572  83.873  1.00  4.73              
ATOM   1392  C   ASP A  84      74.889  43.182  88.099  1.00  4.73              
ATOM   1393  O   ASP A  84      74.736  44.027  88.983  1.00  4.73              
ATOM   1394  N   VAL A  85      74.706  41.865  88.322  1.00  4.90              
ATOM   1395  H   VAL A  85      74.621  41.274  87.506  1.00  4.90              
ATOM   1396  CA  VAL A  85      74.689  41.193  89.640  1.00  4.90              
ATOM   1397  HA  VAL A  85      75.043  41.945  90.345  1.00  4.90              
ATOM   1398  CB  VAL A  85      73.258  40.839  90.096  1.00  4.90              
ATOM   1399  HB  VAL A  85      72.575  41.575  89.670  1.00  4.90              
ATOM   1400  CG1 VAL A  85      72.791  39.449  89.648  1.00  4.90              
ATOM   1401 1HG1 VAL A  85      71.729  39.337  89.857  1.00  4.90              
ATOM   1402 2HG1 VAL A  85      72.950  39.341  88.577  1.00  4.90              
ATOM   1403 3HG1 VAL A  85      73.347  38.671  90.171  1.00  4.90              
ATOM   1404  CG2 VAL A  85      73.103  40.951  91.621  1.00  4.90              
ATOM   1405 1HG2 VAL A  85      72.066  40.763  91.896  1.00  4.90              
ATOM   1406 2HG2 VAL A  85      73.741  40.226  92.126  1.00  4.90              
ATOM   1407 3HG2 VAL A  85      73.377  41.956  91.942  1.00  4.90              
ATOM   1408  C   VAL A  85      75.711  40.049  89.782  1.00  4.90              
ATOM   1409  O   VAL A  85      75.841  39.472  90.861  1.00  4.90              
ATOM   1410  N   ALA A  86      76.512  39.776  88.747  1.00  4.85              
ATOM   1411  H   ALA A  86      76.316  40.237  87.868  1.00  4.85              
ATOM   1412  CA  ALA A  86      77.606  38.793  88.748  1.00  4.85              
ATOM   1413  HA  ALA A  86      77.669  38.333  89.735  1.00  4.85              
ATOM   1414  CB  ALA A  86      77.258  37.688  87.741  1.00  4.85              
ATOM   1415  HB1 ALA A  86      78.009  36.898  87.787  1.00  4.85              
ATOM   1416  HB2 ALA A  86      76.282  37.263  87.980  1.00  4.85              
ATOM   1417  HB3 ALA A  86      77.231  38.102  86.732  1.00  4.85              
ATOM   1418  C   ALA A  86      78.995  39.422  88.473  1.00  4.85              
ATOM   1419  O   ALA A  86      79.986  38.712  88.286  1.00  4.85              
ATOM   1420  N   LEU A  87      79.066  40.755  88.439  1.00  4.86              
ATOM   1421  H   LEU A  87      78.195  41.253  88.534  1.00  4.86              
ATOM   1422  CA  LEU A  87      80.246  41.540  88.089  1.00  4.86              
ATOM   1423  HA  LEU A  87      80.551  41.216  87.094  1.00  4.86              
ATOM   1424  CB  LEU A  87      79.835  43.035  88.032  1.00  4.86              
ATOM   1425  HB1 LEU A  87      80.174  43.526  88.946  1.00  4.86              
ATOM   1426  HB2 LEU A  87      78.746  43.113  88.033  1.00  4.86              
ATOM   1427  CG  LEU A  87      80.333  43.864  86.831  1.00  4.86              
ATOM   1428  HG  LEU A  87      80.069  44.904  87.020  1.00  4.86              
ATOM   1429  CD1 LEU A  87      81.848  43.816  86.610  1.00  4.86              
ATOM   1430 1HD1 LEU A  87      82.115  44.528  85.826  1.00  4.86              
ATOM   1431 2HD1 LEU A  87      82.353  44.110  87.525  1.00  4.86              
ATOM   1432 3HD1 LEU A  87      82.159  42.824  86.291  1.00  4.86              
ATOM   1433  CD2 LEU A  87      79.650  43.457  85.528  1.00  4.86              
ATOM   1434 1HD2 LEU A  87      79.951  44.155  84.755  1.00  4.86              
ATOM   1435 2HD2 LEU A  87      79.918  42.442  85.240  1.00  4.86              
ATOM   1436 3HD2 LEU A  87      78.569  43.521  85.645  1.00  4.86              
ATOM   1437  C   LEU A  87      81.429  41.340  89.056  1.00  4.86              
ATOM   1438  O   LEU A  87      81.288  41.355  90.278  1.00  4.86              
ATOM   1439  N   LYS A  88      82.639  41.258  88.490  1.00  4.94              
ATOM   1440  H   LYS A  88      82.659  41.215  87.483  1.00  4.94              
ATOM   1441  CA  LYS A  88      83.923  41.173  89.215  1.00  4.94              
ATOM   1442  HA  LYS A  88      83.942  40.227  89.761  1.00  4.94              
ATOM   1443  CB  LYS A  88      85.043  41.155  88.150  1.00  4.94              
ATOM   1444  HB1 LYS A  88      84.916  42.004  87.478  1.00  4.94              
ATOM   1445  HB2 LYS A  88      84.898  40.254  87.550  1.00  4.94              
ATOM   1446  CG  LYS A  88      86.497  41.124  88.667  1.00  4.94              
ATOM   1447  HG1 LYS A  88      87.109  40.628  87.912  1.00  4.94              
ATOM   1448  HG2 LYS A  88      86.538  40.512  89.569  1.00  4.94              
ATOM   1449  CD  LYS A  88      87.146  42.492  88.957  1.00  4.94              
ATOM   1450  HD1 LYS A  88      88.145  42.312  89.358  1.00  4.94              
ATOM   1451  HD2 LYS A  88      86.579  43.020  89.721  1.00  4.94              
ATOM   1452  CE  LYS A  88      87.272  43.382  87.710  1.00  4.94              
ATOM   1453  HE1 LYS A  88      86.288  43.511  87.251  1.00  4.94              
ATOM   1454  HE2 LYS A  88      87.927  42.899  86.980  1.00  4.94              
ATOM   1455  NZ  LYS A  88      87.795  44.721  88.054  1.00  4.94              
ATOM   1456  HZ1 LYS A  88      87.141  45.205  88.659  1.00  4.94              
ATOM   1457  HZ2 LYS A  88      88.724  44.700  88.446  1.00  4.94              
ATOM   1458  HZ3 LYS A  88      87.819  45.315  87.218  1.00  4.94              
ATOM   1459  C   LYS A  88      84.129  42.261  90.270  1.00  4.94              
ATOM   1460  O   LYS A  88      84.651  42.017  91.356  1.00  4.94              
ATOM   1461  N   SER A  89      83.764  43.481  89.912  1.00  5.02              
ATOM   1462  H   SER A  89      83.369  43.589  88.994  1.00  5.02              
ATOM   1463  CA  SER A  89      83.846  44.669  90.753  1.00  5.02              
ATOM   1464  HA  SER A  89      84.700  44.591  91.425  1.00  5.02              
ATOM   1465  CB  SER A  89      84.062  45.888  89.830  1.00  5.02              
ATOM   1466  HB1 SER A  89      84.177  46.790  90.433  1.00  5.02              
ATOM   1467  HB2 SER A  89      83.194  46.011  89.178  1.00  5.02              
ATOM   1468  OG  SER A  89      85.225  45.697  89.021  1.00  5.02              
ATOM   1469  HG  SER A  89      85.094  46.084  88.129  1.00  5.02              
ATOM   1470  C   SER A  89      82.576  44.773  91.584  1.00  5.02              
ATOM   1471  O   SER A  89      81.595  45.301  91.082  1.00  5.02              
ATOM   1472  N   SER A  90      82.564  44.288  92.831  1.00  5.16              
ATOM   1473  H   SER A  90      83.340  43.733  93.168  1.00  5.16              
ATOM   1474  CA  SER A  90      81.430  44.520  93.751  1.00  5.16              
ATOM   1475  HA  SER A  90      80.561  44.023  93.316  1.00  5.16              
ATOM   1476  CB  SER A  90      81.652  43.886  95.132  1.00  5.16              
ATOM   1477  HB1 SER A  90      80.685  43.665  95.588  1.00  5.16              
ATOM   1478  HB2 SER A  90      82.179  44.581  95.784  1.00  5.16              
ATOM   1479  OG  SER A  90      82.422  42.700  95.022  1.00  5.16              
ATOM   1480  HG  SER A  90      81.886  42.016  94.603  1.00  5.16              
ATOM   1481  C   SER A  90      81.062  46.011  93.858  1.00  5.16              
ATOM   1482  O   SER A  90      79.884  46.334  93.722  1.00  5.16              
ATOM   1483  N   PRO A  91      82.035  46.947  93.953  1.00  5.18              
ATOM   1484  CD  PRO A  91      83.435  46.730  94.308  1.00  5.18              
ATOM   1485  HD1 PRO A  91      84.020  46.581  93.400  1.00  5.18              
ATOM   1486  HD2 PRO A  91      83.573  45.889  94.983  1.00  5.18              
ATOM   1487  CG  PRO A  91      83.887  48.015  94.992  1.00  5.18              
ATOM   1488  HG1 PRO A  91      84.966  48.155  94.923  1.00  5.18              
ATOM   1489  HG2 PRO A  91      83.557  48.015  96.032  1.00  5.18              
ATOM   1490  CB  PRO A  91      83.122  49.070  94.206  1.00  5.18              
ATOM   1491  HB1 PRO A  91      83.669  49.294  93.288  1.00  5.18              
ATOM   1492  HB2 PRO A  91      82.975  49.980  94.789  1.00  5.18              
ATOM   1493  CA  PRO A  91      81.784  48.391  93.872  1.00  5.18              
ATOM   1494  HA  PRO A  91      81.064  48.640  94.653  1.00  5.18              
ATOM   1495  C   PRO A  91      81.235  48.947  92.546  1.00  5.18              
ATOM   1496  O   PRO A  91      81.185  50.166  92.379  1.00  5.18              
ATOM   1497  N   THR A  92      80.834  48.103  91.586  1.00  5.24              
ATOM   1498  H   THR A  92      80.920  47.104  91.743  1.00  5.24              
ATOM   1499  CA  THR A  92      79.903  48.533  90.529  1.00  5.24              
ATOM   1500  HA  THR A  92      80.326  49.427  90.071  1.00  5.24              
ATOM   1501  CB  THR A  92      79.709  47.504  89.406  1.00  5.24              
ATOM   1502  HB  THR A  92      80.681  47.113  89.105  1.00  5.24              
ATOM   1503  CG2 THR A  92      78.771  46.336  89.734  1.00  5.24              
ATOM   1504 1HG2 THR A  92      77.749  46.687  89.879  1.00  5.24              
ATOM   1505 2HG2 THR A  92      78.776  45.627  88.909  1.00  5.24              
ATOM   1506 3HG2 THR A  92      79.099  45.830  90.641  1.00  5.24              
ATOM   1507  OG1 THR A  92      79.141  48.202  88.319  1.00  5.24              
ATOM   1508  HG1 THR A  92      78.362  48.653  88.683  1.00  5.24              
ATOM   1509  C   THR A  92      78.544  48.939  91.087  1.00  5.24              
ATOM   1510  O   THR A  92      77.755  49.565  90.377  1.00  5.24              
ATOM   1511  N   GLU A  93      78.242  48.522  92.316  1.00  7.03              
ATOM   1512  H   GLU A  93      78.904  47.948  92.825  1.00  7.03              
ATOM   1513  CA  GLU A  93      76.926  48.690  92.889  1.00  7.03              
ATOM   1514  HA  GLU A  93      76.251  48.188  92.198  1.00  7.03              
ATOM   1515  CB  GLU A  93      76.787  47.926  94.224  1.00  7.03              
ATOM   1516  HB1 GLU A  93      77.138  46.903  94.081  1.00  7.03              
ATOM   1517  HB2 GLU A  93      75.727  47.876  94.475  1.00  7.03              
ATOM   1518  CG  GLU A  93      77.532  48.548  95.412  1.00  7.03              
ATOM   1519  HG1 GLU A  93      77.128  49.544  95.594  1.00  7.03              
ATOM   1520  HG2 GLU A  93      78.589  48.650  95.154  1.00  7.03              
ATOM   1521  CD  GLU A  93      77.390  47.715  96.697  1.00  7.03              
ATOM   1522  OE1 GLU A  93      76.278  47.603  97.272  1.00  7.03              
ATOM   1523  OE2 GLU A  93      78.408  47.197  97.204  1.00  7.03              
ATOM   1524  C   GLU A  93      76.468  50.144  93.003  1.00  7.03              
ATOM   1525  O   GLU A  93      77.200  51.068  93.371  1.00  7.03              
ATOM   1526  N   ARG A  94      75.208  50.299  92.622  1.00  6.81              
ATOM   1527  H   ARG A  94      74.739  49.422  92.424  1.00  6.81              
ATOM   1528  CA  ARG A  94      74.385  51.509  92.641  1.00  6.81              
ATOM   1529  HA  ARG A  94      74.641  52.119  93.508  1.00  6.81              
ATOM   1530  CB  ARG A  94      74.538  52.309  91.323  1.00  6.81              
ATOM   1531  HB1 ARG A  94      73.582  52.791  91.113  1.00  6.81              
ATOM   1532  HB2 ARG A  94      74.747  51.637  90.488  1.00  6.81              
ATOM   1533  CG  ARG A  94      75.575  53.439  91.356  1.00  6.81              
ATOM   1534  HG1 ARG A  94      75.499  53.947  92.317  1.00  6.81              
ATOM   1535  HG2 ARG A  94      75.301  54.168  90.592  1.00  6.81              
ATOM   1536  CD  ARG A  94      77.029  53.014  91.083  1.00  6.81              
ATOM   1537  HD1 ARG A  94      77.294  53.266  90.056  1.00  6.81              
ATOM   1538  HD2 ARG A  94      77.121  51.934  91.163  1.00  6.81              
ATOM   1539  NE  ARG A  94      77.968  53.663  92.022  1.00  6.81              
ATOM   1540  HE  ARG A  94      78.309  53.065  92.769  1.00  6.81              
ATOM   1541  CZ  ARG A  94      78.238  54.959  92.054  1.00  6.81              
ATOM   1542  NH1 ARG A  94      77.753  55.770  91.170  1.00  6.81              
ATOM   1543 1HH1 ARG A  94      77.162  55.441  90.442  1.00  6.81              
ATOM   1544 2HH1 ARG A  94      77.769  56.775  91.378  1.00  6.81              
ATOM   1545  NH2 ARG A  94      78.976  55.524  92.963  1.00  6.81              
ATOM   1546 1HH2 ARG A  94      79.358  54.989  93.718  1.00  6.81              
ATOM   1547 2HH2 ARG A  94      78.973  56.553  92.958  1.00  6.81              
ATOM   1548  C   ARG A  94      72.920  51.106  92.788  1.00  6.81              
ATOM   1549  O   ARG A  94      72.135  51.690  93.539  1.00  6.81              
ATOM   1550  N   ASN A  95      72.583  50.022  92.100  1.00  7.55              
ATOM   1551  H   ASN A  95      73.306  49.656  91.494  1.00  7.55              
ATOM   1552  CA  ASN A  95      71.664  49.024  92.612  1.00  7.55              
ATOM   1553  HA  ASN A  95      70.673  49.478  92.626  1.00  7.55              
ATOM   1554  CB  ASN A  95      71.608  47.837  91.605  1.00  7.55              
ATOM   1555  HB1 ASN A  95      71.104  48.177  90.701  1.00  7.55              
ATOM   1556  HB2 ASN A  95      71.011  47.032  92.030  1.00  7.55              
ATOM   1557  CG  ASN A  95      72.950  47.245  91.166  1.00  7.55              
ATOM   1558  OD1 ASN A  95      74.003  47.777  91.477  1.00  7.55              
ATOM   1559  ND2 ASN A  95      72.936  46.173  90.403  1.00  7.55              
ATOM   1560 1HD2 ASN A  95      72.083  45.721  90.134  1.00  7.55              
ATOM   1561 2HD2 ASN A  95      73.826  45.781  90.106  1.00  7.55              
ATOM   1562  C   ASN A  95      71.956  48.597  94.049  1.00  7.55              
ATOM   1563  O   ASN A  95      73.020  48.847  94.603  1.00  7.55              
ATOM   1564  N   GLY A  96      70.925  48.035  94.667  1.00  7.52              
ATOM   1565  H   GLY A  96      70.104  47.783  94.135  1.00  7.52              
ATOM   1566  CA  GLY A  96      70.800  48.014  96.109  1.00  7.52              
ATOM   1567  HA1 GLY A  96      71.410  48.802  96.555  1.00  7.52              
ATOM   1568  HA2 GLY A  96      71.139  47.052  96.494  1.00  7.52              
ATOM   1569  C   GLY A  96      69.347  48.208  96.475  1.00  7.52              
ATOM   1570  O   GLY A  96      68.483  47.485  95.988  1.00  7.52              
ATOM   1571  N   GLY A  97      69.106  49.167  97.361  1.00  8.09              
ATOM   1572  H   GLY A  97      69.870  49.774  97.624  1.00  8.09              
ATOM   1573  CA  GLY A  97      67.977  49.116  98.283  1.00  8.09              
ATOM   1574  HA1 GLY A  97      67.245  48.373  97.961  1.00  8.09              
ATOM   1575  HA2 GLY A  97      67.494  50.092  98.324  1.00  8.09              
ATOM   1576  C   GLY A  97      68.446  48.754  99.691  1.00  8.09              
ATOM   1577  O   GLY A  97      67.682  48.908 100.637  1.00  8.09              
ATOM   1578  N   GLN A  98      69.713  48.328  99.845  1.00  7.23              
ATOM   1579  H   GLN A  98      70.297  48.224  99.036  1.00  7.23              
ATOM   1580  CA  GLN A  98      70.361  48.411 101.146  1.00  7.23              
ATOM   1581  HA  GLN A  98      69.673  47.926 101.841  1.00  7.23              
ATOM   1582  CB  GLN A  98      71.707  47.660 101.223  1.00  7.23              
ATOM   1583  HB1 GLN A  98      72.530  48.375 101.164  1.00  7.23              
ATOM   1584  HB2 GLN A  98      71.799  46.950 100.400  1.00  7.23              
ATOM   1585  CG  GLN A  98      71.770  46.884 102.557  1.00  7.23              
ATOM   1586  HG1 GLN A  98      71.244  45.937 102.439  1.00  7.23              
ATOM   1587  HG2 GLN A  98      71.246  47.435 103.333  1.00  7.23              
ATOM   1588  CD  GLN A  98      73.180  46.590 103.059  1.00  7.23              
ATOM   1589  OE1 GLN A  98      73.985  45.971 102.377  1.00  7.23              
ATOM   1590  NE2 GLN A  98      73.518  46.988 104.267  1.00  7.23              
ATOM   1591 1HE2 GLN A  98      72.869  47.592 104.796  1.00  7.23              
ATOM   1592 2HE2 GLN A  98      74.396  46.714 104.658  1.00  7.23              
ATOM   1593  C   GLN A  98      70.485  49.861 101.613  1.00  7.23              
ATOM   1594  O   GLN A  98      70.530  50.790 100.809  1.00  7.23              
ATOM   1595  N   ASP A  99      70.561  50.025 102.925  1.00  7.72              
ATOM   1596  H   ASP A  99      70.582  49.212 103.530  1.00  7.72              
ATOM   1597  CA  ASP A  99      70.684  51.303 103.605  1.00  7.72              
ATOM   1598  HA  ASP A  99      69.859  51.954 103.316  1.00  7.72              
ATOM   1599  CB  ASP A  99      70.612  51.020 105.129  1.00  7.72              
ATOM   1600  HB1 ASP A  99      69.672  50.513 105.355  1.00  7.72              
ATOM   1601  HB2 ASP A  99      70.613  51.971 105.665  1.00  7.72              
ATOM   1602  CG  ASP A  99      71.789  50.152 105.626  1.00  7.72              
ATOM   1603  OD1 ASP A  99      71.828  48.964 105.225  1.00  7.72              
ATOM   1604  OD2 ASP A  99      72.736  50.686 106.246  1.00  7.72              
ATOM   1605  C   ASP A  99      71.989  52.039 103.343  1.00  7.72              
ATOM   1606  O   ASP A  99      72.024  53.271 103.334  1.00  7.72              
ATOM   1607  N   ASN A 100      73.073  51.261 103.272  1.00  6.56              
ATOM   1608  H   ASN A 100      72.933  50.266 103.353  1.00  6.56              
ATOM   1609  CA  ASN A 100      74.347  51.807 103.678  1.00  6.56              
ATOM   1610  HA  ASN A 100      74.124  52.469 104.519  1.00  6.56              
ATOM   1611  CB  ASN A 100      75.282  50.702 104.183  1.00  6.56              
ATOM   1612  HB1 ASN A 100      75.952  50.365 103.395  1.00  6.56              
ATOM   1613  HB2 ASN A 100      74.707  49.856 104.560  1.00  6.56              
ATOM   1614  CG  ASN A 100      76.066  51.286 105.333  1.00  6.56              
ATOM   1615  OD1 ASN A 100      77.191  51.730 105.175  1.00  6.56              
ATOM   1616  ND2 ASN A 100      75.448  51.421 106.478  1.00  6.56              
ATOM   1617 1HD2 ASN A 100      74.464  51.125 106.547  1.00  6.56              
ATOM   1618 2HD2 ASN A 100      75.853  52.006 107.186  1.00  6.56              
ATOM   1619  C   ASN A 100      74.928  52.709 102.590  1.00  6.56              
ATOM   1620  O   ASN A 100      74.530  52.612 101.433  1.00  6.56              
ATOM   1621  N   CYS A 101      75.936  53.525 102.906  1.00  6.37              
ATOM   1622  H   CYS A 101      76.282  53.557 103.855  1.00  6.37              
ATOM   1623  CA  CYS A 101      76.617  54.289 101.859  1.00  6.37              
ATOM   1624  HA  CYS A 101      75.871  54.880 101.321  1.00  6.37              
ATOM   1625  CB  CYS A 101      77.647  55.255 102.463  1.00  6.37              
ATOM   1626  HB1 CYS A 101      78.398  55.487 101.705  1.00  6.37              
ATOM   1627  HB2 CYS A 101      78.143  54.792 103.314  1.00  6.37              
ATOM   1628  SG  CYS A 101      76.849  56.807 102.958  1.00  6.37              
ATOM   1629  HG  CYS A 101      77.960  57.500 103.243  1.00  6.37              
ATOM   1630  C   CYS A 101      77.291  53.413 100.786  1.00  6.37              
ATOM   1631  O   CYS A 101      77.583  53.886  99.687  1.00  6.37              
ATOM   1632  N   ARG A 102      77.491  52.122 101.087  1.00  5.88              
ATOM   1633  H   ARG A 102      77.256  51.829 102.022  1.00  5.88              
ATOM   1634  CA  ARG A 102      77.885  51.108 100.107  1.00  5.88              
ATOM   1635  HA  ARG A 102      78.859  51.406  99.712  1.00  5.88              
ATOM   1636  CB  ARG A 102      78.023  49.738 100.783  1.00  5.88              
ATOM   1637  HB1 ARG A 102      77.064  49.223 100.726  1.00  5.88              
ATOM   1638  HB2 ARG A 102      78.285  49.861 101.836  1.00  5.88              
ATOM   1639  CG  ARG A 102      79.136  48.915 100.111  1.00  5.88              
ATOM   1640  HG1 ARG A 102      80.103  49.320 100.410  1.00  5.88              
ATOM   1641  HG2 ARG A 102      79.056  48.998  99.026  1.00  5.88              
ATOM   1642  CD  ARG A 102      79.073  47.433 100.499  1.00  5.88              
ATOM   1643  HD1 ARG A 102      79.037  47.337 101.584  1.00  5.88              
ATOM   1644  HD2 ARG A 102      79.974  46.941 100.130  1.00  5.88              
ATOM   1645  NE  ARG A 102      77.909  46.813  99.854  1.00  5.88              
ATOM   1646  HE  ARG A 102      77.910  46.879  98.829  1.00  5.88              
ATOM   1647  CZ  ARG A 102      76.758  46.473 100.383  1.00  5.88              
ATOM   1648  NH1 ARG A 102      76.624  46.273 101.664  1.00  5.88              
ATOM   1649 1HH1 ARG A 102      77.433  46.319 102.246  1.00  5.88              
ATOM   1650 2HH1 ARG A 102      75.699  46.060 102.029  1.00  5.88              
ATOM   1651  NH2 ARG A 102      75.713  46.356  99.628  1.00  5.88              
ATOM   1652 1HH2 ARG A 102      75.817  46.690  98.656  1.00  5.88              
ATOM   1653 2HH2 ARG A 102      74.815  46.147 100.014  1.00  5.88              
ATOM   1654  C   ARG A 102      76.955  51.077  98.883  1.00  5.88              
ATOM   1655  O   ARG A 102      77.439  50.922  97.774  1.00  5.88              
ATOM   1656  N   ALA A 103      75.661  51.337  99.078  1.00  5.20              
ATOM   1657  H   ALA A 103      75.358  51.533 100.023  1.00  5.20              
ATOM   1658  CA  ALA A 103      74.636  51.486  98.048  1.00  5.20              
ATOM   1659  HA  ALA A 103      74.710  50.607  97.404  1.00  5.20              
ATOM   1660  CB  ALA A 103      73.254  51.453  98.718  1.00  5.20              
ATOM   1661  HB1 ALA A 103      72.479  51.376  97.956  1.00  5.20              
ATOM   1662  HB2 ALA A 103      73.180  50.594  99.387  1.00  5.20              
ATOM   1663  HB3 ALA A 103      73.093  52.367  99.289  1.00  5.20              
ATOM   1664  C   ALA A 103      74.780  52.712  97.105  1.00  5.20              
ATOM   1665  O   ALA A 103      73.941  52.902  96.216  1.00  5.20              
ATOM   1666  N   ALA A 104      75.830  53.529  97.271  1.00  5.13              
ATOM   1667  H   ALA A 104      76.471  53.324  98.027  1.00  5.13              
ATOM   1668  CA  ALA A 104      76.146  54.700  96.455  1.00  5.13              
ATOM   1669  HA  ALA A 104      76.997  55.191  96.929  1.00  5.13              
ATOM   1670  CB  ALA A 104      76.639  54.200  95.093  1.00  5.13              
ATOM   1671  HB1 ALA A 104      76.994  55.043  94.511  1.00  5.13              
ATOM   1672  HB2 ALA A 104      77.453  53.486  95.233  1.00  5.13              
ATOM   1673  HB3 ALA A 104      75.827  53.707  94.563  1.00  5.13              
ATOM   1674  C   ALA A 104      75.031  55.772  96.409  1.00  5.13              
ATOM   1675  O   ALA A 104      74.341  56.007  97.397  1.00  5.13              
ATOM   1676  N   ASN A 105      74.936  56.513  95.294  1.00  5.02              
ATOM   1677  H   ASN A 105      75.529  56.251  94.525  1.00  5.02              
ATOM   1678  CA  ASN A 105      74.146  57.740  95.142  1.00  5.02              
ATOM   1679  HA  ASN A 105      74.700  58.531  95.649  1.00  5.02              
ATOM   1680  CB  ASN A 105      74.070  58.131  93.652  1.00  5.02              
ATOM   1681  HB1 ASN A 105      75.066  58.412  93.344  1.00  5.02              
ATOM   1682  HB2 ASN A 105      73.434  59.009  93.532  1.00  5.02              
ATOM   1683  CG  ASN A 105      73.566  57.052  92.699  1.00  5.02              
ATOM   1684  OD1 ASN A 105      72.595  56.353  92.929  1.00  5.02              
ATOM   1685  ND2 ASN A 105      74.239  56.844  91.594  1.00  5.02              
ATOM   1686 1HD2 ASN A 105      75.066  57.416  91.384  1.00  5.02              
ATOM   1687 2HD2 ASN A 105      73.875  56.167  90.954  1.00  5.02              
ATOM   1688  C   ASN A 105      72.748  57.725  95.787  1.00  5.02              
ATOM   1689  O   ASN A 105      71.981  56.784  95.615  1.00  5.02              
ATOM   1690  N   PHE A 106      72.362  58.799  96.478  1.00  5.04              
ATOM   1691  H   PHE A 106      72.991  59.580  96.584  1.00  5.04              
ATOM   1692  CA  PHE A 106      70.988  58.923  96.955  1.00  5.04              
ATOM   1693  HA  PHE A 106      70.705  57.967  97.395  1.00  5.04              
ATOM   1694  CB  PHE A 106      70.917  59.979  98.069  1.00  5.04              
ATOM   1695  HB1 PHE A 106      71.299  60.923  97.675  1.00  5.04              
ATOM   1696  HB2 PHE A 106      71.568  59.670  98.888  1.00  5.04              
ATOM   1697  CG  PHE A 106      69.523  60.202  98.630  1.00  5.04              
ATOM   1698  CD1 PHE A 106      68.703  59.108  98.978  1.00  5.04              
ATOM   1699  HD1 PHE A 106      69.082  58.098  98.926  1.00  5.04              
ATOM   1700  CE1 PHE A 106      67.376  59.322  99.384  1.00  5.04              
ATOM   1701  HE1 PHE A 106      66.743  58.478  99.610  1.00  5.04              
ATOM   1702  CZ  PHE A 106      66.883  60.631  99.521  1.00  5.04              
ATOM   1703  HZ  PHE A 106      65.870  60.806  99.857  1.00  5.04              
ATOM   1704  CE2 PHE A 106      67.724  61.723  99.249  1.00  5.04              
ATOM   1705  HE2 PHE A 106      67.358  62.731  99.384  1.00  5.04              
ATOM   1706  CD2 PHE A 106      69.030  61.511  98.779  1.00  5.04              
ATOM   1707  HD2 PHE A 106      69.653  62.361  98.541  1.00  5.04              
ATOM   1708  C   PHE A 106      70.006  59.216  95.810  1.00  5.04              
ATOM   1709  O   PHE A 106      70.344  59.933  94.878  1.00  5.04              
ATOM   1710  N   ARG A 107      68.774  58.695  95.866  1.00  5.03              
ATOM   1711  H   ARG A 107      68.495  58.252  96.727  1.00  5.03              
ATOM   1712  CA  ARG A 107      67.788  58.743  94.764  1.00  5.03              
ATOM   1713  HA  ARG A 107      68.345  58.667  93.829  1.00  5.03              
ATOM   1714  CB  ARG A 107      66.861  57.506  94.844  1.00  5.03              
ATOM   1715  HB1 ARG A 107      66.037  57.649  94.143  1.00  5.03              
ATOM   1716  HB2 ARG A 107      66.424  57.422  95.841  1.00  5.03              
ATOM   1717  CG  ARG A 107      67.543  56.175  94.440  1.00  5.03              
ATOM   1718  HG1 ARG A 107      68.177  56.351  93.569  1.00  5.03              
ATOM   1719  HG2 ARG A 107      66.757  55.490  94.121  1.00  5.03              
ATOM   1720  CD  ARG A 107      68.348  55.453  95.542  1.00  5.03              
ATOM   1721  HD1 ARG A 107      67.865  54.500  95.761  1.00  5.03              
ATOM   1722  HD2 ARG A 107      68.317  56.044  96.459  1.00  5.03              
ATOM   1723  NE  ARG A 107      69.762  55.234  95.170  1.00  5.03              
ATOM   1724  HE  ARG A 107      70.373  56.045  95.157  1.00  5.03              
ATOM   1725  CZ  ARG A 107      70.439  54.119  94.954  1.00  5.03              
ATOM   1726  NH1 ARG A 107      69.913  52.930  94.946  1.00  5.03              
ATOM   1727 1HH1 ARG A 107      68.937  52.813  95.111  1.00  5.03              
ATOM   1728 2HH1 ARG A 107      70.536  52.189  94.652  1.00  5.03              
ATOM   1729  NH2 ARG A 107      71.706  54.189  94.719  1.00  5.03              
ATOM   1730 1HH2 ARG A 107      72.147  55.104  94.729  1.00  5.03              
ATOM   1731 2HH2 ARG A 107      72.278  53.357  94.679  1.00  5.03              
ATOM   1732  C   ARG A 107      67.041  60.078  94.596  1.00  5.03              
ATOM   1733  O   ARG A 107      66.041  60.131  93.889  1.00  5.03              
ATOM   1734  N   GLU A 108      67.586  61.145  95.182  1.00  4.94              
ATOM   1735  H   GLU A 108      68.393  60.982  95.758  1.00  4.94              
ATOM   1736  CA  GLU A 108      67.234  62.548  94.893  1.00  4.94              
ATOM   1737  HA  GLU A 108      66.457  62.561  94.127  1.00  4.94              
ATOM   1738  CB  GLU A 108      66.639  63.246  96.140  1.00  4.94              
ATOM   1739  HB1 GLU A 108      66.371  64.272  95.885  1.00  4.94              
ATOM   1740  HB2 GLU A 108      67.429  63.299  96.890  1.00  4.94              
ATOM   1741  CG  GLU A 108      65.411  62.559  96.783  1.00  4.94              
ATOM   1742  HG1 GLU A 108      65.546  62.578  97.865  1.00  4.94              
ATOM   1743  HG2 GLU A 108      65.370  61.507  96.499  1.00  4.94              
ATOM   1744  CD  GLU A 108      64.057  63.229  96.492  1.00  4.94              
ATOM   1745  OE1 GLU A 108      63.337  62.779  95.574  1.00  4.94              
ATOM   1746  OE2 GLU A 108      63.644  64.115  97.278  1.00  4.94              
ATOM   1747  C   GLU A 108      68.425  63.344  94.290  1.00  4.94              
ATOM   1748  O   GLU A 108      68.284  64.520  93.960  1.00  4.94              
ATOM   1749  N   GLY A 109      69.590  62.701  94.104  1.00  4.76              
ATOM   1750  H   GLY A 109      69.623  61.712  94.321  1.00  4.76              
ATOM   1751  CA  GLY A 109      70.846  63.282  93.612  1.00  4.76              
ATOM   1752  HA1 GLY A 109      71.663  62.980  94.266  1.00  4.76              
ATOM   1753  HA2 GLY A 109      70.791  64.371  93.621  1.00  4.76              
ATOM   1754  C   GLY A 109      71.170  62.801  92.196  1.00  4.76              
ATOM   1755  O   GLY A 109      71.634  61.676  92.007  1.00  4.76              
ATOM   1756  N   LEU A 110      70.874  63.636  91.194  1.00  4.73              
ATOM   1757  H   LEU A 110      70.474  64.528  91.446  1.00  4.73              
ATOM   1758  CA  LEU A 110      70.998  63.305  89.767  1.00  4.73              
ATOM   1759  HA  LEU A 110      70.323  62.473  89.561  1.00  4.73              
ATOM   1760  CB  LEU A 110      70.559  64.510  88.909  1.00  4.73              
ATOM   1761  HB1 LEU A 110      71.021  64.409  87.925  1.00  4.73              
ATOM   1762  HB2 LEU A 110      70.936  65.432  89.354  1.00  4.73              
ATOM   1763  CG  LEU A 110      69.037  64.618  88.682  1.00  4.73              
ATOM   1764  HG  LEU A 110      68.685  63.700  88.212  1.00  4.73              
ATOM   1765  CD1 LEU A 110      68.232  64.848  89.963  1.00  4.73              
ATOM   1766 1HD1 LEU A 110      67.182  65.010  89.718  1.00  4.73              
ATOM   1767 2HD1 LEU A 110      68.288  63.971  90.609  1.00  4.73              
ATOM   1768 3HD1 LEU A 110      68.611  65.718  90.500  1.00  4.73              
ATOM   1769  CD2 LEU A 110      68.758  65.781  87.727  1.00  4.73              
ATOM   1770 1HD2 LEU A 110      67.689  65.836  87.522  1.00  4.73              
ATOM   1771 2HD2 LEU A 110      69.084  66.721  88.174  1.00  4.73              
ATOM   1772 3HD2 LEU A 110      69.284  65.623  86.786  1.00  4.73              
ATOM   1773  C   LEU A 110      72.402  62.833  89.380  1.00  4.73              
ATOM   1774  O   LEU A 110      73.396  63.354  89.875  1.00  4.73              
ATOM   1775  N   ASN A 111      72.493  61.913  88.416  1.00  4.75              
ATOM   1776  H   ASN A 111      71.648  61.535  88.015  1.00  4.75              
ATOM   1777  CA  ASN A 111      73.773  61.382  87.945  1.00  4.75              
ATOM   1778  HA  ASN A 111      74.253  60.894  88.795  1.00  4.75              
ATOM   1779  CB  ASN A 111      73.554  60.306  86.861  1.00  4.75              
ATOM   1780  HB1 ASN A 111      72.835  59.564  87.207  1.00  4.75              
ATOM   1781  HB2 ASN A 111      74.502  59.797  86.690  1.00  4.75              
ATOM   1782  CG  ASN A 111      73.065  60.881  85.541  1.00  4.75              
ATOM   1783  OD1 ASN A 111      72.059  61.567  85.493  1.00  4.75              
ATOM   1784  ND2 ASN A 111      73.743  60.663  84.437  1.00  4.75              
ATOM   1785 1HD2 ASN A 111      74.608  60.141  84.434  1.00  4.75              
ATOM   1786 2HD2 ASN A 111      73.401  61.104  83.599  1.00  4.75              
ATOM   1787  C   ASN A 111      74.770  62.445  87.447  1.00  4.75              
ATOM   1788  O   ASN A 111      75.969  62.241  87.590  1.00  4.75              
ATOM   1789  N   LEU A 112      74.312  63.590  86.923  1.00  4.62              
ATOM   1790  H   LEU A 112      73.322  63.676  86.754  1.00  4.62              
ATOM   1791  CA  LEU A 112      75.206  64.699  86.565  1.00  4.62              
ATOM   1792  HA  LEU A 112      75.989  64.319  85.904  1.00  4.62              
ATOM   1793  CB  LEU A 112      74.446  65.823  85.823  1.00  4.62              
ATOM   1794  HB1 LEU A 112      75.198  66.562  85.542  1.00  4.62              
ATOM   1795  HB2 LEU A 112      73.775  66.321  86.523  1.00  4.62              
ATOM   1796  CG  LEU A 112      73.660  65.495  84.536  1.00  4.62              
ATOM   1797  HG  LEU A 112      73.617  66.413  83.948  1.00  4.62              
ATOM   1798  CD1 LEU A 112      74.289  64.415  83.661  1.00  4.62              
ATOM   1799 1HD1 LEU A 112      73.747  64.342  82.718  1.00  4.62              
ATOM   1800 2HD1 LEU A 112      75.322  64.682  83.433  1.00  4.62              
ATOM   1801 3HD1 LEU A 112      74.270  63.449  84.162  1.00  4.62              
ATOM   1802  CD2 LEU A 112      72.214  65.096  84.831  1.00  4.62              
ATOM   1803 1HD2 LEU A 112      71.679  64.970  83.889  1.00  4.62              
ATOM   1804 2HD2 LEU A 112      72.170  64.159  85.378  1.00  4.62              
ATOM   1805 3HD2 LEU A 112      71.721  65.881  85.403  1.00  4.62              
ATOM   1806  C   LEU A 112      75.912  65.296  87.797  1.00  4.62              
ATOM   1807  O   LEU A 112      77.107  65.598  87.773  1.00  4.62              
ATOM   1808  N   GLN A 113      75.162  65.454  88.890  1.00  4.48              
ATOM   1809  H   GLN A 113      74.226  65.074  88.891  1.00  4.48              
ATOM   1810  CA  GLN A 113      75.681  65.971  90.149  1.00  4.48              
ATOM   1811  HA  GLN A 113      76.300  66.847  89.949  1.00  4.48              
ATOM   1812  CB  GLN A 113      74.500  66.382  91.037  1.00  4.48              
ATOM   1813  HB1 GLN A 113      73.904  65.499  91.270  1.00  4.48              
ATOM   1814  HB2 GLN A 113      73.871  67.089  90.494  1.00  4.48              
ATOM   1815  CG  GLN A 113      74.957  67.039  92.348  1.00  4.48              
ATOM   1816  HG1 GLN A 113      75.494  67.959  92.117  1.00  4.48              
ATOM   1817  HG2 GLN A 113      75.629  66.377  92.895  1.00  4.48              
ATOM   1818  CD  GLN A 113      73.776  67.345  93.256  1.00  4.48              
ATOM   1819  OE1 GLN A 113      72.852  66.563  93.407  1.00  4.48              
ATOM   1820  NE2 GLN A 113      73.751  68.494  93.896  1.00  4.48              
ATOM   1821 1HE2 GLN A 113      74.506  69.149  93.805  1.00  4.48              
ATOM   1822 2HE2 GLN A 113      72.953  68.648  94.487  1.00  4.48              
ATOM   1823  C   GLN A 113      76.551  64.929  90.856  1.00  4.48              
ATOM   1824  O   GLN A 113      77.617  65.296  91.335  1.00  4.48              
ATOM   1825  N   GLU A 114      76.136  63.656  90.916  1.00  4.40              
ATOM   1826  H   GLU A 114      75.227  63.420  90.530  1.00  4.40              
ATOM   1827  CA  GLU A 114      76.974  62.601  91.491  1.00  4.40              
ATOM   1828  HA  GLU A 114      77.232  62.905  92.507  1.00  4.40              
ATOM   1829  CB  GLU A 114      76.289  61.218  91.568  1.00  4.40              
ATOM   1830  HB1 GLU A 114      76.257  60.789  90.566  1.00  4.40              
ATOM   1831  HB2 GLU A 114      75.261  61.342  91.915  1.00  4.40              
ATOM   1832  CG  GLU A 114      77.032  60.268  92.553  1.00  4.40              
ATOM   1833  HG1 GLU A 114      76.457  60.237  93.480  1.00  4.40              
ATOM   1834  HG2 GLU A 114      77.997  60.693  92.830  1.00  4.40              
ATOM   1835  CD  GLU A 114      77.276  58.820  92.068  1.00  4.40              
ATOM   1836  OE1 GLU A 114      78.146  58.115  92.637  1.00  4.40              
ATOM   1837  OE2 GLU A 114      76.546  58.316  91.183  1.00  4.40              
ATOM   1838  C   GLU A 114      78.286  62.447  90.728  1.00  4.40              
ATOM   1839  O   GLU A 114      79.322  62.221  91.340  1.00  4.40              
ATOM   1840  N   GLY A 115      78.257  62.622  89.409  1.00  4.24              
ATOM   1841  H   GLY A 115      77.361  62.742  88.950  1.00  4.24              
ATOM   1842  CA  GLY A 115      79.451  62.648  88.590  1.00  4.24              
ATOM   1843  HA1 GLY A 115      79.159  62.748  87.545  1.00  4.24              
ATOM   1844  HA2 GLY A 115      80.003  61.717  88.719  1.00  4.24              
ATOM   1845  C   GLY A 115      80.357  63.809  88.944  1.00  4.24              
ATOM   1846  O   GLY A 115      81.519  63.552  89.256  1.00  4.24              
ATOM   1847  N   GLU A 116      79.859  65.059  88.934  1.00  4.12              
ATOM   1848  H   GLU A 116      78.895  65.221  88.662  1.00  4.12              
ATOM   1849  CA  GLU A 116      80.740  66.189  89.269  1.00  4.12              
ATOM   1850  HA  GLU A 116      81.589  66.105  88.590  1.00  4.12              
ATOM   1851  CB  GLU A 116      80.133  67.588  89.030  1.00  4.12              
ATOM   1852  HB1 GLU A 116      79.546  67.891  89.899  1.00  4.12              
ATOM   1853  HB2 GLU A 116      79.489  67.572  88.150  1.00  4.12              
ATOM   1854  CG  GLU A 116      81.296  68.576  88.784  1.00  4.12              
ATOM   1855  HG1 GLU A 116      81.711  68.378  87.792  1.00  4.12              
ATOM   1856  HG2 GLU A 116      82.097  68.384  89.496  1.00  4.12              
ATOM   1857  CD  GLU A 116      80.921  70.059  88.894  1.00  4.12              
ATOM   1858  OE1 GLU A 116      80.703  70.691  87.832  1.00  4.12              
ATOM   1859  OE2 GLU A 116      80.906  70.587  90.027  1.00  4.12              
ATOM   1860  C   GLU A 116      81.347  66.083  90.679  1.00  4.12              
ATOM   1861  O   GLU A 116      82.556  66.245  90.856  1.00  4.12              
ATOM   1862  N   PHE A 117      80.518  65.731  91.660  1.00  4.15              
ATOM   1863  H   PHE A 117      79.546  65.572  91.413  1.00  4.15              
ATOM   1864  CA  PHE A 117      80.892  65.514  93.055  1.00  4.15              
ATOM   1865  HA  PHE A 117      81.306  66.438  93.457  1.00  4.15              
ATOM   1866  CB  PHE A 117      79.613  65.161  93.832  1.00  4.15              
ATOM   1867  HB1 PHE A 117      79.072  64.396  93.275  1.00  4.15              
ATOM   1868  HB2 PHE A 117      78.974  66.045  93.875  1.00  4.15              
ATOM   1869  CG  PHE A 117      79.825  64.642  95.239  1.00  4.15              
ATOM   1870  CD1 PHE A 117      80.251  65.509  96.263  1.00  4.15              
ATOM   1871  HD1 PHE A 117      80.441  66.550  96.046  1.00  4.15              
ATOM   1872  CE1 PHE A 117      80.436  65.018  97.568  1.00  4.15              
ATOM   1873  HE1 PHE A 117      80.771  65.683  98.352  1.00  4.15              
ATOM   1874  CZ  PHE A 117      80.194  63.662  97.853  1.00  4.15              
ATOM   1875  HZ  PHE A 117      80.338  63.284  98.855  1.00  4.15              
ATOM   1876  CE2 PHE A 117      79.771  62.795  96.830  1.00  4.15              
ATOM   1877  HE2 PHE A 117      79.587  61.752  97.045  1.00  4.15              
ATOM   1878  CD2 PHE A 117      79.590  63.283  95.525  1.00  4.15              
ATOM   1879  HD2 PHE A 117      79.271  62.610  94.740  1.00  4.15              
ATOM   1880  C   PHE A 117      81.962  64.427  93.222  1.00  4.15              
ATOM   1881  O   PHE A 117      82.989  64.668  93.861  1.00  4.15              
ATOM   1882  N   LEU A 118      81.764  63.253  92.616  1.00  4.16              
ATOM   1883  H   LEU A 118      80.903  63.114  92.094  1.00  4.16              
ATOM   1884  CA  LEU A 118      82.712  62.150  92.666  1.00  4.16              
ATOM   1885  HA  LEU A 118      82.912  61.930  93.716  1.00  4.16              
ATOM   1886  CB  LEU A 118      82.084  60.901  92.019  1.00  4.16              
ATOM   1887  HB1 LEU A 118      81.775  61.154  91.003  1.00  4.16              
ATOM   1888  HB2 LEU A 118      81.189  60.637  92.585  1.00  4.16              
ATOM   1889  CG  LEU A 118      83.006  59.667  91.942  1.00  4.16              
ATOM   1890  HG  LEU A 118      83.840  59.878  91.272  1.00  4.16              
ATOM   1891  CD1 LEU A 118      83.567  59.243  93.303  1.00  4.16              
ATOM   1892 1HD1 LEU A 118      84.150  58.330  93.190  1.00  4.16              
ATOM   1893 2HD1 LEU A 118      84.226  60.016  93.696  1.00  4.16              
ATOM   1894 3HD1 LEU A 118      82.751  59.068  94.005  1.00  4.16              
ATOM   1895  CD2 LEU A 118      82.213  58.492  91.363  1.00  4.16              
ATOM   1896 1HD2 LEU A 118      82.867  57.627  91.256  1.00  4.16              
ATOM   1897 2HD2 LEU A 118      81.377  58.243  92.018  1.00  4.16              
ATOM   1898 3HD2 LEU A 118      81.826  58.764  90.381  1.00  4.16              
ATOM   1899  C   LEU A 118      84.050  62.520  92.017  1.00  4.16              
ATOM   1900  O   LEU A 118      85.104  62.306  92.620  1.00  4.16              
ATOM   1901  N   LEU A 119      84.028  63.098  90.814  1.00  4.14              
ATOM   1902  H   LEU A 119      83.126  63.270  90.375  1.00  4.14              
ATOM   1903  CA  LEU A 119      85.252  63.510  90.126  1.00  4.14              
ATOM   1904  HA  LEU A 119      85.895  62.636  90.009  1.00  4.14              
ATOM   1905  CB  LEU A 119      84.922  64.069  88.727  1.00  4.14              
ATOM   1906  HB1 LEU A 119      85.596  64.902  88.523  1.00  4.14              
ATOM   1907  HB2 LEU A 119      83.906  64.465  88.707  1.00  4.14              
ATOM   1908  CG  LEU A 119      85.116  63.042  87.599  1.00  4.14              
ATOM   1909  HG  LEU A 119      86.151  62.702  87.606  1.00  4.14              
ATOM   1910  CD1 LEU A 119      84.212  61.815  87.723  1.00  4.14              
ATOM   1911 1HD1 LEU A 119      84.375  61.144  86.881  1.00  4.14              
ATOM   1912 2HD1 LEU A 119      84.434  61.271  88.641  1.00  4.14              
ATOM   1913 3HD1 LEU A 119      83.168  62.126  87.740  1.00  4.14              
ATOM   1914  CD2 LEU A 119      84.839  63.709  86.249  1.00  4.14              
ATOM   1915 1HD2 LEU A 119      85.069  63.010  85.448  1.00  4.14              
ATOM   1916 2HD2 LEU A 119      83.789  64.000  86.189  1.00  4.14              
ATOM   1917 3HD2 LEU A 119      85.463  64.596  86.147  1.00  4.14              
ATOM   1918  C   LEU A 119      86.082  64.521  90.926  1.00  4.14              
ATOM   1919  O   LEU A 119      87.312  64.446  90.964  1.00  4.14              
ATOM   1920  N   GLN A 120      85.386  65.457  91.558  1.00  4.13              
ATOM   1921  H   GLN A 120      84.379  65.459  91.417  1.00  4.13              
ATOM   1922  CA  GLN A 120      85.949  66.570  92.307  1.00  4.13              
ATOM   1923  HA  GLN A 120      86.784  66.984  91.741  1.00  4.13              
ATOM   1924  CB  GLN A 120      84.821  67.605  92.345  1.00  4.13              
ATOM   1925  HB1 GLN A 120      84.006  67.247  92.977  1.00  4.13              
ATOM   1926  HB2 GLN A 120      84.471  67.667  91.317  1.00  4.13              
ATOM   1927  CG  GLN A 120      85.192  69.028  92.751  1.00  4.13              
ATOM   1928  HG1 GLN A 120      86.090  69.322  92.208  1.00  4.13              
ATOM   1929  HG2 GLN A 120      85.398  69.056  93.821  1.00  4.13              
ATOM   1930  CD  GLN A 120      84.084  70.037  92.419  1.00  4.13              
ATOM   1931  OE1 GLN A 120      83.994  71.083  93.047  1.00  4.13              
ATOM   1932  NE2 GLN A 120      83.325  69.866  91.356  1.00  4.13              
ATOM   1933 1HE2 GLN A 120      83.367  69.010  90.832  1.00  4.13              
ATOM   1934 2HE2 GLN A 120      82.541  70.498  91.172  1.00  4.13              
ATOM   1935  C   GLN A 120      86.472  66.177  93.689  1.00  4.13              
ATOM   1936  O   GLN A 120      87.424  66.790  94.161  1.00  4.13              
ATOM   1937  N   ALA A 121      85.924  65.118  94.293  1.00  4.14              
ATOM   1938  H   ALA A 121      85.076  64.727  93.898  1.00  4.14              
ATOM   1939  CA  ALA A 121      86.520  64.447  95.448  1.00  4.14              
ATOM   1940  HA  ALA A 121      86.836  65.204  96.169  1.00  4.14              
ATOM   1941  CB  ALA A 121      85.445  63.575  96.106  1.00  4.14              
ATOM   1942  HB1 ALA A 121      85.852  63.107  97.003  1.00  4.14              
ATOM   1943  HB2 ALA A 121      84.589  64.193  96.383  1.00  4.14              
ATOM   1944  HB3 ALA A 121      85.112  62.799  95.415  1.00  4.14              
ATOM   1945  C   ALA A 121      87.765  63.616  95.080  1.00  4.14              
ATOM   1946  O   ALA A 121      88.782  63.668  95.771  1.00  4.14              
ATOM   1947  N   LEU A 122      87.692  62.863  93.980  1.00  4.17              
ATOM   1948  H   LEU A 122      86.802  62.836  93.489  1.00  4.17              
ATOM   1949  CA  LEU A 122      88.745  61.950  93.524  1.00  4.17              
ATOM   1950  HA  LEU A 122      89.120  61.415  94.397  1.00  4.17              
ATOM   1951  CB  LEU A 122      88.060  60.947  92.569  1.00  4.17              
ATOM   1952  HB1 LEU A 122      87.684  61.498  91.705  1.00  4.17              
ATOM   1953  HB2 LEU A 122      87.200  60.524  93.090  1.00  4.17              
ATOM   1954  CG  LEU A 122      88.916  59.776  92.049  1.00  4.17              
ATOM   1955  HG  LEU A 122      89.685  60.151  91.376  1.00  4.17              
ATOM   1956  CD1 LEU A 122      89.576  58.988  93.183  1.00  4.17              
ATOM   1957 1HD1 LEU A 122      90.106  58.130  92.770  1.00  4.17              
ATOM   1958 2HD1 LEU A 122      90.306  59.614  93.697  1.00  4.17              
ATOM   1959 3HD1 LEU A 122      88.822  58.644  93.890  1.00  4.17              
ATOM   1960  CD2 LEU A 122      88.025  58.817  91.257  1.00  4.17              
ATOM   1961 1HD2 LEU A 122      88.631  58.009  90.850  1.00  4.17              
ATOM   1962 2HD2 LEU A 122      87.255  58.400  91.906  1.00  4.17              
ATOM   1963 3HD2 LEU A 122      87.551  59.357  90.436  1.00  4.17              
ATOM   1964  C   LEU A 122      89.959  62.636  92.853  1.00  4.17              
ATOM   1965  O   LEU A 122      90.977  61.991  92.611  1.00  4.17              
ATOM   1966  N   ASN A 123      89.856  63.931  92.543  1.00  4.15              
ATOM   1967  H   ASN A 123      88.992  64.390  92.798  1.00  4.15              
ATOM   1968  CA  ASN A 123      90.734  64.630  91.602  1.00  4.15              
ATOM   1969  HA  ASN A 123      90.171  65.512  91.284  1.00  4.15              
ATOM   1970  CB  ASN A 123      91.990  65.175  92.292  1.00  4.15              
ATOM   1971  HB1 ASN A 123      92.787  65.278  91.559  1.00  4.15              
ATOM   1972  HB2 ASN A 123      92.321  64.507  93.086  1.00  4.15              
ATOM   1973  CG  ASN A 123      91.732  66.564  92.830  1.00  4.15              
ATOM   1974  OD1 ASN A 123      92.082  67.553  92.213  1.00  4.15              
ATOM   1975  ND2 ASN A 123      91.109  66.676  93.975  1.00  4.15              
ATOM   1976 1HD2 ASN A 123      90.749  65.867  94.449  1.00  4.15              
ATOM   1977 2HD2 ASN A 123      91.121  67.592  94.408  1.00  4.15              
ATOM   1978  C   ASN A 123      90.960  63.878  90.286  1.00  4.15              
ATOM   1979  O   ASN A 123      92.076  63.505  89.905  1.00  4.15              
ATOM   1980  N   GLY A 124      89.844  63.680  89.587  1.00  4.19              
ATOM   1981  H   GLY A 124      88.967  64.023  89.963  1.00  4.19              
ATOM   1982  CA  GLY A 124      89.799  62.999  88.313  1.00  4.19              
ATOM   1983  HA1 GLY A 124      89.392  62.001  88.470  1.00  4.19              
ATOM   1984  HA2 GLY A 124      90.811  62.909  87.921  1.00  4.19              
ATOM   1985  C   GLY A 124      88.963  63.691  87.252  1.00  4.19              
ATOM   1986  O   GLY A 124      88.152  64.577  87.524  1.00  4.19              
ATOM   1987  N   PHE A 125      89.174  63.275  86.010  1.00  3.93              
ATOM   1988  H   PHE A 125      89.834  62.520  85.862  1.00  3.93              
ATOM   1989  CA  PHE A 125      88.513  63.846  84.835  1.00  3.93              
ATOM   1990  HA  PHE A 125      87.521  64.192  85.120  1.00  3.93              
ATOM   1991  CB  PHE A 125      89.337  65.057  84.332  1.00  3.93              
ATOM   1992  HB1 PHE A 125      89.528  65.717  85.178  1.00  3.93              
ATOM   1993  HB2 PHE A 125      88.738  65.633  83.633  1.00  3.93              
ATOM   1994  CG  PHE A 125      90.671  64.768  83.667  1.00  3.93              
ATOM   1995  CD1 PHE A 125      90.739  64.494  82.288  1.00  3.93              
ATOM   1996  HD1 PHE A 125      89.840  64.480  81.698  1.00  3.93              
ATOM   1997  CE1 PHE A 125      91.974  64.235  81.671  1.00  3.93              
ATOM   1998  HE1 PHE A 125      92.016  64.008  80.617  1.00  3.93              
ATOM   1999  CZ  PHE A 125      93.158  64.290  82.419  1.00  3.93              
ATOM   2000  HZ  PHE A 125      94.111  64.092  81.947  1.00  3.93              
ATOM   2001  CE2 PHE A 125      93.098  64.603  83.786  1.00  3.93              
ATOM   2002  HE2 PHE A 125      94.008  64.631  84.363  1.00  3.93              
ATOM   2003  CD2 PHE A 125      91.860  64.827  84.414  1.00  3.93              
ATOM   2004  HD2 PHE A 125      91.823  65.041  85.472  1.00  3.93              
ATOM   2005  C   PHE A 125      88.352  62.751  83.784  1.00  3.93              
ATOM   2006  O   PHE A 125      89.255  61.930  83.627  1.00  3.93              
ATOM   2007  N   VAL A 126      87.218  62.675  83.078  1.00  3.86              
ATOM   2008  H   VAL A 126      86.474  63.350  83.195  1.00  3.86              
ATOM   2009  CA  VAL A 126      87.110  61.660  82.023  1.00  3.86              
ATOM   2010  HA  VAL A 126      87.549  60.746  82.417  1.00  3.86              
ATOM   2011  CB  VAL A 126      85.670  61.265  81.639  1.00  3.86              
ATOM   2012  HB  VAL A 126      85.725  60.288  81.155  1.00  3.86              
ATOM   2013  CG1 VAL A 126      84.761  61.111  82.865  1.00  3.86              
ATOM   2014 1HG1 VAL A 126      83.806  60.680  82.564  1.00  3.86              
ATOM   2015 2HG1 VAL A 126      85.231  60.446  83.590  1.00  3.86              
ATOM   2016 3HG1 VAL A 126      84.573  62.080  83.326  1.00  3.86              
ATOM   2017  CG2 VAL A 126      85.008  62.210  80.644  1.00  3.86              
ATOM   2018 1HG2 VAL A 126      84.003  61.854  80.447  1.00  3.86              
ATOM   2019 2HG2 VAL A 126      84.969  63.219  81.044  1.00  3.86              
ATOM   2020 3HG2 VAL A 126      85.555  62.216  79.702  1.00  3.86              
ATOM   2021  C   VAL A 126      87.935  62.038  80.808  1.00  3.86              
ATOM   2022  O   VAL A 126      88.179  63.214  80.543  1.00  3.86              
ATOM   2023  N   LEU A 127      88.330  61.039  80.045  1.00  3.90              
ATOM   2024  H   LEU A 127      88.151  60.096  80.378  1.00  3.90              
ATOM   2025  CA  LEU A 127      89.179  61.165  78.874  1.00  3.90              
ATOM   2026  HA  LEU A 127      88.999  62.117  78.376  1.00  3.90              
ATOM   2027  CB  LEU A 127      90.624  61.092  79.428  1.00  3.90              
ATOM   2028  HB1 LEU A 127      90.824  60.068  79.748  1.00  3.90              
ATOM   2029  HB2 LEU A 127      90.660  61.704  80.332  1.00  3.90              
ATOM   2030  CG  LEU A 127      91.794  61.581  78.565  1.00  3.90              
ATOM   2031  HG  LEU A 127      92.639  61.741  79.235  1.00  3.90              
ATOM   2032  CD1 LEU A 127      92.231  60.550  77.537  1.00  3.90              
ATOM   2033 1HD1 LEU A 127      93.099  60.926  76.997  1.00  3.90              
ATOM   2034 2HD1 LEU A 127      92.491  59.616  78.035  1.00  3.90              
ATOM   2035 3HD1 LEU A 127      91.423  60.370  76.833  1.00  3.90              
ATOM   2036  CD2 LEU A 127      91.505  62.901  77.862  1.00  3.90              
ATOM   2037 1HD2 LEU A 127      92.433  63.325  77.481  1.00  3.90              
ATOM   2038 2HD2 LEU A 127      90.834  62.736  77.021  1.00  3.90              
ATOM   2039 3HD2 LEU A 127      91.048  63.607  78.554  1.00  3.90              
ATOM   2040  C   LEU A 127      88.803  60.023  77.937  1.00  3.90              
ATOM   2041  O   LEU A 127      88.739  58.878  78.403  1.00  3.90              
ATOM   2042  N   VAL A 128      88.550  60.292  76.648  1.00  3.97              
ATOM   2043  H   VAL A 128      88.638  61.237  76.280  1.00  3.97              
ATOM   2044  CA  VAL A 128      88.622  59.184  75.705  1.00  3.97              
ATOM   2045  HA  VAL A 128      89.023  58.321  76.230  1.00  3.97              
ATOM   2046  CB  VAL A 128      87.245  58.648  75.189  1.00  3.97              
ATOM   2047  HB  VAL A 128      87.033  57.784  75.816  1.00  3.97              
ATOM   2048  CG1 VAL A 128      85.993  59.525  75.341  1.00  3.97              
ATOM   2049 1HG1 VAL A 128      85.103  58.904  75.246  1.00  3.97              
ATOM   2050 2HG1 VAL A 128      85.979  60.011  76.314  1.00  3.97              
ATOM   2051 3HG1 VAL A 128      85.960  60.263  74.548  1.00  3.97              
ATOM   2052  CG2 VAL A 128      87.248  58.127  73.753  1.00  3.97              
ATOM   2053 1HG2 VAL A 128      86.259  57.765  73.472  1.00  3.97              
ATOM   2054 2HG2 VAL A 128      87.560  58.916  73.071  1.00  3.97              
ATOM   2055 3HG2 VAL A 128      87.940  57.304  73.675  1.00  3.97              
ATOM   2056  C   VAL A 128      89.752  59.461  74.706  1.00  3.97              
ATOM   2057  O   VAL A 128      90.253  60.564  74.472  1.00  3.97              
ATOM   2058  N   VAL A 129      90.272  58.369  74.195  1.00  4.00              
ATOM   2059  H   VAL A 129      89.841  57.484  74.439  1.00  4.00              
ATOM   2060  CA  VAL A 129      91.346  58.292  73.231  1.00  4.00              
ATOM   2061  HA  VAL A 129      91.516  59.258  72.760  1.00  4.00              
ATOM   2062  CB  VAL A 129      92.658  57.758  73.855  1.00  4.00              
ATOM   2063  HB  VAL A 129      92.615  56.669  73.909  1.00  4.00              
ATOM   2064  CG1 VAL A 129      93.869  58.159  73.006  1.00  4.00              
ATOM   2065 1HG1 VAL A 129      94.790  57.827  73.484  1.00  4.00              
ATOM   2066 2HG1 VAL A 129      93.812  57.687  72.028  1.00  4.00              
ATOM   2067 3HG1 VAL A 129      93.894  59.242  72.884  1.00  4.00              
ATOM   2068  CG2 VAL A 129      92.936  58.264  75.271  1.00  4.00              
ATOM   2069 1HG2 VAL A 129      93.884  57.870  75.632  1.00  4.00              
ATOM   2070 2HG2 VAL A 129      92.973  59.350  75.249  1.00  4.00              
ATOM   2071 3HG2 VAL A 129      92.156  57.933  75.954  1.00  4.00              
ATOM   2072  C   VAL A 129      90.877  57.282  72.187  1.00  4.00              
ATOM   2073  O   VAL A 129      90.003  56.449  72.450  1.00  4.00              
ATOM   2074  N   THR A 130      91.469  57.332  71.011  1.00  4.25              
ATOM   2075  H   THR A 130      92.093  58.099  70.777  1.00  4.25              
ATOM   2076  CA  THR A 130      91.231  56.373  69.952  1.00  4.25              
ATOM   2077  HA  THR A 130      90.156  56.202  69.934  1.00  4.25              
ATOM   2078  CB  THR A 130      91.536  57.021  68.581  1.00  4.25              
ATOM   2079  HB  THR A 130      91.600  56.249  67.820  1.00  4.25              
ATOM   2080  CG2 THR A 130      90.478  58.035  68.125  1.00  4.25              
ATOM   2081 1HG2 THR A 130      89.679  57.506  67.606  1.00  4.25              
ATOM   2082 2HG2 THR A 130      90.088  58.587  68.976  1.00  4.25              
ATOM   2083 3HG2 THR A 130      90.918  58.730  67.412  1.00  4.25              
ATOM   2084  OG1 THR A 130      92.707  57.775  68.617  1.00  4.25              
ATOM   2085  HG1 THR A 130      92.992  57.876  67.678  1.00  4.25              
ATOM   2086  C   THR A 130      91.813  54.975  70.228  1.00  4.25              
ATOM   2087  O   THR A 130      91.398  54.314  71.189  1.00  4.25              
ATOM   2088  N   THR A 131      92.706  54.445  69.401  1.00  4.31              
ATOM   2089  H   THR A 131      93.007  55.072  68.653  1.00  4.31              
ATOM   2090  CA  THR A 131      93.631  53.346  69.767  1.00  4.31              
ATOM   2091  HA  THR A 131      93.813  53.384  70.835  1.00  4.31              
ATOM   2092  CB  THR A 131      93.045  51.949  69.428  1.00  4.31              
ATOM   2093  HB  THR A 131      92.198  51.791  70.083  1.00  4.31              
ATOM   2094  CG2 THR A 131      92.579  51.817  67.976  1.00  4.31              
ATOM   2095 1HG2 THR A 131      91.852  52.586  67.748  1.00  4.31              
ATOM   2096 2HG2 THR A 131      93.431  51.922  67.304  1.00  4.31              
ATOM   2097 3HG2 THR A 131      92.123  50.835  67.846  1.00  4.31              
ATOM   2098  OG1 THR A 131      93.976  50.910  69.589  1.00  4.31              
ATOM   2099  HG1 THR A 131      94.222  50.821  70.523  1.00  4.31              
ATOM   2100  C   THR A 131      94.982  53.586  69.047  1.00  4.31              
ATOM   2101  O   THR A 131      96.053  53.291  69.608  1.00  4.31              
ATOM   2102  N   ASP A 132      94.998  54.309  67.916  1.00  4.33              
ATOM   2103  H   ASP A 132      94.126  54.317  67.401  1.00  4.33              
ATOM   2104  CA  ASP A 132      95.817  55.531  67.767  1.00  4.33              
ATOM   2105  HA  ASP A 132      96.852  55.198  67.764  1.00  4.33              
ATOM   2106  CB  ASP A 132      95.526  56.198  66.427  1.00  4.33              
ATOM   2107  HB1 ASP A 132      95.833  55.528  65.624  1.00  4.33              
ATOM   2108  HB2 ASP A 132      96.138  57.098  66.343  1.00  4.33              
ATOM   2109  CG  ASP A 132      94.057  56.539  66.254  1.00  4.33              
ATOM   2110  OD1 ASP A 132      93.224  55.601  66.222  1.00  4.33              
ATOM   2111  OD2 ASP A 132      93.751  57.750  66.281  1.00  4.33              
ATOM   2112  C   ASP A 132      95.645  56.415  69.028  1.00  4.33              
ATOM   2113  O   ASP A 132      94.684  56.333  69.753  1.00  4.33              
ATOM   2114  N   ALA A 133      96.647  57.220  69.380  1.00  4.29              
ATOM   2115  H   ALA A 133      97.462  57.314  68.799  1.00  4.29              
ATOM   2116  CA  ALA A 133      96.576  57.895  70.677  1.00  4.29              
ATOM   2117  HA  ALA A 133      96.071  57.264  71.408  1.00  4.29              
ATOM   2118  CB  ALA A 133      98.024  58.089  71.163  1.00  4.29              
ATOM   2119  HB1 ALA A 133      98.543  57.131  71.184  1.00  4.29              
ATOM   2120  HB2 ALA A 133      98.554  58.780  70.505  1.00  4.29              
ATOM   2121  HB3 ALA A 133      98.022  58.501  72.171  1.00  4.29              
ATOM   2122  C   ALA A 133      95.807  59.228  70.619  1.00  4.29              
ATOM   2123  O   ALA A 133      96.073  60.107  71.446  1.00  4.29              
ATOM   2124  N   LEU A 134      94.943  59.453  69.633  1.00  4.32              
ATOM   2125  H   LEU A 134      94.596  58.668  69.093  1.00  4.32              
ATOM   2126  CA  LEU A 134      94.280  60.743  69.476  1.00  4.32              
ATOM   2127  HA  LEU A 134      94.995  61.530  69.705  1.00  4.32              
ATOM   2128  CB  LEU A 134      93.807  60.962  68.025  1.00  4.32              
ATOM   2129  HB1 LEU A 134      93.213  61.877  67.990  1.00  4.32              
ATOM   2130  HB2 LEU A 134      93.155  60.142  67.729  1.00  4.32              
ATOM   2131  CG  LEU A 134      94.951  61.092  66.997  1.00  4.32              
ATOM   2132  HG  LEU A 134      95.561  60.188  67.014  1.00  4.32              
ATOM   2133  CD1 LEU A 134      94.382  61.266  65.591  1.00  4.32              
ATOM   2134 1HD1 LEU A 134      95.190  61.356  64.865  1.00  4.32              
ATOM   2135 2HD1 LEU A 134      93.785  60.388  65.342  1.00  4.32              
ATOM   2136 3HD1 LEU A 134      93.751  62.154  65.548  1.00  4.32              
ATOM   2137  CD2 LEU A 134      95.854  62.301  67.269  1.00  4.32              
ATOM   2138 1HD2 LEU A 134      96.579  62.410  66.463  1.00  4.32              
ATOM   2139 2HD2 LEU A 134      95.253  63.209  67.331  1.00  4.32              
ATOM   2140 3HD2 LEU A 134      96.393  62.159  68.199  1.00  4.32              
ATOM   2141  C   LEU A 134      93.146  60.905  70.476  1.00  4.32              
ATOM   2142  O   LEU A 134      92.182  60.142  70.499  1.00  4.32              
ATOM   2143  N   VAL A 135      93.258  61.926  71.317  1.00  4.02              
ATOM   2144  H   VAL A 135      94.066  62.534  71.243  1.00  4.02              
ATOM   2145  CA  VAL A 135      92.175  62.310  72.210  1.00  4.02              
ATOM   2146  HA  VAL A 135      91.971  61.474  72.878  1.00  4.02              
ATOM   2147  CB  VAL A 135      92.514  63.524  73.075  1.00  4.02              
ATOM   2148  HB  VAL A 135      92.736  64.329  72.389  1.00  4.02              
ATOM   2149  CG1 VAL A 135      91.333  63.927  73.978  1.00  4.02              
ATOM   2150 1HG1 VAL A 135      91.599  64.778  74.592  1.00  4.02              
ATOM   2151 2HG1 VAL A 135      90.468  64.219  73.386  1.00  4.02              
ATOM   2152 3HG1 VAL A 135      91.055  63.093  74.622  1.00  4.02              
ATOM   2153  CG2 VAL A 135      93.722  63.237  73.967  1.00  4.02              
ATOM   2154 1HG2 VAL A 135      93.482  62.418  74.645  1.00  4.02              
ATOM   2155 2HG2 VAL A 135      94.585  62.985  73.355  1.00  4.02              
ATOM   2156 3HG2 VAL A 135      93.983  64.121  74.539  1.00  4.02              
ATOM   2157  C   VAL A 135      90.930  62.623  71.404  1.00  4.02              
ATOM   2158  O   VAL A 135      90.903  63.567  70.600  1.00  4.02              
ATOM   2159  N   PHE A 136      89.860  61.938  71.789  1.00  3.98              
ATOM   2160  H   PHE A 136      89.977  61.255  72.532  1.00  3.98              
ATOM   2161  CA  PHE A 136      88.530  62.465  71.615  1.00  3.98              
ATOM   2162  HA  PHE A 136      88.604  63.514  71.321  1.00  3.98              
ATOM   2163  CB  PHE A 136      87.743  61.749  70.505  1.00  3.98              
ATOM   2164  HB1 PHE A 136      86.778  61.465  70.911  1.00  3.98              
ATOM   2165  HB2 PHE A 136      88.266  60.847  70.183  1.00  3.98              
ATOM   2166  CG  PHE A 136      87.486  62.653  69.316  1.00  3.98              
ATOM   2167  CD1 PHE A 136      88.555  63.005  68.472  1.00  3.98              
ATOM   2168  HD1 PHE A 136      89.534  62.570  68.622  1.00  3.98              
ATOM   2169  CE1 PHE A 136      88.367  63.956  67.455  1.00  3.98              
ATOM   2170  HE1 PHE A 136      89.210  64.241  66.840  1.00  3.98              
ATOM   2171  CZ  PHE A 136      87.102  64.542  67.264  1.00  3.98              
ATOM   2172  HZ  PHE A 136      86.960  65.283  66.488  1.00  3.98              
ATOM   2173  CE2 PHE A 136      86.023  64.166  68.083  1.00  3.98              
ATOM   2174  HE2 PHE A 136      85.053  64.617  67.926  1.00  3.98              
ATOM   2175  CD2 PHE A 136      86.214  63.223  69.109  1.00  3.98              
ATOM   2176  HD2 PHE A 136      85.383  62.953  69.745  1.00  3.98              
ATOM   2177  C   PHE A 136      87.843  62.429  72.982  1.00  3.98              
ATOM   2178  O   PHE A 136      87.856  61.458  73.734  1.00  3.98              
ATOM   2179  N   TYR A 137      87.243  63.559  73.298  1.00  4.02              
ATOM   2180  H   TYR A 137      87.262  64.288  72.604  1.00  4.02              
ATOM   2181  CA  TYR A 137      86.748  63.918  74.612  1.00  4.02              
ATOM   2182  HA  TYR A 137      86.501  64.963  74.440  1.00  4.02              
ATOM   2183  CB  TYR A 137      85.397  63.270  74.957  1.00  4.02              
ATOM   2184  HB1 TYR A 137      85.584  62.266  75.326  1.00  4.02              
ATOM   2185  HB2 TYR A 137      84.791  63.187  74.057  1.00  4.02              
ATOM   2186  CG  TYR A 137      84.626  64.048  76.017  1.00  4.02              
ATOM   2187  CD1 TYR A 137      84.370  65.426  75.842  1.00  4.02              
ATOM   2188  HD1 TYR A 137      84.598  65.911  74.902  1.00  4.02              
ATOM   2189  CE1 TYR A 137      83.831  66.190  76.895  1.00  4.02              
ATOM   2190  HE1 TYR A 137      83.668  67.253  76.778  1.00  4.02              
ATOM   2191  CZ  TYR A 137      83.495  65.571  78.115  1.00  4.02              
ATOM   2192  OH  TYR A 137      82.933  66.288  79.125  1.00  4.02              
ATOM   2193  HH  TYR A 137      82.663  65.735  79.861  1.00  4.02              
ATOM   2194  CE2 TYR A 137      83.703  64.187  78.271  1.00  4.02              
ATOM   2195  HE2 TYR A 137      83.430  63.719  79.201  1.00  4.02              
ATOM   2196  CD2 TYR A 137      84.282  63.429  77.234  1.00  4.02              
ATOM   2197  HD2 TYR A 137      84.487  62.377  77.377  1.00  4.02              
ATOM   2198  C   TYR A 137      87.688  63.988  75.804  1.00  4.02              
ATOM   2199  O   TYR A 137      88.614  63.209  75.991  1.00  4.02              
ATOM   2200  N   ALA A 138      87.361  64.968  76.643  1.00  4.39              
ATOM   2201  H   ALA A 138      86.550  65.530  76.418  1.00  4.39              
ATOM   2202  CA  ALA A 138      88.009  65.237  77.929  1.00  4.39              
ATOM   2203  HA  ALA A 138      88.194  64.295  78.437  1.00  4.39              
ATOM   2204  CB  ALA A 138      89.348  65.949  77.680  1.00  4.39              
ATOM   2205  HB1 ALA A 138      89.841  66.152  78.632  1.00  4.39              
ATOM   2206  HB2 ALA A 138      89.997  65.320  77.072  1.00  4.39              
ATOM   2207  HB3 ALA A 138      89.180  66.893  77.159  1.00  4.39              
ATOM   2208  C   ALA A 138      87.090  66.126  78.787  1.00  4.39              
ATOM   2209  O   ALA A 138      86.529  67.098  78.291  1.00  4.39              
ATOM   2210  N   SER A 139      86.948  65.803  80.070  1.00  4.36              
ATOM   2211  H   SER A 139      87.438  64.973  80.386  1.00  4.36              
ATOM   2212  CA  SER A 139      86.159  66.544  81.055  1.00  4.36              
ATOM   2213  HA  SER A 139      85.124  66.612  80.721  1.00  4.36              
ATOM   2214  CB  SER A 139      86.238  65.819  82.414  1.00  4.36              
ATOM   2215  HB1 SER A 139      86.388  66.547  83.212  1.00  4.36              
ATOM   2216  HB2 SER A 139      87.112  65.172  82.397  1.00  4.36              
ATOM   2217  OG  SER A 139      85.110  65.039  82.760  1.00  4.36              
ATOM   2218  HG  SER A 139      84.374  65.632  82.958  1.00  4.36              
ATOM   2219  C   SER A 139      86.698  67.954  81.319  1.00  4.36              
ATOM   2220  O   SER A 139      87.893  68.150  81.557  1.00  4.36              
ATOM   2221  N   SER A 140      85.792  68.921  81.494  1.00  4.18              
ATOM   2222  H   SER A 140      84.820  68.735  81.295  1.00  4.18              
ATOM   2223  CA  SER A 140      86.163  70.296  81.862  1.00  4.18              
ATOM   2224  HA  SER A 140      86.722  70.715  81.029  1.00  4.18              
ATOM   2225  CB  SER A 140      84.941  71.184  82.085  1.00  4.18              
ATOM   2226  HB1 SER A 140      84.328  71.208  81.184  1.00  4.18              
ATOM   2227  HB2 SER A 140      85.293  72.195  82.293  1.00  4.18              
ATOM   2228  OG  SER A 140      84.153  70.732  83.166  1.00  4.18              
ATOM   2229  HG  SER A 140      83.573  71.487  83.375  1.00  4.18              
ATOM   2230  C   SER A 140      87.108  70.391  83.078  1.00  4.18              
ATOM   2231  O   SER A 140      88.136  71.081  83.089  1.00  4.18              
ATOM   2232  N   THR A 141      86.851  69.575  84.099  1.00  4.16              
ATOM   2233  H   THR A 141      85.936  69.148  84.126  1.00  4.16              
ATOM   2234  CA  THR A 141      87.721  69.508  85.277  1.00  4.16              
ATOM   2235  HA  THR A 141      87.779  70.533  85.647  1.00  4.16              
ATOM   2236  CB  THR A 141      87.062  68.740  86.431  1.00  4.16              
ATOM   2237  HB  THR A 141      86.106  69.216  86.651  1.00  4.16              
ATOM   2238  CG2 THR A 141      86.785  67.271  86.137  1.00  4.16              
ATOM   2239 1HG2 THR A 141      86.416  66.792  87.045  1.00  4.16              
ATOM   2240 2HG2 THR A 141      86.025  67.187  85.364  1.00  4.16              
ATOM   2241 3HG2 THR A 141      87.698  66.777  85.823  1.00  4.16              
ATOM   2242  OG1 THR A 141      87.843  68.814  87.596  1.00  4.16              
ATOM   2243  HG1 THR A 141      88.781  68.764  87.368  1.00  4.16              
ATOM   2244  C   THR A 141      89.200  69.125  85.033  1.00  4.16              
ATOM   2245  O   THR A 141      90.053  69.347  85.900  1.00  4.16              
ATOM   2246  N   ILE A 142      89.552  68.657  83.828  1.00  4.18              
ATOM   2247  H   ILE A 142      88.818  68.565  83.136  1.00  4.18              
ATOM   2248  CA  ILE A 142      90.936  68.624  83.334  1.00  4.18              
ATOM   2249  HA  ILE A 142      91.482  67.891  83.928  1.00  4.18              
ATOM   2250  CB  ILE A 142      90.971  68.175  81.842  1.00  4.18              
ATOM   2251  HB  ILE A 142      90.277  67.338  81.773  1.00  4.18              
ATOM   2252  CG2 ILE A 142      90.495  69.245  80.825  1.00  4.18              
ATOM   2253 1HG2 ILE A 142      91.223  70.046  80.710  1.00  4.18              
ATOM   2254 2HG2 ILE A 142      90.322  68.781  79.854  1.00  4.18              
ATOM   2255 3HG2 ILE A 142      89.580  69.729  81.154  1.00  4.18              
ATOM   2256  CG1 ILE A 142      92.334  67.590  81.404  1.00  4.18              
ATOM   2257 1HG1 ILE A 142      92.137  66.820  80.658  1.00  4.18              
ATOM   2258 2HG1 ILE A 142      92.806  67.108  82.259  1.00  4.18              
ATOM   2259  CD1 ILE A 142      93.341  68.559  80.773  1.00  4.18              
ATOM   2260  HD1 ILE A 142      94.261  68.034  80.530  1.00  4.18              
ATOM   2261  HD2 ILE A 142      92.950  68.959  79.838  1.00  4.18              
ATOM   2262  HD3 ILE A 142      93.557  69.379  81.455  1.00  4.18              
ATOM   2263  C   ILE A 142      91.639  69.968  83.498  1.00  4.18              
ATOM   2264  O   ILE A 142      92.803  70.019  83.887  1.00  4.18              
ATOM   2265  N   GLN A 143      90.920  71.055  83.244  1.00  4.16              
ATOM   2266  H   GLN A 143      89.960  70.943  82.936  1.00  4.16              
ATOM   2267  CA  GLN A 143      91.465  72.415  83.363  1.00  4.16              
ATOM   2268  HA  GLN A 143      92.375  72.519  82.772  1.00  4.16              
ATOM   2269  CB  GLN A 143      90.395  73.417  82.862  1.00  4.16              
ATOM   2270  HB1 GLN A 143      90.800  74.427  82.943  1.00  4.16              
ATOM   2271  HB2 GLN A 143      89.554  73.364  83.544  1.00  4.16              
ATOM   2272  CG  GLN A 143      89.851  73.241  81.436  1.00  4.16              
ATOM   2273  HG1 GLN A 143      89.806  72.189  81.162  1.00  4.16              
ATOM   2274  HG2 GLN A 143      90.545  73.741  80.782  1.00  4.16              
ATOM   2275  CD  GLN A 143      88.458  73.851  81.236  1.00  4.16              
ATOM   2276  OE1 GLN A 143      87.502  73.187  80.863  1.00  4.16              
ATOM   2277  NE2 GLN A 143      88.278  75.130  81.457  1.00  4.16              
ATOM   2278 1HE2 GLN A 143      89.096  75.716  81.500  1.00  4.16              
ATOM   2279 2HE2 GLN A 143      87.358  75.507  81.328  1.00  4.16              
ATOM   2280  C   GLN A 143      91.753  72.843  84.796  1.00  4.16              
ATOM   2281  O   GLN A 143      92.700  73.583  85.018  1.00  4.16              
ATOM   2282  N   ASP A 144      90.955  72.390  85.764  1.00  4.17              
ATOM   2283  H   ASP A 144      90.175  71.794  85.535  1.00  4.17              
ATOM   2284  CA  ASP A 144      91.347  72.578  87.187  1.00  4.17              
ATOM   2285  HA  ASP A 144      91.490  73.633  87.426  1.00  4.17              
ATOM   2286  CB  ASP A 144      90.234  71.948  88.061  1.00  4.17              
ATOM   2287  HB1 ASP A 144      90.646  71.153  88.687  1.00  4.17              
ATOM   2288  HB2 ASP A 144      89.496  71.461  87.420  1.00  4.17              
ATOM   2289  CG  ASP A 144      89.492  72.883  89.002  1.00  4.17              
ATOM   2290  OD1 ASP A 144      90.033  73.921  89.443  1.00  4.17              
ATOM   2291  OD2 ASP A 144      88.342  72.513  89.335  1.00  4.17              
ATOM   2292  C   ASP A 144      92.617  71.813  87.517  1.00  4.17              
ATOM   2293  O   ASP A 144      93.469  72.262  88.280  1.00  4.17              
ATOM   2294  N   TYR A 145      92.667  70.590  86.987  1.00  4.15              
ATOM   2295  H   TYR A 145      91.895  70.295  86.404  1.00  4.15              
ATOM   2296  CA  TYR A 145      93.534  69.574  87.550  1.00  4.15              
ATOM   2297  HA  TYR A 145      93.707  69.800  88.605  1.00  4.15              
ATOM   2298  CB  TYR A 145      92.727  68.272  87.492  1.00  4.15              
ATOM   2299  HB1 TYR A 145      92.248  68.169  86.518  1.00  4.15              
ATOM   2300  HB2 TYR A 145      91.958  68.270  88.267  1.00  4.15              
ATOM   2301  CG  TYR A 145      93.665  67.143  87.694  1.00  4.15              
ATOM   2302  CD1 TYR A 145      94.355  67.077  88.911  1.00  4.15              
ATOM   2303  HD1 TYR A 145      94.003  67.626  89.775  1.00  4.15              
ATOM   2304  CE1 TYR A 145      95.602  66.451  88.940  1.00  4.15              
ATOM   2305  HE1 TYR A 145      96.157  66.474  89.856  1.00  4.15              
ATOM   2306  CZ  TYR A 145      96.109  65.831  87.775  1.00  4.15              
ATOM   2307  OH  TYR A 145      97.293  65.185  87.758  1.00  4.15              
ATOM   2308  HH  TYR A 145      97.499  64.871  86.879  1.00  4.15              
ATOM   2309  CE2 TYR A 145      95.365  65.846  86.590  1.00  4.15              
ATOM   2310  HE2 TYR A 145      95.762  65.400  85.698  1.00  4.15              
ATOM   2311  CD2 TYR A 145      94.135  66.499  86.547  1.00  4.15              
ATOM   2312  HD2 TYR A 145      93.624  66.631  85.606  1.00  4.15              
ATOM   2313  C   TYR A 145      94.924  69.550  86.890  1.00  4.15              
ATOM   2314  O   TYR A 145      95.933  69.512  87.593  1.00  4.15              
ATOM   2315  N   LEU A 146      94.995  69.623  85.558  1.00  4.18              
ATOM   2316  H   LEU A 146      94.127  69.682  85.041  1.00  4.18              
ATOM   2317  CA  LEU A 146      96.251  69.784  84.828  1.00  4.18              
ATOM   2318  HA  LEU A 146      97.085  69.464  85.452  1.00  4.18              
ATOM   2319  CB  LEU A 146      96.248  68.955  83.522  1.00  4.18              
ATOM   2320  HB1 LEU A 146      97.108  69.254  82.919  1.00  4.18              
ATOM   2321  HB2 LEU A 146      95.347  69.188  82.957  1.00  4.18              
ATOM   2322  CG  LEU A 146      96.328  67.436  83.736  1.00  4.18              
ATOM   2323  HG  LEU A 146      95.458  67.129  84.302  1.00  4.18              
ATOM   2324  CD1 LEU A 146      96.293  66.660  82.419  1.00  4.18              
ATOM   2325 1HD1 LEU A 146      96.401  65.594  82.611  1.00  4.18              
ATOM   2326 2HD1 LEU A 146      95.337  66.813  81.933  1.00  4.18              
ATOM   2327 3HD1 LEU A 146      97.102  66.994  81.767  1.00  4.18              
ATOM   2328  CD2 LEU A 146      97.606  67.026  84.477  1.00  4.18              
ATOM   2329 1HD2 LEU A 146      97.728  65.945  84.467  1.00  4.18              
ATOM   2330 2HD2 LEU A 146      98.469  67.475  83.993  1.00  4.18              
ATOM   2331 3HD2 LEU A 146      97.566  67.362  85.513  1.00  4.18              
ATOM   2332  C   LEU A 146      96.532  71.242  84.496  1.00  4.18              
ATOM   2333  O   LEU A 146      97.693  71.636  84.479  1.00  4.18              
ATOM   2334  N   GLY A 147      95.495  72.012  84.178  1.00  4.25              
ATOM   2335  H   GLY A 147      94.568  71.630  84.303  1.00  4.25              
ATOM   2336  CA  GLY A 147      95.606  73.384  83.699  1.00  4.25              
ATOM   2337  HA1 GLY A 147      96.478  73.872  84.113  1.00  4.25              
ATOM   2338  HA2 GLY A 147      94.779  73.955  84.105  1.00  4.25              
ATOM   2339  C   GLY A 147      95.499  73.541  82.177  1.00  4.25              
ATOM   2340  O   GLY A 147      95.498  74.663  81.681  1.00  4.25              
ATOM   2341  N   PHE A 148      95.378  72.439  81.428  1.00  4.24              
ATOM   2342  H   PHE A 148      95.384  71.547  81.891  1.00  4.24              
ATOM   2343  CA  PHE A 148      95.062  72.492  79.999  1.00  4.24              
ATOM   2344  HA  PHE A 148      95.656  73.285  79.540  1.00  4.24              
ATOM   2345  CB  PHE A 148      95.407  71.179  79.290  1.00  4.24              
ATOM   2346  HB1 PHE A 148      94.903  71.173  78.324  1.00  4.24              
ATOM   2347  HB2 PHE A 148      95.014  70.349  79.867  1.00  4.24              
ATOM   2348  CG  PHE A 148      96.875  70.958  79.019  1.00  4.24              
ATOM   2349  CD1 PHE A 148      97.563  71.812  78.134  1.00  4.24              
ATOM   2350  HD1 PHE A 148      97.043  72.629  77.649  1.00  4.24              
ATOM   2351  CE1 PHE A 148      98.927  71.599  77.869  1.00  4.24              
ATOM   2352  HE1 PHE A 148      99.458  72.260  77.199  1.00  4.24              
ATOM   2353  CZ  PHE A 148      99.597  70.523  78.475  1.00  4.24              
ATOM   2354  HZ  PHE A 148     100.653  70.373  78.301  1.00  4.24              
ATOM   2355  CE2 PHE A 148      98.901  69.652  79.329  1.00  4.24              
ATOM   2356  HE2 PHE A 148      99.425  68.833  79.801  1.00  4.24              
ATOM   2357  CD2 PHE A 148      97.544  69.870  79.609  1.00  4.24              
ATOM   2358  HD2 PHE A 148      97.022  69.199  80.274  1.00  4.24              
ATOM   2359  C   PHE A 148      93.601  72.826  79.732  1.00  4.24              
ATOM   2360  O   PHE A 148      92.715  72.229  80.347  1.00  4.24              
ATOM   2361  N   GLN A 149      93.337  73.691  78.752  1.00  4.23              
ATOM   2362  H   GLN A 149      94.103  74.110  78.221  1.00  4.23              
ATOM   2363  CA  GLN A 149      92.009  73.803  78.170  1.00  4.23              
ATOM   2364  HA  GLN A 149      91.319  73.899  78.989  1.00  4.23              
ATOM   2365  CB  GLN A 149      91.915  75.092  77.329  1.00  4.23              
ATOM   2366  HB1 GLN A 149      92.419  74.939  76.382  1.00  4.23              
ATOM   2367  HB2 GLN A 149      92.440  75.892  77.855  1.00  4.23              
ATOM   2368  CG  GLN A 149      90.486  75.588  77.042  1.00  4.23              
ATOM   2369  HG1 GLN A 149      89.987  74.874  76.388  1.00  4.23              
ATOM   2370  HG2 GLN A 149      90.537  76.543  76.518  1.00  4.23              
ATOM   2371  CD  GLN A 149      89.646  75.767  78.302  1.00  4.23              
ATOM   2372  OE1 GLN A 149      90.137  75.929  79.409  1.00  4.23              
ATOM   2373  NE2 GLN A 149      88.344  75.649  78.209  1.00  4.23              
ATOM   2374 1HE2 GLN A 149      87.880  76.049  77.396  1.00  4.23              
ATOM   2375 2HE2 GLN A 149      87.862  75.779  79.077  1.00  4.23              
ATOM   2376  C   GLN A 149      91.635  72.524  77.431  1.00  4.23              
ATOM   2377  O   GLN A 149      92.492  71.825  76.897  1.00  4.23              
ATOM   2378  N   GLN A 150      90.345  72.198  77.368  1.00  4.12              
ATOM   2379  H   GLN A 150      89.664  72.792  77.819  1.00  4.12              
ATOM   2380  CA  GLN A 150      89.886  71.002  76.650  1.00  4.12              
ATOM   2381  HA  GLN A 150      90.313  70.114  77.119  1.00  4.12              
ATOM   2382  CB  GLN A 150      88.346  70.932  76.743  1.00  4.12              
ATOM   2383  HB1 GLN A 150      88.011  70.018  76.249  1.00  4.12              
ATOM   2384  HB2 GLN A 150      87.929  71.779  76.195  1.00  4.12              
ATOM   2385  CG  GLN A 150      87.771  70.958  78.178  1.00  4.12              
ATOM   2386  HG1 GLN A 150      88.193  71.795  78.731  1.00  4.12              
ATOM   2387  HG2 GLN A 150      88.041  70.038  78.698  1.00  4.12              
ATOM   2388  CD  GLN A 150      86.247  71.102  78.184  1.00  4.12              
ATOM   2389  OE1 GLN A 150      85.551  70.467  77.410  1.00  4.12              
ATOM   2390  NE2 GLN A 150      85.673  71.944  79.023  1.00  4.12              
ATOM   2391 1HE2 GLN A 150      86.234  72.493  79.671  1.00  4.12              
ATOM   2392 2HE2 GLN A 150      84.670  72.031  79.006  1.00  4.12              
ATOM   2393  C   GLN A 150      90.347  71.026  75.176  1.00  4.12              
ATOM   2394  O   GLN A 150      90.834  70.032  74.637  1.00  4.12              
ATOM   2395  N   SER A 151      90.285  72.215  74.564  1.00  4.11              
ATOM   2396  H   SER A 151      89.968  73.008  75.104  1.00  4.11              
ATOM   2397  CA  SER A 151      90.790  72.521  73.219  1.00  4.11              
ATOM   2398  HA  SER A 151      90.180  72.004  72.478  1.00  4.11              
ATOM   2399  CB  SER A 151      90.701  74.035  72.972  1.00  4.11              
ATOM   2400  HB1 SER A 151      89.649  74.317  72.912  1.00  4.11              
ATOM   2401  HB2 SER A 151      91.177  74.287  72.023  1.00  4.11              
ATOM   2402  OG  SER A 151      91.303  74.778  74.022  1.00  4.11              
ATOM   2403  HG  SER A 151      92.286  74.736  73.999  1.00  4.11              
ATOM   2404  C   SER A 151      92.243  72.146  72.956  1.00  4.11              
ATOM   2405  O   SER A 151      92.607  71.871  71.818  1.00  4.11              
ATOM   2406  N   ASP A 152      93.063  72.157  73.998  1.00  4.11              
ATOM   2407  H   ASP A 152      92.699  72.413  74.906  1.00  4.11              
ATOM   2408  CA  ASP A 152      94.498  71.923  73.906  1.00  4.11              
ATOM   2409  HA  ASP A 152      94.861  72.364  72.976  1.00  4.11              
ATOM   2410  CB  ASP A 152      95.230  72.615  75.071  1.00  4.11              
ATOM   2411  HB1 ASP A 152      96.298  72.629  74.851  1.00  4.11              
ATOM   2412  HB2 ASP A 152      95.090  72.009  75.967  1.00  4.11              
ATOM   2413  CG  ASP A 152      94.776  74.049  75.385  1.00  4.11              
ATOM   2414  OD1 ASP A 152      94.983  74.435  76.558  1.00  4.11              
ATOM   2415  OD2 ASP A 152      94.157  74.721  74.517  1.00  4.11              
ATOM   2416  C   ASP A 152      94.829  70.425  73.869  1.00  4.11              
ATOM   2417  O   ASP A 152      95.966  70.022  73.622  1.00  4.11              
ATOM   2418  N   VAL A 153      93.807  69.599  74.106  1.00  4.18              
ATOM   2419  H   VAL A 153      92.914  70.039  74.297  1.00  4.18              
ATOM   2420  CA  VAL A 153      93.926  68.169  74.349  1.00  4.18              
ATOM   2421  HA  VAL A 153      94.970  67.875  74.230  1.00  4.18              
ATOM   2422  CB  VAL A 153      93.523  67.870  75.814  1.00  4.18              
ATOM   2423  HB  VAL A 153      92.464  68.090  75.955  1.00  4.18              
ATOM   2424  CG1 VAL A 153      93.778  66.417  76.213  1.00  4.18              
ATOM   2425 1HG1 VAL A 153      93.582  66.276  77.276  1.00  4.18              
ATOM   2426 2HG1 VAL A 153      93.103  65.778  75.662  1.00  4.18              
ATOM   2427 3HG1 VAL A 153      94.809  66.140  75.989  1.00  4.18              
ATOM   2428  CG2 VAL A 153      94.337  68.716  76.802  1.00  4.18              
ATOM   2429 1HG2 VAL A 153      94.103  68.442  77.829  1.00  4.18              
ATOM   2430 2HG2 VAL A 153      95.404  68.580  76.622  1.00  4.18              
ATOM   2431 3HG2 VAL A 153      94.089  69.768  76.678  1.00  4.18              
ATOM   2432  C   VAL A 153      93.136  67.395  73.305  1.00  4.18              
ATOM   2433  O   VAL A 153      93.640  66.403  72.793  1.00  4.18              
ATOM   2434  N   ILE A 154      91.954  67.878  72.918  1.00  4.16              
ATOM   2435  H   ILE A 154      91.638  68.733  73.356  1.00  4.16              
ATOM   2436  CA  ILE A 154      91.088  67.280  71.892  1.00  4.16              
ATOM   2437  HA  ILE A 154      91.077  66.205  72.073  1.00  4.16              
ATOM   2438  CB  ILE A 154      89.630  67.774  72.067  1.00  4.16              
ATOM   2439  HB  ILE A 154      89.627  68.866  72.026  1.00  4.16              
ATOM   2440  CG2 ILE A 154      88.720  67.236  70.943  1.00  4.16              
ATOM   2441 1HG2 ILE A 154      87.694  67.576  71.081  1.00  4.16              
ATOM   2442 2HG2 ILE A 154      89.054  67.616  69.976  1.00  4.16              
ATOM   2443 3HG2 ILE A 154      88.742  66.146  70.922  1.00  4.16              
ATOM   2444  CG1 ILE A 154      89.079  67.314  73.445  1.00  4.16              
ATOM   2445 1HG1 ILE A 154      89.787  67.576  74.231  1.00  4.16              
ATOM   2446 2HG1 ILE A 154      88.976  66.229  73.450  1.00  4.16              
ATOM   2447  CD1 ILE A 154      87.736  67.942  73.840  1.00  4.16              
ATOM   2448  HD1 ILE A 154      87.499  67.665  74.869  1.00  4.16              
ATOM   2449  HD2 ILE A 154      87.801  69.028  73.773  1.00  4.16              
ATOM   2450  HD3 ILE A 154      86.937  67.581  73.194  1.00  4.16              
ATOM   2451  C   ILE A 154      91.643  67.471  70.483  1.00  4.16              
ATOM   2452  O   ILE A 154      92.057  68.567  70.107  1.00  4.16              
ATOM   2453  N   HIS A 155      91.621  66.395  69.684  1.00  4.15              
ATOM   2454  H   HIS A 155      91.262  65.521  70.051  1.00  4.15              
ATOM   2455  CA  HIS A 155      92.274  66.331  68.368  1.00  4.15              
ATOM   2456  HA  HIS A 155      92.118  65.313  68.010  1.00  4.15              
ATOM   2457  CB  HIS A 155      91.560  67.243  67.349  1.00  4.15              
ATOM   2458  HB1 HIS A 155      91.920  68.266  67.469  1.00  4.15              
ATOM   2459  HB2 HIS A 155      90.490  67.235  67.563  1.00  4.15              
ATOM   2460  CG  HIS A 155      91.716  66.828  65.902  1.00  4.15              
ATOM   2461  ND1 HIS A 155      91.608  65.525  65.401  1.00  4.15              
ATOM   2462  CE1 HIS A 155      91.775  65.630  64.073  1.00  4.15              
ATOM   2463  HE1 HIS A 155      91.758  64.796  63.385  1.00  4.15              
ATOM   2464  NE2 HIS A 155      91.953  66.913  63.715  1.00  4.15              
ATOM   2465  HE2 HIS A 155      92.083  67.245  62.769  1.00  4.15              
ATOM   2466  CD2 HIS A 155      91.918  67.684  64.857  1.00  4.15              
ATOM   2467  HD2 HIS A 155      92.022  68.757  64.929  1.00  4.15              
ATOM   2468  C   HIS A 155      93.804  66.469  68.431  1.00  4.15              
ATOM   2469  O   HIS A 155      94.445  66.767  67.426  1.00  4.15              
ATOM   2470  N   GLN A 156      94.397  66.211  69.603  1.00  4.20              
ATOM   2471  H   GLN A 156      93.816  65.979  70.398  1.00  4.20              
ATOM   2472  CA  GLN A 156      95.838  66.049  69.777  1.00  4.20              
ATOM   2473  HA  GLN A 156      96.321  66.100  68.800  1.00  4.20              
ATOM   2474  CB  GLN A 156      96.442  67.183  70.635  1.00  4.20              
ATOM   2475  HB1 GLN A 156      97.511  66.990  70.732  1.00  4.20              
ATOM   2476  HB2 GLN A 156      96.011  67.159  71.637  1.00  4.20              
ATOM   2477  CG  GLN A 156      96.254  68.591  70.034  1.00  4.20              
ATOM   2478  HG1 GLN A 156      95.387  69.067  70.495  1.00  4.20              
ATOM   2479  HG2 GLN A 156      96.063  68.511  68.964  1.00  4.20              
ATOM   2480  CD  GLN A 156      97.487  69.482  70.214  1.00  4.20              
ATOM   2481  OE1 GLN A 156      98.275  69.679  69.301  1.00  4.20              
ATOM   2482  NE2 GLN A 156      97.721  70.060  71.372  1.00  4.20              
ATOM   2483 1HE2 GLN A 156      97.080  69.946  72.157  1.00  4.20              
ATOM   2484 2HE2 GLN A 156      98.573  70.583  71.446  1.00  4.20              
ATOM   2485  C   GLN A 156      96.177  64.673  70.347  1.00  4.20              
ATOM   2486  O   GLN A 156      95.335  64.001  70.943  1.00  4.20              
ATOM   2487  N   SER A 157      97.411  64.216  70.128  1.00  4.16              
ATOM   2488  H   SER A 157      98.101  64.820  69.701  1.00  4.16              
ATOM   2489  CA  SER A 157      97.833  62.913  70.628  1.00  4.16              
ATOM   2490  HA  SER A 157      96.976  62.247  70.571  1.00  4.16              
ATOM   2491  CB  SER A 157      98.885  62.282  69.707  1.00  4.16              
ATOM   2492  HB1 SER A 157      99.318  63.048  69.061  1.00  4.16              
ATOM   2493  HB2 SER A 157      98.401  61.538  69.073  1.00  4.16              
ATOM   2494  OG  SER A 157      99.922  61.665  70.427  1.00  4.16              
ATOM   2495  HG  SER A 157     100.561  62.427  70.552  1.00  4.16              
ATOM   2496  C   SER A 157      98.224  62.990  72.109  1.00  4.16              
ATOM   2497  O   SER A 157      98.996  63.842  72.546  1.00  4.16              
ATOM   2498  N   VAL A 158      97.701  62.050  72.901  1.00  4.15              
ATOM   2499  H   VAL A 158      97.030  61.408  72.479  1.00  4.15              
ATOM   2500  CA  VAL A 158      98.039  61.871  74.321  1.00  4.15              
ATOM   2501  HA  VAL A 158      97.709  62.755  74.866  1.00  4.15              
ATOM   2502  CB  VAL A 158      97.326  60.631  74.915  1.00  4.15              
ATOM   2503  HB  VAL A 158      97.593  59.754  74.324  1.00  4.15              
ATOM   2504  CG1 VAL A 158      97.687  60.350  76.384  1.00  4.15              
ATOM   2505 1HG1 VAL A 158      98.736  60.065  76.473  1.00  4.15              
ATOM   2506 2HG1 VAL A 158      97.502  61.238  76.989  1.00  4.15              
ATOM   2507 3HG1 VAL A 158      97.087  59.523  76.765  1.00  4.15              
ATOM   2508  CG2 VAL A 158      95.807  60.788  74.883  1.00  4.15              
ATOM   2509 1HG2 VAL A 158      95.521  61.664  75.464  1.00  4.15              
ATOM   2510 2HG2 VAL A 158      95.460  60.894  73.857  1.00  4.15              
ATOM   2511 3HG2 VAL A 158      95.334  59.908  75.313  1.00  4.15              
ATOM   2512  C   VAL A 158      99.554  61.740  74.550  1.00  4.15              
ATOM   2513  O   VAL A 158     100.085  62.125  75.599  1.00  4.15              
ATOM   2514  N   TYR A 159     100.269  61.197  73.560  1.00  4.15              
ATOM   2515  H   TYR A 159      99.814  61.029  72.672  1.00  4.15              
ATOM   2516  CA  TYR A 159     101.717  61.064  73.629  1.00  4.15              
ATOM   2517  HA  TYR A 159     101.935  60.516  74.545  1.00  4.15              
ATOM   2518  CB  TYR A 159     102.252  60.202  72.466  1.00  4.15              
ATOM   2519  HB1 TYR A 159     101.445  59.994  71.763  1.00  4.15              
ATOM   2520  HB2 TYR A 159     102.542  59.236  72.878  1.00  4.15              
ATOM   2521  CG  TYR A 159     103.440  60.748  71.688  1.00  4.15              
ATOM   2522  CD1 TYR A 159     104.715  60.830  72.285  1.00  4.15              
ATOM   2523  HD1 TYR A 159     104.847  60.540  73.319  1.00  4.15              
ATOM   2524  CE1 TYR A 159     105.798  61.383  71.572  1.00  4.15              
ATOM   2525  HE1 TYR A 159     106.761  61.511  72.039  1.00  4.15              
ATOM   2526  CZ  TYR A 159     105.603  61.881  70.269  1.00  4.15              
ATOM   2527  OH  TYR A 159     106.616  62.499  69.614  1.00  4.15              
ATOM   2528  HH  TYR A 159     106.269  62.994  68.868  1.00  4.15              
ATOM   2529  CE2 TYR A 159     104.344  61.754  69.653  1.00  4.15              
ATOM   2530  HE2 TYR A 159     104.169  62.197  68.680  1.00  4.15              
ATOM   2531  CD2 TYR A 159     103.267  61.194  70.363  1.00  4.15              
ATOM   2532  HD2 TYR A 159     102.288  61.204  69.910  1.00  4.15              
ATOM   2533  C   TYR A 159     102.429  62.414  73.800  1.00  4.15              
ATOM   2534  O   TYR A 159     103.403  62.473  74.541  1.00  4.15              
ATOM   2535  N   GLU A 160     101.907  63.517  73.265  1.00  4.18              
ATOM   2536  H   GLU A 160     101.116  63.459  72.628  1.00  4.18              
ATOM   2537  CA  GLU A 160     102.492  64.840  73.488  1.00  4.18              
ATOM   2538  HA  GLU A 160     103.549  64.796  73.223  1.00  4.18              
ATOM   2539  CB  GLU A 160     101.819  65.869  72.561  1.00  4.18              
ATOM   2540  HB1 GLU A 160     101.988  66.862  72.978  1.00  4.18              
ATOM   2541  HB2 GLU A 160     100.741  65.714  72.539  1.00  4.18              
ATOM   2542  CG  GLU A 160     102.382  65.888  71.125  1.00  4.18              
ATOM   2543  HG1 GLU A 160     103.440  66.154  71.191  1.00  4.18              
ATOM   2544  HG2 GLU A 160     101.881  66.692  70.583  1.00  4.18              
ATOM   2545  CD  GLU A 160     102.244  64.590  70.302  1.00  4.18              
ATOM   2546  OE1 GLU A 160     103.074  64.406  69.384  1.00  4.18              
ATOM   2547  OE2 GLU A 160     101.312  63.783  70.540  1.00  4.18              
ATOM   2548  C   GLU A 160     102.444  65.279  74.968  1.00  4.18              
ATOM   2549  O   GLU A 160     103.312  66.024  75.433  1.00  4.18              
ATOM   2550  N   LEU A 161     101.502  64.745  75.751  1.00  4.17              
ATOM   2551  H   LEU A 161     100.851  64.090  75.332  1.00  4.17              
ATOM   2552  CA  LEU A 161     101.442  64.945  77.197  1.00  4.17              
ATOM   2553  HA  LEU A 161     101.883  65.912  77.442  1.00  4.17              
ATOM   2554  CB  LEU A 161      99.977  64.956  77.691  1.00  4.17              
ATOM   2555  HB1 LEU A 161     100.016  64.991  78.781  1.00  4.17              
ATOM   2556  HB2 LEU A 161      99.497  64.015  77.420  1.00  4.17              
ATOM   2557  CG  LEU A 161      99.090  66.132  77.233  1.00  4.17              
ATOM   2558  HG  LEU A 161      99.650  67.064  77.312  1.00  4.17              
ATOM   2559  CD1 LEU A 161      98.559  65.976  75.806  1.00  4.17              
ATOM   2560 1HD1 LEU A 161      97.841  66.767  75.587  1.00  4.17              
ATOM   2561 2HD1 LEU A 161      99.370  66.071  75.086  1.00  4.17              
ATOM   2562 3HD1 LEU A 161      98.075  65.008  75.680  1.00  4.17              
ATOM   2563  CD2 LEU A 161      97.870  66.220  78.157  1.00  4.17              
ATOM   2564 1HD2 LEU A 161      97.213  67.025  77.825  1.00  4.17              
ATOM   2565 2HD2 LEU A 161      97.323  65.278  78.149  1.00  4.17              
ATOM   2566 3HD2 LEU A 161      98.194  66.441  79.175  1.00  4.17              
ATOM   2567  C   LEU A 161     102.221  63.887  77.981  1.00  4.17              
ATOM   2568  O   LEU A 161     102.555  64.153  79.131  1.00  4.17              
ATOM   2569  N   ILE A 162     102.511  62.714  77.415  1.00  4.18              
ATOM   2570  H   ILE A 162     102.274  62.563  76.443  1.00  4.18              
ATOM   2571  CA  ILE A 162     103.268  61.682  78.144  1.00  4.18              
ATOM   2572  HA  ILE A 162     103.002  61.760  79.200  1.00  4.18              
ATOM   2573  CB  ILE A 162     102.820  60.272  77.664  1.00  4.18              
ATOM   2574  HB  ILE A 162     101.803  60.365  77.276  1.00  4.18              
ATOM   2575  CG2 ILE A 162     103.679  59.667  76.536  1.00  4.18              
ATOM   2576 1HG2 ILE A 162     103.127  58.872  76.036  1.00  4.18              
ATOM   2577 2HG2 ILE A 162     103.936  60.426  75.803  1.00  4.18              
ATOM   2578 3HG2 ILE A 162     104.597  59.251  76.943  1.00  4.18              
ATOM   2579  CG1 ILE A 162     102.737  59.307  78.866  1.00  4.18              
ATOM   2580 1HG1 ILE A 162     102.063  59.731  79.609  1.00  4.18              
ATOM   2581 2HG1 ILE A 162     103.718  59.216  79.328  1.00  4.18              
ATOM   2582  CD1 ILE A 162     102.207  57.911  78.508  1.00  4.18              
ATOM   2583  HD1 ILE A 162     102.105  57.320  79.417  1.00  4.18              
ATOM   2584  HD2 ILE A 162     101.230  57.995  78.030  1.00  4.18              
ATOM   2585  HD3 ILE A 162     102.897  57.393  77.843  1.00  4.18              
ATOM   2586  C   ILE A 162     104.779  61.933  78.039  1.00  4.18              
ATOM   2587  O   ILE A 162     105.297  62.430  77.034  1.00  4.18              
ATOM   2588  N   HIS A 163     105.529  61.603  79.085  1.00  4.17              
ATOM   2589  H   HIS A 163     105.081  61.148  79.868  1.00  4.17              
ATOM   2590  CA  HIS A 163     106.993  61.560  78.997  1.00  4.17              
ATOM   2591  HA  HIS A 163     107.373  62.520  78.669  1.00  4.17              
ATOM   2592  CB  HIS A 163     107.511  61.308  80.411  1.00  4.17              
ATOM   2593  HB1 HIS A 163     107.097  60.374  80.782  1.00  4.17              
ATOM   2594  HB2 HIS A 163     107.163  62.108  81.064  1.00  4.17              
ATOM   2595  CG  HIS A 163     109.004  61.250  80.513  1.00  4.17              
ATOM   2596  ND1 HIS A 163     109.907  61.883  79.658  1.00  4.17              
ATOM   2597  CE1 HIS A 163     111.123  61.483  80.076  1.00  4.17              
ATOM   2598  HE1 HIS A 163     112.056  61.749  79.598  1.00  4.17              
ATOM   2599  NE2 HIS A 163     111.016  60.652  81.128  1.00  4.17              
ATOM   2600  HE2 HIS A 163     111.767  60.061  81.511  1.00  4.17              
ATOM   2601  CD2 HIS A 163     109.684  60.505  81.421  1.00  4.17              
ATOM   2602  HD2 HIS A 163     109.250  59.851  82.160  1.00  4.17              
ATOM   2603  C   HIS A 163     107.418  60.500  77.969  1.00  4.17              
ATOM   2604  O   HIS A 163     106.842  59.419  77.918  1.00  4.17              
ATOM   2605  N   THR A 164     108.381  60.806  77.096  1.00  4.26              
ATOM   2606  H   THR A 164     108.936  61.638  77.242  1.00  4.26              
ATOM   2607  CA  THR A 164     108.720  59.933  75.949  1.00  4.26              
ATOM   2608  HA  THR A 164     107.819  59.793  75.354  1.00  4.26              
ATOM   2609  CB  THR A 164     109.782  60.577  75.046  1.00  4.26              
ATOM   2610  HB  THR A 164     110.156  59.837  74.336  1.00  4.26              
ATOM   2611  CG2 THR A 164     109.199  61.752  74.264  1.00  4.26              
ATOM   2612 1HG2 THR A 164     109.959  62.155  73.594  1.00  4.26              
ATOM   2613 2HG2 THR A 164     108.351  61.412  73.672  1.00  4.26              
ATOM   2614 3HG2 THR A 164     108.871  62.535  74.947  1.00  4.26              
ATOM   2615  OG1 THR A 164     110.853  61.087  75.808  1.00  4.26              
ATOM   2616  HG1 THR A 164     111.380  60.344  76.117  1.00  4.26              
ATOM   2617  C   THR A 164     109.168  58.534  76.371  1.00  4.26              
ATOM   2618  O   THR A 164     108.887  57.556  75.682  1.00  4.26              
ATOM   2619  N   GLU A 165     109.805  58.452  77.538  1.00  4.27              
ATOM   2620  H   GLU A 165     109.907  59.316  78.049  1.00  4.27              
ATOM   2621  CA  GLU A 165     110.177  57.233  78.267  1.00  4.27              
ATOM   2622  HA  GLU A 165     110.990  56.718  77.754  1.00  4.27              
ATOM   2623  CB  GLU A 165     110.668  57.734  79.636  1.00  4.27              
ATOM   2624  HB1 GLU A 165     109.821  58.210  80.128  1.00  4.27              
ATOM   2625  HB2 GLU A 165     111.424  58.498  79.447  1.00  4.27              
ATOM   2626  CG  GLU A 165     111.273  56.737  80.630  1.00  4.27              
ATOM   2627  HG1 GLU A 165     112.177  56.301  80.200  1.00  4.27              
ATOM   2628  HG2 GLU A 165     110.554  55.936  80.819  1.00  4.27              
ATOM   2629  CD  GLU A 165     111.608  57.471  81.945  1.00  4.27              
ATOM   2630  OE1 GLU A 165     110.968  57.169  82.982  1.00  4.27              
ATOM   2631  OE2 GLU A 165     112.433  58.414  81.917  1.00  4.27              
ATOM   2632  C   GLU A 165     108.996  56.252  78.406  1.00  4.27              
ATOM   2633  O   GLU A 165     109.129  55.077  78.072  1.00  4.27              
ATOM   2634  N   ASP A 166     107.816  56.741  78.807  1.00  4.17              
ATOM   2635  H   ASP A 166     107.760  57.720  79.072  1.00  4.17              
ATOM   2636  CA  ASP A 166     106.585  55.956  78.987  1.00  4.17              
ATOM   2637  HA  ASP A 166     106.794  55.094  79.623  1.00  4.17              
ATOM   2638  CB  ASP A 166     105.460  56.811  79.639  1.00  4.17              
ATOM   2639  HB1 ASP A 166     104.591  56.168  79.788  1.00  4.17              
ATOM   2640  HB2 ASP A 166     105.175  57.572  78.916  1.00  4.17              
ATOM   2641  CG  ASP A 166     105.744  57.526  80.969  1.00  4.17              
ATOM   2642  OD1 ASP A 166     104.810  57.722  81.787  1.00  4.17              
ATOM   2643  OD2 ASP A 166     106.891  57.975  81.173  1.00  4.17              
ATOM   2644  C   ASP A 166     105.972  55.454  77.657  1.00  4.17              
ATOM   2645  O   ASP A 166     105.086  54.581  77.642  1.00  4.17              
ATOM   2646  N   ARG A 167     106.354  56.069  76.524  1.00  4.14              
ATOM   2647  H   ARG A 167     107.143  56.707  76.582  1.00  4.14              
ATOM   2648  CA  ARG A 167     105.508  56.061  75.318  1.00  4.14              
ATOM   2649  HA  ARG A 167     104.524  56.428  75.614  1.00  4.14              
ATOM   2650  CB  ARG A 167     106.105  57.024  74.276  1.00  4.14              
ATOM   2651  HB1 ARG A 167     107.039  56.623  73.877  1.00  4.14              
ATOM   2652  HB2 ARG A 167     106.333  57.960  74.790  1.00  4.14              
ATOM   2653  CG  ARG A 167     105.145  57.369  73.129  1.00  4.14              
ATOM   2654  HG1 ARG A 167     105.436  58.343  72.747  1.00  4.14              
ATOM   2655  HG2 ARG A 167     104.135  57.454  73.532  1.00  4.14              
ATOM   2656  CD  ARG A 167     105.148  56.402  71.932  1.00  4.14              
ATOM   2657  HD1 ARG A 167     105.124  55.370  72.276  1.00  4.14              
ATOM   2658  HD2 ARG A 167     106.066  56.533  71.356  1.00  4.14              
ATOM   2659  NE  ARG A 167     103.963  56.629  71.087  1.00  4.14              
ATOM   2660  HE  ARG A 167     103.156  56.046  71.263  1.00  4.14              
ATOM   2661  CZ  ARG A 167     103.755  57.624  70.246  1.00  4.14              
ATOM   2662  NH1 ARG A 167     104.705  58.432  69.857  1.00  4.14              
ATOM   2663 1HH1 ARG A 167     105.617  58.313  70.254  1.00  4.14              
ATOM   2664 2HH1 ARG A 167     104.486  59.310  69.411  1.00  4.14              
ATOM   2665  NH2 ARG A 167     102.549  57.798  69.795  1.00  4.14              
ATOM   2666 1HH2 ARG A 167     101.840  57.114  70.050  1.00  4.14              
ATOM   2667 2HH2 ARG A 167     102.333  58.585  69.215  1.00  4.14              
ATOM   2668  C   ARG A 167     105.288  54.666  74.753  1.00  4.14              
ATOM   2669  O   ARG A 167     104.192  54.372  74.287  1.00  4.14              
ATOM   2670  N   ALA A 168     106.314  53.817  74.789  1.00  4.15              
ATOM   2671  H   ALA A 168     107.158  54.118  75.256  1.00  4.15              
ATOM   2672  CA  ALA A 168     106.232  52.457  74.260  1.00  4.15              
ATOM   2673  HA  ALA A 168     105.834  52.496  73.245  1.00  4.15              
ATOM   2674  CB  ALA A 168     107.651  51.879  74.192  1.00  4.15              
ATOM   2675  HB1 ALA A 168     107.615  50.876  73.762  1.00  4.15              
ATOM   2676  HB2 ALA A 168     108.282  52.509  73.565  1.00  4.15              
ATOM   2677  HB3 ALA A 168     108.084  51.819  75.192  1.00  4.15              
ATOM   2678  C   ALA A 168     105.295  51.558  75.078  1.00  4.15              
ATOM   2679  O   ALA A 168     104.445  50.890  74.495  1.00  4.15              
ATOM   2680  N   GLU A 169     105.402  51.581  76.408  1.00  4.14              
ATOM   2681  H   GLU A 169     106.083  52.188  76.837  1.00  4.14              
ATOM   2682  CA  GLU A 169     104.527  50.805  77.292  1.00  4.14              
ATOM   2683  HA  GLU A 169     104.550  49.768  76.958  1.00  4.14              
ATOM   2684  CB  GLU A 169     105.073  50.863  78.731  1.00  4.14              
ATOM   2685  HB1 GLU A 169     105.141  51.910  79.033  1.00  4.14              
ATOM   2686  HB2 GLU A 169     106.084  50.452  78.738  1.00  4.14              
ATOM   2687  CG  GLU A 169     104.231  50.120  79.783  1.00  4.14              
ATOM   2688  HG1 GLU A 169     103.249  50.594  79.840  1.00  4.14              
ATOM   2689  HG2 GLU A 169     104.714  50.255  80.753  1.00  4.14              
ATOM   2690  CD  GLU A 169     104.045  48.614  79.534  1.00  4.14              
ATOM   2691  OE1 GLU A 169     104.624  48.047  78.581  1.00  4.14              
ATOM   2692  OE2 GLU A 169     103.256  47.978  80.268  1.00  4.14              
ATOM   2693  C   GLU A 169     103.066  51.259  77.203  1.00  4.14              
ATOM   2694  O   GLU A 169     102.160  50.431  77.074  1.00  4.14              
ATOM   2695  N   PHE A 170     102.820  52.572  77.167  1.00  4.13              
ATOM   2696  H   PHE A 170     103.591  53.224  77.290  1.00  4.13              
ATOM   2697  CA  PHE A 170     101.475  53.091  76.894  1.00  4.13              
ATOM   2698  HA  PHE A 170     100.793  52.732  77.666  1.00  4.13              
ATOM   2699  CB  PHE A 170     101.545  54.627  76.981  1.00  4.13              
ATOM   2700  HB1 PHE A 170     102.415  54.968  76.418  1.00  4.13              
ATOM   2701  HB2 PHE A 170     101.706  54.907  78.023  1.00  4.13              
ATOM   2702  CG  PHE A 170     100.323  55.373  76.467  1.00  4.13              
ATOM   2703  CD1 PHE A 170      99.055  55.121  77.024  1.00  4.13              
ATOM   2704  HD1 PHE A 170      98.951  54.402  77.823  1.00  4.13              
ATOM   2705  CE1 PHE A 170      97.922  55.795  76.535  1.00  4.13              
ATOM   2706  HE1 PHE A 170      96.946  55.584  76.951  1.00  4.13              
ATOM   2707  CZ  PHE A 170      98.056  56.738  75.500  1.00  4.13              
ATOM   2708  HZ  PHE A 170      97.185  57.259  75.126  1.00  4.13              
ATOM   2709  CE2 PHE A 170      99.323  57.006  74.951  1.00  4.13              
ATOM   2710  HE2 PHE A 170      99.432  57.739  74.163  1.00  4.13              
ATOM   2711  CD2 PHE A 170     100.454  56.318  75.428  1.00  4.13              
ATOM   2712  HD2 PHE A 170     101.424  56.521  74.998  1.00  4.13              
ATOM   2713  C   PHE A 170     100.911  52.638  75.542  1.00  4.13              
ATOM   2714  O   PHE A 170      99.769  52.169  75.463  1.00  4.13              
ATOM   2715  N   GLN A 171     101.717  52.735  74.477  1.00  4.13              
ATOM   2716  H   GLN A 171     102.649  53.119  74.602  1.00  4.13              
ATOM   2717  CA  GLN A 171     101.273  52.356  73.137  1.00  4.13              
ATOM   2718  HA  GLN A 171     100.331  52.882  72.975  1.00  4.13              
ATOM   2719  CB  GLN A 171     102.266  52.827  72.059  1.00  4.13              
ATOM   2720  HB1 GLN A 171     103.062  52.088  71.953  1.00  4.13              
ATOM   2721  HB2 GLN A 171     102.716  53.771  72.358  1.00  4.13              
ATOM   2722  CG  GLN A 171     101.588  53.058  70.695  1.00  4.13              
ATOM   2723  HG1 GLN A 171     100.989  52.188  70.424  1.00  4.13              
ATOM   2724  HG2 GLN A 171     102.363  53.175  69.938  1.00  4.13              
ATOM   2725  CD  GLN A 171     100.719  54.318  70.677  1.00  4.13              
ATOM   2726  OE1 GLN A 171     101.222  55.442  70.680  1.00  4.13              
ATOM   2727  NE2 GLN A 171      99.412  54.189  70.656  1.00  4.13              
ATOM   2728 1HE2 GLN A 171      98.987  53.272  70.619  1.00  4.13              
ATOM   2729 2HE2 GLN A 171      98.838  55.014  70.665  1.00  4.13              
ATOM   2730  C   GLN A 171     100.947  50.867  73.038  1.00  4.13              
ATOM   2731  O   GLN A 171      99.970  50.508  72.389  1.00  4.13              
ATOM   2732  N   ARG A 172     101.700  50.022  73.748  1.00  4.14              
ATOM   2733  H   ARG A 172     102.510  50.408  74.229  1.00  4.14              
ATOM   2734  CA  ARG A 172     101.400  48.604  73.952  1.00  4.14              
ATOM   2735  HA  ARG A 172     101.324  48.118  72.978  1.00  4.14              
ATOM   2736  CB  ARG A 172     102.569  47.984  74.742  1.00  4.14              
ATOM   2737  HB1 ARG A 172     102.512  48.306  75.781  1.00  4.14              
ATOM   2738  HB2 ARG A 172     103.512  48.348  74.330  1.00  4.14              
ATOM   2739  CG  ARG A 172     102.598  46.454  74.686  1.00  4.14              
ATOM   2740  HG1 ARG A 172     102.804  46.147  73.660  1.00  4.14              
ATOM   2741  HG2 ARG A 172     101.624  46.056  74.968  1.00  4.14              
ATOM   2742  CD  ARG A 172     103.695  45.878  75.605  1.00  4.14              
ATOM   2743  HD1 ARG A 172     104.647  46.352  75.358  1.00  4.14              
ATOM   2744  HD2 ARG A 172     103.795  44.809  75.409  1.00  4.14              
ATOM   2745  NE  ARG A 172     103.417  46.085  77.042  1.00  4.14              
ATOM   2746  HE  ARG A 172     103.995  46.767  77.550  1.00  4.14              
ATOM   2747  CZ  ARG A 172     102.439  45.546  77.744  1.00  4.14              
ATOM   2748  NH1 ARG A 172     101.618  44.673  77.237  1.00  4.14              
ATOM   2749 1HH1 ARG A 172     101.728  44.384  76.288  1.00  4.14              
ATOM   2750 2HH1 ARG A 172     100.874  44.313  77.808  1.00  4.14              
ATOM   2751  NH2 ARG A 172     102.237  45.850  78.982  1.00  4.14              
ATOM   2752 1HH2 ARG A 172     102.851  46.554  79.407  1.00  4.14              
ATOM   2753 2HH2 ARG A 172     101.295  45.805  79.338  1.00  4.14              
ATOM   2754  C   ARG A 172     100.058  48.416  74.655  1.00  4.14              
ATOM   2755  O   ARG A 172      99.219  47.693  74.138  1.00  4.14              
ATOM   2756  N   GLN A 173      99.800  49.105  75.767  1.00  4.15              
ATOM   2757  H   GLN A 173     100.533  49.688  76.162  1.00  4.15              
ATOM   2758  CA  GLN A 173      98.516  48.988  76.477  1.00  4.15              
ATOM   2759  HA  GLN A 173      98.383  47.932  76.717  1.00  4.15              
ATOM   2760  CB  GLN A 173      98.549  49.787  77.797  1.00  4.15              
ATOM   2761  HB1 GLN A 173      97.753  50.533  77.792  1.00  4.15              
ATOM   2762  HB2 GLN A 173      99.492  50.327  77.897  1.00  4.15              
ATOM   2763  CG  GLN A 173      98.346  48.878  79.020  1.00  4.15              
ATOM   2764  HG1 GLN A 173      97.475  48.239  78.872  1.00  4.15              
ATOM   2765  HG2 GLN A 173      98.166  49.504  79.895  1.00  4.15              
ATOM   2766  CD  GLN A 173      99.573  48.017  79.290  1.00  4.15              
ATOM   2767  OE1 GLN A 173      99.621  46.826  78.993  1.00  4.15              
ATOM   2768  NE2 GLN A 173     100.605  48.617  79.834  1.00  4.15              
ATOM   2769 1HE2 GLN A 173     100.550  49.581  80.112  1.00  4.15              
ATOM   2770 2HE2 GLN A 173     101.482  48.122  80.006  1.00  4.15              
ATOM   2771  C   GLN A 173      97.272  49.375  75.668  1.00  4.15              
ATOM   2772  O   GLN A 173      96.189  48.835  75.902  1.00  4.15              
ATOM   2773  N   LEU A 174      97.434  50.323  74.739  1.00  4.13              
ATOM   2774  H   LEU A 174      98.343  50.770  74.691  1.00  4.13              
ATOM   2775  CA  LEU A 174      96.336  50.856  73.930  1.00  4.13              
ATOM   2776  HA  LEU A 174      95.410  50.751  74.496  1.00  4.13              
ATOM   2777  CB  LEU A 174      96.656  52.346  73.741  1.00  4.13              
ATOM   2778  HB1 LEU A 174      97.560  52.447  73.136  1.00  4.13              
ATOM   2779  HB2 LEU A 174      96.852  52.806  74.712  1.00  4.13              
ATOM   2780  CG  LEU A 174      95.540  53.168  73.060  1.00  4.13              
ATOM   2781  HG  LEU A 174      95.349  52.716  72.095  1.00  4.13              
ATOM   2782  CD1 LEU A 174      94.254  53.194  73.880  1.00  4.13              
ATOM   2783 1HD1 LEU A 174      93.513  53.817  73.378  1.00  4.13              
ATOM   2784 2HD1 LEU A 174      93.823  52.197  73.959  1.00  4.13              
ATOM   2785 3HD1 LEU A 174      94.441  53.583  74.879  1.00  4.13              
ATOM   2786  CD2 LEU A 174      95.998  54.603  72.862  1.00  4.13              
ATOM   2787 1HD2 LEU A 174      95.225  55.168  72.343  1.00  4.13              
ATOM   2788 2HD2 LEU A 174      96.211  55.078  73.818  1.00  4.13              
ATOM   2789 3HD2 LEU A 174      96.892  54.627  72.242  1.00  4.13              
ATOM   2790  C   LEU A 174      96.138  50.127  72.589  1.00  4.13              
ATOM   2791  O   LEU A 174      95.023  50.118  72.067  1.00  4.13              
ATOM   2792  N   HIS A 175      97.195  49.519  72.043  1.00  4.26              
ATOM   2793  H   HIS A 175      98.097  49.651  72.489  1.00  4.26              
ATOM   2794  CA  HIS A 175      97.173  48.833  70.745  1.00  4.26              
ATOM   2795  HA  HIS A 175      96.312  49.183  70.171  1.00  4.26              
ATOM   2796  CB  HIS A 175      98.439  49.212  69.963  1.00  4.26              
ATOM   2797  HB1 HIS A 175      99.310  48.825  70.493  1.00  4.26              
ATOM   2798  HB2 HIS A 175      98.516  50.298  69.920  1.00  4.26              
ATOM   2799  CG  HIS A 175      98.473  48.688  68.553  1.00  4.26              
ATOM   2800  ND1 HIS A 175      99.509  47.925  68.015  1.00  4.26              
ATOM   2801  CE1 HIS A 175      99.141  47.650  66.756  1.00  4.26              
ATOM   2802  HE1 HIS A 175      99.726  47.054  66.069  1.00  4.26              
ATOM   2803  NE2 HIS A 175      97.947  48.204  66.478  1.00  4.26              
ATOM   2804  HE2 HIS A 175      97.453  48.119  65.603  1.00  4.26              
ATOM   2805  CD2 HIS A 175      97.511  48.869  67.602  1.00  4.26              
ATOM   2806  HD2 HIS A 175      96.582  49.412  67.726  1.00  4.26              
ATOM   2807  C   HIS A 175      97.010  47.309  70.862  1.00  4.26              
ATOM   2808  O   HIS A 175      96.434  46.681  69.979  1.00  4.26              
ATOM   2809  N   TRP A 176      97.448  46.710  71.972  1.00  4.42              
ATOM   2810  H   TRP A 176      97.936  47.279  72.656  1.00  4.42              
ATOM   2811  CA  TRP A 176      97.421  45.258  72.197  1.00  4.42              
ATOM   2812  HA  TRP A 176      97.872  44.775  71.331  1.00  4.42              
ATOM   2813  CB  TRP A 176      98.299  44.958  73.427  1.00  4.42              
ATOM   2814  HB1 TRP A 176      97.875  45.498  74.275  1.00  4.42              
ATOM   2815  HB2 TRP A 176      99.290  45.365  73.229  1.00  4.42              
ATOM   2816  CG  TRP A 176      98.520  43.542  73.874  1.00  4.42              
ATOM   2817  CD1 TRP A 176      98.603  42.448  73.083  1.00  4.42              
ATOM   2818  HD1 TRP A 176      98.464  42.450  72.007  1.00  4.42              
ATOM   2819  NE1 TRP A 176      98.850  41.329  73.857  1.00  4.42              
ATOM   2820  HE1 TRP A 176      98.887  40.393  73.478  1.00  4.42              
ATOM   2821  CE2 TRP A 176      98.953  41.649  75.194  1.00  4.42              
ATOM   2822  CZ2 TRP A 176      99.204  40.888  76.346  1.00  4.42              
ATOM   2823  HZ2 TRP A 176      99.373  39.823  76.270  1.00  4.42              
ATOM   2824  CH2 TRP A 176      99.204  41.523  77.600  1.00  4.42              
ATOM   2825  HH2 TRP A 176      99.375  40.947  78.500  1.00  4.42              
ATOM   2826  CZ3 TRP A 176      98.952  42.904  77.686  1.00  4.42              
ATOM   2827  HZ3 TRP A 176      98.914  43.380  78.658  1.00  4.42              
ATOM   2828  CE3 TRP A 176      98.720  43.662  76.519  1.00  4.42              
ATOM   2829  HE3 TRP A 176      98.514  44.721  76.599  1.00  4.42              
ATOM   2830  CD2 TRP A 176      98.719  43.056  75.241  1.00  4.42              
ATOM   2831  C   TRP A 176      96.019  44.636  72.361  1.00  4.42              
ATOM   2832  O   TRP A 176      95.854  43.423  72.263  1.00  4.42              
ATOM   2833  N   ALA A 177      94.992  45.439  72.633  1.00  4.57              
ATOM   2834  H   ALA A 177      95.182  46.427  72.580  1.00  4.57              
ATOM   2835  CA  ALA A 177      93.920  45.025  73.544  1.00  4.57              
ATOM   2836  HA  ALA A 177      94.146  44.017  73.898  1.00  4.57              
ATOM   2837  CB  ALA A 177      94.028  45.948  74.766  1.00  4.57              
ATOM   2838  HB1 ALA A 177      93.408  45.561  75.570  1.00  4.57              
ATOM   2839  HB2 ALA A 177      95.059  45.974  75.124  1.00  4.57              
ATOM   2840  HB3 ALA A 177      93.723  46.961  74.501  1.00  4.57              
ATOM   2841  C   ALA A 177      92.519  44.926  72.910  1.00  4.57              
ATOM   2842  O   ALA A 177      91.510  45.248  73.547  1.00  4.57              
ATOM   2843  N   LEU A 178      92.478  44.472  71.655  1.00  4.79              
ATOM   2844  H   LEU A 178      93.369  44.231  71.244  1.00  4.79              
ATOM   2845  CA  LEU A 178      91.285  44.197  70.846  1.00  4.79              
ATOM   2846  HA  LEU A 178      90.747  45.139  70.739  1.00  4.79              
ATOM   2847  CB  LEU A 178      91.787  43.747  69.456  1.00  4.79              
ATOM   2848  HB1 LEU A 178      92.297  42.787  69.556  1.00  4.79              
ATOM   2849  HB2 LEU A 178      92.541  44.470  69.137  1.00  4.79              
ATOM   2850  CG  LEU A 178      90.777  43.648  68.295  1.00  4.79              
ATOM   2851  HG  LEU A 178      91.362  43.610  67.376  1.00  4.79              
ATOM   2852  CD1 LEU A 178      89.920  42.381  68.321  1.00  4.79              
ATOM   2853 1HD1 LEU A 178      89.381  42.297  67.377  1.00  4.79              
ATOM   2854 2HD1 LEU A 178      90.557  41.504  68.438  1.00  4.79              
ATOM   2855 3HD1 LEU A 178      89.190  42.410  69.122  1.00  4.79              
ATOM   2856  CD2 LEU A 178      89.872  44.881  68.211  1.00  4.79              
ATOM   2857 1HD2 LEU A 178      89.292  44.834  67.289  1.00  4.79              
ATOM   2858 2HD2 LEU A 178      89.177  44.920  69.048  1.00  4.79              
ATOM   2859 3HD2 LEU A 178      90.480  45.786  68.192  1.00  4.79              
ATOM   2860  C   LEU A 178      90.337  43.179  71.507  1.00  4.79              
ATOM   2861  O   LEU A 178      90.764  42.126  71.976  1.00  4.79              
ATOM   2862  N   ASN A 179      89.032  43.463  71.521  1.00  4.92              
ATOM   2863  H   ASN A 179      88.719  44.328  71.103  1.00  4.92              
ATOM   2864  CA  ASN A 179      87.967  42.553  71.965  1.00  4.92              
ATOM   2865  HA  ASN A 179      88.344  41.530  72.012  1.00  4.92              
ATOM   2866  CB  ASN A 179      87.475  43.000  73.371  1.00  4.92              
ATOM   2867  HB1 ASN A 179      86.445  42.670  73.504  1.00  4.92              
ATOM   2868  HB2 ASN A 179      87.468  44.090  73.420  1.00  4.92              
ATOM   2869  CG  ASN A 179      88.243  42.481  74.584  1.00  4.92              
ATOM   2870  OD1 ASN A 179      87.715  42.379  75.677  1.00  4.92              
ATOM   2871  ND2 ASN A 179      89.502  42.137  74.480  1.00  4.92              
ATOM   2872 1HD2 ASN A 179      89.983  42.176  73.587  1.00  4.92              
ATOM   2873 2HD2 ASN A 179      89.955  41.792  75.305  1.00  4.92              
ATOM   2874  C   ASN A 179      86.802  42.610  70.955  1.00  4.92              
ATOM   2875  O   ASN A 179      86.616  43.656  70.336  1.00  4.92              
ATOM   2876  N   PRO A 180      86.034  41.516  70.768  1.00  5.00              
ATOM   2877  CD  PRO A 180      86.215  40.211  71.394  1.00  5.00              
ATOM   2878  HD1 PRO A 180      86.124  40.274  72.479  1.00  5.00              
ATOM   2879  HD2 PRO A 180      87.190  39.807  71.119  1.00  5.00              
ATOM   2880  CG  PRO A 180      85.118  39.308  70.824  1.00  5.00              
ATOM   2881  HG1 PRO A 180      84.232  39.353  71.459  1.00  5.00              
ATOM   2882  HG2 PRO A 180      85.459  38.278  70.717  1.00  5.00              
ATOM   2883  CB  PRO A 180      84.818  39.949  69.468  1.00  5.00              
ATOM   2884  HB1 PRO A 180      83.813  39.705  69.118  1.00  5.00              
ATOM   2885  HB2 PRO A 180      85.560  39.620  68.739  1.00  5.00              
ATOM   2886  CA  PRO A 180      84.996  41.447  69.737  1.00  5.00              
ATOM   2887  HA  PRO A 180      85.340  41.935  68.824  1.00  5.00              
ATOM   2888  C   PRO A 180      83.657  42.084  70.136  1.00  5.00              
ATOM   2889  O   PRO A 180      82.945  42.587  69.264  1.00  5.00              
ATOM   2890  N   SER A 181      83.316  42.038  71.433  1.00  5.00              
ATOM   2891  H   SER A 181      84.008  41.672  72.063  1.00  5.00              
ATOM   2892  CA  SER A 181      81.944  42.058  71.978  1.00  5.00              
ATOM   2893  HA  SER A 181      82.027  41.846  73.043  1.00  5.00              
ATOM   2894  CB  SER A 181      81.322  43.463  71.860  1.00  5.00              
ATOM   2895  HB1 SER A 181      82.045  44.212  72.189  1.00  5.00              
ATOM   2896  HB2 SER A 181      80.446  43.524  72.508  1.00  5.00              
ATOM   2897  OG  SER A 181      80.928  43.726  70.526  1.00  5.00              
ATOM   2898  HG  SER A 181      81.680  43.458  69.957  1.00  5.00              
ATOM   2899  C   SER A 181      81.028  40.984  71.383  1.00  5.00              
ATOM   2900  O   SER A 181      81.328  40.358  70.364  1.00  5.00              
ATOM   2901  N   GLN A 182      79.874  40.771  72.004  1.00  5.00              
ATOM   2902  H   GLN A 182      79.757  41.168  72.933  1.00  5.00              
ATOM   2903  CA  GLN A 182      78.842  39.887  71.462  1.00  5.00              
ATOM   2904  HA  GLN A 182      78.890  39.908  70.374  1.00  5.00              
ATOM   2905  CB  GLN A 182      79.141  38.439  71.925  1.00  5.00              
ATOM   2906  HB1 GLN A 182      79.353  38.458  72.995  1.00  5.00              
ATOM   2907  HB2 GLN A 182      80.053  38.109  71.424  1.00  5.00              
ATOM   2908  CG  GLN A 182      78.065  37.354  71.698  1.00  5.00              
ATOM   2909  HG1 GLN A 182      77.206  37.540  72.339  1.00  5.00              
ATOM   2910  HG2 GLN A 182      78.493  36.406  72.023  1.00  5.00              
ATOM   2911  CD  GLN A 182      77.562  37.185  70.266  1.00  5.00              
ATOM   2912  OE1 GLN A 182      77.507  38.099  69.460  1.00  5.00              
ATOM   2913  NE2 GLN A 182      77.120  36.002  69.900  1.00  5.00              
ATOM   2914 1HE2 GLN A 182      77.169  35.222  70.531  1.00  5.00              
ATOM   2915 2HE2 GLN A 182      76.753  35.937  68.965  1.00  5.00              
ATOM   2916  C   GLN A 182      77.481  40.403  71.869  1.00  5.00              
ATOM   2917  O   GLN A 182      76.963  39.962  72.882  1.00  5.00              
ATOM   2918  N   CYS A 183      76.936  41.331  71.072  1.00  5.11              
ATOM   2919  H   CYS A 183      77.527  41.645  70.315  1.00  5.11              
ATOM   2920  CA  CYS A 183      75.574  41.888  71.084  1.00  5.11              
ATOM   2921  HA  CYS A 183      75.637  42.917  70.732  1.00  5.11              
ATOM   2922  CB  CYS A 183      74.732  41.102  70.085  1.00  5.11              
ATOM   2923  HB1 CYS A 183      75.119  41.315  69.097  1.00  5.11              
ATOM   2924  HB2 CYS A 183      73.696  41.449  70.135  1.00  5.11              
ATOM   2925  SG  CYS A 183      74.780  39.295  70.386  1.00  5.11              
ATOM   2926  HG  CYS A 183      75.992  39.052  69.857  1.00  5.11              
ATOM   2927  C   CYS A 183      74.857  41.965  72.443  1.00  5.11              
ATOM   2928  O   CYS A 183      74.607  43.050  72.942  1.00  5.11              
ATOM   2929  N   THR A 184      74.471  40.815  72.985  1.00  5.19              
ATOM   2930  H   THR A 184      74.826  39.985  72.531  1.00  5.19              
ATOM   2931  CA  THR A 184      73.741  40.623  74.228  1.00  5.19              
ATOM   2932  HA  THR A 184      72.963  41.386  74.253  1.00  5.19              
ATOM   2933  CB  THR A 184      73.032  39.265  74.210  1.00  5.19              
ATOM   2934  HB  THR A 184      72.513  39.163  73.256  1.00  5.19              
ATOM   2935  CG2 THR A 184      73.971  38.067  74.372  1.00  5.19              
ATOM   2936 1HG2 THR A 184      74.476  38.101  75.337  1.00  5.19              
ATOM   2937 2HG2 THR A 184      73.393  37.146  74.310  1.00  5.19              
ATOM   2938 3HG2 THR A 184      74.717  38.067  73.578  1.00  5.19              
ATOM   2939  OG1 THR A 184      72.059  39.229  75.226  1.00  5.19              
ATOM   2940  HG1 THR A 184      72.514  39.516  76.034  1.00  5.19              
ATOM   2941  C   THR A 184      74.537  40.809  75.530  1.00  5.19              
ATOM   2942  O   THR A 184      73.974  40.704  76.624  1.00  5.19              
ATOM   2943  N   GLU A 185      75.837  41.034  75.395  1.00  5.34              
ATOM   2944  H   GLU A 185      76.202  40.934  74.457  1.00  5.34              
ATOM   2945  CA  GLU A 185      76.761  41.590  76.377  1.00  5.34              
ATOM   2946  HA  GLU A 185      76.624  41.107  77.345  1.00  5.34              
ATOM   2947  CB  GLU A 185      78.175  41.275  75.842  1.00  5.34              
ATOM   2948  HB1 GLU A 185      78.408  42.009  75.068  1.00  5.34              
ATOM   2949  HB2 GLU A 185      78.162  40.292  75.366  1.00  5.34              
ATOM   2950  CG  GLU A 185      79.300  41.234  76.892  1.00  5.34              
ATOM   2951  HG1 GLU A 185      79.137  40.371  77.541  1.00  5.34              
ATOM   2952  HG2 GLU A 185      79.266  42.127  77.514  1.00  5.34              
ATOM   2953  CD  GLU A 185      80.696  41.144  76.252  1.00  5.34              
ATOM   2954  OE1 GLU A 185      81.685  41.033  77.012  1.00  5.34              
ATOM   2955  OE2 GLU A 185      80.797  41.269  75.009  1.00  5.34              
ATOM   2956  C   GLU A 185      76.518  43.110  76.544  1.00  5.34              
ATOM   2957  O   GLU A 185      75.397  43.594  76.383  1.00  5.34              
ATOM   2958  N   SER A 186      77.532  43.913  76.872  1.00  5.32              
ATOM   2959  H   SER A 186      78.364  43.496  77.267  1.00  5.32              
ATOM   2960  CA  SER A 186      77.488  45.381  76.757  1.00  5.32              
ATOM   2961  HA  SER A 186      77.003  45.650  75.819  1.00  5.32              
ATOM   2962  CB  SER A 186      76.680  46.005  77.943  1.00  5.32              
ATOM   2963  HB1 SER A 186      76.260  46.955  77.609  1.00  5.32              
ATOM   2964  HB2 SER A 186      77.366  46.228  78.761  1.00  5.32              
ATOM   2965  OG  SER A 186      75.635  45.203  78.489  1.00  5.32              
ATOM   2966  HG  SER A 186      75.363  44.617  77.754  1.00  5.32              
ATOM   2967  C   SER A 186      78.872  46.035  76.785  1.00  5.32              
ATOM   2968  O   SER A 186      78.968  47.229  77.067  1.00  5.32              
ATOM   2969  N   GLY A 187      79.939  45.273  76.528  1.00  5.37              
ATOM   2970  H   GLY A 187      79.796  44.290  76.364  1.00  5.37              
ATOM   2971  CA  GLY A 187      81.298  45.772  76.321  1.00  5.37              
ATOM   2972  HA1 GLY A 187      81.932  44.943  76.011  1.00  5.37              
ATOM   2973  HA2 GLY A 187      81.687  46.181  77.253  1.00  5.37              
ATOM   2974  C   GLY A 187      81.363  46.847  75.212  1.00  5.37              
ATOM   2975  O   GLY A 187      81.623  46.515  74.058  1.00  5.37              
ATOM   2976  N   GLN A 188      81.031  48.101  75.564  1.00  5.71              
ATOM   2977  H   GLN A 188      80.904  48.223  76.559  1.00  5.71              
ATOM   2978  CA  GLN A 188      80.152  48.998  74.785  1.00  5.71              
ATOM   2979  HA  GLN A 188      79.140  48.720  75.081  1.00  5.71              
ATOM   2980  CB  GLN A 188      80.311  50.465  75.240  1.00  5.71              
ATOM   2981  HB1 GLN A 188      80.337  51.107  74.360  1.00  5.71              
ATOM   2982  HB2 GLN A 188      81.268  50.555  75.751  1.00  5.71              
ATOM   2983  CG  GLN A 188      79.166  50.968  76.159  1.00  5.71              
ATOM   2984  HG1 GLN A 188      78.811  50.143  76.773  1.00  5.71              
ATOM   2985  HG2 GLN A 188      78.329  51.289  75.539  1.00  5.71              
ATOM   2986  CD  GLN A 188      79.560  52.109  77.115  1.00  5.71              
ATOM   2987  OE1 GLN A 188      80.714  52.252  77.504  1.00  5.71              
ATOM   2988  NE2 GLN A 188      78.689  53.010  77.517  1.00  5.71              
ATOM   2989 1HE2 GLN A 188      77.784  53.088  77.040  1.00  5.71              
ATOM   2990 2HE2 GLN A 188      78.891  53.562  78.336  1.00  5.71              
ATOM   2991  C   GLN A 188      80.162  48.837  73.253  1.00  5.71              
ATOM   2992  O   GLN A 188      81.118  49.220  72.554  1.00  5.71              
ATOM   2993  N   GLY A 189      79.038  48.255  72.814  1.00  6.30              
ATOM   2994  H   GLY A 189      78.315  48.109  73.500  1.00  6.30              
ATOM   2995  CA  GLY A 189      78.696  47.799  71.474  1.00  6.30              
ATOM   2996  HA1 GLY A 189      77.683  47.407  71.487  1.00  6.30              
ATOM   2997  HA2 GLY A 189      79.362  46.974  71.222  1.00  6.30              
ATOM   2998  C   GLY A 189      78.805  48.851  70.366  1.00  6.30              
ATOM   2999  O   GLY A 189      78.975  50.053  70.582  1.00  6.30              
ATOM   3000  N   ILE A 190      78.673  48.357  69.133  1.00  6.00              
ATOM   3001  H   ILE A 190      78.486  47.371  69.045  1.00  6.00              
ATOM   3002  CA  ILE A 190      78.606  49.184  67.924  1.00  6.00              
ATOM   3003  HA  ILE A 190      79.523  49.767  67.825  1.00  6.00              
ATOM   3004  CB  ILE A 190      78.425  48.261  66.684  1.00  6.00              
ATOM   3005  HB  ILE A 190      77.514  47.682  66.849  1.00  6.00              
ATOM   3006  CG2 ILE A 190      78.208  49.050  65.376  1.00  6.00              
ATOM   3007 1HG2 ILE A 190      78.215  48.372  64.522  1.00  6.00              
ATOM   3008 2HG2 ILE A 190      77.241  49.554  65.392  1.00  6.00              
ATOM   3009 3HG2 ILE A 190      78.987  49.801  65.249  1.00  6.00              
ATOM   3010  CG1 ILE A 190      79.555  47.225  66.480  1.00  6.00              
ATOM   3011 1HG1 ILE A 190      79.242  46.523  65.706  1.00  6.00              
ATOM   3012 2HG1 ILE A 190      79.693  46.646  67.394  1.00  6.00              
ATOM   3013  CD1 ILE A 190      80.906  47.813  66.062  1.00  6.00              
ATOM   3014  HD1 ILE A 190      81.622  47.006  65.917  1.00  6.00              
ATOM   3015  HD2 ILE A 190      80.818  48.354  65.122  1.00  6.00              
ATOM   3016  HD3 ILE A 190      81.270  48.479  66.840  1.00  6.00              
ATOM   3017  C   ILE A 190      77.413  50.152  67.976  1.00  6.00              
ATOM   3018  O   ILE A 190      77.456  51.277  67.481  1.00  6.00              
ATOM   3019  N   GLU A 191      76.303  49.712  68.545  1.00  6.18              
ATOM   3020  H   GLU A 191      76.319  48.800  68.996  1.00  6.18              
ATOM   3021  CA  GLU A 191      75.036  50.433  68.525  1.00  6.18              
ATOM   3022  HA  GLU A 191      74.846  50.718  67.490  1.00  6.18              
ATOM   3023  CB  GLU A 191      73.866  49.510  68.928  1.00  6.18              
ATOM   3024  HB1 GLU A 191      73.914  48.605  68.320  1.00  6.18              
ATOM   3025  HB2 GLU A 191      72.931  50.013  68.682  1.00  6.18              
ATOM   3026  CG  GLU A 191      73.817  49.116  70.413  1.00  6.18              
ATOM   3027  HG1 GLU A 191      73.017  48.393  70.559  1.00  6.18              
ATOM   3028  HG2 GLU A 191      73.565  49.994  71.011  1.00  6.18              
ATOM   3029  CD  GLU A 191      75.154  48.527  70.869  1.00  6.18              
ATOM   3030  OE1 GLU A 191      75.619  47.560  70.214  1.00  6.18              
ATOM   3031  OE2 GLU A 191      75.812  49.148  71.729  1.00  6.18              
ATOM   3032  C   GLU A 191      74.996  51.733  69.321  1.00  6.18              
ATOM   3033  O   GLU A 191      74.510  52.731  68.790  1.00  6.18              
ATOM   3034  N   GLU A 192      75.570  51.792  70.527  1.00  6.32              
ATOM   3035  H   GLU A 192      75.921  50.934  70.960  1.00  6.32              
ATOM   3036  CA  GLU A 192      75.716  53.063  71.246  1.00  6.32              
ATOM   3037  HA  GLU A 192      74.720  53.457  71.449  1.00  6.32              
ATOM   3038  CB  GLU A 192      76.432  52.840  72.586  1.00  6.32              
ATOM   3039  HB1 GLU A 192      77.496  52.691  72.398  1.00  6.32              
ATOM   3040  HB2 GLU A 192      76.037  51.944  73.067  1.00  6.32              
ATOM   3041  CG  GLU A 192      76.219  54.027  73.539  1.00  6.32              
ATOM   3042  HG1 GLU A 192      75.169  54.062  73.841  1.00  6.32              
ATOM   3043  HG2 GLU A 192      76.453  54.962  73.029  1.00  6.32              
ATOM   3044  CD  GLU A 192      77.120  53.928  74.771  1.00  6.32              
ATOM   3045  OE1 GLU A 192      76.619  53.917  75.917  1.00  6.32              
ATOM   3046  OE2 GLU A 192      78.355  53.927  74.595  1.00  6.32              
ATOM   3047  C   GLU A 192      76.457  54.095  70.367  1.00  6.32              
ATOM   3048  O   GLU A 192      76.240  55.304  70.471  1.00  6.32              
ATOM   3049  N   ALA A 193      77.274  53.625  69.413  1.00  6.22              
ATOM   3050  H   ALA A 193      77.370  52.622  69.311  1.00  6.22              
ATOM   3051  CA  ALA A 193      78.021  54.461  68.487  1.00  6.22              
ATOM   3052  HA  ALA A 193      78.464  55.279  69.053  1.00  6.22              
ATOM   3053  CB  ALA A 193      79.169  53.641  67.894  1.00  6.22              
ATOM   3054  HB1 ALA A 193      78.859  53.135  66.982  1.00  6.22              
ATOM   3055  HB2 ALA A 193      79.968  54.318  67.606  1.00  6.22              
ATOM   3056  HB3 ALA A 193      79.510  52.897  68.609  1.00  6.22              
ATOM   3057  C   ALA A 193      77.285  55.073  67.293  1.00  6.22              
ATOM   3058  O   ALA A 193      77.851  55.878  66.547  1.00  6.22              
ATOM   3059  N   THR A 194      76.077  54.602  67.040  1.00  6.07              
ATOM   3060  H   THR A 194      75.704  53.912  67.681  1.00  6.07              
ATOM   3061  CA  THR A 194      75.363  54.841  65.779  1.00  6.07              
ATOM   3062  HA  THR A 194      75.791  55.703  65.269  1.00  6.07              
ATOM   3063  CB  THR A 194      75.496  53.624  64.849  1.00  6.07              
ATOM   3064  HB  THR A 194      74.734  53.685  64.071  1.00  6.07              
ATOM   3065  CG2 THR A 194      76.865  53.564  64.172  1.00  6.07              
ATOM   3066 1HG2 THR A 194      77.024  54.474  63.595  1.00  6.07              
ATOM   3067 2HG2 THR A 194      77.657  53.467  64.913  1.00  6.07              
ATOM   3068 3HG2 THR A 194      76.898  52.707  63.498  1.00  6.07              
ATOM   3069  OG1 THR A 194      75.342  52.411  65.555  1.00  6.07              
ATOM   3070  HG1 THR A 194      76.133  52.272  66.097  1.00  6.07              
ATOM   3071  C   THR A 194      73.898  55.199  66.017  1.00  6.07              
ATOM   3072  O   THR A 194      73.228  55.700  65.116  1.00  6.07              
ATOM   3073  N   GLY A 195      73.434  55.038  67.259  1.00  6.33              
ATOM   3074  H   GLY A 195      73.989  54.474  67.891  1.00  6.33              
ATOM   3075  CA  GLY A 195      72.122  55.444  67.731  1.00  6.33              
ATOM   3076  HA1 GLY A 195      71.796  54.721  68.478  1.00  6.33              
ATOM   3077  HA2 GLY A 195      71.413  55.404  66.903  1.00  6.33              
ATOM   3078  C   GLY A 195      72.026  56.830  68.363  1.00  6.33              
ATOM   3079  O   GLY A 195      70.925  57.349  68.533  1.00  6.33              
ATOM   3080  N   LEU A 196      73.152  57.468  68.687  1.00  6.58              
ATOM   3081  H   LEU A 196      74.029  56.998  68.517  1.00  6.58              
ATOM   3082  CA  LEU A 196      73.186  58.901  68.987  1.00  6.58              
ATOM   3083  HA  LEU A 196      72.380  59.115  69.685  1.00  6.58              
ATOM   3084  CB  LEU A 196      74.539  59.203  69.673  1.00  6.58              
ATOM   3085  HB1 LEU A 196      75.318  59.245  68.910  1.00  6.58              
ATOM   3086  HB2 LEU A 196      74.785  58.362  70.324  1.00  6.58              
ATOM   3087  CG  LEU A 196      74.642  60.468  70.541  1.00  6.58              
ATOM   3088  HG  LEU A 196      75.666  60.522  70.912  1.00  6.58              
ATOM   3089  CD1 LEU A 196      74.368  61.754  69.762  1.00  6.58              
ATOM   3090 1HD1 LEU A 196      74.568  62.615  70.395  1.00  6.58              
ATOM   3091 2HD1 LEU A 196      75.012  61.782  68.884  1.00  6.58              
ATOM   3092 3HD1 LEU A 196      73.329  61.802  69.448  1.00  6.58              
ATOM   3093  CD2 LEU A 196      73.715  60.416  71.758  1.00  6.58              
ATOM   3094 1HD2 LEU A 196      73.921  61.258  72.417  1.00  6.58              
ATOM   3095 2HD2 LEU A 196      72.671  60.454  71.453  1.00  6.58              
ATOM   3096 3HD2 LEU A 196      73.895  59.494  72.312  1.00  6.58              
ATOM   3097  C   LEU A 196      72.983  59.665  67.664  1.00  6.58              
ATOM   3098  O   LEU A 196      73.849  59.564  66.799  1.00  6.58              
ATOM   3099  N   PRO A 197      71.885  60.425  67.469  1.00  6.41              
ATOM   3100  CD  PRO A 197      70.843  60.699  68.448  1.00  6.41              
ATOM   3101  HD1 PRO A 197      71.251  61.046  69.397  1.00  6.41              
ATOM   3102  HD2 PRO A 197      70.246  59.801  68.607  1.00  6.41              
ATOM   3103  CG  PRO A 197      69.971  61.784  67.826  1.00  6.41              
ATOM   3104  HG1 PRO A 197      70.425  62.763  67.993  1.00  6.41              
ATOM   3105  HG2 PRO A 197      68.952  61.757  68.211  1.00  6.41              
ATOM   3106  CB  PRO A 197      70.029  61.437  66.342  1.00  6.41              
ATOM   3107  HB1 PRO A 197      69.802  62.305  65.722  1.00  6.41              
ATOM   3108  HB2 PRO A 197      69.319  60.636  66.132  1.00  6.41              
ATOM   3109  CA  PRO A 197      71.459  60.908  66.142  1.00  6.41              
ATOM   3110  HA  PRO A 197      71.405  60.044  65.477  1.00  6.41              
ATOM   3111  C   PRO A 197      72.357  61.917  65.436  1.00  6.41              
ATOM   3112  O   PRO A 197      71.991  62.463  64.399  1.00  6.41              
ATOM   3113  N   GLN A 198      73.500  62.217  66.032  1.00  7.28              
ATOM   3114  H   GLN A 198      73.839  61.553  66.714  1.00  7.28              
ATOM   3115  CA  GLN A 198      74.376  63.309  65.680  1.00  7.28              
ATOM   3116  HA  GLN A 198      74.535  63.316  64.600  1.00  7.28              
ATOM   3117  CB  GLN A 198      73.658  64.621  66.104  1.00  7.28              
ATOM   3118  HB1 GLN A 198      73.660  64.706  67.193  1.00  7.28              
ATOM   3119  HB2 GLN A 198      72.612  64.559  65.804  1.00  7.28              
ATOM   3120  CG  GLN A 198      74.194  65.919  65.477  1.00  7.28              
ATOM   3121  HG1 GLN A 198      74.218  65.800  64.393  1.00  7.28              
ATOM   3122  HG2 GLN A 198      75.204  66.134  65.822  1.00  7.28              
ATOM   3123  CD  GLN A 198      73.290  67.104  65.830  1.00  7.28              
ATOM   3124  OE1 GLN A 198      72.830  67.245  66.953  1.00  7.28              
ATOM   3125  NE2 GLN A 198      72.992  67.964  64.885  1.00  7.28              
ATOM   3126 1HE2 GLN A 198      73.432  67.920  63.978  1.00  7.28              
ATOM   3127 2HE2 GLN A 198      72.372  68.730  65.111  1.00  7.28              
ATOM   3128  C   GLN A 198      75.706  63.049  66.371  1.00  7.28              
ATOM   3129  O   GLN A 198      76.275  61.964  66.265  1.00  7.28              
ATOM   3130  N   THR A 199      76.191  63.986  67.170  1.00  6.09              
ATOM   3131  H   THR A 199      75.746  64.894  67.196  1.00  6.09              
ATOM   3132  CA  THR A 199      77.268  63.709  68.109  1.00  6.09              
ATOM   3133  HA  THR A 199      77.178  62.703  68.521  1.00  6.09              
ATOM   3134  CB  THR A 199      78.645  63.851  67.416  1.00  6.09              
ATOM   3135  HB  THR A 199      78.876  64.900  67.232  1.00  6.09              
ATOM   3136  CG2 THR A 199      79.771  63.235  68.239  1.00  6.09              
ATOM   3137 1HG2 THR A 199      80.723  63.409  67.739  1.00  6.09              
ATOM   3138 2HG2 THR A 199      79.804  63.685  69.228  1.00  6.09              
ATOM   3139 3HG2 THR A 199      79.608  62.162  68.322  1.00  6.09              
ATOM   3140  OG1 THR A 199      78.704  63.188  66.175  1.00  6.09              
ATOM   3141  HG1 THR A 199      77.949  62.576  66.133  1.00  6.09              
ATOM   3142  C   THR A 199      77.206  64.737  69.225  1.00  6.09              
ATOM   3143  O   THR A 199      77.586  65.891  69.065  1.00  6.09              
ATOM   3144  N   VAL A 200      76.744  64.310  70.391  1.00  6.20              
ATOM   3145  H   VAL A 200      76.448  63.348  70.463  1.00  6.20              
ATOM   3146  CA  VAL A 200      77.192  64.953  71.621  1.00  6.20              
ATOM   3147  HA  VAL A 200      77.158  66.035  71.484  1.00  6.20              
ATOM   3148  CB  VAL A 200      76.202  64.618  72.757  1.00  6.20              
ATOM   3149  HB  VAL A 200      75.204  64.829  72.371  1.00  6.20              
ATOM   3150  CG1 VAL A 200      76.187  63.151  73.194  1.00  6.20              
ATOM   3151 1HG1 VAL A 200      75.380  62.991  73.909  1.00  6.20              
ATOM   3152 2HG1 VAL A 200      76.043  62.498  72.336  1.00  6.20              
ATOM   3153 3HG1 VAL A 200      77.126  62.900  73.666  1.00  6.20              
ATOM   3154  CG2 VAL A 200      76.402  65.539  73.951  1.00  6.20              
ATOM   3155 1HG2 VAL A 200      77.415  65.444  74.315  1.00  6.20              
ATOM   3156 2HG2 VAL A 200      76.225  66.575  73.662  1.00  6.20              
ATOM   3157 3HG2 VAL A 200      75.710  65.277  74.751  1.00  6.20              
ATOM   3158  C   VAL A 200      78.672  64.540  71.793  1.00  6.20              
ATOM   3159  O   VAL A 200      78.989  63.362  71.694  1.00  6.20              
ATOM   3160  N   VAL A 201      79.610  65.493  71.841  1.00  6.09              
ATOM   3161  H   VAL A 201      79.303  66.445  71.792  1.00  6.09              
ATOM   3162  CA  VAL A 201      81.078  65.238  71.691  1.00  6.09              
ATOM   3163  HA  VAL A 201      81.242  64.305  71.153  1.00  6.09              
ATOM   3164  CB  VAL A 201      81.730  66.376  70.853  1.00  6.09              
ATOM   3165  HB  VAL A 201      81.593  67.306  71.411  1.00  6.09              
ATOM   3166  CG1 VAL A 201      83.224  66.166  70.601  1.00  6.09              
ATOM   3167 1HG1 VAL A 201      83.605  66.930  69.925  1.00  6.09              
ATOM   3168 2HG1 VAL A 201      83.795  66.250  71.524  1.00  6.09              
ATOM   3169 3HG1 VAL A 201      83.407  65.186  70.161  1.00  6.09              
ATOM   3170  CG2 VAL A 201      81.073  66.537  69.481  1.00  6.09              
ATOM   3171 1HG2 VAL A 201      81.523  67.374  68.948  1.00  6.09              
ATOM   3172 2HG2 VAL A 201      81.203  65.636  68.884  1.00  6.09              
ATOM   3173 3HG2 VAL A 201      80.011  66.750  69.569  1.00  6.09              
ATOM   3174  C   VAL A 201      81.806  65.126  73.066  1.00  6.09              
ATOM   3175  O   VAL A 201      82.895  64.568  73.227  1.00  6.09              
ATOM   3176  N   CYS A 202      81.132  65.574  74.121  1.00  6.17              
ATOM   3177  H   CYS A 202      80.360  66.179  73.944  1.00  6.17              
ATOM   3178  CA  CYS A 202      80.967  64.779  75.338  1.00  6.17              
ATOM   3179  HA  CYS A 202      81.918  64.358  75.658  1.00  6.17              
ATOM   3180  CB  CYS A 202      80.434  65.718  76.441  1.00  6.17              
ATOM   3181  HB1 CYS A 202      81.244  66.342  76.809  1.00  6.17              
ATOM   3182  HB2 CYS A 202      80.036  65.144  77.273  1.00  6.17              
ATOM   3183  SG  CYS A 202      79.123  66.839  75.872  1.00  6.17              
ATOM   3184  HG  CYS A 202      78.144  65.923  75.954  1.00  6.17              
ATOM   3185  C   CYS A 202      80.022  63.614  74.980  1.00  6.17              
ATOM   3186  O   CYS A 202      78.826  63.676  75.221  1.00  6.17              
ATOM   3187  N   TYR A 203      80.553  62.568  74.336  1.00  6.31              
ATOM   3188  H   TYR A 203      81.539  62.596  74.119  1.00  6.31              
ATOM   3189  CA  TYR A 203      79.785  61.401  73.873  1.00  6.31              
ATOM   3190  HA  TYR A 203      78.891  61.742  73.361  1.00  6.31              
ATOM   3191  CB  TYR A 203      80.622  60.628  72.837  1.00  6.31              
ATOM   3192  HB1 TYR A 203      81.382  60.020  73.329  1.00  6.31              
ATOM   3193  HB2 TYR A 203      81.152  61.347  72.210  1.00  6.31              
ATOM   3194  CG  TYR A 203      79.790  59.743  71.924  1.00  6.31              
ATOM   3195  CD1 TYR A 203      79.478  60.195  70.626  1.00  6.31              
ATOM   3196  HD1 TYR A 203      79.855  61.151  70.290  1.00  6.31              
ATOM   3197  CE1 TYR A 203      78.659  59.420  69.784  1.00  6.31              
ATOM   3198  HE1 TYR A 203      78.409  59.758  68.789  1.00  6.31              
ATOM   3199  CZ  TYR A 203      78.134  58.197  70.248  1.00  6.31              
ATOM   3200  OH  TYR A 203      77.293  57.500  69.448  1.00  6.31              
ATOM   3201  HH  TYR A 203      76.931  56.708  69.887  1.00  6.31              
ATOM   3202  CE2 TYR A 203      78.456  57.734  71.540  1.00  6.31              
ATOM   3203  HE2 TYR A 203      78.038  56.803  71.898  1.00  6.31              
ATOM   3204  CD2 TYR A 203      79.293  58.504  72.372  1.00  6.31              
ATOM   3205  HD2 TYR A 203      79.523  58.159  73.372  1.00  6.31              
ATOM   3206  C   TYR A 203      79.319  60.510  75.021  1.00  6.31              
ATOM   3207  O   TYR A 203      80.093  59.686  75.502  1.00  6.31              
ATOM   3208  N   ASN A 204      78.091  60.786  75.486  1.00  6.47              
ATOM   3209  H   ASN A 204      77.640  61.587  75.067  1.00  6.47              
ATOM   3210  CA  ASN A 204      77.476  60.267  76.713  1.00  6.47              
ATOM   3211  HA  ASN A 204      76.907  61.096  77.141  1.00  6.47              
ATOM   3212  CB  ASN A 204      76.444  59.159  76.372  1.00  6.47              
ATOM   3213  HB1 ASN A 204      75.794  59.503  75.570  1.00  6.47              
ATOM   3214  HB2 ASN A 204      75.821  59.022  77.255  1.00  6.47              
ATOM   3215  CG  ASN A 204      76.983  57.779  75.976  1.00  6.47              
ATOM   3216  OD1 ASN A 204      78.002  57.622  75.328  1.00  6.47              
ATOM   3217  ND2 ASN A 204      76.252  56.738  76.315  1.00  6.47              
ATOM   3218 1HD2 ASN A 204      75.395  56.849  76.816  1.00  6.47              
ATOM   3219 2HD2 ASN A 204      76.599  55.802  76.097  1.00  6.47              
ATOM   3220  C   ASN A 204      78.500  59.891  77.814  1.00  6.47              
ATOM   3221  O   ASN A 204      78.465  58.775  78.334  1.00  6.47              
ATOM   3222  N   PRO A 205      79.432  60.794  78.194  1.00  7.55              
ATOM   3223  CD  PRO A 205      79.597  62.167  77.763  1.00  7.55              
ATOM   3224  HD1 PRO A 205      78.650  62.692  77.636  1.00  7.55              
ATOM   3225  HD2 PRO A 205      80.161  62.127  76.845  1.00  7.55              
ATOM   3226  CG  PRO A 205      80.485  62.854  78.793  1.00  7.55              
ATOM   3227  HG1 PRO A 205      79.888  63.212  79.633  1.00  7.55              
ATOM   3228  HG2 PRO A 205      81.062  63.665  78.362  1.00  7.55              
ATOM   3229  CB  PRO A 205      81.387  61.705  79.213  1.00  7.55              
ATOM   3230  HB1 PRO A 205      81.819  61.884  80.196  1.00  7.55              
ATOM   3231  HB2 PRO A 205      82.165  61.543  78.466  1.00  7.55              
ATOM   3232  CA  PRO A 205      80.424  60.523  79.219  1.00  7.55              
ATOM   3233  HA  PRO A 205      80.958  59.598  78.999  1.00  7.55              
ATOM   3234  C   PRO A 205      79.786  60.413  80.605  1.00  7.55              
ATOM   3235  O   PRO A 205      80.324  59.780  81.512  1.00  7.55              
ATOM   3236  N   ASP A 206      78.595  60.985  80.720  1.00  7.05              
ATOM   3237  H   ASP A 206      78.271  61.549  79.935  1.00  7.05              
ATOM   3238  CA  ASP A 206      77.633  60.843  81.796  1.00  7.05              
ATOM   3239  HA  ASP A 206      78.091  61.211  82.715  1.00  7.05              
ATOM   3240  CB  ASP A 206      76.407  61.728  81.473  1.00  7.05              
ATOM   3241  HB1 ASP A 206      75.886  61.970  82.401  1.00  7.05              
ATOM   3242  HB2 ASP A 206      75.718  61.159  80.846  1.00  7.05              
ATOM   3243  CG  ASP A 206      76.770  63.016  80.721  1.00  7.05              
ATOM   3244  OD1 ASP A 206      76.907  64.067  81.378  1.00  7.05              
ATOM   3245  OD2 ASP A 206      76.985  62.899  79.490  1.00  7.05              
ATOM   3246  C   ASP A 206      77.177  59.393  82.025  1.00  7.05              
ATOM   3247  O   ASP A 206      76.425  59.093  82.950  1.00  7.05              
ATOM   3248  N   GLN A 207      77.631  58.516  81.131  1.00  7.69              
ATOM   3249  H   GLN A 207      78.155  58.913  80.361  1.00  7.69              
ATOM   3250  CA  GLN A 207      77.365  57.102  80.993  1.00  7.69              
ATOM   3251  HA  GLN A 207      76.977  56.757  81.951  1.00  7.69              
ATOM   3252  CB  GLN A 207      76.271  56.889  79.920  1.00  7.69              
ATOM   3253  HB1 GLN A 207      76.720  56.528  78.996  1.00  7.69              
ATOM   3254  HB2 GLN A 207      75.798  57.844  79.683  1.00  7.69              
ATOM   3255  CG  GLN A 207      75.145  55.931  80.344  1.00  7.69              
ATOM   3256  HG1 GLN A 207      74.485  55.776  79.491  1.00  7.69              
ATOM   3257  HG2 GLN A 207      74.564  56.412  81.132  1.00  7.69              
ATOM   3258  CD  GLN A 207      75.599  54.565  80.858  1.00  7.69              
ATOM   3259  OE1 GLN A 207      75.451  54.251  82.028  1.00  7.69              
ATOM   3260  NE2 GLN A 207      76.142  53.700  80.027  1.00  7.69              
ATOM   3261 1HE2 GLN A 207      76.332  53.941  79.069  1.00  7.69              
ATOM   3262 2HE2 GLN A 207      76.417  52.803  80.397  1.00  7.69              
ATOM   3263  C   GLN A 207      78.647  56.300  80.679  1.00  7.69              
ATOM   3264  O   GLN A 207      78.665  55.286  79.976  1.00  7.69              
ATOM   3265  N   ILE A 208      79.735  56.726  81.314  1.00  6.25              
ATOM   3266  H   ILE A 208      79.672  57.616  81.797  1.00  6.25              
ATOM   3267  CA  ILE A 208      80.946  55.930  81.507  1.00  6.25              
ATOM   3268  HA  ILE A 208      81.317  55.717  80.504  1.00  6.25              
ATOM   3269  CB  ILE A 208      82.007  56.830  82.197  1.00  6.25              
ATOM   3270  HB  ILE A 208      82.048  57.757  81.623  1.00  6.25              
ATOM   3271  CG2 ILE A 208      81.608  57.193  83.641  1.00  6.25              
ATOM   3272 1HG2 ILE A 208      82.301  57.931  84.042  1.00  6.25              
ATOM   3273 2HG2 ILE A 208      80.612  57.638  83.662  1.00  6.25              
ATOM   3274 3HG2 ILE A 208      81.621  56.308  84.277  1.00  6.25              
ATOM   3275  CG1 ILE A 208      83.427  56.224  82.159  1.00  6.25              
ATOM   3276 1HG1 ILE A 208      83.592  55.774  81.181  1.00  6.25              
ATOM   3277 2HG1 ILE A 208      83.515  55.437  82.907  1.00  6.25              
ATOM   3278  CD1 ILE A 208      84.547  57.247  82.396  1.00  6.25              
ATOM   3279  HD1 ILE A 208      85.509  56.757  82.255  1.00  6.25              
ATOM   3280  HD2 ILE A 208      84.461  58.069  81.687  1.00  6.25              
ATOM   3281  HD3 ILE A 208      84.499  57.636  83.413  1.00  6.25              
ATOM   3282  C   ILE A 208      80.814  54.556  82.184  1.00  6.25              
ATOM   3283  O   ILE A 208      81.744  53.777  81.961  1.00  6.25              
ATOM   3284  N   PRO A 209      79.779  54.224  83.000  1.00  6.23              
ATOM   3285  CD  PRO A 209      78.555  54.947  83.342  1.00  6.23              
ATOM   3286  HD1 PRO A 209      77.872  54.873  82.503  1.00  6.23              
ATOM   3287  HD2 PRO A 209      78.745  55.985  83.615  1.00  6.23              
ATOM   3288  CG  PRO A 209      77.879  54.214  84.499  1.00  6.23              
ATOM   3289  HG1 PRO A 209      76.793  54.298  84.456  1.00  6.23              
ATOM   3290  HG2 PRO A 209      78.261  54.586  85.451  1.00  6.23              
ATOM   3291  CB  PRO A 209      78.348  52.786  84.266  1.00  6.23              
ATOM   3292  HB1 PRO A 209      77.786  52.329  83.449  1.00  6.23              
ATOM   3293  HB2 PRO A 209      78.285  52.185  85.174  1.00  6.23              
ATOM   3294  CA  PRO A 209      79.792  53.053  83.852  1.00  6.23              
ATOM   3295  HA  PRO A 209      80.305  53.389  84.751  1.00  6.23              
ATOM   3296  C   PRO A 209      80.500  51.822  83.346  1.00  6.23              
ATOM   3297  O   PRO A 209      80.132  51.342  82.279  1.00  6.23              
ATOM   3298  N   PRO A 210      81.538  51.357  84.075  1.00  7.29              
ATOM   3299  CD  PRO A 210      81.874  51.652  85.460  1.00  7.29              
ATOM   3300  HD1 PRO A 210      80.988  51.676  86.095  1.00  7.29              
ATOM   3301  HD2 PRO A 210      82.404  52.604  85.511  1.00  7.29              
ATOM   3302  CG  PRO A 210      82.804  50.524  85.902  1.00  7.29              
ATOM   3303  HG1 PRO A 210      82.208  49.668  86.225  1.00  7.29              
ATOM   3304  HG2 PRO A 210      83.483  50.843  86.693  1.00  7.29              
ATOM   3305  CB  PRO A 210      83.550  50.169  84.617  1.00  7.29              
ATOM   3306  HB1 PRO A 210      83.867  49.124  84.613  1.00  7.29              
ATOM   3307  HB2 PRO A 210      84.418  50.821  84.515  1.00  7.29              
ATOM   3308  CA  PRO A 210      82.547  50.484  83.503  1.00  7.29              
ATOM   3309  HA  PRO A 210      83.066  51.014  82.705  1.00  7.29              
ATOM   3310  C   PRO A 210      81.919  49.232  82.883  1.00  7.29              
ATOM   3311  O   PRO A 210      82.281  48.836  81.781  1.00  7.29              
ATOM   3312  N   GLU A 211      80.847  48.755  83.514  1.00  6.62              
ATOM   3313  H   GLU A 211      80.594  49.165  84.396  1.00  6.62              
ATOM   3314  CA  GLU A 211      80.009  47.690  83.040  1.00  6.62              
ATOM   3315  HA  GLU A 211      79.506  47.297  83.926  1.00  6.62              
ATOM   3316  CB  GLU A 211      78.855  48.143  82.152  1.00  6.62              
ATOM   3317  HB1 GLU A 211      78.507  49.096  82.547  1.00  6.62              
ATOM   3318  HB2 GLU A 211      78.042  47.431  82.287  1.00  6.62              
ATOM   3319  CG  GLU A 211      79.109  48.261  80.643  1.00  6.62              
ATOM   3320  HG1 GLU A 211      78.907  47.297  80.176  1.00  6.62              
ATOM   3321  HG2 GLU A 211      80.155  48.501  80.469  1.00  6.62              
ATOM   3322  CD  GLU A 211      78.209  49.322  80.036  1.00  6.62              
ATOM   3323  OE1 GLU A 211      76.993  49.306  80.357  1.00  6.62              
ATOM   3324  OE2 GLU A 211      78.771  50.159  79.293  1.00  6.62              
ATOM   3325  C   GLU A 211      80.821  46.432  82.610  1.00  6.62              
ATOM   3326  O   GLU A 211      81.776  46.078  83.291  1.00  6.62              
ATOM   3327  N   ASN A 212      80.380  45.662  81.601  1.00  5.69              
ATOM   3328  H   ASN A 212      79.740  46.099  80.963  1.00  5.69              
ATOM   3329  CA  ASN A 212      80.294  44.228  81.817  1.00  5.69              
ATOM   3330  HA  ASN A 212      80.740  44.046  82.792  1.00  5.69              
ATOM   3331  CB  ASN A 212      78.827  43.818  82.072  1.00  5.69              
ATOM   3332  HB1 ASN A 212      78.429  44.350  82.938  1.00  5.69              
ATOM   3333  HB2 ASN A 212      78.786  42.751  82.275  1.00  5.69              
ATOM   3334  CG  ASN A 212      77.895  44.094  80.909  1.00  5.69              
ATOM   3335  OD1 ASN A 212      78.269  43.998  79.759  1.00  5.69              
ATOM   3336  ND2 ASN A 212      76.688  44.501  81.189  1.00  5.69              
ATOM   3337 1HD2 ASN A 212      76.344  44.453  82.156  1.00  5.69              
ATOM   3338 2HD2 ASN A 212      76.094  44.589  80.374  1.00  5.69              
ATOM   3339  C   ASN A 212      81.109  43.290  80.954  1.00  5.69              
ATOM   3340  O   ASN A 212      80.704  42.171  80.649  1.00  5.69              
ATOM   3341  N   SER A 213      82.352  43.708  80.720  1.00  5.22              
ATOM   3342  H   SER A 213      82.627  44.641  80.992  1.00  5.22              
ATOM   3343  CA  SER A 213      83.327  42.886  80.013  1.00  5.22              
ATOM   3344  HA  SER A 213      82.959  41.864  79.948  1.00  5.22              
ATOM   3345  CB  SER A 213      83.435  43.384  78.574  1.00  5.22              
ATOM   3346  HB1 SER A 213      84.136  42.765  78.014  1.00  5.22              
ATOM   3347  HB2 SER A 213      83.770  44.417  78.580  1.00  5.22              
ATOM   3348  OG  SER A 213      82.181  43.356  77.935  1.00  5.22              
ATOM   3349  HG  SER A 213      82.004  42.431  77.608  1.00  5.22              
ATOM   3350  C   SER A 213      84.677  42.882  80.727  1.00  5.22              
ATOM   3351  O   SER A 213      85.387  43.887  80.698  1.00  5.22              
ATOM   3352  N   PRO A 214      85.075  41.777  81.379  1.00  5.14              
ATOM   3353  CD  PRO A 214      84.387  40.496  81.458  1.00  5.14              
ATOM   3354  HD1 PRO A 214      84.191  40.085  80.466  1.00  5.14              
ATOM   3355  HD2 PRO A 214      83.452  40.618  82.007  1.00  5.14              
ATOM   3356  CG  PRO A 214      85.323  39.571  82.234  1.00  5.14              
ATOM   3357  HG1 PRO A 214      86.018  39.091  81.543  1.00  5.14              
ATOM   3358  HG2 PRO A 214      84.771  38.825  82.807  1.00  5.14              
ATOM   3359  CB  PRO A 214      86.083  40.538  83.140  1.00  5.14              
ATOM   3360  HB1 PRO A 214      87.049  40.135  83.445  1.00  5.14              
ATOM   3361  HB2 PRO A 214      85.475  40.762  84.019  1.00  5.14              
ATOM   3362  CA  PRO A 214      86.220  41.804  82.285  1.00  5.14              
ATOM   3363  HA  PRO A 214      86.140  42.676  82.936  1.00  5.14              
ATOM   3364  C   PRO A 214      87.589  41.868  81.600  1.00  5.14              
ATOM   3365  O   PRO A 214      88.527  42.372  82.201  1.00  5.14              
ATOM   3366  N   LEU A 215      87.711  41.388  80.357  1.00  5.03              
ATOM   3367  H   LEU A 215      86.902  40.964  79.929  1.00  5.03              
ATOM   3368  CA  LEU A 215      88.902  41.588  79.521  1.00  5.03              
ATOM   3369  HA  LEU A 215      89.787  41.492  80.152  1.00  5.03              
ATOM   3370  CB  LEU A 215      88.908  40.469  78.457  1.00  5.03              
ATOM   3371  HB1 LEU A 215      88.027  40.597  77.825  1.00  5.03              
ATOM   3372  HB2 LEU A 215      88.815  39.508  78.966  1.00  5.03              
ATOM   3373  CG  LEU A 215      90.150  40.407  77.546  1.00  5.03              
ATOM   3374  HG  LEU A 215      90.256  41.342  77.003  1.00  5.03              
ATOM   3375  CD1 LEU A 215      91.445  40.141  78.315  1.00  5.03              
ATOM   3376 1HD1 LEU A 215      92.277  40.053  77.616  1.00  5.03              
ATOM   3377 2HD1 LEU A 215      91.657  40.971  78.989  1.00  5.03              
ATOM   3378 3HD1 LEU A 215      91.364  39.220  78.891  1.00  5.03              
ATOM   3379  CD2 LEU A 215      89.965  39.299  76.509  1.00  5.03              
ATOM   3380 1HD2 LEU A 215      90.822  39.273  75.836  1.00  5.03              
ATOM   3381 2HD2 LEU A 215      89.873  38.335  77.008  1.00  5.03              
ATOM   3382 3HD2 LEU A 215      89.062  39.486  75.927  1.00  5.03              
ATOM   3383  C   LEU A 215      88.938  42.994  78.886  1.00  5.03              
ATOM   3384  O   LEU A 215      89.960  43.437  78.345  1.00  5.03              
ATOM   3385  N   MET A 216      87.807  43.697  78.954  1.00  4.63              
ATOM   3386  H   MET A 216      87.027  43.297  79.452  1.00  4.63              
ATOM   3387  CA  MET A 216      87.609  45.025  78.402  1.00  4.63              
ATOM   3388  HA  MET A 216      88.336  45.163  77.603  1.00  4.63              
ATOM   3389  CB  MET A 216      86.217  45.113  77.777  1.00  4.63              
ATOM   3390  HB1 MET A 216      85.527  45.573  78.483  1.00  4.63              
ATOM   3391  HB2 MET A 216      85.882  44.103  77.546  1.00  4.63              
ATOM   3392  CG  MET A 216      86.183  45.889  76.462  1.00  4.63              
ATOM   3393  HG1 MET A 216      87.036  45.590  75.853  1.00  4.63              
ATOM   3394  HG2 MET A 216      86.242  46.955  76.678  1.00  4.63              
ATOM   3395  SD  MET A 216      84.676  45.538  75.523  1.00  4.63              
ATOM   3396  CE  MET A 216      84.936  46.474  73.994  1.00  4.63              
ATOM   3397  HE1 MET A 216      84.075  46.342  73.338  1.00  4.63              
ATOM   3398  HE2 MET A 216      85.046  47.533  74.219  1.00  4.63              
ATOM   3399  HE3 MET A 216      85.823  46.104  73.486  1.00  4.63              
ATOM   3400  C   MET A 216      87.872  46.121  79.430  1.00  4.63              
ATOM   3401  O   MET A 216      88.347  47.173  79.020  1.00  4.63              
ATOM   3402  N   GLU A 217      87.691  45.854  80.730  1.00  4.41              
ATOM   3403  H   GLU A 217      87.235  44.983  80.968  1.00  4.41              
ATOM   3404  CA  GLU A 217      88.299  46.626  81.834  1.00  4.41              
ATOM   3405  HA  GLU A 217      87.931  47.651  81.782  1.00  4.41              
ATOM   3406  CB  GLU A 217      87.890  46.011  83.195  1.00  4.41              
ATOM   3407  HB1 GLU A 217      88.792  45.929  83.801  1.00  4.41              
ATOM   3408  HB2 GLU A 217      87.523  44.992  83.056  1.00  4.41              
ATOM   3409  CG  GLU A 217      86.838  46.812  83.996  1.00  4.41              
ATOM   3410  HG1 GLU A 217      85.844  46.609  83.592  1.00  4.41              
ATOM   3411  HG2 GLU A 217      87.041  47.880  83.883  1.00  4.41              
ATOM   3412  CD  GLU A 217      86.895  46.468  85.500  1.00  4.41              
ATOM   3413  OE1 GLU A 217      88.012  46.501  86.060  1.00  4.41              
ATOM   3414  OE2 GLU A 217      85.884  46.100  86.147  1.00  4.41              
ATOM   3415  C   GLU A 217      89.836  46.678  81.747  1.00  4.41              
ATOM   3416  O   GLU A 217      90.467  45.707  81.328  1.00  4.41              
ATOM   3417  N   ARG A 218      90.442  47.796  82.183  1.00  4.37              
ATOM   3418  H   ARG A 218      89.838  48.569  82.452  1.00  4.37              
ATOM   3419  CA  ARG A 218      91.885  47.957  82.456  1.00  4.37              
ATOM   3420  HA  ARG A 218      92.273  47.016  82.850  1.00  4.37              
ATOM   3421  CB  ARG A 218      92.680  48.350  81.179  1.00  4.37              
ATOM   3422  HB1 ARG A 218      93.727  48.460  81.472  1.00  4.37              
ATOM   3423  HB2 ARG A 218      92.346  49.331  80.836  1.00  4.37              
ATOM   3424  CG  ARG A 218      92.671  47.379  79.985  1.00  4.37              
ATOM   3425  HG1 ARG A 218      92.641  46.354  80.347  1.00  4.37              
ATOM   3426  HG2 ARG A 218      93.603  47.496  79.429  1.00  4.37              
ATOM   3427  CD  ARG A 218      91.515  47.663  79.014  1.00  4.37              
ATOM   3428  HD1 ARG A 218      91.788  48.513  78.387  1.00  4.37              
ATOM   3429  HD2 ARG A 218      90.631  47.948  79.580  1.00  4.37              
ATOM   3430  NE  ARG A 218      91.181  46.478  78.203  1.00  4.37              
ATOM   3431  HE  ARG A 218      90.899  45.658  78.727  1.00  4.37              
ATOM   3432  CZ  ARG A 218      91.124  46.385  76.891  1.00  4.37              
ATOM   3433  NH1 ARG A 218      91.401  47.387  76.109  1.00  4.37              
ATOM   3434 1HH1 ARG A 218      91.604  48.296  76.500  1.00  4.37              
ATOM   3435 2HH1 ARG A 218      91.370  47.265  75.113  1.00  4.37              
ATOM   3436  NH2 ARG A 218      90.786  45.264  76.324  1.00  4.37              
ATOM   3437 1HH2 ARG A 218      90.563  44.469  76.918  1.00  4.37              
ATOM   3438 2HH2 ARG A 218      90.855  45.164  75.317  1.00  4.37              
ATOM   3439  C   ARG A 218      92.148  49.067  83.478  1.00  4.37              
ATOM   3440  O   ARG A 218      91.425  50.069  83.516  1.00  4.37              
ATOM   3441  N   CYS A 219      93.289  48.987  84.160  1.00  4.22              
ATOM   3442  H   CYS A 219      93.849  48.153  84.076  1.00  4.22              
ATOM   3443  CA  CYS A 219      93.928  50.133  84.810  1.00  4.22              
ATOM   3444  HA  CYS A 219      93.512  51.030  84.361  1.00  4.22              
ATOM   3445  CB  CYS A 219      93.589  50.160  86.310  1.00  4.22              
ATOM   3446  HB1 CYS A 219      92.504  50.193  86.426  1.00  4.22              
ATOM   3447  HB2 CYS A 219      94.015  51.063  86.750  1.00  4.22              
ATOM   3448  SG  CYS A 219      94.239  48.706  87.186  1.00  4.22              
ATOM   3449  HG  CYS A 219      93.837  49.057  88.413  1.00  4.22              
ATOM   3450  C   CYS A 219      95.434  50.166  84.521  1.00  4.22              
ATOM   3451  O   CYS A 219      96.049  49.137  84.237  1.00  4.22              
ATOM   3452  N   PHE A 220      96.004  51.370  84.573  1.00  4.12              
ATOM   3453  H   PHE A 220      95.423  52.166  84.817  1.00  4.12              
ATOM   3454  CA  PHE A 220      97.438  51.615  84.417  1.00  4.12              
ATOM   3455  HA  PHE A 220      97.969  50.826  84.951  1.00  4.12              
ATOM   3456  CB  PHE A 220      97.825  51.549  82.927  1.00  4.12              
ATOM   3457  HB1 PHE A 220      97.700  52.533  82.470  1.00  4.12              
ATOM   3458  HB2 PHE A 220      97.163  50.860  82.402  1.00  4.12              
ATOM   3459  CG  PHE A 220      99.239  51.045  82.722  1.00  4.12              
ATOM   3460  CD1 PHE A 220     100.248  51.905  82.250  1.00  4.12              
ATOM   3461  HD1 PHE A 220     100.019  52.928  81.994  1.00  4.12              
ATOM   3462  CE1 PHE A 220     101.568  51.439  82.126  1.00  4.12              
ATOM   3463  HE1 PHE A 220     102.347  52.102  81.774  1.00  4.12              
ATOM   3464  CZ  PHE A 220     101.882  50.114  82.475  1.00  4.12              
ATOM   3465  HZ  PHE A 220     102.898  49.752  82.381  1.00  4.12              
ATOM   3466  CE2 PHE A 220     100.874  49.251  82.932  1.00  4.12              
ATOM   3467  HE2 PHE A 220     101.118  48.227  83.179  1.00  4.12              
ATOM   3468  CD2 PHE A 220      99.552  49.713  83.050  1.00  4.12              
ATOM   3469  HD2 PHE A 220      98.779  49.043  83.404  1.00  4.12              
ATOM   3470  C   PHE A 220      97.836  52.946  85.057  1.00  4.12              
ATOM   3471  O   PHE A 220      96.967  53.718  85.461  1.00  4.12              
ATOM   3472  N   ILE A 221      99.134  53.234  85.136  1.00  4.06              
ATOM   3473  H   ILE A 221      99.802  52.585  84.738  1.00  4.06              
ATOM   3474  CA  ILE A 221      99.674  54.468  85.724  1.00  4.06              
ATOM   3475  HA  ILE A 221      98.879  55.202  85.809  1.00  4.06              
ATOM   3476  CB  ILE A 221     100.248  54.176  87.138  1.00  4.06              
ATOM   3477  HB  ILE A 221     100.823  53.249  87.082  1.00  4.06              
ATOM   3478  CG2 ILE A 221     101.210  55.278  87.636  1.00  4.06              
ATOM   3479 1HG2 ILE A 221     101.584  55.038  88.630  1.00  4.06              
ATOM   3480 2HG2 ILE A 221     102.081  55.351  86.984  1.00  4.06              
ATOM   3481 3HG2 ILE A 221     100.697  56.239  87.671  1.00  4.06              
ATOM   3482  CG1 ILE A 221      99.090  53.968  88.141  1.00  4.06              
ATOM   3483 1HG1 ILE A 221      98.405  53.218  87.749  1.00  4.06              
ATOM   3484 2HG1 ILE A 221      98.537  54.902  88.251  1.00  4.06              
ATOM   3485  CD1 ILE A 221      99.525  53.485  89.531  1.00  4.06              
ATOM   3486  HD1 ILE A 221      98.641  53.212  90.109  1.00  4.06              
ATOM   3487  HD2 ILE A 221     100.169  52.610  89.438  1.00  4.06              
ATOM   3488  HD3 ILE A 221     100.050  54.276  90.066  1.00  4.06              
ATOM   3489  C   ILE A 221     100.742  55.035  84.794  1.00  4.06              
ATOM   3490  O   ILE A 221     101.592  54.290  84.305  1.00  4.06              
ATOM   3491  N   CYS A 222     100.729  56.350  84.579  1.00  4.06              
ATOM   3492  H   CYS A 222     100.023  56.894  85.062  1.00  4.06              
ATOM   3493  CA  CYS A 222     101.766  57.078  83.831  1.00  4.06              
ATOM   3494  HA  CYS A 222     102.704  56.523  83.901  1.00  4.06              
ATOM   3495  CB  CYS A 222     101.422  57.200  82.325  1.00  4.06              
ATOM   3496  HB1 CYS A 222     102.342  57.431  81.785  1.00  4.06              
ATOM   3497  HB2 CYS A 222     100.740  58.032  82.162  1.00  4.06              
ATOM   3498  SG  CYS A 222     100.710  55.692  81.601  1.00  4.06              
ATOM   3499  HG  CYS A 222     101.569  54.846  82.196  1.00  4.06              
ATOM   3500  C   CYS A 222     102.016  58.469  84.436  1.00  4.06              
ATOM   3501  O   CYS A 222     101.382  58.843  85.429  1.00  4.06              
ATOM   3502  N   ARG A 223     102.899  59.276  83.831  1.00  4.02              
ATOM   3503  H   ARG A 223     103.436  58.909  83.042  1.00  4.02              
ATOM   3504  CA  ARG A 223     102.941  60.725  84.108  1.00  4.02              
ATOM   3505  HA  ARG A 223     102.395  60.948  85.024  1.00  4.02              
ATOM   3506  CB  ARG A 223     104.385  61.232  84.284  1.00  4.02              
ATOM   3507  HB1 ARG A 223     104.306  62.211  84.751  1.00  4.02              
ATOM   3508  HB2 ARG A 223     104.849  61.383  83.307  1.00  4.02              
ATOM   3509  CG  ARG A 223     105.340  60.406  85.157  1.00  4.02              
ATOM   3510  HG1 ARG A 223     104.793  59.920  85.966  1.00  4.02              
ATOM   3511  HG2 ARG A 223     106.042  61.111  85.605  1.00  4.02              
ATOM   3512  CD  ARG A 223     106.151  59.369  84.360  1.00  4.02              
ATOM   3513  HD1 ARG A 223     106.330  59.739  83.348  1.00  4.02              
ATOM   3514  HD2 ARG A 223     105.585  58.438  84.280  1.00  4.02              
ATOM   3515  NE  ARG A 223     107.455  59.124  85.006  1.00  4.02              
ATOM   3516  HE  ARG A 223     107.626  59.577  85.883  1.00  4.02              
ATOM   3517  CZ  ARG A 223     108.446  58.412  84.499  1.00  4.02              
ATOM   3518  NH1 ARG A 223     108.369  57.769  83.385  1.00  4.02              
ATOM   3519 1HH1 ARG A 223     107.580  57.855  82.739  1.00  4.02              
ATOM   3520 2HH1 ARG A 223     109.216  57.310  83.049  1.00  4.02              
ATOM   3521  NH2 ARG A 223     109.600  58.321  85.096  1.00  4.02              
ATOM   3522 1HH2 ARG A 223     109.810  58.784  85.955  1.00  4.02              
ATOM   3523 2HH2 ARG A 223     110.324  57.824  84.560  1.00  4.02              
ATOM   3524  C   ARG A 223     102.296  61.507  82.970  1.00  4.02              
ATOM   3525  O   ARG A 223     102.692  61.308  81.823  1.00  4.02              
ATOM   3526  N   LEU A 224     101.395  62.445  83.277  1.00  4.08              
ATOM   3527  H   LEU A 224     101.148  62.586  84.252  1.00  4.08              
ATOM   3528  CA  LEU A 224     100.983  63.460  82.296  1.00  4.08              
ATOM   3529  HA  LEU A 224     101.445  63.226  81.337  1.00  4.08              
ATOM   3530  CB  LEU A 224      99.463  63.487  82.042  1.00  4.08              
ATOM   3531  HB1 LEU A 224      99.258  64.391  81.465  1.00  4.08              
ATOM   3532  HB2 LEU A 224      98.941  63.592  82.995  1.00  4.08              
ATOM   3533  CG  LEU A 224      98.858  62.295  81.262  1.00  4.08              
ATOM   3534  HG  LEU A 224      98.654  61.485  81.958  1.00  4.08              
ATOM   3535  CD1 LEU A 224      97.544  62.734  80.605  1.00  4.08              
ATOM   3536 1HD1 LEU A 224      96.988  61.856  80.274  1.00  4.08              
ATOM   3537 2HD1 LEU A 224      96.932  63.306  81.299  1.00  4.08              
ATOM   3538 3HD1 LEU A 224      97.751  63.366  79.740  1.00  4.08              
ATOM   3539  CD2 LEU A 224      99.716  61.738  80.126  1.00  4.08              
ATOM   3540 1HD2 LEU A 224      99.154  61.000  79.554  1.00  4.08              
ATOM   3541 2HD2 LEU A 224     100.034  62.536  79.459  1.00  4.08              
ATOM   3542 3HD2 LEU A 224     100.587  61.240  80.537  1.00  4.08              
ATOM   3543  C   LEU A 224     101.522  64.834  82.642  1.00  4.08              
ATOM   3544  O   LEU A 224     101.577  65.221  83.808  1.00  4.08              
ATOM   3545  N   ARG A 225     101.912  65.565  81.599  1.00  4.04              
ATOM   3546  H   ARG A 225     101.898  65.128  80.683  1.00  4.04              
ATOM   3547  CA  ARG A 225     102.297  66.964  81.683  1.00  4.04              
ATOM   3548  HA  ARG A 225     103.160  67.018  82.344  1.00  4.04              
ATOM   3549  CB  ARG A 225     102.721  67.529  80.316  1.00  4.04              
ATOM   3550  HB1 ARG A 225     102.736  68.618  80.360  1.00  4.04              
ATOM   3551  HB2 ARG A 225     102.021  67.215  79.540  1.00  4.04              
ATOM   3552  CG  ARG A 225     104.142  67.044  80.000  1.00  4.04              
ATOM   3553  HG1 ARG A 225     104.149  65.955  79.976  1.00  4.04              
ATOM   3554  HG2 ARG A 225     104.810  67.365  80.802  1.00  4.04              
ATOM   3555  CD  ARG A 225     104.699  67.576  78.676  1.00  4.04              
ATOM   3556  HD1 ARG A 225     104.805  68.660  78.746  1.00  4.04              
ATOM   3557  HD2 ARG A 225     104.004  67.350  77.864  1.00  4.04              
ATOM   3558  NE  ARG A 225     106.020  66.964  78.430  1.00  4.04              
ATOM   3559  HE  ARG A 225     106.806  67.429  78.856  1.00  4.04              
ATOM   3560  CZ  ARG A 225     106.201  65.761  77.909  1.00  4.04              
ATOM   3561  NH1 ARG A 225     105.304  65.169  77.186  1.00  4.04              
ATOM   3562 1HH1 ARG A 225     104.535  65.700  76.787  1.00  4.04              
ATOM   3563 2HH1 ARG A 225     105.385  64.196  76.907  1.00  4.04              
ATOM   3564  NH2 ARG A 225     107.298  65.090  78.108  1.00  4.04              
ATOM   3565 1HH2 ARG A 225     108.026  65.455  78.692  1.00  4.04              
ATOM   3566 2HH2 ARG A 225     107.393  64.213  77.629  1.00  4.04              
ATOM   3567  C   ARG A 225     101.208  67.764  82.356  1.00  4.04              
ATOM   3568  O   ARG A 225     100.023  67.589  82.078  1.00  4.04              
ATOM   3569  N   CYS A 226     101.649  68.659  83.229  1.00  4.12              
ATOM   3570  H   CYS A 226     102.651  68.751  83.352  1.00  4.12              
ATOM   3571  CA  CYS A 226     100.838  69.803  83.581  1.00  4.12              
ATOM   3572  HA  CYS A 226      99.888  69.470  84.003  1.00  4.12              
ATOM   3573  CB  CYS A 226     101.615  70.620  84.632  1.00  4.12              
ATOM   3574  HB1 CYS A 226     101.844  69.994  85.493  1.00  4.12              
ATOM   3575  HB2 CYS A 226     101.001  71.448  84.982  1.00  4.12              
ATOM   3576  SG  CYS A 226     103.174  71.281  83.953  1.00  4.12              
ATOM   3577  HG  CYS A 226     102.689  71.872  82.843  1.00  4.12              
ATOM   3578  C   CYS A 226     100.546  70.644  82.338  1.00  4.12              
ATOM   3579  O   CYS A 226     101.053  70.389  81.246  1.00  4.12              
ATOM   3580  N   LEU A 227      99.762  71.673  82.596  1.00  4.37              
ATOM   3581  H   LEU A 227      99.342  71.694  83.517  1.00  4.37              
ATOM   3582  CA  LEU A 227      99.447  72.818  81.777  1.00  4.37              
ATOM   3583  HA  LEU A 227      98.559  72.549  81.202  1.00  4.37              
ATOM   3584  CB  LEU A 227      99.054  73.975  82.730  1.00  4.37              
ATOM   3585  HB1 LEU A 227      98.044  73.770  83.005  1.00  4.37              
ATOM   3586  HB2 LEU A 227      99.024  74.928  82.203  1.00  4.37              
ATOM   3587  CG  LEU A 227      99.853  74.166  84.038  1.00  4.37              
ATOM   3588  HG  LEU A 227      99.827  73.256  84.633  1.00  4.37              
ATOM   3589  CD1 LEU A 227     101.300  74.535  83.768  1.00  4.37              
ATOM   3590 1HD1 LEU A 227     101.830  74.711  84.704  1.00  4.37              
ATOM   3591 2HD1 LEU A 227     101.805  73.747  83.216  1.00  4.37              
ATOM   3592 3HD1 LEU A 227     101.303  75.447  83.179  1.00  4.37              
ATOM   3593  CD2 LEU A 227      99.247  75.278  84.893  1.00  4.37              
ATOM   3594 1HD2 LEU A 227      99.804  75.370  85.825  1.00  4.37              
ATOM   3595 2HD2 LEU A 227      99.296  76.227  84.355  1.00  4.37              
ATOM   3596 3HD2 LEU A 227      98.208  75.045  85.122  1.00  4.37              
ATOM   3597  C   LEU A 227     100.458  73.332  80.750  1.00  4.37              
ATOM   3598  O   LEU A 227     101.653  73.045  80.742  1.00  4.37              
ATOM   3599  N   LEU A 228      99.882  74.209  79.933  1.00  5.53              
ATOM   3600  H   LEU A 228      98.905  74.391  80.104  1.00  5.53              
ATOM   3601  CA  LEU A 228     100.465  74.937  78.827  1.00  5.53              
ATOM   3602  HA  LEU A 228     100.697  74.212  78.047  1.00  5.53              
ATOM   3603  CB  LEU A 228      99.329  75.865  78.328  1.00  5.53              
ATOM   3604  HB1 LEU A 228      99.112  76.600  79.105  1.00  5.53              
ATOM   3605  HB2 LEU A 228      98.432  75.249  78.236  1.00  5.53              
ATOM   3606  CG  LEU A 228      99.445  76.607  76.982  1.00  5.53              
ATOM   3607  HG  LEU A 228      98.431  76.904  76.712  1.00  5.53              
ATOM   3608  CD1 LEU A 228     100.255  77.905  77.043  1.00  5.53              
ATOM   3609 1HD1 LEU A 228     101.318  77.706  77.133  1.00  5.53              
ATOM   3610 2HD1 LEU A 228     100.092  78.466  76.124  1.00  5.53              
ATOM   3611 3HD1 LEU A 228      99.924  78.505  77.889  1.00  5.53              
ATOM   3612  CD2 LEU A 228      99.963  75.719  75.851  1.00  5.53              
ATOM   3613 1HD2 LEU A 228      99.906  76.259  74.907  1.00  5.53              
ATOM   3614 2HD2 LEU A 228     100.998  75.434  76.041  1.00  5.53              
ATOM   3615 3HD2 LEU A 228      99.343  74.825  75.784  1.00  5.53              
ATOM   3616  C   LEU A 228     101.782  75.675  79.136  1.00  5.53              
ATOM   3617  O   LEU A 228     102.537  75.950  78.202  1.00  5.53              
ATOM   3618  N   ASP A 229     102.107  75.957  80.404  1.00  5.52              
ATOM   3619  H   ASP A 229     101.459  75.730  81.141  1.00  5.52              
ATOM   3620  CA  ASP A 229     103.458  76.360  80.795  1.00  5.52              
ATOM   3621  HA  ASP A 229     103.691  77.253  80.216  1.00  5.52              
ATOM   3622  CB  ASP A 229     103.591  76.796  82.263  1.00  5.52              
ATOM   3623  HB1 ASP A 229     104.636  77.054  82.441  1.00  5.52              
ATOM   3624  HB2 ASP A 229     103.369  75.960  82.919  1.00  5.52              
ATOM   3625  CG  ASP A 229     102.730  78.018  82.615  1.00  5.52              
ATOM   3626  OD1 ASP A 229     103.307  79.119  82.794  1.00  5.52              
ATOM   3627  OD2 ASP A 229     101.490  77.878  82.695  1.00  5.52              
ATOM   3628  C   ASP A 229     104.496  75.292  80.401  1.00  5.52              
ATOM   3629  O   ASP A 229     104.730  74.290  81.082  1.00  5.52              
ATOM   3630  N   ASN A 230     105.162  75.568  79.279  1.00  5.22              
ATOM   3631  H   ASN A 230     104.772  76.290  78.692  1.00  5.22              
ATOM   3632  CA  ASN A 230     106.498  75.090  78.971  1.00  5.22              
ATOM   3633  HA  ASN A 230     106.443  74.040  78.681  1.00  5.22              
ATOM   3634  CB  ASN A 230     107.000  75.935  77.774  1.00  5.22              
ATOM   3635  HB1 ASN A 230     106.843  76.993  77.985  1.00  5.22              
ATOM   3636  HB2 ASN A 230     106.432  75.677  76.881  1.00  5.22              
ATOM   3637  CG  ASN A 230     108.475  75.711  77.486  1.00  5.22              
ATOM   3638  OD1 ASN A 230     108.875  74.619  77.116  1.00  5.22              
ATOM   3639  ND2 ASN A 230     109.324  76.670  77.776  1.00  5.22              
ATOM   3640 1HD2 ASN A 230     109.002  77.503  78.235  1.00  5.22              
ATOM   3641 2HD2 ASN A 230     110.312  76.439  77.811  1.00  5.22              
ATOM   3642  C   ASN A 230     107.458  75.201  80.187  1.00  5.22              
ATOM   3643  O   ASN A 230     107.181  75.878  81.174  1.00  5.22              
ATOM   3644  N   SER A 231     108.609  74.533  80.073  1.00  4.64              
ATOM   3645  H   SER A 231     108.840  74.168  79.158  1.00  4.64              
ATOM   3646  CA  SER A 231     109.497  74.172  81.181  1.00  4.64              
ATOM   3647  HA  SER A 231     110.398  73.750  80.735  1.00  4.64              
ATOM   3648  CB  SER A 231     109.960  75.381  82.020  1.00  4.64              
ATOM   3649  HB1 SER A 231     110.831  75.091  82.609  1.00  4.64              
ATOM   3650  HB2 SER A 231     109.167  75.659  82.715  1.00  4.64              
ATOM   3651  OG  SER A 231     110.282  76.527  81.240  1.00  4.64              
ATOM   3652  HG  SER A 231     110.988  76.342  80.576  1.00  4.64              
ATOM   3653  C   SER A 231     108.863  73.040  82.021  1.00  4.64              
ATOM   3654  O   SER A 231     108.862  73.043  83.250  1.00  4.64              
ATOM   3655  N   SER A 232     108.222  72.094  81.321  1.00  4.31              
ATOM   3656  H   SER A 232     108.321  72.120  80.319  1.00  4.31              
ATOM   3657  CA  SER A 232     107.072  71.346  81.834  1.00  4.31              
ATOM   3658  HA  SER A 232     106.348  72.089  82.176  1.00  4.31              
ATOM   3659  CB  SER A 232     106.383  70.572  80.702  1.00  4.31              
ATOM   3660  HB1 SER A 232     106.118  71.256  79.893  1.00  4.31              
ATOM   3661  HB2 SER A 232     105.468  70.118  81.086  1.00  4.31              
ATOM   3662  OG  SER A 232     107.245  69.557  80.215  1.00  4.31              
ATOM   3663  HG  SER A 232     107.803  69.307  80.973  1.00  4.31              
ATOM   3664  C   SER A 232     107.312  70.382  82.995  1.00  4.31              
ATOM   3665  O   SER A 232     108.168  69.499  82.900  1.00  4.31              
ATOM   3666  N   GLY A 233     106.449  70.455  84.011  1.00  4.18              
ATOM   3667  H   GLY A 233     105.737  71.172  83.973  1.00  4.18              
ATOM   3668  CA  GLY A 233     106.324  69.453  85.068  1.00  4.18              
ATOM   3669  HA1 GLY A 233     105.982  69.938  85.982  1.00  4.18              
ATOM   3670  HA2 GLY A 233     107.299  69.005  85.265  1.00  4.18              
ATOM   3671  C   GLY A 233     105.340  68.340  84.717  1.00  4.18              
ATOM   3672  O   GLY A 233     104.624  68.407  83.711  1.00  4.18              
ATOM   3673  N   PHE A 234     105.275  67.324  85.579  1.00  3.93              
ATOM   3674  H   PHE A 234     105.861  67.319  86.401  1.00  3.93              
ATOM   3675  CA  PHE A 234     104.286  66.265  85.439  1.00  3.93              
ATOM   3676  HA  PHE A 234     103.438  66.699  84.905  1.00  3.93              
ATOM   3677  CB  PHE A 234     104.804  65.136  84.520  1.00  3.93              
ATOM   3678  HB1 PHE A 234     104.901  65.572  83.524  1.00  3.93              
ATOM   3679  HB2 PHE A 234     104.021  64.386  84.436  1.00  3.93              
ATOM   3680  CG  PHE A 234     106.114  64.408  84.820  1.00  3.93              
ATOM   3681  CD1 PHE A 234     106.851  63.883  83.738  1.00  3.93              
ATOM   3682  HD1 PHE A 234     106.506  64.037  82.726  1.00  3.93              
ATOM   3683  CE1 PHE A 234     108.036  63.157  83.956  1.00  3.93              
ATOM   3684  HE1 PHE A 234     108.603  62.774  83.119  1.00  3.93              
ATOM   3685  CZ  PHE A 234     108.498  62.948  85.265  1.00  3.93              
ATOM   3686  HZ  PHE A 234     109.421  62.410  85.433  1.00  3.93              
ATOM   3687  CE2 PHE A 234     107.769  63.458  86.352  1.00  3.93              
ATOM   3688  HE2 PHE A 234     108.126  63.310  87.364  1.00  3.93              
ATOM   3689  CD2 PHE A 234     106.582  64.180  86.132  1.00  3.93              
ATOM   3690  HD2 PHE A 234     106.046  64.558  86.986  1.00  3.93              
ATOM   3691  C   PHE A 234     103.670  65.783  86.745  1.00  3.93              
ATOM   3692  O   PHE A 234     104.236  65.913  87.829  1.00  3.93              
ATOM   3693  N   LEU A 235     102.480  65.212  86.591  1.00  3.83              
ATOM   3694  H   LEU A 235     102.112  65.153  85.645  1.00  3.83              
ATOM   3695  CA  LEU A 235     101.610  64.710  87.627  1.00  3.83              
ATOM   3696  HA  LEU A 235     102.097  64.829  88.597  1.00  3.83              
ATOM   3697  CB  LEU A 235     100.283  65.474  87.652  1.00  3.83              
ATOM   3698  HB1 LEU A 235      99.696  64.986  88.425  1.00  3.83              
ATOM   3699  HB2 LEU A 235      99.771  65.321  86.701  1.00  3.83              
ATOM   3700  CG  LEU A 235     100.268  66.982  87.981  1.00  3.83              
ATOM   3701  HG  LEU A 235      99.236  67.240  88.222  1.00  3.83              
ATOM   3702  CD1 LEU A 235     101.126  67.352  89.190  1.00  3.83              
ATOM   3703 1HD1 LEU A 235     100.969  68.401  89.439  1.00  3.83              
ATOM   3704 2HD1 LEU A 235     100.835  66.747  90.047  1.00  3.83              
ATOM   3705 3HD1 LEU A 235     102.182  67.194  88.977  1.00  3.83              
ATOM   3706  CD2 LEU A 235     100.668  67.864  86.802  1.00  3.83              
ATOM   3707 1HD2 LEU A 235     100.383  68.894  87.018  1.00  3.83              
ATOM   3708 2HD2 LEU A 235     101.742  67.823  86.637  1.00  3.83              
ATOM   3709 3HD2 LEU A 235     100.151  67.543  85.900  1.00  3.83              
ATOM   3710  C   LEU A 235     101.406  63.217  87.368  1.00  3.83              
ATOM   3711  O   LEU A 235     101.070  62.804  86.252  1.00  3.83              
ATOM   3712  N   ALA A 236     101.642  62.412  88.403  1.00  3.79              
ATOM   3713  H   ALA A 236     101.890  62.824  89.289  1.00  3.79              
ATOM   3714  CA  ALA A 236     101.372  60.981  88.375  1.00  3.79              
ATOM   3715  HA  ALA A 236     101.810  60.554  87.470  1.00  3.79              
ATOM   3716  CB  ALA A 236     102.045  60.337  89.594  1.00  3.79              
ATOM   3717  HB1 ALA A 236     101.865  59.261  89.582  1.00  3.79              
ATOM   3718  HB2 ALA A 236     103.121  60.516  89.563  1.00  3.79              
ATOM   3719  HB3 ALA A 236     101.635  60.758  90.513  1.00  3.79              
ATOM   3720  C   ALA A 236      99.871  60.731  88.371  1.00  3.79              
ATOM   3721  O   ALA A 236      99.133  61.292  89.182  1.00  3.79              
ATOM   3722  N   MET A 237      99.437  59.874  87.457  1.00  3.82              
ATOM   3723  H   MET A 237     100.103  59.420  86.837  1.00  3.82              
ATOM   3724  CA  MET A 237      98.033  59.629  87.190  1.00  3.82              
ATOM   3725  HA  MET A 237      97.440  59.969  88.038  1.00  3.82              
ATOM   3726  CB  MET A 237      97.610  60.425  85.965  1.00  3.82              
ATOM   3727  HB1 MET A 237      97.994  61.436  86.092  1.00  3.82              
ATOM   3728  HB2 MET A 237      96.521  60.446  85.949  1.00  3.82              
ATOM   3729  CG  MET A 237      98.107  59.880  84.623  1.00  3.82              
ATOM   3730  HG1 MET A 237      99.076  59.405  84.757  1.00  3.82              
ATOM   3731  HG2 MET A 237      98.245  60.716  83.944  1.00  3.82              
ATOM   3732  SD  MET A 237      96.964  58.708  83.844  1.00  3.82              
ATOM   3733  CE  MET A 237      98.075  57.985  82.625  1.00  3.82              
ATOM   3734  HE1 MET A 237      97.551  57.234  82.043  1.00  3.82              
ATOM   3735  HE2 MET A 237      98.460  58.761  81.964  1.00  3.82              
ATOM   3736  HE3 MET A 237      98.888  57.498  83.152  1.00  3.82              
ATOM   3737  C   MET A 237      97.790  58.145  86.999  1.00  3.82              
ATOM   3738  O   MET A 237      98.632  57.416  86.468  1.00  3.82              
ATOM   3739  N   ASN A 238      96.600  57.745  87.412  1.00  3.89              
ATOM   3740  H   ASN A 238      95.984  58.455  87.791  1.00  3.89              
ATOM   3741  CA  ASN A 238      95.980  56.481  87.100  1.00  3.89              
ATOM   3742  HA  ASN A 238      96.737  55.745  86.831  1.00  3.89              
ATOM   3743  CB  ASN A 238      95.174  55.989  88.311  1.00  3.89              
ATOM   3744  HB1 ASN A 238      94.830  54.977  88.106  1.00  3.89              
ATOM   3745  HB2 ASN A 238      94.302  56.629  88.438  1.00  3.89              
ATOM   3746  CG  ASN A 238      95.925  55.969  89.627  1.00  3.89              
ATOM   3747  OD1 ASN A 238      96.404  54.944  90.082  1.00  3.89              
ATOM   3748  ND2 ASN A 238      95.988  57.093  90.305  1.00  3.89              
ATOM   3749 1HD2 ASN A 238      95.619  57.946  89.903  1.00  3.89              
ATOM   3750 2HD2 ASN A 238      96.441  57.072  91.199  1.00  3.89              
ATOM   3751  C   ASN A 238      95.025  56.721  85.923  1.00  3.89              
ATOM   3752  O   ASN A 238      94.307  57.720  85.925  1.00  3.89              
ATOM   3753  N   PHE A 239      94.951  55.783  84.985  1.00  3.87              
ATOM   3754  H   PHE A 239      95.596  55.004  85.064  1.00  3.87              
ATOM   3755  CA  PHE A 239      93.737  55.572  84.208  1.00  3.87              
ATOM   3756  HA  PHE A 239      93.052  56.403  84.371  1.00  3.87              
ATOM   3757  CB  PHE A 239      94.028  55.454  82.702  1.00  3.87              
ATOM   3758  HB1 PHE A 239      93.203  54.914  82.235  1.00  3.87              
ATOM   3759  HB2 PHE A 239      94.924  54.848  82.559  1.00  3.87              
ATOM   3760  CG  PHE A 239      94.168  56.760  81.931  1.00  3.87              
ATOM   3761  CD1 PHE A 239      93.203  57.782  82.056  1.00  3.87              
ATOM   3762  HD1 PHE A 239      92.362  57.666  82.724  1.00  3.87              
ATOM   3763  CE1 PHE A 239      93.319  58.961  81.299  1.00  3.87              
ATOM   3764  HE1 PHE A 239      92.574  59.737  81.396  1.00  3.87              
ATOM   3765  CZ  PHE A 239      94.405  59.136  80.425  1.00  3.87              
ATOM   3766  HZ  PHE A 239      94.506  60.051  79.861  1.00  3.87              
ATOM   3767  CE2 PHE A 239      95.358  58.114  80.283  1.00  3.87              
ATOM   3768  HE2 PHE A 239      96.194  58.245  79.611  1.00  3.87              
ATOM   3769  CD2 PHE A 239      95.225  56.923  81.018  1.00  3.87              
ATOM   3770  HD2 PHE A 239      95.953  56.134  80.897  1.00  3.87              
ATOM   3771  C   PHE A 239      93.046  54.313  84.707  1.00  3.87              
ATOM   3772  O   PHE A 239      93.678  53.269  84.895  1.00  3.87              
ATOM   3773  N   GLN A 240      91.721  54.399  84.828  1.00  3.85              
ATOM   3774  H   GLN A 240      91.311  55.332  84.803  1.00  3.85              
ATOM   3775  CA  GLN A 240      90.828  53.275  85.084  1.00  3.85              
ATOM   3776  HA  GLN A 240      91.374  52.341  84.932  1.00  3.85              
ATOM   3777  CB  GLN A 240      90.373  53.290  86.573  1.00  3.85              
ATOM   3778  HB1 GLN A 240      89.746  52.406  86.703  1.00  3.85              
ATOM   3779  HB2 GLN A 240      89.752  54.166  86.751  1.00  3.85              
ATOM   3780  CG  GLN A 240      91.501  53.252  87.641  1.00  3.85              
ATOM   3781  HG1 GLN A 240      92.343  52.691  87.240  1.00  3.85              
ATOM   3782  HG2 GLN A 240      91.095  52.669  88.470  1.00  3.85              
ATOM   3783  CD  GLN A 240      91.957  54.610  88.150  1.00  3.85              
ATOM   3784  OE1 GLN A 240      92.043  55.602  87.459  1.00  3.85              
ATOM   3785  NE2 GLN A 240      92.297  54.742  89.427  1.00  3.85              
ATOM   3786 1HE2 GLN A 240      92.301  53.962  90.058  1.00  3.85              
ATOM   3787 2HE2 GLN A 240      92.571  55.660  89.730  1.00  3.85              
ATOM   3788  C   GLN A 240      89.669  53.379  84.130  1.00  3.85              
ATOM   3789  O   GLN A 240      88.890  54.339  84.147  1.00  3.85              
ATOM   3790  N   GLY A 241      89.595  52.427  83.195  1.00  3.87              
ATOM   3791  H   GLY A 241      90.204  51.615  83.273  1.00  3.87              
ATOM   3792  CA  GLY A 241      88.774  52.546  81.986  1.00  3.87              
ATOM   3793  HA1 GLY A 241      89.366  53.117  81.265  1.00  3.87              
ATOM   3794  HA2 GLY A 241      87.878  53.126  82.234  1.00  3.87              
ATOM   3795  C   GLY A 241      88.391  51.210  81.425  1.00  3.87              
ATOM   3796  O   GLY A 241      88.611  50.135  82.001  1.00  3.87              
ATOM   3797  N   LYS A 242      87.843  51.279  80.218  1.00  3.87              
ATOM   3798  H   LYS A 242      87.720  52.201  79.808  1.00  3.87              
ATOM   3799  CA  LYS A 242      87.543  50.148  79.349  1.00  3.87              
ATOM   3800  HA  LYS A 242      88.177  49.332  79.667  1.00  3.87              
ATOM   3801  CB  LYS A 242      86.068  49.729  79.513  1.00  3.87              
ATOM   3802  HB1 LYS A 242      85.920  49.331  80.518  1.00  3.87              
ATOM   3803  HB2 LYS A 242      85.854  48.919  78.812  1.00  3.87              
ATOM   3804  CG  LYS A 242      85.069  50.883  79.288  1.00  3.87              
ATOM   3805  HG1 LYS A 242      85.304  51.427  78.374  1.00  3.87              
ATOM   3806  HG2 LYS A 242      85.147  51.574  80.129  1.00  3.87              
ATOM   3807  CD  LYS A 242      83.629  50.365  79.189  1.00  3.87              
ATOM   3808  HD1 LYS A 242      83.537  49.477  79.811  1.00  3.87              
ATOM   3809  HD2 LYS A 242      83.409  50.077  78.159  1.00  3.87              
ATOM   3810  CE  LYS A 242      82.635  51.433  79.663  1.00  3.87              
ATOM   3811  HE1 LYS A 242      82.555  52.228  78.916  1.00  3.87              
ATOM   3812  HE2 LYS A 242      83.009  51.871  80.592  1.00  3.87              
ATOM   3813  NZ  LYS A 242      81.304  50.849  79.925  1.00  3.87              
ATOM   3814  HZ1 LYS A 242      80.726  50.695  79.100  1.00  3.87              
ATOM   3815  HZ2 LYS A 242      81.372  49.976  80.434  1.00  3.87              
ATOM   3816  HZ3 LYS A 242      80.725  51.444  80.513  1.00  3.87              
ATOM   3817  C   LYS A 242      87.859  50.460  77.897  1.00  3.87              
ATOM   3818  O   LYS A 242      87.886  51.629  77.507  1.00  3.87              
ATOM   3819  N   LEU A 243      88.042  49.432  77.069  1.00  3.89              
ATOM   3820  H   LEU A 243      87.979  48.503  77.466  1.00  3.89              
ATOM   3821  CA  LEU A 243      87.805  49.607  75.631  1.00  3.89              
ATOM   3822  HA  LEU A 243      88.407  50.445  75.284  1.00  3.89              
ATOM   3823  CB  LEU A 243      88.201  48.331  74.850  1.00  3.89              
ATOM   3824  HB1 LEU A 243      87.336  47.678  74.814  1.00  3.89              
ATOM   3825  HB2 LEU A 243      88.983  47.798  75.380  1.00  3.89              
ATOM   3826  CG  LEU A 243      88.666  48.578  73.398  1.00  3.89              
ATOM   3827  HG  LEU A 243      88.005  49.296  72.925  1.00  3.89              
ATOM   3828  CD1 LEU A 243      90.100  49.107  73.343  1.00  3.89              
ATOM   3829 1HD1 LEU A 243      90.305  49.463  72.333  1.00  3.89              
ATOM   3830 2HD1 LEU A 243      90.223  49.945  74.028  1.00  3.89              
ATOM   3831 3HD1 LEU A 243      90.812  48.324  73.589  1.00  3.89              
ATOM   3832  CD2 LEU A 243      88.634  47.290  72.566  1.00  3.89              
ATOM   3833 1HD2 LEU A 243      89.037  47.489  71.573  1.00  3.89              
ATOM   3834 2HD2 LEU A 243      89.218  46.511  73.050  1.00  3.89              
ATOM   3835 3HD2 LEU A 243      87.604  46.960  72.449  1.00  3.89              
ATOM   3836  C   LEU A 243      86.303  49.925  75.431  1.00  3.89              
ATOM   3837  O   LEU A 243      85.469  49.526  76.243  1.00  3.89              
ATOM   3838  N   LYS A 244      85.947  50.563  74.316  1.00  4.03              
ATOM   3839  H   LYS A 244      86.712  50.833  73.705  1.00  4.03              
ATOM   3840  CA  LYS A 244      84.604  50.569  73.717  1.00  4.03              
ATOM   3841  HA  LYS A 244      84.026  49.775  74.196  1.00  4.03              
ATOM   3842  CB  LYS A 244      83.808  51.875  73.970  1.00  4.03              
ATOM   3843  HB1 LYS A 244      82.783  51.699  73.641  1.00  4.03              
ATOM   3844  HB2 LYS A 244      84.199  52.683  73.370  1.00  4.03              
ATOM   3845  CG  LYS A 244      83.757  52.340  75.436  1.00  4.03              
ATOM   3846  HG1 LYS A 244      84.773  52.482  75.804  1.00  4.03              
ATOM   3847  HG2 LYS A 244      83.292  51.557  76.034  1.00  4.03              
ATOM   3848  CD  LYS A 244      82.993  53.661  75.653  1.00  4.03              
ATOM   3849  HD1 LYS A 244      83.590  54.492  75.278  1.00  4.03              
ATOM   3850  HD2 LYS A 244      82.868  53.775  76.728  1.00  4.03              
ATOM   3851  CE  LYS A 244      81.606  53.702  74.997  1.00  4.03              
ATOM   3852  HE1 LYS A 244      81.148  52.724  75.130  1.00  4.03              
ATOM   3853  HE2 LYS A 244      81.708  53.866  73.924  1.00  4.03              
ATOM   3854  NZ  LYS A 244      80.692  54.706  75.599  1.00  4.03              
ATOM   3855  HZ1 LYS A 244      80.990  55.660  75.491  1.00  4.03              
ATOM   3856  HZ2 LYS A 244      79.767  54.619  75.159  1.00  4.03              
ATOM   3857  HZ3 LYS A 244      80.506  54.487  76.569  1.00  4.03              
ATOM   3858  C   LYS A 244      84.680  50.136  72.251  1.00  4.03              
ATOM   3859  O   LYS A 244      85.658  49.479  71.897  1.00  4.03              
ATOM   3860  N   TYR A 245      83.707  50.486  71.401  1.00  4.36              
ATOM   3861  H   TYR A 245      82.826  50.823  71.765  1.00  4.36              
ATOM   3862  CA  TYR A 245      83.754  49.998  70.021  1.00  4.36              
ATOM   3863  HA  TYR A 245      84.782  49.881  69.717  1.00  4.36              
ATOM   3864  CB  TYR A 245      83.161  48.566  70.099  1.00  4.36              
ATOM   3865  HB1 TYR A 245      82.074  48.647  70.135  1.00  4.36              
ATOM   3866  HB2 TYR A 245      83.455  48.102  71.042  1.00  4.36              
ATOM   3867  CG  TYR A 245      83.555  47.556  69.038  1.00  4.36              
ATOM   3868  CD1 TYR A 245      84.869  47.481  68.526  1.00  4.36              
ATOM   3869  HD1 TYR A 245      85.627  48.176  68.858  1.00  4.36              
ATOM   3870  CE1 TYR A 245      85.214  46.452  67.627  1.00  4.36              
ATOM   3871  HE1 TYR A 245      86.218  46.358  67.247  1.00  4.36              
ATOM   3872  CZ  TYR A 245      84.253  45.486  67.265  1.00  4.36              
ATOM   3873  OH  TYR A 245      84.573  44.488  66.403  1.00  4.36              
ATOM   3874  HH  TYR A 245      83.839  43.878  66.302  1.00  4.36              
ATOM   3875  CE2 TYR A 245      82.950  45.543  67.799  1.00  4.36              
ATOM   3876  HE2 TYR A 245      82.228  44.785  67.544  1.00  4.36              
ATOM   3877  CD2 TYR A 245      82.608  46.576  68.686  1.00  4.36              
ATOM   3878  HD2 TYR A 245      81.622  46.600  69.124  1.00  4.36              
ATOM   3879  C   TYR A 245      83.045  50.844  68.950  1.00  4.36              
ATOM   3880  O   TYR A 245      82.114  50.397  68.280  1.00  4.36              
ATOM   3881  N   LEU A 246      83.441  52.109  68.776  1.00  4.60              
ATOM   3882  H   LEU A 246      84.328  52.393  69.171  1.00  4.60              
ATOM   3883  CA  LEU A 246      82.528  53.120  68.238  1.00  4.60              
ATOM   3884  HA  LEU A 246      81.540  52.678  68.298  1.00  4.60              
ATOM   3885  CB  LEU A 246      82.440  54.365  69.162  1.00  4.60              
ATOM   3886  HB1 LEU A 246      81.635  55.005  68.809  1.00  4.60              
ATOM   3887  HB2 LEU A 246      83.335  54.961  69.049  1.00  4.60              
ATOM   3888  CG  LEU A 246      82.209  54.118  70.671  1.00  4.60              
ATOM   3889  HG  LEU A 246      83.009  53.498  71.067  1.00  4.60              
ATOM   3890  CD1 LEU A 246      82.227  55.452  71.421  1.00  4.60              
ATOM   3891 1HD1 LEU A 246      82.051  55.298  72.482  1.00  4.60              
ATOM   3892 2HD1 LEU A 246      83.198  55.926  71.295  1.00  4.60              
ATOM   3893 3HD1 LEU A 246      81.451  56.113  71.030  1.00  4.60              
ATOM   3894  CD2 LEU A 246      80.874  53.438  70.980  1.00  4.60              
ATOM   3895 1HD2 LEU A 246      80.047  54.056  70.635  1.00  4.60              
ATOM   3896 2HD2 LEU A 246      80.827  52.457  70.503  1.00  4.60              
ATOM   3897 3HD2 LEU A 246      80.765  53.285  72.052  1.00  4.60              
ATOM   3898  C   LEU A 246      82.676  53.457  66.751  1.00  4.60              
ATOM   3899  O   LEU A 246      83.101  54.543  66.352  1.00  4.60              
ATOM   3900  N   HIS A 247      82.266  52.508  65.922  1.00  5.55              
ATOM   3901  H   HIS A 247      81.942  51.649  66.352  1.00  5.55              
ATOM   3902  CA  HIS A 247      82.293  52.581  64.459  1.00  5.55              
ATOM   3903  HA  HIS A 247      83.226  53.068  64.173  1.00  5.55              
ATOM   3904  CB  HIS A 247      82.356  51.134  63.933  1.00  5.55              
ATOM   3905  HB1 HIS A 247      82.187  51.117  62.859  1.00  5.55              
ATOM   3906  HB2 HIS A 247      81.559  50.547  64.391  1.00  5.55              
ATOM   3907  CG  HIS A 247      83.689  50.489  64.198  1.00  5.55              
ATOM   3908  ND1 HIS A 247      84.858  50.712  63.458  1.00  5.55              
ATOM   3909  CE1 HIS A 247      85.796  49.945  64.041  1.00  5.55              
ATOM   3910  HE1 HIS A 247      86.820  49.864  63.705  1.00  5.55              
ATOM   3911  NE2 HIS A 247      85.282  49.276  65.089  1.00  5.55              
ATOM   3912  HE2 HIS A 247      85.773  48.618  65.680  1.00  5.55              
ATOM   3913  CD2 HIS A 247      83.957  49.612  65.206  1.00  5.55              
ATOM   3914  HD2 HIS A 247      83.262  49.251  65.956  1.00  5.55              
ATOM   3915  C   HIS A 247      81.164  53.393  63.812  1.00  5.55              
ATOM   3916  O   HIS A 247      80.367  52.882  63.034  1.00  5.55              
ATOM   3917  N   GLY A 248      81.150  54.704  64.072  1.00  8.23              
ATOM   3918  H   GLY A 248      81.775  55.042  64.797  1.00  8.23              
ATOM   3919  CA  GLY A 248      80.327  55.681  63.335  1.00  8.23              
ATOM   3920  HA1 GLY A 248      80.316  56.616  63.908  1.00  8.23              
ATOM   3921  HA2 GLY A 248      79.295  55.319  63.321  1.00  8.23              
ATOM   3922  C   GLY A 248      80.800  55.945  61.918  1.00  8.23              
ATOM   3923  O   GLY A 248      81.212  57.057  61.554  1.00  8.23              
ATOM   3924  N   GLN A 249      80.887  54.882  61.128  1.00  8.12              
ATOM   3925  H   GLN A 249      80.466  54.042  61.519  1.00  8.12              
ATOM   3926  CA  GLN A 249      81.961  54.710  60.155  1.00  8.12              
ATOM   3927  HA  GLN A 249      82.835  55.101  60.647  1.00  8.12              
ATOM   3928  CB  GLN A 249      82.160  53.211  59.912  1.00  8.12              
ATOM   3929  HB1 GLN A 249      82.423  52.989  58.891  1.00  8.12              
ATOM   3930  HB2 GLN A 249      81.283  52.596  60.114  1.00  8.12              
ATOM   3931  CG  GLN A 249      83.304  52.635  60.774  1.00  8.12              
ATOM   3932  HG1 GLN A 249      83.321  51.550  60.671  1.00  8.12              
ATOM   3933  HG2 GLN A 249      83.120  52.897  61.810  1.00  8.12              
ATOM   3934  CD  GLN A 249      84.686  53.164  60.393  1.00  8.12              
ATOM   3935  OE1 GLN A 249      84.878  53.950  59.481  1.00  8.12              
ATOM   3936  NE2 GLN A 249      85.687  52.754  61.131  1.00  8.12              
ATOM   3937 1HE2 GLN A 249      85.527  52.125  61.913  1.00  8.12              
ATOM   3938 2HE2 GLN A 249      86.601  53.092  60.905  1.00  8.12              
ATOM   3939  C   GLN A 249      81.776  55.427  58.800  1.00  8.12              
ATOM   3940  O   GLN A 249      81.063  54.974  57.889  1.00  8.12              
ATOM   3941  N   LYS A 250      82.567  56.484  58.591  1.00  8.47              
ATOM   3942  H   LYS A 250      82.903  56.939  59.446  1.00  8.47              
ATOM   3943  CA  LYS A 250      83.570  56.646  57.510  1.00  8.47              
ATOM   3944  HA  LYS A 250      83.793  55.716  57.044  1.00  8.47              
ATOM   3945  CB  LYS A 250      83.105  57.669  56.438  1.00  8.47              
ATOM   3946  HB1 LYS A 250      83.891  57.787  55.692  1.00  8.47              
ATOM   3947  HB2 LYS A 250      82.961  58.624  56.928  1.00  8.47              
ATOM   3948  CG  LYS A 250      81.799  57.304  55.717  1.00  8.47              
ATOM   3949  HG1 LYS A 250      81.559  58.099  55.009  1.00  8.47              
ATOM   3950  HG2 LYS A 250      80.997  57.250  56.451  1.00  8.47              
ATOM   3951  CD  LYS A 250      81.873  55.972  54.927  1.00  8.47              
ATOM   3952  HD1 LYS A 250      82.314  55.199  55.556  1.00  8.47              
ATOM   3953  HD2 LYS A 250      82.538  56.131  54.073  1.00  8.47              
ATOM   3954  CE  LYS A 250      80.513  55.490  54.434  1.00  8.47              
ATOM   3955  HE1 LYS A 250      80.674  54.594  53.828  1.00  8.47              
ATOM   3956  HE2 LYS A 250      80.057  56.245  53.789  1.00  8.47              
ATOM   3957  NZ  LYS A 250      79.605  55.164  55.562  1.00  8.47              
ATOM   3958  HZ1 LYS A 250      80.126  54.697  56.304  1.00  8.47              
ATOM   3959  HZ2 LYS A 250      79.233  56.005  55.975  1.00  8.47              
ATOM   3960  HZ3 LYS A 250      78.835  54.573  55.284  1.00  8.47              
ATOM   3961  C   LYS A 250      84.844  57.079  58.224  1.00  8.47              
ATOM   3962  O   LYS A 250      84.757  57.572  59.366  1.00  8.47              
ATOM   3963  N   LYS A 251      86.011  56.970  57.611  1.00  7.79              
ATOM   3964  H   LYS A 251      86.020  56.536  56.707  1.00  7.79              
ATOM   3965  CA  LYS A 251      87.272  57.465  58.184  1.00  7.79              
ATOM   3966  HA  LYS A 251      87.293  57.173  59.235  1.00  7.79              
ATOM   3967  CB  LYS A 251      88.484  56.774  57.515  1.00  7.79              
ATOM   3968  HB1 LYS A 251      88.432  55.703  57.717  1.00  7.79              
ATOM   3969  HB2 LYS A 251      89.379  57.148  58.019  1.00  7.79              
ATOM   3970  CG  LYS A 251      88.609  56.991  55.995  1.00  7.79              
ATOM   3971  HG1 LYS A 251      88.277  57.992  55.723  1.00  7.79              
ATOM   3972  HG2 LYS A 251      87.976  56.273  55.474  1.00  7.79              
ATOM   3973  CD  LYS A 251      90.067  56.825  55.539  1.00  7.79              
ATOM   3974  HD1 LYS A 251      90.394  55.801  55.732  1.00  7.79              
ATOM   3975  HD2 LYS A 251      90.693  57.514  56.110  1.00  7.79              
ATOM   3976  CE  LYS A 251      90.206  57.148  54.046  1.00  7.79              
ATOM   3977  HE1 LYS A 251      89.767  58.135  53.865  1.00  7.79              
ATOM   3978  HE2 LYS A 251      89.637  56.409  53.472  1.00  7.79              
ATOM   3979  NZ  LYS A 251      91.632  57.149  53.619  1.00  7.79              
ATOM   3980  HZ1 LYS A 251      91.698  57.356  52.629  1.00  7.79              
ATOM   3981  HZ2 LYS A 251      92.143  57.854  54.135  1.00  7.79              
ATOM   3982  HZ3 LYS A 251      92.050  56.244  53.795  1.00  7.79              
ATOM   3983  C   LYS A 251      87.374  59.010  58.180  1.00  7.79              
ATOM   3984  O   LYS A 251      88.358  59.560  57.693  1.00  7.79              
ATOM   3985  N   LYS A 252      86.312  59.703  58.620  1.00  8.40              
ATOM   3986  H   LYS A 252      85.607  59.161  59.110  1.00  8.40              
ATOM   3987  CA  LYS A 252      85.963  61.092  58.267  1.00  8.40              
ATOM   3988  HA  LYS A 252      85.644  61.118  57.225  1.00  8.40              
ATOM   3989  CB  LYS A 252      84.808  61.608  59.137  1.00  8.40              
ATOM   3990  HB1 LYS A 252      84.651  62.654  58.867  1.00  8.40              
ATOM   3991  HB2 LYS A 252      85.122  61.561  60.180  1.00  8.40              
ATOM   3992  CG  LYS A 252      83.471  60.873  58.965  1.00  8.40              
ATOM   3993  HG1 LYS A 252      83.505  59.908  59.472  1.00  8.40              
ATOM   3994  HG2 LYS A 252      83.316  60.703  57.898  1.00  8.40              
ATOM   3995  CD  LYS A 252      82.261  61.682  59.479  1.00  8.40              
ATOM   3996  HD1 LYS A 252      81.360  61.199  59.098  1.00  8.40              
ATOM   3997  HD2 LYS A 252      82.295  62.684  59.048  1.00  8.40              
ATOM   3998  CE  LYS A 252      82.101  61.800  61.004  1.00  8.40              
ATOM   3999  HE1 LYS A 252      81.963  60.804  61.436  1.00  8.40              
ATOM   4000  HE2 LYS A 252      81.194  62.378  61.201  1.00  8.40              
ATOM   4001  NZ  LYS A 252      83.246  62.469  61.653  1.00  8.40              
ATOM   4002  HZ1 LYS A 252      82.990  63.100  62.405  1.00  8.40              
ATOM   4003  HZ2 LYS A 252      83.899  61.807  62.060  1.00  8.40              
ATOM   4004  HZ3 LYS A 252      83.779  63.097  61.048  1.00  8.40              
ATOM   4005  C   LYS A 252      87.119  62.081  58.353  1.00  8.40              
ATOM   4006  O   LYS A 252      87.392  62.817  57.409  1.00  8.40              
ATOM   4007  N   GLY A 253      87.827  62.042  59.475  1.00  8.47              
ATOM   4008  H   GLY A 253      87.486  61.452  60.217  1.00  8.47              
ATOM   4009  CA  GLY A 253      89.191  62.524  59.593  1.00  8.47              
ATOM   4010  HA1 GLY A 253      89.754  62.183  58.724  1.00  8.47              
ATOM   4011  HA2 GLY A 253      89.641  62.071  60.477  1.00  8.47              
ATOM   4012  C   GLY A 253      89.369  64.044  59.704  1.00  8.47              
ATOM   4013  O   GLY A 253      89.990  64.500  60.660  1.00  8.47              
ATOM   4014  N   LYS A 254      88.824  64.854  58.781  1.00  8.51              
ATOM   4015  H   LYS A 254      88.284  64.437  58.028  1.00  8.51              
ATOM   4016  CA  LYS A 254      89.029  66.317  58.823  1.00  8.51              
ATOM   4017  HA  LYS A 254      90.106  66.497  58.839  1.00  8.51              
ATOM   4018  CB  LYS A 254      88.442  67.044  57.592  1.00  8.51              
ATOM   4019  HB1 LYS A 254      87.356  67.094  57.681  1.00  8.51              
ATOM   4020  HB2 LYS A 254      88.666  66.441  56.710  1.00  8.51              
ATOM   4021  CG  LYS A 254      89.000  68.470  57.319  1.00  8.51              
ATOM   4022  HG1 LYS A 254      88.571  68.790  56.368  1.00  8.51              
ATOM   4023  HG2 LYS A 254      90.076  68.391  57.155  1.00  8.51              
ATOM   4024  CD  LYS A 254      88.722  69.608  58.340  1.00  8.51              
ATOM   4025  HD1 LYS A 254      87.948  69.304  59.043  1.00  8.51              
ATOM   4026  HD2 LYS A 254      88.336  70.476  57.804  1.00  8.51              
ATOM   4027  CE  LYS A 254      90.008  70.049  59.079  1.00  8.51              
ATOM   4028  HE1 LYS A 254      90.567  70.745  58.447  1.00  8.51              
ATOM   4029  HE2 LYS A 254      90.633  69.163  59.221  1.00  8.51              
ATOM   4030  NZ  LYS A 254      89.784  70.660  60.418  1.00  8.51              
ATOM   4031  HZ1 LYS A 254      89.245  71.525  60.429  1.00  8.51              
ATOM   4032  HZ2 LYS A 254      89.387  69.992  61.066  1.00  8.51              
ATOM   4033  HZ3 LYS A 254      90.680  70.957  60.803  1.00  8.51              
ATOM   4034  C   LYS A 254      88.486  66.937  60.107  1.00  8.51              
ATOM   4035  O   LYS A 254      89.118  67.789  60.727  1.00  8.51              
ATOM   4036  N   ASP A 255      87.300  66.495  60.493  1.00  7.68              
ATOM   4037  H   ASP A 255      86.847  65.776  59.948  1.00  7.68              
ATOM   4038  CA  ASP A 255      86.633  66.912  61.714  1.00  7.68              
ATOM   4039  HA  ASP A 255      86.805  67.975  61.887  1.00  7.68              
ATOM   4040  CB  ASP A 255      85.124  66.683  61.514  1.00  7.68              
ATOM   4041  HB1 ASP A 255      84.813  67.088  60.549  1.00  7.68              
ATOM   4042  HB2 ASP A 255      84.578  67.234  62.283  1.00  7.68              
ATOM   4043  CG  ASP A 255      84.724  65.198  61.594  1.00  7.68              
ATOM   4044  OD1 ASP A 255      84.086  64.790  62.588  1.00  7.68              
ATOM   4045  OD2 ASP A 255      85.008  64.418  60.655  1.00  7.68              
ATOM   4046  C   ASP A 255      87.090  66.151  62.975  1.00  7.68              
ATOM   4047  O   ASP A 255      86.496  66.288  64.041  1.00  7.68              
ATOM   4048  N   GLY A 256      88.078  65.266  62.841  1.00  7.75              
ATOM   4049  H   GLY A 256      88.565  65.216  61.963  1.00  7.75              
ATOM   4050  CA  GLY A 256      88.534  64.382  63.901  1.00  7.75              
ATOM   4051  HA1 GLY A 256      88.543  64.941  64.835  1.00  7.75              
ATOM   4052  HA2 GLY A 256      89.554  64.080  63.671  1.00  7.75              
ATOM   4053  C   GLY A 256      87.727  63.114  64.096  1.00  7.75              
ATOM   4054  O   GLY A 256      88.288  62.034  64.287  1.00  7.75              
ATOM   4055  N   SER A 257      86.400  63.226  64.075  1.00  6.58              
ATOM   4056  H   SER A 257      86.049  64.152  63.852  1.00  6.58              
ATOM   4057  CA  SER A 257      85.591  62.298  64.874  1.00  6.58              
ATOM   4058  HA  SER A 257      86.102  62.207  65.834  1.00  6.58              
ATOM   4059  CB  SER A 257      84.248  62.968  65.175  1.00  6.58              
ATOM   4060  HB1 SER A 257      83.679  63.077  64.259  1.00  6.58              
ATOM   4061  HB2 SER A 257      84.405  63.956  65.610  1.00  6.58              
ATOM   4062  OG  SER A 257      83.477  62.189  66.078  1.00  6.58              
ATOM   4063  HG  SER A 257      82.622  62.612  66.170  1.00  6.58              
ATOM   4064  C   SER A 257      85.357  60.918  64.277  1.00  6.58              
ATOM   4065  O   SER A 257      84.638  60.762  63.297  1.00  6.58              
ATOM   4066  N   ILE A 258      85.918  59.916  64.939  1.00  6.80              
ATOM   4067  H   ILE A 258      86.762  60.120  65.460  1.00  6.80              
ATOM   4068  CA  ILE A 258      85.295  58.706  65.532  1.00  6.80              
ATOM   4069  HA  ILE A 258      84.433  58.982  66.108  1.00  6.80              
ATOM   4070  CB  ILE A 258      84.889  57.613  64.489  1.00  6.80              
ATOM   4071  HB  ILE A 258      84.807  56.667  65.025  1.00  6.80              
ATOM   4072  CG2 ILE A 258      83.469  57.855  63.953  1.00  6.80              
ATOM   4073 1HG2 ILE A 258      82.793  58.116  64.760  1.00  6.80              
ATOM   4074 2HG2 ILE A 258      83.459  58.629  63.199  1.00  6.80              
ATOM   4075 3HG2 ILE A 258      83.105  56.947  63.497  1.00  6.80              
ATOM   4076  CG1 ILE A 258      85.927  57.397  63.366  1.00  6.80              
ATOM   4077 1HG1 ILE A 258      86.909  57.287  63.822  1.00  6.80              
ATOM   4078 2HG1 ILE A 258      85.952  58.270  62.717  1.00  6.80              
ATOM   4079  CD1 ILE A 258      85.656  56.153  62.510  1.00  6.80              
ATOM   4080  HD1 ILE A 258      84.736  56.264  61.948  1.00  6.80              
ATOM   4081  HD2 ILE A 258      86.461  56.021  61.794  1.00  6.80              
ATOM   4082  HD3 ILE A 258      85.595  55.268  63.136  1.00  6.80              
ATOM   4083  C   ILE A 258      86.355  58.166  66.490  1.00  6.80              
ATOM   4084  O   ILE A 258      87.472  58.672  66.566  1.00  6.80              
ATOM   4085  N   LEU A 259      85.999  57.144  67.250  1.00  6.38              
ATOM   4086  H   LEU A 259      85.106  56.709  67.114  1.00  6.38              
ATOM   4087  CA  LEU A 259      86.776  56.754  68.393  1.00  6.38              
ATOM   4088  HA  LEU A 259      87.827  57.026  68.271  1.00  6.38              
ATOM   4089  CB  LEU A 259      86.246  57.462  69.681  1.00  6.38              
ATOM   4090  HB1 LEU A 259      87.122  57.744  70.265  1.00  6.38              
ATOM   4091  HB2 LEU A 259      85.708  56.752  70.302  1.00  6.38              
ATOM   4092  CG  LEU A 259      85.317  58.705  69.619  1.00  6.38              
ATOM   4093  HG  LEU A 259      85.758  59.461  68.971  1.00  6.38              
ATOM   4094  CD1 LEU A 259      83.874  58.410  69.170  1.00  6.38              
ATOM   4095 1HD1 LEU A 259      83.838  57.997  68.169  1.00  6.38              
ATOM   4096 2HD1 LEU A 259      83.406  57.703  69.850  1.00  6.38              
ATOM   4097 3HD1 LEU A 259      83.303  59.338  69.169  1.00  6.38              
ATOM   4098  CD2 LEU A 259      85.144  59.291  71.024  1.00  6.38              
ATOM   4099 1HD2 LEU A 259      84.623  58.589  71.673  1.00  6.38              
ATOM   4100 2HD2 LEU A 259      86.117  59.486  71.459  1.00  6.38              
ATOM   4101 3HD2 LEU A 259      84.581  60.222  70.972  1.00  6.38              
ATOM   4102  C   LEU A 259      86.668  55.215  68.492  1.00  6.38              
ATOM   4103  O   LEU A 259      85.647  54.722  68.951  1.00  6.38              
ATOM   4104  N   PRO A 260      87.639  54.422  68.004  1.00  5.26              
ATOM   4105  CD  PRO A 260      88.820  54.831  67.273  1.00  5.26              
ATOM   4106  HD1 PRO A 260      89.576  55.165  67.978  1.00  5.26              
ATOM   4107  HD2 PRO A 260      88.598  55.612  66.541  1.00  5.26              
ATOM   4108  CG  PRO A 260      89.314  53.572  66.565  1.00  5.26              
ATOM   4109  HG1 PRO A 260      90.391  53.597  66.407  1.00  5.26              
ATOM   4110  HG2 PRO A 260      88.803  53.472  65.605  1.00  5.26              
ATOM   4111  CB  PRO A 260      88.870  52.456  67.510  1.00  5.26              
ATOM   4112  HB1 PRO A 260      89.552  52.391  68.357  1.00  5.26              
ATOM   4113  HB2 PRO A 260      88.792  51.506  67.000  1.00  5.26              
ATOM   4114  CA  PRO A 260      87.505  52.965  67.987  1.00  5.26              
ATOM   4115  HA  PRO A 260      86.769  52.708  67.224  1.00  5.26              
ATOM   4116  C   PRO A 260      87.060  52.310  69.350  1.00  5.26              
ATOM   4117  O   PRO A 260      86.328  51.353  69.153  1.00  5.26              
ATOM   4118  N   PRO A 261      87.208  52.725  70.691  1.00  4.86              
ATOM   4119  CD  PRO A 261      85.983  52.867  71.439  1.00  4.86              
ATOM   4120  HD1 PRO A 261      86.030  52.164  72.258  1.00  4.86              
ATOM   4121  HD2 PRO A 261      85.090  52.694  70.845  1.00  4.86              
ATOM   4122  CG  PRO A 261      85.941  54.282  72.031  1.00  4.86              
ATOM   4123  HG1 PRO A 261      85.700  54.252  73.098  1.00  4.86              
ATOM   4124  HG2 PRO A 261      85.233  54.908  71.493  1.00  4.86              
ATOM   4125  CB  PRO A 261      87.356  54.800  71.859  1.00  4.86              
ATOM   4126  HB1 PRO A 261      87.689  55.303  72.745  1.00  4.86              
ATOM   4127  HB2 PRO A 261      87.441  55.460  70.993  1.00  4.86              
ATOM   4128  CA  PRO A 261      88.137  53.523  71.549  1.00  4.86              
ATOM   4129  HA  PRO A 261      88.985  53.773  70.965  1.00  4.86              
ATOM   4130  C   PRO A 261      88.679  52.921  72.865  1.00  4.86              
ATOM   4131  O   PRO A 261      88.340  51.806  73.233  1.00  4.86              
ATOM   4132  N   GLN A 262      89.411  53.736  73.638  1.00  4.56              
ATOM   4133  H   GLN A 262      89.697  54.609  73.226  1.00  4.56              
ATOM   4134  CA  GLN A 262      89.574  53.576  75.088  1.00  4.56              
ATOM   4135  HA  GLN A 262      89.024  52.688  75.399  1.00  4.56              
ATOM   4136  CB  GLN A 262      91.065  53.299  75.404  1.00  4.56              
ATOM   4137  HB1 GLN A 262      91.625  54.172  75.063  1.00  4.56              
ATOM   4138  HB2 GLN A 262      91.389  52.443  74.812  1.00  4.56              
ATOM   4139  CG  GLN A 262      91.422  53.051  76.888  1.00  4.56              
ATOM   4140  HG1 GLN A 262      90.956  53.821  77.500  1.00  4.56              
ATOM   4141  HG2 GLN A 262      92.498  53.195  76.984  1.00  4.56              
ATOM   4142  CD  GLN A 262      91.105  51.665  77.466  1.00  4.56              
ATOM   4143  OE1 GLN A 262      91.087  50.633  76.812  1.00  4.56              
ATOM   4144  NE2 GLN A 262      90.904  51.566  78.770  1.00  4.56              
ATOM   4145 1HE2 GLN A 262      90.837  52.392  79.338  1.00  4.56              
ATOM   4146 2HE2 GLN A 262      90.692  50.652  79.131  1.00  4.56              
ATOM   4147  C   GLN A 262      89.011  54.783  75.850  1.00  4.56              
ATOM   4148  O   GLN A 262      89.256  55.926  75.489  1.00  4.56              
ATOM   4149  N   LEU A 263      88.251  54.537  76.919  1.00  4.47              
ATOM   4150  H   LEU A 263      88.096  53.573  77.210  1.00  4.47              
ATOM   4151  CA  LEU A 263      87.585  55.567  77.742  1.00  4.47              
ATOM   4152  HA  LEU A 263      87.945  56.554  77.460  1.00  4.47              
ATOM   4153  CB  LEU A 263      86.056  55.475  77.509  1.00  4.47              
ATOM   4154  HB1 LEU A 263      85.768  54.424  77.574  1.00  4.47              
ATOM   4155  HB2 LEU A 263      85.822  55.825  76.504  1.00  4.47              
ATOM   4156  CG  LEU A 263      85.187  56.248  78.531  1.00  4.47              
ATOM   4157  HG  LEU A 263      85.420  55.910  79.539  1.00  4.47              
ATOM   4158  CD1 LEU A 263      85.378  57.760  78.479  1.00  4.47              
ATOM   4159 1HD1 LEU A 263      86.421  58.014  78.635  1.00  4.47              
ATOM   4160 2HD1 LEU A 263      85.053  58.140  77.514  1.00  4.47              
ATOM   4161 3HD1 LEU A 263      84.792  58.235  79.265  1.00  4.47              
ATOM   4162  CD2 LEU A 263      83.700  55.985  78.295  1.00  4.47              
ATOM   4163 1HD2 LEU A 263      83.100  56.599  78.967  1.00  4.47              
ATOM   4164 2HD2 LEU A 263      83.434  56.233  77.269  1.00  4.47              
ATOM   4165 3HD2 LEU A 263      83.482  54.940  78.507  1.00  4.47              
ATOM   4166  C   LEU A 263      87.920  55.302  79.192  1.00  4.47              
ATOM   4167  O   LEU A 263      87.825  54.163  79.656  1.00  4.47              
ATOM   4168  N   ALA A 264      88.284  56.340  79.936  1.00  4.20              
ATOM   4169  H   ALA A 264      88.349  57.266  79.519  1.00  4.20              
ATOM   4170  CA  ALA A 264      88.682  56.196  81.321  1.00  4.20              
ATOM   4171  HA  ALA A 264      88.199  55.317  81.750  1.00  4.20              
ATOM   4172  CB  ALA A 264      90.206  55.974  81.352  1.00  4.20              
ATOM   4173  HB1 ALA A 264      90.537  55.820  82.377  1.00  4.20              
ATOM   4174  HB2 ALA A 264      90.475  55.102  80.755  1.00  4.20              
ATOM   4175  HB3 ALA A 264      90.705  56.851  80.940  1.00  4.20              
ATOM   4176  C   ALA A 264      88.307  57.400  82.169  1.00  4.20              
ATOM   4177  O   ALA A 264      88.181  58.522  81.669  1.00  4.20              
ATOM   4178  N   LEU A 265      88.174  57.159  83.478  1.00  4.09              
ATOM   4179  H   LEU A 265      88.290  56.201  83.797  1.00  4.09              
ATOM   4180  CA  LEU A 265      88.489  58.177  84.463  1.00  4.09              
ATOM   4181  HA  LEU A 265      88.155  59.140  84.078  1.00  4.09              
ATOM   4182  CB  LEU A 265      87.710  57.926  85.771  1.00  4.09              
ATOM   4183  HB1 LEU A 265      86.667  57.751  85.503  1.00  4.09              
ATOM   4184  HB2 LEU A 265      87.726  58.847  86.355  1.00  4.09              
ATOM   4185  CG  LEU A 265      88.213  56.763  86.652  1.00  4.09              
ATOM   4186  HG  LEU A 265      88.802  56.073  86.058  1.00  4.09              
ATOM   4187  CD1 LEU A 265      89.063  57.273  87.822  1.00  4.09              
ATOM   4188 1HD1 LEU A 265      89.401  56.432  88.426  1.00  4.09              
ATOM   4189 2HD1 LEU A 265      89.944  57.785  87.434  1.00  4.09              
ATOM   4190 3HD1 LEU A 265      88.487  57.965  88.432  1.00  4.09              
ATOM   4191  CD2 LEU A 265      87.044  55.969  87.237  1.00  4.09              
ATOM   4192 1HD2 LEU A 265      87.425  55.161  87.862  1.00  4.09              
ATOM   4193 2HD2 LEU A 265      86.407  56.622  87.836  1.00  4.09              
ATOM   4194 3HD2 LEU A 265      86.459  55.535  86.427  1.00  4.09              
ATOM   4195  C   LEU A 265      90.013  58.236  84.625  1.00  4.09              
ATOM   4196  O   LEU A 265      90.683  57.223  84.827  1.00  4.09              
ATOM   4197  N   PHE A 266      90.566  59.431  84.483  1.00  4.04              
ATOM   4198  H   PHE A 266      89.970  60.213  84.230  1.00  4.04              
ATOM   4199  CA  PHE A 266      91.865  59.775  85.038  1.00  4.04              
ATOM   4200  HA  PHE A 266      92.582  58.971  84.888  1.00  4.04              
ATOM   4201  CB  PHE A 266      92.319  61.046  84.303  1.00  4.04              
ATOM   4202  HB1 PHE A 266      91.607  61.843  84.513  1.00  4.04              
ATOM   4203  HB2 PHE A 266      92.269  60.869  83.231  1.00  4.04              
ATOM   4204  CG  PHE A 266      93.689  61.596  84.636  1.00  4.04              
ATOM   4205  CD1 PHE A 266      93.918  62.249  85.862  1.00  4.04              
ATOM   4206  HD1 PHE A 266      93.135  62.318  86.602  1.00  4.04              
ATOM   4207  CE1 PHE A 266      95.159  62.847  86.123  1.00  4.04              
ATOM   4208  HE1 PHE A 266      95.338  63.285  87.094  1.00  4.04              
ATOM   4209  CZ  PHE A 266      96.132  62.910  85.111  1.00  4.04              
ATOM   4210  HZ  PHE A 266      97.079  63.398  85.289  1.00  4.04              
ATOM   4211  CE2 PHE A 266      95.907  62.254  83.893  1.00  4.04              
ATOM   4212  HE2 PHE A 266      96.680  62.225  83.147  1.00  4.04              
ATOM   4213  CD2 PHE A 266      94.702  61.575  83.663  1.00  4.04              
ATOM   4214  HD2 PHE A 266      94.545  61.066  82.724  1.00  4.04              
ATOM   4215  C   PHE A 266      91.686  60.097  86.514  1.00  4.04              
ATOM   4216  O   PHE A 266      90.694  60.749  86.853  1.00  4.04              
ATOM   4217  N   ALA A 267      92.675  59.770  87.345  1.00  4.04              
ATOM   4218  H   ALA A 267      93.423  59.187  86.979  1.00  4.04              
ATOM   4219  CA  ALA A 267      92.792  60.289  88.707  1.00  4.04              
ATOM   4220  HA  ALA A 267      92.231  61.220  88.784  1.00  4.04              
ATOM   4221  CB  ALA A 267      92.153  59.280  89.672  1.00  4.04              
ATOM   4222  HB1 ALA A 267      92.221  59.661  90.692  1.00  4.04              
ATOM   4223  HB2 ALA A 267      91.102  59.141  89.417  1.00  4.04              
ATOM   4224  HB3 ALA A 267      92.670  58.323  89.607  1.00  4.04              
ATOM   4225  C   ALA A 267      94.236  60.578  89.093  1.00  4.04              
ATOM   4226  O   ALA A 267      95.079  59.677  89.007  1.00  4.04              
ATOM   4227  N   ILE A 268      94.529  61.811  89.534  1.00  4.00              
ATOM   4228  H   ILE A 268      93.778  62.489  89.656  1.00  4.00              
ATOM   4229  CA  ILE A 268      95.857  62.094  90.085  1.00  4.00              
ATOM   4230  HA  ILE A 268      96.577  61.824  89.312  1.00  4.00              
ATOM   4231  CB  ILE A 268      96.106  63.570  90.452  1.00  4.00              
ATOM   4232  HB  ILE A 268      95.680  64.122  89.632  1.00  4.00              
ATOM   4233  CG2 ILE A 268      95.368  64.003  91.731  1.00  4.00              
ATOM   4234 1HG2 ILE A 268      95.353  65.090  91.803  1.00  4.00              
ATOM   4235 2HG2 ILE A 268      94.342  63.638  91.694  1.00  4.00              
ATOM   4236 3HG2 ILE A 268      95.846  63.594  92.617  1.00  4.00              
ATOM   4237  CG1 ILE A 268      97.644  63.829  90.511  1.00  4.00              
ATOM   4238 1HG1 ILE A 268      98.074  63.548  89.552  1.00  4.00              
ATOM   4239 2HG1 ILE A 268      98.091  63.171  91.240  1.00  4.00              
ATOM   4240  CD1 ILE A 268      98.201  65.214  90.864  1.00  4.00              
ATOM   4241  HD1 ILE A 268      99.257  65.112  91.108  1.00  4.00              
ATOM   4242  HD2 ILE A 268      98.144  65.896  90.025  1.00  4.00              
ATOM   4243  HD3 ILE A 268      97.678  65.636  91.713  1.00  4.00              
ATOM   4244  C   ILE A 268      96.109  61.191  91.302  1.00  4.00              
ATOM   4245  O   ILE A 268      95.218  60.887  92.093  1.00  4.00              
ATOM   4246  N   ALA A 269      97.367  60.835  91.499  1.00  4.19              
ATOM   4247  H   ALA A 269      98.046  61.087  90.789  1.00  4.19              
ATOM   4248  CA  ALA A 269      97.863  60.182  92.687  1.00  4.19              
ATOM   4249  HA  ALA A 269      97.047  59.620  93.147  1.00  4.19              
ATOM   4250  CB  ALA A 269      98.929  59.172  92.235  1.00  4.19              
ATOM   4251  HB1 ALA A 269      99.261  58.581  93.089  1.00  4.19              
ATOM   4252  HB2 ALA A 269      98.513  58.499  91.485  1.00  4.19              
ATOM   4253  HB3 ALA A 269      99.784  59.700  91.811  1.00  4.19              
ATOM   4254  C   ALA A 269      98.407  61.147  93.771  1.00  4.19              
ATOM   4255  O   ALA A 269      99.119  60.734  94.683  1.00  4.19              
ATOM   4256  N   THR A 270      98.124  62.448  93.685  1.00  4.15              
ATOM   4257  H   THR A 270      97.543  62.756  92.920  1.00  4.15              
ATOM   4258  CA  THR A 270      98.660  63.472  94.598  1.00  4.15              
ATOM   4259  HA  THR A 270      98.970  62.989  95.521  1.00  4.15              
ATOM   4260  CB  THR A 270      99.924  64.152  94.044  1.00  4.15              
ATOM   4261  HB  THR A 270      99.662  64.809  93.218  1.00  4.15              
ATOM   4262  CG2 THR A 270     100.644  64.971  95.112  1.00  4.15              
ATOM   4263 1HG2 THR A 270     101.551  65.400  94.688  1.00  4.15              
ATOM   4264 2HG2 THR A 270     100.004  65.787  95.447  1.00  4.15              
ATOM   4265 3HG2 THR A 270     100.908  64.340  95.961  1.00  4.15              
ATOM   4266  OG1 THR A 270     100.850  63.191  93.583  1.00  4.15              
ATOM   4267  HG1 THR A 270     100.728  62.380  94.091  1.00  4.15              
ATOM   4268  C   THR A 270      97.583  64.495  94.937  1.00  4.15              
ATOM   4269  O   THR A 270      97.290  65.347  94.111  1.00  4.15              
ATOM   4270  N   PRO A 271      96.875  64.348  96.068  1.00  4.32              
ATOM   4271  CD  PRO A 271      97.207  63.496  97.203  1.00  4.32              
ATOM   4272  HD1 PRO A 271      98.171  63.769  97.634  1.00  4.32              
ATOM   4273  HD2 PRO A 271      97.214  62.451  96.888  1.00  4.32              
ATOM   4274  CG  PRO A 271      96.093  63.711  98.225  1.00  4.32              
ATOM   4275  HG1 PRO A 271      96.313  64.588  98.836  1.00  4.32              
ATOM   4276  HG2 PRO A 271      95.939  62.831  98.849  1.00  4.32              
ATOM   4277  CB  PRO A 271      94.893  63.991  97.323  1.00  4.32              
ATOM   4278  HB1 PRO A 271      94.096  64.510  97.851  1.00  4.32              
ATOM   4279  HB2 PRO A 271      94.516  63.047  96.927  1.00  4.32              
ATOM   4280  CA  PRO A 271      95.497  64.815  96.176  1.00  4.32              
ATOM   4281  HA  PRO A 271      94.962  64.537  95.266  1.00  4.32              
ATOM   4282  C   PRO A 271      95.333  66.330  96.347  1.00  4.32              
ATOM   4283  O   PRO A 271      95.273  66.830  97.466  1.00  4.32              
ATOM   4284  N   LEU A 272      95.194  67.055  95.233  1.00  4.27              
ATOM   4285  H   LEU A 272      95.369  66.593  94.353  1.00  4.27              
ATOM   4286  CA  LEU A 272      94.846  68.479  95.208  1.00  4.27              
ATOM   4287  HA  LEU A 272      95.678  69.022  95.658  1.00  4.27              
ATOM   4288  CB  LEU A 272      94.675  68.991  93.759  1.00  4.27              
ATOM   4289  HB1 LEU A 272      93.998  69.847  93.778  1.00  4.27              
ATOM   4290  HB2 LEU A 272      94.182  68.217  93.181  1.00  4.27              
ATOM   4291  CG  LEU A 272      95.918  69.439  92.967  1.00  4.27              
ATOM   4292  HG  LEU A 272      95.565  69.835  92.015  1.00  4.27              
ATOM   4293  CD1 LEU A 272      96.712  70.550  93.661  1.00  4.27              
ATOM   4294 1HD1 LEU A 272      97.482  70.922  92.984  1.00  4.27              
ATOM   4295 2HD1 LEU A 272      96.041  71.372  93.909  1.00  4.27              
ATOM   4296 3HD1 LEU A 272      97.191  70.184  94.569  1.00  4.27              
ATOM   4297  CD2 LEU A 272      96.858  68.278  92.654  1.00  4.27              
ATOM   4298 1HD2 LEU A 272      97.640  68.613  91.971  1.00  4.27              
ATOM   4299 2HD2 LEU A 272      97.319  67.907  93.570  1.00  4.27              
ATOM   4300 3HD2 LEU A 272      96.293  67.480  92.176  1.00  4.27              
ATOM   4301  C   LEU A 272      93.605  68.808  96.057  1.00  4.27              
ATOM   4302  O   LEU A 272      92.472  68.518  95.679  1.00  4.27              
ATOM   4303  N   GLN A 273      93.832  69.444  97.208  1.00  4.34              
ATOM   4304  H   GLN A 273      94.793  69.598  97.482  1.00  4.34              
ATOM   4305  CA  GLN A 273      92.772  69.959  98.080  1.00  4.34              
ATOM   4306  HA  GLN A 273      91.904  69.303  97.993  1.00  4.34              
ATOM   4307  CB  GLN A 273      93.217  69.954  99.558  1.00  4.34              
ATOM   4308  HB1 GLN A 273      92.379  70.297 100.168  1.00  4.34              
ATOM   4309  HB2 GLN A 273      94.036  70.659  99.700  1.00  4.34              
ATOM   4310  CG  GLN A 273      93.661  68.587 100.093  1.00  4.34              
ATOM   4311  HG1 GLN A 273      93.834  68.663 101.166  1.00  4.34              
ATOM   4312  HG2 GLN A 273      94.607  68.307  99.628  1.00  4.34              
ATOM   4313  CD  GLN A 273      92.621  67.501  99.846  1.00  4.34              
ATOM   4314  OE1 GLN A 273      91.545  67.479 100.417  1.00  4.34              
ATOM   4315  NE2 GLN A 273      92.896  66.570  98.967  1.00  4.34              
ATOM   4316 1HE2 GLN A 273      93.782  66.614  98.472  1.00  4.34              
ATOM   4317 2HE2 GLN A 273      92.180  65.894  98.786  1.00  4.34              
ATOM   4318  C   GLN A 273      92.279  71.374  97.715  1.00  4.34              
ATOM   4319  O   GLN A 273      91.110  71.666  97.993  1.00  4.34              
ATOM   4320  N   PRO A 274      93.097  72.265  97.104  1.00  4.44              
ATOM   4321  CD  PRO A 274      94.538  72.368  97.315  1.00  4.44              
ATOM   4322  HD1 PRO A 274      95.043  72.455  96.352  1.00  4.44              
ATOM   4323  HD2 PRO A 274      94.969  71.543  97.876  1.00  4.44              
ATOM   4324  CG  PRO A 274      94.717  73.657  98.115  1.00  4.44              
ATOM   4325  HG1 PRO A 274      95.665  74.142  97.887  1.00  4.44              
ATOM   4326  HG2 PRO A 274      94.663  73.433  99.181  1.00  4.44              
ATOM   4327  CB  PRO A 274      93.515  74.521  97.714  1.00  4.44              
ATOM   4328  HB1 PRO A 274      93.835  75.442  97.223  1.00  4.44              
ATOM   4329  HB2 PRO A 274      92.949  74.785  98.605  1.00  4.44              
ATOM   4330  CA  PRO A 274      92.659  73.624  96.796  1.00  4.44              
ATOM   4331  HA  PRO A 274      91.617  73.781  97.073  1.00  4.44              
ATOM   4332  C   PRO A 274      92.781  74.008  95.308  1.00  4.44              
ATOM   4333  O   PRO A 274      93.748  74.662  94.905  1.00  4.44              
ATOM   4334  N   PRO A 275      91.829  73.584  94.459  1.00  4.61              
ATOM   4335  CD  PRO A 275      90.795  72.590  94.708  1.00  4.61              
ATOM   4336  HD1 PRO A 275      89.854  73.091  94.934  1.00  4.61              
ATOM   4337  HD2 PRO A 275      91.053  71.897  95.500  1.00  4.61              
ATOM   4338  CG  PRO A 275      90.680  71.816  93.402  1.00  4.61              
ATOM   4339  HG1 PRO A 275      89.698  71.354  93.285  1.00  4.61              
ATOM   4340  HG2 PRO A 275      91.471  71.066  93.350  1.00  4.61              
ATOM   4341  CB  PRO A 275      90.927  72.900  92.360  1.00  4.61              
ATOM   4342  HB1 PRO A 275      89.978  73.355  92.103  1.00  4.61              
ATOM   4343  HB2 PRO A 275      91.397  72.488  91.466  1.00  4.61              
ATOM   4344  CA  PRO A 275      91.830  73.938  93.043  1.00  4.61              
ATOM   4345  HA  PRO A 275      92.842  73.798  92.659  1.00  4.61              
ATOM   4346  C   PRO A 275      91.400  75.357  92.682  1.00  4.61              
ATOM   4347  O   PRO A 275      91.082  76.147  93.564  1.00  4.61              
ATOM   4348  N   SER A 276      91.346  75.650  91.378  1.00  4.61              
ATOM   4349  H   SER A 276      91.458  74.883  90.720  1.00  4.61              
ATOM   4350  CA  SER A 276      90.731  76.859  90.816  1.00  4.61              
ATOM   4351  HA  SER A 276      91.057  77.728  91.378  1.00  4.61              
ATOM   4352  CB  SER A 276      91.201  77.014  89.345  1.00  4.61              
ATOM   4353  HB1 SER A 276      90.765  76.223  88.734  1.00  4.61              
ATOM   4354  HB2 SER A 276      92.285  76.915  89.302  1.00  4.61              
ATOM   4355  OG  SER A 276      90.837  78.279  88.800  1.00  4.61              
ATOM   4356  HG  SER A 276      90.971  78.303  87.819  1.00  4.61              
ATOM   4357  C   SER A 276      89.191  76.791  90.912  1.00  4.61              
ATOM   4358  O   SER A 276      88.646  76.153  91.817  1.00  4.61              
ATOM   4359  N   ILE A 277      88.476  77.425  89.968  1.00  4.64              
ATOM   4360  H   ILE A 277      89.009  78.085  89.415  1.00  4.64              
ATOM   4361  CA  ILE A 277      87.102  77.089  89.562  1.00  4.64              
ATOM   4362  HA  ILE A 277      86.894  76.093  89.956  1.00  4.64              
ATOM   4363  CB  ILE A 277      85.986  78.021  90.107  1.00  4.64              
ATOM   4364  HB  ILE A 277      85.042  77.522  89.878  1.00  4.64              
ATOM   4365  CG2 ILE A 277      86.007  78.111  91.635  1.00  4.64              
ATOM   4366 1HG2 ILE A 277      85.127  78.633  92.004  1.00  4.64              
ATOM   4367 2HG2 ILE A 277      85.994  77.097  92.032  1.00  4.64              
ATOM   4368 3HG2 ILE A 277      86.904  78.621  91.970  1.00  4.64              
ATOM   4369  CG1 ILE A 277      85.913  79.398  89.400  1.00  4.64              
ATOM   4370 1HG1 ILE A 277      85.991  79.279  88.321  1.00  4.64              
ATOM   4371 2HG1 ILE A 277      86.748  80.015  89.705  1.00  4.64              
ATOM   4372  CD1 ILE A 277      84.587  80.129  89.643  1.00  4.64              
ATOM   4373  HD1 ILE A 277      84.594  81.076  89.101  1.00  4.64              
ATOM   4374  HD2 ILE A 277      83.760  79.521  89.273  1.00  4.64              
ATOM   4375  HD3 ILE A 277      84.440  80.327  90.702  1.00  4.64              
ATOM   4376  C   ILE A 277      86.879  76.963  88.059  1.00  4.64              
ATOM   4377  O   ILE A 277      85.773  76.588  87.682  1.00  4.64              
ATOM   4378  N   LEU A 278      87.883  77.269  87.231  1.00  4.60              
ATOM   4379  H   LEU A 278      88.750  77.547  87.672  1.00  4.60              
ATOM   4380  CA  LEU A 278      87.957  77.154  85.766  1.00  4.60              
ATOM   4381  HA  LEU A 278      88.864  77.679  85.497  1.00  4.60              
ATOM   4382  CB  LEU A 278      88.209  75.667  85.373  1.00  4.60              
ATOM   4383  HB1 LEU A 278      89.093  75.301  85.899  1.00  4.60              
ATOM   4384  HB2 LEU A 278      88.456  75.665  84.311  1.00  4.60              
ATOM   4385  CG  LEU A 278      87.035  74.672  85.595  1.00  4.60              
ATOM   4386  HG  LEU A 278      86.086  75.194  85.577  1.00  4.60              
ATOM   4387  CD1 LEU A 278      86.956  73.566  84.546  1.00  4.60              
ATOM   4388 1HD1 LEU A 278      86.027  73.008  84.675  1.00  4.60              
ATOM   4389 2HD1 LEU A 278      86.962  73.992  83.549  1.00  4.60              
ATOM   4390 3HD1 LEU A 278      87.796  72.891  84.658  1.00  4.60              
ATOM   4391  CD2 LEU A 278      87.142  73.877  86.892  1.00  4.60              
ATOM   4392 1HD2 LEU A 278      87.917  73.121  86.812  1.00  4.60              
ATOM   4393 2HD2 LEU A 278      87.404  74.512  87.730  1.00  4.60              
ATOM   4394 3HD2 LEU A 278      86.192  73.390  87.108  1.00  4.60              
ATOM   4395  C   LEU A 278      86.882  77.764  84.848  1.00  4.60              
ATOM   4396  O   LEU A 278      87.212  78.320  83.802  1.00  4.60              
ATOM   4397  N   GLU A 279      85.610  77.672  85.202  1.00  4.52              
ATOM   4398  H   GLU A 279      85.416  77.245  86.102  1.00  4.52              
ATOM   4399  CA  GLU A 279      84.449  77.889  84.348  1.00  4.52              
ATOM   4400  HA  GLU A 279      84.722  78.313  83.384  1.00  4.52              
ATOM   4401  CB  GLU A 279      83.689  76.558  84.140  1.00  4.52              
ATOM   4402  HB1 GLU A 279      82.671  76.791  83.822  1.00  4.52              
ATOM   4403  HB2 GLU A 279      83.623  76.064  85.111  1.00  4.52              
ATOM   4404  CG  GLU A 279      84.242  75.564  83.115  1.00  4.52              
ATOM   4405  HG1 GLU A 279      85.299  75.406  83.306  1.00  4.52              
ATOM   4406  HG2 GLU A 279      84.150  76.010  82.122  1.00  4.52              
ATOM   4407  CD  GLU A 279      83.481  74.218  83.162  1.00  4.52              
ATOM   4408  OE1 GLU A 279      83.266  73.619  82.088  1.00  4.52              
ATOM   4409  OE2 GLU A 279      83.111  73.747  84.269  1.00  4.52              
ATOM   4410  C   GLU A 279      83.448  78.785  85.073  1.00  4.52              
ATOM   4411  O   GLU A 279      82.963  78.457  86.159  1.00  4.52              
ATOM   4412  N   ILE A 280      83.021  79.874  84.441  1.00  4.55              
ATOM   4413  H   ILE A 280      83.435  80.131  83.555  1.00  4.55              
ATOM   4414  CA  ILE A 280      81.856  80.625  84.907  1.00  4.55              
ATOM   4415  HA  ILE A 280      81.886  80.664  85.998  1.00  4.55              
ATOM   4416  CB  ILE A 280      81.886  82.097  84.414  1.00  4.55              
ATOM   4417  HB  ILE A 280      80.909  82.536  84.625  1.00  4.55              
ATOM   4418  CG2 ILE A 280      82.924  82.873  85.242  1.00  4.55              
ATOM   4419 1HG2 ILE A 280      82.893  83.937  85.008  1.00  4.55              
ATOM   4420 2HG2 ILE A 280      82.723  82.761  86.307  1.00  4.55              
ATOM   4421 3HG2 ILE A 280      83.922  82.488  85.033  1.00  4.55              
ATOM   4422  CG1 ILE A 280      82.174  82.260  82.901  1.00  4.55              
ATOM   4423 1HG1 ILE A 280      81.516  81.613  82.325  1.00  4.55              
ATOM   4424 2HG1 ILE A 280      83.197  81.955  82.694  1.00  4.55              
ATOM   4425  CD1 ILE A 280      81.970  83.691  82.385  1.00  4.55              
ATOM   4426  HD1 ILE A 280      80.969  84.040  82.639  1.00  4.55              
ATOM   4427  HD2 ILE A 280      82.715  84.363  82.811  1.00  4.55              
ATOM   4428  HD3 ILE A 280      82.082  83.700  81.300  1.00  4.55              
ATOM   4429  C   ILE A 280      80.541  79.914  84.533  1.00  4.55              
ATOM   4430  O   ILE A 280      79.921  80.166  83.503  1.00  4.55              
ATOM   4431  N   ARG A 281      80.073  79.031  85.417  1.00  4.54              
ATOM   4432  H   ARG A 281      80.685  78.842  86.204  1.00  4.54              
ATOM   4433  CA  ARG A 281      78.837  78.217  85.296  1.00  4.54              
ATOM   4434  HA  ARG A 281      78.896  77.641  84.373  1.00  4.54              
ATOM   4435  CB  ARG A 281      78.793  77.248  86.499  1.00  4.54              
ATOM   4436  HB1 ARG A 281      77.971  76.545  86.361  1.00  4.54              
ATOM   4437  HB2 ARG A 281      78.583  77.826  87.400  1.00  4.54              
ATOM   4438  CG  ARG A 281      80.094  76.453  86.742  1.00  4.54              
ATOM   4439  HG1 ARG A 281      79.969  75.842  87.638  1.00  4.54              
ATOM   4440  HG2 ARG A 281      80.915  77.135  86.952  1.00  4.54              
ATOM   4441  CD  ARG A 281      80.489  75.541  85.572  1.00  4.54              
ATOM   4442  HD1 ARG A 281      81.526  75.238  85.723  1.00  4.54              
ATOM   4443  HD2 ARG A 281      80.440  76.079  84.625  1.00  4.54              
ATOM   4444  NE  ARG A 281      79.606  74.362  85.546  1.00  4.54              
ATOM   4445  HE  ARG A 281      78.626  74.526  85.411  1.00  4.54              
ATOM   4446  CZ  ARG A 281      79.955  73.182  86.022  1.00  4.54              
ATOM   4447  NH1 ARG A 281      81.182  72.771  86.085  1.00  4.54              
ATOM   4448 1HH1 ARG A 281      81.917  73.208  85.519  1.00  4.54              
ATOM   4449 2HH1 ARG A 281      81.371  71.946  86.652  1.00  4.54              
ATOM   4450  NH2 ARG A 281      79.051  72.383  86.502  1.00  4.54              
ATOM   4451 1HH2 ARG A 281      78.096  72.652  86.588  1.00  4.54              
ATOM   4452 2HH2 ARG A 281      79.434  71.573  87.002  1.00  4.54              
ATOM   4453  C   ARG A 281      77.519  79.007  85.193  1.00  4.54              
ATOM   4454  O   ARG A 281      76.447  78.413  85.147  1.00  4.54              
ATOM   4455  N   THR A 282      77.604  80.332  85.142  1.00  4.54              
ATOM   4456  H   THR A 282      78.537  80.711  85.115  1.00  4.54              
ATOM   4457  CA  THR A 282      76.520  81.316  85.083  1.00  4.54              
ATOM   4458  HA  THR A 282      75.614  80.865  84.677  1.00  4.54              
ATOM   4459  CB  THR A 282      76.224  81.878  86.490  1.00  4.54              
ATOM   4460  HB  THR A 282      75.600  82.767  86.390  1.00  4.54              
ATOM   4461  CG2 THR A 282      75.487  80.874  87.374  1.00  4.54              
ATOM   4462 1HG2 THR A 282      75.246  81.342  88.328  1.00  4.54              
ATOM   4463 2HG2 THR A 282      74.561  80.561  86.890  1.00  4.54              
ATOM   4464 3HG2 THR A 282      76.110  79.998  87.556  1.00  4.54              
ATOM   4465  OG1 THR A 282      77.424  82.226  87.157  1.00  4.54              
ATOM   4466  HG1 THR A 282      77.902  82.847  86.593  1.00  4.54              
ATOM   4467  C   THR A 282      76.978  82.470  84.186  1.00  4.54              
ATOM   4468  O   THR A 282      78.011  83.074  84.486  1.00  4.54              
ATOM   4469  N   LYS A 283      76.251  82.748  83.086  1.00  4.52              
ATOM   4470  H   LYS A 283      75.385  82.238  82.979  1.00  4.52              
ATOM   4471  CA  LYS A 283      76.751  83.449  81.874  1.00  4.52              
ATOM   4472  HA  LYS A 283      77.528  82.802  81.461  1.00  4.52              
ATOM   4473  CB  LYS A 283      75.632  83.533  80.794  1.00  4.52              
ATOM   4474  HB1 LYS A 283      74.962  84.360  81.034  1.00  4.52              
ATOM   4475  HB2 LYS A 283      75.049  82.611  80.838  1.00  4.52              
ATOM   4476  CG  LYS A 283      76.131  83.687  79.330  1.00  4.52              
ATOM   4477  HG1 LYS A 283      76.871  82.910  79.131  1.00  4.52              
ATOM   4478  HG2 LYS A 283      76.616  84.657  79.219  1.00  4.52              
ATOM   4479  CD  LYS A 283      75.000  83.564  78.273  1.00  4.52              
ATOM   4480  HD1 LYS A 283      74.270  84.355  78.448  1.00  4.52              
ATOM   4481  HD2 LYS A 283      74.497  82.605  78.412  1.00  4.52              
ATOM   4482  CE  LYS A 283      75.496  83.647  76.806  1.00  4.52              
ATOM   4483  HE1 LYS A 283      76.230  82.853  76.644  1.00  4.52              
ATOM   4484  HE2 LYS A 283      75.995  84.606  76.651  1.00  4.52              
ATOM   4485  NZ  LYS A 283      74.392  83.485  75.813  1.00  4.52              
ATOM   4486  HZ1 LYS A 283      74.676  83.485  74.826  1.00  4.52              
ATOM   4487  HZ2 LYS A 283      73.899  82.601  75.965  1.00  4.52              
ATOM   4488  HZ3 LYS A 283      73.679  84.190  75.898  1.00  4.52              
ATOM   4489  C   LYS A 283      77.482  84.787  82.103  1.00  4.52              
ATOM   4490  O   LYS A 283      78.442  85.067  81.393  1.00  4.52              
ATOM   4491  N   ASN A 284      77.131  85.541  83.149  1.00  4.29              
ATOM   4492  H   ASN A 284      76.274  85.285  83.615  1.00  4.29              
ATOM   4493  CA  ASN A 284      78.141  86.141  84.034  1.00  4.29              
ATOM   4494  HA  ASN A 284      78.965  85.428  84.098  1.00  4.29              
ATOM   4495  CB  ASN A 284      78.716  87.459  83.463  1.00  4.29              
ATOM   4496  HB1 ASN A 284      77.934  88.212  83.442  1.00  4.29              
ATOM   4497  HB2 ASN A 284      79.058  87.298  82.442  1.00  4.29              
ATOM   4498  CG  ASN A 284      79.913  87.981  84.258  1.00  4.29              
ATOM   4499  OD1 ASN A 284      79.921  89.098  84.746  1.00  4.29              
ATOM   4500  ND2 ASN A 284      80.931  87.164  84.439  1.00  4.29              
ATOM   4501 1HD2 ASN A 284      80.987  86.288  83.951  1.00  4.29              
ATOM   4502 2HD2 ASN A 284      81.725  87.492  84.982  1.00  4.29              
ATOM   4503  C   ASN A 284      77.586  86.284  85.455  1.00  4.29              
ATOM   4504  O   ASN A 284      76.370  86.365  85.632  1.00  4.29              
ATOM   4505  N   PHE A 285      78.468  86.338  86.458  1.00  4.15              
ATOM   4506  H   PHE A 285      79.459  86.321  86.250  1.00  4.15              
ATOM   4507  CA  PHE A 285      78.096  86.730  87.812  1.00  4.15              
ATOM   4508  HA  PHE A 285      77.098  87.169  87.749  1.00  4.15              
ATOM   4509  CB  PHE A 285      77.987  85.540  88.772  1.00  4.15              
ATOM   4510  HB1 PHE A 285      78.844  85.533  89.447  1.00  4.15              
ATOM   4511  HB2 PHE A 285      78.024  84.611  88.203  1.00  4.15              
ATOM   4512  CG  PHE A 285      76.694  85.548  89.576  1.00  4.15              
ATOM   4513  CD1 PHE A 285      75.523  85.010  89.010  1.00  4.15              
ATOM   4514  HD1 PHE A 285      75.542  84.622  88.001  1.00  4.15              
ATOM   4515  CE1 PHE A 285      74.338  84.926  89.765  1.00  4.15              
ATOM   4516  HE1 PHE A 285      73.458  84.461  89.333  1.00  4.15              
ATOM   4517  CZ  PHE A 285      74.322  85.371  91.097  1.00  4.15              
ATOM   4518  HZ  PHE A 285      73.434  85.228  91.700  1.00  4.15              
ATOM   4519  CE2 PHE A 285      75.475  85.958  91.651  1.00  4.15              
ATOM   4520  HE2 PHE A 285      75.482  86.278  92.685  1.00  4.15              
ATOM   4521  CD2 PHE A 285      76.651  86.067  90.886  1.00  4.15              
ATOM   4522  HD2 PHE A 285      77.536  86.501  91.331  1.00  4.15              
ATOM   4523  C   PHE A 285      78.985  87.847  88.329  1.00  4.15              
ATOM   4524  O   PHE A 285      80.150  87.944  87.962  1.00  4.15              
ATOM   4525  N   ILE A 286      78.398  88.681  89.189  1.00  4.06              
ATOM   4526  H   ILE A 286      77.443  88.491  89.443  1.00  4.06              
ATOM   4527  CA  ILE A 286      79.040  89.806  89.864  1.00  4.06              
ATOM   4528  HA  ILE A 286      80.111  89.623  89.884  1.00  4.06              
ATOM   4529  CB  ILE A 286      78.790  91.163  89.157  1.00  4.06              
ATOM   4530  HB  ILE A 286      79.164  91.944  89.822  1.00  4.06              
ATOM   4531  CG2 ILE A 286      79.623  91.260  87.872  1.00  4.06              
ATOM   4532 1HG2 ILE A 286      79.472  92.219  87.380  1.00  4.06              
ATOM   4533 2HG2 ILE A 286      80.677  91.174  88.125  1.00  4.06              
ATOM   4534 3HG2 ILE A 286      79.367  90.458  87.180  1.00  4.06              
ATOM   4535  CG1 ILE A 286      77.289  91.448  88.906  1.00  4.06              
ATOM   4536 1HG1 ILE A 286      76.714  91.175  89.789  1.00  4.06              
ATOM   4537 2HG1 ILE A 286      76.933  90.839  88.076  1.00  4.06              
ATOM   4538  CD1 ILE A 286      76.985  92.924  88.622  1.00  4.06              
ATOM   4539  HD1 ILE A 286      75.909  93.050  88.500  1.00  4.06              
ATOM   4540  HD2 ILE A 286      77.320  93.538  89.459  1.00  4.06              
ATOM   4541  HD3 ILE A 286      77.485  93.254  87.712  1.00  4.06              
ATOM   4542  C   ILE A 286      78.566  89.902  91.311  1.00  4.06              
ATOM   4543  O   ILE A 286      77.433  89.544  91.641  1.00  4.06              
ATOM   4544  N   PHE A 287      79.424  90.459  92.157  1.00  3.90              
ATOM   4545  H   PHE A 287      80.344  90.714  91.804  1.00  3.90              
ATOM   4546  CA  PHE A 287      79.090  90.887  93.511  1.00  3.90              
ATOM   4547  HA  PHE A 287      78.013  91.042  93.554  1.00  3.90              
ATOM   4548  CB  PHE A 287      79.410  89.782  94.532  1.00  3.90              
ATOM   4549  HB1 PHE A 287      78.922  88.861  94.209  1.00  3.90              
ATOM   4550  HB2 PHE A 287      78.953  90.057  95.483  1.00  3.90              
ATOM   4551  CG  PHE A 287      80.877  89.479  94.773  1.00  3.90              
ATOM   4552  CD1 PHE A 287      81.502  89.919  95.956  1.00  3.90              
ATOM   4553  HD1 PHE A 287      80.950  90.505  96.681  1.00  3.90              
ATOM   4554  CE1 PHE A 287      82.843  89.584  96.211  1.00  3.90              
ATOM   4555  HE1 PHE A 287      83.329  89.922  97.115  1.00  3.90              
ATOM   4556  CZ  PHE A 287      83.562  88.802  95.292  1.00  3.90              
ATOM   4557  HZ  PHE A 287      84.594  88.552  95.495  1.00  3.90              
ATOM   4558  CE2 PHE A 287      82.943  88.363  94.109  1.00  3.90              
ATOM   4559  HE2 PHE A 287      83.496  87.761  93.402  1.00  3.90              
ATOM   4560  CD2 PHE A 287      81.604  88.704  93.848  1.00  3.90              
ATOM   4561  HD2 PHE A 287      81.134  88.359  92.939  1.00  3.90              
ATOM   4562  C   PHE A 287      79.709  92.249  93.832  1.00  3.90              
ATOM   4563  O   PHE A 287      80.452  92.802  93.024  1.00  3.90              
ATOM   4564  N   ARG A 288      79.399  92.808  95.006  1.00  3.87              
ATOM   4565  H   ARG A 288      78.804  92.308  95.653  1.00  3.87              
ATOM   4566  CA  ARG A 288      80.027  94.031  95.512  1.00  3.87              
ATOM   4567  HA  ARG A 288      80.921  94.251  94.926  1.00  3.87              
ATOM   4568  CB  ARG A 288      79.084  95.242  95.448  1.00  3.87              
ATOM   4569  HB1 ARG A 288      79.643  96.128  95.757  1.00  3.87              
ATOM   4570  HB2 ARG A 288      78.298  95.081  96.178  1.00  3.87              
ATOM   4571  CG  ARG A 288      78.439  95.534  94.086  1.00  3.87              
ATOM   4572  HG1 ARG A 288      77.816  94.693  93.782  1.00  3.87              
ATOM   4573  HG2 ARG A 288      79.222  95.680  93.340  1.00  3.87              
ATOM   4574  CD  ARG A 288      77.568  96.800  94.159  1.00  3.87              
ATOM   4575  HD1 ARG A 288      77.146  96.981  93.172  1.00  3.87              
ATOM   4576  HD2 ARG A 288      78.200  97.649  94.425  1.00  3.87              
ATOM   4577  NE  ARG A 288      76.482  96.662  95.148  1.00  3.87              
ATOM   4578  HE  ARG A 288      76.340  95.744  95.575  1.00  3.87              
ATOM   4579  CZ  ARG A 288      75.719  97.596  95.670  1.00  3.87              
ATOM   4580  NH1 ARG A 288      75.686  98.828  95.248  1.00  3.87              
ATOM   4581 1HH1 ARG A 288      76.013  99.001  94.301  1.00  3.87              
ATOM   4582 2HH1 ARG A 288      75.043  99.490  95.653  1.00  3.87              
ATOM   4583  NH2 ARG A 288      74.935  97.261  96.644  1.00  3.87              
ATOM   4584 1HH2 ARG A 288      75.052  96.304  96.991  1.00  3.87              
ATOM   4585 2HH2 ARG A 288      74.254  97.878  97.023  1.00  3.87              
ATOM   4586  C   ARG A 288      80.461  93.825  96.956  1.00  3.87              
ATOM   4587  O   ARG A 288      79.897  93.016  97.700  1.00  3.87              
ATOM   4588  N   THR A 289      81.448  94.620  97.336  1.00  3.88              
ATOM   4589  H   THR A 289      81.810  95.269  96.642  1.00  3.88              
ATOM   4590  CA  THR A 289      81.982  94.759  98.694  1.00  3.88              
ATOM   4591  HA  THR A 289      81.236  94.442  99.421  1.00  3.88              
ATOM   4592  CB  THR A 289      83.249  93.914  98.882  1.00  3.88              
ATOM   4593  HB  THR A 289      83.723  94.169  99.830  1.00  3.88              
ATOM   4594  CG2 THR A 289      82.958  92.416  98.870  1.00  3.88              
ATOM   4595 1HG2 THR A 289      83.860  91.866  99.135  1.00  3.88              
ATOM   4596 2HG2 THR A 289      82.174  92.189  99.590  1.00  3.88              
ATOM   4597 3HG2 THR A 289      82.626  92.106  97.881  1.00  3.88              
ATOM   4598  OG1 THR A 289      84.146  94.144  97.815  1.00  3.88              
ATOM   4599  HG1 THR A 289      83.608  94.258  97.023  1.00  3.88              
ATOM   4600  C   THR A 289      82.294  96.232  98.949  1.00  3.88              
ATOM   4601  O   THR A 289      82.458  96.989  97.975  1.00  3.88              
ATOM   4602  N   LYS A 290      82.467  96.640 100.219  1.00  3.92              
ATOM   4603  H   LYS A 290      82.303  96.000 100.993  1.00  3.92              
ATOM   4604  CA  LYS A 290      83.332  97.790 100.466  1.00  3.92              
ATOM   4605  HA  LYS A 290      83.815  98.049  99.526  1.00  3.92              
ATOM   4606  CB  LYS A 290      82.575  99.058 100.914  1.00  3.92              
ATOM   4607  HB1 LYS A 290      83.014  99.917 100.410  1.00  3.92              
ATOM   4608  HB2 LYS A 290      82.757  99.215 101.973  1.00  3.92              
ATOM   4609  CG  LYS A 290      81.061  99.059 100.618  1.00  3.92              
ATOM   4610  HG1 LYS A 290      80.572  98.227 101.126  1.00  3.92              
ATOM   4611  HG2 LYS A 290      80.912  98.948  99.543  1.00  3.92              
ATOM   4612  CD  LYS A 290      80.399 100.362 101.067  1.00  3.92              
ATOM   4613  HD1 LYS A 290      79.360 100.363 100.735  1.00  3.92              
ATOM   4614  HD2 LYS A 290      80.917 101.186 100.581  1.00  3.92              
ATOM   4615  CE  LYS A 290      80.445 100.519 102.594  1.00  3.92              
ATOM   4616  HE1 LYS A 290      81.439 100.243 102.955  1.00  3.92              
ATOM   4617  HE2 LYS A 290      79.731  99.816 103.035  1.00  3.92              
ATOM   4618  NZ  LYS A 290      80.148 101.911 103.004  1.00  3.92              
ATOM   4619  HZ1 LYS A 290      80.110 101.987 104.011  1.00  3.92              
ATOM   4620  HZ2 LYS A 290      80.876 102.534 102.662  1.00  3.92              
ATOM   4621  HZ3 LYS A 290      79.270 102.223 102.610  1.00  3.92              
ATOM   4622  C   LYS A 290      84.492  97.398 101.369  1.00  3.92              
ATOM   4623  O   LYS A 290      84.429  96.381 102.055  1.00  3.92              
ATOM   4624  N   HIS A 291      85.552  98.199 101.359  1.00  4.05              
ATOM   4625  H   HIS A 291      85.549  98.983 100.718  1.00  4.05              
ATOM   4626  CA  HIS A 291      86.731  98.000 102.208  1.00  4.05              
ATOM   4627  HA  HIS A 291      86.452  97.360 103.044  1.00  4.05              
ATOM   4628  CB  HIS A 291      87.856  97.262 101.453  1.00  4.05              
ATOM   4629  HB1 HIS A 291      88.642  97.000 102.160  1.00  4.05              
ATOM   4630  HB2 HIS A 291      88.288  97.935 100.710  1.00  4.05              
ATOM   4631  CG  HIS A 291      87.410  95.996 100.751  1.00  4.05              
ATOM   4632  ND1 HIS A 291      87.269  94.718 101.309  1.00  4.05              
ATOM   4633  CE1 HIS A 291      86.698  93.969 100.352  1.00  4.05              
ATOM   4634  HE1 HIS A 291      86.358  92.953 100.481  1.00  4.05              
ATOM   4635  NE2 HIS A 291      86.506  94.683  99.234  1.00  4.05              
ATOM   4636  HE2 HIS A 291      85.954  94.377  98.433  1.00  4.05              
ATOM   4637  CD2 HIS A 291      86.936  95.964  99.475  1.00  4.05              
ATOM   4638  HD2 HIS A 291      86.853  96.818  98.823  1.00  4.05              
ATOM   4639  C   HIS A 291      87.198  99.334 102.809  1.00  4.05              
ATOM   4640  O   HIS A 291      86.900 100.393 102.257  1.00  4.05              
ATOM   4641  N   LYS A 292      87.828  99.301 103.987  1.00  4.17              
ATOM   4642  H   LYS A 292      88.081  98.392 104.367  1.00  4.17              
ATOM   4643  CA  LYS A 292      87.778 100.411 104.946  1.00  4.17              
ATOM   4644  HA  LYS A 292      86.774 100.827 104.877  1.00  4.17              
ATOM   4645  CB  LYS A 292      87.917  99.864 106.387  1.00  4.17              
ATOM   4646  HB1 LYS A 292      88.957  99.654 106.594  1.00  4.17              
ATOM   4647  HB2 LYS A 292      87.398  98.910 106.424  1.00  4.17              
ATOM   4648  CG  LYS A 292      87.362 100.689 107.564  1.00  4.17              
ATOM   4649  HG1 LYS A 292      87.625 100.151 108.477  1.00  4.17              
ATOM   4650  HG2 LYS A 292      86.276 100.714 107.513  1.00  4.17              
ATOM   4651  CD  LYS A 292      87.887 102.124 107.706  1.00  4.17              
ATOM   4652  HD1 LYS A 292      88.908 102.171 107.336  1.00  4.17              
ATOM   4653  HD2 LYS A 292      87.911 102.389 108.764  1.00  4.17              
ATOM   4654  CE  LYS A 292      86.977 103.114 106.970  1.00  4.17              
ATOM   4655  HE1 LYS A 292      86.187 103.449 107.648  1.00  4.17              
ATOM   4656  HE2 LYS A 292      86.501 102.603 106.128  1.00  4.17              
ATOM   4657  NZ  LYS A 292      87.733 104.268 106.439  1.00  4.17              
ATOM   4658  HZ1 LYS A 292      87.087 104.910 105.977  1.00  4.17              
ATOM   4659  HZ2 LYS A 292      88.261 104.731 107.163  1.00  4.17              
ATOM   4660  HZ3 LYS A 292      88.345 103.930 105.700  1.00  4.17              
ATOM   4661  C   LYS A 292      88.697 101.601 104.620  1.00  4.17              
ATOM   4662  O   LYS A 292      88.225 102.649 104.183  1.00  4.17              
ATOM   4663  N   LEU A 293      89.980 101.506 104.921  1.00  4.26              
ATOM   4664  H   LEU A 293      90.255 100.623 105.335  1.00  4.26              
ATOM   4665  CA  LEU A 293      91.081 102.348 104.450  1.00  4.26              
ATOM   4666  HA  LEU A 293      90.902 102.627 103.420  1.00  4.26              
ATOM   4667  CB  LEU A 293      91.255 103.625 105.317  1.00  4.26              
ATOM   4668  HB1 LEU A 293      92.289 103.677 105.666  1.00  4.26              
ATOM   4669  HB2 LEU A 293      90.627 103.547 106.207  1.00  4.26              
ATOM   4670  CG  LEU A 293      90.939 104.925 104.565  1.00  4.26              
ATOM   4671  HG  LEU A 293      89.932 104.868 104.154  1.00  4.26              
ATOM   4672  CD1 LEU A 293      90.992 106.103 105.546  1.00  4.26              
ATOM   4673 1HD1 LEU A 293      90.685 107.013 105.032  1.00  4.26              
ATOM   4674 2HD1 LEU A 293      90.316 105.915 106.377  1.00  4.26              
ATOM   4675 3HD1 LEU A 293      92.011 106.219 105.919  1.00  4.26              
ATOM   4676  CD2 LEU A 293      91.936 105.205 103.435  1.00  4.26              
ATOM   4677 1HD2 LEU A 293      91.891 104.408 102.694  1.00  4.26              
ATOM   4678 2HD2 LEU A 293      91.682 106.144 102.949  1.00  4.26              
ATOM   4679 3HD2 LEU A 293      92.948 105.262 103.841  1.00  4.26              
ATOM   4680  C   LEU A 293      92.327 101.447 104.510  1.00  4.26              
ATOM   4681  O   LEU A 293      92.875 101.088 103.466  1.00  4.26              
ATOM   4682  N   ASP A 294      92.617 100.924 105.703  1.00  4.26              
ATOM   4683  H   ASP A 294      92.138 101.360 106.502  1.00  4.26              
ATOM   4684  CA  ASP A 294      92.864  99.495 105.968  1.00  4.26              
ATOM   4685  HA  ASP A 294      93.893  99.243 105.717  1.00  4.26              
ATOM   4686  CB  ASP A 294      92.642  99.253 107.485  1.00  4.26              
ATOM   4687  HB1 ASP A 294      93.431  99.774 108.027  1.00  4.26              
ATOM   4688  HB2 ASP A 294      92.732  98.184 107.683  1.00  4.26              
ATOM   4689  CG  ASP A 294      91.275  99.758 108.019  1.00  4.26              
ATOM   4690  OD1 ASP A 294      90.483  98.917 108.494  1.00  4.26              
ATOM   4691  OD2 ASP A 294      91.024 100.984 107.922  1.00  4.26              
ATOM   4692  C   ASP A 294      91.915  98.644 105.120  1.00  4.26              
ATOM   4693  O   ASP A 294      90.714  98.889 105.124  1.00  4.26              
ATOM   4694  N   PHE A 295      92.397  97.664 104.355  1.00  4.22              
ATOM   4695  H   PHE A 295      93.392  97.494 104.325  1.00  4.22              
ATOM   4696  CA  PHE A 295      91.543  96.953 103.390  1.00  4.22              
ATOM   4697  HA  PHE A 295      90.835  97.683 102.998  1.00  4.22              
ATOM   4698  CB  PHE A 295      92.401  96.514 102.185  1.00  4.22              
ATOM   4699  HB1 PHE A 295      92.881  95.562 102.404  1.00  4.22              
ATOM   4700  HB2 PHE A 295      93.206  97.240 102.042  1.00  4.22              
ATOM   4701  CG  PHE A 295      91.641  96.421 100.870  1.00  4.22              
ATOM   4702  CD1 PHE A 295      91.510  97.549 100.036  1.00  4.22              
ATOM   4703  HD1 PHE A 295      91.955  98.490 100.332  1.00  4.22              
ATOM   4704  CE1 PHE A 295      90.817  97.451  98.813  1.00  4.22              
ATOM   4705  HE1 PHE A 295      90.723  98.310  98.165  1.00  4.22              
ATOM   4706  CZ  PHE A 295      90.251  96.227  98.421  1.00  4.22              
ATOM   4707  HZ  PHE A 295      89.721  96.155  97.484  1.00  4.22              
ATOM   4708  CE2 PHE A 295      90.373  95.101  99.252  1.00  4.22              
ATOM   4709  HE2 PHE A 295      89.912  94.165  98.972  1.00  4.22              
ATOM   4710  CD2 PHE A 295      91.066  95.203 100.469  1.00  4.22              
ATOM   4711  HD2 PHE A 295      91.143  94.347 101.113  1.00  4.22              
ATOM   4712  C   PHE A 295      90.685  95.827 104.030  1.00  4.22              
ATOM   4713  O   PHE A 295      90.487  94.740 103.482  1.00  4.22              
ATOM   4714  N   THR A 296      90.195  96.067 105.246  1.00  4.15              
ATOM   4715  H   THR A 296      90.410  96.982 105.630  1.00  4.15              
ATOM   4716  CA  THR A 296      89.185  95.280 105.953  1.00  4.15              
ATOM   4717  HA  THR A 296      89.454  94.237 105.821  1.00  4.15              
ATOM   4718  CB  THR A 296      89.294  95.574 107.469  1.00  4.15              
ATOM   4719  HB  THR A 296      90.194  96.169 107.633  1.00  4.15              
ATOM   4720  CG2 THR A 296      88.161  96.335 108.152  1.00  4.15              
ATOM   4721 1HG2 THR A 296      88.293  96.293 109.233  1.00  4.15              
ATOM   4722 2HG2 THR A 296      88.217  97.378 107.851  1.00  4.15              
ATOM   4723 3HG2 THR A 296      87.186  95.939 107.879  1.00  4.15              
ATOM   4724  OG1 THR A 296      89.517  94.368 108.161  1.00  4.15              
ATOM   4725  HG1 THR A 296      90.488  94.331 108.237  1.00  4.15              
ATOM   4726  C   THR A 296      87.788  95.487 105.385  1.00  4.15              
ATOM   4727  O   THR A 296      87.394  96.633 105.176  1.00  4.15              
ATOM   4728  N   PRO A 297      87.022  94.422 105.097  1.00  4.05              
ATOM   4729  CD  PRO A 297      87.453  93.078 104.836  1.00  4.05              
ATOM   4730  HD1 PRO A 297      87.560  92.571 105.789  1.00  4.05              
ATOM   4731  HD2 PRO A 297      88.398  93.078 104.294  1.00  4.05              
ATOM   4732  CG  PRO A 297      86.350  92.453 103.964  1.00  4.05              
ATOM   4733  HG1 PRO A 297      86.204  91.395 104.150  1.00  4.05              
ATOM   4734  HG2 PRO A 297      86.607  92.605 102.919  1.00  4.05              
ATOM   4735  CB  PRO A 297      85.077  93.227 104.252  1.00  4.05              
ATOM   4736  HB1 PRO A 297      84.489  92.783 105.046  1.00  4.05              
ATOM   4737  HB2 PRO A 297      84.462  93.328 103.357  1.00  4.05              
ATOM   4738  CA  PRO A 297      85.652  94.564 104.676  1.00  4.05              
ATOM   4739  HA  PRO A 297      85.732  95.133 103.749  1.00  4.05              
ATOM   4740  C   PRO A 297      84.757  95.373 105.610  1.00  4.05              
ATOM   4741  O   PRO A 297      84.602  95.150 106.808  1.00  4.05              
ATOM   4742  N   ILE A 298      84.069  96.297 104.966  1.00  3.96              
ATOM   4743  H   ILE A 298      84.255  96.384 103.970  1.00  3.96              
ATOM   4744  CA  ILE A 298      82.870  96.932 105.455  1.00  3.96              
ATOM   4745  HA  ILE A 298      82.509  96.422 106.349  1.00  3.96              
ATOM   4746  CB  ILE A 298      83.100  98.425 105.774  1.00  3.96              
ATOM   4747  HB  ILE A 298      83.413  98.921 104.853  1.00  3.96              
ATOM   4748  CG2 ILE A 298      81.780  99.077 106.230  1.00  3.96              
ATOM   4749 1HG2 ILE A 298      81.960 100.120 106.490  1.00  3.96              
ATOM   4750 2HG2 ILE A 298      81.039  99.033 105.433  1.00  3.96              
ATOM   4751 3HG2 ILE A 298      81.388  98.557 107.105  1.00  3.96              
ATOM   4752  CG1 ILE A 298      84.216  98.682 106.810  1.00  3.96              
ATOM   4753 1HG1 ILE A 298      84.383  99.757 106.855  1.00  3.96              
ATOM   4754 2HG1 ILE A 298      85.140  98.226 106.458  1.00  3.96              
ATOM   4755  CD1 ILE A 298      83.948  98.189 108.239  1.00  3.96              
ATOM   4756  HD1 ILE A 298      83.123  98.745 108.684  1.00  3.96              
ATOM   4757  HD2 ILE A 298      83.710  97.126 108.242  1.00  3.96              
ATOM   4758  HD3 ILE A 298      84.840  98.349 108.845  1.00  3.96              
ATOM   4759  C   ILE A 298      81.857  96.741 104.318  1.00  3.96              
ATOM   4760  O   ILE A 298      81.916  97.378 103.263  1.00  3.96              
ATOM   4761  N   GLY A 299      80.937  95.807 104.509  1.00  4.01              
ATOM   4762  H   GLY A 299      80.965  95.255 105.352  1.00  4.01              
ATOM   4763  CA  GLY A 299      79.904  95.527 103.519  1.00  4.01              
ATOM   4764  HA1 GLY A 299      79.646  96.429 102.964  1.00  4.01              
ATOM   4765  HA2 GLY A 299      79.003  95.215 104.051  1.00  4.01              
ATOM   4766  C   GLY A 299      80.257  94.436 102.509  1.00  4.01              
ATOM   4767  O   GLY A 299      81.334  94.463 101.911  1.00  4.01              
ATOM   4768  N   CYS A 300      79.332  93.495 102.300  1.00  4.26              
ATOM   4769  H   CYS A 300      78.451  93.546 102.818  1.00  4.26              
ATOM   4770  CA  CYS A 300      79.463  92.367 101.376  1.00  4.26              
ATOM   4771  HA  CYS A 300      80.058  92.667 100.514  1.00  4.26              
ATOM   4772  CB  CYS A 300      80.173  91.189 102.080  1.00  4.26              
ATOM   4773  HB1 CYS A 300      80.041  90.289 101.478  1.00  4.26              
ATOM   4774  HB2 CYS A 300      79.699  91.013 103.044  1.00  4.26              
ATOM   4775  SG  CYS A 300      81.953  91.451 102.327  1.00  4.26              
ATOM   4776  HG  CYS A 300      81.889  92.773 102.551  1.00  4.26              
ATOM   4777  C   CYS A 300      78.098  91.901 100.852  1.00  4.26              
ATOM   4778  O   CYS A 300      77.466  91.044 101.470  1.00  4.26              
ATOM   4779  N   ASP A 301      77.666  92.444  99.706  1.00  4.27              
ATOM   4780  H   ASP A 301      78.280  93.088  99.224  1.00  4.27              
ATOM   4781  CA  ASP A 301      76.315  92.282  99.141  1.00  4.27              
ATOM   4782  HA  ASP A 301      75.625  92.925  99.690  1.00  4.27              
ATOM   4783  CB  ASP A 301      76.343  92.705  97.648  1.00  4.27              
ATOM   4784  HB1 ASP A 301      75.597  92.122  97.103  1.00  4.27              
ATOM   4785  HB2 ASP A 301      77.305  92.436  97.209  1.00  4.27              
ATOM   4786  CG  ASP A 301      76.049  94.176  97.341  1.00  4.27              
ATOM   4787  OD1 ASP A 301      76.589  95.086  97.999  1.00  4.27              
ATOM   4788  OD2 ASP A 301      75.321  94.432  96.355  1.00  4.27              
ATOM   4789  C   ASP A 301      75.766  90.833  99.159  1.00  4.27              
ATOM   4790  O   ASP A 301      76.489  89.838  99.041  1.00  4.27              
ATOM   4791  N   ALA A 302      74.432  90.715  99.115  1.00  4.33              
ATOM   4792  H   ALA A 302      73.888  91.557  99.235  1.00  4.33              
ATOM   4793  CA  ALA A 302      73.686  89.458  98.954  1.00  4.33              
ATOM   4794  HA  ALA A 302      73.678  88.940  99.912  1.00  4.33              
ATOM   4795  CB  ALA A 302      72.242  89.821  98.608  1.00  4.33              
ATOM   4796  HB1 ALA A 302      71.687  88.907  98.417  1.00  4.33              
ATOM   4797  HB2 ALA A 302      71.777  90.350  99.441  1.00  4.33              
ATOM   4798  HB3 ALA A 302      72.206  90.448  97.716  1.00  4.33              
ATOM   4799  C   ALA A 302      74.293  88.466  97.911  1.00  4.33              
ATOM   4800  O   ALA A 302      74.587  87.285  98.190  1.00  4.33              
ATOM   4801  N   LYS A 303      74.546  88.998  96.702  1.00  4.33              
ATOM   4802  H   LYS A 303      74.345  89.981  96.591  1.00  4.33              
ATOM   4803  CA  LYS A 303      75.081  88.243  95.554  1.00  4.33              
ATOM   4804  HA  LYS A 303      74.364  87.463  95.299  1.00  4.33              
ATOM   4805  CB  LYS A 303      75.282  89.133  94.317  1.00  4.33              
ATOM   4806  HB1 LYS A 303      75.820  88.549  93.569  1.00  4.33              
ATOM   4807  HB2 LYS A 303      75.900  89.994  94.580  1.00  4.33              
ATOM   4808  CG  LYS A 303      73.958  89.615  93.703  1.00  4.33              
ATOM   4809  HG1 LYS A 303      73.502  90.337  94.383  1.00  4.33              
ATOM   4810  HG2 LYS A 303      73.274  88.773  93.588  1.00  4.33              
ATOM   4811  CD  LYS A 303      74.171  90.291  92.337  1.00  4.33              
ATOM   4812  HD1 LYS A 303      75.000  90.996  92.427  1.00  4.33              
ATOM   4813  HD2 LYS A 303      73.285  90.875  92.090  1.00  4.33              
ATOM   4814  CE  LYS A 303      74.483  89.316  91.186  1.00  4.33              
ATOM   4815  HE1 LYS A 303      75.320  88.673  91.475  1.00  4.33              
ATOM   4816  HE2 LYS A 303      74.812  89.907  90.328  1.00  4.33              
ATOM   4817  NZ  LYS A 303      73.317  88.488  90.786  1.00  4.33              
ATOM   4818  HZ1 LYS A 303      73.528  87.935  89.965  1.00  4.33              
ATOM   4819  HZ2 LYS A 303      73.056  87.851  91.524  1.00  4.33              
ATOM   4820  HZ3 LYS A 303      72.514  89.083  90.575  1.00  4.33              
ATOM   4821  C   LYS A 303      76.392  87.477  95.863  1.00  4.33              
ATOM   4822  O   LYS A 303      76.681  86.391  95.333  1.00  4.33              
ATOM   4823  N   GLY A 304      77.177  88.041  96.774  1.00  4.28              
ATOM   4824  H   GLY A 304      76.841  88.874  97.243  1.00  4.28              
ATOM   4825  CA  GLY A 304      78.461  87.514  97.195  1.00  4.28              
ATOM   4826  HA1 GLY A 304      78.937  88.258  97.835  1.00  4.28              
ATOM   4827  HA2 GLY A 304      79.098  87.372  96.323  1.00  4.28              
ATOM   4828  C   GLY A 304      78.422  86.208  97.978  1.00  4.28              
ATOM   4829  O   GLY A 304      79.365  85.426  97.898  1.00  4.28              
ATOM   4830  N   ARG A 305      77.325  85.918  98.677  1.00  4.28              
ATOM   4831  H   ARG A 305      76.569  86.594  98.678  1.00  4.28              
ATOM   4832  CA  ARG A 305      77.128  84.634  99.365  1.00  4.28              
ATOM   4833  HA  ARG A 305      77.980  84.421 100.016  1.00  4.28              
ATOM   4834  CB  ARG A 305      75.834  84.728 100.199  1.00  4.28              
ATOM   4835  HB1 ARG A 305      75.640  83.758 100.661  1.00  4.28              
ATOM   4836  HB2 ARG A 305      75.007  84.935  99.517  1.00  4.28              
ATOM   4837  CG  ARG A 305      75.847  85.798 101.308  1.00  4.28              
ATOM   4838  HG1 ARG A 305      76.453  86.656 101.019  1.00  4.28              
ATOM   4839  HG2 ARG A 305      76.267  85.354 102.206  1.00  4.28              
ATOM   4840  CD  ARG A 305      74.412  86.274 101.587  1.00  4.28              
ATOM   4841  HD1 ARG A 305      73.780  85.392 101.719  1.00  4.28              
ATOM   4842  HD2 ARG A 305      74.040  86.815 100.716  1.00  4.28              
ATOM   4843  NE  ARG A 305      74.276  87.118 102.791  1.00  4.28              
ATOM   4844  HE  ARG A 305      73.770  86.712 103.560  1.00  4.28              
ATOM   4845  CZ  ARG A 305      74.597  88.396 102.939  1.00  4.28              
ATOM   4846  NH1 ARG A 305      75.325  89.076 102.102  1.00  4.28              
ATOM   4847 1HH1 ARG A 305      75.695  88.694 101.251  1.00  4.28              
ATOM   4848 2HH1 ARG A 305      75.566  90.045 102.349  1.00  4.28              
ATOM   4849  NH2 ARG A 305      74.189  89.049 103.984  1.00  4.28              
ATOM   4850 1HH2 ARG A 305      73.624  88.652 104.708  1.00  4.28              
ATOM   4851 2HH2 ARG A 305      74.486  90.034 104.024  1.00  4.28              
ATOM   4852  C   ARG A 305      77.004  83.502  98.374  1.00  4.28              
ATOM   4853  O   ARG A 305      77.686  82.493  98.513  1.00  4.28              
ATOM   4854  N   ILE A 306      76.183  83.695  97.340  1.00  4.28              
ATOM   4855  H   ILE A 306      75.681  84.566  97.261  1.00  4.28              
ATOM   4856  CA  ILE A 306      75.997  82.637  96.320  1.00  4.28              
ATOM   4857  HA  ILE A 306      75.994  81.675  96.836  1.00  4.28              
ATOM   4858  CB  ILE A 306      74.589  82.799  95.686  1.00  4.28              
ATOM   4859  HB  ILE A 306      73.884  82.840  96.519  1.00  4.28              
ATOM   4860  CG2 ILE A 306      74.446  84.123  94.914  1.00  4.28              
ATOM   4861 1HG2 ILE A 306      73.452  84.198  94.476  1.00  4.28              
ATOM   4862 2HG2 ILE A 306      74.571  84.962  95.595  1.00  4.28              
ATOM   4863 3HG2 ILE A 306      75.193  84.174  94.121  1.00  4.28              
ATOM   4864  CG1 ILE A 306      74.171  81.588  94.823  1.00  4.28              
ATOM   4865 1HG1 ILE A 306      74.499  80.672  95.317  1.00  4.28              
ATOM   4866 2HG1 ILE A 306      74.654  81.642  93.847  1.00  4.28              
ATOM   4867  CD1 ILE A 306      72.655  81.479  94.606  1.00  4.28              
ATOM   4868  HD1 ILE A 306      72.439  80.567  94.049  1.00  4.28              
ATOM   4869  HD2 ILE A 306      72.142  81.435  95.567  1.00  4.28              
ATOM   4870  HD3 ILE A 306      72.285  82.329  94.034  1.00  4.28              
ATOM   4871  C   ILE A 306      77.165  82.556  95.316  1.00  4.28              
ATOM   4872  O   ILE A 306      77.119  81.695  94.443  1.00  4.28              
ATOM   4873  N   VAL A 307      78.243  83.359  95.453  1.00  4.24              
ATOM   4874  H   VAL A 307      78.218  84.123  96.109  1.00  4.24              
ATOM   4875  CA  VAL A 307      79.522  83.018  94.753  1.00  4.24              
ATOM   4876  HA  VAL A 307      79.365  82.094  94.198  1.00  4.24              
ATOM   4877  CB  VAL A 307      79.894  84.049  93.668  1.00  4.24              
ATOM   4878  HB  VAL A 307      80.802  83.708  93.168  1.00  4.24              
ATOM   4879  CG1 VAL A 307      78.806  84.160  92.600  1.00  4.24              
ATOM   4880 1HG1 VAL A 307      79.157  84.799  91.793  1.00  4.24              
ATOM   4881 2HG1 VAL A 307      78.586  83.172  92.193  1.00  4.24              
ATOM   4882 3HG1 VAL A 307      77.894  84.575  93.032  1.00  4.24              
ATOM   4883  CG2 VAL A 307      80.167  85.447  94.233  1.00  4.24              
ATOM   4884 1HG2 VAL A 307      80.478  86.107  93.425  1.00  4.24              
ATOM   4885 2HG2 VAL A 307      79.263  85.843  94.690  1.00  4.24              
ATOM   4886 3HG2 VAL A 307      80.964  85.409  94.975  1.00  4.24              
ATOM   4887  C   VAL A 307      80.778  82.680  95.572  1.00  4.24              
ATOM   4888  O   VAL A 307      81.624  81.917  95.107  1.00  4.24              
ATOM   4889  N   LEU A 308      80.910  83.189  96.792  1.00  4.34              
ATOM   4890  H   LEU A 308      80.201  83.838  97.114  1.00  4.34              
ATOM   4891  CA  LEU A 308      82.098  83.042  97.643  1.00  4.34              
ATOM   4892  HA  LEU A 308      82.833  82.459  97.104  1.00  4.34              
ATOM   4893  CB  LEU A 308      82.699  84.453  97.882  1.00  4.34              
ATOM   4894  HB1 LEU A 308      82.179  84.905  98.728  1.00  4.34              
ATOM   4895  HB2 LEU A 308      82.502  85.083  97.013  1.00  4.34              
ATOM   4896  CG  LEU A 308      84.222  84.484  98.147  1.00  4.34              
ATOM   4897  HG  LEU A 308      84.475  83.747  98.904  1.00  4.34              
ATOM   4898  CD1 LEU A 308      85.029  84.202  96.872  1.00  4.34              
ATOM   4899 1HD1 LEU A 308      86.092  84.199  97.109  1.00  4.34              
ATOM   4900 2HD1 LEU A 308      84.774  83.224  96.469  1.00  4.34              
ATOM   4901 3HD1 LEU A 308      84.828  84.965  96.119  1.00  4.34              
ATOM   4902  CD2 LEU A 308      84.667  85.852  98.667  1.00  4.34              
ATOM   4903 1HD2 LEU A 308      85.739  85.831  98.869  1.00  4.34              
ATOM   4904 2HD2 LEU A 308      84.449  86.623  97.926  1.00  4.34              
ATOM   4905 3HD2 LEU A 308      84.137  86.080  99.591  1.00  4.34              
ATOM   4906  C   LEU A 308      81.779  82.303  98.959  1.00  4.34              
ATOM   4907  O   LEU A 308      82.649  82.157  99.813  1.00  4.34              
ATOM   4908  N   GLY A 309      80.543  81.827  99.134  1.00  4.31              
ATOM   4909  H   GLY A 309      79.850  82.043  98.430  1.00  4.31              
ATOM   4910  CA  GLY A 309      80.093  80.968 100.231  1.00  4.31              
ATOM   4911  HA1 GLY A 309      80.781  80.132 100.319  1.00  4.31              
ATOM   4912  HA2 GLY A 309      79.114  80.567  99.968  1.00  4.31              
ATOM   4913  C   GLY A 309      79.961  81.635 101.603  1.00  4.31              
ATOM   4914  O   GLY A 309      79.122  81.228 102.405  1.00  4.31              
ATOM   4915  N   TYR A 310      80.776  82.650 101.886  1.00  4.33              
ATOM   4916  H   TYR A 310      81.506  82.865 101.218  1.00  4.33              
ATOM   4917  CA  TYR A 310      80.716  83.422 103.121  1.00  4.33              
ATOM   4918  HA  TYR A 310      80.734  82.738 103.968  1.00  4.33              
ATOM   4919  CB  TYR A 310      81.931  84.343 103.227  1.00  4.33              
ATOM   4920  HB1 TYR A 310      81.849  84.931 104.142  1.00  4.33              
ATOM   4921  HB2 TYR A 310      81.921  85.035 102.385  1.00  4.33              
ATOM   4922  CG  TYR A 310      83.242  83.594 103.260  1.00  4.33              
ATOM   4923  CD1 TYR A 310      83.593  82.835 104.394  1.00  4.33              
ATOM   4924  HD1 TYR A 310      82.943  82.808 105.261  1.00  4.33              
ATOM   4925  CE1 TYR A 310      84.793  82.101 104.400  1.00  4.33              
ATOM   4926  HE1 TYR A 310      85.071  81.511 105.260  1.00  4.33              
ATOM   4927  CZ  TYR A 310      85.637  82.124 103.270  1.00  4.33              
ATOM   4928  OH  TYR A 310      86.784  81.400 103.267  1.00  4.33              
ATOM   4929  HH  TYR A 310      87.255  81.481 102.434  1.00  4.33
[truncated: 678,141 more chars]
