# Supplementary material for: AhR diminishes the efficacy of chemotherapy via suppressing STING dependent type-I interferon in bladder cancer
Source: Nat Commun. 2023 Sep 5;14:5415. doi: 10.1038/s41467-023-41218-5 (PMC10480448; doi:10.1038/s41467-023-41218-5)
Supplement: Supplementary file 4 — Supplementary Data 1 [file 41467_2023_41218_MOESM4_ESM.zip › I-TASSER Results for AhR & initial and final configurations for molecular dynamics trajectories/Interaction of dimer STING with AhR in state with endogenous ligand (Kyn) binding/final structure_1.pdb]

CRYST1  169.954  177.024   90.112  90.00  90.00  90.00               1
ATOM      1  N   MET     1     117.349  42.132  62.493  1.00  0.00           N  
ATOM      2  H1  MET     1     116.673  41.608  63.029  1.00  0.00           H  
ATOM      3  H2  MET     1     117.299  43.104  62.763  1.00  0.00           H  
ATOM      4  H3  MET     1     118.276  41.763  62.645  1.00  0.00           H  
ATOM      5  CA  MET     1     116.925  42.083  61.104  1.00  0.00           C  
ATOM      6  HA  MET     1     117.682  42.369  60.373  1.00  0.00           H  
ATOM      7  CB  MET     1     116.660  40.651  60.772  1.00  0.00           C  
ATOM      8  HB2 MET     1     117.538  40.053  61.017  1.00  0.00           H  
ATOM      9  HB3 MET     1     115.848  40.183  61.329  1.00  0.00           H  
ATOM     10  CG  MET     1     116.220  40.505  59.290  1.00  0.00           C  
ATOM     11  HG2 MET     1     115.386  41.201  59.202  1.00  0.00           H  
ATOM     12  HG3 MET     1     117.042  40.879  58.680  1.00  0.00           H  
ATOM     13  SD  MET     1     115.667  38.922  58.787  1.00  0.00           S  
ATOM     14  CE  MET     1     117.232  38.110  58.469  1.00  0.00           C  
ATOM     15  HE1 MET     1     117.873  38.728  57.841  1.00  0.00           H  
ATOM     16  HE2 MET     1     117.564  37.675  59.412  1.00  0.00           H  
ATOM     17  HE3 MET     1     117.050  37.228  57.855  1.00  0.00           H  
ATOM     18  C   MET     1     115.567  42.943  61.049  1.00  0.00           C  
ATOM     19  O   MET     1     114.494  42.404  60.921  1.00  0.00           O  
ATOM     20  N   ASN     2     115.610  44.301  61.093  1.00  0.00           N  
ATOM     21  H   ASN     2     116.542  44.690  61.097  1.00  0.00           H  
ATOM     22  CA  ASN     2     114.463  45.232  61.164  1.00  0.00           C  
ATOM     23  HA  ASN     2     113.614  44.842  61.727  1.00  0.00           H  
ATOM     24  CB  ASN     2     114.882  46.490  61.946  1.00  0.00           C  
ATOM     25  HB2 ASN     2     115.828  46.883  61.573  1.00  0.00           H  
ATOM     26  HB3 ASN     2     114.103  47.252  61.929  1.00  0.00           H  
ATOM     27  CG  ASN     2     115.006  46.231  63.459  1.00  0.00           C  
ATOM     28  OD1 ASN     2     115.087  45.088  63.974  1.00  0.00           O  
ATOM     29  ND2 ASN     2     114.826  47.273  64.188  1.00  0.00           N  
ATOM     30 HD21 ASN     2     114.575  47.111  65.152  1.00  0.00           H  
ATOM     31 HD22 ASN     2     114.670  48.184  63.780  1.00  0.00           H  
ATOM     32  C   ASN     2     113.701  45.568  59.838  1.00  0.00           C  
ATOM     33  O   ASN     2     114.331  45.774  58.808  1.00  0.00           O  
ATOM     34  N   SER     3     112.383  45.704  59.804  1.00  0.00           N  
ATOM     35  H   SER     3     111.960  45.490  60.695  1.00  0.00           H  
ATOM     36  CA  SER     3     111.570  46.226  58.687  1.00  0.00           C  
ATOM     37  HA  SER     3     111.949  45.790  57.762  1.00  0.00           H  
ATOM     38  CB  SER     3     110.088  45.806  58.977  1.00  0.00           C  
ATOM     39  HB2 SER     3     110.026  44.721  59.060  1.00  0.00           H  
ATOM     40  HB3 SER     3     109.788  46.298  59.902  1.00  0.00           H  
ATOM     41  OG  SER     3     109.223  46.189  57.841  1.00  0.00           O  
ATOM     42  HG  SER     3     108.357  45.818  58.026  1.00  0.00           H  
ATOM     43  C   SER     3     111.877  47.709  58.389  1.00  0.00           C  
ATOM     44  O   SER     3     112.010  48.499  59.332  1.00  0.00           O  
ATOM     45  N   SER     4     111.830  48.148  57.130  1.00  0.00           N  
ATOM     46  H   SER     4     111.827  47.455  56.396  1.00  0.00           H  
ATOM     47  CA  SER     4     111.748  49.575  56.694  1.00  0.00           C  
ATOM     48  HA  SER     4     112.592  50.180  57.025  1.00  0.00           H  
ATOM     49  CB  SER     4     111.856  49.622  55.166  1.00  0.00           C  
ATOM     50  HB2 SER     4     110.961  49.214  54.696  1.00  0.00           H  
ATOM     51  HB3 SER     4     111.833  50.622  54.733  1.00  0.00           H  
ATOM     52  OG  SER     4     113.056  48.898  54.809  1.00  0.00           O  
ATOM     53  HG  SER     4     113.058  49.040  53.860  1.00  0.00           H  
ATOM     54  C   SER     4     110.431  50.243  56.976  1.00  0.00           C  
ATOM     55  O   SER     4     110.444  51.437  57.276  1.00  0.00           O  
ATOM     56  N   SER     5     109.389  49.468  57.127  1.00  0.00           N  
ATOM     57  H   SER     5     109.380  48.488  56.884  1.00  0.00           H  
ATOM     58  CA  SER     5     108.159  49.975  57.723  1.00  0.00           C  
ATOM     59  HA  SER     5     108.032  51.045  57.560  1.00  0.00           H  
ATOM     60  CB  SER     5     107.006  49.333  56.974  1.00  0.00           C  
ATOM     61  HB2 SER     5     106.176  49.862  57.443  1.00  0.00           H  
ATOM     62  HB3 SER     5     107.102  49.494  55.901  1.00  0.00           H  
ATOM     63  OG  SER     5     106.890  47.923  57.332  1.00  0.00           O  
ATOM     64  HG  SER     5     105.951  47.761  57.219  1.00  0.00           H  
ATOM     65  C   SER     5     108.042  49.738  59.293  1.00  0.00           C  
ATOM     66  O   SER     5     106.982  50.046  59.845  1.00  0.00           O  
ATOM     67  N   ALA     6     109.093  49.162  59.899  1.00  0.00           N  
ATOM     68  H   ALA     6     109.858  48.962  59.270  1.00  0.00           H  
ATOM     69  CA  ALA     6     109.268  48.966  61.374  1.00  0.00           C  
ATOM     70  HA  ALA     6     110.184  48.382  61.470  1.00  0.00           H  
ATOM     71  CB  ALA     6     109.509  50.248  62.142  1.00  0.00           C  
ATOM     72  HB1 ALA     6     108.940  51.086  61.740  1.00  0.00           H  
ATOM     73  HB2 ALA     6     109.145  50.184  63.168  1.00  0.00           H  
ATOM     74  HB3 ALA     6     110.591  50.375  62.159  1.00  0.00           H  
ATOM     75  C   ALA     6     108.084  48.058  61.935  1.00  0.00           C  
ATOM     76  O   ALA     6     107.649  48.252  63.038  1.00  0.00           O  
ATOM     77  N   ASN     7     107.570  47.189  61.098  1.00  0.00           N  
ATOM     78  H   ASN     7     107.857  47.192  60.129  1.00  0.00           H  
ATOM     79  CA  ASN     7     106.434  46.398  61.475  1.00  0.00           C  
ATOM     80  HA  ASN     7     106.278  45.807  60.572  1.00  0.00           H  
ATOM     81  CB  ASN     7     106.775  45.329  62.609  1.00  0.00           C  
ATOM     82  HB2 ASN     7     107.067  45.751  63.571  1.00  0.00           H  
ATOM     83  HB3 ASN     7     105.863  44.807  62.897  1.00  0.00           H  
ATOM     84  CG  ASN     7     107.841  44.339  62.224  1.00  0.00           C  
ATOM     85  OD1 ASN     7     108.352  44.340  61.148  1.00  0.00           O  
ATOM     86  ND2 ASN     7     108.201  43.378  63.075  1.00  0.00           N  
ATOM     87 HD21 ASN     7     108.978  42.782  62.826  1.00  0.00           H  
ATOM     88 HD22 ASN     7     107.757  43.292  63.978  1.00  0.00           H  
ATOM     89  C   ASN     7     105.145  47.213  61.751  1.00  0.00           C  
ATOM     90  O   ASN     7     104.189  46.601  62.191  1.00  0.00           O  
ATOM     91  N   ILE     8     105.073  48.533  61.422  1.00  0.00           N  
ATOM     92  H   ILE     8     105.922  48.881  61.002  1.00  0.00           H  
ATOM     93  CA  ILE     8     103.898  49.376  61.714  1.00  0.00           C  
ATOM     94  HA  ILE     8     103.433  49.227  62.689  1.00  0.00           H  
ATOM     95  CB  ILE     8     104.370  50.940  61.576  1.00  0.00           C  
ATOM     96  HB  ILE     8     104.666  51.150  60.548  1.00  0.00           H  
ATOM     97  CG2 ILE     8     103.195  51.814  61.985  1.00  0.00           C  
ATOM     98 HG21 ILE     8     102.306  51.604  61.391  1.00  0.00           H  
ATOM     99 HG22 ILE     8     102.869  51.584  63.000  1.00  0.00           H  
ATOM    100 HG23 ILE     8     103.512  52.857  62.023  1.00  0.00           H  
ATOM    101  CG1 ILE     8     105.561  51.308  62.529  1.00  0.00           C  
ATOM    102 HG12 ILE     8     105.136  51.281  63.532  1.00  0.00           H  
ATOM    103 HG13 ILE     8     106.332  50.539  62.485  1.00  0.00           H  
ATOM    104  CD1 ILE     8     106.309  52.655  62.303  1.00  0.00           C  
ATOM    105 HD11 ILE     8     105.913  53.516  62.841  1.00  0.00           H  
ATOM    106 HD12 ILE     8     107.261  52.569  62.827  1.00  0.00           H  
ATOM    107 HD13 ILE     8     106.386  52.763  61.221  1.00  0.00           H  
ATOM    108  C   ILE     8     102.678  49.114  60.761  1.00  0.00           C  
ATOM    109  O   ILE     8     102.780  49.462  59.595  1.00  0.00           O  
ATOM    110  N   THR     9     101.558  48.609  61.253  1.00  0.00           N  
ATOM    111  H   THR     9     101.536  48.440  62.248  1.00  0.00           H  
ATOM    112  CA  THR     9     100.287  48.406  60.466  1.00  0.00           C  
ATOM    113  HA  THR     9     100.273  49.194  59.712  1.00  0.00           H  
ATOM    114  CB  THR     9     100.199  47.067  59.776  1.00  0.00           C  
ATOM    115  HB  THR     9      99.269  47.064  59.208  1.00  0.00           H  
ATOM    116  CG2 THR     9     101.251  46.849  58.719  1.00  0.00           C  
ATOM    117 HG21 THR     9     102.208  46.750  59.231  1.00  0.00           H  
ATOM    118 HG22 THR     9     101.077  45.828  58.380  1.00  0.00           H  
ATOM    119 HG23 THR     9     101.257  47.587  57.916  1.00  0.00           H  
ATOM    120  OG1 THR     9     100.008  45.995  60.691  1.00  0.00           O  
ATOM    121  HG1 THR     9      99.419  46.266  61.398  1.00  0.00           H  
ATOM    122  C   THR     9      98.989  48.524  61.295  1.00  0.00           C  
ATOM    123  O   THR     9      98.941  48.025  62.392  1.00  0.00           O  
ATOM    124  N   TYR    10      97.949  49.079  60.711  1.00  0.00           N  
ATOM    125  H   TYR    10      98.066  49.439  59.775  1.00  0.00           H  
ATOM    126  CA  TYR    10      96.686  49.210  61.355  1.00  0.00           C  
ATOM    127  HA  TYR    10      96.557  48.444  62.119  1.00  0.00           H  
ATOM    128  CB  TYR    10      96.424  50.680  61.841  1.00  0.00           C  
ATOM    129  HB2 TYR    10      96.118  51.243  60.960  1.00  0.00           H  
ATOM    130  HB3 TYR    10      95.610  50.733  62.565  1.00  0.00           H  
ATOM    131  CG  TYR    10      97.654  51.196  62.497  1.00  0.00           C  
ATOM    132  CD1 TYR    10      97.802  51.169  63.886  1.00  0.00           C  
ATOM    133  HD1 TYR    10      97.013  50.697  64.454  1.00  0.00           H  
ATOM    134  CE1 TYR    10      98.943  51.682  64.523  1.00  0.00           C  
ATOM    135  HE1 TYR    10      99.066  51.688  65.596  1.00  0.00           H  
ATOM    136  CZ  TYR    10      99.985  52.220  63.751  1.00  0.00           C  
ATOM    137  OH  TYR    10     100.969  52.891  64.354  1.00  0.00           O  
ATOM    138  HH  TYR    10     100.778  53.084  65.275  1.00  0.00           H  
ATOM    139  CE2 TYR    10      99.869  52.270  62.338  1.00  0.00           C  
ATOM    140  HE2 TYR    10     100.522  52.841  61.695  1.00  0.00           H  
ATOM    141  CD2 TYR    10      98.685  51.835  61.778  1.00  0.00           C  
ATOM    142  HD2 TYR    10      98.429  51.995  60.741  1.00  0.00           H  
ATOM    143  C   TYR    10      95.424  48.921  60.450  1.00  0.00           C  
ATOM    144  O   TYR    10      95.395  49.333  59.363  1.00  0.00           O  
ATOM    145  N   ALA    11      94.408  48.243  61.000  1.00  0.00           N  
ATOM    146  H   ALA    11      94.385  47.945  61.965  1.00  0.00           H  
ATOM    147  CA  ALA    11      93.178  48.059  60.234  1.00  0.00           C  
ATOM    148  HA  ALA    11      93.100  48.857  59.495  1.00  0.00           H  
ATOM    149  CB  ALA    11      93.303  46.670  59.552  1.00  0.00           C  
ATOM    150  HB1 ALA    11      93.209  45.807  60.211  1.00  0.00           H  
ATOM    151  HB2 ALA    11      92.496  46.528  58.832  1.00  0.00           H  
ATOM    152  HB3 ALA    11      94.197  46.583  58.935  1.00  0.00           H  
ATOM    153  C   ALA    11      91.781  48.219  60.930  1.00  0.00           C  
ATOM    154  O   ALA    11      90.689  47.962  60.361  1.00  0.00           O  
ATOM    155  N   SER    12      91.845  48.622  62.220  1.00  0.00           N  
ATOM    156  H   SER    12      92.796  48.843  62.476  1.00  0.00           H  
ATOM    157  CA  SER    12      90.789  48.792  63.306  1.00  0.00           C  
ATOM    158  HA  SER    12      91.237  49.450  64.050  1.00  0.00           H  
ATOM    159  CB  SER    12      89.492  49.508  62.768  1.00  0.00           C  
ATOM    160  HB2 SER    12      88.790  49.815  63.543  1.00  0.00           H  
ATOM    161  HB3 SER    12      89.914  50.381  62.271  1.00  0.00           H  
ATOM    162  OG  SER    12      88.759  48.702  61.868  1.00  0.00           O  
ATOM    163  HG  SER    12      89.260  48.635  61.052  1.00  0.00           H  
ATOM    164  C   SER    12      90.428  47.463  64.100  1.00  0.00           C  
ATOM    165  O   SER    12      89.335  47.387  64.672  1.00  0.00           O  
ATOM    166  N   ARG    13      91.310  46.467  64.113  1.00  0.00           N  
ATOM    167  H   ARG    13      92.080  46.677  63.494  1.00  0.00           H  
ATOM    168  CA  ARG    13      91.189  45.189  64.753  1.00  0.00           C  
ATOM    169  HA  ARG    13      92.076  44.605  64.505  1.00  0.00           H  
ATOM    170  CB  ARG    13      91.238  45.276  66.290  1.00  0.00           C  
ATOM    171  HB2 ARG    13      90.263  45.583  66.669  1.00  0.00           H  
ATOM    172  HB3 ARG    13      91.457  44.278  66.671  1.00  0.00           H  
ATOM    173  CG  ARG    13      92.453  46.132  66.789  1.00  0.00           C  
ATOM    174  HG2 ARG    13      93.363  45.598  66.516  1.00  0.00           H  
ATOM    175  HG3 ARG    13      92.562  47.169  66.471  1.00  0.00           H  
ATOM    176  CD  ARG    13      92.435  46.127  68.390  1.00  0.00           C  
ATOM    177  HD2 ARG    13      91.739  46.864  68.790  1.00  0.00           H  
ATOM    178  HD3 ARG    13      92.065  45.190  68.804  1.00  0.00           H  
ATOM    179  NE  ARG    13      93.796  46.403  68.949  1.00  0.00           N  
ATOM    180  HE  ARG    13      94.570  46.648  68.348  1.00  0.00           H  
ATOM    181  CZ  ARG    13      94.142  46.116  70.164  1.00  0.00           C  
ATOM    182  NH1 ARG    13      93.271  45.613  71.030  1.00  0.00           N  
ATOM    183 HH11 ARG    13      92.270  45.699  70.930  1.00  0.00           H  
ATOM    184 HH12 ARG    13      93.665  45.255  71.888  1.00  0.00           H  
ATOM    185  NH2 ARG    13      95.365  46.141  70.535  1.00  0.00           N  
ATOM    186 HH21 ARG    13      96.050  46.521  69.899  1.00  0.00           H  
ATOM    187 HH22 ARG    13      95.510  46.056  71.531  1.00  0.00           H  
ATOM    188  C   ARG    13      90.101  44.270  64.107  1.00  0.00           C  
ATOM    189  O   ARG    13      89.664  43.373  64.741  1.00  0.00           O  
ATOM    190  N   LYS    14      89.778  44.491  62.830  1.00  0.00           N  
ATOM    191  H   LYS    14      90.233  45.271  62.377  1.00  0.00           H  
ATOM    192  CA  LYS    14      88.787  43.761  62.029  1.00  0.00           C  
ATOM    193  HA  LYS    14      88.217  43.125  62.707  1.00  0.00           H  
ATOM    194  CB  LYS    14      87.779  44.769  61.464  1.00  0.00           C  
ATOM    195  HB2 LYS    14      88.299  45.406  60.749  1.00  0.00           H  
ATOM    196  HB3 LYS    14      87.079  44.147  60.906  1.00  0.00           H  
ATOM    197  CG  LYS    14      86.952  45.489  62.600  1.00  0.00           C  
ATOM    198  HG2 LYS    14      86.344  44.799  63.185  1.00  0.00           H  
ATOM    199  HG3 LYS    14      87.595  46.052  63.277  1.00  0.00           H  
ATOM    200  CD  LYS    14      86.057  46.491  61.905  1.00  0.00           C  
ATOM    201  HD2 LYS    14      86.642  47.116  61.231  1.00  0.00           H  
ATOM    202  HD3 LYS    14      85.367  45.910  61.293  1.00  0.00           H  
ATOM    203  CE  LYS    14      85.335  47.484  62.884  1.00  0.00           C  
ATOM    204  HE2 LYS    14      84.635  47.980  62.212  1.00  0.00           H  
ATOM    205  HE3 LYS    14      84.787  46.878  63.606  1.00  0.00           H  
ATOM    206  NZ  LYS    14      86.163  48.452  63.639  1.00  0.00           N  
ATOM    207  HZ1 LYS    14      86.840  48.015  64.249  1.00  0.00           H  
ATOM    208  HZ2 LYS    14      86.643  49.110  63.041  1.00  0.00           H  
ATOM    209  HZ3 LYS    14      85.558  48.953  64.273  1.00  0.00           H  
ATOM    210  C   LYS    14      89.389  42.833  60.988  1.00  0.00           C  
ATOM    211  O   LYS    14      90.409  43.219  60.446  1.00  0.00           O  
ATOM    212  N   ARG    15      88.889  41.606  60.900  1.00  0.00           N  
ATOM    213  H   ARG    15      87.961  41.574  61.297  1.00  0.00           H  
ATOM    214  CA  ARG    15      89.337  40.620  59.916  1.00  0.00           C  
ATOM    215  HA  ARG    15      90.409  40.446  60.004  1.00  0.00           H  
ATOM    216  CB  ARG    15      88.703  39.225  60.196  1.00  0.00           C  
ATOM    217  HB2 ARG    15      87.655  39.461  60.378  1.00  0.00           H  
ATOM    218  HB3 ARG    15      88.877  38.460  59.440  1.00  0.00           H  
ATOM    219  CG  ARG    15      89.168  38.624  61.559  1.00  0.00           C  
ATOM    220  HG2 ARG    15      90.257  38.578  61.526  1.00  0.00           H  
ATOM    221  HG3 ARG    15      88.751  39.138  62.424  1.00  0.00           H  
ATOM    222  CD  ARG    15      88.551  37.217  61.543  1.00  0.00           C  
ATOM    223  HD2 ARG    15      87.468  37.328  61.488  1.00  0.00           H  
ATOM    224  HD3 ARG    15      88.858  36.699  60.634  1.00  0.00           H  
ATOM    225  NE  ARG    15      88.894  36.507  62.808  1.00  0.00           N  
ATOM    226  HE  ARG    15      88.393  36.685  63.667  1.00  0.00           H  
ATOM    227  CZ  ARG    15      89.845  35.618  62.943  1.00  0.00           C  
ATOM    228  NH1 ARG    15      90.453  35.121  61.835  1.00  0.00           N  
ATOM    229 HH11 ARG    15      90.056  35.381  60.943  1.00  0.00           H  
ATOM    230 HH12 ARG    15      91.222  34.467  61.884  1.00  0.00           H  
ATOM    231  NH2 ARG    15      90.180  35.172  64.156  1.00  0.00           N  
ATOM    232 HH21 ARG    15      89.581  35.369  64.945  1.00  0.00           H  
ATOM    233 HH22 ARG    15      91.016  34.607  64.198  1.00  0.00           H  
ATOM    234  C   ARG    15      89.022  40.936  58.440  1.00  0.00           C  
ATOM    235  O   ARG    15      88.085  41.678  58.205  1.00  0.00           O  
ATOM    236  N   ARG    16      89.776  40.284  57.504  1.00  0.00           N  
ATOM    237  H   ARG    16      90.542  39.651  57.687  1.00  0.00           H  
ATOM    238  CA  ARG    16      89.684  40.640  56.071  1.00  0.00           C  
ATOM    239  HA  ARG    16      89.670  41.724  55.954  1.00  0.00           H  
ATOM    240  CB  ARG    16      90.854  40.090  55.194  1.00  0.00           C  
ATOM    241  HB2 ARG    16      91.768  40.103  55.789  1.00  0.00           H  
ATOM    242  HB3 ARG    16      90.619  39.044  54.993  1.00  0.00           H  
ATOM    243  CG  ARG    16      91.003  40.865  53.848  1.00  0.00           C  
ATOM    244  HG2 ARG    16      91.651  40.293  53.184  1.00  0.00           H  
ATOM    245  HG3 ARG    16      90.079  40.959  53.278  1.00  0.00           H  
ATOM    246  CD  ARG    16      91.513  42.315  54.121  1.00  0.00           C  
ATOM    247  HD2 ARG    16      90.612  42.897  54.315  1.00  0.00           H  
ATOM    248  HD3 ARG    16      92.299  42.270  54.875  1.00  0.00           H  
ATOM    249  NE  ARG    16      92.207  42.936  52.936  1.00  0.00           N  
ATOM    250  HE  ARG    16      92.256  42.396  52.084  1.00  0.00           H  
ATOM    251  CZ  ARG    16      92.716  44.142  52.825  1.00  0.00           C  
ATOM    252  NH1 ARG    16      92.607  45.038  53.792  1.00  0.00           N  
ATOM    253 HH11 ARG    16      92.450  44.735  54.742  1.00  0.00           H  
ATOM    254 HH12 ARG    16      92.836  45.988  53.537  1.00  0.00           H  
ATOM    255  NH2 ARG    16      93.211  44.578  51.694  1.00  0.00           N  
ATOM    256 HH21 ARG    16      93.378  43.957  50.916  1.00  0.00           H  
ATOM    257 HH22 ARG    16      93.674  45.475  51.656  1.00  0.00           H  
ATOM    258  C   ARG    16      88.298  40.156  55.465  1.00  0.00           C  
ATOM    259  O   ARG    16      87.603  40.912  54.833  1.00  0.00           O  
ATOM    260  N   LYS    17      88.029  38.864  55.590  1.00  0.00           N  
ATOM    261  H   LYS    17      88.641  38.177  56.006  1.00  0.00           H  
ATOM    262  CA  LYS    17      86.796  38.399  54.867  1.00  0.00           C  
ATOM    263  HA  LYS    17      86.882  38.765  53.844  1.00  0.00           H  
ATOM    264  CB  LYS    17      86.751  36.852  54.723  1.00  0.00           C  
ATOM    265  HB2 LYS    17      87.179  36.461  55.646  1.00  0.00           H  
ATOM    266  HB3 LYS    17      85.761  36.424  54.561  1.00  0.00           H  
ATOM    267  CG  LYS    17      87.669  36.324  53.590  1.00  0.00           C  
ATOM    268  HG2 LYS    17      87.219  36.480  52.610  1.00  0.00           H  
ATOM    269  HG3 LYS    17      88.615  36.848  53.720  1.00  0.00           H  
ATOM    270  CD  LYS    17      87.924  34.814  53.791  1.00  0.00           C  
ATOM    271  HD2 LYS    17      88.509  34.757  54.709  1.00  0.00           H  
ATOM    272  HD3 LYS    17      87.089  34.117  53.856  1.00  0.00           H  
ATOM    273  CE  LYS    17      88.838  34.576  52.564  1.00  0.00           C  
ATOM    274  HE2 LYS    17      89.130  35.578  52.249  1.00  0.00           H  
ATOM    275  HE3 LYS    17      89.709  34.011  52.898  1.00  0.00           H  
ATOM    276  NZ  LYS    17      88.133  33.952  51.422  1.00  0.00           N  
ATOM    277  HZ1 LYS    17      88.792  33.582  50.752  1.00  0.00           H  
ATOM    278  HZ2 LYS    17      87.578  33.123  51.581  1.00  0.00           H  
ATOM    279  HZ3 LYS    17      87.465  34.534  50.938  1.00  0.00           H  
ATOM    280  C   LYS    17      85.561  38.952  55.527  1.00  0.00           C  
ATOM    281  O   LYS    17      84.681  39.336  54.757  1.00  0.00           O  
ATOM    282  N   PRO    18      85.366  39.065  56.867  1.00  0.00           N  
ATOM    283  CD  PRO    18      86.133  38.325  57.921  1.00  0.00           C  
ATOM    284  HD2 PRO    18      87.028  38.887  58.188  1.00  0.00           H  
ATOM    285  HD3 PRO    18      86.440  37.334  57.585  1.00  0.00           H  
ATOM    286  CG  PRO    18      85.102  38.162  59.132  1.00  0.00           C  
ATOM    287  HG2 PRO    18      85.548  38.167  60.126  1.00  0.00           H  
ATOM    288  HG3 PRO    18      84.520  37.262  58.932  1.00  0.00           H  
ATOM    289  CB  PRO    18      84.270  39.469  58.963  1.00  0.00           C  
ATOM    290  HB2 PRO    18      84.773  40.387  59.265  1.00  0.00           H  
ATOM    291  HB3 PRO    18      83.350  39.232  59.497  1.00  0.00           H  
ATOM    292  CA  PRO    18      84.099  39.554  57.409  1.00  0.00           C  
ATOM    293  HA  PRO    18      83.251  38.977  57.042  1.00  0.00           H  
ATOM    294  C   PRO    18      83.763  41.056  56.951  1.00  0.00           C  
ATOM    295  O   PRO    18      82.631  41.329  56.618  1.00  0.00           O  
ATOM    296  N   VAL    19      84.838  41.893  56.895  1.00  0.00           N  
ATOM    297  H   VAL    19      85.735  41.560  57.218  1.00  0.00           H  
ATOM    298  CA  VAL    19      84.753  43.184  56.263  1.00  0.00           C  
ATOM    299  HA  VAL    19      83.946  43.723  56.760  1.00  0.00           H  
ATOM    300  CB  VAL    19      86.083  44.017  56.535  1.00  0.00           C  
ATOM    301  HB  VAL    19      86.919  43.366  56.277  1.00  0.00           H  
ATOM    302  CG1 VAL    19      86.280  45.373  55.751  1.00  0.00           C  
ATOM    303 HG11 VAL    19      85.491  45.960  56.222  1.00  0.00           H  
ATOM    304 HG12 VAL    19      87.215  45.842  56.057  1.00  0.00           H  
ATOM    305 HG13 VAL    19      86.149  45.300  54.672  1.00  0.00           H  
ATOM    306  CG2 VAL    19      86.013  44.370  58.024  1.00  0.00           C  
ATOM    307 HG21 VAL    19      86.034  43.440  58.593  1.00  0.00           H  
ATOM    308 HG22 VAL    19      86.882  45.015  58.154  1.00  0.00           H  
ATOM    309 HG23 VAL    19      85.074  44.848  58.300  1.00  0.00           H  
ATOM    310  C   VAL    19      84.440  43.181  54.772  1.00  0.00           C  
ATOM    311  O   VAL    19      83.524  43.950  54.412  1.00  0.00           O  
ATOM    312  N   GLN    20      85.175  42.407  53.951  1.00  0.00           N  
ATOM    313  H   GLN    20      85.977  41.962  54.373  1.00  0.00           H  
ATOM    314  CA  GLN    20      85.091  42.387  52.493  1.00  0.00           C  
ATOM    315  HA  GLN    20      84.979  43.367  52.028  1.00  0.00           H  
ATOM    316  CB  GLN    20      86.443  41.815  51.930  1.00  0.00           C  
ATOM    317  HB2 GLN    20      87.302  42.289  52.405  1.00  0.00           H  
ATOM    318  HB3 GLN    20      86.552  40.757  52.166  1.00  0.00           H  
ATOM    319  CG  GLN    20      86.777  41.876  50.516  1.00  0.00           C  
ATOM    320  HG2 GLN    20      87.861  41.785  50.445  1.00  0.00           H  
ATOM    321  HG3 GLN    20      86.473  40.945  50.038  1.00  0.00           H  
ATOM    322  CD  GLN    20      86.267  43.094  49.736  1.00  0.00           C  
ATOM    323  OE1 GLN    20      85.999  44.193  50.246  1.00  0.00           O  
ATOM    324  NE2 GLN    20      86.141  43.068  48.360  1.00  0.00           N  
ATOM    325 HE21 GLN    20      85.658  43.892  48.032  1.00  0.00           H  
ATOM    326 HE22 GLN    20      86.282  42.201  47.862  1.00  0.00           H  
ATOM    327  C   GLN    20      83.853  41.689  51.975  1.00  0.00           C  
ATOM    328  O   GLN    20      83.442  41.961  50.821  1.00  0.00           O  
ATOM    329  N   LYS    21      83.196  40.838  52.798  1.00  0.00           N  
ATOM    330  H   LYS    21      83.696  40.676  53.661  1.00  0.00           H  
ATOM    331  CA  LYS    21      81.925  40.146  52.356  1.00  0.00           C  
ATOM    332  HA  LYS    21      81.968  39.843  51.310  1.00  0.00           H  
ATOM    333  CB  LYS    21      81.727  38.800  53.101  1.00  0.00           C  
ATOM    334  HB2 LYS    21      81.047  38.237  52.461  1.00  0.00           H  
ATOM    335  HB3 LYS    21      82.710  38.335  53.172  1.00  0.00           H  
ATOM    336  CG  LYS    21      81.099  38.984  54.481  1.00  0.00           C  
ATOM    337  HG2 LYS    21      81.780  39.492  55.164  1.00  0.00           H  
ATOM    338  HG3 LYS    21      80.142  39.494  54.373  1.00  0.00           H  
ATOM    339  CD  LYS    21      80.850  37.613  55.052  1.00  0.00           C  
ATOM    340  HD2 LYS    21      80.170  37.065  54.400  1.00  0.00           H  
ATOM    341  HD3 LYS    21      81.858  37.196  55.051  1.00  0.00           H  
ATOM    342  CE  LYS    21      80.319  37.652  56.515  1.00  0.00           C  
ATOM    343  HE2 LYS    21      81.208  37.513  57.130  1.00  0.00           H  
ATOM    344  HE3 LYS    21      79.874  38.628  56.711  1.00  0.00           H  
ATOM    345  NZ  LYS    21      79.436  36.431  56.680  1.00  0.00           N  
ATOM    346  HZ1 LYS    21      79.871  35.520  56.634  1.00  0.00           H  
ATOM    347  HZ2 LYS    21      78.948  36.561  57.554  1.00  0.00           H  
ATOM    348  HZ3 LYS    21      78.622  36.498  56.086  1.00  0.00           H  
ATOM    349  C   LYS    21      80.623  40.905  52.415  1.00  0.00           C  
ATOM    350  O   LYS    21      79.571  40.383  52.049  1.00  0.00           O  
ATOM    351  N   THR    22      80.733  42.137  52.877  1.00  0.00           N  
ATOM    352  H   THR    22      81.634  42.421  53.235  1.00  0.00           H  
ATOM    353  CA  THR    22      79.737  43.200  52.795  1.00  0.00           C  
ATOM    354  HA  THR    22      79.062  42.887  53.591  1.00  0.00           H  
ATOM    355  CB  THR    22      80.362  44.526  53.224  1.00  0.00           C  
ATOM    356  HB  THR    22      81.123  44.756  52.479  1.00  0.00           H  
ATOM    357  CG2 THR    22      79.404  45.660  53.478  1.00  0.00           C  
ATOM    358 HG21 THR    22      78.609  45.409  54.180  1.00  0.00           H  
ATOM    359 HG22 THR    22      79.901  46.597  53.729  1.00  0.00           H  
ATOM    360 HG23 THR    22      78.980  45.889  52.500  1.00  0.00           H  
ATOM    361  OG1 THR    22      80.905  44.456  54.586  1.00  0.00           O  
ATOM    362  HG1 THR    22      81.865  44.453  54.545  1.00  0.00           H  
ATOM    363  C   THR    22      79.087  43.290  51.484  1.00  0.00           C  
ATOM    364  O   THR    22      79.752  43.055  50.437  1.00  0.00           O  
ATOM    365  N   VAL    23      77.786  43.635  51.427  1.00  0.00           N  
ATOM    366  H   VAL    23      77.366  43.882  52.312  1.00  0.00           H  
ATOM    367  CA  VAL    23      77.029  43.832  50.226  1.00  0.00           C  
ATOM    368  HA  VAL    23      77.778  44.129  49.492  1.00  0.00           H  
ATOM    369  CB  VAL    23      76.255  42.532  49.809  1.00  0.00           C  
ATOM    370  HB  VAL    23      75.681  42.815  48.927  1.00  0.00           H  
ATOM    371  CG1 VAL    23      77.200  41.343  49.524  1.00  0.00           C  
ATOM    372 HG11 VAL    23      77.473  40.937  50.498  1.00  0.00           H  
ATOM    373 HG12 VAL    23      76.811  40.640  48.786  1.00  0.00           H  
ATOM    374 HG13 VAL    23      78.111  41.686  49.033  1.00  0.00           H  
ATOM    375  CG2 VAL    23      75.191  42.129  50.861  1.00  0.00           C  
ATOM    376 HG21 VAL    23      74.669  43.040  51.153  1.00  0.00           H  
ATOM    377 HG22 VAL    23      74.483  41.357  50.557  1.00  0.00           H  
ATOM    378 HG23 VAL    23      75.653  41.825  51.800  1.00  0.00           H  
ATOM    379  C   VAL    23      76.111  45.058  50.321  1.00  0.00           C  
ATOM    380  O   VAL    23      75.626  45.460  51.330  1.00  0.00           O  
ATOM    381  N   LYS    24      75.781  45.586  49.108  1.00  0.00           N  
ATOM    382  H   LYS    24      76.139  45.087  48.307  1.00  0.00           H  
ATOM    383  CA  LYS    24      74.901  46.666  48.855  1.00  0.00           C  
ATOM    384  HA  LYS    24      75.247  47.608  49.281  1.00  0.00           H  
ATOM    385  CB  LYS    24      74.806  46.857  47.338  1.00  0.00           C  
ATOM    386  HB2 LYS    24      74.711  45.886  46.853  1.00  0.00           H  
ATOM    387  HB3 LYS    24      73.913  47.385  47.001  1.00  0.00           H  
ATOM    388  CG  LYS    24      76.055  47.504  46.797  1.00  0.00           C  
ATOM    389  HG2 LYS    24      76.130  48.556  47.074  1.00  0.00           H  
ATOM    390  HG3 LYS    24      76.931  47.047  47.256  1.00  0.00           H  
ATOM    391  CD  LYS    24      76.294  47.568  45.278  1.00  0.00           C  
ATOM    392  HD2 LYS    24      75.480  48.068  44.752  1.00  0.00           H  
ATOM    393  HD3 LYS    24      77.185  48.184  45.153  1.00  0.00           H  
ATOM    394  CE  LYS    24      76.253  46.241  44.587  1.00  0.00           C  
ATOM    395  HE2 LYS    24      76.928  45.579  45.129  1.00  0.00           H  
ATOM    396  HE3 LYS    24      75.327  45.666  44.601  1.00  0.00           H  
ATOM    397  NZ  LYS    24      76.620  46.317  43.212  1.00  0.00           N  
ATOM    398  HZ1 LYS    24      77.371  46.985  43.112  1.00  0.00           H  
ATOM    399  HZ2 LYS    24      76.896  45.440  42.794  1.00  0.00           H  
ATOM    400  HZ3 LYS    24      75.820  46.637  42.684  1.00  0.00           H  
ATOM    401  C   LYS    24      73.471  46.523  49.452  1.00  0.00           C  
ATOM    402  O   LYS    24      72.908  45.478  49.318  1.00  0.00           O  
ATOM    403  N   PRO    25      72.715  47.556  49.940  1.00  0.00           N  
ATOM    404  CD  PRO    25      73.133  48.901  50.240  1.00  0.00           C  
ATOM    405  HD2 PRO    25      73.113  49.565  49.375  1.00  0.00           H  
ATOM    406  HD3 PRO    25      74.119  48.828  50.698  1.00  0.00           H  
ATOM    407  CG  PRO    25      72.108  49.444  51.266  1.00  0.00           C  
ATOM    408  HG2 PRO    25      71.924  50.516  51.197  1.00  0.00           H  
ATOM    409  HG3 PRO    25      72.489  49.288  52.275  1.00  0.00           H  
ATOM    410  CB  PRO    25      70.837  48.596  51.013  1.00  0.00           C  
ATOM    411  HB2 PRO    25      70.219  48.988  50.205  1.00  0.00           H  
ATOM    412  HB3 PRO    25      70.131  48.577  51.843  1.00  0.00           H  
ATOM    413  CA  PRO    25      71.392  47.258  50.554  1.00  0.00           C  
ATOM    414  HA  PRO    25      71.629  46.644  51.423  1.00  0.00           H  
ATOM    415  C   PRO    25      70.244  46.537  49.611  1.00  0.00           C  
ATOM    416  O   PRO    25      69.571  45.649  50.033  1.00  0.00           O  
ATOM    417  N   ILE    26      70.204  46.896  48.331  1.00  0.00           N  
ATOM    418  H   ILE    26      70.868  47.600  48.043  1.00  0.00           H  
ATOM    419  CA  ILE    26      69.202  46.447  47.327  1.00  0.00           C  
ATOM    420  HA  ILE    26      68.177  46.504  47.693  1.00  0.00           H  
ATOM    421  CB  ILE    26      69.347  47.228  46.041  1.00  0.00           C  
ATOM    422  HB  ILE    26      70.408  47.283  45.796  1.00  0.00           H  
ATOM    423  CG2 ILE    26      68.566  46.640  44.858  1.00  0.00           C  
ATOM    424 HG21 ILE    26      67.495  46.658  45.060  1.00  0.00           H  
ATOM    425 HG22 ILE    26      68.604  47.324  44.011  1.00  0.00           H  
ATOM    426 HG23 ILE    26      69.024  45.702  44.544  1.00  0.00           H  
ATOM    427  CG1 ILE    26      68.701  48.633  46.289  1.00  0.00           C  
ATOM    428 HG12 ILE    26      69.120  49.167  47.142  1.00  0.00           H  
ATOM    429 HG13 ILE    26      68.944  49.252  45.426  1.00  0.00           H  
ATOM    430  CD1 ILE    26      67.188  48.819  46.500  1.00  0.00           C  
ATOM    431 HD11 ILE    26      66.647  48.084  47.096  1.00  0.00           H  
ATOM    432 HD12 ILE    26      66.884  49.769  46.940  1.00  0.00           H  
ATOM    433 HD13 ILE    26      66.731  48.790  45.511  1.00  0.00           H  
ATOM    434  C   ILE    26      69.361  44.915  47.129  1.00  0.00           C  
ATOM    435  O   ILE    26      68.404  44.113  47.297  1.00  0.00           O  
ATOM    436  N   PRO    27      70.587  44.463  46.863  1.00  0.00           N  
ATOM    437  CD  PRO    27      71.672  45.116  46.087  1.00  0.00           C  
ATOM    438  HD2 PRO    27      72.233  45.698  46.817  1.00  0.00           H  
ATOM    439  HD3 PRO    27      71.320  45.717  45.248  1.00  0.00           H  
ATOM    440  CG  PRO    27      72.565  43.953  45.597  1.00  0.00           C  
ATOM    441  HG2 PRO    27      73.587  44.287  45.412  1.00  0.00           H  
ATOM    442  HG3 PRO    27      72.130  43.540  44.687  1.00  0.00           H  
ATOM    443  CB  PRO    27      72.442  42.986  46.805  1.00  0.00           C  
ATOM    444  HB2 PRO    27      73.140  43.184  47.618  1.00  0.00           H  
ATOM    445  HB3 PRO    27      72.656  41.983  46.434  1.00  0.00           H  
ATOM    446  CA  PRO    27      70.961  43.076  47.095  1.00  0.00           C  
ATOM    447  HA  PRO    27      70.444  42.504  46.324  1.00  0.00           H  
ATOM    448  C   PRO    27      70.607  42.437  48.429  1.00  0.00           C  
ATOM    449  O   PRO    27      69.944  41.382  48.413  1.00  0.00           O  
ATOM    450  N   ALA    28      71.033  43.110  49.488  1.00  0.00           N  
ATOM    451  H   ALA    28      71.599  43.917  49.267  1.00  0.00           H  
ATOM    452  CA  ALA    28      70.734  42.729  50.860  1.00  0.00           C  
ATOM    453  HA  ALA    28      71.130  41.715  50.912  1.00  0.00           H  
ATOM    454  CB  ALA    28      71.450  43.575  51.929  1.00  0.00           C  
ATOM    455  HB1 ALA    28      72.470  43.753  51.590  1.00  0.00           H  
ATOM    456  HB2 ALA    28      70.936  44.518  52.115  1.00  0.00           H  
ATOM    457  HB3 ALA    28      71.422  42.979  52.841  1.00  0.00           H  
ATOM    458  C   ALA    28      69.231  42.568  51.199  1.00  0.00           C  
ATOM    459  O   ALA    28      68.783  41.956  52.193  1.00  0.00           O  
ATOM    460  N   GLU    29      68.292  43.220  50.478  1.00  0.00           N  
ATOM    461  H   GLU    29      68.593  43.903  49.797  1.00  0.00           H  
ATOM    462  CA  GLU    29      66.841  43.006  50.419  1.00  0.00           C  
ATOM    463  HA  GLU    29      66.471  43.012  51.445  1.00  0.00           H  
ATOM    464  CB  GLU    29      66.166  44.153  49.690  1.00  0.00           C  
ATOM    465  HB2 GLU    29      66.640  45.113  49.894  1.00  0.00           H  
ATOM    466  HB3 GLU    29      66.338  43.966  48.630  1.00  0.00           H  
ATOM    467  CG  GLU    29      64.633  44.282  50.071  1.00  0.00           C  
ATOM    468  HG2 GLU    29      64.151  44.943  49.351  1.00  0.00           H  
ATOM    469  HG3 GLU    29      64.156  43.302  50.070  1.00  0.00           H  
ATOM    470  CD  GLU    29      64.416  44.915  51.465  1.00  0.00           C  
ATOM    471  OE1 GLU    29      65.105  45.897  51.881  1.00  0.00           O  
ATOM    472  OE2 GLU    29      63.574  44.488  52.246  1.00  0.00           O  
ATOM    473  C   GLU    29      66.396  41.633  49.904  1.00  0.00           C  
ATOM    474  O   GLU    29      65.674  40.846  50.611  1.00  0.00           O  
ATOM    475  N   GLY    30      66.996  41.333  48.764  1.00  0.00           N  
ATOM    476  H   GLY    30      67.734  41.967  48.493  1.00  0.00           H  
ATOM    477  CA  GLY    30      66.579  40.209  47.833  1.00  0.00           C  
ATOM    478  HA2 GLY    30      67.286  39.397  48.003  1.00  0.00           H  
ATOM    479  HA3 GLY    30      65.579  39.813  48.013  1.00  0.00           H  
ATOM    480  C   GLY    30      66.768  40.548  46.334  1.00  0.00           C  
ATOM    481  O   GLY    30      66.737  39.627  45.510  1.00  0.00           O  
ATOM    482  N   ILE    31      67.004  41.813  45.990  1.00  0.00           N  
ATOM    483  H   ILE    31      66.951  42.564  46.664  1.00  0.00           H  
ATOM    484  CA  ILE    31      66.984  42.216  44.663  1.00  0.00           C  
ATOM    485  HA  ILE    31      66.490  41.438  44.081  1.00  0.00           H  
ATOM    486  CB  ILE    31      66.198  43.562  44.615  1.00  0.00           C  
ATOM    487  HB  ILE    31      66.899  44.331  44.943  1.00  0.00           H  
ATOM    488  CG2 ILE    31      65.990  44.104  43.145  1.00  0.00           C  
ATOM    489 HG21 ILE    31      65.326  43.395  42.650  1.00  0.00           H  
ATOM    490 HG22 ILE    31      65.447  45.046  43.214  1.00  0.00           H  
ATOM    491 HG23 ILE    31      66.962  44.190  42.659  1.00  0.00           H  
ATOM    492  CG1 ILE    31      64.900  43.498  45.440  1.00  0.00           C  
ATOM    493 HG12 ILE    31      64.263  42.686  45.090  1.00  0.00           H  
ATOM    494 HG13 ILE    31      65.206  43.251  46.457  1.00  0.00           H  
ATOM    495  CD1 ILE    31      64.085  44.824  45.511  1.00  0.00           C  
ATOM    496 HD11 ILE    31      63.383  44.823  44.677  1.00  0.00           H  
ATOM    497 HD12 ILE    31      63.555  44.909  46.460  1.00  0.00           H  
ATOM    498 HD13 ILE    31      64.764  45.675  45.565  1.00  0.00           H  
ATOM    499  C   ILE    31      68.424  42.251  44.109  1.00  0.00           C  
ATOM    500  O   ILE    31      69.138  43.141  44.468  1.00  0.00           O  
ATOM    501  N   LYS    32      68.809  41.234  43.347  1.00  0.00           N  
ATOM    502  H   LYS    32      68.082  40.560  43.151  1.00  0.00           H  
ATOM    503  CA  LYS    32      70.185  40.881  43.004  1.00  0.00           C  
ATOM    504  HA  LYS    32      70.905  41.624  43.348  1.00  0.00           H  
ATOM    505  CB  LYS    32      70.549  39.560  43.766  1.00  0.00           C  
ATOM    506  HB2 LYS    32      69.957  38.723  43.397  1.00  0.00           H  
ATOM    507  HB3 LYS    32      71.542  39.247  43.446  1.00  0.00           H  
ATOM    508  CG  LYS    32      70.547  39.675  45.274  1.00  0.00           C  
ATOM    509  HG2 LYS    32      71.238  40.415  45.677  1.00  0.00           H  
ATOM    510  HG3 LYS    32      69.558  39.911  45.667  1.00  0.00           H  
ATOM    511  CD  LYS    32      70.959  38.319  45.741  1.00  0.00           C  
ATOM    512  HD2 LYS    32      70.145  37.634  45.503  1.00  0.00           H  
ATOM    513  HD3 LYS    32      71.838  38.028  45.166  1.00  0.00           H  
ATOM    514  CE  LYS    32      71.262  38.233  47.219  1.00  0.00           C  
ATOM    515  HE2 LYS    32      71.680  37.258  47.467  1.00  0.00           H  
ATOM    516  HE3 LYS    32      72.051  38.973  47.356  1.00  0.00           H  
ATOM    517  NZ  LYS    32      70.146  38.577  48.093  1.00  0.00           N  
ATOM    518  HZ1 LYS    32      69.350  37.965  47.979  1.00  0.00           H  
ATOM    519  HZ2 LYS    32      70.368  38.416  49.065  1.00  0.00           H  
ATOM    520  HZ3 LYS    32      69.917  39.560  48.054  1.00  0.00           H  
ATOM    521  C   LYS    32      70.426  40.805  41.470  1.00  0.00           C  
ATOM    522  O   LYS    32      71.305  40.038  40.953  1.00  0.00           O  
ATOM    523  N   SER    33      69.656  41.458  40.629  1.00  0.00           N  
ATOM    524  H   SER    33      69.069  42.143  41.084  1.00  0.00           H  
ATOM    525  CA  SER    33      69.886  41.397  39.173  1.00  0.00           C  
ATOM    526  HA  SER    33      69.933  40.340  38.907  1.00  0.00           H  
ATOM    527  CB  SER    33      68.727  42.031  38.388  1.00  0.00           C  
ATOM    528  HB2 SER    33      68.764  41.639  37.372  1.00  0.00           H  
ATOM    529  HB3 SER    33      67.761  41.715  38.782  1.00  0.00           H  
ATOM    530  OG  SER    33      68.756  43.454  38.417  1.00  0.00           O  
ATOM    531  HG  SER    33      69.577  43.801  38.061  1.00  0.00           H  
ATOM    532  C   SER    33      71.273  41.903  38.709  1.00  0.00           C  
ATOM    533  O   SER    33      71.774  41.433  37.686  1.00  0.00           O  
ATOM    534  N   ASN    34      71.842  42.918  39.434  1.00  0.00           N  
ATOM    535  H   ASN    34      71.444  43.151  40.332  1.00  0.00           H  
ATOM    536  CA  ASN    34      73.207  43.381  39.191  1.00  0.00           C  
ATOM    537  HA  ASN    34      73.282  43.482  38.108  1.00  0.00           H  
ATOM    538  CB  ASN    34      73.346  44.760  39.838  1.00  0.00           C  
ATOM    539  HB2 ASN    34      72.831  45.501  39.226  1.00  0.00           H  
ATOM    540  HB3 ASN    34      72.790  44.761  40.775  1.00  0.00           H  
ATOM    541  CG  ASN    34      74.762  45.451  39.952  1.00  0.00           C  
ATOM    542  OD1 ASN    34      75.511  44.984  40.785  1.00  0.00           O  
ATOM    543  ND2 ASN    34      75.042  46.595  39.443  1.00  0.00           N  
ATOM    544 HD21 ASN    34      75.809  47.017  39.947  1.00  0.00           H  
ATOM    545 HD22 ASN    34      74.620  46.997  38.619  1.00  0.00           H  
ATOM    546  C   ASN    34      74.266  42.316  39.668  1.00  0.00           C  
ATOM    547  O   ASN    34      74.925  41.696  38.824  1.00  0.00           O  
ATOM    548  N   PRO    35      74.120  41.781  40.895  1.00  0.00           N  
ATOM    549  CD  PRO    35      73.504  42.435  42.002  1.00  0.00           C  
ATOM    550  HD2 PRO    35      72.426  42.278  41.982  1.00  0.00           H  
ATOM    551  HD3 PRO    35      73.885  43.450  42.117  1.00  0.00           H  
ATOM    552  CG  PRO    35      74.046  41.754  43.256  1.00  0.00           C  
ATOM    553  HG2 PRO    35      73.238  41.561  43.962  1.00  0.00           H  
ATOM    554  HG3 PRO    35      74.788  42.406  43.717  1.00  0.00           H  
ATOM    555  CB  PRO    35      74.572  40.397  42.794  1.00  0.00           C  
ATOM    556  HB2 PRO    35      73.832  39.597  42.784  1.00  0.00           H  
ATOM    557  HB3 PRO    35      75.375  40.177  43.497  1.00  0.00           H  
ATOM    558  CA  PRO    35      74.993  40.690  41.377  1.00  0.00           C  
ATOM    559  HA  PRO    35      76.012  41.078  41.409  1.00  0.00           H  
ATOM    560  C   PRO    35      74.860  39.430  40.437  1.00  0.00           C  
ATOM    561  O   PRO    35      75.942  38.901  40.267  1.00  0.00           O  
ATOM    562  N   SER    36      73.719  39.070  39.848  1.00  0.00           N  
ATOM    563  H   SER    36      72.845  39.550  40.012  1.00  0.00           H  
ATOM    564  CA  SER    36      73.528  37.744  39.107  1.00  0.00           C  
ATOM    565  HA  SER    36      74.184  37.020  39.590  1.00  0.00           H  
ATOM    566  CB  SER    36      72.063  37.265  39.030  1.00  0.00           C  
ATOM    567  HB2 SER    36      71.742  37.177  40.068  1.00  0.00           H  
ATOM    568  HB3 SER    36      71.467  38.060  38.582  1.00  0.00           H  
ATOM    569  OG  SER    36      71.852  35.939  38.526  1.00  0.00           O  
ATOM    570  HG  SER    36      72.232  35.322  39.156  1.00  0.00           H  
ATOM    571  C   SER    36      74.102  37.849  37.722  1.00  0.00           C  
ATOM    572  O   SER    36      74.507  36.778  37.179  1.00  0.00           O  
ATOM    573  N   LYS    37      74.166  39.099  37.223  1.00  0.00           N  
ATOM    574  H   LYS    37      73.666  39.853  37.673  1.00  0.00           H  
ATOM    575  CA  LYS    37      74.803  39.485  35.954  1.00  0.00           C  
ATOM    576  HA  LYS    37      74.458  38.711  35.270  1.00  0.00           H  
ATOM    577  CB  LYS    37      74.514  40.965  35.589  1.00  0.00           C  
ATOM    578  HB2 LYS    37      73.462  41.083  35.330  1.00  0.00           H  
ATOM    579  HB3 LYS    37      74.926  41.559  36.405  1.00  0.00           H  
ATOM    580  CG  LYS    37      75.407  41.304  34.384  1.00  0.00           C  
ATOM    581  HG2 LYS    37      76.433  41.194  34.733  1.00  0.00           H  
ATOM    582  HG3 LYS    37      75.312  40.485  33.671  1.00  0.00           H  
ATOM    583  CD  LYS    37      75.110  42.656  33.768  1.00  0.00           C  
ATOM    584  HD2 LYS    37      74.179  42.668  33.200  1.00  0.00           H  
ATOM    585  HD3 LYS    37      75.189  43.342  34.610  1.00  0.00           H  
ATOM    586  CE  LYS    37      76.165  43.091  32.640  1.00  0.00           C  
ATOM    587  HE2 LYS    37      75.887  44.020  32.142  1.00  0.00           H  
ATOM    588  HE3 LYS    37      77.173  43.270  33.014  1.00  0.00           H  
ATOM    589  NZ  LYS    37      76.205  42.070  31.583  1.00  0.00           N  
ATOM    590  HZ1 LYS    37      75.314  41.952  31.122  1.00  0.00           H  
ATOM    591  HZ2 LYS    37      76.845  42.385  30.868  1.00  0.00           H  
ATOM    592  HZ3 LYS    37      76.470  41.199  32.020  1.00  0.00           H  
ATOM    593  C   LYS    37      76.337  39.301  36.169  1.00  0.00           C  
ATOM    594  O   LYS    37      76.942  38.545  35.388  1.00  0.00           O  
ATOM    595  N   ARG    38      76.884  39.961  37.220  1.00  0.00           N  
ATOM    596  H   ARG    38      76.325  40.562  37.808  1.00  0.00           H  
ATOM    597  CA  ARG    38      78.287  39.788  37.636  1.00  0.00           C  
ATOM    598  HA  ARG    38      78.924  40.046  36.789  1.00  0.00           H  
ATOM    599  CB  ARG    38      78.655  40.593  38.865  1.00  0.00           C  
ATOM    600  HB2 ARG    38      78.369  41.645  38.895  1.00  0.00           H  
ATOM    601  HB3 ARG    38      78.010  40.315  39.698  1.00  0.00           H  
ATOM    602  CG  ARG    38      80.181  40.546  39.114  1.00  0.00           C  
ATOM    603  HG2 ARG    38      80.531  39.514  39.123  1.00  0.00           H  
ATOM    604  HG3 ARG    38      80.646  41.022  38.250  1.00  0.00           H  
ATOM    605  CD  ARG    38      80.710  41.332  40.295  1.00  0.00           C  
ATOM    606  HD2 ARG    38      80.105  42.233  40.402  1.00  0.00           H  
ATOM    607  HD3 ARG    38      80.609  40.787  41.233  1.00  0.00           H  
ATOM    608  NE  ARG    38      82.121  41.687  40.056  1.00  0.00           N  
ATOM    609  HE  ARG    38      82.273  42.614  39.686  1.00  0.00           H  
ATOM    610  CZ  ARG    38      83.177  41.012  40.477  1.00  0.00           C  
ATOM    611  NH1 ARG    38      83.153  39.771  40.994  1.00  0.00           N  
ATOM    612 HH11 ARG    38      82.277  39.479  41.403  1.00  0.00           H  
ATOM    613 HH12 ARG    38      84.020  39.434  41.386  1.00  0.00           H  
ATOM    614  NH2 ARG    38      84.376  41.542  40.300  1.00  0.00           N  
ATOM    615 HH21 ARG    38      84.502  42.505  40.023  1.00  0.00           H  
ATOM    616 HH22 ARG    38      85.133  40.876  40.245  1.00  0.00           H  
ATOM    617  C   ARG    38      78.578  38.312  37.845  1.00  0.00           C  
ATOM    618  O   ARG    38      79.550  37.821  37.318  1.00  0.00           O  
ATOM    619  N   HIE    39      77.845  37.525  38.622  1.00  0.00           N  
ATOM    620  H   HIE    39      77.022  37.847  39.110  1.00  0.00           H  
ATOM    621  CA  HIE    39      78.098  36.084  38.836  1.00  0.00           C  
ATOM    622  HA  HIE    39      79.117  36.038  39.221  1.00  0.00           H  
ATOM    623  CB  HIE    39      77.150  35.504  39.842  1.00  0.00           C  
ATOM    624  HB2 HIE    39      77.083  36.061  40.776  1.00  0.00           H  
ATOM    625  HB3 HIE    39      76.134  35.561  39.451  1.00  0.00           H  
ATOM    626  CG  HIE    39      77.616  34.103  40.141  1.00  0.00           C  
ATOM    627  ND1 HIE    39      78.588  33.791  41.132  1.00  0.00           N  
ATOM    628  CE1 HIE    39      78.783  32.414  41.062  1.00  0.00           C  
ATOM    629  HE1 HIE    39      79.518  31.854  41.622  1.00  0.00           H  
ATOM    630  NE2 HIE    39      78.068  31.935  40.038  1.00  0.00           N  
ATOM    631  HE2 HIE    39      78.113  30.965  39.761  1.00  0.00           H  
ATOM    632  CD2 HIE    39      77.268  32.976  39.498  1.00  0.00           C  
ATOM    633  HD2 HIE    39      76.627  32.958  38.630  1.00  0.00           H  
ATOM    634  C   HIE    39      78.095  35.309  37.496  1.00  0.00           C  
ATOM    635  O   HIE    39      79.100  34.567  37.266  1.00  0.00           O  
ATOM    636  N   ARG    40      77.058  35.458  36.625  1.00  0.00           N  
ATOM    637  H   ARG    40      76.380  36.156  36.895  1.00  0.00           H  
ATOM    638  CA  ARG    40      76.917  34.689  35.361  1.00  0.00           C  
ATOM    639  HA  ARG    40      76.913  33.645  35.675  1.00  0.00           H  
ATOM    640  CB  ARG    40      75.613  35.144  34.711  1.00  0.00           C  
ATOM    641  HB2 ARG    40      74.878  34.620  35.322  1.00  0.00           H  
ATOM    642  HB3 ARG    40      75.506  36.226  34.786  1.00  0.00           H  
ATOM    643  CG  ARG    40      75.202  34.566  33.302  1.00  0.00           C  
ATOM    644  HG2 ARG    40      76.023  34.502  32.588  1.00  0.00           H  
ATOM    645  HG3 ARG    40      74.828  33.566  33.522  1.00  0.00           H  
ATOM    646  CD  ARG    40      74.072  35.395  32.685  1.00  0.00           C  
ATOM    647  HD2 ARG    40      73.576  34.974  31.810  1.00  0.00           H  
ATOM    648  HD3 ARG    40      73.230  35.409  33.376  1.00  0.00           H  
ATOM    649  NE  ARG    40      74.516  36.796  32.406  1.00  0.00           N  
ATOM    650  HE  ARG    40      75.476  36.858  32.097  1.00  0.00           H  
ATOM    651  CZ  ARG    40      73.874  37.895  32.109  1.00  0.00           C  
ATOM    652  NH1 ARG    40      72.605  38.124  32.160  1.00  0.00           N  
ATOM    653 HH11 ARG    40      71.959  37.374  32.362  1.00  0.00           H  
ATOM    654 HH12 ARG    40      72.240  39.065  32.132  1.00  0.00           H  
ATOM    655  NH2 ARG    40      74.664  38.863  31.835  1.00  0.00           N  
ATOM    656 HH21 ARG    40      75.635  38.585  31.810  1.00  0.00           H  
ATOM    657 HH22 ARG    40      74.295  39.735  31.486  1.00  0.00           H  
ATOM    658  C   ARG    40      78.153  35.041  34.542  1.00  0.00           C  
ATOM    659  O   ARG    40      78.849  34.120  34.110  1.00  0.00           O  
ATOM    660  N   ASP    41      78.509  36.313  34.337  1.00  0.00           N  
ATOM    661  H   ASP    41      77.903  37.003  34.756  1.00  0.00           H  
ATOM    662  CA  ASP    41      79.560  36.854  33.473  1.00  0.00           C  
ATOM    663  HA  ASP    41      79.526  36.399  32.483  1.00  0.00           H  
ATOM    664  CB  ASP    41      79.271  38.323  33.119  1.00  0.00           C  
ATOM    665  HB2 ASP    41      79.398  38.868  34.055  1.00  0.00           H  
ATOM    666  HB3 ASP    41      80.090  38.642  32.474  1.00  0.00           H  
ATOM    667  CG  ASP    41      77.917  38.626  32.461  1.00  0.00           C  
ATOM    668  OD1 ASP    41      77.204  37.629  32.086  1.00  0.00           O  
ATOM    669  OD2 ASP    41      77.694  39.772  32.065  1.00  0.00           O  
ATOM    670  C   ASP    41      80.968  36.464  34.075  1.00  0.00           C  
ATOM    671  O   ASP    41      81.855  36.144  33.228  1.00  0.00           O  
ATOM    672  N   ARG    42      81.102  36.356  35.424  1.00  0.00           N  
ATOM    673  H   ARG    42      80.282  36.619  35.951  1.00  0.00           H  
ATOM    674  CA  ARG    42      82.373  36.006  36.084  1.00  0.00           C  
ATOM    675  HA  ARG    42      83.138  36.637  35.632  1.00  0.00           H  
ATOM    676  CB  ARG    42      82.340  36.421  37.537  1.00  0.00           C  
ATOM    677  HB2 ARG    42      82.047  37.470  37.489  1.00  0.00           H  
ATOM    678  HB3 ARG    42      81.600  35.842  38.090  1.00  0.00           H  
ATOM    679  CG  ARG    42      83.718  36.383  38.295  1.00  0.00           C  
ATOM    680  HG2 ARG    42      84.564  36.599  37.643  1.00  0.00           H  
ATOM    681  HG3 ARG    42      83.792  37.235  38.971  1.00  0.00           H  
ATOM    682  CD  ARG    42      84.233  35.083  38.958  1.00  0.00           C  
ATOM    683  HD2 ARG    42      83.584  34.881  39.811  1.00  0.00           H  
ATOM    684  HD3 ARG    42      84.178  34.172  38.362  1.00  0.00           H  
ATOM    685  NE  ARG    42      85.617  35.294  39.261  1.00  0.00           N  
ATOM    686  HE  ARG    42      85.804  35.708  40.164  1.00  0.00           H  
ATOM    687  CZ  ARG    42      86.681  35.019  38.469  1.00  0.00           C  
ATOM    688  NH1 ARG    42      86.515  34.614  37.252  1.00  0.00           N  
ATOM    689 HH11 ARG    42      85.599  34.432  36.865  1.00  0.00           H  
ATOM    690 HH12 ARG    42      87.291  34.337  36.669  1.00  0.00           H  
ATOM    691  NH2 ARG    42      87.880  35.134  38.965  1.00  0.00           N  
ATOM    692 HH21 ARG    42      87.879  35.567  39.877  1.00  0.00           H  
ATOM    693 HH22 ARG    42      88.711  34.788  38.507  1.00  0.00           H  
ATOM    694  C   ARG    42      82.669  34.503  35.863  1.00  0.00           C  
ATOM    695  O   ARG    42      83.780  34.108  35.724  1.00  0.00           O  
ATOM    696  N   LEU    43      81.631  33.661  35.998  1.00  0.00           N  
ATOM    697  H   LEU    43      80.755  33.983  36.383  1.00  0.00           H  
ATOM    698  CA  LEU    43      81.665  32.245  35.728  1.00  0.00           C  
ATOM    699  HA  LEU    43      82.420  31.817  36.387  1.00  0.00           H  
ATOM    700  CB  LEU    43      80.331  31.669  36.116  1.00  0.00           C  
ATOM    701  HB2 LEU    43      80.327  31.624  37.205  1.00  0.00           H  
ATOM    702  HB3 LEU    43      79.585  32.362  35.728  1.00  0.00           H  
ATOM    703  CG  LEU    43      79.991  30.307  35.712  1.00  0.00           C  
ATOM    704  HG  LEU    43      80.151  30.215  34.638  1.00  0.00           H  
ATOM    705  CD1 LEU    43      80.882  29.266  36.446  1.00  0.00           C  
ATOM    706 HD11 LEU    43      80.746  29.205  37.526  1.00  0.00           H  
ATOM    707 HD12 LEU    43      80.615  28.349  35.922  1.00  0.00           H  
ATOM    708 HD13 LEU    43      81.944  29.502  36.379  1.00  0.00           H  
ATOM    709  CD2 LEU    43      78.557  29.930  36.158  1.00  0.00           C  
ATOM    710 HD21 LEU    43      77.763  30.351  35.542  1.00  0.00           H  
ATOM    711 HD22 LEU    43      78.473  28.869  35.923  1.00  0.00           H  
ATOM    712 HD23 LEU    43      78.409  30.149  37.216  1.00  0.00           H  
ATOM    713  C   LEU    43      82.108  31.994  34.286  1.00  0.00           C  
ATOM    714  O   LEU    43      82.991  31.191  34.010  1.00  0.00           O  
ATOM    715  N   ASN    44      81.506  32.672  33.306  1.00  0.00           N  
ATOM    716  H   ASN    44      80.779  33.306  33.604  1.00  0.00           H  
ATOM    717  CA  ASN    44      81.717  32.531  31.867  1.00  0.00           C  
ATOM    718  HA  ASN    44      81.548  31.493  31.579  1.00  0.00           H  
ATOM    719  CB  ASN    44      80.587  33.321  31.184  1.00  0.00           C  
ATOM    720  HB2 ASN    44      80.517  34.313  31.629  1.00  0.00           H  
ATOM    721  HB3 ASN    44      80.832  33.337  30.122  1.00  0.00           H  
ATOM    722  CG  ASN    44      79.226  32.691  31.096  1.00  0.00           C  
ATOM    723  OD1 ASN    44      78.967  31.516  31.350  1.00  0.00           O  
ATOM    724  ND2 ASN    44      78.285  33.378  30.532  1.00  0.00           N  
ATOM    725 HD21 ASN    44      77.363  32.971  30.481  1.00  0.00           H  
ATOM    726 HD22 ASN    44      78.462  34.335  30.260  1.00  0.00           H  
ATOM    727  C   ASN    44      83.169  32.871  31.554  1.00  0.00           C  
ATOM    728  O   ASN    44      83.815  32.192  30.728  1.00  0.00           O  
ATOM    729  N   THR    45      83.640  33.929  32.102  1.00  0.00           N  
ATOM    730  H   THR    45      83.010  34.457  32.689  1.00  0.00           H  
ATOM    731  CA  THR    45      85.042  34.387  31.993  1.00  0.00           C  
ATOM    732  HA  THR    45      85.373  34.453  30.956  1.00  0.00           H  
ATOM    733  CB  THR    45      85.052  35.861  32.601  1.00  0.00           C  
ATOM    734  HB  THR    45      84.550  35.928  33.566  1.00  0.00           H  
ATOM    735  CG2 THR    45      86.348  36.531  32.772  1.00  0.00           C  
ATOM    736 HG21 THR    45      86.825  36.633  31.797  1.00  0.00           H  
ATOM    737 HG22 THR    45      86.236  37.586  33.025  1.00  0.00           H  
ATOM    738 HG23 THR    45      87.020  35.870  33.321  1.00  0.00           H  
ATOM    739  OG1 THR    45      84.277  36.641  31.769  1.00  0.00           O  
ATOM    740  HG1 THR    45      83.382  36.489  32.081  1.00  0.00           H  
ATOM    741  C   THR    45      86.076  33.434  32.718  1.00  0.00           C  
ATOM    742  O   THR    45      87.199  33.381  32.331  1.00  0.00           O  
ATOM    743  N   GLU    46      85.616  32.790  33.807  1.00  0.00           N  
ATOM    744  H   GLU    46      84.638  32.820  34.057  1.00  0.00           H  
ATOM    745  CA  GLU    46      86.374  31.771  34.484  1.00  0.00           C  
ATOM    746  HA  GLU    46      87.411  32.093  34.585  1.00  0.00           H  
ATOM    747  CB  GLU    46      85.663  31.424  35.769  1.00  0.00           C  
ATOM    748  HB2 GLU    46      85.247  32.260  36.331  1.00  0.00           H  
ATOM    749  HB3 GLU    46      84.853  30.708  35.635  1.00  0.00           H  
ATOM    750  CG  GLU    46      86.642  30.722  36.672  1.00  0.00           C  
ATOM    751  HG2 GLU    46      85.992  30.282  37.428  1.00  0.00           H  
ATOM    752  HG3 GLU    46      87.171  29.918  36.160  1.00  0.00           H  
ATOM    753  CD  GLU    46      87.670  31.568  37.357  1.00  0.00           C  
ATOM    754  OE1 GLU    46      87.904  31.429  38.533  1.00  0.00           O  
ATOM    755  OE2 GLU    46      88.319  32.468  36.741  1.00  0.00           O  
ATOM    756  C   GLU    46      86.564  30.443  33.722  1.00  0.00           C  
ATOM    757  O   GLU    46      87.664  30.008  33.487  1.00  0.00           O  
ATOM    758  N   LEU    47      85.470  29.923  33.184  1.00  0.00           N  
ATOM    759  H   LEU    47      84.604  30.325  33.511  1.00  0.00           H  
ATOM    760  CA  LEU    47      85.390  28.860  32.166  1.00  0.00           C  
ATOM    761  HA  LEU    47      85.810  27.931  32.553  1.00  0.00           H  
ATOM    762  CB  LEU    47      83.981  28.605  31.786  1.00  0.00           C  
ATOM    763  HB2 LEU    47      83.654  29.514  31.281  1.00  0.00           H  
ATOM    764  HB3 LEU    47      84.005  27.823  31.026  1.00  0.00           H  
ATOM    765  CG  LEU    47      83.012  28.121  32.842  1.00  0.00           C  
ATOM    766  HG  LEU    47      83.379  28.531  33.783  1.00  0.00           H  
ATOM    767  CD1 LEU    47      81.631  28.574  32.564  1.00  0.00           C  
ATOM    768 HD11 LEU    47      81.460  28.767  31.505  1.00  0.00           H  
ATOM    769 HD12 LEU    47      80.907  27.812  32.853  1.00  0.00           H  
ATOM    770 HD13 LEU    47      81.444  29.458  33.173  1.00  0.00           H  
ATOM    771  CD2 LEU    47      83.082  26.655  32.836  1.00  0.00           C  
ATOM    772 HD21 LEU    47      84.059  26.340  33.203  1.00  0.00           H  
ATOM    773 HD22 LEU    47      82.355  26.379  33.600  1.00  0.00           H  
ATOM    774 HD23 LEU    47      82.846  26.229  31.861  1.00  0.00           H  
ATOM    775  C   LEU    47      86.285  29.087  30.938  1.00  0.00           C  
ATOM    776  O   LEU    47      86.852  28.151  30.362  1.00  0.00           O  
ATOM    777  N   ASP    48      86.522  30.350  30.560  1.00  0.00           N  
ATOM    778  H   ASP    48      86.004  31.097  31.002  1.00  0.00           H  
ATOM    779  CA  ASP    48      87.420  30.865  29.492  1.00  0.00           C  
ATOM    780  HA  ASP    48      87.445  30.018  28.806  1.00  0.00           H  
ATOM    781  CB  ASP    48      86.838  32.149  28.834  1.00  0.00           C  
ATOM    782  HB2 ASP    48      86.724  32.911  29.605  1.00  0.00           H  
ATOM    783  HB3 ASP    48      87.576  32.342  28.056  1.00  0.00           H  
ATOM    784  CG  ASP    48      85.498  31.885  28.051  1.00  0.00           C  
ATOM    785  OD1 ASP    48      84.793  32.830  27.662  1.00  0.00           O  
ATOM    786  OD2 ASP    48      85.248  30.720  27.570  1.00  0.00           O  
ATOM    787  C   ASP    48      88.860  31.073  29.947  1.00  0.00           C  
ATOM    788  O   ASP    48      89.830  30.836  29.232  1.00  0.00           O  
ATOM    789  N   ARG    49      89.002  31.474  31.249  1.00  0.00           N  
ATOM    790  H   ARG    49      88.234  31.457  31.905  1.00  0.00           H  
ATOM    791  CA  ARG    49      90.372  31.674  31.834  1.00  0.00           C  
ATOM    792  HA  ARG    49      91.000  32.288  31.189  1.00  0.00           H  
ATOM    793  CB  ARG    49      90.376  32.405  33.195  1.00  0.00           C  
ATOM    794  HB2 ARG    49      90.065  33.418  32.943  1.00  0.00           H  
ATOM    795  HB3 ARG    49      89.804  31.862  33.948  1.00  0.00           H  
ATOM    796  CG  ARG    49      91.819  32.725  33.788  1.00  0.00           C  
ATOM    797  HG2 ARG    49      92.232  31.781  34.143  1.00  0.00           H  
ATOM    798  HG3 ARG    49      92.482  33.142  33.030  1.00  0.00           H  
ATOM    799  CD  ARG    49      91.634  33.575  35.032  1.00  0.00           C  
ATOM    800  HD2 ARG    49      92.597  34.022  35.280  1.00  0.00           H  
ATOM    801  HD3 ARG    49      91.021  34.415  34.706  1.00  0.00           H  
ATOM    802  NE  ARG    49      90.975  32.860  36.107  1.00  0.00           N  
ATOM    803  HE  ARG    49      89.974  32.730  36.071  1.00  0.00           H  
ATOM    804  CZ  ARG    49      91.522  32.301  37.170  1.00  0.00           C  
ATOM    805  NH1 ARG    49      92.784  32.058  37.385  1.00  0.00           N  
ATOM    806 HH11 ARG    49      93.410  32.261  36.618  1.00  0.00           H  
ATOM    807 HH12 ARG    49      92.993  31.538  38.225  1.00  0.00           H  
ATOM    808  NH2 ARG    49      90.734  31.895  38.125  1.00  0.00           N  
ATOM    809 HH21 ARG    49      89.728  31.957  38.068  1.00  0.00           H  
ATOM    810 HH22 ARG    49      91.078  31.373  38.918  1.00  0.00           H  
ATOM    811  C   ARG    49      91.020  30.261  31.868  1.00  0.00           C  
ATOM    812  O   ARG    49      92.143  30.144  31.381  1.00  0.00           O  
ATOM    813  N   LEU    50      90.265  29.223  32.240  1.00  0.00           N  
ATOM    814  H   LEU    50      89.392  29.378  32.724  1.00  0.00           H  
ATOM    815  CA  LEU    50      90.564  27.826  32.159  1.00  0.00           C  
ATOM    816  HA  LEU    50      91.450  27.601  32.754  1.00  0.00           H  
ATOM    817  CB  LEU    50      89.348  27.029  32.737  1.00  0.00           C  
ATOM    818  HB2 LEU    50      89.188  27.226  33.797  1.00  0.00           H  
ATOM    819  HB3 LEU    50      88.401  27.146  32.210  1.00  0.00           H  
ATOM    820  CG  LEU    50      89.552  25.468  32.627  1.00  0.00           C  
ATOM    821  HG  LEU    50      89.921  25.165  31.647  1.00  0.00           H  
ATOM    822  CD1 LEU    50      90.657  24.961  33.625  1.00  0.00           C  
ATOM    823 HD11 LEU    50      90.346  25.274  34.622  1.00  0.00           H  
ATOM    824 HD12 LEU    50      90.829  23.909  33.399  1.00  0.00           H  
ATOM    825 HD13 LEU    50      91.630  25.414  33.437  1.00  0.00           H  
ATOM    826  CD2 LEU    50      88.225  24.590  32.915  1.00  0.00           C  
ATOM    827 HD21 LEU    50      87.375  25.087  32.448  1.00  0.00           H  
ATOM    828 HD22 LEU    50      88.214  23.556  32.572  1.00  0.00           H  
ATOM    829 HD23 LEU    50      88.142  24.549  34.001  1.00  0.00           H  
ATOM    830  C   LEU    50      90.887  27.312  30.754  1.00  0.00           C  
ATOM    831  O   LEU    50      91.923  26.698  30.501  1.00  0.00           O  
ATOM    832  N   ALA    51      90.047  27.596  29.780  1.00  0.00           N  
ATOM    833  H   ALA    51      89.226  28.164  29.934  1.00  0.00           H  
ATOM    834  CA  ALA    51      90.286  27.241  28.421  1.00  0.00           C  
ATOM    835  HA  ALA    51      90.114  26.181  28.237  1.00  0.00           H  
ATOM    836  CB  ALA    51      89.052  27.820  27.671  1.00  0.00           C  
ATOM    837  HB1 ALA    51      88.985  28.906  27.735  1.00  0.00           H  
ATOM    838  HB2 ALA    51      89.204  27.530  26.631  1.00  0.00           H  
ATOM    839  HB3 ALA    51      88.179  27.250  27.989  1.00  0.00           H  
ATOM    840  C   ALA    51      91.699  27.560  27.895  1.00  0.00           C  
ATOM    841  O   ALA    51      92.205  26.817  27.127  1.00  0.00           O  
ATOM    842  N   SER    52      92.183  28.748  28.208  1.00  0.00           N  
ATOM    843  H   SER    52      91.607  29.412  28.704  1.00  0.00           H  
ATOM    844  CA  SER    52      93.572  29.135  27.888  1.00  0.00           C  
ATOM    845  HA  SER    52      93.717  29.028  26.813  1.00  0.00           H  
ATOM    846  CB  SER    52      93.753  30.642  28.272  1.00  0.00           C  
ATOM    847  HB2 SER    52      93.191  31.235  27.550  1.00  0.00           H  
ATOM    848  HB3 SER    52      93.390  30.783  29.290  1.00  0.00           H  
ATOM    849  OG  SER    52      95.091  31.173  28.219  1.00  0.00           O  
ATOM    850  HG  SER    52      95.109  31.740  28.994  1.00  0.00           H  
ATOM    851  C   SER    52      94.747  28.280  28.460  1.00  0.00           C  
ATOM    852  O   SER    52      95.753  28.137  27.783  1.00  0.00           O  
ATOM    853  N   LEU    53      94.536  27.680  29.613  1.00  0.00           N  
ATOM    854  H   LEU    53      93.710  27.912  30.147  1.00  0.00           H  
ATOM    855  CA  LEU    53      95.262  26.545  30.148  1.00  0.00           C  
ATOM    856  HA  LEU    53      96.304  26.721  29.878  1.00  0.00           H  
ATOM    857  CB  LEU    53      95.093  26.484  31.695  1.00  0.00           C  
ATOM    858  HB2 LEU    53      94.039  26.239  31.825  1.00  0.00           H  
ATOM    859  HB3 LEU    53      95.685  25.615  31.980  1.00  0.00           H  
ATOM    860  CG  LEU    53      95.443  27.661  32.619  1.00  0.00           C  
ATOM    861  HG  LEU    53      95.030  28.535  32.116  1.00  0.00           H  
ATOM    862  CD1 LEU    53      94.777  27.560  34.016  1.00  0.00           C  
ATOM    863 HD11 LEU    53      95.182  26.846  34.734  1.00  0.00           H  
ATOM    864 HD12 LEU    53      94.843  28.519  34.529  1.00  0.00           H  
ATOM    865 HD13 LEU    53      93.708  27.383  33.900  1.00  0.00           H  
ATOM    866  CD2 LEU    53      96.978  27.794  32.898  1.00  0.00           C  
ATOM    867 HD21 LEU    53      97.579  28.069  32.031  1.00  0.00           H  
ATOM    868 HD22 LEU    53      97.052  28.664  33.550  1.00  0.00           H  
ATOM    869 HD23 LEU    53      97.294  26.848  33.340  1.00  0.00           H  
ATOM    870  C   LEU    53      94.971  25.213  29.446  1.00  0.00           C  
ATOM    871  O   LEU    53      95.833  24.321  29.449  1.00  0.00           O  
ATOM    872  N   LEU    54      93.788  24.955  28.960  1.00  0.00           N  
ATOM    873  H   LEU    54      93.097  25.689  29.018  1.00  0.00           H  
ATOM    874  CA  LEU    54      93.471  23.691  28.318  1.00  0.00           C  
ATOM    875  HA  LEU    54      93.956  22.961  28.966  1.00  0.00           H  
ATOM    876  CB  LEU    54      91.939  23.568  28.285  1.00  0.00           C  
ATOM    877  HB2 LEU    54      91.586  24.524  27.899  1.00  0.00           H  
ATOM    878  HB3 LEU    54      91.681  22.723  27.645  1.00  0.00           H  
ATOM    879  CG  LEU    54      91.253  23.248  29.626  1.00  0.00           C  
ATOM    880  HG  LEU    54      91.574  23.962  30.385  1.00  0.00           H  
ATOM    881  CD1 LEU    54      89.693  23.351  29.539  1.00  0.00           C  
ATOM    882 HD11 LEU    54      89.478  22.692  28.698  1.00  0.00           H  
ATOM    883 HD12 LEU    54      89.148  22.917  30.377  1.00  0.00           H  
ATOM    884 HD13 LEU    54      89.313  24.371  29.473  1.00  0.00           H  
ATOM    885  CD2 LEU    54      91.604  21.964  30.273  1.00  0.00           C  
ATOM    886 HD21 LEU    54      92.547  21.935  30.818  1.00  0.00           H  
ATOM    887 HD22 LEU    54      90.881  21.703  31.045  1.00  0.00           H  
ATOM    888 HD23 LEU    54      91.796  21.161  29.562  1.00  0.00           H  
ATOM    889  C   LEU    54      94.139  23.570  26.919  1.00  0.00           C  
ATOM    890  O   LEU    54      94.382  24.521  26.182  1.00  0.00           O  
ATOM    891  N   PRO    55      94.212  22.326  26.422  1.00  0.00           N  
ATOM    892  CD  PRO    55      94.000  21.076  27.166  1.00  0.00           C  
ATOM    893  HD2 PRO    55      92.947  20.795  27.169  1.00  0.00           H  
ATOM    894  HD3 PRO    55      94.492  21.009  28.137  1.00  0.00           H  
ATOM    895  CG  PRO    55      94.738  19.965  26.353  1.00  0.00           C  
ATOM    896  HG2 PRO    55      94.325  18.964  26.481  1.00  0.00           H  
ATOM    897  HG3 PRO    55      95.808  19.950  26.560  1.00  0.00           H  
ATOM    898  CB  PRO    55      94.488  20.417  24.951  1.00  0.00           C  
ATOM    899  HB2 PRO    55      93.494  20.162  24.584  1.00  0.00           H  
ATOM    900  HB3 PRO    55      95.295  20.052  24.315  1.00  0.00           H  
ATOM    901  CA  PRO    55      94.547  21.957  25.017  1.00  0.00           C  
ATOM    902  HA  PRO    55      95.538  22.385  24.869  1.00  0.00           H  
ATOM    903  C   PRO    55      93.578  22.588  23.939  1.00  0.00           C  
ATOM    904  O   PRO    55      92.445  23.005  24.223  1.00  0.00           O  
ATOM    905  N   PHE    56      93.996  22.544  22.658  1.00  0.00           N  
ATOM    906  H   PHE    56      94.904  22.123  22.519  1.00  0.00           H  
ATOM    907  CA  PHE    56      93.128  22.805  21.526  1.00  0.00           C  
ATOM    908  HA  PHE    56      92.059  22.663  21.688  1.00  0.00           H  
ATOM    909  CB  PHE    56      93.277  24.306  21.060  1.00  0.00           C  
ATOM    910  HB2 PHE    56      93.045  24.952  21.906  1.00  0.00           H  
ATOM    911  HB3 PHE    56      94.344  24.527  21.016  1.00  0.00           H  
ATOM    912  CG  PHE    56      92.533  24.866  19.891  1.00  0.00           C  
ATOM    913  CD1 PHE    56      93.257  24.986  18.721  1.00  0.00           C  
ATOM    914  HD1 PHE    56      94.313  24.822  18.874  1.00  0.00           H  
ATOM    915  CE1 PHE    56      92.674  25.415  17.529  1.00  0.00           C  
ATOM    916  HE1 PHE    56      93.230  25.530  16.611  1.00  0.00           H  
ATOM    917  CZ  PHE    56      91.328  25.841  17.550  1.00  0.00           C  
ATOM    918  HZ  PHE    56      90.896  26.327  16.688  1.00  0.00           H  
ATOM    919  CE2 PHE    56      90.576  25.720  18.717  1.00  0.00           C  
ATOM    920  HE2 PHE    56      89.552  26.062  18.686  1.00  0.00           H  
ATOM    921  CD2 PHE    56      91.126  25.204  19.891  1.00  0.00           C  
ATOM    922  HD2 PHE    56      90.547  25.143  20.800  1.00  0.00           H  
ATOM    923  C   PHE    56      93.543  21.917  20.347  1.00  0.00           C  
ATOM    924  O   PHE    56      94.557  22.157  19.663  1.00  0.00           O  
ATOM    925  N   PRO    57      92.906  20.737  20.186  1.00  0.00           N  
ATOM    926  CD  PRO    57      92.492  19.869  21.210  1.00  0.00           C  
ATOM    927  HD2 PRO    57      91.687  20.331  21.782  1.00  0.00           H  
ATOM    928  HD3 PRO    57      93.371  19.704  21.833  1.00  0.00           H  
ATOM    929  CG  PRO    57      92.080  18.566  20.485  1.00  0.00           C  
ATOM    930  HG2 PRO    57      90.999  18.569  20.342  1.00  0.00           H  
ATOM    931  HG3 PRO    57      92.330  17.801  21.219  1.00  0.00           H  
ATOM    932  CB  PRO    57      92.873  18.459  19.237  1.00  0.00           C  
ATOM    933  HB2 PRO    57      92.348  18.004  18.397  1.00  0.00           H  
ATOM    934  HB3 PRO    57      93.857  18.017  19.395  1.00  0.00           H  
ATOM    935  CA  PRO    57      93.021  20.024  18.914  1.00  0.00           C  
ATOM    936  HA  PRO    57      94.032  20.119  18.518  1.00  0.00           H  
ATOM    937  C   PRO    57      92.059  20.536  17.820  1.00  0.00           C  
ATOM    938  O   PRO    57      91.030  19.955  17.556  1.00  0.00           O  
ATOM    939  N   GLN    58      92.312  21.782  17.359  1.00  0.00           N  
ATOM    940  H   GLN    58      93.188  22.127  17.725  1.00  0.00           H  
ATOM    941  CA  GLN    58      91.519  22.398  16.249  1.00  0.00           C  
ATOM    942  HA  GLN    58      92.049  23.325  16.030  1.00  0.00           H  
ATOM    943  CB  GLN    58      91.684  21.591  14.970  1.00  0.00           C  
ATOM    944  HB2 GLN    58      91.383  20.551  15.093  1.00  0.00           H  
ATOM    945  HB3 GLN    58      91.134  22.120  14.192  1.00  0.00           H  
ATOM    946  CG  GLN    58      93.160  21.583  14.533  1.00  0.00           C  
ATOM    947  HG2 GLN    58      93.154  21.217  13.506  1.00  0.00           H  
ATOM    948  HG3 GLN    58      93.420  22.640  14.468  1.00  0.00           H  
ATOM    949  CD  GLN    58      94.193  20.819  15.324  1.00  0.00           C  
ATOM    950  OE1 GLN    58      95.045  21.329  15.990  1.00  0.00           O  
ATOM    951  NE2 GLN    58      93.960  19.554  15.568  1.00  0.00           N  
ATOM    952 HE21 GLN    58      94.662  19.068  16.109  1.00  0.00           H  
ATOM    953 HE22 GLN    58      93.211  19.096  15.070  1.00  0.00           H  
ATOM    954  C   GLN    58      90.089  22.834  16.541  1.00  0.00           C  
ATOM    955  O   GLN    58      89.435  23.515  15.722  1.00  0.00           O  
ATOM    956  N   ASP    59      89.639  22.574  17.759  1.00  0.00           N  
ATOM    957  H   ASP    59      90.189  22.000  18.382  1.00  0.00           H  
ATOM    958  CA  ASP    59      88.269  22.994  18.166  1.00  0.00           C  
ATOM    959  HA  ASP    59      88.159  23.987  17.732  1.00  0.00           H  
ATOM    960  CB  ASP    59      87.172  22.029  17.674  1.00  0.00           C  
ATOM    961  HB2 ASP    59      87.357  21.591  16.694  1.00  0.00           H  
ATOM    962  HB3 ASP    59      87.059  21.143  18.300  1.00  0.00           H  
ATOM    963  CG  ASP    59      85.828  22.748  17.772  1.00  0.00           C  
ATOM    964  OD1 ASP    59      85.798  24.035  17.805  1.00  0.00           O  
ATOM    965  OD2 ASP    59      84.762  22.102  17.906  1.00  0.00           O  
ATOM    966  C   ASP    59      88.217  23.111  19.681  1.00  0.00           C  
ATOM    967  O   ASP    59      89.083  22.583  20.416  1.00  0.00           O  
ATOM    968  N   VAL    60      87.234  23.880  20.166  1.00  0.00           N  
ATOM    969  H   VAL    60      86.490  24.154  19.540  1.00  0.00           H  
ATOM    970  CA  VAL    60      87.238  24.314  21.511  1.00  0.00           C  
ATOM    971  HA  VAL    60      88.240  24.491  21.902  1.00  0.00           H  
ATOM    972  CB  VAL    60      86.491  25.730  21.695  1.00  0.00           C  
ATOM    973  HB  VAL    60      86.562  25.982  22.753  1.00  0.00           H  
ATOM    974  CG1 VAL    60      87.254  26.889  21.082  1.00  0.00           C  
ATOM    975 HG11 VAL    60      87.466  26.602  20.052  1.00  0.00           H  
ATOM    976 HG12 VAL    60      86.800  27.877  21.157  1.00  0.00           H  
ATOM    977 HG13 VAL    60      88.149  27.012  21.691  1.00  0.00           H  
ATOM    978  CG2 VAL    60      85.069  25.713  21.456  1.00  0.00           C  
ATOM    979 HG21 VAL    60      84.493  25.351  22.307  1.00  0.00           H  
ATOM    980 HG22 VAL    60      84.741  26.737  21.277  1.00  0.00           H  
ATOM    981 HG23 VAL    60      84.834  25.111  20.578  1.00  0.00           H  
ATOM    982  C   VAL    60      86.500  23.342  22.395  1.00  0.00           C  
ATOM    983  O   VAL    60      85.542  22.599  22.014  1.00  0.00           O  
ATOM    984  N   ILE    61      86.828  23.273  23.620  1.00  0.00           N  
ATOM    985  H   ILE    61      87.608  23.774  24.020  1.00  0.00           H  
ATOM    986  CA  ILE    61      86.162  22.438  24.633  1.00  0.00           C  
ATOM    987  HA  ILE    61      86.055  21.471  24.142  1.00  0.00           H  
ATOM    988  CB  ILE    61      87.061  22.236  25.856  1.00  0.00           C  
ATOM    989  HB  ILE    61      87.387  23.206  26.234  1.00  0.00           H  
ATOM    990  CG2 ILE    61      86.399  21.539  27.049  1.00  0.00           C  
ATOM    991 HG21 ILE    61      86.124  20.536  26.723  1.00  0.00           H  
ATOM    992 HG22 ILE    61      87.079  21.435  27.894  1.00  0.00           H  
ATOM    993 HG23 ILE    61      85.513  22.041  27.439  1.00  0.00           H  
ATOM    994  CG1 ILE    61      88.340  21.394  25.530  1.00  0.00           C  
ATOM    995 HG12 ILE    61      88.673  20.922  26.454  1.00  0.00           H  
ATOM    996 HG13 ILE    61      88.086  20.599  24.829  1.00  0.00           H  
ATOM    997  CD1 ILE    61      89.541  22.043  24.871  1.00  0.00           C  
ATOM    998 HD11 ILE    61      89.932  22.901  25.419  1.00  0.00           H  
ATOM    999 HD12 ILE    61      90.391  21.365  24.799  1.00  0.00           H  
ATOM   1000 HD13 ILE    61      89.396  22.362  23.839  1.00  0.00           H  
ATOM   1001  C   ILE    61      84.763  22.939  24.982  1.00  0.00           C  
ATOM   1002  O   ILE    61      84.446  24.140  25.022  1.00  0.00           O  
ATOM   1003  N   ASN    62      83.806  21.970  25.084  1.00  0.00           N  
ATOM   1004  H   ASN    62      84.254  21.072  24.974  1.00  0.00           H  
ATOM   1005  CA  ASN    62      82.389  21.978  25.476  1.00  0.00           C  
ATOM   1006  HA  ASN    62      81.850  22.534  24.710  1.00  0.00           H  
ATOM   1007  CB  ASN    62      81.863  20.527  25.447  1.00  0.00           C  
ATOM   1008  HB2 ASN    62      81.616  20.225  24.429  1.00  0.00           H  
ATOM   1009  HB3 ASN    62      82.629  19.867  25.854  1.00  0.00           H  
ATOM   1010  CG  ASN    62      80.666  20.095  26.291  1.00  0.00           C  
ATOM   1011  OD1 ASN    62      79.787  20.870  26.725  1.00  0.00           O  
ATOM   1012  ND2 ASN    62      80.713  18.855  26.711  1.00  0.00           N  
ATOM   1013 HD21 ASN    62      79.973  18.353  27.182  1.00  0.00           H  
ATOM   1014 HD22 ASN    62      81.533  18.320  26.463  1.00  0.00           H  
ATOM   1015  C   ASN    62      82.163  22.725  26.890  1.00  0.00           C  
ATOM   1016  O   ASN    62      82.943  22.627  27.815  1.00  0.00           O  
ATOM   1017  N   LYS    63      80.986  23.398  27.050  1.00  0.00           N  
ATOM   1018  H   LYS    63      80.303  23.381  26.306  1.00  0.00           H  
ATOM   1019  CA  LYS    63      80.556  24.146  28.199  1.00  0.00           C  
ATOM   1020  HA  LYS    63      81.290  24.914  28.442  1.00  0.00           H  
ATOM   1021  CB  LYS    63      79.207  24.722  28.031  1.00  0.00           C  
ATOM   1022  HB2 LYS    63      78.535  23.908  27.761  1.00  0.00           H  
ATOM   1023  HB3 LYS    63      78.920  25.187  28.974  1.00  0.00           H  
ATOM   1024  CG  LYS    63      79.195  25.863  26.964  1.00  0.00           C  
ATOM   1025  HG2 LYS    63      79.959  26.565  27.295  1.00  0.00           H  
ATOM   1026  HG3 LYS    63      79.432  25.478  25.972  1.00  0.00           H  
ATOM   1027  CD  LYS    63      77.752  26.485  26.833  1.00  0.00           C  
ATOM   1028  HD2 LYS    63      77.120  25.663  26.496  1.00  0.00           H  
ATOM   1029  HD3 LYS    63      77.322  26.706  27.810  1.00  0.00           H  
ATOM   1030  CE  LYS    63      77.625  27.612  25.764  1.00  0.00           C  
ATOM   1031  HE2 LYS    63      78.368  28.388  25.947  1.00  0.00           H  
ATOM   1032  HE3 LYS    63      77.690  27.271  24.730  1.00  0.00           H  
ATOM   1033  NZ  LYS    63      76.359  28.354  25.886  1.00  0.00           N  
ATOM   1034  HZ1 LYS    63      75.619  27.745  25.569  1.00  0.00           H  
ATOM   1035  HZ2 LYS    63      76.128  28.542  26.851  1.00  0.00           H  
ATOM   1036  HZ3 LYS    63      76.399  29.181  25.307  1.00  0.00           H  
ATOM   1037  C   LYS    63      80.324  23.248  29.435  1.00  0.00           C  
ATOM   1038  O   LYS    63      80.622  23.686  30.537  1.00  0.00           O  
ATOM   1039  N   LEU    64      79.952  22.004  29.215  1.00  0.00           N  
ATOM   1040  H   LEU    64      79.814  21.769  28.242  1.00  0.00           H  
ATOM   1041  CA  LEU    64      79.708  21.011  30.336  1.00  0.00           C  
ATOM   1042  HA  LEU    64      79.425  21.628  31.189  1.00  0.00           H  
ATOM   1043  CB  LEU    64      78.637  19.935  29.916  1.00  0.00           C  
ATOM   1044  HB2 LEU    64      79.046  19.358  29.087  1.00  0.00           H  
ATOM   1045  HB3 LEU    64      78.510  19.296  30.790  1.00  0.00           H  
ATOM   1046  CG  LEU    64      77.201  20.405  29.583  1.00  0.00           C  
ATOM   1047  HG  LEU    64      77.275  21.120  28.763  1.00  0.00           H  
ATOM   1048  CD1 LEU    64      76.109  19.366  29.252  1.00  0.00           C  
ATOM   1049 HD11 LEU    64      76.022  18.612  30.034  1.00  0.00           H  
ATOM   1050 HD12 LEU    64      75.157  19.850  29.033  1.00  0.00           H  
ATOM   1051 HD13 LEU    64      76.441  18.797  28.384  1.00  0.00           H  
ATOM   1052  CD2 LEU    64      76.649  21.265  30.812  1.00  0.00           C  
ATOM   1053 HD21 LEU    64      77.414  21.975  31.126  1.00  0.00           H  
ATOM   1054 HD22 LEU    64      75.681  21.723  30.608  1.00  0.00           H  
ATOM   1055 HD23 LEU    64      76.580  20.566  31.646  1.00  0.00           H  
ATOM   1056  C   LEU    64      81.066  20.343  30.742  1.00  0.00           C  
ATOM   1057  O   LEU    64      81.358  20.396  31.947  1.00  0.00           O  
ATOM   1058  N   ASP    65      81.982  20.105  29.793  1.00  0.00           N  
ATOM   1059  H   ASP    65      81.696  20.118  28.825  1.00  0.00           H  
ATOM   1060  CA  ASP    65      83.294  19.690  30.067  1.00  0.00           C  
ATOM   1061  HA  ASP    65      83.164  18.842  30.739  1.00  0.00           H  
ATOM   1062  CB  ASP    65      83.875  19.216  28.724  1.00  0.00           C  
ATOM   1063  HB2 ASP    65      83.793  19.966  27.938  1.00  0.00           H  
ATOM   1064  HB3 ASP    65      84.936  19.091  28.937  1.00  0.00           H  
ATOM   1065  CG  ASP    65      83.251  17.899  28.171  1.00  0.00           C  
ATOM   1066  OD1 ASP    65      82.754  17.049  28.924  1.00  0.00           O  
ATOM   1067  OD2 ASP    65      83.277  17.748  26.926  1.00  0.00           O  
ATOM   1068  C   ASP    65      84.168  20.718  30.756  1.00  0.00           C  
ATOM   1069  O   ASP    65      84.735  20.390  31.819  1.00  0.00           O  
ATOM   1070  N   LYS    66      84.231  21.976  30.334  1.00  0.00           N  
ATOM   1071  H   LYS    66      83.853  22.135  29.411  1.00  0.00           H  
ATOM   1072  CA  LYS    66      84.823  23.093  31.042  1.00  0.00           C  
ATOM   1073  HA  LYS    66      85.902  23.032  31.178  1.00  0.00           H  
ATOM   1074  CB  LYS    66      84.560  24.429  30.326  1.00  0.00           C  
ATOM   1075  HB2 LYS    66      83.513  24.422  30.023  1.00  0.00           H  
ATOM   1076  HB3 LYS    66      84.810  25.220  31.034  1.00  0.00           H  
ATOM   1077  CG  LYS    66      85.439  24.711  29.046  1.00  0.00           C  
ATOM   1078  HG2 LYS    66      86.441  24.907  29.428  1.00  0.00           H  
ATOM   1079  HG3 LYS    66      85.448  23.830  28.403  1.00  0.00           H  
ATOM   1080  CD  LYS    66      84.970  25.876  28.194  1.00  0.00           C  
ATOM   1081  HD2 LYS    66      83.938  25.643  27.932  1.00  0.00           H  
ATOM   1082  HD3 LYS    66      84.790  26.724  28.856  1.00  0.00           H  
ATOM   1083  CE  LYS    66      85.848  26.254  26.962  1.00  0.00           C  
ATOM   1084  HE2 LYS    66      86.881  26.044  27.238  1.00  0.00           H  
ATOM   1085  HE3 LYS    66      85.632  25.658  26.075  1.00  0.00           H  
ATOM   1086  NZ  LYS    66      85.557  27.676  26.681  1.00  0.00           N  
ATOM   1087  HZ1 LYS    66      85.783  28.284  27.455  1.00  0.00           H  
ATOM   1088  HZ2 LYS    66      86.017  28.112  25.895  1.00  0.00           H  
ATOM   1089  HZ3 LYS    66      84.563  27.783  26.539  1.00  0.00           H  
ATOM   1090  C   LYS    66      84.200  23.194  32.458  1.00  0.00           C  
ATOM   1091  O   LYS    66      84.932  23.439  33.461  1.00  0.00           O  
ATOM   1092  N   LEU    67      82.886  23.177  32.661  1.00  0.00           N  
ATOM   1093  H   LEU    67      82.294  22.776  31.948  1.00  0.00           H  
ATOM   1094  CA  LEU    67      82.288  23.259  34.004  1.00  0.00           C  
ATOM   1095  HA  LEU    67      82.657  24.184  34.447  1.00  0.00           H  
ATOM   1096  CB  LEU    67      80.770  23.506  33.798  1.00  0.00           C  
ATOM   1097  HB2 LEU    67      80.505  24.403  33.239  1.00  0.00           H  
ATOM   1098  HB3 LEU    67      80.412  22.644  33.235  1.00  0.00           H  
ATOM   1099  CG  LEU    67      79.907  23.553  35.060  1.00  0.00           C  
ATOM   1100  HG  LEU    67      80.007  22.598  35.577  1.00  0.00           H  
ATOM   1101  CD1 LEU    67      80.281  24.742  35.927  1.00  0.00           C  
ATOM   1102 HD11 LEU    67      81.289  24.565  36.299  1.00  0.00           H  
ATOM   1103 HD12 LEU    67      80.180  25.676  35.373  1.00  0.00           H  
ATOM   1104 HD13 LEU    67      79.635  24.712  36.805  1.00  0.00           H  
ATOM   1105  CD2 LEU    67      78.444  23.757  34.506  1.00  0.00           C  
ATOM   1106 HD21 LEU    67      78.310  22.856  33.909  1.00  0.00           H  
ATOM   1107 HD22 LEU    67      77.799  23.811  35.384  1.00  0.00           H  
ATOM   1108 HD23 LEU    67      78.327  24.628  33.861  1.00  0.00           H  
ATOM   1109  C   LEU    67      82.582  22.141  35.047  1.00  0.00           C  
ATOM   1110  O   LEU    67      82.936  22.461  36.169  1.00  0.00           O  
ATOM   1111  N   SER    68      82.594  20.892  34.613  1.00  0.00           N  
ATOM   1112  H   SER    68      82.412  20.710  33.636  1.00  0.00           H  
ATOM   1113  CA  SER    68      82.898  19.777  35.498  1.00  0.00           C  
ATOM   1114  HA  SER    68      82.181  19.605  36.300  1.00  0.00           H  
ATOM   1115  CB  SER    68      82.819  18.406  34.737  1.00  0.00           C  
ATOM   1116  HB2 SER    68      83.165  18.476  33.706  1.00  0.00           H  
ATOM   1117  HB3 SER    68      83.369  17.692  35.350  1.00  0.00           H  
ATOM   1118  OG  SER    68      81.491  17.858  34.629  1.00  0.00           O  
ATOM   1119  HG  SER    68      81.497  17.161  33.969  1.00  0.00           H  
ATOM   1120  C   SER    68      84.310  19.957  36.005  1.00  0.00           C  
ATOM   1121  O   SER    68      84.624  19.640  37.167  1.00  0.00           O  
ATOM   1122  N   VAL    69      85.197  20.372  35.129  1.00  0.00           N  
ATOM   1123  H   VAL    69      84.897  20.430  34.166  1.00  0.00           H  
ATOM   1124  CA  VAL    69      86.609  20.613  35.452  1.00  0.00           C  
ATOM   1125  HA  VAL    69      86.931  19.731  36.005  1.00  0.00           H  
ATOM   1126  CB  VAL    69      87.473  20.632  34.218  1.00  0.00           C  
ATOM   1127  HB  VAL    69      87.134  21.353  33.474  1.00  0.00           H  
ATOM   1128  CG1 VAL    69      88.955  21.053  34.445  1.00  0.00           C  
ATOM   1129 HG11 VAL    69      89.557  20.325  34.988  1.00  0.00           H  
ATOM   1130 HG12 VAL    69      89.394  21.444  33.526  1.00  0.00           H  
ATOM   1131 HG13 VAL    69      89.023  21.926  35.094  1.00  0.00           H  
ATOM   1132  CG2 VAL    69      87.523  19.298  33.455  1.00  0.00           C  
ATOM   1133 HG21 VAL    69      86.537  18.990  33.106  1.00  0.00           H  
ATOM   1134 HG22 VAL    69      88.172  19.350  32.581  1.00  0.00           H  
ATOM   1135 HG23 VAL    69      87.942  18.580  34.160  1.00  0.00           H  
ATOM   1136  C   VAL    69      86.737  21.832  36.373  1.00  0.00           C  
ATOM   1137  O   VAL    69      87.461  21.732  37.354  1.00  0.00           O  
ATOM   1138  N   LEU    70      85.889  22.841  36.226  1.00  0.00           N  
ATOM   1139  H   LEU    70      85.316  22.889  35.395  1.00  0.00           H  
ATOM   1140  CA  LEU    70      85.744  23.964  37.157  1.00  0.00           C  
ATOM   1141  HA  LEU    70      86.731  24.413  37.266  1.00  0.00           H  
ATOM   1142  CB  LEU    70      84.884  25.066  36.573  1.00  0.00           C  
ATOM   1143  HB2 LEU    70      85.263  25.405  35.609  1.00  0.00           H  
ATOM   1144  HB3 LEU    70      83.924  24.639  36.284  1.00  0.00           H  
ATOM   1145  CG  LEU    70      84.584  26.321  37.468  1.00  0.00           C  
ATOM   1146  HG  LEU    70      83.911  26.044  38.280  1.00  0.00           H  
ATOM   1147  CD1 LEU    70      85.849  26.938  38.051  1.00  0.00           C  
ATOM   1148 HD11 LEU    70      86.565  27.094  37.244  1.00  0.00           H  
ATOM   1149 HD12 LEU    70      85.591  27.778  38.696  1.00  0.00           H  
ATOM   1150 HD13 LEU    70      86.281  26.190  38.715  1.00  0.00           H  
ATOM   1151  CD2 LEU    70      83.922  27.280  36.545  1.00  0.00           C  
ATOM   1152 HD21 LEU    70      83.039  26.871  36.053  1.00  0.00           H  
ATOM   1153 HD22 LEU    70      83.594  28.158  37.100  1.00  0.00           H  
ATOM   1154 HD23 LEU    70      84.711  27.516  35.830  1.00  0.00           H  
ATOM   1155  C   LEU    70      85.303  23.478  38.633  1.00  0.00           C  
ATOM   1156  O   LEU    70      85.851  23.927  39.600  1.00  0.00           O  
ATOM   1157  N   ARG    71      84.276  22.626  38.621  1.00  0.00           N  
ATOM   1158  H   ARG    71      83.903  22.378  37.716  1.00  0.00           H  
ATOM   1159  CA  ARG    71      83.833  21.851  39.796  1.00  0.00           C  
ATOM   1160  HA  ARG    71      83.670  22.600  40.571  1.00  0.00           H  
ATOM   1161  CB  ARG    71      82.466  21.128  39.564  1.00  0.00           C  
ATOM   1162  HB2 ARG    71      82.525  20.439  38.721  1.00  0.00           H  
ATOM   1163  HB3 ARG    71      82.397  20.476  40.435  1.00  0.00           H  
ATOM   1164  CG  ARG    71      81.262  22.024  39.434  1.00  0.00           C  
ATOM   1165  HG2 ARG    71      80.850  22.397  40.372  1.00  0.00           H  
ATOM   1166  HG3 ARG    71      81.540  22.920  38.879  1.00  0.00           H  
ATOM   1167  CD  ARG    71      80.063  21.320  38.843  1.00  0.00           C  
ATOM   1168  HD2 ARG    71      80.346  21.036  37.830  1.00  0.00           H  
ATOM   1169  HD3 ARG    71      79.749  20.362  39.257  1.00  0.00           H  
ATOM   1170  NE  ARG    71      78.869  22.120  38.907  1.00  0.00           N  
ATOM   1171  HE  ARG    71      78.863  22.767  39.683  1.00  0.00           H  
ATOM   1172  CZ  ARG    71      77.693  21.942  38.307  1.00  0.00           C  
ATOM   1173  NH1 ARG    71      77.434  20.893  37.565  1.00  0.00           N  
ATOM   1174 HH11 ARG    71      78.189  20.308  37.237  1.00  0.00           H  
ATOM   1175 HH12 ARG    71      76.535  20.861  37.108  1.00  0.00           H  
ATOM   1176  NH2 ARG    71      76.755  22.799  38.493  1.00  0.00           N  
ATOM   1177 HH21 ARG    71      76.627  23.289  39.366  1.00  0.00           H  
ATOM   1178 HH22 ARG    71      75.924  22.693  37.927  1.00  0.00           H  
ATOM   1179  C   ARG    71      84.894  21.006  40.584  1.00  0.00           C  
ATOM   1180  O   ARG    71      84.898  21.090  41.788  1.00  0.00           O  
ATOM   1181  N   LEU    72      85.826  20.427  39.838  1.00  0.00           N  
ATOM   1182  H   LEU    72      85.679  20.446  38.839  1.00  0.00           H  
ATOM   1183  CA  LEU    72      87.021  19.717  40.323  1.00  0.00           C  
ATOM   1184  HA  LEU    72      86.772  19.093  41.181  1.00  0.00           H  
ATOM   1185  CB  LEU    72      87.581  18.776  39.246  1.00  0.00           C  
ATOM   1186  HB2 LEU    72      86.827  18.040  38.963  1.00  0.00           H  
ATOM   1187  HB3 LEU    72      87.683  19.374  38.340  1.00  0.00           H  
ATOM   1188  CG  LEU    72      88.821  17.922  39.594  1.00  0.00           C  
ATOM   1189  HG  LEU    72      89.688  18.536  39.838  1.00  0.00           H  
ATOM   1190  CD1 LEU    72      88.497  17.085  40.903  1.00  0.00           C  
ATOM   1191 HD11 LEU    72      87.571  16.522  40.784  1.00  0.00           H  
ATOM   1192 HD12 LEU    72      89.313  16.376  41.044  1.00  0.00           H  
ATOM   1193 HD13 LEU    72      88.376  17.680  41.808  1.00  0.00           H  
ATOM   1194  CD2 LEU    72      89.101  17.051  38.366  1.00  0.00           C  
ATOM   1195 HD21 LEU    72      89.356  17.659  37.497  1.00  0.00           H  
ATOM   1196 HD22 LEU    72      90.022  16.488  38.520  1.00  0.00           H  
ATOM   1197 HD23 LEU    72      88.252  16.421  38.100  1.00  0.00           H  
ATOM   1198  C   LEU    72      88.031  20.721  40.924  1.00  0.00           C  
ATOM   1199  O   LEU    72      88.539  20.583  42.020  1.00  0.00           O  
ATOM   1200  N   SER    73      88.330  21.848  40.266  1.00  0.00           N  
ATOM   1201  H   SER    73      87.812  21.971  39.408  1.00  0.00           H  
ATOM   1202  CA  SER    73      89.177  22.908  40.755  1.00  0.00           C  
ATOM   1203  HA  SER    73      90.176  22.551  41.009  1.00  0.00           H  
ATOM   1204  CB  SER    73      89.274  24.034  39.772  1.00  0.00           C  
ATOM   1205  HB2 SER    73      89.837  23.848  38.857  1.00  0.00           H  
ATOM   1206  HB3 SER    73      88.304  24.193  39.300  1.00  0.00           H  
ATOM   1207  OG  SER    73      89.675  25.255  40.323  1.00  0.00           O  
ATOM   1208  HG  SER    73      90.629  25.180  40.403  1.00  0.00           H  
ATOM   1209  C   SER    73      88.676  23.403  42.153  1.00  0.00           C  
ATOM   1210  O   SER    73      89.413  23.427  43.140  1.00  0.00           O  
ATOM   1211  N   VAL    74      87.320  23.562  42.310  1.00  0.00           N  
ATOM   1212  H   VAL    74      86.720  23.579  41.498  1.00  0.00           H  
ATOM   1213  CA  VAL    74      86.660  23.988  43.556  1.00  0.00           C  
ATOM   1214  HA  VAL    74      87.145  24.815  44.074  1.00  0.00           H  
ATOM   1215  CB  VAL    74      85.268  24.443  43.185  1.00  0.00           C  
ATOM   1216  HB  VAL    74      84.674  23.670  42.697  1.00  0.00           H  
ATOM   1217  CG1 VAL    74      84.422  24.631  44.501  1.00  0.00           C  
ATOM   1218 HG11 VAL    74      84.890  25.456  45.038  1.00  0.00           H  
ATOM   1219 HG12 VAL    74      83.439  24.939  44.145  1.00  0.00           H  
ATOM   1220 HG13 VAL    74      84.419  23.744  45.134  1.00  0.00           H  
ATOM   1221  CG2 VAL    74      85.312  25.718  42.366  1.00  0.00           C  
ATOM   1222 HG21 VAL    74      85.967  25.593  41.503  1.00  0.00           H  
ATOM   1223 HG22 VAL    74      84.290  25.843  42.009  1.00  0.00           H  
ATOM   1224 HG23 VAL    74      85.558  26.501  43.084  1.00  0.00           H  
ATOM   1225  C   VAL    74      86.664  22.860  44.531  1.00  0.00           C  
ATOM   1226  O   VAL    74      86.844  23.124  45.721  1.00  0.00           O  
ATOM   1227  N   SER    75      86.610  21.559  44.198  1.00  0.00           N  
ATOM   1228  H   SER    75      86.488  21.286  43.233  1.00  0.00           H  
ATOM   1229  CA  SER    75      86.849  20.534  45.285  1.00  0.00           C  
ATOM   1230  HA  SER    75      86.292  20.719  46.203  1.00  0.00           H  
ATOM   1231  CB  SER    75      86.663  19.132  44.656  1.00  0.00           C  
ATOM   1232  HB2 SER    75      87.210  19.151  43.713  1.00  0.00           H  
ATOM   1233  HB3 SER    75      87.073  18.306  45.237  1.00  0.00           H  
ATOM   1234  OG  SER    75      85.307  18.908  44.276  1.00  0.00           O  
ATOM   1235  HG  SER    75      85.116  17.967  44.290  1.00  0.00           H  
ATOM   1236  C   SER    75      88.313  20.598  45.873  1.00  0.00           C  
ATOM   1237  O   SER    75      88.538  20.285  47.044  1.00  0.00           O  
ATOM   1238  N   TYR    76      89.294  20.921  45.054  1.00  0.00           N  
ATOM   1239  H   TYR    76      89.140  21.159  44.085  1.00  0.00           H  
ATOM   1240  CA  TYR    76      90.613  21.185  45.567  1.00  0.00           C  
ATOM   1241  HA  TYR    76      90.815  20.371  46.263  1.00  0.00           H  
ATOM   1242  CB  TYR    76      91.684  21.181  44.540  1.00  0.00           C  
ATOM   1243  HB2 TYR    76      91.486  21.924  43.767  1.00  0.00           H  
ATOM   1244  HB3 TYR    76      92.665  21.291  45.003  1.00  0.00           H  
ATOM   1245  CG  TYR    76      91.804  19.883  43.662  1.00  0.00           C  
ATOM   1246  CD1 TYR    76      91.406  18.557  44.144  1.00  0.00           C  
ATOM   1247  HD1 TYR    76      90.993  18.423  45.133  1.00  0.00           H  
ATOM   1248  CE1 TYR    76      91.510  17.387  43.288  1.00  0.00           C  
ATOM   1249  HE1 TYR    76      91.242  16.452  43.756  1.00  0.00           H  
ATOM   1250  CZ  TYR    76      91.898  17.501  41.974  1.00  0.00           C  
ATOM   1251  OH  TYR    76      92.012  16.401  41.135  1.00  0.00           O  
ATOM   1252  HH  TYR    76      92.199  15.687  41.749  1.00  0.00           H  
ATOM   1253  CE2 TYR    76      92.320  18.807  41.521  1.00  0.00           C  
ATOM   1254  HE2 TYR    76      92.782  18.817  40.544  1.00  0.00           H  
ATOM   1255  CD2 TYR    76      92.265  20.012  42.315  1.00  0.00           C  
ATOM   1256  HD2 TYR    76      92.739  20.924  41.984  1.00  0.00           H  
ATOM   1257  C   TYR    76      90.741  22.523  46.397  1.00  0.00           C  
ATOM   1258  O   TYR    76      91.473  22.511  47.317  1.00  0.00           O  
ATOM   1259  N   LEU    77      89.890  23.515  46.185  1.00  0.00           N  
ATOM   1260  H   LEU    77      89.309  23.404  45.367  1.00  0.00           H  
ATOM   1261  CA  LEU    77      89.687  24.642  47.116  1.00  0.00           C  
ATOM   1262  HA  LEU    77      90.667  25.024  47.402  1.00  0.00           H  
ATOM   1263  CB  LEU    77      88.774  25.724  46.501  1.00  0.00           C  
ATOM   1264  HB2 LEU    77      87.847  25.160  46.393  1.00  0.00           H  
ATOM   1265  HB3 LEU    77      88.545  26.531  47.197  1.00  0.00           H  
ATOM   1266  CG  LEU    77      89.352  26.430  45.184  1.00  0.00           C  
ATOM   1267  HG  LEU    77      89.506  25.623  44.467  1.00  0.00           H  
ATOM   1268  CD1 LEU    77      88.435  27.504  44.758  1.00  0.00           C  
ATOM   1269 HD11 LEU    77      88.607  27.921  43.766  1.00  0.00           H  
ATOM   1270 HD12 LEU    77      87.418  27.114  44.758  1.00  0.00           H  
ATOM   1271 HD13 LEU    77      88.540  28.314  45.480  1.00  0.00           H  
ATOM   1272  CD2 LEU    77      90.727  27.016  45.522  1.00  0.00           C  
ATOM   1273 HD21 LEU    77      91.394  26.154  45.556  1.00  0.00           H  
ATOM   1274 HD22 LEU    77      91.172  27.707  44.805  1.00  0.00           H  
ATOM   1275 HD23 LEU    77      90.780  27.448  46.521  1.00  0.00           H  
ATOM   1276  C   LEU    77      89.054  24.271  48.466  1.00  0.00           C  
ATOM   1277  O   LEU    77      89.418  24.778  49.494  1.00  0.00           O  
ATOM   1278  N   ARG    78      88.045  23.403  48.421  1.00  0.00           N  
ATOM   1279  H   ARG    78      87.845  23.149  47.464  1.00  0.00           H  
ATOM   1280  CA  ARG    78      87.249  22.790  49.502  1.00  0.00           C  
ATOM   1281  HA  ARG    78      86.981  23.590  50.191  1.00  0.00           H  
ATOM   1282  CB  ARG    78      85.952  22.205  48.886  1.00  0.00           C  
ATOM   1283  HB2 ARG    78      85.518  22.868  48.138  1.00  0.00           H  
ATOM   1284  HB3 ARG    78      86.092  21.228  48.422  1.00  0.00           H  
ATOM   1285  CG  ARG    78      84.861  22.082  50.020  1.00  0.00           C  
ATOM   1286  HG2 ARG    78      85.312  21.801  50.972  1.00  0.00           H  
ATOM   1287  HG3 ARG    78      84.369  23.048  50.134  1.00  0.00           H  
ATOM   1288  CD  ARG    78      83.892  20.965  49.477  1.00  0.00           C  
ATOM   1289  HD2 ARG    78      84.373  20.007  49.278  1.00  0.00           H  
ATOM   1290  HD3 ARG    78      83.127  20.748  50.222  1.00  0.00           H  
ATOM   1291  NE  ARG    78      83.200  21.407  48.279  1.00  0.00           N  
ATOM   1292  HE  ARG    78      82.628  22.230  48.399  1.00  0.00           H  
ATOM   1293  CZ  ARG    78      83.331  20.881  47.081  1.00  0.00           C  
ATOM   1294  NH1 ARG    78      83.913  19.767  46.822  1.00  0.00           N  
ATOM   1295 HH11 ARG    78      84.280  19.132  47.516  1.00  0.00           H  
ATOM   1296 HH12 ARG    78      83.994  19.447  45.867  1.00  0.00           H  
ATOM   1297  NH2 ARG    78      82.700  21.643  46.148  1.00  0.00           N  
ATOM   1298 HH21 ARG    78      82.370  22.571  46.373  1.00  0.00           H  
ATOM   1299 HH22 ARG    78      82.587  21.334  45.193  1.00  0.00           H  
ATOM   1300  C   ARG    78      88.050  21.805  50.407  1.00  0.00           C  
ATOM   1301  O   ARG    78      87.999  21.927  51.616  1.00  0.00           O  
ATOM   1302  N   ALA    79      88.941  21.037  49.753  1.00  0.00           N  
ATOM   1303  H   ALA    79      88.978  21.087  48.745  1.00  0.00           H  
ATOM   1304  CA  ALA    79      90.042  20.377  50.411  1.00  0.00           C  
ATOM   1305  HA  ALA    79      89.660  19.737  51.206  1.00  0.00           H  
ATOM   1306  CB  ALA    79      90.683  19.387  49.426  1.00  0.00           C  
ATOM   1307  HB1 ALA    79      91.212  18.607  49.974  1.00  0.00           H  
ATOM   1308  HB2 ALA    79      89.948  18.809  48.866  1.00  0.00           H  
ATOM   1309  HB3 ALA    79      91.426  19.931  48.843  1.00  0.00           H  
ATOM   1310  C   ALA    79      91.043  21.436  51.032  1.00  0.00           C  
ATOM   1311  O   ALA    79      91.188  21.463  52.228  1.00  0.00           O  
ATOM   1312  N   LYS    80      91.565  22.304  50.144  1.00  0.00           N  
ATOM   1313  H   LYS    80      91.390  22.280  49.150  1.00  0.00           H  
ATOM   1314  CA  LYS    80      92.765  23.130  50.537  1.00  0.00           C  
ATOM   1315  HA  LYS    80      93.568  22.566  51.014  1.00  0.00           H  
ATOM   1316  CB  LYS    80      93.336  23.873  49.310  1.00  0.00           C  
ATOM   1317  HB2 LYS    80      92.515  24.202  48.673  1.00  0.00           H  
ATOM   1318  HB3 LYS    80      93.919  24.735  49.635  1.00  0.00           H  
ATOM   1319  CG  LYS    80      94.167  22.852  48.710  1.00  0.00           C  
ATOM   1320  HG2 LYS    80      94.995  22.934  49.414  1.00  0.00           H  
ATOM   1321  HG3 LYS    80      93.590  21.929  48.646  1.00  0.00           H  
ATOM   1322  CD  LYS    80      94.731  23.126  47.302  1.00  0.00           C  
ATOM   1323  HD2 LYS    80      93.937  23.426  46.618  1.00  0.00           H  
ATOM   1324  HD3 LYS    80      95.422  23.954  47.460  1.00  0.00           H  
ATOM   1325  CE  LYS    80      95.531  21.928  46.846  1.00  0.00           C  
ATOM   1326  HE2 LYS    80      96.291  21.664  47.581  1.00  0.00           H  
ATOM   1327  HE3 LYS    80      95.003  21.005  46.605  1.00  0.00           H  
ATOM   1328  NZ  LYS    80      96.316  22.111  45.607  1.00  0.00           N  
ATOM   1329  HZ1 LYS    80      97.200  22.556  45.811  1.00  0.00           H  
ATOM   1330  HZ2 LYS    80      96.548  21.229  45.174  1.00  0.00           H  
ATOM   1331  HZ3 LYS    80      95.912  22.675  44.873  1.00  0.00           H  
ATOM   1332  C   LYS    80      92.436  23.973  51.696  1.00  0.00           C  
ATOM   1333  O   LYS    80      93.303  24.157  52.510  1.00  0.00           O  
ATOM   1334  N   SER    81      91.285  24.606  51.725  1.00  0.00           N  
ATOM   1335  H   SER    81      90.777  24.683  50.856  1.00  0.00           H  
ATOM   1336  CA  SER    81      90.796  25.507  52.812  1.00  0.00           C  
ATOM   1337  HA  SER    81      91.601  26.241  52.856  1.00  0.00           H  
ATOM   1338  CB  SER    81      89.524  26.223  52.430  1.00  0.00           C  
ATOM   1339  HB2 SER    81      89.223  26.898  53.231  1.00  0.00           H  
ATOM   1340  HB3 SER    81      89.688  26.855  51.557  1.00  0.00           H  
ATOM   1341  OG  SER    81      88.498  25.324  52.076  1.00  0.00           O  
ATOM   1342  HG  SER    81      88.764  24.850  51.285  1.00  0.00           H  
ATOM   1343  C   SER    81      90.656  24.840  54.220  1.00  0.00           C  
ATOM   1344  O   SER    81      90.744  25.505  55.211  1.00  0.00           O  
ATOM   1345  N   PHE    82      90.252  23.565  54.229  1.00  0.00           N  
ATOM   1346  H   PHE    82      90.155  23.070  53.354  1.00  0.00           H  
ATOM   1347  CA  PHE    82      90.333  22.690  55.440  1.00  0.00           C  
ATOM   1348  HA  PHE    82      89.918  23.232  56.290  1.00  0.00           H  
ATOM   1349  CB  PHE    82      89.534  21.380  55.187  1.00  0.00           C  
ATOM   1350  HB2 PHE    82      88.515  21.628  54.890  1.00  0.00           H  
ATOM   1351  HB3 PHE    82      89.940  20.841  54.332  1.00  0.00           H  
ATOM   1352  CG  PHE    82      89.548  20.387  56.351  1.00  0.00           C  
ATOM   1353  CD1 PHE    82      90.569  19.406  56.492  1.00  0.00           C  
ATOM   1354  HD1 PHE    82      91.427  19.357  55.837  1.00  0.00           H  
ATOM   1355  CE1 PHE    82      90.551  18.458  57.584  1.00  0.00           C  
ATOM   1356  HE1 PHE    82      91.391  17.797  57.737  1.00  0.00           H  
ATOM   1357  CZ  PHE    82      89.493  18.530  58.509  1.00  0.00           C  
ATOM   1358  HZ  PHE    82      89.570  17.932  59.406  1.00  0.00           H  
ATOM   1359  CE2 PHE    82      88.444  19.491  58.340  1.00  0.00           C  
ATOM   1360  HE2 PHE    82      87.609  19.526  59.023  1.00  0.00           H  
ATOM   1361  CD2 PHE    82      88.514  20.402  57.270  1.00  0.00           C  
ATOM   1362  HD2 PHE    82      87.747  21.156  57.173  1.00  0.00           H  
ATOM   1363  C   PHE    82      91.815  22.349  55.857  1.00  0.00           C  
ATOM   1364  O   PHE    82      92.125  22.450  57.047  1.00  0.00           O  
ATOM   1365  N   PHE    83      92.723  22.077  54.918  1.00  0.00           N  
ATOM   1366  H   PHE    83      92.463  22.014  53.944  1.00  0.00           H  
ATOM   1367  CA  PHE    83      94.189  22.061  55.246  1.00  0.00           C  
ATOM   1368  HA  PHE    83      94.223  21.383  56.098  1.00  0.00           H  
ATOM   1369  CB  PHE    83      94.925  21.571  54.004  1.00  0.00           C  
ATOM   1370  HB2 PHE    83      94.818  22.344  53.243  1.00  0.00           H  
ATOM   1371  HB3 PHE    83      95.994  21.474  54.197  1.00  0.00           H  
ATOM   1372  CG  PHE    83      94.452  20.282  53.355  1.00  0.00           C  
ATOM   1373  CD1 PHE    83      93.857  19.305  54.136  1.00  0.00           C  
ATOM   1374  HD1 PHE    83      93.807  19.502  55.197  1.00  0.00           H  
ATOM   1375  CE1 PHE    83      93.325  18.163  53.554  1.00  0.00           C  
ATOM   1376  HE1 PHE    83      92.807  17.490  54.221  1.00  0.00           H  
ATOM   1377  CZ  PHE    83      93.403  18.070  52.169  1.00  0.00           C  
ATOM   1378  HZ  PHE    83      92.975  17.201  51.691  1.00  0.00           H  
ATOM   1379  CE2 PHE    83      94.130  19.025  51.386  1.00  0.00           C  
ATOM   1380  HE2 PHE    83      94.250  18.854  50.326  1.00  0.00           H  
ATOM   1381  CD2 PHE    83      94.659  20.208  51.971  1.00  0.00           C  
ATOM   1382  HD2 PHE    83      95.203  20.937  51.388  1.00  0.00           H  
ATOM   1383  C   PHE    83      94.674  23.380  55.813  1.00  0.00           C  
ATOM   1384  O   PHE    83      95.447  23.414  56.781  1.00  0.00           O  
ATOM   1385  N   ASP    84      94.190  24.537  55.293  1.00  0.00           N  
ATOM   1386  H   ASP    84      93.672  24.622  54.431  1.00  0.00           H  
ATOM   1387  CA  ASP    84      94.618  25.838  55.794  1.00  0.00           C  
ATOM   1388  HA  ASP    84      95.671  25.764  55.519  1.00  0.00           H  
ATOM   1389  CB  ASP    84      93.826  26.903  54.990  1.00  0.00           C  
ATOM   1390  HB2 ASP    84      93.741  26.699  53.923  1.00  0.00           H  
ATOM   1391  HB3 ASP    84      92.855  27.134  55.428  1.00  0.00           H  
ATOM   1392  CG  ASP    84      94.588  28.304  54.881  1.00  0.00           C  
ATOM   1393  OD1 ASP    84      95.860  28.417  54.924  1.00  0.00           O  
ATOM   1394  OD2 ASP    84      93.889  29.351  54.621  1.00  0.00           O  
ATOM   1395  C   ASP    84      94.343  26.034  57.338  1.00  0.00           C  
ATOM   1396  O   ASP    84      94.874  26.950  58.016  1.00  0.00           O  
ATOM   1397  N   VAL    85      93.510  25.126  57.952  1.00  0.00           N  
ATOM   1398  H   VAL    85      92.864  24.597  57.384  1.00  0.00           H  
ATOM   1399  CA  VAL    85      93.224  25.147  59.387  1.00  0.00           C  
ATOM   1400  HA  VAL    85      93.085  26.207  59.600  1.00  0.00           H  
ATOM   1401  CB  VAL    85      91.872  24.533  59.813  1.00  0.00           C  
ATOM   1402  HB  VAL    85      92.006  23.454  59.736  1.00  0.00           H  
ATOM   1403  CG1 VAL    85      91.497  24.803  61.305  1.00  0.00           C  
ATOM   1404 HG11 VAL    85      91.271  25.808  61.663  1.00  0.00           H  
ATOM   1405 HG12 VAL    85      90.645  24.180  61.579  1.00  0.00           H  
ATOM   1406 HG13 VAL    85      92.289  24.405  61.940  1.00  0.00           H  
ATOM   1407  CG2 VAL    85      90.786  25.014  58.879  1.00  0.00           C  
ATOM   1408 HG21 VAL    85      90.767  24.430  57.959  1.00  0.00           H  
ATOM   1409 HG22 VAL    85      89.849  24.889  59.422  1.00  0.00           H  
ATOM   1410 HG23 VAL    85      91.009  26.028  58.548  1.00  0.00           H  
ATOM   1411  C   VAL    85      94.407  24.640  60.251  1.00  0.00           C  
ATOM   1412  O   VAL    85      94.657  25.211  61.338  1.00  0.00           O  
ATOM   1413  N   ALA    86      95.093  23.717  59.644  1.00  0.00           N  
ATOM   1414  H   ALA    86      94.774  23.565  58.698  1.00  0.00           H  
ATOM   1415  CA  ALA    86      96.273  23.016  60.201  1.00  0.00           C  
ATOM   1416  HA  ALA    86      96.073  23.109  61.269  1.00  0.00           H  
ATOM   1417  CB  ALA    86      96.304  21.517  59.860  1.00  0.00           C  
ATOM   1418  HB1 ALA    86      96.405  21.427  58.779  1.00  0.00           H  
ATOM   1419  HB2 ALA    86      97.173  21.092  60.363  1.00  0.00           H  
ATOM   1420  HB3 ALA    86      95.405  20.981  60.165  1.00  0.00           H  
ATOM   1421  C   ALA    86      97.613  23.641  59.783  1.00  0.00           C  
ATOM   1422  O   ALA    86      98.577  23.504  60.572  1.00  0.00           O  
ATOM   1423  N   LEU    87      97.670  24.350  58.669  1.00  0.00           N  
ATOM   1424  H   LEU    87      96.819  24.407  58.129  1.00  0.00           H  
ATOM   1425  CA  LEU    87      98.747  25.223  58.214  1.00  0.00           C  
ATOM   1426  HA  LEU    87      99.658  24.644  58.365  1.00  0.00           H  
ATOM   1427  CB  LEU    87      98.544  25.693  56.761  1.00  0.00           C  
ATOM   1428  HB2 LEU    87      97.582  26.200  56.683  1.00  0.00           H  
ATOM   1429  HB3 LEU    87      99.295  26.427  56.472  1.00  0.00           H  
ATOM   1430  CG  LEU    87      98.526  24.590  55.665  1.00  0.00           C  
ATOM   1431  HG  LEU    87      97.590  24.061  55.845  1.00  0.00           H  
ATOM   1432  CD1 LEU    87      98.272  25.183  54.283  1.00  0.00           C  
ATOM   1433 HD11 LEU    87      99.081  25.849  53.985  1.00  0.00           H  
ATOM   1434 HD12 LEU    87      98.242  24.472  53.457  1.00  0.00           H  
ATOM   1435 HD13 LEU    87      97.405  25.844  54.278  1.00  0.00           H  
ATOM   1436  CD2 LEU    87      99.704  23.620  55.695  1.00  0.00           C  
ATOM   1437 HD21 LEU    87      99.774  23.123  56.663  1.00  0.00           H  
ATOM   1438 HD22 LEU    87      99.647  22.917  54.865  1.00  0.00           H  
ATOM   1439 HD23 LEU    87     100.609  24.205  55.526  1.00  0.00           H  
ATOM   1440  C   LEU    87      98.789  26.479  59.144  1.00  0.00           C  
ATOM   1441  O   LEU    87      97.803  27.148  59.410  1.00  0.00           O  
ATOM   1442  N   LYS    88      99.908  26.646  59.810  1.00  0.00           N  
ATOM   1443  H   LYS    88     100.705  26.110  59.496  1.00  0.00           H  
ATOM   1444  CA  LYS    88     100.337  27.725  60.752  1.00  0.00           C  
ATOM   1445  HA  LYS    88      99.560  27.946  61.484  1.00  0.00           H  
ATOM   1446  CB  LYS    88     101.573  27.290  61.548  1.00  0.00           C  
ATOM   1447  HB2 LYS    88     102.493  27.422  60.979  1.00  0.00           H  
ATOM   1448  HB3 LYS    88     101.781  27.880  62.441  1.00  0.00           H  
ATOM   1449  CG  LYS    88     101.469  25.840  62.037  1.00  0.00           C  
ATOM   1450  HG2 LYS    88     100.648  25.698  62.741  1.00  0.00           H  
ATOM   1451  HG3 LYS    88     101.351  25.141  61.209  1.00  0.00           H  
ATOM   1452  CD  LYS    88     102.741  25.445  62.848  1.00  0.00           C  
ATOM   1453  HD2 LYS    88     102.726  24.363  62.981  1.00  0.00           H  
ATOM   1454  HD3 LYS    88     103.609  25.706  62.243  1.00  0.00           H  
ATOM   1455  CE  LYS    88     102.798  26.014  64.268  1.00  0.00           C  
ATOM   1456  HE2 LYS    88     102.480  27.056  64.274  1.00  0.00           H  
ATOM   1457  HE3 LYS    88     102.101  25.445  64.883  1.00  0.00           H  
ATOM   1458  NZ  LYS    88     104.108  25.911  64.845  1.00  0.00           N  
ATOM   1459  HZ1 LYS    88     104.714  26.679  64.594  1.00  0.00           H  
ATOM   1460  HZ2 LYS    88     104.039  25.992  65.850  1.00  0.00           H  
ATOM   1461  HZ3 LYS    88     104.576  25.087  64.496  1.00  0.00           H  
ATOM   1462  C   LYS    88     100.632  28.990  59.869  1.00  0.00           C  
ATOM   1463  O   LYS    88     101.751  29.276  59.407  1.00  0.00           O  
ATOM   1464  N   SER    89      99.647  29.846  59.741  1.00  0.00           N  
ATOM   1465  H   SER    89      98.745  29.541  60.077  1.00  0.00           H  
ATOM   1466  CA  SER    89      99.749  31.212  59.141  1.00  0.00           C  
ATOM   1467  HA  SER    89      99.689  31.214  58.053  1.00  0.00           H  
ATOM   1468  CB  SER    89      98.503  32.000  59.497  1.00  0.00           C  
ATOM   1469  HB2 SER    89      97.627  31.410  59.228  1.00  0.00           H  
ATOM   1470  HB3 SER    89      98.699  32.115  60.563  1.00  0.00           H  
ATOM   1471  OG  SER    89      98.495  33.258  58.828  1.00  0.00           O  
ATOM   1472  HG  SER    89      98.131  33.088  57.956  1.00  0.00           H  
ATOM   1473  C   SER    89     101.019  31.980  59.605  1.00  0.00           C  
ATOM   1474  O   SER    89     101.402  31.869  60.763  1.00  0.00           O  
ATOM   1475  N   SER    90     101.642  32.813  58.729  1.00  0.00           N  
ATOM   1476  H   SER    90     101.285  32.782  57.785  1.00  0.00           H  
ATOM   1477  CA  SER    90     102.814  33.545  59.045  1.00  0.00           C  
ATOM   1478  HA  SER    90     103.575  32.765  59.094  1.00  0.00           H  
ATOM   1479  CB  SER    90     103.206  34.390  57.787  1.00  0.00           C  
ATOM   1480  HB2 SER    90     103.432  33.888  56.846  1.00  0.00           H  
ATOM   1481  HB3 SER    90     102.426  35.090  57.489  1.00  0.00           H  
ATOM   1482  OG  SER    90     104.404  35.037  57.948  1.00  0.00           O  
ATOM   1483  HG  SER    90     104.565  35.612  57.197  1.00  0.00           H  
ATOM   1484  C   SER    90     102.954  34.281  60.373  1.00  0.00           C  
ATOM   1485  O   SER    90     103.895  34.029  61.175  1.00  0.00           O  
ATOM   1486  N   PRO    91     102.037  35.202  60.713  1.00  0.00           N  
ATOM   1487  CD  PRO    91     100.815  35.557  59.911  1.00  0.00           C  
ATOM   1488  HD2 PRO    91     100.258  34.632  59.759  1.00  0.00           H  
ATOM   1489  HD3 PRO    91     100.909  36.121  58.982  1.00  0.00           H  
ATOM   1490  CG  PRO    91      99.962  36.415  60.834  1.00  0.00           C  
ATOM   1491  HG2 PRO    91      99.420  35.689  61.440  1.00  0.00           H  
ATOM   1492  HG3 PRO    91      99.341  37.158  60.332  1.00  0.00           H  
ATOM   1493  CB  PRO    91     101.000  37.056  61.764  1.00  0.00           C  
ATOM   1494  HB2 PRO    91     100.510  37.426  62.665  1.00  0.00           H  
ATOM   1495  HB3 PRO    91     101.475  37.880  61.233  1.00  0.00           H  
ATOM   1496  CA  PRO    91     102.072  35.991  62.001  1.00  0.00           C  
ATOM   1497  HA  PRO    91     103.037  36.497  61.972  1.00  0.00           H  
ATOM   1498  C   PRO    91     101.828  35.050  63.271  1.00  0.00           C  
ATOM   1499  O   PRO    91     101.910  35.487  64.413  1.00  0.00           O  
ATOM   1500  N   THR    92     101.422  33.813  63.008  1.00  0.00           N  
ATOM   1501  H   THR    92     101.510  33.554  62.036  1.00  0.00           H  
ATOM   1502  CA  THR    92     101.145  32.777  64.078  1.00  0.00           C  
ATOM   1503  HA  THR    92     100.860  33.352  64.959  1.00  0.00           H  
ATOM   1504  CB  THR    92     100.003  31.684  63.801  1.00  0.00           C  
ATOM   1505  HB  THR    92      99.791  31.159  64.732  1.00  0.00           H  
ATOM   1506  CG2 THR    92      98.680  32.166  63.267  1.00  0.00           C  
ATOM   1507 HG21 THR    92      98.191  32.770  64.031  1.00  0.00           H  
ATOM   1508 HG22 THR    92      98.830  32.670  62.312  1.00  0.00           H  
ATOM   1509 HG23 THR    92      98.088  31.253  63.195  1.00  0.00           H  
ATOM   1510  OG1 THR    92     100.529  30.769  62.877  1.00  0.00           O  
ATOM   1511  HG1 THR    92     100.709  31.207  62.042  1.00  0.00           H  
ATOM   1512  C   THR    92     102.461  31.989  64.466  1.00  0.00           C  
ATOM   1513  O   THR    92     102.663  31.757  65.653  1.00  0.00           O  
ATOM   1514  N   GLU    93     103.449  31.885  63.512  1.00  0.00           N  
ATOM   1515  H   GLU    93     103.105  32.032  62.574  1.00  0.00           H  
ATOM   1516  CA  GLU    93     104.797  31.453  63.707  1.00  0.00           C  
ATOM   1517  HA  GLU    93     104.827  30.737  64.528  1.00  0.00           H  
ATOM   1518  CB  GLU    93     105.371  30.704  62.468  1.00  0.00           C  
ATOM   1519  HB2 GLU    93     104.582  30.225  61.889  1.00  0.00           H  
ATOM   1520  HB3 GLU    93     105.744  31.462  61.780  1.00  0.00           H  
ATOM   1521  CG  GLU    93     106.448  29.576  62.800  1.00  0.00           C  
ATOM   1522  HG2 GLU    93     106.976  29.282  61.892  1.00  0.00           H  
ATOM   1523  HG3 GLU    93     107.230  29.916  63.479  1.00  0.00           H  
ATOM   1524  CD  GLU    93     105.737  28.386  63.233  1.00  0.00           C  
ATOM   1525  OE1 GLU    93     105.710  27.348  62.541  1.00  0.00           O  
ATOM   1526  OE2 GLU    93     105.177  28.378  64.385  1.00  0.00           O  
ATOM   1527  C   GLU    93     105.744  32.631  64.033  1.00  0.00           C  
ATOM   1528  O   GLU    93     106.517  32.524  64.939  1.00  0.00           O  
ATOM   1529  N   ARG    94     105.709  33.675  63.201  1.00  0.00           N  
ATOM   1530  H   ARG    94     105.039  33.749  62.449  1.00  0.00           H  
ATOM   1531  CA  ARG    94     106.384  34.915  63.348  1.00  0.00           C  
ATOM   1532  HA  ARG    94     107.291  34.779  63.936  1.00  0.00           H  
ATOM   1533  CB  ARG    94     106.605  35.572  62.003  1.00  0.00           C  
ATOM   1534  HB2 ARG    94     105.658  35.549  61.464  1.00  0.00           H  
ATOM   1535  HB3 ARG    94     107.048  36.563  62.100  1.00  0.00           H  
ATOM   1536  CG  ARG    94     107.640  34.794  61.156  1.00  0.00           C  
ATOM   1537  HG2 ARG    94     108.542  34.779  61.767  1.00  0.00           H  
ATOM   1538  HG3 ARG    94     107.301  33.762  61.062  1.00  0.00           H  
ATOM   1539  CD  ARG    94     107.759  35.375  59.722  1.00  0.00           C  
ATOM   1540  HD2 ARG    94     108.715  34.938  59.435  1.00  0.00           H  
ATOM   1541  HD3 ARG    94     107.067  34.976  58.980  1.00  0.00           H  
ATOM   1542  NE  ARG    94     107.941  36.837  59.705  1.00  0.00           N  
ATOM   1543  HE  ARG    94     108.894  37.171  59.722  1.00  0.00           H  
ATOM   1544  CZ  ARG    94     107.056  37.689  59.242  1.00  0.00           C  
ATOM   1545  NH1 ARG    94     105.901  37.319  58.788  1.00  0.00           N  
ATOM   1546 HH11 ARG    94     105.758  36.323  58.694  1.00  0.00           H  
ATOM   1547 HH12 ARG    94     105.505  38.074  58.247  1.00  0.00           H  
ATOM   1548  NH2 ARG    94     107.302  39.011  59.224  1.00  0.00           N  
ATOM   1549 HH21 ARG    94     108.205  39.310  59.564  1.00  0.00           H  
ATOM   1550 HH22 ARG    94     106.610  39.635  58.835  1.00  0.00           H  
ATOM   1551  C   ARG    94     105.538  35.810  64.279  1.00  0.00           C  
ATOM   1552  O   ARG    94     104.766  36.634  63.795  1.00  0.00           O  
ATOM   1553  N   ASN    95     105.727  35.623  65.613  1.00  0.00           N  
ATOM   1554  H   ASN    95     106.350  34.904  65.952  1.00  0.00           H  
ATOM   1555  CA  ASN    95     104.950  36.299  66.662  1.00  0.00           C  
ATOM   1556  HA  ASN    95     104.307  37.037  66.182  1.00  0.00           H  
ATOM   1557  CB  ASN    95     103.999  35.202  67.198  1.00  0.00           C  
ATOM   1558  HB2 ASN    95     103.414  34.842  66.352  1.00  0.00           H  
ATOM   1559  HB3 ASN    95     104.557  34.403  67.687  1.00  0.00           H  
ATOM   1560  CG  ASN    95     102.941  35.662  68.203  1.00  0.00           C  
ATOM   1561  OD1 ASN    95     102.781  36.775  68.564  1.00  0.00           O  
ATOM   1562  ND2 ASN    95     102.246  34.785  68.848  1.00  0.00           N  
ATOM   1563 HD21 ASN    95     101.555  35.073  69.526  1.00  0.00           H  
ATOM   1564 HD22 ASN    95     102.431  33.799  68.730  1.00  0.00           H  
ATOM   1565  C   ASN    95     105.847  36.946  67.669  1.00  0.00           C  
ATOM   1566  O   ASN    95     106.789  36.360  68.165  1.00  0.00           O  
ATOM   1567  N   GLY    96     105.607  38.175  68.009  1.00  0.00           N  
ATOM   1568  H   GLY    96     104.931  38.720  67.493  1.00  0.00           H  
ATOM   1569  CA  GLY    96     106.292  39.070  68.917  1.00  0.00           C  
ATOM   1570  HA2 GLY    96     106.196  38.638  69.913  1.00  0.00           H  
ATOM   1571  HA3 GLY    96     107.359  38.990  68.709  1.00  0.00           H  
ATOM   1572  C   GLY    96     105.759  40.537  68.911  1.00  0.00           C  
ATOM   1573  O   GLY    96     104.784  40.903  68.255  1.00  0.00           O  
ATOM   1574  N   GLY    97     106.410  41.310  69.862  1.00  0.00           N  
ATOM   1575  H   GLY    97     107.239  40.929  70.295  1.00  0.00           H  
ATOM   1576  CA  GLY    97     106.157  42.730  70.119  1.00  0.00           C  
ATOM   1577  HA2 GLY    97     105.197  42.973  69.663  1.00  0.00           H  
ATOM   1578  HA3 GLY    97     106.132  42.820  71.205  1.00  0.00           H  
ATOM   1579  C   GLY    97     107.146  43.862  69.755  1.00  0.00           C  
ATOM   1580  O   GLY    97     107.316  44.703  70.574  1.00  0.00           O  
ATOM   1581  N   GLN    98     107.880  43.807  68.637  1.00  0.00           N  
ATOM   1582  H   GLN    98     107.709  43.109  67.927  1.00  0.00           H  
ATOM   1583  CA  GLN    98     108.924  44.746  68.260  1.00  0.00           C  
ATOM   1584  HA  GLN    98     108.561  45.739  68.528  1.00  0.00           H  
ATOM   1585  CB  GLN    98     110.258  44.398  69.012  1.00  0.00           C  
ATOM   1586  HB2 GLN    98     110.994  45.187  68.861  1.00  0.00           H  
ATOM   1587  HB3 GLN    98     110.087  44.327  70.086  1.00  0.00           H  
ATOM   1588  CG  GLN    98     110.795  43.015  68.512  1.00  0.00           C  
ATOM   1589  HG2 GLN    98     109.889  42.409  68.504  1.00  0.00           H  
ATOM   1590  HG3 GLN    98     111.267  43.082  67.532  1.00  0.00           H  
ATOM   1591  CD  GLN    98     111.839  42.530  69.496  1.00  0.00           C  
ATOM   1592  OE1 GLN    98     111.605  41.618  70.256  1.00  0.00           O  
ATOM   1593  NE2 GLN    98     113.015  43.177  69.591  1.00  0.00           N  
ATOM   1594 HE21 GLN    98     113.609  42.788  70.310  1.00  0.00           H  
ATOM   1595 HE22 GLN    98     113.228  43.895  68.914  1.00  0.00           H  
ATOM   1596  C   GLN    98     109.085  44.747  66.696  1.00  0.00           C  
ATOM   1597  O   GLN    98     108.308  44.100  66.005  1.00  0.00           O  
ATOM   1598  N   ASP    99     110.141  45.384  66.190  1.00  0.00           N  
ATOM   1599  H   ASP    99     110.740  45.780  66.900  1.00  0.00           H  
ATOM   1600  CA  ASP    99     110.266  45.782  64.833  1.00  0.00           C  
ATOM   1601  HA  ASP    99     109.298  45.698  64.339  1.00  0.00           H  
ATOM   1602  CB  ASP    99     110.642  47.216  64.630  1.00  0.00           C  
ATOM   1603  HB2 ASP    99     110.965  47.283  63.591  1.00  0.00           H  
ATOM   1604  HB3 ASP    99     109.767  47.850  64.775  1.00  0.00           H  
ATOM   1605  CG  ASP    99     111.772  47.760  65.527  1.00  0.00           C  
ATOM   1606  OD1 ASP    99     112.504  46.918  66.126  1.00  0.00           O  
ATOM   1607  OD2 ASP    99     111.885  49.024  65.627  1.00  0.00           O  
ATOM   1608  C   ASP    99     111.113  44.775  63.956  1.00  0.00           C  
ATOM   1609  O   ASP    99     111.260  44.996  62.767  1.00  0.00           O  
ATOM   1610  N   ASN   100     111.739  43.781  64.607  1.00  0.00           N  
ATOM   1611  H   ASN   100     111.728  43.576  65.596  1.00  0.00           H  
ATOM   1612  CA  ASN   100     112.507  42.714  63.945  1.00  0.00           C  
ATOM   1613  HA  ASN   100     113.261  43.191  63.318  1.00  0.00           H  
ATOM   1614  CB  ASN   100     113.083  41.832  65.031  1.00  0.00           C  
ATOM   1615  HB2 ASN   100     113.551  42.470  65.780  1.00  0.00           H  
ATOM   1616  HB3 ASN   100     112.311  41.219  65.496  1.00  0.00           H  
ATOM   1617  CG  ASN   100     114.074  40.947  64.411  1.00  0.00           C  
ATOM   1618  OD1 ASN   100     115.130  41.386  63.893  1.00  0.00           O  
ATOM   1619  ND2 ASN   100     113.800  39.710  64.246  1.00  0.00           N  
ATOM   1620 HD21 ASN   100     114.513  39.046  63.980  1.00  0.00           H  
ATOM   1621 HD22 ASN   100     113.004  39.402  64.786  1.00  0.00           H  
ATOM   1622  C   ASN   100     111.529  41.977  63.073  1.00  0.00           C  
ATOM   1623  O   ASN   100     110.516  41.584  63.563  1.00  0.00           O  
ATOM   1624  N   CYS   101     111.942  41.498  61.872  1.00  0.00           N  
ATOM   1625  H   CYS   101     112.853  41.747  61.514  1.00  0.00           H  
ATOM   1626  CA  CYS   101     111.020  40.968  60.926  1.00  0.00           C  
ATOM   1627  HA  CYS   101     110.180  41.638  60.741  1.00  0.00           H  
ATOM   1628  CB  CYS   101     111.807  40.779  59.632  1.00  0.00           C  
ATOM   1629  HB2 CYS   101     112.284  41.737  59.427  1.00  0.00           H  
ATOM   1630  HB3 CYS   101     112.538  39.971  59.611  1.00  0.00           H  
ATOM   1631  SG  CYS   101     110.684  40.446  58.233  1.00  0.00           S  
ATOM   1632  HG  CYS   101     109.930  41.482  58.614  1.00  0.00           H  
ATOM   1633  C   CYS   101     110.345  39.638  61.402  1.00  0.00           C  
ATOM   1634  O   CYS   101     109.172  39.475  61.110  1.00  0.00           O  
ATOM   1635  N   ARG   102     111.064  38.888  62.228  1.00  0.00           N  
ATOM   1636  H   ARG   102     112.009  39.214  62.368  1.00  0.00           H  
ATOM   1637  CA  ARG   102     110.627  37.646  62.819  1.00  0.00           C  
ATOM   1638  HA  ARG   102     110.292  37.038  61.979  1.00  0.00           H  
ATOM   1639  CB  ARG   102     111.844  36.858  63.358  1.00  0.00           C  
ATOM   1640  HB2 ARG   102     112.656  36.852  62.631  1.00  0.00           H  
ATOM   1641  HB3 ARG   102     112.057  37.255  64.351  1.00  0.00           H  
ATOM   1642  CG  ARG   102     111.752  35.294  63.471  1.00  0.00           C  
ATOM   1643  HG2 ARG   102     110.887  34.835  63.949  1.00  0.00           H  
ATOM   1644  HG3 ARG   102     111.606  34.930  62.454  1.00  0.00           H  
ATOM   1645  CD  ARG   102     113.045  34.705  64.131  1.00  0.00           C  
ATOM   1646  HD2 ARG   102     112.995  33.624  63.999  1.00  0.00           H  
ATOM   1647  HD3 ARG   102     113.940  35.136  63.682  1.00  0.00           H  
ATOM   1648  NE  ARG   102     113.083  34.929  65.636  1.00  0.00           N  
ATOM   1649  HE  ARG   102     112.654  34.248  66.246  1.00  0.00           H  
ATOM   1650  CZ  ARG   102     113.749  35.804  66.299  1.00  0.00           C  
ATOM   1651  NH1 ARG   102     114.475  36.755  65.780  1.00  0.00           N  
ATOM   1652 HH11 ARG   102     114.647  36.674  64.788  1.00  0.00           H  
ATOM   1653 HH12 ARG   102     115.139  37.256  66.353  1.00  0.00           H  
ATOM   1654  NH2 ARG   102     113.757  35.753  67.605  1.00  0.00           N  
ATOM   1655 HH21 ARG   102     113.297  34.969  68.044  1.00  0.00           H  
ATOM   1656 HH22 ARG   102     114.251  36.465  68.124  1.00  0.00           H  
ATOM   1657  C   ARG   102     109.448  37.786  63.893  1.00  0.00           C  
ATOM   1658  O   ARG   102     108.950  36.749  64.363  1.00  0.00           O  
ATOM   1659  N   ALA   103     109.213  38.997  64.393  1.00  0.00           N  
ATOM   1660  H   ALA   103     109.731  39.761  63.982  1.00  0.00           H  
ATOM   1661  CA  ALA   103     108.114  39.330  65.317  1.00  0.00           C  
ATOM   1662  HA  ALA   103     107.949  38.536  66.046  1.00  0.00           H  
ATOM   1663  CB  ALA   103     108.546  40.475  66.265  1.00  0.00           C  
ATOM   1664  HB1 ALA   103     109.337  40.154  66.942  1.00  0.00           H  
ATOM   1665  HB2 ALA   103     108.888  41.293  65.630  1.00  0.00           H  
ATOM   1666  HB3 ALA   103     107.640  40.874  66.720  1.00  0.00           H  
ATOM   1667  C   ALA   103     106.803  39.612  64.557  1.00  0.00           C  
ATOM   1668  O   ALA   103     105.692  39.386  65.126  1.00  0.00           O  
ATOM   1669  N   ALA   104     106.899  40.102  63.272  1.00  0.00           N  
ATOM   1670  H   ALA   104     107.834  40.183  62.899  1.00  0.00           H  
ATOM   1671  CA  ALA   104     105.889  40.398  62.242  1.00  0.00           C  
ATOM   1672  HA  ALA   104     106.431  40.476  61.299  1.00  0.00           H  
ATOM   1673  CB  ALA   104     105.042  39.212  61.993  1.00  0.00           C  
ATOM   1674  HB1 ALA   104     104.327  39.070  62.803  1.00  0.00           H  
ATOM   1675  HB2 ALA   104     104.485  39.204  61.056  1.00  0.00           H  
ATOM   1676  HB3 ALA   104     105.665  38.328  61.853  1.00  0.00           H  
ATOM   1677  C   ALA   104     105.048  41.682  62.518  1.00  0.00           C  
ATOM   1678  O   ALA   104     105.113  42.242  63.622  1.00  0.00           O  
ATOM   1679  N   ASN   105     104.292  42.141  61.549  1.00  0.00           N  
ATOM   1680  H   ASN   105     104.348  41.619  60.686  1.00  0.00           H  
ATOM   1681  CA  ASN   105     103.412  43.292  61.711  1.00  0.00           C  
ATOM   1682  HA  ASN   105     103.994  44.207  61.821  1.00  0.00           H  
ATOM   1683  CB  ASN   105     102.674  43.458  60.381  1.00  0.00           C  
ATOM   1684  HB2 ASN   105     102.326  44.484  60.502  1.00  0.00           H  
ATOM   1685  HB3 ASN   105     103.341  43.426  59.519  1.00  0.00           H  
ATOM   1686  CG  ASN   105     101.480  42.439  60.239  1.00  0.00           C  
ATOM   1687  OD1 ASN   105     101.555  41.277  60.338  1.00  0.00           O  
ATOM   1688  ND2 ASN   105     100.261  42.973  60.107  1.00  0.00           N  
ATOM   1689 HD21 ASN   105      99.610  42.212  59.972  1.00  0.00           H  
ATOM   1690 HD22 ASN   105     100.039  43.953  60.005  1.00  0.00           H  
ATOM   1691  C   ASN   105     102.443  43.313  62.914  1.00  0.00           C  
ATOM   1692  O   ASN   105     101.848  42.305  63.303  1.00  0.00           O  
ATOM   1693  N   PHE   106     102.195  44.586  63.423  1.00  0.00           N  
ATOM   1694  H   PHE   106     102.755  45.300  62.978  1.00  0.00           H  
ATOM   1695  CA  PHE   106     101.246  44.855  64.513  1.00  0.00           C  
ATOM   1696  HA  PHE   106     101.767  44.567  65.427  1.00  0.00           H  
ATOM   1697  CB  PHE   106     100.878  46.365  64.521  1.00  0.00           C  
ATOM   1698  HB2 PHE   106     100.233  46.547  63.661  1.00  0.00           H  
ATOM   1699  HB3 PHE   106     100.148  46.406  65.330  1.00  0.00           H  
ATOM   1700  CG  PHE   106     101.909  47.446  64.804  1.00  0.00           C  
ATOM   1701  CD1 PHE   106     101.479  48.800  64.731  1.00  0.00           C  
ATOM   1702  HD1 PHE   106     100.471  49.026  64.417  1.00  0.00           H  
ATOM   1703  CE1 PHE   106     102.372  49.801  65.205  1.00  0.00           C  
ATOM   1704  HE1 PHE   106     102.008  50.815  65.271  1.00  0.00           H  
ATOM   1705  CZ  PHE   106     103.673  49.558  65.517  1.00  0.00           C  
ATOM   1706  HZ  PHE   106     104.429  50.276  65.796  1.00  0.00           H  
ATOM   1707  CE2 PHE   106     104.132  48.246  65.452  1.00  0.00           C  
ATOM   1708  HE2 PHE   106     105.202  48.147  65.344  1.00  0.00           H  
ATOM   1709  CD2 PHE   106     103.212  47.164  65.222  1.00  0.00           C  
ATOM   1710  HD2 PHE   106     103.631  46.168  65.232  1.00  0.00           H  
ATOM   1711  C   PHE   106      99.952  44.058  64.337  1.00  0.00           C  
ATOM   1712  O   PHE   106      99.272  44.115  63.286  1.00  0.00           O  
ATOM   1713  N   ARG   107      99.436  43.562  65.485  1.00  0.00           N  
ATOM   1714  H   ARG   107      99.836  43.833  66.373  1.00  0.00           H  
ATOM   1715  CA  ARG   107      98.068  42.930  65.563  1.00  0.00           C  
ATOM   1716  HA  ARG   107      97.793  42.430  64.634  1.00  0.00           H  
ATOM   1717  CB  ARG   107      98.059  41.857  66.724  1.00  0.00           C  
ATOM   1718  HB2 ARG   107      98.572  42.350  67.550  1.00  0.00           H  
ATOM   1719  HB3 ARG   107      97.050  41.629  67.069  1.00  0.00           H  
ATOM   1720  CG  ARG   107      98.833  40.574  66.289  1.00  0.00           C  
ATOM   1721  HG2 ARG   107      98.885  39.855  67.107  1.00  0.00           H  
ATOM   1722  HG3 ARG   107      98.218  40.063  65.548  1.00  0.00           H  
ATOM   1723  CD  ARG   107     100.289  40.772  65.710  1.00  0.00           C  
ATOM   1724  HD2 ARG   107     100.328  41.404  64.823  1.00  0.00           H  
ATOM   1725  HD3 ARG   107     100.871  41.311  66.457  1.00  0.00           H  
ATOM   1726  NE  ARG   107     100.849  39.533  65.387  1.00  0.00           N  
ATOM   1727  HE  ARG   107     100.322  38.678  65.497  1.00  0.00           H  
ATOM   1728  CZ  ARG   107     102.148  39.336  65.100  1.00  0.00           C  
ATOM   1729  NH1 ARG   107     103.041  40.286  64.906  1.00  0.00           N  
ATOM   1730 HH11 ARG   107     102.710  41.168  64.541  1.00  0.00           H  
ATOM   1731 HH12 ARG   107     104.022  40.049  64.902  1.00  0.00           H  
ATOM   1732  NH2 ARG   107     102.606  38.109  64.980  1.00  0.00           N  
ATOM   1733 HH21 ARG   107     102.018  37.288  65.006  1.00  0.00           H  
ATOM   1734 HH22 ARG   107     103.524  37.983  64.577  1.00  0.00           H  
ATOM   1735  C   ARG   107      96.971  43.975  65.640  1.00  0.00           C  
ATOM   1736  O   ARG   107      95.750  43.748  65.686  1.00  0.00           O  
ATOM   1737  N   GLU   108      97.330  45.231  65.654  1.00  0.00           N  
ATOM   1738  H   GLU   108      98.312  45.464  65.664  1.00  0.00           H  
ATOM   1739  CA  GLU   108      96.370  46.330  65.362  1.00  0.00           C  
ATOM   1740  HA  GLU   108      95.511  46.326  66.033  1.00  0.00           H  
ATOM   1741  CB  GLU   108      97.142  47.675  65.384  1.00  0.00           C  
ATOM   1742  HB2 GLU   108      97.888  47.919  64.628  1.00  0.00           H  
ATOM   1743  HB3 GLU   108      96.320  48.387  65.310  1.00  0.00           H  
ATOM   1744  CG  GLU   108      97.799  48.023  66.713  1.00  0.00           C  
ATOM   1745  HG2 GLU   108      98.731  47.478  66.862  1.00  0.00           H  
ATOM   1746  HG3 GLU   108      97.902  49.108  66.751  1.00  0.00           H  
ATOM   1747  CD  GLU   108      96.845  47.637  67.837  1.00  0.00           C  
ATOM   1748  OE1 GLU   108      97.344  46.961  68.776  1.00  0.00           O  
ATOM   1749  OE2 GLU   108      95.588  47.872  67.735  1.00  0.00           O  
ATOM   1750  C   GLU   108      95.766  46.249  63.938  1.00  0.00           C  
ATOM   1751  O   GLU   108      94.668  46.770  63.630  1.00  0.00           O  
ATOM   1752  N   GLY   109      96.489  45.578  63.057  1.00  0.00           N  
ATOM   1753  H   GLY   109      97.348  45.093  63.273  1.00  0.00           H  
ATOM   1754  CA  GLY   109      96.074  45.438  61.687  1.00  0.00           C  
ATOM   1755  HA2 GLY   109      94.985  45.484  61.717  1.00  0.00           H  
ATOM   1756  HA3 GLY   109      96.470  46.222  61.041  1.00  0.00           H  
ATOM   1757  C   GLY   109      96.441  43.970  61.204  1.00  0.00           C  
ATOM   1758  O   GLY   109      96.497  43.104  62.085  1.00  0.00           O  
ATOM   1759  N   LEU   110      96.468  43.767  59.888  1.00  0.00           N  
ATOM   1760  H   LEU   110      96.387  44.592  59.312  1.00  0.00           H  
ATOM   1761  CA  LEU   110      96.426  42.414  59.200  1.00  0.00           C  
ATOM   1762  HA  LEU   110      96.411  41.610  59.935  1.00  0.00           H  
ATOM   1763  CB  LEU   110      95.126  42.292  58.233  1.00  0.00           C  
ATOM   1764  HB2 LEU   110      95.162  42.860  57.303  1.00  0.00           H  
ATOM   1765  HB3 LEU   110      95.032  41.229  58.012  1.00  0.00           H  
ATOM   1766  CG  LEU   110      93.747  42.506  58.887  1.00  0.00           C  
ATOM   1767  HG  LEU   110      93.599  43.547  59.175  1.00  0.00           H  
ATOM   1768  CD1 LEU   110      92.645  42.167  57.927  1.00  0.00           C  
ATOM   1769 HD11 LEU   110      92.504  41.103  57.735  1.00  0.00           H  
ATOM   1770 HD12 LEU   110      91.765  42.596  58.407  1.00  0.00           H  
ATOM   1771 HD13 LEU   110      92.788  42.634  56.953  1.00  0.00           H  
ATOM   1772  CD2 LEU   110      93.553  41.400  59.955  1.00  0.00           C  
ATOM   1773 HD21 LEU   110      94.400  41.346  60.639  1.00  0.00           H  
ATOM   1774 HD22 LEU   110      92.618  41.442  60.514  1.00  0.00           H  
ATOM   1775 HD23 LEU   110      93.531  40.400  59.521  1.00  0.00           H  
ATOM   1776  C   LEU   110      97.754  42.127  58.431  1.00  0.00           C  
ATOM   1777  O   LEU   110      98.370  43.050  57.805  1.00  0.00           O  
ATOM   1778  N   ASN   111      98.196  40.882  58.477  1.00  0.00           N  
ATOM   1779  H   ASN   111      97.587  40.144  58.800  1.00  0.00           H  
ATOM   1780  CA  ASN   111      99.415  40.465  57.824  1.00  0.00           C  
ATOM   1781  HA  ASN   111     100.166  41.235  58.002  1.00  0.00           H  
ATOM   1782  CB  ASN   111      99.912  39.277  58.615  1.00  0.00           C  
ATOM   1783  HB2 ASN   111      99.995  39.440  59.690  1.00  0.00           H  
ATOM   1784  HB3 ASN   111      99.165  38.507  58.423  1.00  0.00           H  
ATOM   1785  CG  ASN   111     101.177  38.676  58.159  1.00  0.00           C  
ATOM   1786  OD1 ASN   111     101.264  37.869  57.254  1.00  0.00           O  
ATOM   1787  ND2 ASN   111     102.265  38.986  58.841  1.00  0.00           N  
ATOM   1788 HD21 ASN   111     103.192  38.664  58.602  1.00  0.00           H  
ATOM   1789 HD22 ASN   111     102.318  39.745  59.504  1.00  0.00           H  
ATOM   1790  C   ASN   111      99.307  40.320  56.327  1.00  0.00           C  
ATOM   1791  O   ASN   111     100.318  40.244  55.592  1.00  0.00           O  
ATOM   1792  N   LEU   112      98.080  40.562  55.773  1.00  0.00           N  
ATOM   1793  H   LEU   112      97.209  40.525  56.283  1.00  0.00           H  
ATOM   1794  CA  LEU   112      97.968  40.882  54.330  1.00  0.00           C  
ATOM   1795  HA  LEU   112      98.384  40.121  53.669  1.00  0.00           H  
ATOM   1796  CB  LEU   112      96.464  41.081  53.922  1.00  0.00           C  
ATOM   1797  HB2 LEU   112      95.856  41.422  54.760  1.00  0.00           H  
ATOM   1798  HB3 LEU   112      96.395  41.733  53.051  1.00  0.00           H  
ATOM   1799  CG  LEU   112      96.003  39.673  53.424  1.00  0.00           C  
ATOM   1800  HG  LEU   112      96.406  38.796  53.929  1.00  0.00           H  
ATOM   1801  CD1 LEU   112      94.484  39.643  53.711  1.00  0.00           C  
ATOM   1802 HD11 LEU   112      93.912  40.310  53.065  1.00  0.00           H  
ATOM   1803 HD12 LEU   112      94.179  38.599  53.785  1.00  0.00           H  
ATOM   1804 HD13 LEU   112      94.325  40.004  54.727  1.00  0.00           H  
ATOM   1805  CD2 LEU   112      96.160  39.415  51.969  1.00  0.00           C  
ATOM   1806 HD21 LEU   112      97.231  39.307  51.796  1.00  0.00           H  
ATOM   1807 HD22 LEU   112      95.622  38.528  51.633  1.00  0.00           H  
ATOM   1808 HD23 LEU   112      95.865  40.274  51.366  1.00  0.00           H  
ATOM   1809  C   LEU   112      98.637  42.264  54.002  1.00  0.00           C  
ATOM   1810  O   LEU   112      98.935  42.530  52.784  1.00  0.00           O  
ATOM   1811  N   GLN   113      98.912  43.110  54.997  1.00  0.00           N  
ATOM   1812  H   GLN   113      98.756  42.694  55.904  1.00  0.00           H  
ATOM   1813  CA  GLN   113      99.654  44.325  54.866  1.00  0.00           C  
ATOM   1814  HA  GLN   113      99.486  44.577  53.819  1.00  0.00           H  
ATOM   1815  CB  GLN   113      99.174  45.481  55.802  1.00  0.00           C  
ATOM   1816  HB2 GLN   113      99.465  45.115  56.787  1.00  0.00           H  
ATOM   1817  HB3 GLN   113      99.833  46.299  55.512  1.00  0.00           H  
ATOM   1818  CG  GLN   113      97.685  45.785  55.756  1.00  0.00           C  
ATOM   1819  HG2 GLN   113      97.232  46.337  54.932  1.00  0.00           H  
ATOM   1820  HG3 GLN   113      97.181  44.820  55.809  1.00  0.00           H  
ATOM   1821  CD  GLN   113      97.415  46.617  57.007  1.00  0.00           C  
ATOM   1822  OE1 GLN   113      96.990  46.245  58.096  1.00  0.00           O  
ATOM   1823  NE2 GLN   113      97.532  47.921  56.861  1.00  0.00           N  
ATOM   1824 HE21 GLN   113      97.165  48.401  57.670  1.00  0.00           H  
ATOM   1825 HE22 GLN   113      97.572  48.339  55.942  1.00  0.00           H  
ATOM   1826  C   GLN   113     101.201  44.135  55.109  1.00  0.00           C  
ATOM   1827  O   GLN   113     101.914  45.185  54.950  1.00  0.00           O  
ATOM   1828  N   GLU   114     101.754  42.890  55.273  1.00  0.00           N  
ATOM   1829  H   GLU   114     101.185  42.060  55.183  1.00  0.00           H  
ATOM   1830  CA  GLU   114     103.179  42.684  54.969  1.00  0.00           C  
ATOM   1831  HA  GLU   114     103.807  43.489  55.352  1.00  0.00           H  
ATOM   1832  CB  GLU   114     103.762  41.470  55.677  1.00  0.00           C  
ATOM   1833  HB2 GLU   114     103.334  40.494  55.451  1.00  0.00           H  
ATOM   1834  HB3 GLU   114     104.754  41.374  55.235  1.00  0.00           H  
ATOM   1835  CG  GLU   114     103.781  41.594  57.220  1.00  0.00           C  
ATOM   1836  HG2 GLU   114     104.240  42.562  57.421  1.00  0.00           H  
ATOM   1837  HG3 GLU   114     102.780  41.596  57.651  1.00  0.00           H  
ATOM   1838  CD  GLU   114     104.634  40.490  57.870  1.00  0.00           C  
ATOM   1839  OE1 GLU   114     105.097  40.634  59.005  1.00  0.00           O  
ATOM   1840  OE2 GLU   114     104.907  39.423  57.262  1.00  0.00           O  
ATOM   1841  C   GLU   114     103.483  42.538  53.489  1.00  0.00           C  
ATOM   1842  O   GLU   114     102.858  41.720  52.802  1.00  0.00           O  
ATOM   1843  N   GLY   115     104.618  43.160  53.043  1.00  0.00           N  
ATOM   1844  H   GLY   115     105.000  43.905  53.608  1.00  0.00           H  
ATOM   1845  CA  GLY   115     105.029  43.139  51.611  1.00  0.00           C  
ATOM   1846  HA2 GLY   115     104.735  42.245  51.062  1.00  0.00           H  
ATOM   1847  HA3 GLY   115     104.578  44.031  51.177  1.00  0.00           H  
ATOM   1848  C   GLY   115     106.548  43.313  51.512  1.00  0.00           C  
ATOM   1849  O   GLY   115     107.314  42.851  52.375  1.00  0.00           O  
ATOM   1850  N   GLU   116     107.053  43.997  50.431  1.00  0.00           N  
ATOM   1851  H   GLU   116     106.355  44.320  49.777  1.00  0.00           H  
ATOM   1852  CA  GLU   116     108.505  43.938  50.098  1.00  0.00           C  
ATOM   1853  HA  GLU   116     108.804  42.922  50.356  1.00  0.00           H  
ATOM   1854  CB  GLU   116     108.844  44.329  48.653  1.00  0.00           C  
ATOM   1855  HB2 GLU   116     108.392  45.297  48.438  1.00  0.00           H  
ATOM   1856  HB3 GLU   116     109.924  44.384  48.512  1.00  0.00           H  
ATOM   1857  CG  GLU   116     108.320  43.136  47.756  1.00  0.00           C  
ATOM   1858  HG2 GLU   116     108.910  42.245  47.970  1.00  0.00           H  
ATOM   1859  HG3 GLU   116     107.261  43.023  47.989  1.00  0.00           H  
ATOM   1860  CD  GLU   116     108.471  43.406  46.309  1.00  0.00           C  
ATOM   1861  OE1 GLU   116     109.257  44.289  45.928  1.00  0.00           O  
ATOM   1862  OE2 GLU   116     107.762  42.826  45.457  1.00  0.00           O  
ATOM   1863  C   GLU   116     109.408  44.755  51.046  1.00  0.00           C  
ATOM   1864  O   GLU   116     110.657  44.645  50.887  1.00  0.00           O  
ATOM   1865  N   PHE   117     108.864  45.466  52.048  1.00  0.00           N  
ATOM   1866  H   PHE   117     107.895  45.700  51.881  1.00  0.00           H  
ATOM   1867  CA  PHE   117     109.555  45.824  53.239  1.00  0.00           C  
ATOM   1868  HA  PHE   117     110.394  46.469  52.979  1.00  0.00           H  
ATOM   1869  CB  PHE   117     108.674  46.728  54.096  1.00  0.00           C  
ATOM   1870  HB2 PHE   117     107.798  46.198  54.470  1.00  0.00           H  
ATOM   1871  HB3 PHE   117     109.238  47.107  54.948  1.00  0.00           H  
ATOM   1872  CG  PHE   117     108.205  47.976  53.395  1.00  0.00           C  
ATOM   1873  CD1 PHE   117     106.912  48.470  53.792  1.00  0.00           C  
ATOM   1874  HD1 PHE   117     106.310  47.915  54.497  1.00  0.00           H  
ATOM   1875  CE1 PHE   117     106.242  49.396  52.920  1.00  0.00           C  
ATOM   1876  HE1 PHE   117     105.259  49.709  53.239  1.00  0.00           H  
ATOM   1877  CZ  PHE   117     106.911  50.029  51.822  1.00  0.00           C  
ATOM   1878  HZ  PHE   117     106.439  50.772  51.196  1.00  0.00           H  
ATOM   1879  CE2 PHE   117     108.271  49.704  51.595  1.00  0.00           C  
ATOM   1880  HE2 PHE   117     108.845  50.305  50.905  1.00  0.00           H  
ATOM   1881  CD2 PHE   117     108.893  48.610  52.350  1.00  0.00           C  
ATOM   1882  HD2 PHE   117     109.935  48.370  52.199  1.00  0.00           H  
ATOM   1883  C   PHE   117     110.063  44.605  54.119  1.00  0.00           C  
ATOM   1884  O   PHE   117     111.162  44.735  54.633  1.00  0.00           O  
ATOM   1885  N   LEU   118     109.421  43.484  54.169  1.00  0.00           N  
ATOM   1886  H   LEU   118     108.527  43.435  53.701  1.00  0.00           H  
ATOM   1887  CA  LEU   118     110.037  42.215  54.607  1.00  0.00           C  
ATOM   1888  HA  LEU   118     110.377  42.270  55.641  1.00  0.00           H  
ATOM   1889  CB  LEU   118     108.868  41.185  54.555  1.00  0.00           C  
ATOM   1890  HB2 LEU   118     107.948  41.583  54.984  1.00  0.00           H  
ATOM   1891  HB3 LEU   118     108.632  41.065  53.497  1.00  0.00           H  
ATOM   1892  CG  LEU   118     109.092  39.834  55.096  1.00  0.00           C  
ATOM   1893  HG  LEU   118     109.078  39.930  56.182  1.00  0.00           H  
ATOM   1894  CD1 LEU   118     107.879  38.972  54.795  1.00  0.00           C  
ATOM   1895 HD11 LEU   118     107.727  38.956  53.716  1.00  0.00           H  
ATOM   1896 HD12 LEU   118     107.896  37.960  55.199  1.00  0.00           H  
ATOM   1897 HD13 LEU   118     106.919  39.318  55.181  1.00  0.00           H  
ATOM   1898  CD2 LEU   118     110.298  39.013  54.756  1.00  0.00           C  
ATOM   1899 HD21 LEU   118     111.122  39.595  55.170  1.00  0.00           H  
ATOM   1900 HD22 LEU   118     110.380  37.988  55.118  1.00  0.00           H  
ATOM   1901 HD23 LEU   118     110.544  39.076  53.696  1.00  0.00           H  
ATOM   1902  C   LEU   118     111.319  41.879  53.749  1.00  0.00           C  
ATOM   1903  O   LEU   118     112.342  41.513  54.285  1.00  0.00           O  
ATOM   1904  N   LEU   119     111.219  42.034  52.389  1.00  0.00           N  
ATOM   1905  H   LEU   119     110.337  42.232  51.937  1.00  0.00           H  
ATOM   1906  CA  LEU   119     112.346  41.696  51.535  1.00  0.00           C  
ATOM   1907  HA  LEU   119     112.660  40.724  51.916  1.00  0.00           H  
ATOM   1908  CB  LEU   119     111.863  41.518  50.083  1.00  0.00           C  
ATOM   1909  HB2 LEU   119     110.905  40.998  50.076  1.00  0.00           H  
ATOM   1910  HB3 LEU   119     111.826  42.512  49.637  1.00  0.00           H  
ATOM   1911  CG  LEU   119     112.771  40.686  49.138  1.00  0.00           C  
ATOM   1912  HG  LEU   119     113.783  41.082  49.059  1.00  0.00           H  
ATOM   1913  CD1 LEU   119     112.971  39.242  49.554  1.00  0.00           C  
ATOM   1914 HD11 LEU   119     112.067  38.655  49.723  1.00  0.00           H  
ATOM   1915 HD12 LEU   119     113.612  38.754  48.820  1.00  0.00           H  
ATOM   1916 HD13 LEU   119     113.479  39.228  50.518  1.00  0.00           H  
ATOM   1917  CD2 LEU   119     112.098  40.640  47.730  1.00  0.00           C  
ATOM   1918 HD21 LEU   119     111.748  41.604  47.360  1.00  0.00           H  
ATOM   1919 HD22 LEU   119     112.713  40.205  46.942  1.00  0.00           H  
ATOM   1920 HD23 LEU   119     111.189  40.039  47.702  1.00  0.00           H  
ATOM   1921  C   LEU   119     113.488  42.693  51.684  1.00  0.00           C  
ATOM   1922  O   LEU   119     114.617  42.225  51.672  1.00  0.00           O  
ATOM   1923  N   GLN   120     113.188  43.960  51.937  1.00  0.00           N  
ATOM   1924  H   GLN   120     112.219  44.236  51.865  1.00  0.00           H  
ATOM   1925  CA  GLN   120     114.200  44.903  52.487  1.00  0.00           C  
ATOM   1926  HA  GLN   120     115.021  44.888  51.770  1.00  0.00           H  
ATOM   1927  CB  GLN   120     113.681  46.356  52.553  1.00  0.00           C  
ATOM   1928  HB2 GLN   120     112.716  46.330  53.059  1.00  0.00           H  
ATOM   1929  HB3 GLN   120     114.403  46.956  53.108  1.00  0.00           H  
ATOM   1930  CG  GLN   120     113.460  47.030  51.190  1.00  0.00           C  
ATOM   1931  HG2 GLN   120     114.319  46.833  50.549  1.00  0.00           H  
ATOM   1932  HG3 GLN   120     112.615  46.634  50.626  1.00  0.00           H  
ATOM   1933  CD  GLN   120     113.205  48.510  51.259  1.00  0.00           C  
ATOM   1934  OE1 GLN   120     113.588  49.268  52.129  1.00  0.00           O  
ATOM   1935  NE2 GLN   120     112.390  49.020  50.325  1.00  0.00           N  
ATOM   1936 HE21 GLN   120     112.321  50.023  50.229  1.00  0.00           H  
ATOM   1937 HE22 GLN   120     112.060  48.391  49.607  1.00  0.00           H  
ATOM   1938  C   GLN   120     114.815  44.515  53.858  1.00  0.00           C  
ATOM   1939  O   GLN   120     116.010  44.514  53.939  1.00  0.00           O  
ATOM   1940  N   ALA   121     113.980  44.157  54.869  1.00  0.00           N  
ATOM   1941  H   ALA   121     112.984  44.308  54.789  1.00  0.00           H  
ATOM   1942  CA  ALA   121     114.570  43.665  56.150  1.00  0.00           C  
ATOM   1943  HA  ALA   121     115.005  44.486  56.719  1.00  0.00           H  
ATOM   1944  CB  ALA   121     113.323  43.308  56.995  1.00  0.00           C  
ATOM   1945  HB1 ALA   121     112.702  42.489  56.632  1.00  0.00           H  
ATOM   1946  HB2 ALA   121     113.625  43.151  58.030  1.00  0.00           H  
ATOM   1947  HB3 ALA   121     112.652  44.145  56.800  1.00  0.00           H  
ATOM   1948  C   ALA   121     115.529  42.499  55.908  1.00  0.00           C  
ATOM   1949  O   ALA   121     116.565  42.528  56.599  1.00  0.00           O  
ATOM   1950  N   LEU   122     115.128  41.471  55.127  1.00  0.00           N  
ATOM   1951  H   LEU   122     114.304  41.669  54.578  1.00  0.00           H  
ATOM   1952  CA  LEU   122     116.033  40.360  54.756  1.00  0.00           C  
ATOM   1953  HA  LEU   122     116.402  39.929  55.687  1.00  0.00           H  
ATOM   1954  CB  LEU   122     115.205  39.289  54.032  1.00  0.00           C  
ATOM   1955  HB2 LEU   122     114.394  38.903  54.650  1.00  0.00           H  
ATOM   1956  HB3 LEU   122     114.852  39.777  53.123  1.00  0.00           H  
ATOM   1957  CG  LEU   122     115.944  38.017  53.552  1.00  0.00           C  
ATOM   1958  HG  LEU   122     116.573  38.180  52.676  1.00  0.00           H  
ATOM   1959  CD1 LEU   122     116.742  37.323  54.694  1.00  0.00           C  
ATOM   1960 HD11 LEU   122     116.200  37.024  55.591  1.00  0.00           H  
ATOM   1961 HD12 LEU   122     117.186  36.416  54.285  1.00  0.00           H  
ATOM   1962 HD13 LEU   122     117.426  38.020  55.179  1.00  0.00           H  
ATOM   1963  CD2 LEU   122     114.865  37.090  52.951  1.00  0.00           C  
ATOM   1964 HD21 LEU   122     114.388  37.618  52.125  1.00  0.00           H  
ATOM   1965 HD22 LEU   122     115.359  36.165  52.654  1.00  0.00           H  
ATOM   1966 HD23 LEU   122     114.163  36.869  53.755  1.00  0.00           H  
ATOM   1967  C   LEU   122     117.332  40.758  53.919  1.00  0.00           C  
ATOM   1968  O   LEU   122     118.373  40.143  54.100  1.00  0.00           O  
ATOM   1969  N   ASN   123     117.153  41.776  53.064  1.00  0.00           N  
ATOM   1970  H   ASN   123     116.290  42.300  53.097  1.00  0.00           H  
ATOM   1971  CA  ASN   123     118.130  42.276  52.093  1.00  0.00           C  
ATOM   1972  HA  ASN   123     117.804  43.249  51.726  1.00  0.00           H  
ATOM   1973  CB  ASN   123     119.547  42.364  52.658  1.00  0.00           C  
ATOM   1974  HB2 ASN   123     120.006  41.436  52.997  1.00  0.00           H  
ATOM   1975  HB3 ASN   123     120.175  42.619  51.804  1.00  0.00           H  
ATOM   1976  CG  ASN   123     119.664  43.335  53.851  1.00  0.00           C  
ATOM   1977  OD1 ASN   123     120.002  44.532  53.685  1.00  0.00           O  
ATOM   1978  ND2 ASN   123     119.468  42.897  55.032  1.00  0.00           N  
ATOM   1979 HD21 ASN   123     119.486  43.497  55.844  1.00  0.00           H  
ATOM   1980 HD22 ASN   123     119.092  41.960  55.066  1.00  0.00           H  
ATOM   1981  C   ASN   123     118.118  41.162  50.982  1.00  0.00           C  
ATOM   1982  O   ASN   123     119.017  40.264  50.963  1.00  0.00           O  
ATOM   1983  N   GLY   124     117.124  41.244  50.096  1.00  0.00           N  
ATOM   1984  H   GLY   124     116.490  42.024  50.191  1.00  0.00           H  
ATOM   1985  CA  GLY   124     116.766  40.090  49.298  1.00  0.00           C  
ATOM   1986  HA2 GLY   124     117.602  39.450  49.019  1.00  0.00           H  
ATOM   1987  HA3 GLY   124     116.019  39.583  49.909  1.00  0.00           H  
ATOM   1988  C   GLY   124     116.098  40.413  47.916  1.00  0.00           C  
ATOM   1989  O   GLY   124     115.907  41.582  47.560  1.00  0.00           O  
ATOM   1990  N   PHE   125     115.774  39.435  47.112  1.00  0.00           N  
ATOM   1991  H   PHE   125     116.230  38.562  47.337  1.00  0.00           H  
ATOM   1992  CA  PHE   125     115.326  39.520  45.687  1.00  0.00           C  
ATOM   1993  HA  PHE   125     114.546  40.280  45.638  1.00  0.00           H  
ATOM   1994  CB  PHE   125     116.548  39.912  44.842  1.00  0.00           C  
ATOM   1995  HB2 PHE   125     116.988  40.852  45.175  1.00  0.00           H  
ATOM   1996  HB3 PHE   125     117.288  39.128  45.003  1.00  0.00           H  
ATOM   1997  CG  PHE   125     116.344  40.089  43.354  1.00  0.00           C  
ATOM   1998  CD1 PHE   125     115.180  40.585  42.875  1.00  0.00           C  
ATOM   1999  HD1 PHE   125     114.448  41.019  43.540  1.00  0.00           H  
ATOM   2000  CE1 PHE   125     114.880  40.671  41.548  1.00  0.00           C  
ATOM   2001  HE1 PHE   125     113.929  41.091  41.253  1.00  0.00           H  
ATOM   2002  CZ  PHE   125     115.780  40.125  40.598  1.00  0.00           C  
ATOM   2003  HZ  PHE   125     115.618  39.995  39.538  1.00  0.00           H  
ATOM   2004  CE2 PHE   125     117.060  39.726  41.046  1.00  0.00           C  
ATOM   2005  HE2 PHE   125     117.850  39.399  40.386  1.00  0.00           H  
ATOM   2006  CD2 PHE   125     117.322  39.635  42.413  1.00  0.00           C  
ATOM   2007  HD2 PHE   125     118.286  39.246  42.704  1.00  0.00           H  
ATOM   2008  C   PHE   125     114.700  38.201  45.358  1.00  0.00           C  
ATOM   2009  O   PHE   125     115.146  37.177  45.810  1.00  0.00           O  
ATOM   2010  N   VAL   126     113.636  38.208  44.584  1.00  0.00           N  
ATOM   2011  H   VAL   126     113.419  39.121  44.209  1.00  0.00           H  
ATOM   2012  CA  VAL   126     112.841  37.044  44.175  1.00  0.00           C  
ATOM   2013  HA  VAL   126     113.440  36.164  44.408  1.00  0.00           H  
ATOM   2014  CB  VAL   126     111.528  36.958  44.959  1.00  0.00           C  
ATOM   2015  HB  VAL   126     110.781  37.747  44.871  1.00  0.00           H  
ATOM   2016  CG1 VAL   126     110.809  35.596  44.509  1.00  0.00           C  
ATOM   2017 HG11 VAL   126     111.613  34.865  44.430  1.00  0.00           H  
ATOM   2018 HG12 VAL   126     109.989  35.384  45.196  1.00  0.00           H  
ATOM   2019 HG13 VAL   126     110.397  35.766  43.514  1.00  0.00           H  
ATOM   2020  CG2 VAL   126     111.797  36.851  46.450  1.00  0.00           C  
ATOM   2021 HG21 VAL   126     112.352  37.724  46.791  1.00  0.00           H  
ATOM   2022 HG22 VAL   126     110.870  36.774  47.019  1.00  0.00           H  
ATOM   2023 HG23 VAL   126     112.476  36.009  46.585  1.00  0.00           H  
ATOM   2024  C   VAL   126     112.588  37.063  42.711  1.00  0.00           C  
ATOM   2025  O   VAL   126     111.859  37.846  42.189  1.00  0.00           O  
ATOM   2026  N   LEU   127     113.361  36.247  41.974  1.00  0.00           N  
ATOM   2027  H   LEU   127     113.964  35.622  42.491  1.00  0.00           H  
ATOM   2028  CA  LEU   127     113.377  36.125  40.545  1.00  0.00           C  
ATOM   2029  HA  LEU   127     113.205  37.094  40.075  1.00  0.00           H  
ATOM   2030  CB  LEU   127     114.822  35.692  40.088  1.00  0.00           C  
ATOM   2031  HB2 LEU   127     115.558  36.468  40.302  1.00  0.00           H  
ATOM   2032  HB3 LEU   127     115.172  34.923  40.777  1.00  0.00           H  
ATOM   2033  CG  LEU   127     114.809  35.153  38.642  1.00  0.00           C  
ATOM   2034  HG  LEU   127     114.067  34.388  38.416  1.00  0.00           H  
ATOM   2035  CD1 LEU   127     114.645  36.300  37.646  1.00  0.00           C  
ATOM   2036 HD11 LEU   127     115.494  36.982  37.689  1.00  0.00           H  
ATOM   2037 HD12 LEU   127     114.528  35.896  36.640  1.00  0.00           H  
ATOM   2038 HD13 LEU   127     113.786  36.886  37.975  1.00  0.00           H  
ATOM   2039  CD2 LEU   127     116.199  34.548  38.415  1.00  0.00           C  
ATOM   2040 HD21 LEU   127     116.430  33.851  39.221  1.00  0.00           H  
ATOM   2041 HD22 LEU   127     116.312  34.083  37.436  1.00  0.00           H  
ATOM   2042 HD23 LEU   127     116.942  35.301  38.679  1.00  0.00           H  
ATOM   2043  C   LEU   127     112.284  35.077  40.128  1.00  0.00           C  
ATOM   2044  O   LEU   127     112.177  33.972  40.786  1.00  0.00           O  
ATOM   2045  N   VAL   128     111.554  35.444  39.018  1.00  0.00           N  
ATOM   2046  H   VAL   128     111.707  36.333  38.564  1.00  0.00           H  
ATOM   2047  CA  VAL   128     110.436  34.657  38.445  1.00  0.00           C  
ATOM   2048  HA  VAL   128     110.459  33.641  38.838  1.00  0.00           H  
ATOM   2049  CB  VAL   128     109.089  35.201  38.945  1.00  0.00           C  
ATOM   2050  HB  VAL   128     108.956  36.149  38.425  1.00  0.00           H  
ATOM   2051  CG1 VAL   128     108.000  34.151  38.670  1.00  0.00           C  
ATOM   2052 HG11 VAL   128     108.030  33.224  39.243  1.00  0.00           H  
ATOM   2053 HG12 VAL   128     106.969  34.474  38.814  1.00  0.00           H  
ATOM   2054 HG13 VAL   128     107.977  33.852  37.622  1.00  0.00           H  
ATOM   2055  CG2 VAL   128     108.961  35.620  40.416  1.00  0.00           C  
ATOM   2056 HG21 VAL   128     109.712  36.381  40.628  1.00  0.00           H  
ATOM   2057 HG22 VAL   128     107.943  35.950  40.624  1.00  0.00           H  
ATOM   2058 HG23 VAL   128     109.358  34.795  41.008  1.00  0.00           H  
ATOM   2059  C   VAL   128     110.572  34.586  36.896  1.00  0.00           C  
ATOM   2060  O   VAL   128     110.725  35.630  36.291  1.00  0.00           O  
ATOM   2061  N   VAL   129     110.441  33.458  36.262  1.00  0.00           N  
ATOM   2062  H   VAL   129     110.234  32.624  36.792  1.00  0.00           H  
ATOM   2063  CA  VAL   129     110.695  33.316  34.794  1.00  0.00           C  
ATOM   2064  HA  VAL   129     110.670  34.295  34.316  1.00  0.00           H  
ATOM   2065  CB  VAL   129     112.103  32.725  34.665  1.00  0.00           C  
ATOM   2066  HB  VAL   129     112.255  31.760  35.149  1.00  0.00           H  
ATOM   2067  CG1 VAL   129     112.540  32.458  33.199  1.00  0.00           C  
ATOM   2068 HG11 VAL   129     112.471  33.301  32.511  1.00  0.00           H  
ATOM   2069 HG12 VAL   129     113.537  32.022  33.258  1.00  0.00           H  
ATOM   2070 HG13 VAL   129     111.967  31.621  32.801  1.00  0.00           H  
ATOM   2071  CG2 VAL   129     113.202  33.698  35.209  1.00  0.00           C  
ATOM   2072 HG21 VAL   129     113.181  33.743  36.298  1.00  0.00           H  
ATOM   2073 HG22 VAL   129     114.139  33.255  34.871  1.00  0.00           H  
ATOM   2074 HG23 VAL   129     113.082  34.644  34.682  1.00  0.00           H  
ATOM   2075  C   VAL   129     109.658  32.387  34.072  1.00  0.00           C  
ATOM   2076  O   VAL   129     109.378  31.302  34.526  1.00  0.00           O  
ATOM   2077  N   THR   130     109.187  32.875  32.954  1.00  0.00           N  
ATOM   2078  H   THR   130     109.610  33.724  32.606  1.00  0.00           H  
ATOM   2079  CA  THR   130     108.268  32.132  32.035  1.00  0.00           C  
ATOM   2080  HA  THR   130     107.444  31.757  32.642  1.00  0.00           H  
ATOM   2081  CB  THR   130     107.605  32.967  30.904  1.00  0.00           C  
ATOM   2082  HB  THR   130     107.033  33.676  31.503  1.00  0.00           H  
ATOM   2083  CG2 THR   130     108.496  33.808  29.984  1.00  0.00           C  
ATOM   2084 HG21 THR   130     109.217  33.190  29.449  1.00  0.00           H  
ATOM   2085 HG22 THR   130     107.832  34.326  29.292  1.00  0.00           H  
ATOM   2086 HG23 THR   130     108.985  34.549  30.617  1.00  0.00           H  
ATOM   2087  OG1 THR   130     106.826  32.207  29.985  1.00  0.00           O  
ATOM   2088  HG1 THR   130     106.665  32.801  29.248  1.00  0.00           H  
ATOM   2089  C   THR   130     108.894  30.912  31.497  1.00  0.00           C  
ATOM   2090  O   THR   130     110.098  30.835  31.326  1.00  0.00           O  
ATOM   2091  N   THR   131     108.084  29.921  30.984  1.00  0.00           N  
ATOM   2092  H   THR   131     107.126  29.980  31.298  1.00  0.00           H  
ATOM   2093  CA  THR   131     108.611  28.797  30.202  1.00  0.00           C  
ATOM   2094  HA  THR   131     109.282  28.223  30.841  1.00  0.00           H  
ATOM   2095  CB  THR   131     107.468  27.848  29.704  1.00  0.00           C  
ATOM   2096  HB  THR   131     106.837  28.368  28.983  1.00  0.00           H  
ATOM   2097  CG2 THR   131     108.040  26.547  29.222  1.00  0.00           C  
ATOM   2098 HG21 THR   131     108.985  26.254  29.679  1.00  0.00           H  
ATOM   2099 HG22 THR   131     107.298  25.749  29.182  1.00  0.00           H  
ATOM   2100 HG23 THR   131     108.296  26.637  28.166  1.00  0.00           H  
ATOM   2101  OG1 THR   131     106.578  27.451  30.805  1.00  0.00           O  
ATOM   2102  HG1 THR   131     106.084  28.251  30.999  1.00  0.00           H  
ATOM   2103  C   THR   131     109.490  29.208  28.954  1.00  0.00           C  
ATOM   2104  O   THR   131     110.486  28.540  28.674  1.00  0.00           O  
ATOM   2105  N   ASP   132     109.181  30.406  28.383  1.00  0.00           N  
ATOM   2106  H   ASP   132     108.523  30.940  28.933  1.00  0.00           H  
ATOM   2107  CA  ASP   132     109.823  31.012  27.250  1.00  0.00           C  
ATOM   2108  HA  ASP   132     110.321  30.176  26.760  1.00  0.00           H  
ATOM   2109  CB  ASP   132     108.682  31.643  26.423  1.00  0.00           C  
ATOM   2110  HB2 ASP   132     107.832  30.960  26.436  1.00  0.00           H  
ATOM   2111  HB3 ASP   132     108.467  32.660  26.752  1.00  0.00           H  
ATOM   2112  CG  ASP   132     109.149  31.802  24.935  1.00  0.00           C  
ATOM   2113  OD1 ASP   132     110.361  31.652  24.578  1.00  0.00           O  
ATOM   2114  OD2 ASP   132     108.210  32.095  24.158  1.00  0.00           O  
ATOM   2115  C   ASP   132     111.003  31.904  27.690  1.00  0.00           C  
ATOM   2116  O   ASP   132     111.253  32.883  27.092  1.00  0.00           O  
ATOM   2117  N   ALA   133     111.689  31.482  28.793  1.00  0.00           N  
ATOM   2118  H   ALA   133     111.476  30.661  29.342  1.00  0.00           H  
ATOM   2119  CA  ALA   133     112.849  32.037  29.495  1.00  0.00           C  
ATOM   2120  HA  ALA   133     112.765  31.546  30.465  1.00  0.00           H  
ATOM   2121  CB  ALA   133     114.066  31.481  28.826  1.00  0.00           C  
ATOM   2122  HB1 ALA   133     114.260  31.572  27.757  1.00  0.00           H  
ATOM   2123  HB2 ALA   133     114.895  31.920  29.381  1.00  0.00           H  
ATOM   2124  HB3 ALA   133     114.167  30.401  28.940  1.00  0.00           H  
ATOM   2125  C   ALA   133     112.812  33.595  29.840  1.00  0.00           C  
ATOM   2126  O   ALA   133     113.743  34.100  30.448  1.00  0.00           O  
ATOM   2127  N   LEU   134     111.710  34.299  29.555  1.00  0.00           N  
ATOM   2128  H   LEU   134     111.183  33.888  28.799  1.00  0.00           H  
ATOM   2129  CA  LEU   134     111.612  35.773  29.834  1.00  0.00           C  
ATOM   2130  HA  LEU   134     112.586  36.223  29.640  1.00  0.00           H  
ATOM   2131  CB  LEU   134     110.597  36.530  29.044  1.00  0.00           C  
ATOM   2132  HB2 LEU   134     109.627  36.196  29.410  1.00  0.00           H  
ATOM   2133  HB3 LEU   134     110.767  37.558  29.365  1.00  0.00           H  
ATOM   2134  CG  LEU   134     110.683  36.348  27.514  1.00  0.00           C  
ATOM   2135  HG  LEU   134     110.528  35.286  27.328  1.00  0.00           H  
ATOM   2136  CD1 LEU   134     109.624  37.250  26.777  1.00  0.00           C  
ATOM   2137 HD11 LEU   134     109.927  38.280  26.971  1.00  0.00           H  
ATOM   2138 HD12 LEU   134     109.668  37.064  25.704  1.00  0.00           H  
ATOM   2139 HD13 LEU   134     108.636  36.988  27.155  1.00  0.00           H  
ATOM   2140  CD2 LEU   134     112.003  36.798  26.934  1.00  0.00           C  
ATOM   2141 HD21 LEU   134     112.787  36.224  27.428  1.00  0.00           H  
ATOM   2142 HD22 LEU   134     112.080  36.468  25.898  1.00  0.00           H  
ATOM   2143 HD23 LEU   134     112.223  37.856  27.076  1.00  0.00           H  
ATOM   2144  C   LEU   134     111.461  36.009  31.345  1.00  0.00           C  
ATOM   2145  O   LEU   134     110.895  35.133  32.073  1.00  0.00           O  
ATOM   2146  N   VAL   135     111.892  37.150  31.895  1.00  0.00           N  
ATOM   2147  H   VAL   135     112.462  37.777  31.347  1.00  0.00           H  
ATOM   2148  CA  VAL   135     111.840  37.401  33.349  1.00  0.00           C  
ATOM   2149  HA  VAL   135     112.058  36.445  33.826  1.00  0.00           H  
ATOM   2150  CB  VAL   135     112.909  38.488  33.793  1.00  0.00           C  
ATOM   2151  HB  VAL   135     112.873  39.380  33.168  1.00  0.00           H  
ATOM   2152  CG1 VAL   135     112.760  38.890  35.304  1.00  0.00           C  
ATOM   2153 HG11 VAL   135     112.538  38.095  36.016  1.00  0.00           H  
ATOM   2154 HG12 VAL   135     113.576  39.485  35.715  1.00  0.00           H  
ATOM   2155 HG13 VAL   135     111.909  39.565  35.218  1.00  0.00           H  
ATOM   2156  CG2 VAL   135     114.357  37.893  33.673  1.00  0.00           C  
ATOM   2157 HG21 VAL   135     114.593  37.941  32.610  1.00  0.00           H  
ATOM   2158 HG22 VAL   135     115.060  38.475  34.269  1.00  0.00           H  
ATOM   2159 HG23 VAL   135     114.328  36.850  33.989  1.00  0.00           H  
ATOM   2160  C   VAL   135     110.408  37.825  33.642  1.00  0.00           C  
ATOM   2161  O   VAL   135     110.188  39.060  33.594  1.00  0.00           O  
ATOM   2162  N   PHE   136     109.453  36.915  33.808  1.00  0.00           N  
ATOM   2163  H   PHE   136     109.734  35.949  33.722  1.00  0.00           H  
ATOM   2164  CA  PHE   136     107.993  37.199  33.894  1.00  0.00           C  
ATOM   2165  HA  PHE   136     107.624  37.644  32.970  1.00  0.00           H  
ATOM   2166  CB  PHE   136     107.273  35.897  34.231  1.00  0.00           C  
ATOM   2167  HB2 PHE   136     107.544  35.082  33.559  1.00  0.00           H  
ATOM   2168  HB3 PHE   136     107.442  35.643  35.278  1.00  0.00           H  
ATOM   2169  CG  PHE   136     105.758  36.112  34.048  1.00  0.00           C  
ATOM   2170  CD1 PHE   136     105.138  35.507  32.938  1.00  0.00           C  
ATOM   2171  HD1 PHE   136     105.765  34.988  32.228  1.00  0.00           H  
ATOM   2172  CE1 PHE   136     103.704  35.504  32.780  1.00  0.00           C  
ATOM   2173  HE1 PHE   136     103.231  35.015  31.941  1.00  0.00           H  
ATOM   2174  CZ  PHE   136     102.925  36.116  33.828  1.00  0.00           C  
ATOM   2175  HZ  PHE   136     101.845  36.131  33.828  1.00  0.00           H  
ATOM   2176  CE2 PHE   136     103.549  36.708  34.944  1.00  0.00           C  
ATOM   2177  HE2 PHE   136     102.979  37.275  35.664  1.00  0.00           H  
ATOM   2178  CD2 PHE   136     104.961  36.712  35.064  1.00  0.00           C  
ATOM   2179  HD2 PHE   136     105.417  37.080  35.972  1.00  0.00           H  
ATOM   2180  C   PHE   136     107.754  38.237  35.096  1.00  0.00           C  
ATOM   2181  O   PHE   136     106.893  39.075  34.918  1.00  0.00           O  
ATOM   2182  N   TYR   137     108.487  38.143  36.191  1.00  0.00           N  
ATOM   2183  H   TYR   137     109.200  37.428  36.166  1.00  0.00           H  
ATOM   2184  CA  TYR   137     108.457  39.122  37.329  1.00  0.00           C  
ATOM   2185  HA  TYR   137     108.369  40.099  36.854  1.00  0.00           H  
ATOM   2186  CB  TYR   137     107.221  38.964  38.223  1.00  0.00           C  
ATOM   2187  HB2 TYR   137     106.311  38.924  37.624  1.00  0.00           H  
ATOM   2188  HB3 TYR   137     107.425  38.016  38.720  1.00  0.00           H  
ATOM   2189  CG  TYR   137     107.050  39.866  39.378  1.00  0.00           C  
ATOM   2190  CD1 TYR   137     106.458  41.118  39.238  1.00  0.00           C  
ATOM   2191  HD1 TYR   137     105.997  41.421  38.310  1.00  0.00           H  
ATOM   2192  CE1 TYR   137     106.206  41.936  40.349  1.00  0.00           C  
ATOM   2193  HE1 TYR   137     105.847  42.933  40.140  1.00  0.00           H  
ATOM   2194  CZ  TYR   137     106.679  41.533  41.584  1.00  0.00           C  
ATOM   2195  OH  TYR   137     106.609  42.429  42.635  1.00  0.00           O  
ATOM   2196  HH  TYR   137     107.080  42.024  43.367  1.00  0.00           H  
ATOM   2197  CE2 TYR   137     107.305  40.279  41.794  1.00  0.00           C  
ATOM   2198  HE2 TYR   137     107.636  39.819  42.713  1.00  0.00           H  
ATOM   2199  CD2 TYR   137     107.456  39.442  40.701  1.00  0.00           C  
ATOM   2200  HD2 TYR   137     107.992  38.512  40.825  1.00  0.00           H  
ATOM   2201  C   TYR   137     109.727  39.132  38.150  1.00  0.00           C  
ATOM   2202  O   TYR   137     110.502  38.145  38.084  1.00  0.00           O  
ATOM   2203  N   ALA   138     109.946  40.192  38.966  1.00  0.00           N  
ATOM   2204  H   ALA   138     109.285  40.934  39.148  1.00  0.00           H  
ATOM   2205  CA  ALA   138     111.139  40.451  39.813  1.00  0.00           C  
ATOM   2206  HA  ALA   138     111.546  39.541  40.253  1.00  0.00           H  
ATOM   2207  CB  ALA   138     112.120  40.975  38.849  1.00  0.00           C  
ATOM   2208  HB1 ALA   138     111.837  41.684  38.071  1.00  0.00           H  
ATOM   2209  HB2 ALA   138     112.894  41.460  39.443  1.00  0.00           H  
ATOM   2210  HB3 ALA   138     112.596  40.187  38.265  1.00  0.00           H  
ATOM   2211  C   ALA   138     110.801  41.581  40.857  1.00  0.00           C  
ATOM   2212  O   ALA   138     110.220  42.592  40.508  1.00  0.00           O  
ATOM   2213  N   SER   139     111.219  41.378  42.088  1.00  0.00           N  
ATOM   2214  H   SER   139     111.791  40.554  42.211  1.00  0.00           H  
ATOM   2215  CA  SER   139     111.040  42.296  43.189  1.00  0.00           C  
ATOM   2216  HA  SER   139     109.971  42.306  43.403  1.00  0.00           H  
ATOM   2217  CB  SER   139     111.725  41.795  44.487  1.00  0.00           C  
ATOM   2218  HB2 SER   139     112.764  42.115  44.407  1.00  0.00           H  
ATOM   2219  HB3 SER   139     111.292  42.213  45.396  1.00  0.00           H  
ATOM   2220  OG  SER   139     111.680  40.427  44.531  1.00  0.00           O  
ATOM   2221  HG  SER   139     110.771  40.185  44.721  1.00  0.00           H  
ATOM   2222  C   SER   139     111.507  43.708  42.935  1.00  0.00           C  
ATOM   2223  O   SER   139     112.415  43.946  42.110  1.00  0.00           O  
ATOM   2224  N   SER   140     110.884  44.671  43.615  1.00  0.00           N  
ATOM   2225  H   SER   140     110.115  44.405  44.214  1.00  0.00           H  
ATOM   2226  CA  SER   140     111.347  46.058  43.651  1.00  0.00           C  
ATOM   2227  HA  SER   140     111.202  46.343  42.608  1.00  0.00           H  
ATOM   2228  CB  SER   140     110.491  46.902  44.594  1.00  0.00           C  
ATOM   2229  HB2 SER   140     110.739  47.958  44.487  1.00  0.00           H  
ATOM   2230  HB3 SER   140     109.444  46.808  44.307  1.00  0.00           H  
ATOM   2231  OG  SER   140     110.687  46.436  45.929  1.00  0.00           O  
ATOM   2232  HG  SER   140     110.168  45.629  45.966  1.00  0.00           H  
ATOM   2233  C   SER   140     112.787  46.224  43.976  1.00  0.00           C  
ATOM   2234  O   SER   140     113.490  47.039  43.380  1.00  0.00           O  
ATOM   2235  N   THR   141     113.279  45.389  44.893  1.00  0.00           N  
ATOM   2236  H   THR   141     112.622  44.748  45.312  1.00  0.00           H  
ATOM   2237  CA  THR   141     114.660  45.252  45.392  1.00  0.00           C  
ATOM   2238  HA  THR   141     115.030  46.171  45.847  1.00  0.00           H  
ATOM   2239  CB  THR   141     114.768  44.260  46.517  1.00  0.00           C  
ATOM   2240  HB  THR   141     115.776  44.304  46.929  1.00  0.00           H  
ATOM   2241  CG2 THR   141     113.896  44.492  47.732  1.00  0.00           C  
ATOM   2242 HG21 THR   141     112.958  43.944  47.637  1.00  0.00           H  
ATOM   2243 HG22 THR   141     114.290  44.148  48.688  1.00  0.00           H  
ATOM   2244 HG23 THR   141     113.603  45.528  47.901  1.00  0.00           H  
ATOM   2245  OG1 THR   141     114.538  42.978  45.976  1.00  0.00           O  
ATOM   2246  HG1 THR   141     114.944  42.380  46.608  1.00  0.00           H  
ATOM   2247  C   THR   141     115.749  45.029  44.326  1.00  0.00           C  
ATOM   2248  O   THR   141     116.924  45.241  44.606  1.00  0.00           O  
ATOM   2249  N   ILE   142     115.353  44.643  43.116  1.00  0.00           N  
ATOM   2250  H   ILE   142     114.362  44.458  43.057  1.00  0.00           H  
ATOM   2251  CA  ILE   142     116.190  44.513  41.920  1.00  0.00           C  
ATOM   2252  HA  ILE   142     116.810  43.645  42.146  1.00  0.00           H  
ATOM   2253  CB  ILE   142     115.398  44.211  40.609  1.00  0.00           C  
ATOM   2254  HB  ILE   142     114.584  43.543  40.889  1.00  0.00           H  
ATOM   2255  CG2 ILE   142     114.836  45.450  39.860  1.00  0.00           C  
ATOM   2256 HG21 ILE   142     115.406  45.665  38.956  1.00  0.00           H  
ATOM   2257 HG22 ILE   142     113.795  45.229  39.625  1.00  0.00           H  
ATOM   2258 HG23 ILE   142     114.668  46.346  40.457  1.00  0.00           H  
ATOM   2259  CG1 ILE   142     116.467  43.485  39.761  1.00  0.00           C  
ATOM   2260 HG12 ILE   142     117.297  44.156  39.540  1.00  0.00           H  
ATOM   2261 HG13 ILE   142     116.866  42.660  40.351  1.00  0.00           H  
ATOM   2262  CD1 ILE   142     116.027  42.915  38.434  1.00  0.00           C  
ATOM   2263 HD11 ILE   142     115.912  43.766  37.763  1.00  0.00           H  
ATOM   2264 HD12 ILE   142     116.751  42.283  37.918  1.00  0.00           H  
ATOM   2265 HD13 ILE   142     115.064  42.414  38.532  1.00  0.00           H  
ATOM   2266  C   ILE   142     117.201  45.737  41.741  1.00  0.00           C  
ATOM   2267  O   ILE   142     118.380  45.537  41.480  1.00  0.00           O  
ATOM   2268  N   GLN   143     116.661  46.882  42.051  1.00  0.00           N  
ATOM   2269  H   GLN   143     115.680  46.826  42.283  1.00  0.00           H  
ATOM   2270  CA  GLN   143     117.385  48.134  41.881  1.00  0.00           C  
ATOM   2271  HA  GLN   143     117.965  48.027  40.965  1.00  0.00           H  
ATOM   2272  CB  GLN   143     116.252  49.237  41.784  1.00  0.00           C  
ATOM   2273  HB2 GLN   143     115.727  49.049  40.847  1.00  0.00           H  
ATOM   2274  HB3 GLN   143     115.465  49.032  42.509  1.00  0.00           H  
ATOM   2275  CG  GLN   143     116.691  50.673  41.825  1.00  0.00           C  
ATOM   2276  HG2 GLN   143     116.899  50.814  42.885  1.00  0.00           H  
ATOM   2277  HG3 GLN   143     117.518  50.969  41.179  1.00  0.00           H  
ATOM   2278  CD  GLN   143     115.514  51.600  41.490  1.00  0.00           C  
ATOM   2279  OE1 GLN   143     114.559  51.713  42.225  1.00  0.00           O  
ATOM   2280  NE2 GLN   143     115.628  52.255  40.359  1.00  0.00           N  
ATOM   2281 HE21 GLN   143     114.799  52.701  39.992  1.00  0.00           H  
ATOM   2282 HE22 GLN   143     116.448  52.307  39.771  1.00  0.00           H  
ATOM   2283  C   GLN   143     118.384  48.332  43.008  1.00  0.00           C  
ATOM   2284  O   GLN   143     119.468  48.790  42.812  1.00  0.00           O  
ATOM   2285  N   ASP   144     118.071  47.873  44.218  1.00  0.00           N  
ATOM   2286  H   ASP   144     117.183  47.413  44.360  1.00  0.00           H  
ATOM   2287  CA  ASP   144     118.934  47.777  45.410  1.00  0.00           C  
ATOM   2288  HA  ASP   144     119.044  48.833  45.655  1.00  0.00           H  
ATOM   2289  CB  ASP   144     118.305  47.007  46.570  1.00  0.00           C  
ATOM   2290  HB2 ASP   144     117.248  47.272  46.543  1.00  0.00           H  
ATOM   2291  HB3 ASP   144     118.357  45.935  46.384  1.00  0.00           H  
ATOM   2292  CG  ASP   144     118.912  47.356  47.973  1.00  0.00           C  
ATOM   2293  OD1 ASP   144     118.483  46.627  48.911  1.00  0.00           O  
ATOM   2294  OD2 ASP   144     119.850  48.201  48.138  1.00  0.00           O  
ATOM   2295  C   ASP   144     120.290  47.170  44.984  1.00  0.00           C  
ATOM   2296  O   ASP   144     121.266  47.665  45.463  1.00  0.00           O  
ATOM   2297  N   TYR   145     120.408  46.144  44.068  1.00  0.00           N  
ATOM   2298  H   TYR   145     119.526  45.665  43.957  1.00  0.00           H  
ATOM   2299  CA  TYR   145     121.609  45.453  43.800  1.00  0.00           C  
ATOM   2300  HA  TYR   145     122.384  45.927  44.402  1.00  0.00           H  
ATOM   2301  CB  TYR   145     121.454  43.998  44.206  1.00  0.00           C  
ATOM   2302  HB2 TYR   145     120.852  43.474  43.463  1.00  0.00           H  
ATOM   2303  HB3 TYR   145     122.378  43.419  44.228  1.00  0.00           H  
ATOM   2304  CG  TYR   145     120.785  43.775  45.563  1.00  0.00           C  
ATOM   2305  CD1 TYR   145     121.462  44.293  46.671  1.00  0.00           C  
ATOM   2306  HD1 TYR   145     122.489  44.600  46.544  1.00  0.00           H  
ATOM   2307  CE1 TYR   145     120.906  44.396  47.959  1.00  0.00           C  
ATOM   2308  HE1 TYR   145     121.429  44.996  48.689  1.00  0.00           H  
ATOM   2309  CZ  TYR   145     119.582  43.898  48.176  1.00  0.00           C  
ATOM   2310  OH  TYR   145     118.894  44.045  49.316  1.00  0.00           O  
ATOM   2311  HH  TYR   145     118.659  44.974  49.369  1.00  0.00           H  
ATOM   2312  CE2 TYR   145     118.985  43.182  47.118  1.00  0.00           C  
ATOM   2313  HE2 TYR   145     118.040  42.675  47.252  1.00  0.00           H  
ATOM   2314  CD2 TYR   145     119.561  43.081  45.827  1.00  0.00           C  
ATOM   2315  HD2 TYR   145     119.011  42.639  45.009  1.00  0.00           H  
ATOM   2316  C   TYR   145     122.002  45.561  42.311  1.00  0.00           C  
ATOM   2317  O   TYR   145     123.154  45.754  41.978  1.00  0.00           O  
ATOM   2318  N   LEU   146     121.053  45.455  41.386  1.00  0.00           N  
ATOM   2319  H   LEU   146     120.083  45.320  41.635  1.00  0.00           H  
ATOM   2320  CA  LEU   146     121.303  45.494  39.919  1.00  0.00           C  
ATOM   2321  HA  LEU   146     122.347  45.462  39.608  1.00  0.00           H  
ATOM   2322  CB  LEU   146     120.538  44.348  39.276  1.00  0.00           C  
ATOM   2323  HB2 LEU   146     119.456  44.471  39.229  1.00  0.00           H  
ATOM   2324  HB3 LEU   146     120.960  44.246  38.276  1.00  0.00           H  
ATOM   2325  CG  LEU   146     120.691  42.958  39.947  1.00  0.00           C  
ATOM   2326  HG  LEU   146     120.138  42.910  40.885  1.00  0.00           H  
ATOM   2327  CD1 LEU   146     120.107  41.698  39.198  1.00  0.00           C  
ATOM   2328 HD11 LEU   146     120.592  41.706  38.221  1.00  0.00           H  
ATOM   2329 HD12 LEU   146     120.247  40.895  39.921  1.00  0.00           H  
ATOM   2330 HD13 LEU   146     119.045  41.886  39.042  1.00  0.00           H  
ATOM   2331  CD2 LEU   146     122.156  42.715  40.222  1.00  0.00           C  
ATOM   2332 HD21 LEU   146     122.543  43.428  40.950  1.00  0.00           H  
ATOM   2333 HD22 LEU   146     122.248  41.724  40.666  1.00  0.00           H  
ATOM   2334 HD23 LEU   146     122.865  42.780  39.397  1.00  0.00           H  
ATOM   2335  C   LEU   146     120.810  46.787  39.337  1.00  0.00           C  
ATOM   2336  O   LEU   146     120.879  46.885  38.131  1.00  0.00           O  
ATOM   2337  N   GLY   147     120.395  47.785  40.083  1.00  0.00           N  
ATOM   2338  H   GLY   147     120.421  47.618  41.079  1.00  0.00           H  
ATOM   2339  CA  GLY   147     120.134  49.150  39.586  1.00  0.00           C  
ATOM   2340  HA2 GLY   147     120.035  49.866  40.402  1.00  0.00           H  
ATOM   2341  HA3 GLY   147     120.995  49.417  38.974  1.00  0.00           H  
ATOM   2342  C   GLY   147     118.972  49.339  38.608  1.00  0.00           C  
ATOM   2343  O   GLY   147     118.536  50.497  38.740  1.00  0.00           O  
ATOM   2344  N   PHE   148     118.465  48.314  37.775  1.00  0.00           N  
ATOM   2345  H   PHE   148     118.960  47.445  37.634  1.00  0.00           H  
ATOM   2346  CA  PHE   148     117.307  48.466  36.971  1.00  0.00           C  
ATOM   2347  HA  PHE   148     117.500  49.174  36.164  1.00  0.00           H  
ATOM   2348  CB  PHE   148     116.967  47.141  36.284  1.00  0.00           C  
ATOM   2349  HB2 PHE   148     116.363  46.552  36.975  1.00  0.00           H  
ATOM   2350  HB3 PHE   148     116.241  47.377  35.506  1.00  0.00           H  
ATOM   2351  CG  PHE   148     118.045  46.256  35.734  1.00  0.00           C  
ATOM   2352  CD1 PHE   148     118.573  45.172  36.485  1.00  0.00           C  
ATOM   2353  HD1 PHE   148     118.111  44.837  37.402  1.00  0.00           H  
ATOM   2354  CE1 PHE   148     119.514  44.300  35.803  1.00  0.00           C  
ATOM   2355  HE1 PHE   148     119.946  43.464  36.333  1.00  0.00           H  
ATOM   2356  CZ  PHE   148     119.763  44.449  34.484  1.00  0.00           C  
ATOM   2357  HZ  PHE   148     120.369  43.695  34.005  1.00  0.00           H  
ATOM   2358  CE2 PHE   148     119.255  45.540  33.763  1.00  0.00           C  
ATOM   2359  HE2 PHE   148     119.459  45.720  32.718  1.00  0.00           H  
ATOM   2360  CD2 PHE   148     118.547  46.507  34.450  1.00  0.00           C  
ATOM   2361  HD2 PHE   148     118.165  47.390  33.959  1.00  0.00           H  
ATOM   2362  C   PHE   148     116.049  48.969  37.600  1.00  0.00           C  
ATOM   2363  O   PHE   148     115.570  48.355  38.588  1.00  0.00           O  
ATOM   2364  N   GLN   149     115.337  49.889  36.964  1.00  0.00           N  
ATOM   2365  H   GLN   149     115.805  50.425  36.247  1.00  0.00           H  
ATOM   2366  CA  GLN   149     113.935  50.128  37.279  1.00  0.00           C  
ATOM   2367  HA  GLN   149     113.921  50.477  38.311  1.00  0.00           H  
ATOM   2368  CB  GLN   149     113.320  51.227  36.403  1.00  0.00           C  
ATOM   2369  HB2 GLN   149     113.179  50.795  35.412  1.00  0.00           H  
ATOM   2370  HB3 GLN   149     112.388  51.484  36.907  1.00  0.00           H  
ATOM   2371  CG  GLN   149     114.209  52.520  36.333  1.00  0.00           C  
ATOM   2372  HG2 GLN   149     114.691  52.724  37.289  1.00  0.00           H  
ATOM   2373  HG3 GLN   149     115.020  52.293  35.640  1.00  0.00           H  
ATOM   2374  CD  GLN   149     113.338  53.711  35.986  1.00  0.00           C  
ATOM   2375  OE1 GLN   149     113.177  54.597  36.801  1.00  0.00           O  
ATOM   2376  NE2 GLN   149     112.652  53.789  34.844  1.00  0.00           N  
ATOM   2377 HE21 GLN   149     112.277  54.714  34.692  1.00  0.00           H  
ATOM   2378 HE22 GLN   149     112.860  53.128  34.109  1.00  0.00           H  
ATOM   2379  C   GLN   149     113.161  48.813  37.169  1.00  0.00           C  
ATOM   2380  O   GLN   149     113.212  48.170  36.134  1.00  0.00           O  
ATOM   2381  N   GLN   150     112.317  48.497  38.184  1.00  0.00           N  
ATOM   2382  H   GLN   150     112.223  49.189  38.913  1.00  0.00           H  
ATOM   2383  CA  GLN   150     111.446  47.301  38.091  1.00  0.00           C  
ATOM   2384  HA  GLN   150     112.119  46.445  38.153  1.00  0.00           H  
ATOM   2385  CB  GLN   150     110.718  47.366  39.440  1.00  0.00           C  
ATOM   2386  HB2 GLN   150     111.366  47.815  40.193  1.00  0.00           H  
ATOM   2387  HB3 GLN   150     109.901  48.049  39.209  1.00  0.00           H  
ATOM   2388  CG  GLN   150     110.080  45.960  39.729  1.00  0.00           C  
ATOM   2389  HG2 GLN   150     109.472  45.665  38.874  1.00  0.00           H  
ATOM   2390  HG3 GLN   150     110.948  45.334  39.932  1.00  0.00           H  
ATOM   2391  CD  GLN   150     109.222  45.994  40.995  1.00  0.00           C  
ATOM   2392  OE1 GLN   150     109.059  47.068  41.607  1.00  0.00           O  
ATOM   2393  NE2 GLN   150     108.744  44.892  41.475  1.00  0.00           N  
ATOM   2394 HE21 GLN   150     108.384  44.898  42.419  1.00  0.00           H  
ATOM   2395 HE22 GLN   150     109.063  44.010  41.100  1.00  0.00           H  
ATOM   2396  C   GLN   150     110.514  47.314  36.873  1.00  0.00           C  
ATOM   2397  O   GLN   150     110.156  46.242  36.473  1.00  0.00           O  
ATOM   2398  N   SER   151     110.213  48.534  36.380  1.00  0.00           N  
ATOM   2399  H   SER   151     110.516  49.270  37.002  1.00  0.00           H  
ATOM   2400  CA  SER   151     109.446  48.728  35.194  1.00  0.00           C  
ATOM   2401  HA  SER   151     108.648  47.990  35.274  1.00  0.00           H  
ATOM   2402  CB  SER   151     108.885  50.154  35.348  1.00  0.00           C  
ATOM   2403  HB2 SER   151     109.764  50.797  35.305  1.00  0.00           H  
ATOM   2404  HB3 SER   151     108.262  50.424  34.495  1.00  0.00           H  
ATOM   2405  OG  SER   151     108.166  50.212  36.496  1.00  0.00           O  
ATOM   2406  HG  SER   151     107.276  49.946  36.254  1.00  0.00           H  
ATOM   2407  C   SER   151     110.088  48.679  33.843  1.00  0.00           C  
ATOM   2408  O   SER   151     109.400  48.503  32.781  1.00  0.00           O  
ATOM   2409  N   ASP   152     111.392  48.563  33.770  1.00  0.00           N  
ATOM   2410  H   ASP   152     111.890  48.592  34.648  1.00  0.00           H  
ATOM   2411  CA  ASP   152     112.096  48.334  32.543  1.00  0.00           C  
ATOM   2412  HA  ASP   152     111.567  48.706  31.665  1.00  0.00           H  
ATOM   2413  CB  ASP   152     113.315  49.302  32.561  1.00  0.00           C  
ATOM   2414  HB2 ASP   152     113.727  49.098  33.549  1.00  0.00           H  
ATOM   2415  HB3 ASP   152     114.105  49.071  31.847  1.00  0.00           H  
ATOM   2416  CG  ASP   152     112.994  50.849  32.503  1.00  0.00           C  
ATOM   2417  OD1 ASP   152     113.733  51.752  32.923  1.00  0.00           O  
ATOM   2418  OD2 ASP   152     111.877  51.174  31.950  1.00  0.00           O  
ATOM   2419  C   ASP   152     112.557  46.883  32.410  1.00  0.00           C  
ATOM   2420  O   ASP   152     112.615  46.453  31.268  1.00  0.00           O  
ATOM   2421  N   VAL   153     112.924  46.132  33.538  1.00  0.00           N  
ATOM   2422  H   VAL   153     113.032  46.732  34.343  1.00  0.00           H  
ATOM   2423  CA  VAL   153     113.469  44.723  33.487  1.00  0.00           C  
ATOM   2424  HA  VAL   153     114.183  44.685  32.664  1.00  0.00           H  
ATOM   2425  CB  VAL   153     114.163  44.453  34.775  1.00  0.00           C  
ATOM   2426  HB  VAL   153     114.846  45.296  34.884  1.00  0.00           H  
ATOM   2427  CG1 VAL   153     113.291  44.157  36.017  1.00  0.00           C  
ATOM   2428 HG11 VAL   153     113.820  44.227  36.967  1.00  0.00           H  
ATOM   2429 HG12 VAL   153     112.383  44.760  35.979  1.00  0.00           H  
ATOM   2430 HG13 VAL   153     113.011  43.104  35.990  1.00  0.00           H  
ATOM   2431  CG2 VAL   153     115.055  43.178  34.588  1.00  0.00           C  
ATOM   2432 HG21 VAL   153     115.687  43.173  33.700  1.00  0.00           H  
ATOM   2433 HG22 VAL   153     115.647  43.013  35.489  1.00  0.00           H  
ATOM   2434 HG23 VAL   153     114.344  42.371  34.411  1.00  0.00           H  
ATOM   2435  C   VAL   153     112.419  43.637  33.156  1.00  0.00           C  
ATOM   2436  O   VAL   153     112.755  42.612  32.539  1.00  0.00           O  
ATOM   2437  N   ILE   154     111.147  43.934  33.546  1.00  0.00           N  
ATOM   2438  H   ILE   154     110.915  44.840  33.928  1.00  0.00           H  
ATOM   2439  CA  ILE   154     110.113  42.868  33.457  1.00  0.00           C  
ATOM   2440  HA  ILE   154     110.588  42.016  33.944  1.00  0.00           H  
ATOM   2441  CB  ILE   154     108.733  43.119  34.237  1.00  0.00           C  
ATOM   2442  HB  ILE   154     108.507  44.186  34.234  1.00  0.00           H  
ATOM   2443  CG2 ILE   154     107.538  42.268  33.785  1.00  0.00           C  
ATOM   2444 HG21 ILE   154     107.885  41.235  33.757  1.00  0.00           H  
ATOM   2445 HG22 ILE   154     106.694  42.301  34.474  1.00  0.00           H  
ATOM   2446 HG23 ILE   154     107.092  42.766  32.924  1.00  0.00           H  
ATOM   2447  CG1 ILE   154     108.962  42.734  35.725  1.00  0.00           C  
ATOM   2448 HG12 ILE   154     109.068  41.649  35.720  1.00  0.00           H  
ATOM   2449 HG13 ILE   154     109.905  43.178  36.045  1.00  0.00           H  
ATOM   2450  CD1 ILE   154     107.908  43.230  36.678  1.00  0.00           C  
ATOM   2451 HD11 ILE   154     106.902  42.815  36.617  1.00  0.00           H  
ATOM   2452 HD12 ILE   154     108.157  43.053  37.725  1.00  0.00           H  
ATOM   2453 HD13 ILE   154     107.887  44.318  36.616  1.00  0.00           H  
ATOM   2454  C   ILE   154     109.911  42.545  31.914  1.00  0.00           C  
ATOM   2455  O   ILE   154     109.635  43.331  31.057  1.00  0.00           O  
ATOM   2456  N   HIE   155     110.038  41.202  31.619  1.00  0.00           N  
ATOM   2457  H   HIE   155     110.347  40.690  32.432  1.00  0.00           H  
ATOM   2458  CA  HIE   155     110.115  40.473  30.340  1.00  0.00           C  
ATOM   2459  HA  HIE   155     110.089  39.389  30.445  1.00  0.00           H  
ATOM   2460  CB  HIE   155     108.828  40.667  29.515  1.00  0.00           C  
ATOM   2461  HB2 HIE   155     108.676  41.647  29.063  1.00  0.00           H  
ATOM   2462  HB3 HIE   155     108.918  40.063  28.612  1.00  0.00           H  
ATOM   2463  CG  HIE   155     107.559  40.263  30.189  1.00  0.00           C  
ATOM   2464  ND1 HIE   155     107.300  38.958  30.714  1.00  0.00           N  
ATOM   2465  CE1 HIE   155     106.136  39.029  31.381  1.00  0.00           C  
ATOM   2466  HE1 HIE   155     105.578  38.233  31.851  1.00  0.00           H  
ATOM   2467  NE2 HIE   155     105.646  40.290  31.285  1.00  0.00           N  
ATOM   2468  HE2 HIE   155     104.847  40.523  31.859  1.00  0.00           H  
ATOM   2469  CD2 HIE   155     106.523  41.058  30.593  1.00  0.00           C  
ATOM   2470  HD2 HIE   155     106.340  42.083  30.304  1.00  0.00           H  
ATOM   2471  C   HIE   155     111.416  40.664  29.586  1.00  0.00           C  
ATOM   2472  O   HIE   155     111.466  40.398  28.417  1.00  0.00           O  
ATOM   2473  N   GLN   156     112.557  40.987  30.242  1.00  0.00           N  
ATOM   2474  H   GLN   156     112.536  41.190  31.231  1.00  0.00           H  
ATOM   2475  CA  GLN   156     113.897  40.775  29.601  1.00  0.00           C  
ATOM   2476  HA  GLN   156     113.946  41.207  28.602  1.00  0.00           H  
ATOM   2477  CB  GLN   156     115.000  41.337  30.568  1.00  0.00           C  
ATOM   2478  HB2 GLN   156     114.625  41.241  31.587  1.00  0.00           H  
ATOM   2479  HB3 GLN   156     115.894  40.742  30.376  1.00  0.00           H  
ATOM   2480  CG  GLN   156     115.373  42.820  30.481  1.00  0.00           C  
ATOM   2481  HG2 GLN   156     114.512  43.482  30.392  1.00  0.00           H  
ATOM   2482  HG3 GLN   156     115.967  43.140  31.338  1.00  0.00           H  
ATOM   2483  CD  GLN   156     116.177  43.058  29.255  1.00  0.00           C  
ATOM   2484  OE1 GLN   156     117.184  42.437  28.981  1.00  0.00           O  
ATOM   2485  NE2 GLN   156     115.917  44.062  28.473  1.00  0.00           N  
ATOM   2486 HE21 GLN   156     116.484  44.114  27.639  1.00  0.00           H  
ATOM   2487 HE22 GLN   156     115.319  44.820  28.769  1.00  0.00           H  
ATOM   2488  C   GLN   156     114.056  39.249  29.388  1.00  0.00           C  
ATOM   2489  O   GLN   156     113.438  38.503  30.073  1.00  0.00           O  
ATOM   2490  N   SER   157     114.898  38.855  28.491  1.00  0.00           N  
ATOM   2491  H   SER   157     115.117  39.513  27.756  1.00  0.00           H  
ATOM   2492  CA  SER   157     115.485  37.592  28.546  1.00  0.00           C  
ATOM   2493  HA  SER   157     114.695  36.849  28.653  1.00  0.00           H  
ATOM   2494  CB  SER   157     116.158  37.337  27.243  1.00  0.00           C  
ATOM   2495  HB2 SER   157     115.418  36.981  26.526  1.00  0.00           H  
ATOM   2496  HB3 SER   157     116.632  38.228  26.832  1.00  0.00           H  
ATOM   2497  OG  SER   157     117.031  36.241  27.336  1.00  0.00           O  
ATOM   2498  HG  SER   157     117.333  36.110  26.434  1.00  0.00           H  
ATOM   2499  C   SER   157     116.384  37.443  29.716  1.00  0.00           C  
ATOM   2500  O   SER   157     117.257  38.220  30.070  1.00  0.00           O  
ATOM   2501  N   VAL   158     116.279  36.270  30.411  1.00  0.00           N  
ATOM   2502  H   VAL   158     115.478  35.698  30.186  1.00  0.00           H  
ATOM   2503  CA  VAL   158     117.180  35.938  31.563  1.00  0.00           C  
ATOM   2504  HA  VAL   158     117.267  36.824  32.192  1.00  0.00           H  
ATOM   2505  CB  VAL   158     116.517  34.858  32.432  1.00  0.00           C  
ATOM   2506  HB  VAL   158     115.485  35.202  32.507  1.00  0.00           H  
ATOM   2507  CG1 VAL   158     116.639  33.430  31.792  1.00  0.00           C  
ATOM   2508 HG11 VAL   158     117.583  32.928  32.005  1.00  0.00           H  
ATOM   2509 HG12 VAL   158     115.865  32.775  32.194  1.00  0.00           H  
ATOM   2510 HG13 VAL   158     116.555  33.560  30.713  1.00  0.00           H  
ATOM   2511  CG2 VAL   158     117.047  34.851  33.842  1.00  0.00           C  
ATOM   2512 HG21 VAL   158     116.845  35.816  34.306  1.00  0.00           H  
ATOM   2513 HG22 VAL   158     116.534  34.103  34.447  1.00  0.00           H  
ATOM   2514 HG23 VAL   158     118.132  34.771  33.910  1.00  0.00           H  
ATOM   2515  C   VAL   158     118.579  35.656  31.239  1.00  0.00           C  
ATOM   2516  O   VAL   158     119.435  35.792  32.051  1.00  0.00           O  
ATOM   2517  N   TYR   159     118.851  35.308  30.005  1.00  0.00           N  
ATOM   2518  H   TYR   159     118.053  35.021  29.456  1.00  0.00           H  
ATOM   2519  CA  TYR   159     120.225  35.123  29.529  1.00  0.00           C  
ATOM   2520  HA  TYR   159     120.813  34.554  30.249  1.00  0.00           H  
ATOM   2521  CB  TYR   159     120.122  34.414  28.185  1.00  0.00           C  
ATOM   2522  HB2 TYR   159     119.743  35.129  27.455  1.00  0.00           H  
ATOM   2523  HB3 TYR   159     121.111  34.156  27.807  1.00  0.00           H  
ATOM   2524  CG  TYR   159     119.274  33.155  28.252  1.00  0.00           C  
ATOM   2525  CD1 TYR   159     119.534  32.220  29.270  1.00  0.00           C  
ATOM   2526  HD1 TYR   159     120.353  32.365  29.959  1.00  0.00           H  
ATOM   2527  CE1 TYR   159     118.769  31.032  29.331  1.00  0.00           C  
ATOM   2528  HE1 TYR   159     119.113  30.411  30.146  1.00  0.00           H  
ATOM   2529  CZ  TYR   159     117.779  30.824  28.350  1.00  0.00           C  
ATOM   2530  OH  TYR   159     117.162  29.626  28.266  1.00  0.00           O  
ATOM   2531  HH  TYR   159     117.640  28.948  28.749  1.00  0.00           H  
ATOM   2532  CE2 TYR   159     117.539  31.776  27.328  1.00  0.00           C  
ATOM   2533  HE2 TYR   159     116.811  31.668  26.538  1.00  0.00           H  
ATOM   2534  CD2 TYR   159     118.378  32.851  27.232  1.00  0.00           C  
ATOM   2535  HD2 TYR   159     118.157  33.449  26.360  1.00  0.00           H  
ATOM   2536  C   TYR   159     120.874  36.525  29.318  1.00  0.00           C  
ATOM   2537  O   TYR   159     122.075  36.564  29.412  1.00  0.00           O  
ATOM   2538  N   GLU   160     120.122  37.626  29.062  1.00  0.00           N  
ATOM   2539  H   GLU   160     119.115  37.545  29.059  1.00  0.00           H  
ATOM   2540  CA  GLU   160     120.702  39.021  29.103  1.00  0.00           C  
ATOM   2541  HA  GLU   160     121.526  39.011  28.388  1.00  0.00           H  
ATOM   2542  CB  GLU   160     119.713  40.064  28.662  1.00  0.00           C  
ATOM   2543  HB2 GLU   160     119.243  39.678  27.757  1.00  0.00           H  
ATOM   2544  HB3 GLU   160     118.988  40.189  29.465  1.00  0.00           H  
ATOM   2545  CG  GLU   160     120.174  41.496  28.435  1.00  0.00           C  
ATOM   2546  HG2 GLU   160     119.376  42.048  27.939  1.00  0.00           H  
ATOM   2547  HG3 GLU   160     120.396  41.995  29.378  1.00  0.00           H  
ATOM   2548  CD  GLU   160     121.383  41.570  27.420  1.00  0.00           C  
ATOM   2549  OE1 GLU   160     121.725  40.583  26.726  1.00  0.00           O  
ATOM   2550  OE2 GLU   160     122.142  42.547  27.397  1.00  0.00           O  
ATOM   2551  C   GLU   160     121.306  39.271  30.430  1.00  0.00           C  
ATOM   2552  O   GLU   160     122.391  39.881  30.556  1.00  0.00           O  
ATOM   2553  N   LEU   161     120.544  38.850  31.468  1.00  0.00           N  
ATOM   2554  H   LEU   161     119.736  38.313  31.188  1.00  0.00           H  
ATOM   2555  CA  LEU   161     120.938  39.068  32.822  1.00  0.00           C  
ATOM   2556  HA  LEU   161     121.424  40.040  32.904  1.00  0.00           H  
ATOM   2557  CB  LEU   161     119.732  38.928  33.757  1.00  0.00           C  
ATOM   2558  HB2 LEU   161     119.540  37.868  33.922  1.00  0.00           H  
ATOM   2559  HB3 LEU   161     120.169  39.301  34.684  1.00  0.00           H  
ATOM   2560  CG  LEU   161     118.438  39.734  33.453  1.00  0.00           C  
ATOM   2561  HG  LEU   161     117.844  39.218  32.698  1.00  0.00           H  
ATOM   2562  CD1 LEU   161     117.614  39.807  34.655  1.00  0.00           C  
ATOM   2563 HD11 LEU   161     118.130  40.356  35.443  1.00  0.00           H  
ATOM   2564 HD12 LEU   161     116.687  40.324  34.409  1.00  0.00           H  
ATOM   2565 HD13 LEU   161     117.474  38.855  35.167  1.00  0.00           H  
ATOM   2566  CD2 LEU   161     118.767  41.100  32.887  1.00  0.00           C  
ATOM   2567 HD21 LEU   161     119.207  41.059  31.891  1.00  0.00           H  
ATOM   2568 HD22 LEU   161     117.878  41.672  32.621  1.00  0.00           H  
ATOM   2569 HD23 LEU   161     119.316  41.752  33.566  1.00  0.00           H  
ATOM   2570  C   LEU   161     122.093  38.119  33.290  1.00  0.00           C  
ATOM   2571  O   LEU   161     122.995  38.555  34.062  1.00  0.00           O  
ATOM   2572  N   ILE   162     122.005  36.843  32.954  1.00  0.00           N  
ATOM   2573  H   ILE   162     121.285  36.562  32.304  1.00  0.00           H  
ATOM   2574  CA  ILE   162     122.863  35.774  33.503  1.00  0.00           C  
ATOM   2575  HA  ILE   162     123.186  35.964  34.526  1.00  0.00           H  
ATOM   2576  CB  ILE   162     122.193  34.390  33.554  1.00  0.00           C  
ATOM   2577  HB  ILE   162     122.035  34.049  32.531  1.00  0.00           H  
ATOM   2578  CG2 ILE   162     123.209  33.327  34.107  1.00  0.00           C  
ATOM   2579 HG21 ILE   162     123.552  33.687  35.077  1.00  0.00           H  
ATOM   2580 HG22 ILE   162     122.694  32.378  34.254  1.00  0.00           H  
ATOM   2581 HG23 ILE   162     124.131  33.058  33.593  1.00  0.00           H  
ATOM   2582  CG1 ILE   162     120.837  34.306  34.356  1.00  0.00           C  
ATOM   2583 HG12 ILE   162     121.090  34.306  35.416  1.00  0.00           H  
ATOM   2584 HG13 ILE   162     120.229  35.196  34.201  1.00  0.00           H  
ATOM   2585  CD1 ILE   162     120.042  32.999  34.078  1.00  0.00           C  
ATOM   2586 HD11 ILE   162     120.643  32.111  34.272  1.00  0.00           H  
ATOM   2587 HD12 ILE   162     119.189  33.125  34.745  1.00  0.00           H  
ATOM   2588 HD13 ILE   162     119.775  33.015  33.021  1.00  0.00           H  
ATOM   2589  C   ILE   162     124.151  35.691  32.736  1.00  0.00           C  
ATOM   2590  O   ILE   162     124.259  35.617  31.534  1.00  0.00           O  
ATOM   2591  N   HIE   163     125.264  35.805  33.455  1.00  0.00           N  
ATOM   2592  H   HIE   163     125.242  36.032  34.439  1.00  0.00           H  
ATOM   2593  CA  HIE   163     126.578  35.758  32.861  1.00  0.00           C  
ATOM   2594  HA  HIE   163     126.863  36.657  32.316  1.00  0.00           H  
ATOM   2595  CB  HIE   163     127.604  35.879  34.057  1.00  0.00           C  
ATOM   2596  HB2 HIE   163     127.261  36.630  34.769  1.00  0.00           H  
ATOM   2597  HB3 HIE   163     127.617  34.926  34.586  1.00  0.00           H  
ATOM   2598  CG  HIE   163     129.004  36.203  33.722  1.00  0.00           C  
ATOM   2599  ND1 HIE   163     129.929  35.385  33.020  1.00  0.00           N  
ATOM   2600  CE1 HIE   163     131.140  36.044  33.004  1.00  0.00           C  
ATOM   2601  HE1 HIE   163     132.036  35.693  32.514  1.00  0.00           H  
ATOM   2602  NE2 HIE   163     131.048  37.252  33.635  1.00  0.00           N  
ATOM   2603  HE2 HIE   163     131.821  37.902  33.664  1.00  0.00           H  
ATOM   2604  CD2 HIE   163     129.741  37.302  34.073  1.00  0.00           C  
ATOM   2605  HD2 HIE   163     129.334  38.056  34.732  1.00  0.00           H  
ATOM   2606  C   HIE   163     126.842  34.503  31.967  1.00  0.00           C  
ATOM   2607  O   HIE   163     126.431  33.470  32.362  1.00  0.00           O  
ATOM   2608  N   THR   164     127.493  34.629  30.827  1.00  0.00           N  
ATOM   2609  H   THR   164     127.843  35.538  30.558  1.00  0.00           H  
ATOM   2610  CA  THR   164     127.579  33.500  29.876  1.00  0.00           C  
ATOM   2611  HA  THR   164     126.566  33.173  29.640  1.00  0.00           H  
ATOM   2612  CB  THR   164     128.288  33.776  28.500  1.00  0.00           C  
ATOM   2613  HB  THR   164     129.284  34.113  28.789  1.00  0.00           H  
ATOM   2614  CG2 THR   164     128.382  32.513  27.650  1.00  0.00           C  
ATOM   2615 HG21 THR   164     128.841  32.729  26.685  1.00  0.00           H  
ATOM   2616 HG22 THR   164     129.142  31.909  28.147  1.00  0.00           H  
ATOM   2617 HG23 THR   164     127.405  32.030  27.637  1.00  0.00           H  
ATOM   2618  OG1 THR   164     127.547  34.675  27.754  1.00  0.00           O  
ATOM   2619  HG1 THR   164     128.224  35.219  27.346  1.00  0.00           H  
ATOM   2620  C   THR   164     128.185  32.254  30.466  1.00  0.00           C  
ATOM   2621  O   THR   164     127.588  31.103  30.274  1.00  0.00           O  
ATOM   2622  N   GLU   165     129.250  32.397  31.268  1.00  0.00           N  
ATOM   2623  H   GLU   165     129.703  33.299  31.303  1.00  0.00           H  
ATOM   2624  CA  GLU   165     129.949  31.239  31.830  1.00  0.00           C  
ATOM   2625  HA  GLU   165     130.288  30.646  30.980  1.00  0.00           H  
ATOM   2626  CB  GLU   165     131.144  31.832  32.628  1.00  0.00           C  
ATOM   2627  HB2 GLU   165     130.757  32.480  33.415  1.00  0.00           H  
ATOM   2628  HB3 GLU   165     131.497  31.014  33.255  1.00  0.00           H  
ATOM   2629  CG  GLU   165     132.237  32.561  31.783  1.00  0.00           C  
ATOM   2630  HG2 GLU   165     132.613  31.838  31.059  1.00  0.00           H  
ATOM   2631  HG3 GLU   165     131.829  33.383  31.196  1.00  0.00           H  
ATOM   2632  CD  GLU   165     133.378  33.057  32.699  1.00  0.00           C  
ATOM   2633  OE1 GLU   165     134.367  33.636  32.180  1.00  0.00           O  
ATOM   2634  OE2 GLU   165     133.415  32.864  33.902  1.00  0.00           O  
ATOM   2635  C   GLU   165     128.921  30.494  32.762  1.00  0.00           C  
ATOM   2636  O   GLU   165     128.848  29.294  32.751  1.00  0.00           O  
ATOM   2637  N   ASP   166     128.084  31.263  33.487  1.00  0.00           N  
ATOM   2638  H   ASP   166     128.337  32.238  33.552  1.00  0.00           H  
ATOM   2639  CA  ASP   166     127.003  30.876  34.387  1.00  0.00           C  
ATOM   2640  HA  ASP   166     127.355  29.981  34.899  1.00  0.00           H  
ATOM   2641  CB  ASP   166     126.961  32.000  35.488  1.00  0.00           C  
ATOM   2642  HB2 ASP   166     126.832  32.929  34.932  1.00  0.00           H  
ATOM   2643  HB3 ASP   166     126.036  31.930  36.060  1.00  0.00           H  
ATOM   2644  CG  ASP   166     128.078  32.255  36.434  1.00  0.00           C  
ATOM   2645  OD1 ASP   166     127.882  33.128  37.329  1.00  0.00           O  
ATOM   2646  OD2 ASP   166     129.203  31.757  36.206  1.00  0.00           O  
ATOM   2647  C   ASP   166     125.655  30.583  33.792  1.00  0.00           C  
ATOM   2648  O   ASP   166     124.792  30.175  34.596  1.00  0.00           O  
ATOM   2649  N   ARG   167     125.510  30.770  32.436  1.00  0.00           N  
ATOM   2650  H   ARG   167     126.275  31.175  31.916  1.00  0.00           H  
ATOM   2651  CA  ARG   167     124.304  30.340  31.820  1.00  0.00           C  
ATOM   2652  HA  ARG   167     123.450  30.716  32.383  1.00  0.00           H  
ATOM   2653  CB  ARG   167     124.201  30.808  30.354  1.00  0.00           C  
ATOM   2654  HB2 ARG   167     125.134  30.701  29.801  1.00  0.00           H  
ATOM   2655  HB3 ARG   167     123.347  30.341  29.862  1.00  0.00           H  
ATOM   2656  CG  ARG   167     123.779  32.271  30.282  1.00  0.00           C  
ATOM   2657  HG2 ARG   167     122.889  32.557  30.842  1.00  0.00           H  
ATOM   2658  HG3 ARG   167     124.596  32.850  30.715  1.00  0.00           H  
ATOM   2659  CD  ARG   167     123.777  32.639  28.793  1.00  0.00           C  
ATOM   2660  HD2 ARG   167     124.650  32.260  28.261  1.00  0.00           H  
ATOM   2661  HD3 ARG   167     122.923  32.226  28.255  1.00  0.00           H  
ATOM   2662  NE  ARG   167     123.922  34.054  28.682  1.00  0.00           N  
ATOM   2663  HE  ARG   167     123.842  34.547  29.560  1.00  0.00           H  
ATOM   2664  CZ  ARG   167     124.267  34.723  27.561  1.00  0.00           C  
ATOM   2665  NH1 ARG   167     124.478  34.091  26.371  1.00  0.00           N  
ATOM   2666 HH11 ARG   167     124.593  33.088  26.398  1.00  0.00           H  
ATOM   2667 HH12 ARG   167     124.807  34.602  25.564  1.00  0.00           H  
ATOM   2668  NH2 ARG   167     124.280  36.026  27.570  1.00  0.00           N  
ATOM   2669 HH21 ARG   167     123.804  36.583  28.265  1.00  0.00           H  
ATOM   2670 HH22 ARG   167     124.532  36.502  26.716  1.00  0.00           H  
ATOM   2671  C   ARG   167     124.204  28.881  31.943  1.00  0.00           C  
ATOM   2672  O   ARG   167     123.049  28.428  32.163  1.00  0.00           O  
ATOM   2673  N   ALA   168     125.287  28.070  31.865  1.00  0.00           N  
ATOM   2674  H   ALA   168     126.207  28.471  31.745  1.00  0.00           H  
ATOM   2675  CA  ALA   168     125.363  26.615  31.918  1.00  0.00           C  
ATOM   2676  HA  ALA   168     124.709  26.223  31.139  1.00  0.00           H  
ATOM   2677  CB  ALA   168     126.791  26.152  31.633  1.00  0.00           C  
ATOM   2678  HB1 ALA   168     127.516  26.576  32.328  1.00  0.00           H  
ATOM   2679  HB2 ALA   168     126.843  25.088  31.868  1.00  0.00           H  
ATOM   2680  HB3 ALA   168     127.020  26.241  30.571  1.00  0.00           H  
ATOM   2681  C   ALA   168     124.810  26.081  33.277  1.00  0.00           C  
ATOM   2682  O   ALA   168     124.076  25.150  33.338  1.00  0.00           O  
ATOM   2683  N   GLU   169     125.144  26.779  34.358  1.00  0.00           N  
ATOM   2684  H   GLU   169     125.671  27.626  34.202  1.00  0.00           H  
ATOM   2685  CA  GLU   169     124.664  26.428  35.701  1.00  0.00           C  
ATOM   2686  HA  GLU   169     124.759  25.368  35.940  1.00  0.00           H  
ATOM   2687  CB  GLU   169     125.510  27.108  36.825  1.00  0.00           C  
ATOM   2688  HB2 GLU   169     125.574  28.157  36.536  1.00  0.00           H  
ATOM   2689  HB3 GLU   169     124.970  26.949  37.759  1.00  0.00           H  
ATOM   2690  CG  GLU   169     126.890  26.440  36.852  1.00  0.00           C  
ATOM   2691  HG2 GLU   169     127.422  26.542  35.906  1.00  0.00           H  
ATOM   2692  HG3 GLU   169     127.400  26.868  37.715  1.00  0.00           H  
ATOM   2693  CD  GLU   169     126.811  24.929  37.095  1.00  0.00           C  
ATOM   2694  OE1 GLU   169     127.620  24.215  36.499  1.00  0.00           O  
ATOM   2695  OE2 GLU   169     125.905  24.453  37.822  1.00  0.00           O  
ATOM   2696  C   GLU   169     123.139  26.684  35.885  1.00  0.00           C  
ATOM   2697  O   GLU   169     122.407  25.779  36.377  1.00  0.00           O  
ATOM   2698  N   PHE   170     122.578  27.802  35.315  1.00  0.00           N  
ATOM   2699  H   PHE   170     123.117  28.576  34.952  1.00  0.00           H  
ATOM   2700  CA  PHE   170     121.083  27.929  35.181  1.00  0.00           C  
ATOM   2701  HA  PHE   170     120.510  27.901  36.108  1.00  0.00           H  
ATOM   2702  CB  PHE   170     120.755  29.392  34.656  1.00  0.00           C  
ATOM   2703  HB2 PHE   170     121.314  30.044  35.328  1.00  0.00           H  
ATOM   2704  HB3 PHE   170     121.123  29.575  33.647  1.00  0.00           H  
ATOM   2705  CG  PHE   170     119.268  29.725  34.668  1.00  0.00           C  
ATOM   2706  CD1 PHE   170     118.698  30.370  35.769  1.00  0.00           C  
ATOM   2707  HD1 PHE   170     119.313  30.480  36.651  1.00  0.00           H  
ATOM   2708  CE1 PHE   170     117.317  30.660  35.698  1.00  0.00           C  
ATOM   2709  HE1 PHE   170     116.806  31.092  36.546  1.00  0.00           H  
ATOM   2710  CZ  PHE   170     116.535  30.327  34.543  1.00  0.00           C  
ATOM   2711  HZ  PHE   170     115.497  30.617  34.607  1.00  0.00           H  
ATOM   2712  CE2 PHE   170     117.083  29.573  33.490  1.00  0.00           C  
ATOM   2713  HE2 PHE   170     116.429  29.295  32.676  1.00  0.00           H  
ATOM   2714  CD2 PHE   170     118.530  29.376  33.539  1.00  0.00           C  
ATOM   2715  HD2 PHE   170     119.065  28.842  32.768  1.00  0.00           H  
ATOM   2716  C   PHE   170     120.522  26.810  34.263  1.00  0.00           C  
ATOM   2717  O   PHE   170     119.589  26.115  34.690  1.00  0.00           O  
ATOM   2718  N   GLN   171     121.147  26.565  33.181  1.00  0.00           N  
ATOM   2719  H   GLN   171     121.944  27.067  32.815  1.00  0.00           H  
ATOM   2720  CA  GLN   171     120.603  25.583  32.232  1.00  0.00           C  
ATOM   2721  HA  GLN   171     119.552  25.759  32.005  1.00  0.00           H  
ATOM   2722  CB  GLN   171     121.237  25.623  30.849  1.00  0.00           C  
ATOM   2723  HB2 GLN   171     122.299  25.440  31.009  1.00  0.00           H  
ATOM   2724  HB3 GLN   171     120.991  24.715  30.298  1.00  0.00           H  
ATOM   2725  CG  GLN   171     120.947  26.939  30.111  1.00  0.00           C  
ATOM   2726  HG2 GLN   171     120.922  27.822  30.751  1.00  0.00           H  
ATOM   2727  HG3 GLN   171     121.747  27.033  29.377  1.00  0.00           H  
ATOM   2728  CD  GLN   171     119.656  26.984  29.397  1.00  0.00           C  
ATOM   2729  OE1 GLN   171     118.954  28.015  29.481  1.00  0.00           O  
ATOM   2730  NE2 GLN   171     119.102  25.879  28.837  1.00  0.00           N  
ATOM   2731 HE21 GLN   171     118.107  25.857  28.662  1.00  0.00           H  
ATOM   2732 HE22 GLN   171     119.662  25.116  28.486  1.00  0.00           H  
ATOM   2733  C   GLN   171     120.738  24.106  32.721  1.00  0.00           C  
ATOM   2734  O   GLN   171     119.935  23.179  32.337  1.00  0.00           O  
ATOM   2735  N   ARG   172     121.723  23.793  33.581  1.00  0.00           N  
ATOM   2736  H   ARG   172     122.448  24.494  33.629  1.00  0.00           H  
ATOM   2737  CA  ARG   172     121.811  22.602  34.415  1.00  0.00           C  
ATOM   2738  HA  ARG   172     121.830  21.773  33.707  1.00  0.00           H  
ATOM   2739  CB  ARG   172     122.948  22.628  35.428  1.00  0.00           C  
ATOM   2740  HB2 ARG   172     123.898  22.670  34.895  1.00  0.00           H  
ATOM   2741  HB3 ARG   172     122.699  23.446  36.104  1.00  0.00           H  
ATOM   2742  CG  ARG   172     122.976  21.326  36.237  1.00  0.00           C  
ATOM   2743  HG2 ARG   172     121.987  21.141  36.656  1.00  0.00           H  
ATOM   2744  HG3 ARG   172     123.167  20.443  35.627  1.00  0.00           H  
ATOM   2745  CD  ARG   172     124.106  21.337  37.274  1.00  0.00           C  
ATOM   2746  HD2 ARG   172     123.868  22.195  37.903  1.00  0.00           H  
ATOM   2747  HD3 ARG   172     124.079  20.490  37.959  1.00  0.00           H  
ATOM   2748  NE  ARG   172     125.458  21.688  36.849  1.00  0.00           N  
ATOM   2749  HE  ARG   172     125.755  22.633  37.048  1.00  0.00           H  
ATOM   2750  CZ  ARG   172     126.387  20.888  36.378  1.00  0.00           C  
ATOM   2751  NH1 ARG   172     126.245  19.656  36.055  1.00  0.00           N  
ATOM   2752 HH11 ARG   172     125.313  19.269  36.005  1.00  0.00           H  
ATOM   2753 HH12 ARG   172     126.985  19.191  35.549  1.00  0.00           H  
ATOM   2754  NH2 ARG   172     127.580  21.386  36.345  1.00  0.00           N  
ATOM   2755 HH21 ARG   172     127.683  22.382  36.479  1.00  0.00           H  
ATOM   2756 HH22 ARG   172     128.383  20.842  36.064  1.00  0.00           H  
ATOM   2757  C   ARG   172     120.470  22.322  35.155  1.00  0.00           C  
ATOM   2758  O   ARG   172     120.036  21.209  35.033  1.00  0.00           O  
ATOM   2759  N   GLN   173     119.840  23.356  35.817  1.00  0.00           N  
ATOM   2760  H   GLN   173     120.217  24.293  35.816  1.00  0.00           H  
ATOM   2761  CA  GLN   173     118.645  23.080  36.605  1.00  0.00           C  
ATOM   2762  HA  GLN   173     118.802  22.233  37.273  1.00  0.00           H  
ATOM   2763  CB  GLN   173     118.344  24.326  37.474  1.00  0.00           C  
ATOM   2764  HB2 GLN   173     118.232  25.135  36.753  1.00  0.00           H  
ATOM   2765  HB3 GLN   173     117.335  24.218  37.871  1.00  0.00           H  
ATOM   2766  CG  GLN   173     119.297  24.774  38.630  1.00  0.00           C  
ATOM   2767  HG2 GLN   173     120.297  25.118  38.367  1.00  0.00           H  
ATOM   2768  HG3 GLN   173     118.806  25.492  39.287  1.00  0.00           H  
ATOM   2769  CD  GLN   173     119.615  23.538  39.547  1.00  0.00           C  
ATOM   2770  OE1 GLN   173     118.805  23.230  40.453  1.00  0.00           O  
ATOM   2771  NE2 GLN   173     120.720  22.820  39.373  1.00  0.00           N  
ATOM   2772 HE21 GLN   173     121.027  22.056  39.958  1.00  0.00           H  
ATOM   2773 HE22 GLN   173     121.473  23.258  38.862  1.00  0.00           H  
ATOM   2774  C   GLN   173     117.386  22.671  35.799  1.00  0.00           C  
ATOM   2775  O   GLN   173     116.537  21.935  36.312  1.00  0.00           O  
ATOM   2776  N   LEU   174     117.274  23.119  34.521  1.00  0.00           N  
ATOM   2777  H   LEU   174     117.996  23.752  34.209  1.00  0.00           H  
ATOM   2778  CA  LEU   174     116.403  22.571  33.442  1.00  0.00           C  
ATOM   2779  HA  LEU   174     115.402  22.466  33.862  1.00  0.00           H  
ATOM   2780  CB  LEU   174     116.290  23.571  32.266  1.00  0.00           C  
ATOM   2781  HB2 LEU   174     117.231  23.810  31.770  1.00  0.00           H  
ATOM   2782  HB3 LEU   174     115.794  23.074  31.432  1.00  0.00           H  
ATOM   2783  CG  LEU   174     115.634  24.949  32.365  1.00  0.00           C  
ATOM   2784  HG  LEU   174     114.630  24.828  32.771  1.00  0.00           H  
ATOM   2785  CD1 LEU   174     116.434  26.004  33.247  1.00  0.00           C  
ATOM   2786 HD11 LEU   174     117.399  26.206  32.783  1.00  0.00           H  
ATOM   2787 HD12 LEU   174     115.861  26.929  33.322  1.00  0.00           H  
ATOM   2788 HD13 LEU   174     116.537  25.591  34.250  1.00  0.00           H  
ATOM   2789  CD2 LEU   174     115.486  25.489  30.951  1.00  0.00           C  
ATOM   2790 HD21 LEU   174     115.324  24.628  30.303  1.00  0.00           H  
ATOM   2791 HD22 LEU   174     114.621  26.150  30.890  1.00  0.00           H  
ATOM   2792 HD23 LEU   174     116.384  26.073  30.752  1.00  0.00           H  
ATOM   2793  C   LEU   174     116.730  21.092  33.076  1.00  0.00           C  
ATOM   2794  O   LEU   174     115.931  20.161  33.150  1.00  0.00           O  
ATOM   2795  N   HIE   175     117.931  20.887  32.610  1.00  0.00           N  
ATOM   2796  H   HIE   175     118.463  21.745  32.574  1.00  0.00           H  
ATOM   2797  CA  HIE   175     118.357  19.670  31.916  1.00  0.00           C  
ATOM   2798  HA  HIE   175     117.553  19.279  31.294  1.00  0.00           H  
ATOM   2799  CB  HIE   175     119.579  20.013  30.980  1.00  0.00           C  
ATOM   2800  HB2 HIE   175     119.662  19.177  30.285  1.00  0.00           H  
ATOM   2801  HB3 HIE   175     119.410  20.797  30.242  1.00  0.00           H  
ATOM   2802  CG  HIE   175     120.988  20.067  31.539  1.00  0.00           C  
ATOM   2803  ND1 HIE   175     121.738  18.958  32.101  1.00  0.00           N  
ATOM   2804  CE1 HIE   175     122.974  19.511  32.121  1.00  0.00           C  
ATOM   2805  HE1 HIE   175     123.714  18.961  32.683  1.00  0.00           H  
ATOM   2806  NE2 HIE   175     123.065  20.742  31.558  1.00  0.00           N  
ATOM   2807  HE2 HIE   175     123.902  21.305  31.598  1.00  0.00           H  
ATOM   2808  CD2 HIE   175     121.835  21.051  31.111  1.00  0.00           C  
ATOM   2809  HD2 HIE   175     121.606  21.949  30.556  1.00  0.00           H  
ATOM   2810  C   HIE   175     118.680  18.448  32.796  1.00  0.00           C  
ATOM   2811  O   HIE   175     118.422  17.296  32.375  1.00  0.00           O  
ATOM   2812  N   TRP   176     119.167  18.611  34.049  1.00  0.00           N  
ATOM   2813  H   TRP   176     119.204  19.563  34.384  1.00  0.00           H  
ATOM   2814  CA  TRP   176     119.866  17.622  34.896  1.00  0.00           C  
ATOM   2815  HA  TRP   176     120.595  17.181  34.215  1.00  0.00           H  
ATOM   2816  CB  TRP   176     120.714  18.235  36.068  1.00  0.00           C  
ATOM   2817  HB2 TRP   176     121.372  17.405  36.326  1.00  0.00           H  
ATOM   2818  HB3 TRP   176     121.359  19.015  35.664  1.00  0.00           H  
ATOM   2819  CG  TRP   176     120.003  18.777  37.291  1.00  0.00           C  
ATOM   2820  CD1 TRP   176     118.783  19.319  37.481  1.00  0.00           C  
ATOM   2821  HD1 TRP   176     117.968  19.332  36.773  1.00  0.00           H  
ATOM   2822  NE1 TRP   176     118.629  19.851  38.753  1.00  0.00           N  
ATOM   2823  HE1 TRP   176     117.745  20.150  39.140  1.00  0.00           H  
ATOM   2824  CE2 TRP   176     119.785  19.758  39.446  1.00  0.00           C  
ATOM   2825  CZ2 TRP   176     120.129  20.184  40.766  1.00  0.00           C  
ATOM   2826  HZ2 TRP   176     119.326  20.547  41.390  1.00  0.00           H  
ATOM   2827  CH2 TRP   176     121.326  19.762  41.323  1.00  0.00           C  
ATOM   2828  HH2 TRP   176     121.668  20.049  42.306  1.00  0.00           H  
ATOM   2829  CZ3 TRP   176     122.276  19.156  40.460  1.00  0.00           C  
ATOM   2830  HZ3 TRP   176     123.273  18.959  40.827  1.00  0.00           H  
ATOM   2831  CE3 TRP   176     121.909  18.862  39.121  1.00  0.00           C  
ATOM   2832  HE3 TRP   176     122.630  18.412  38.454  1.00  0.00           H  
ATOM   2833  CD2 TRP   176     120.669  19.091  38.549  1.00  0.00           C  
ATOM   2834  C   TRP   176     118.892  16.519  35.270  1.00  0.00           C  
ATOM   2835  O   TRP   176     119.394  15.514  35.794  1.00  0.00           O  
ATOM   2836  N   ALA   177     117.611  16.719  35.130  1.00  0.00           N  
ATOM   2837  H   ALA   177     117.283  17.613  34.793  1.00  0.00           H  
ATOM   2838  CA  ALA   177     116.494  15.738  35.203  1.00  0.00           C  
ATOM   2839  HA  ALA   177     115.718  16.201  34.593  1.00  0.00           H  
ATOM   2840  CB  ALA   177     116.795  14.468  34.373  1.00  0.00           C  
ATOM   2841  HB1 ALA   177     117.051  14.780  33.360  1.00  0.00           H  
ATOM   2842  HB2 ALA   177     117.598  13.942  34.890  1.00  0.00           H  
ATOM   2843  HB3 ALA   177     115.836  13.952  34.411  1.00  0.00           H  
ATOM   2844  C   ALA   177     115.874  15.471  36.588  1.00  0.00           C  
ATOM   2845  O   ALA   177     115.104  14.562  36.770  1.00  0.00           O  
ATOM   2846  N   LEU   178     116.183  16.260  37.612  1.00  0.00           N  
ATOM   2847  H   LEU   178     116.824  17.023  37.449  1.00  0.00           H  
ATOM   2848  CA  LEU   178     115.751  16.121  39.009  1.00  0.00           C  
ATOM   2849  HA  LEU   178     116.005  15.112  39.334  1.00  0.00           H  
ATOM   2850  CB  LEU   178     116.602  17.149  39.794  1.00  0.00           C  
ATOM   2851  HB2 LEU   178     117.662  16.986  39.598  1.00  0.00           H  
ATOM   2852  HB3 LEU   178     116.281  18.093  39.352  1.00  0.00           H  
ATOM   2853  CG  LEU   178     116.370  17.253  41.296  1.00  0.00           C  
ATOM   2854  HG  LEU   178     115.314  17.198  41.562  1.00  0.00           H  
ATOM   2855  CD1 LEU   178     116.920  16.048  42.022  1.00  0.00           C  
ATOM   2856 HD11 LEU   178     116.477  16.074  43.018  1.00  0.00           H  
ATOM   2857 HD12 LEU   178     116.778  15.094  41.515  1.00  0.00           H  
ATOM   2858 HD13 LEU   178     117.986  16.195  42.197  1.00  0.00           H  
ATOM   2859  CD2 LEU   178     116.930  18.548  41.965  1.00  0.00           C  
ATOM   2860 HD21 LEU   178     116.406  19.384  41.502  1.00  0.00           H  
ATOM   2861 HD22 LEU   178     116.630  18.425  43.006  1.00  0.00           H  
ATOM   2862 HD23 LEU   178     117.962  18.760  41.687  1.00  0.00           H  
ATOM   2863  C   LEU   178     114.221  16.360  39.128  1.00  0.00           C  
ATOM   2864  O   LEU   178     113.631  15.568  39.829  1.00  0.00           O  
ATOM   2865  N   ASN   179     113.686  17.441  38.529  1.00  0.00           N  
ATOM   2866  H   ASN   179     114.380  17.882  37.942  1.00  0.00           H  
ATOM   2867  CA  ASN   179     112.276  17.872  38.765  1.00  0.00           C  
ATOM   2868  HA  ASN   179     112.165  17.666  39.829  1.00  0.00           H  
ATOM   2869  CB  ASN   179     112.027  19.416  38.398  1.00  0.00           C  
ATOM   2870  HB2 ASN   179     112.082  19.436  37.310  1.00  0.00           H  
ATOM   2871  HB3 ASN   179     110.993  19.613  38.682  1.00  0.00           H  
ATOM   2872  CG  ASN   179     113.007  20.443  38.988  1.00  0.00           C  
ATOM   2873  OD1 ASN   179     113.364  21.395  38.375  1.00  0.00           O  
ATOM   2874  ND2 ASN   179     113.442  20.179  40.218  1.00  0.00           N  
ATOM   2875 HD21 ASN   179     114.085  20.828  40.648  1.00  0.00           H  
ATOM   2876 HD22 ASN   179     113.225  19.332  40.723  1.00  0.00           H  
ATOM   2877  C   ASN   179     111.424  16.880  37.914  1.00  0.00           C  
ATOM   2878  O   ASN   179     111.683  16.647  36.755  1.00  0.00           O  
ATOM   2879  N   PRO   180     110.421  16.290  38.611  1.00  0.00           N  
ATOM   2880  CD  PRO   180     110.058  16.295  40.052  1.00  0.00           C  
ATOM   2881  HD2 PRO   180     109.428  17.182  40.118  1.00  0.00           H  
ATOM   2882  HD3 PRO   180     110.945  16.387  40.680  1.00  0.00           H  
ATOM   2883  CG  PRO   180     109.229  15.079  40.267  1.00  0.00           C  
ATOM   2884  HG2 PRO   180     108.668  15.203  41.194  1.00  0.00           H  
ATOM   2885  HG3 PRO   180     109.889  14.217  40.358  1.00  0.00           H  
ATOM   2886  CB  PRO   180     108.423  15.112  38.970  1.00  0.00           C  
ATOM   2887  HB2 PRO   180     107.744  15.950  39.128  1.00  0.00           H  
ATOM   2888  HB3 PRO   180     107.910  14.196  38.674  1.00  0.00           H  
ATOM   2889  CA  PRO   180     109.412  15.471  37.889  1.00  0.00           C  
ATOM   2890  HA  PRO   180     109.900  14.536  37.615  1.00  0.00           H  
ATOM   2891  C   PRO   180     108.716  16.056  36.680  1.00  0.00           C  
ATOM   2892  O   PRO   180     108.489  17.239  36.631  1.00  0.00           O  
ATOM   2893  N   SER   181     108.466  15.266  35.679  1.00  0.00           N  
ATOM   2894  H   SER   181     108.628  14.271  35.734  1.00  0.00           H  
ATOM   2895  CA  SER   181     107.935  15.722  34.422  1.00  0.00           C  
ATOM   2896  HA  SER   181     108.560  16.535  34.052  1.00  0.00           H  
ATOM   2897  CB  SER   181     108.037  14.562  33.343  1.00  0.00           C  
ATOM   2898  HB2 SER   181     107.553  14.878  32.418  1.00  0.00           H  
ATOM   2899  HB3 SER   181     109.082  14.264  33.253  1.00  0.00           H  
ATOM   2900  OG  SER   181     107.161  13.551  33.896  1.00  0.00           O  
ATOM   2901  HG  SER   181     106.796  13.070  33.149  1.00  0.00           H  
ATOM   2902  C   SER   181     106.508  16.200  34.546  1.00  0.00           C  
ATOM   2903  O   SER   181     105.977  16.879  33.642  1.00  0.00           O  
ATOM   2904  N   GLN   182     105.838  15.688  35.549  1.00  0.00           N  
ATOM   2905  H   GLN   182     106.365  15.124  36.200  1.00  0.00           H  
ATOM   2906  CA  GLN   182     104.386  15.794  35.866  1.00  0.00           C  
ATOM   2907  HA  GLN   182     103.891  16.691  35.494  1.00  0.00           H  
ATOM   2908  CB  GLN   182     103.546  14.514  35.423  1.00  0.00           C  
ATOM   2909  HB2 GLN   182     103.926  13.640  35.951  1.00  0.00           H  
ATOM   2910  HB3 GLN   182     102.505  14.600  35.735  1.00  0.00           H  
ATOM   2911  CG  GLN   182     103.606  14.236  33.965  1.00  0.00           C  
ATOM   2912  HG2 GLN   182     104.628  14.340  33.602  1.00  0.00           H  
ATOM   2913  HG3 GLN   182     103.330  13.215  33.700  1.00  0.00           H  
ATOM   2914  CD  GLN   182     102.804  15.143  33.101  1.00  0.00           C  
ATOM   2915  OE1 GLN   182     102.112  16.004  33.527  1.00  0.00           O  
ATOM   2916  NE2 GLN   182     102.838  14.938  31.825  1.00  0.00           N  
ATOM   2917 HE21 GLN   182     102.165  15.452  31.273  1.00  0.00           H  
ATOM   2918 HE22 GLN   182     103.346  14.160  31.430  1.00  0.00           H  
ATOM   2919  C   GLN   182     104.191  16.064  37.382  1.00  0.00           C  
ATOM   2920  O   GLN   182     105.060  15.831  38.218  1.00  0.00           O  
ATOM   2921  N   CYS   183     102.994  16.620  37.712  1.00  0.00           N  
ATOM   2922  H   CYS   183     102.285  16.836  37.026  1.00  0.00           H  
ATOM   2923  CA  CYS   183     102.642  16.856  39.160  1.00  0.00           C  
ATOM   2924  HA  CYS   183     103.289  16.287  39.828  1.00  0.00           H  
ATOM   2925  CB  CYS   183     102.918  18.303  39.527  1.00  0.00           C  
ATOM   2926  HB2 CYS   183     103.861  18.594  39.064  1.00  0.00           H  
ATOM   2927  HB3 CYS   183     102.201  18.844  38.909  1.00  0.00           H  
ATOM   2928  SG  CYS   183     102.909  18.670  41.262  1.00  0.00           S  
ATOM   2929  HG  CYS   183     104.177  19.088  41.304  1.00  0.00           H  
ATOM   2930  C   CYS   183     101.164  16.386  39.437  1.00  0.00           C  
ATOM   2931  O   CYS   183     100.310  16.608  38.568  1.00  0.00           O  
ATOM   2932  N   THR   184     100.762  15.811  40.579  1.00  0.00           N  
ATOM   2933  H   THR   184     101.409  15.553  41.311  1.00  0.00           H  
ATOM   2934  CA  THR   184      99.377  15.285  40.783  1.00  0.00           C  
ATOM   2935  HA  THR   184      99.108  14.592  39.985  1.00  0.00           H  
ATOM   2936  CB  THR   184      99.223  14.522  42.166  1.00  0.00           C  
ATOM   2937  HB  THR   184      99.617  13.507  42.122  1.00  0.00           H  
ATOM   2938  CG2 THR   184      99.951  15.075  43.430  1.00  0.00           C  
ATOM   2939 HG21 THR   184      99.271  15.642  44.066  1.00  0.00           H  
ATOM   2940 HG22 THR   184     100.502  14.317  43.986  1.00  0.00           H  
ATOM   2941 HG23 THR   184     100.783  15.755  43.242  1.00  0.00           H  
ATOM   2942  OG1 THR   184      97.887  14.258  42.467  1.00  0.00           O  
ATOM   2943  HG1 THR   184      97.818  13.305  42.558  1.00  0.00           H  
ATOM   2944  C   THR   184      98.376  16.475  40.678  1.00  0.00           C  
ATOM   2945  O   THR   184      98.638  17.541  41.240  1.00  0.00           O  
ATOM   2946  N   GLU   185      97.235  16.321  40.038  1.00  0.00           N  
ATOM   2947  H   GLU   185      97.004  15.405  39.679  1.00  0.00           H  
ATOM   2948  CA  GLU   185      96.110  17.304  39.899  1.00  0.00           C  
ATOM   2949  HA  GLU   185      96.412  18.185  39.332  1.00  0.00           H  
ATOM   2950  CB  GLU   185      94.917  16.734  39.138  1.00  0.00           C  
ATOM   2951  HB2 GLU   185      94.641  15.830  39.682  1.00  0.00           H  
ATOM   2952  HB3 GLU   185      94.080  17.429  39.083  1.00  0.00           H  
ATOM   2953  CG  GLU   185      95.320  16.254  37.706  1.00  0.00           C  
ATOM   2954  HG2 GLU   185      94.537  16.431  36.968  1.00  0.00           H  
ATOM   2955  HG3 GLU   185      96.169  16.850  37.371  1.00  0.00           H  
ATOM   2956  CD  GLU   185      95.677  14.740  37.643  1.00  0.00           C  
ATOM   2957  OE1 GLU   185      95.482  14.110  36.556  1.00  0.00           O  
ATOM   2958  OE2 GLU   185      96.077  14.149  38.627  1.00  0.00           O  
ATOM   2959  C   GLU   185      95.625  17.936  41.245  1.00  0.00           C  
ATOM   2960  O   GLU   185      95.237  19.137  41.251  1.00  0.00           O  
ATOM   2961  N   SER   186      95.478  17.163  42.338  1.00  0.00           N  
ATOM   2962  H   SER   186      95.782  16.201  42.393  1.00  0.00           H  
ATOM   2963  CA  SER   186      95.182  17.844  43.605  1.00  0.00           C  
ATOM   2964  HA  SER   186      94.332  18.521  43.515  1.00  0.00           H  
ATOM   2965  CB  SER   186      94.744  16.861  44.683  1.00  0.00           C  
ATOM   2966  HB2 SER   186      94.329  17.388  45.542  1.00  0.00           H  
ATOM   2967  HB3 SER   186      93.963  16.234  44.252  1.00  0.00           H  
ATOM   2968  OG  SER   186      95.800  16.022  45.020  1.00  0.00           O  
ATOM   2969  HG  SER   186      95.281  15.223  45.140  1.00  0.00           H  
ATOM   2970  C   SER   186      96.364  18.660  44.120  1.00  0.00           C  
ATOM   2971  O   SER   186      96.113  19.376  45.035  1.00  0.00           O  
ATOM   2972  N   GLY   187      97.615  18.432  43.637  1.00  0.00           N  
ATOM   2973  H   GLY   187      97.616  17.750  42.892  1.00  0.00           H  
ATOM   2974  CA  GLY   187      98.735  19.196  44.036  1.00  0.00           C  
ATOM   2975  HA2 GLY   187      98.685  19.451  45.094  1.00  0.00           H  
ATOM   2976  HA3 GLY   187      99.641  18.610  43.886  1.00  0.00           H  
ATOM   2977  C   GLY   187      98.864  20.470  43.241  1.00  0.00           C  
ATOM   2978  O   GLY   187      98.599  21.548  43.791  1.00  0.00           O  
ATOM   2979  N   GLN   188      99.254  20.347  42.012  1.00  0.00           N  
ATOM   2980  H   GLN   188      99.542  19.484  41.573  1.00  0.00           H  
ATOM   2981  CA  GLN   188      99.486  21.566  41.116  1.00  0.00           C  
ATOM   2982  HA  GLN   188      98.771  22.346  41.375  1.00  0.00           H  
ATOM   2983  CB  GLN   188     100.940  22.018  41.125  1.00  0.00           C  
ATOM   2984  HB2 GLN   188     101.543  21.296  40.574  1.00  0.00           H  
ATOM   2985  HB3 GLN   188     101.024  22.917  40.514  1.00  0.00           H  
ATOM   2986  CG  GLN   188     101.585  22.022  42.512  1.00  0.00           C  
ATOM   2987  HG2 GLN   188     100.893  22.531  43.184  1.00  0.00           H  
ATOM   2988  HG3 GLN   188     101.871  21.028  42.856  1.00  0.00           H  
ATOM   2989  CD  GLN   188     102.805  22.962  42.465  1.00  0.00           C  
ATOM   2990  OE1 GLN   188     102.943  23.868  41.619  1.00  0.00           O  
ATOM   2991  NE2 GLN   188     103.632  22.783  43.483  1.00  0.00           N  
ATOM   2992 HE21 GLN   188     104.196  23.592  43.703  1.00  0.00           H  
ATOM   2993 HE22 GLN   188     103.663  21.930  44.023  1.00  0.00           H  
ATOM   2994  C   GLN   188      99.105  21.189  39.763  1.00  0.00           C  
ATOM   2995  O   GLN   188      99.577  20.163  39.265  1.00  0.00           O  
ATOM   2996  N   GLY   189      98.410  22.086  39.055  1.00  0.00           N  
ATOM   2997  H   GLY   189      97.985  22.879  39.515  1.00  0.00           H  
ATOM   2998  CA  GLY   189      98.059  21.912  37.670  1.00  0.00           C  
ATOM   2999  HA2 GLY   189      98.869  21.695  36.974  1.00  0.00           H  
ATOM   3000  HA3 GLY   189      97.484  20.990  37.580  1.00  0.00           H  
ATOM   3001  C   GLY   189      97.004  22.902  37.171  1.00  0.00           C  
ATOM   3002  O   GLY   189      96.814  23.952  37.827  1.00  0.00           O  
ATOM   3003  N   ILE   190      96.294  22.673  36.039  1.00  0.00           N  
ATOM   3004  H   ILE   190      96.348  21.721  35.706  1.00  0.00           H  
ATOM   3005  CA  ILE   190      95.286  23.478  35.400  1.00  0.00           C  
ATOM   3006  HA  ILE   190      95.613  24.512  35.289  1.00  0.00           H  
ATOM   3007  CB  ILE   190      95.013  22.798  34.011  1.00  0.00           C  
ATOM   3008  HB  ILE   190      94.680  21.774  34.180  1.00  0.00           H  
ATOM   3009  CG2 ILE   190      93.749  23.431  33.359  1.00  0.00           C  
ATOM   3010 HG21 ILE   190      93.858  24.492  33.135  1.00  0.00           H  
ATOM   3011 HG22 ILE   190      93.356  22.795  32.566  1.00  0.00           H  
ATOM   3012 HG23 ILE   190      92.859  23.282  33.970  1.00  0.00           H  
ATOM   3013  CG1 ILE   190      96.188  22.774  33.033  1.00  0.00           C  
ATOM   3014 HG12 ILE   190      96.630  23.770  32.999  1.00  0.00           H  
ATOM   3015 HG13 ILE   190      96.959  22.160  33.498  1.00  0.00           H  
ATOM   3016  CD1 ILE   190      95.998  22.130  31.701  1.00  0.00           C  
ATOM   3017 HD11 ILE   190      95.136  22.598  31.226  1.00  0.00           H  
ATOM   3018 HD12 ILE   190      96.923  22.432  31.208  1.00  0.00           H  
ATOM   3019 HD13 ILE   190      95.951  21.051  31.850  1.00  0.00           H  
ATOM   3020  C   ILE   190      94.048  23.738  36.335  1.00  0.00           C  
ATOM   3021  O   ILE   190      93.438  24.839  36.271  1.00  0.00           O  
ATOM   3022  N   GLU   191      93.618  22.695  37.171  1.00  0.00           N  
ATOM   3023  H   GLU   191      94.189  21.866  37.256  1.00  0.00           H  
ATOM   3024  CA  GLU   191      92.598  22.800  38.227  1.00  0.00           C  
ATOM   3025  HA  GLU   191      91.824  23.354  37.697  1.00  0.00           H  
ATOM   3026  CB  GLU   191      92.161  21.363  38.671  1.00  0.00           C  
ATOM   3027  HB2 GLU   191      92.902  20.973  39.369  1.00  0.00           H  
ATOM   3028  HB3 GLU   191      91.224  21.520  39.206  1.00  0.00           H  
ATOM   3029  CG  GLU   191      91.729  20.338  37.621  1.00  0.00           C  
ATOM   3030  HG2 GLU   191      91.106  19.594  38.118  1.00  0.00           H  
ATOM   3031  HG3 GLU   191      91.105  20.833  36.877  1.00  0.00           H  
ATOM   3032  CD  GLU   191      92.882  19.572  36.972  1.00  0.00           C  
ATOM   3033  OE1 GLU   191      92.702  18.786  36.065  1.00  0.00           O  
ATOM   3034  OE2 GLU   191      94.025  19.892  37.311  1.00  0.00           O  
ATOM   3035  C   GLU   191      93.036  23.663  39.419  1.00  0.00           C  
ATOM   3036  O   GLU   191      92.440  24.684  39.816  1.00  0.00           O  
ATOM   3037  N   GLU   192      94.353  23.541  39.753  1.00  0.00           N  
ATOM   3038  H   GLU   192      94.926  22.791  39.393  1.00  0.00           H  
ATOM   3039  CA  GLU   192      94.968  24.425  40.757  1.00  0.00           C  
ATOM   3040  HA  GLU   192      94.298  24.401  41.617  1.00  0.00           H  
ATOM   3041  CB  GLU   192      96.307  23.912  41.164  1.00  0.00           C  
ATOM   3042  HB2 GLU   192      96.134  22.860  41.390  1.00  0.00           H  
ATOM   3043  HB3 GLU   192      96.881  23.899  40.238  1.00  0.00           H  
ATOM   3044  CG  GLU   192      97.011  24.461  42.430  1.00  0.00           C  
ATOM   3045  HG2 GLU   192      97.913  23.893  42.657  1.00  0.00           H  
ATOM   3046  HG3 GLU   192      97.437  25.426  42.154  1.00  0.00           H  
ATOM   3047  CD  GLU   192      96.270  24.446  43.705  1.00  0.00           C  
ATOM   3048  OE1 GLU   192      95.164  23.901  43.756  1.00  0.00           O  
ATOM   3049  OE2 GLU   192      96.781  24.848  44.789  1.00  0.00           O  
ATOM   3050  C   GLU   192      95.011  25.958  40.284  1.00  0.00           C  
ATOM   3051  O   GLU   192      94.529  26.911  41.009  1.00  0.00           O  
ATOM   3052  N   ALA   193      95.577  26.235  39.145  1.00  0.00           N  
ATOM   3053  H   ALA   193      95.849  25.460  38.557  1.00  0.00           H  
ATOM   3054  CA  ALA   193      95.688  27.551  38.446  1.00  0.00           C  
ATOM   3055  HA  ALA   193      96.302  28.248  39.016  1.00  0.00           H  
ATOM   3056  CB  ALA   193      96.551  27.474  37.131  1.00  0.00           C  
ATOM   3057  HB1 ALA   193      96.258  26.673  36.452  1.00  0.00           H  
ATOM   3058  HB2 ALA   193      96.521  28.362  36.499  1.00  0.00           H  
ATOM   3059  HB3 ALA   193      97.596  27.359  37.418  1.00  0.00           H  
ATOM   3060  C   ALA   193      94.345  28.227  38.300  1.00  0.00           C  
ATOM   3061  O   ALA   193      94.235  29.430  38.452  1.00  0.00           O  
ATOM   3062  N   THR   194      93.322  27.415  37.983  1.00  0.00           N  
ATOM   3063  H   THR   194      93.576  26.447  37.844  1.00  0.00           H  
ATOM   3064  CA  THR   194      92.003  27.967  37.931  1.00  0.00           C  
ATOM   3065  HA  THR   194      92.007  28.885  37.343  1.00  0.00           H  
ATOM   3066  CB  THR   194      91.121  26.989  37.166  1.00  0.00           C  
ATOM   3067  HB  THR   194      91.049  26.019  37.658  1.00  0.00           H  
ATOM   3068  CG2 THR   194      89.688  27.484  36.863  1.00  0.00           C  
ATOM   3069 HG21 THR   194      89.676  28.360  36.215  1.00  0.00           H  
ATOM   3070 HG22 THR   194      89.063  26.684  36.466  1.00  0.00           H  
ATOM   3071 HG23 THR   194      89.233  27.730  37.822  1.00  0.00           H  
ATOM   3072  OG1 THR   194      91.605  26.829  35.928  1.00  0.00           O  
ATOM   3073  HG1 THR   194      92.401  26.292  35.915  1.00  0.00           H  
ATOM   3074  C   THR   194      91.440  28.315  39.331  1.00  0.00           C  
ATOM   3075  O   THR   194      90.603  29.233  39.387  1.00  0.00           O  
ATOM   3076  N   GLY   195      91.672  27.540  40.354  1.00  0.00           N  
ATOM   3077  H   GLY   195      92.368  26.857  40.089  1.00  0.00           H  
ATOM   3078  CA  GLY   195      91.313  27.637  41.776  1.00  0.00           C  
ATOM   3079  HA2 GLY   195      90.238  27.606  41.950  1.00  0.00           H  
ATOM   3080  HA3 GLY   195      91.710  26.784  42.327  1.00  0.00           H  
ATOM   3081  C   GLY   195      91.914  28.988  42.367  1.00  0.00           C  
ATOM   3082  O   GLY   195      91.156  29.855  42.911  1.00  0.00           O  
ATOM   3083  N   LEU   196      93.188  29.275  42.103  1.00  0.00           N  
ATOM   3084  H   LEU   196      93.708  28.691  41.463  1.00  0.00           H  
ATOM   3085  CA  LEU   196      93.821  30.566  42.157  1.00  0.00           C  
ATOM   3086  HA  LEU   196      93.710  30.780  43.220  1.00  0.00           H  
ATOM   3087  CB  LEU   196      95.280  30.359  41.772  1.00  0.00           C  
ATOM   3088  HB2 LEU   196      95.337  29.716  40.894  1.00  0.00           H  
ATOM   3089  HB3 LEU   196      95.630  31.362  41.529  1.00  0.00           H  
ATOM   3090  CG  LEU   196      96.206  29.713  42.823  1.00  0.00           C  
ATOM   3091  HG  LEU   196      95.740  28.756  43.056  1.00  0.00           H  
ATOM   3092  CD1 LEU   196      97.506  29.277  42.162  1.00  0.00           C  
ATOM   3093 HD11 LEU   196      98.116  30.165  41.995  1.00  0.00           H  
ATOM   3094 HD12 LEU   196      98.081  28.527  42.705  1.00  0.00           H  
ATOM   3095 HD13 LEU   196      97.176  28.816  41.231  1.00  0.00           H  
ATOM   3096  CD2 LEU   196      96.545  30.518  44.086  1.00  0.00           C  
ATOM   3097 HD21 LEU   196      95.706  30.789  44.726  1.00  0.00           H  
ATOM   3098 HD22 LEU   196      97.254  29.865  44.594  1.00  0.00           H  
ATOM   3099 HD23 LEU   196      97.098  31.432  43.866  1.00  0.00           H  
ATOM   3100  C   LEU   196      93.071  31.704  41.443  1.00  0.00           C  
ATOM   3101  O   LEU   196      92.585  31.408  40.334  1.00  0.00           O  
ATOM   3102  N   PRO   197      93.073  32.964  41.925  1.00  0.00           N  
ATOM   3103  CD  PRO   197      93.712  33.571  43.163  1.00  0.00           C  
ATOM   3104  HD2 PRO   197      94.776  33.784  43.054  1.00  0.00           H  
ATOM   3105  HD3 PRO   197      93.587  32.853  43.974  1.00  0.00           H  
ATOM   3106  CG  PRO   197      92.917  34.887  43.450  1.00  0.00           C  
ATOM   3107  HG2 PRO   197      93.594  35.716  43.240  1.00  0.00           H  
ATOM   3108  HG3 PRO   197      92.649  34.821  44.504  1.00  0.00           H  
ATOM   3109  CB  PRO   197      91.770  34.875  42.480  1.00  0.00           C  
ATOM   3110  HB2 PRO   197      91.543  35.885  42.141  1.00  0.00           H  
ATOM   3111  HB3 PRO   197      90.887  34.414  42.923  1.00  0.00           H  
ATOM   3112  CA  PRO   197      92.190  33.956  41.291  1.00  0.00           C  
ATOM   3113  HA  PRO   197      91.334  33.473  40.820  1.00  0.00           H  
ATOM   3114  C   PRO   197      92.890  34.856  40.182  1.00  0.00           C  
ATOM   3115  O   PRO   197      92.237  35.475  39.299  1.00  0.00           O  
ATOM   3116  N   GLN   198      94.230  34.910  40.311  1.00  0.00           N  
ATOM   3117  H   GLN   198      94.656  34.438  41.095  1.00  0.00           H  
ATOM   3118  CA  GLN   198      95.156  35.585  39.426  1.00  0.00           C  
ATOM   3119  HA  GLN   198      94.583  35.800  38.524  1.00  0.00           H  
ATOM   3120  CB  GLN   198      95.430  36.973  40.139  1.00  0.00           C  
ATOM   3121  HB2 GLN   198      95.765  37.622  39.330  1.00  0.00           H  
ATOM   3122  HB3 GLN   198      94.505  37.375  40.553  1.00  0.00           H  
ATOM   3123  CG  GLN   198      96.514  36.835  41.258  1.00  0.00           C  
ATOM   3124  HG2 GLN   198      96.398  35.942  41.872  1.00  0.00           H  
ATOM   3125  HG3 GLN   198      97.524  36.802  40.849  1.00  0.00           H  
ATOM   3126  CD  GLN   198      96.467  37.929  42.282  1.00  0.00           C  
ATOM   3127  OE1 GLN   198      95.655  38.835  42.287  1.00  0.00           O  
ATOM   3128  NE2 GLN   198      97.456  37.999  43.176  1.00  0.00           N  
ATOM   3129 HE21 GLN   198      97.399  38.733  43.868  1.00  0.00           H  
ATOM   3130 HE22 GLN   198      98.302  37.450  43.113  1.00  0.00           H  
ATOM   3131  C   GLN   198      96.340  34.741  39.147  1.00  0.00           C  
ATOM   3132  O   GLN   198      96.595  33.737  39.853  1.00  0.00           O  
ATOM   3133  N   THR   199      97.200  35.136  38.186  1.00  0.00           N  
ATOM   3134  H   THR   199      96.823  35.896  37.637  1.00  0.00           H  
ATOM   3135  CA  THR   199      98.580  34.673  37.967  1.00  0.00           C  
ATOM   3136  HA  THR   199      98.630  33.600  38.151  1.00  0.00           H  
ATOM   3137  CB  THR   199      99.058  34.986  36.557  1.00  0.00           C  
ATOM   3138  HB  THR   199      99.247  36.050  36.415  1.00  0.00           H  
ATOM   3139  CG2 THR   199     100.411  34.205  36.404  1.00  0.00           C  
ATOM   3140 HG21 THR   199     100.256  33.150  36.629  1.00  0.00           H  
ATOM   3141 HG22 THR   199     100.892  34.433  35.453  1.00  0.00           H  
ATOM   3142 HG23 THR   199     101.146  34.561  37.126  1.00  0.00           H  
ATOM   3143  OG1 THR   199      98.228  34.559  35.573  1.00  0.00           O  
ATOM   3144  HG1 THR   199      97.769  35.364  35.323  1.00  0.00           H  
ATOM   3145  C   THR   199      99.504  35.321  38.997  1.00  0.00           C  
ATOM   3146  O   THR   199      99.946  36.427  38.876  1.00  0.00           O  
ATOM   3147  N   VAL   200      99.663  34.547  40.148  1.00  0.00           N  
ATOM   3148  H   VAL   200      99.169  33.668  40.193  1.00  0.00           H  
ATOM   3149  CA  VAL   200     100.412  35.024  41.265  1.00  0.00           C  
ATOM   3150  HA  VAL   200     100.098  36.045  41.485  1.00  0.00           H  
ATOM   3151  CB  VAL   200     100.146  34.251  42.488  1.00  0.00           C  
ATOM   3152  HB  VAL   200     100.354  33.192  42.337  1.00  0.00           H  
ATOM   3153  CG1 VAL   200     101.047  34.777  43.618  1.00  0.00           C  
ATOM   3154 HG11 VAL   200     100.864  35.809  43.919  1.00  0.00           H  
ATOM   3155 HG12 VAL   200     100.886  34.140  44.487  1.00  0.00           H  
ATOM   3156 HG13 VAL   200     102.114  34.603  43.476  1.00  0.00           H  
ATOM   3157  CG2 VAL   200      98.635  34.236  42.863  1.00  0.00           C  
ATOM   3158 HG21 VAL   200      97.995  33.962  42.025  1.00  0.00           H  
ATOM   3159 HG22 VAL   200      98.460  33.450  43.599  1.00  0.00           H  
ATOM   3160 HG23 VAL   200      98.274  35.167  43.301  1.00  0.00           H  
ATOM   3161  C   VAL   200     101.869  35.082  40.943  1.00  0.00           C  
ATOM   3162  O   VAL   200     102.473  34.138  40.413  1.00  0.00           O  
ATOM   3163  N   VAL   201     102.590  36.184  41.302  1.00  0.00           N  
ATOM   3164  H   VAL   201     102.037  36.944  41.670  1.00  0.00           H  
ATOM   3165  CA  VAL   201     104.000  36.411  41.090  1.00  0.00           C  
ATOM   3166  HA  VAL   201     104.359  35.393  40.935  1.00  0.00           H  
ATOM   3167  CB  VAL   201     104.312  37.218  39.856  1.00  0.00           C  
ATOM   3168  HB  VAL   201     105.398  37.298  39.810  1.00  0.00           H  
ATOM   3169  CG1 VAL   201     103.839  36.470  38.578  1.00  0.00           C  
ATOM   3170 HG11 VAL   201     102.756  36.509  38.463  1.00  0.00           H  
ATOM   3171 HG12 VAL   201     104.292  36.970  37.722  1.00  0.00           H  
ATOM   3172 HG13 VAL   201     104.195  35.440  38.573  1.00  0.00           H  
ATOM   3173  CG2 VAL   201     103.769  38.616  39.870  1.00  0.00           C  
ATOM   3174 HG21 VAL   201     103.879  39.221  40.770  1.00  0.00           H  
ATOM   3175 HG22 VAL   201     104.116  39.230  39.039  1.00  0.00           H  
ATOM   3176 HG23 VAL   201     102.694  38.487  39.746  1.00  0.00           H  
ATOM   3177  C   VAL   201     104.740  37.098  42.298  1.00  0.00           C  
ATOM   3178  O   VAL   201     105.966  36.915  42.309  1.00  0.00           O  
ATOM   3179  N   CYS   202     104.052  37.722  43.243  1.00  0.00           N  
ATOM   3180  H   CYS   202     103.045  37.807  43.223  1.00  0.00           H  
ATOM   3181  CA  CYS   202     104.643  38.401  44.424  1.00  0.00           C  
ATOM   3182  HA  CYS   202     105.612  38.834  44.174  1.00  0.00           H  
ATOM   3183  CB  CYS   202     103.734  39.608  44.770  1.00  0.00           C  
ATOM   3184  HB2 CYS   202     102.767  39.326  45.186  1.00  0.00           H  
ATOM   3185  HB3 CYS   202     104.310  40.101  45.553  1.00  0.00           H  
ATOM   3186  SG  CYS   202     103.583  40.594  43.241  1.00  0.00           S  
ATOM   3187  HG  CYS   202     102.747  39.783  42.587  1.00  0.00           H  
ATOM   3188  C   CYS   202     104.867  37.560  45.683  1.00  0.00           C  
ATOM   3189  O   CYS   202     104.597  38.012  46.757  1.00  0.00           O  
ATOM   3190  N   TYR   203     105.436  36.347  45.423  1.00  0.00           N  
ATOM   3191  H   TYR   203     105.649  36.019  44.491  1.00  0.00           H  
ATOM   3192  CA  TYR   203     105.630  35.363  46.511  1.00  0.00           C  
ATOM   3193  HA  TYR   203     104.654  35.226  46.976  1.00  0.00           H  
ATOM   3194  CB  TYR   203     106.305  34.050  45.947  1.00  0.00           C  
ATOM   3195  HB2 TYR   203     107.325  34.258  45.626  1.00  0.00           H  
ATOM   3196  HB3 TYR   203     106.455  33.384  46.796  1.00  0.00           H  
ATOM   3197  CG  TYR   203     105.491  33.436  44.811  1.00  0.00           C  
ATOM   3198  CD1 TYR   203     104.511  32.392  45.076  1.00  0.00           C  
ATOM   3199  HD1 TYR   203     104.293  32.169  46.110  1.00  0.00           H  
ATOM   3200  CE1 TYR   203     103.822  31.842  43.973  1.00  0.00           C  
ATOM   3201  HE1 TYR   203     102.931  31.252  44.135  1.00  0.00           H  
ATOM   3202  CZ  TYR   203     103.986  32.294  42.682  1.00  0.00           C  
ATOM   3203  OH  TYR   203     103.275  31.847  41.612  1.00  0.00           O  
ATOM   3204  HH  TYR   203     103.228  32.532  40.941  1.00  0.00           H  
ATOM   3205  CE2 TYR   203     104.991  33.276  42.410  1.00  0.00           C  
ATOM   3206  HE2 TYR   203     105.159  33.680  41.423  1.00  0.00           H  
ATOM   3207  CD2 TYR   203     105.758  33.797  43.483  1.00  0.00           C  
ATOM   3208  HD2 TYR   203     106.547  34.493  43.239  1.00  0.00           H  
ATOM   3209  C   TYR   203     106.588  35.831  47.667  1.00  0.00           C  
ATOM   3210  O   TYR   203     107.675  36.437  47.355  1.00  0.00           O  
ATOM   3211  N   ASN   204     106.215  35.775  48.934  1.00  0.00           N  
ATOM   3212  H   ASN   204     105.358  35.315  49.205  1.00  0.00           H  
ATOM   3213  CA  ASN   204     107.077  35.976  50.108  1.00  0.00           C  
ATOM   3214  HA  ASN   204     107.544  36.926  49.848  1.00  0.00           H  
ATOM   3215  CB  ASN   204     106.155  36.042  51.361  1.00  0.00           C  
ATOM   3216  HB2 ASN   204     105.679  35.065  51.435  1.00  0.00           H  
ATOM   3217  HB3 ASN   204     106.762  36.246  52.242  1.00  0.00           H  
ATOM   3218  CG  ASN   204     105.082  37.077  51.340  1.00  0.00           C  
ATOM   3219  OD1 ASN   204     105.214  38.104  50.754  1.00  0.00           O  
ATOM   3220  ND2 ASN   204     103.961  36.913  51.932  1.00  0.00           N  
ATOM   3221 HD21 ASN   204     103.473  37.790  52.045  1.00  0.00           H  
ATOM   3222 HD22 ASN   204     103.778  36.093  52.491  1.00  0.00           H  
ATOM   3223  C   ASN   204     108.161  34.896  50.349  1.00  0.00           C  
ATOM   3224  O   ASN   204     108.021  33.804  49.772  1.00  0.00           O  
ATOM   3225  N   PRO   205     109.254  35.117  51.122  1.00  0.00           N  
ATOM   3226  CD  PRO   205     109.407  36.304  51.973  1.00  0.00           C  
ATOM   3227  HD2 PRO   205     108.911  36.147  52.931  1.00  0.00           H  
ATOM   3228  HD3 PRO   205     109.008  37.221  51.538  1.00  0.00           H  
ATOM   3229  CG  PRO   205     110.918  36.437  52.222  1.00  0.00           C  
ATOM   3230  HG2 PRO   205     110.983  36.962  53.174  1.00  0.00           H  
ATOM   3231  HG3 PRO   205     111.417  36.817  51.330  1.00  0.00           H  
ATOM   3232  CB  PRO   205     111.172  34.940  52.460  1.00  0.00           C  
ATOM   3233  HB2 PRO   205     110.776  34.703  53.447  1.00  0.00           H  
ATOM   3234  HB3 PRO   205     112.212  34.626  52.372  1.00  0.00           H  
ATOM   3235  CA  PRO   205     110.350  34.228  51.406  1.00  0.00           C  
ATOM   3236  HA  PRO   205     110.871  34.151  50.452  1.00  0.00           H  
ATOM   3237  C   PRO   205     109.908  32.771  51.789  1.00  0.00           C  
ATOM   3238  O   PRO   205     110.539  31.809  51.356  1.00  0.00           O  
ATOM   3239  N   ASP   206     108.829  32.636  52.562  1.00  0.00           N  
ATOM   3240  H   ASP   206     108.405  33.446  52.990  1.00  0.00           H  
ATOM   3241  CA  ASP   206     108.375  31.349  52.918  1.00  0.00           C  
ATOM   3242  HA  ASP   206     109.285  30.786  53.124  1.00  0.00           H  
ATOM   3243  CB  ASP   206     107.528  31.430  54.233  1.00  0.00           C  
ATOM   3244  HB2 ASP   206     107.438  30.414  54.617  1.00  0.00           H  
ATOM   3245  HB3 ASP   206     108.046  31.986  55.014  1.00  0.00           H  
ATOM   3246  CG  ASP   206     106.139  32.031  54.114  1.00  0.00           C  
ATOM   3247  OD1 ASP   206     105.067  31.425  54.317  1.00  0.00           O  
ATOM   3248  OD2 ASP   206     106.199  33.274  53.908  1.00  0.00           O  
ATOM   3249  C   ASP   206     107.536  30.568  51.974  1.00  0.00           C  
ATOM   3250  O   ASP   206     107.302  29.370  52.176  1.00  0.00           O  
ATOM   3251  N   GLN   207     107.229  31.135  50.819  1.00  0.00           N  
ATOM   3252  H   GLN   207     107.498  32.104  50.727  1.00  0.00           H  
ATOM   3253  CA  GLN   207     106.532  30.504  49.766  1.00  0.00           C  
ATOM   3254  HA  GLN   207     106.047  29.567  50.039  1.00  0.00           H  
ATOM   3255  CB  GLN   207     105.563  31.525  49.182  1.00  0.00           C  
ATOM   3256  HB2 GLN   207     106.075  32.475  49.029  1.00  0.00           H  
ATOM   3257  HB3 GLN   207     105.270  31.225  48.176  1.00  0.00           H  
ATOM   3258  CG  GLN   207     104.388  31.656  50.243  1.00  0.00           C  
ATOM   3259  HG2 GLN   207     103.725  30.791  50.234  1.00  0.00           H  
ATOM   3260  HG3 GLN   207     104.674  31.665  51.294  1.00  0.00           H  
ATOM   3261  CD  GLN   207     103.534  32.910  50.026  1.00  0.00           C  
ATOM   3262  OE1 GLN   207     103.506  33.492  48.975  1.00  0.00           O  
ATOM   3263  NE2 GLN   207     102.859  33.370  51.085  1.00  0.00           N  
ATOM   3264 HE21 GLN   207     102.254  34.175  51.010  1.00  0.00           H  
ATOM   3265 HE22 GLN   207     102.848  32.752  51.883  1.00  0.00           H  
ATOM   3266  C   GLN   207     107.348  30.022  48.569  1.00  0.00           C  
ATOM   3267  O   GLN   207     106.950  29.384  47.631  1.00  0.00           O  
ATOM   3268  N   ILE   208     108.663  30.332  48.607  1.00  0.00           N  
ATOM   3269  H   ILE   208     108.863  31.030  49.308  1.00  0.00           H  
ATOM   3270  CA  ILE   208     109.752  29.846  47.676  1.00  0.00           C  
ATOM   3271  HA  ILE   208     109.244  29.951  46.718  1.00  0.00           H  
ATOM   3272  CB  ILE   208     111.012  30.701  47.750  1.00  0.00           C  
ATOM   3273  HB  ILE   208     111.564  30.401  48.641  1.00  0.00           H  
ATOM   3274  CG2 ILE   208     111.903  30.426  46.578  1.00  0.00           C  
ATOM   3275 HG21 ILE   208     111.473  30.871  45.680  1.00  0.00           H  
ATOM   3276 HG22 ILE   208     112.872  30.862  46.821  1.00  0.00           H  
ATOM   3277 HG23 ILE   208     112.071  29.349  46.552  1.00  0.00           H  
ATOM   3278  CG1 ILE   208     110.863  32.234  47.959  1.00  0.00           C  
ATOM   3279 HG12 ILE   208     110.314  32.503  48.861  1.00  0.00           H  
ATOM   3280 HG13 ILE   208     111.811  32.772  47.985  1.00  0.00           H  
ATOM   3281  CD1 ILE   208     110.141  32.954  46.765  1.00  0.00           C  
ATOM   3282 HD11 ILE   208     109.099  32.640  46.707  1.00  0.00           H  
ATOM   3283 HD12 ILE   208     110.115  34.012  47.028  1.00  0.00           H  
ATOM   3284 HD13 ILE   208     110.625  32.841  45.795  1.00  0.00           H  
ATOM   3285  C   ILE   208     110.043  28.386  47.868  1.00  0.00           C  
ATOM   3286  O   ILE   208     110.056  27.700  46.849  1.00  0.00           O  
ATOM   3287  N   PRO   209     110.194  27.804  49.102  1.00  0.00           N  
ATOM   3288  CD  PRO   209     110.121  28.409  50.416  1.00  0.00           C  
ATOM   3289  HD2 PRO   209     109.093  28.577  50.737  1.00  0.00           H  
ATOM   3290  HD3 PRO   209     110.677  29.344  50.484  1.00  0.00           H  
ATOM   3291  CG  PRO   209     110.695  27.386  51.414  1.00  0.00           C  
ATOM   3292  HG2 PRO   209     110.237  27.389  52.403  1.00  0.00           H  
ATOM   3293  HG3 PRO   209     111.753  27.638  51.496  1.00  0.00           H  
ATOM   3294  CB  PRO   209     110.578  26.050  50.647  1.00  0.00           C  
ATOM   3295  HB2 PRO   209     109.622  25.583  50.886  1.00  0.00           H  
ATOM   3296  HB3 PRO   209     111.381  25.341  50.848  1.00  0.00           H  
ATOM   3297  CA  PRO   209     110.460  26.355  49.224  1.00  0.00           C  
ATOM   3298  HA  PRO   209     111.449  26.227  48.784  1.00  0.00           H  
ATOM   3299  C   PRO   209     109.487  25.447  48.544  1.00  0.00           C  
ATOM   3300  O   PRO   209     108.279  25.862  48.460  1.00  0.00           O  
ATOM   3301  N   PRO   210     109.847  24.235  48.071  1.00  0.00           N  
ATOM   3302  CD  PRO   210     111.189  23.810  47.689  1.00  0.00           C  
ATOM   3303  HD2 PRO   210     111.823  23.875  48.573  1.00  0.00           H  
ATOM   3304  HD3 PRO   210     111.637  24.464  46.940  1.00  0.00           H  
ATOM   3305  CG  PRO   210     110.996  22.313  47.335  1.00  0.00           C  
ATOM   3306  HG2 PRO   210     110.995  21.731  48.256  1.00  0.00           H  
ATOM   3307  HG3 PRO   210     111.851  22.039  46.716  1.00  0.00           H  
ATOM   3308  CB  PRO   210     109.641  22.398  46.588  1.00  0.00           C  
ATOM   3309  HB2 PRO   210     109.128  21.436  46.562  1.00  0.00           H  
ATOM   3310  HB3 PRO   210     109.670  22.836  45.590  1.00  0.00           H  
ATOM   3311  CA  PRO   210     108.884  23.392  47.398  1.00  0.00           C  
ATOM   3312  HA  PRO   210     108.329  24.026  46.707  1.00  0.00           H  
ATOM   3313  C   PRO   210     107.929  22.718  48.379  1.00  0.00           C  
ATOM   3314  O   PRO   210     108.364  22.312  49.461  1.00  0.00           O  
ATOM   3315  N   GLU   211     106.726  22.454  47.988  1.00  0.00           N  
ATOM   3316  H   GLU   211     106.564  22.843  47.070  1.00  0.00           H  
ATOM   3317  CA  GLU   211     105.549  22.056  48.796  1.00  0.00           C  
ATOM   3318  HA  GLU   211     105.824  21.960  49.846  1.00  0.00           H  
ATOM   3319  CB  GLU   211     104.509  23.252  48.749  1.00  0.00           C  
ATOM   3320  HB2 GLU   211     103.794  22.948  49.514  1.00  0.00           H  
ATOM   3321  HB3 GLU   211     105.056  24.101  49.159  1.00  0.00           H  
ATOM   3322  CG  GLU   211     103.842  23.554  47.341  1.00  0.00           C  
ATOM   3323  HG2 GLU   211     103.571  22.662  46.776  1.00  0.00           H  
ATOM   3324  HG3 GLU   211     102.920  24.055  47.636  1.00  0.00           H  
ATOM   3325  CD  GLU   211     104.698  24.394  46.304  1.00  0.00           C  
ATOM   3326  OE1 GLU   211     104.318  25.474  45.864  1.00  0.00           O  
ATOM   3327  OE2 GLU   211     105.803  23.933  45.904  1.00  0.00           O  
ATOM   3328  C   GLU   211     104.757  20.856  48.362  1.00  0.00           C  
ATOM   3329  O   GLU   211     103.755  20.527  48.967  1.00  0.00           O  
ATOM   3330  N   ASN   212     105.284  20.081  47.427  1.00  0.00           N  
ATOM   3331  H   ASN   212     106.182  20.324  47.035  1.00  0.00           H  
ATOM   3332  CA  ASN   212     104.646  18.878  46.875  1.00  0.00           C  
ATOM   3333  HA  ASN   212     103.959  18.512  47.639  1.00  0.00           H  
ATOM   3334  CB  ASN   212     103.819  19.138  45.562  1.00  0.00           C  
ATOM   3335  HB2 ASN   212     104.509  19.560  44.831  1.00  0.00           H  
ATOM   3336  HB3 ASN   212     103.425  18.191  45.192  1.00  0.00           H  
ATOM   3337  CG  ASN   212     102.540  19.987  45.811  1.00  0.00           C  
ATOM   3338  OD1 ASN   212     102.504  21.062  45.298  1.00  0.00           O  
ATOM   3339  ND2 ASN   212     101.604  19.488  46.522  1.00  0.00           N  
ATOM   3340 HD21 ASN   212     100.921  20.184  46.783  1.00  0.00           H  
ATOM   3341 HD22 ASN   212     101.652  18.582  46.965  1.00  0.00           H  
ATOM   3342  C   ASN   212     105.634  17.741  46.591  1.00  0.00           C  
ATOM   3343  O   ASN   212     105.166  16.697  46.135  1.00  0.00           O  
ATOM   3344  N   SER   213     106.933  17.863  46.975  1.00  0.00           N  
ATOM   3345  H   SER   213     107.245  18.780  47.260  1.00  0.00           H  
ATOM   3346  CA  SER   213     108.108  16.980  46.704  1.00  0.00           C  
ATOM   3347  HA  SER   213     108.117  16.145  47.404  1.00  0.00           H  
ATOM   3348  CB  SER   213     108.186  16.349  45.366  1.00  0.00           C  
ATOM   3349  HB2 SER   213     107.339  15.677  45.230  1.00  0.00           H  
ATOM   3350  HB3 SER   213     108.112  17.143  44.623  1.00  0.00           H  
ATOM   3351  OG  SER   213     109.388  15.602  45.328  1.00  0.00           O  
ATOM   3352  HG  SER   213     109.117  14.740  45.654  1.00  0.00           H  
ATOM   3353  C   SER   213     109.427  17.806  46.906  1.00  0.00           C  
ATOM   3354  O   SER   213     109.595  18.915  46.332  1.00  0.00           O  
ATOM   3355  N   PRO   214     110.441  17.240  47.606  1.00  0.00           N  
ATOM   3356  CD  PRO   214     110.486  16.011  48.375  1.00  0.00           C  
ATOM   3357  HD2 PRO   214     110.137  15.164  47.784  1.00  0.00           H  
ATOM   3358  HD3 PRO   214     109.873  16.068  49.274  1.00  0.00           H  
ATOM   3359  CG  PRO   214     112.054  15.866  48.732  1.00  0.00           C  
ATOM   3360  HG2 PRO   214     112.657  15.463  47.918  1.00  0.00           H  
ATOM   3361  HG3 PRO   214     112.127  15.351  49.690  1.00  0.00           H  
ATOM   3362  CB  PRO   214     112.366  17.358  48.867  1.00  0.00           C  
ATOM   3363  HB2 PRO   214     113.411  17.668  48.844  1.00  0.00           H  
ATOM   3364  HB3 PRO   214     112.021  17.680  49.850  1.00  0.00           H  
ATOM   3365  CA  PRO   214     111.682  18.025  47.712  1.00  0.00           C  
ATOM   3366  HA  PRO   214     111.560  19.089  47.916  1.00  0.00           H  
ATOM   3367  C   PRO   214     112.516  17.808  46.460  1.00  0.00           C  
ATOM   3368  O   PRO   214     113.445  18.589  46.249  1.00  0.00           O  
ATOM   3369  N   LEU   215     112.249  16.893  45.545  1.00  0.00           N  
ATOM   3370  H   LEU   215     111.420  16.346  45.727  1.00  0.00           H  
ATOM   3371  CA  LEU   215     112.791  16.818  44.174  1.00  0.00           C  
ATOM   3372  HA  LEU   215     113.859  16.620  44.270  1.00  0.00           H  
ATOM   3373  CB  LEU   215     112.231  15.592  43.458  1.00  0.00           C  
ATOM   3374  HB2 LEU   215     111.187  15.680  43.159  1.00  0.00           H  
ATOM   3375  HB3 LEU   215     112.636  15.515  42.448  1.00  0.00           H  
ATOM   3376  CG  LEU   215     112.340  14.238  44.150  1.00  0.00           C  
ATOM   3377  HG  LEU   215     111.695  14.403  45.013  1.00  0.00           H  
ATOM   3378  CD1 LEU   215     111.746  13.116  43.290  1.00  0.00           C  
ATOM   3379 HD11 LEU   215     112.425  13.052  42.439  1.00  0.00           H  
ATOM   3380 HD12 LEU   215     111.634  12.244  43.934  1.00  0.00           H  
ATOM   3381 HD13 LEU   215     110.738  13.326  42.934  1.00  0.00           H  
ATOM   3382  CD2 LEU   215     113.741  13.950  44.623  1.00  0.00           C  
ATOM   3383 HD21 LEU   215     114.128  14.709  45.302  1.00  0.00           H  
ATOM   3384 HD22 LEU   215     113.735  12.932  45.013  1.00  0.00           H  
ATOM   3385 HD23 LEU   215     114.402  13.908  43.757  1.00  0.00           H  
ATOM   3386  C   LEU   215     112.504  18.129  43.373  1.00  0.00           C  
ATOM   3387  O   LEU   215     113.137  18.317  42.361  1.00  0.00           O  
ATOM   3388  N   MET   216     111.619  19.051  43.772  1.00  0.00           N  
ATOM   3389  H   MET   216     111.152  18.976  44.664  1.00  0.00           H  
ATOM   3390  CA  MET   216     111.195  20.081  42.824  1.00  0.00           C  
ATOM   3391  HA  MET   216     111.253  19.645  41.827  1.00  0.00           H  
ATOM   3392  CB  MET   216     109.707  20.415  43.003  1.00  0.00           C  
ATOM   3393  HB2 MET   216     109.505  20.877  43.970  1.00  0.00           H  
ATOM   3394  HB3 MET   216     109.379  21.124  42.244  1.00  0.00           H  
ATOM   3395  CG  MET   216     108.796  19.171  42.973  1.00  0.00           C  
ATOM   3396  HG2 MET   216     108.841  18.673  42.005  1.00  0.00           H  
ATOM   3397  HG3 MET   216     109.008  18.433  43.746  1.00  0.00           H  
ATOM   3398  SD  MET   216     107.044  19.615  43.397  1.00  0.00           S  
ATOM   3399  CE  MET   216     106.338  18.184  42.670  1.00  0.00           C  
ATOM   3400  HE1 MET   216     105.255  18.193  42.793  1.00  0.00           H  
ATOM   3401  HE2 MET   216     106.639  18.198  41.622  1.00  0.00           H  
ATOM   3402  HE3 MET   216     106.659  17.243  43.118  1.00  0.00           H  
ATOM   3403  C   MET   216     112.078  21.339  42.790  1.00  0.00           C  
ATOM   3404  O   MET   216     111.780  22.375  42.116  1.00  0.00           O  
ATOM   3405  N   GLU   217     113.249  21.180  43.437  1.00  0.00           N  
ATOM   3406  H   GLU   217     113.400  20.336  43.971  1.00  0.00           H  
ATOM   3407  CA  GLU   217     114.260  22.272  43.610  1.00  0.00           C  
ATOM   3408  HA  GLU   217     113.608  23.073  43.958  1.00  0.00           H  
ATOM   3409  CB  GLU   217     115.285  21.743  44.682  1.00  0.00           C  
ATOM   3410  HB2 GLU   217     115.590  20.709  44.520  1.00  0.00           H  
ATOM   3411  HB3 GLU   217     116.227  22.291  44.668  1.00  0.00           H  
ATOM   3412  CG  GLU   217     114.669  21.928  46.059  1.00  0.00           C  
ATOM   3413  HG2 GLU   217     113.940  22.739  46.072  1.00  0.00           H  
ATOM   3414  HG3 GLU   217     114.080  21.043  46.300  1.00  0.00           H  
ATOM   3415  CD  GLU   217     115.772  22.159  47.111  1.00  0.00           C  
ATOM   3416  OE1 GLU   217     115.640  23.162  47.838  1.00  0.00           O  
ATOM   3417  OE2 GLU   217     116.741  21.370  47.184  1.00  0.00           O  
ATOM   3418  C   GLU   217     114.960  22.688  42.396  1.00  0.00           C  
ATOM   3419  O   GLU   217     115.235  21.912  41.475  1.00  0.00           O  
ATOM   3420  N   ARG   218     115.201  23.987  42.242  1.00  0.00           N  
ATOM   3421  H   ARG   218     114.785  24.586  42.940  1.00  0.00           H  
ATOM   3422  CA  ARG   218     116.038  24.602  41.249  1.00  0.00           C  
ATOM   3423  HA  ARG   218     116.704  23.927  40.710  1.00  0.00           H  
ATOM   3424  CB  ARG   218     115.354  25.240  39.988  1.00  0.00           C  
ATOM   3425  HB2 ARG   218     114.629  25.976  40.336  1.00  0.00           H  
ATOM   3426  HB3 ARG   218     116.126  25.708  39.377  1.00  0.00           H  
ATOM   3427  CG  ARG   218     114.662  24.120  39.198  1.00  0.00           C  
ATOM   3428  HG2 ARG   218     115.381  23.403  38.803  1.00  0.00           H  
ATOM   3429  HG3 ARG   218     113.912  23.647  39.832  1.00  0.00           H  
ATOM   3430  CD  ARG   218     114.063  24.648  37.941  1.00  0.00           C  
ATOM   3431  HD2 ARG   218     113.081  25.028  38.222  1.00  0.00           H  
ATOM   3432  HD3 ARG   218     114.702  25.422  37.514  1.00  0.00           H  
ATOM   3433  NE  ARG   218     113.905  23.582  36.976  1.00  0.00           N  
ATOM   3434  HE  ARG   218     114.137  22.688  37.384  1.00  0.00           H  
ATOM   3435  CZ  ARG   218     113.324  23.551  35.827  1.00  0.00           C  
ATOM   3436  NH1 ARG   218     112.739  24.586  35.392  1.00  0.00           N  
ATOM   3437 HH11 ARG   218     112.685  25.461  35.893  1.00  0.00           H  
ATOM   3438 HH12 ARG   218     112.446  24.584  34.425  1.00  0.00           H  
ATOM   3439  NH2 ARG   218     113.203  22.449  35.164  1.00  0.00           N  
ATOM   3440 HH21 ARG   218     113.478  21.526  35.468  1.00  0.00           H  
ATOM   3441 HH22 ARG   218     112.893  22.489  34.204  1.00  0.00           H  
ATOM   3442  C   ARG   218     116.935  25.666  41.970  1.00  0.00           C  
ATOM   3443  O   ARG   218     116.499  26.775  42.342  1.00  0.00           O  
ATOM   3444  N   CYS   219     118.224  25.416  42.184  1.00  0.00           N  
ATOM   3445  H   CYS   219     118.473  24.494  41.855  1.00  0.00           H  
ATOM   3446  CA  CYS   219     119.087  26.253  43.084  1.00  0.00           C  
ATOM   3447  HA  CYS   219     118.605  27.227  43.167  1.00  0.00           H  
ATOM   3448  CB  CYS   219     119.092  25.628  44.472  1.00  0.00           C  
ATOM   3449  HB2 CYS   219     119.688  24.718  44.397  1.00  0.00           H  
ATOM   3450  HB3 CYS   219     119.652  26.253  45.166  1.00  0.00           H  
ATOM   3451  SG  CYS   219     117.461  25.218  45.277  1.00  0.00           S  
ATOM   3452  HG  CYS   219     117.750  23.922  45.430  1.00  0.00           H  
ATOM   3453  C   CYS   219     120.446  26.368  42.365  1.00  0.00           C  
ATOM   3454  O   CYS   219     120.946  25.373  41.783  1.00  0.00           O  
ATOM   3455  N   PHE   220     120.951  27.546  42.157  1.00  0.00           N  
ATOM   3456  H   PHE   220     120.583  28.297  42.722  1.00  0.00           H  
ATOM   3457  CA  PHE   220     121.892  27.852  41.104  1.00  0.00           C  
ATOM   3458  HA  PHE   220     122.635  27.055  41.081  1.00  0.00           H  
ATOM   3459  CB  PHE   220     121.168  28.070  39.777  1.00  0.00           C  
ATOM   3460  HB2 PHE   220     121.866  28.393  39.004  1.00  0.00           H  
ATOM   3461  HB3 PHE   220     120.668  27.183  39.388  1.00  0.00           H  
ATOM   3462  CG  PHE   220     119.863  28.962  39.848  1.00  0.00           C  
ATOM   3463  CD1 PHE   220     119.802  30.322  39.526  1.00  0.00           C  
ATOM   3464  HD1 PHE   220     120.719  30.862  39.343  1.00  0.00           H  
ATOM   3465  CE1 PHE   220     118.598  31.000  39.545  1.00  0.00           C  
ATOM   3466  HE1 PHE   220     118.511  32.033  39.245  1.00  0.00           H  
ATOM   3467  CZ  PHE   220     117.339  30.377  39.842  1.00  0.00           C  
ATOM   3468  HZ  PHE   220     116.351  30.803  39.751  1.00  0.00           H  
ATOM   3469  CE2 PHE   220     117.433  29.053  40.275  1.00  0.00           C  
ATOM   3470  HE2 PHE   220     116.525  28.534  40.545  1.00  0.00           H  
ATOM   3471  CD2 PHE   220     118.670  28.365  40.280  1.00  0.00           C  
ATOM   3472  HD2 PHE   220     118.708  27.301  40.459  1.00  0.00           H  
ATOM   3473  C   PHE   220     122.814  29.005  41.435  1.00  0.00           C  
ATOM   3474  O   PHE   220     122.349  30.054  41.895  1.00  0.00           O  
ATOM   3475  N   ILE   221     124.083  28.680  41.366  1.00  0.00           N  
ATOM   3476  H   ILE   221     124.344  27.731  41.136  1.00  0.00           H  
ATOM   3477  CA  ILE   221     125.160  29.711  41.506  1.00  0.00           C  
ATOM   3478  HA  ILE   221     124.908  30.424  42.291  1.00  0.00           H  
ATOM   3479  CB  ILE   221     126.502  29.123  41.906  1.00  0.00           C  
ATOM   3480  HB  ILE   221     126.919  28.499  41.115  1.00  0.00           H  
ATOM   3481  CG2 ILE   221     127.554  30.229  42.055  1.00  0.00           C  
ATOM   3482 HG21 ILE   221     128.595  29.906  42.059  1.00  0.00           H  
ATOM   3483 HG22 ILE   221     127.551  30.809  41.132  1.00  0.00           H  
ATOM   3484 HG23 ILE   221     127.159  30.785  42.905  1.00  0.00           H  
ATOM   3485  CG1 ILE   221     126.504  28.159  43.168  1.00  0.00           C  
ATOM   3486 HG12 ILE   221     126.133  27.155  42.960  1.00  0.00           H  
ATOM   3487 HG13 ILE   221     127.566  28.087  43.405  1.00  0.00           H  
ATOM   3488  CD1 ILE   221     125.797  28.536  44.461  1.00  0.00           C  
ATOM   3489 HD11 ILE   221     124.716  28.456  44.347  1.00  0.00           H  
ATOM   3490 HD12 ILE   221     126.118  27.759  45.155  1.00  0.00           H  
ATOM   3491 HD13 ILE   221     125.906  29.548  44.852  1.00  0.00           H  
ATOM   3492  C   ILE   221     125.173  30.440  40.161  1.00  0.00           C  
ATOM   3493  O   ILE   221     125.660  29.888  39.135  1.00  0.00           O  
ATOM   3494  N   CYS   222     124.794  31.723  40.145  1.00  0.00           N  
ATOM   3495  H   CYS   222     124.466  32.211  40.966  1.00  0.00           H  
ATOM   3496  CA  CYS   222     124.811  32.545  38.920  1.00  0.00           C  
ATOM   3497  HA  CYS   222     125.791  32.244  38.550  1.00  0.00           H  
ATOM   3498  CB  CYS   222     123.797  32.121  37.872  1.00  0.00           C  
ATOM   3499  HB2 CYS   222     124.176  32.389  36.886  1.00  0.00           H  
ATOM   3500  HB3 CYS   222     123.636  31.046  37.958  1.00  0.00           H  
ATOM   3501  SG  CYS   222     122.215  33.021  38.092  1.00  0.00           S  
ATOM   3502  HG  CYS   222     122.639  34.202  37.635  1.00  0.00           H  
ATOM   3503  C   CYS   222     125.005  34.030  39.096  1.00  0.00           C  
ATOM   3504  O   CYS   222     124.333  34.679  39.862  1.00  0.00           O  
ATOM   3505  N   ARG   223     125.923  34.685  38.398  1.00  0.00           N  
ATOM   3506  H   ARG   223     126.603  34.068  37.977  1.00  0.00           H  
ATOM   3507  CA  ARG   223     126.155  36.077  38.235  1.00  0.00           C  
ATOM   3508  HA  ARG   223     126.226  36.589  39.194  1.00  0.00           H  
ATOM   3509  CB  ARG   223     127.588  36.203  37.646  1.00  0.00           C  
ATOM   3510  HB2 ARG   223     127.748  35.518  36.813  1.00  0.00           H  
ATOM   3511  HB3 ARG   223     127.793  37.250  37.424  1.00  0.00           H  
ATOM   3512  CG  ARG   223     128.653  35.915  38.695  1.00  0.00           C  
ATOM   3513  HG2 ARG   223     128.572  36.676  39.472  1.00  0.00           H  
ATOM   3514  HG3 ARG   223     128.558  34.922  39.135  1.00  0.00           H  
ATOM   3515  CD  ARG   223     130.069  35.829  38.101  1.00  0.00           C  
ATOM   3516  HD2 ARG   223     130.246  36.643  37.398  1.00  0.00           H  
ATOM   3517  HD3 ARG   223     130.788  36.041  38.893  1.00  0.00           H  
ATOM   3518  NE  ARG   223     130.400  34.584  37.370  1.00  0.00           N  
ATOM   3519  HE  ARG   223     129.722  33.836  37.355  1.00  0.00           H  
ATOM   3520  CZ  ARG   223     131.433  34.500  36.589  1.00  0.00           C  
ATOM   3521  NH1 ARG   223     132.255  35.459  36.259  1.00  0.00           N  
ATOM   3522 HH11 ARG   223     132.128  36.397  36.611  1.00  0.00           H  
ATOM   3523 HH12 ARG   223     133.112  35.281  35.755  1.00  0.00           H  
ATOM   3524  NH2 ARG   223     131.525  33.302  35.926  1.00  0.00           N  
ATOM   3525 HH21 ARG   223     130.833  32.586  36.089  1.00  0.00           H  
ATOM   3526 HH22 ARG   223     132.359  33.240  35.359  1.00  0.00           H  
ATOM   3527  C   ARG   223     125.084  36.782  37.353  1.00  0.00           C  
ATOM   3528  O   ARG   223     124.997  36.434  36.203  1.00  0.00           O  
ATOM   3529  N   LEU   224     124.334  37.633  38.072  1.00  0.00           N  
ATOM   3530  H   LEU   224     124.471  37.645  39.073  1.00  0.00           H  
ATOM   3531  CA  LEU   224     123.430  38.576  37.337  1.00  0.00           C  
ATOM   3532  HA  LEU   224     123.184  38.126  36.375  1.00  0.00           H  
ATOM   3533  CB  LEU   224     122.011  38.795  38.018  1.00  0.00           C  
ATOM   3534  HB2 LEU   224     122.298  39.240  38.971  1.00  0.00           H  
ATOM   3535  HB3 LEU   224     121.413  39.407  37.343  1.00  0.00           H  
ATOM   3536  CG  LEU   224     121.127  37.574  38.337  1.00  0.00           C  
ATOM   3537  HG  LEU   224     121.571  37.100  39.213  1.00  0.00           H  
ATOM   3538  CD1 LEU   224     119.745  38.039  38.832  1.00  0.00           C  
ATOM   3539 HD11 LEU   224     119.200  38.649  38.112  1.00  0.00           H  
ATOM   3540 HD12 LEU   224     119.058  37.269  39.182  1.00  0.00           H  
ATOM   3541 HD13 LEU   224     119.923  38.755  39.634  1.00  0.00           H  
ATOM   3542  CD2 LEU   224     120.883  36.526  37.195  1.00  0.00           C  
ATOM   3543 HD21 LEU   224     121.755  35.876  37.127  1.00  0.00           H  
ATOM   3544 HD22 LEU   224     119.975  35.995  37.480  1.00  0.00           H  
ATOM   3545 HD23 LEU   224     120.865  37.094  36.265  1.00  0.00           H  
ATOM   3546  C   LEU   224     124.213  39.860  37.038  1.00  0.00           C  
ATOM   3547  O   LEU   224     124.908  40.280  37.995  1.00  0.00           O  
ATOM   3548  N   ARG   225     124.242  40.446  35.858  1.00  0.00           N  
ATOM   3549  H   ARG   225     123.792  39.816  35.210  1.00  0.00           H  
ATOM   3550  CA  ARG   225     124.673  41.808  35.488  1.00  0.00           C  
ATOM   3551  HA  ARG   225     125.690  42.051  35.796  1.00  0.00           H  
ATOM   3552  CB  ARG   225     124.525  42.020  33.996  1.00  0.00           C  
ATOM   3553  HB2 ARG   225     124.835  41.066  33.570  1.00  0.00           H  
ATOM   3554  HB3 ARG   225     123.506  42.260  33.689  1.00  0.00           H  
ATOM   3555  CG  ARG   225     125.501  43.077  33.473  1.00  0.00           C  
ATOM   3556  HG2 ARG   225     125.509  44.070  33.923  1.00  0.00           H  
ATOM   3557  HG3 ARG   225     126.535  42.731  33.505  1.00  0.00           H  
ATOM   3558  CD  ARG   225     125.406  43.164  31.923  1.00  0.00           C  
ATOM   3559  HD2 ARG   225     126.298  43.584  31.457  1.00  0.00           H  
ATOM   3560  HD3 ARG   225     125.405  42.122  31.603  1.00  0.00           H  
ATOM   3561  NE  ARG   225     124.172  43.880  31.477  1.00  0.00           N  
ATOM   3562  HE  ARG   225     123.827  44.582  32.116  1.00  0.00           H  
ATOM   3563  CZ  ARG   225     123.458  43.739  30.402  1.00  0.00           C  
ATOM   3564  NH1 ARG   225     123.844  42.905  29.506  1.00  0.00           N  
ATOM   3565 HH11 ARG   225     124.595  42.258  29.701  1.00  0.00           H  
ATOM   3566 HH12 ARG   225     123.286  42.835  28.667  1.00  0.00           H  
ATOM   3567  NH2 ARG   225     122.446  44.465  30.182  1.00  0.00           N  
ATOM   3568 HH21 ARG   225     122.217  45.163  30.875  1.00  0.00           H  
ATOM   3569 HH22 ARG   225     121.877  44.288  29.366  1.00  0.00           H  
ATOM   3570  C   ARG   225     123.760  42.868  36.050  1.00  0.00           C  
ATOM   3571  O   ARG   225     122.521  42.749  36.041  1.00  0.00           O  
ATOM   3572  N   CYS   226     124.391  43.927  36.606  1.00  0.00           N  
ATOM   3573  H   CYS   226     125.394  43.963  36.725  1.00  0.00           H  
ATOM   3574  CA  CYS   226     123.630  45.178  36.916  1.00  0.00           C  
ATOM   3575  HA  CYS   226     122.684  45.060  37.445  1.00  0.00           H  
ATOM   3576  CB  CYS   226     124.587  46.072  37.794  1.00  0.00           C  
ATOM   3577  HB2 CYS   226     125.384  46.474  37.169  1.00  0.00           H  
ATOM   3578  HB3 CYS   226     123.987  46.937  38.075  1.00  0.00           H  
ATOM   3579  SG  CYS   226     125.244  45.187  39.243  1.00  0.00           S  
ATOM   3580  HG  CYS   226     126.126  44.317  38.744  1.00  0.00           H  
ATOM   3581  C   CYS   226     123.365  45.976  35.634  1.00  0.00           C  
ATOM   3582  O   CYS   226     124.318  46.014  34.858  1.00  0.00           O  
ATOM   3583  N   LEU   227     122.148  46.519  35.425  1.00  0.00           N  
ATOM   3584  H   LEU   227     121.432  46.321  36.110  1.00  0.00           H  
ATOM   3585  CA  LEU   227     121.825  47.535  34.446  1.00  0.00           C  
ATOM   3586  HA  LEU   227     120.808  47.821  34.716  1.00  0.00           H  
ATOM   3587  CB  LEU   227     122.770  48.797  34.707  1.00  0.00           C  
ATOM   3588  HB2 LEU   227     123.689  48.449  34.235  1.00  0.00           H  
ATOM   3589  HB3 LEU   227     122.420  49.636  34.107  1.00  0.00           H  
ATOM   3590  CG  LEU   227     122.992  49.461  36.081  1.00  0.00           C  
ATOM   3591  HG  LEU   227     123.068  48.693  36.851  1.00  0.00           H  
ATOM   3592  CD1 LEU   227     124.261  50.277  36.002  1.00  0.00           C  
ATOM   3593 HD11 LEU   227     124.168  51.092  35.285  1.00  0.00           H  
ATOM   3594 HD12 LEU   227     124.572  50.601  36.995  1.00  0.00           H  
ATOM   3595 HD13 LEU   227     125.024  49.644  35.549  1.00  0.00           H  
ATOM   3596  CD2 LEU   227     121.894  50.349  36.419  1.00  0.00           C  
ATOM   3597 HD21 LEU   227     121.013  49.708  36.367  1.00  0.00           H  
ATOM   3598 HD22 LEU   227     121.929  50.850  37.386  1.00  0.00           H  
ATOM   3599 HD23 LEU   227     121.812  51.125  35.658  1.00  0.00           H  
ATOM   3600  C   LEU   227     121.801  47.080  33.000  1.00  0.00           C  
ATOM   3601  O   LEU   227     122.274  46.080  32.469  1.00  0.00           O  
ATOM   3602  N   LEU   228     121.062  47.890  32.203  1.00  0.00           N  
ATOM   3603  H   LEU   228     120.465  48.621  32.563  1.00  0.00           H  
ATOM   3604  CA  LEU   228     121.046  47.799  30.758  1.00  0.00           C  
ATOM   3605  HA  LEU   228     120.890  46.777  30.414  1.00  0.00           H  
ATOM   3606  CB  LEU   228     119.880  48.745  30.281  1.00  0.00           C  
ATOM   3607  HB2 LEU   228     120.069  49.792  30.519  1.00  0.00           H  
ATOM   3608  HB3 LEU   228     119.843  48.762  29.192  1.00  0.00           H  
ATOM   3609  CG  LEU   228     118.472  48.333  30.741  1.00  0.00           C  
ATOM   3610  HG  LEU   228     118.351  48.280  31.823  1.00  0.00           H  
ATOM   3611  CD1 LEU   228     117.451  49.374  30.293  1.00  0.00           C  
ATOM   3612 HD11 LEU   228     117.379  49.478  29.211  1.00  0.00           H  
ATOM   3613 HD12 LEU   228     116.423  49.209  30.614  1.00  0.00           H  
ATOM   3614 HD13 LEU   228     117.765  50.302  30.771  1.00  0.00           H  
ATOM   3615  CD2 LEU   228     117.991  47.019  30.191  1.00  0.00           C  
ATOM   3616 HD21 LEU   228     118.675  46.251  30.552  1.00  0.00           H  
ATOM   3617 HD22 LEU   228     117.015  46.739  30.589  1.00  0.00           H  
ATOM   3618 HD23 LEU   228     118.014  46.997  29.102  1.00  0.00           H  
ATOM   3619  C   LEU   228     122.394  48.318  30.087  1.00  0.00           C  
ATOM   3620  O   LEU   228     122.789  47.754  29.088  1.00  0.00           O  
ATOM   3621  N   ASP   229     123.104  49.277  30.690  1.00  0.00           N  
ATOM   3622  H   ASP   229     122.616  49.811  31.395  1.00  0.00           H  
ATOM   3623  CA  ASP   229     124.423  49.676  30.237  1.00  0.00           C  
ATOM   3624  HA  ASP   229     124.463  50.349  29.381  1.00  0.00           H  
ATOM   3625  CB  ASP   229     125.080  50.567  31.264  1.00  0.00           C  
ATOM   3626  HB2 ASP   229     125.568  50.081  32.109  1.00  0.00           H  
ATOM   3627  HB3 ASP   229     125.941  50.993  30.747  1.00  0.00           H  
ATOM   3628  CG  ASP   229     124.259  51.749  31.913  1.00  0.00           C  
ATOM   3629  OD1 ASP   229     124.713  52.922  31.748  1.00  0.00           O  
ATOM   3630  OD2 ASP   229     123.169  51.486  32.522  1.00  0.00           O  
ATOM   3631  C   ASP   229     125.481  48.630  29.937  1.00  0.00           C  
ATOM   3632  O   ASP   229     125.575  47.579  30.617  1.00  0.00           O  
ATOM   3633  N   ASN   230     126.144  48.828  28.824  1.00  0.00           N  
ATOM   3634  H   ASN   230     125.899  49.691  28.359  1.00  0.00           H  
ATOM   3635  CA  ASN   230     127.314  48.063  28.424  1.00  0.00           C  
ATOM   3636  HA  ASN   230     127.086  46.997  28.411  1.00  0.00           H  
ATOM   3637  CB  ASN   230     127.669  48.392  26.962  1.00  0.00           C  
ATOM   3638  HB2 ASN   230     127.624  49.481  26.923  1.00  0.00           H  
ATOM   3639  HB3 ASN   230     128.609  47.938  26.647  1.00  0.00           H  
ATOM   3640  CG  ASN   230     126.674  47.909  25.913  1.00  0.00           C  
ATOM   3641  OD1 ASN   230     126.192  46.826  25.951  1.00  0.00           O  
ATOM   3642  ND2 ASN   230     126.341  48.659  24.896  1.00  0.00           N  
ATOM   3643 HD21 ASN   230     125.543  48.267  24.416  1.00  0.00           H  
ATOM   3644 HD22 ASN   230     126.809  49.533  24.708  1.00  0.00           H  
ATOM   3645  C   ASN   230     128.506  48.370  29.355  1.00  0.00           C  
ATOM   3646  O   ASN   230     128.530  49.419  30.092  1.00  0.00           O  
ATOM   3647  N   SER   231     129.440  47.410  29.433  1.00  0.00           N  
ATOM   3648  H   SER   231     129.379  46.612  28.817  1.00  0.00           H  
ATOM   3649  CA  SER   231     130.689  47.310  30.257  1.00  0.00           C  
ATOM   3650  HA  SER   231     131.282  46.406  30.121  1.00  0.00           H  
ATOM   3651  CB  SER   231     131.621  48.476  29.840  1.00  0.00           C  
ATOM   3652  HB2 SER   231     131.117  49.405  30.106  1.00  0.00           H  
ATOM   3653  HB3 SER   231     132.551  48.372  30.400  1.00  0.00           H  
ATOM   3654  OG  SER   231     131.925  48.659  28.517  1.00  0.00           O  
ATOM   3655  HG  SER   231     132.641  49.298  28.507  1.00  0.00           H  
ATOM   3656  C   SER   231     130.488  47.315  31.833  1.00  0.00           C  
ATOM   3657  O   SER   231     131.447  47.363  32.565  1.00  0.00           O  
ATOM   3658  N   SER   232     129.272  47.139  32.230  1.00  0.00           N  
ATOM   3659  H   SER   232     128.690  47.035  31.411  1.00  0.00           H  
ATOM   3660  CA  SER   232     128.730  46.899  33.585  1.00  0.00           C  
ATOM   3661  HA  SER   232     129.049  47.767  34.163  1.00  0.00           H  
ATOM   3662  CB  SER   232     127.167  46.870  33.501  1.00  0.00           C  
ATOM   3663  HB2 SER   232     126.672  47.570  32.827  1.00  0.00           H  
ATOM   3664  HB3 SER   232     126.725  45.889  33.329  1.00  0.00           H  
ATOM   3665  OG  SER   232     126.749  47.201  34.755  1.00  0.00           O  
ATOM   3666  HG  SER   232     125.868  46.819  34.759  1.00  0.00           H  
ATOM   3667  C   SER   232     129.202  45.725  34.384  1.00  0.00           C  
ATOM   3668  O   SER   232     129.762  44.761  33.883  1.00  0.00           O  
ATOM   3669  N   GLY   233     129.045  45.741  35.737  1.00  0.00           N  
ATOM   3670  H   GLY   233     128.553  46.490  36.204  1.00  0.00           H  
ATOM   3671  CA  GLY   233     129.521  44.679  36.585  1.00  0.00           C  
ATOM   3672  HA2 GLY   233     130.279  44.128  36.028  1.00  0.00           H  
ATOM   3673  HA3 GLY   233     129.793  45.005  37.589  1.00  0.00           H  
ATOM   3674  C   GLY   233     128.399  43.700  36.877  1.00  0.00           C  
ATOM   3675  O   GLY   233     127.234  44.053  36.704  1.00  0.00           O  
ATOM   3676  N   PHE   234     128.714  42.580  37.526  1.00  0.00           N  
ATOM   3677  H   PHE   234     129.692  42.406  37.703  1.00  0.00           H  
ATOM   3678  CA  PHE   234     127.698  41.605  37.932  1.00  0.00           C  
ATOM   3679  HA  PHE   234     126.729  41.946  37.569  1.00  0.00           H  
ATOM   3680  CB  PHE   234     127.997  40.248  37.282  1.00  0.00           C  
ATOM   3681  HB2 PHE   234     128.993  39.973  37.629  1.00  0.00           H  
ATOM   3682  HB3 PHE   234     127.191  39.561  37.538  1.00  0.00           H  
ATOM   3683  CG  PHE   234     127.995  40.296  35.748  1.00  0.00           C  
ATOM   3684  CD1 PHE   234     127.013  39.565  35.005  1.00  0.00           C  
ATOM   3685  HD1 PHE   234     126.227  39.047  35.535  1.00  0.00           H  
ATOM   3686  CE1 PHE   234     127.081  39.501  33.589  1.00  0.00           C  
ATOM   3687  HE1 PHE   234     126.429  38.840  33.037  1.00  0.00           H  
ATOM   3688  CZ  PHE   234     128.133  40.200  32.944  1.00  0.00           C  
ATOM   3689  HZ  PHE   234     128.156  40.188  31.864  1.00  0.00           H  
ATOM   3690  CE2 PHE   234     128.997  41.007  33.621  1.00  0.00           C  
ATOM   3691  HE2 PHE   234     129.884  41.340  33.103  1.00  0.00           H  
ATOM   3692  CD2 PHE   234     129.023  40.969  35.053  1.00  0.00           C  
ATOM   3693  HD2 PHE   234     129.872  41.356  35.598  1.00  0.00           H  
ATOM   3694  C   PHE   234     127.811  41.473  39.503  1.00  0.00           C  
ATOM   3695  O   PHE   234     128.764  42.016  40.130  1.00  0.00           O  
ATOM   3696  N   LEU   235     126.784  40.796  40.077  1.00  0.00           N  
ATOM   3697  H   LEU   235     126.087  40.396  39.465  1.00  0.00           H  
ATOM   3698  CA  LEU   235     126.864  40.247  41.426  1.00  0.00           C  
ATOM   3699  HA  LEU   235     127.900  40.383  41.737  1.00  0.00           H  
ATOM   3700  CB  LEU   235     125.966  40.955  42.392  1.00  0.00           C  
ATOM   3701  HB2 LEU   235     124.935  40.730  42.118  1.00  0.00           H  
ATOM   3702  HB3 LEU   235     126.192  40.568  43.385  1.00  0.00           H  
ATOM   3703  CG  LEU   235     126.141  42.509  42.443  1.00  0.00           C  
ATOM   3704  HG  LEU   235     126.059  42.870  41.418  1.00  0.00           H  
ATOM   3705  CD1 LEU   235     125.129  43.124  43.344  1.00  0.00           C  
ATOM   3706 HD11 LEU   235     125.413  42.941  44.380  1.00  0.00           H  
ATOM   3707 HD12 LEU   235     125.085  44.201  43.187  1.00  0.00           H  
ATOM   3708 HD13 LEU   235     124.189  42.641  43.075  1.00  0.00           H  
ATOM   3709  CD2 LEU   235     127.520  42.932  43.120  1.00  0.00           C  
ATOM   3710 HD21 LEU   235     127.844  42.163  43.821  1.00  0.00           H  
ATOM   3711 HD22 LEU   235     128.336  43.056  42.408  1.00  0.00           H  
ATOM   3712 HD23 LEU   235     127.498  43.928  43.564  1.00  0.00           H  
ATOM   3713  C   LEU   235     126.574  38.750  41.319  1.00  0.00           C  
ATOM   3714  O   LEU   235     125.627  38.361  40.669  1.00  0.00           O  
ATOM   3715  N   ALA   236     127.447  37.950  42.004  1.00  0.00           N  
ATOM   3716  H   ALA   236     128.185  38.336  42.574  1.00  0.00           H  
ATOM   3717  CA  ALA   236     127.249  36.480  42.049  1.00  0.00           C  
ATOM   3718  HA  ALA   236     126.891  36.243  41.047  1.00  0.00           H  
ATOM   3719  CB  ALA   236     128.605  35.695  42.211  1.00  0.00           C  
ATOM   3720  HB1 ALA   236     128.931  35.887  43.233  1.00  0.00           H  
ATOM   3721  HB2 ALA   236     128.453  34.643  41.972  1.00  0.00           H  
ATOM   3722  HB3 ALA   236     129.383  36.138  41.589  1.00  0.00           H  
ATOM   3723  C   ALA   236     126.211  36.065  43.014  1.00  0.00           C  
ATOM   3724  O   ALA   236     126.394  36.187  44.244  1.00  0.00           O  
ATOM   3725  N   MET   237     125.057  35.581  42.524  1.00  0.00           N  
ATOM   3726  H   MET   237     124.897  35.422  41.540  1.00  0.00           H  
ATOM   3727  CA  MET   237     123.945  35.260  43.382  1.00  0.00           C  
ATOM   3728  HA  MET   237     124.047  35.755  44.347  1.00  0.00           H  
ATOM   3729  CB  MET   237     122.766  35.920  42.718  1.00  0.00           C  
ATOM   3730  HB2 MET   237     122.547  35.595  41.701  1.00  0.00           H  
ATOM   3731  HB3 MET   237     121.898  35.612  43.300  1.00  0.00           H  
ATOM   3732  CG  MET   237     122.774  37.441  42.764  1.00  0.00           C  
ATOM   3733  HG2 MET   237     122.781  37.573  43.846  1.00  0.00           H  
ATOM   3734  HG3 MET   237     123.623  37.862  42.226  1.00  0.00           H  
ATOM   3735  SD  MET   237     121.242  38.274  42.239  1.00  0.00           S  
ATOM   3736  CE  MET   237     121.650  40.035  42.635  1.00  0.00           C  
ATOM   3737  HE1 MET   237     121.589  40.244  43.703  1.00  0.00           H  
ATOM   3738  HE2 MET   237     122.601  40.299  42.174  1.00  0.00           H  
ATOM   3739  HE3 MET   237     120.834  40.568  42.148  1.00  0.00           H  
ATOM   3740  C   MET   237     123.819  33.734  43.543  1.00  0.00           C  
ATOM   3741  O   MET   237     123.850  32.937  42.618  1.00  0.00           O  
ATOM   3742  N   ASN   238     123.586  33.320  44.796  1.00  0.00           N  
ATOM   3743  H   ASN   238     123.534  33.977  45.561  1.00  0.00           H  
ATOM   3744  CA  ASN   238     123.336  31.913  45.238  1.00  0.00           C  
ATOM   3745  HA  ASN   238     123.722  31.209  44.502  1.00  0.00           H  
ATOM   3746  CB  ASN   238     124.010  31.842  46.589  1.00  0.00           C  
ATOM   3747  HB2 ASN   238     125.086  31.951  46.451  1.00  0.00           H  
ATOM   3748  HB3 ASN   238     123.777  32.646  47.287  1.00  0.00           H  
ATOM   3749  CG  ASN   238     123.676  30.472  47.265  1.00  0.00           C  
ATOM   3750  OD1 ASN   238     123.581  29.436  46.616  1.00  0.00           O  
ATOM   3751  ND2 ASN   238     123.432  30.495  48.517  1.00  0.00           N  
ATOM   3752 HD21 ASN   238     123.264  29.612  48.978  1.00  0.00           H  
ATOM   3753 HD22 ASN   238     123.456  31.315  49.106  1.00  0.00           H  
ATOM   3754  C   ASN   238     121.838  31.642  45.308  1.00  0.00           C  
ATOM   3755  O   ASN   238     121.285  31.582  46.416  1.00  0.00           O  
ATOM   3756  N   PHE   239     121.132  31.573  44.142  1.00  0.00           N  
ATOM   3757  H   PHE   239     121.625  31.738  43.276  1.00  0.00           H  
ATOM   3758  CA  PHE   239     119.679  31.419  44.134  1.00  0.00           C  
ATOM   3759  HA  PHE   239     119.255  32.206  44.757  1.00  0.00           H  
ATOM   3760  CB  PHE   239     119.203  31.636  42.677  1.00  0.00           C  
ATOM   3761  HB2 PHE   239     120.026  31.298  42.047  1.00  0.00           H  
ATOM   3762  HB3 PHE   239     118.356  30.990  42.446  1.00  0.00           H  
ATOM   3763  CG  PHE   239     118.895  33.118  42.391  1.00  0.00           C  
ATOM   3764  CD1 PHE   239     117.813  33.798  42.953  1.00  0.00           C  
ATOM   3765  HD1 PHE   239     117.045  33.303  43.528  1.00  0.00           H  
ATOM   3766  CE1 PHE   239     117.645  35.174  42.771  1.00  0.00           C  
ATOM   3767  HE1 PHE   239     116.778  35.719  43.113  1.00  0.00           H  
ATOM   3768  CZ  PHE   239     118.499  35.888  41.899  1.00  0.00           C  
ATOM   3769  HZ  PHE   239     118.512  36.967  41.861  1.00  0.00           H  
ATOM   3770  CE2 PHE   239     119.617  35.199  41.487  1.00  0.00           C  
ATOM   3771  HE2 PHE   239     120.452  35.734  41.060  1.00  0.00           H  
ATOM   3772  CD2 PHE   239     119.871  33.861  41.711  1.00  0.00           C  
ATOM   3773  HD2 PHE   239     120.839  33.466  41.440  1.00  0.00           H  
ATOM   3774  C   PHE   239     119.220  30.072  44.615  1.00  0.00           C  
ATOM   3775  O   PHE   239     119.994  29.093  44.542  1.00  0.00           O  
ATOM   3776  N   GLN   240     118.072  30.002  45.242  1.00  0.00           N  
ATOM   3777  H   GLN   240     117.555  30.836  45.478  1.00  0.00           H  
ATOM   3778  CA  GLN   240     117.601  28.823  45.958  1.00  0.00           C  
ATOM   3779  HA  GLN   240     118.003  27.969  45.413  1.00  0.00           H  
ATOM   3780  CB  GLN   240     117.985  28.941  47.447  1.00  0.00           C  
ATOM   3781  HB2 GLN   240     119.052  29.147  47.534  1.00  0.00           H  
ATOM   3782  HB3 GLN   240     117.439  29.731  47.964  1.00  0.00           H  
ATOM   3783  CG  GLN   240     117.701  27.633  48.239  1.00  0.00           C  
ATOM   3784  HG2 GLN   240     116.684  27.524  48.615  1.00  0.00           H  
ATOM   3785  HG3 GLN   240     117.917  26.751  47.635  1.00  0.00           H  
ATOM   3786  CD  GLN   240     118.678  27.467  49.417  1.00  0.00           C  
ATOM   3787  OE1 GLN   240     119.145  28.453  50.056  1.00  0.00           O  
ATOM   3788  NE2 GLN   240     119.105  26.305  49.809  1.00  0.00           N  
ATOM   3789 HE21 GLN   240     119.777  26.208  50.556  1.00  0.00           H  
ATOM   3790 HE22 GLN   240     118.563  25.482  49.589  1.00  0.00           H  
ATOM   3791  C   GLN   240     116.017  28.958  45.808  1.00  0.00           C  
ATOM   3792  O   GLN   240     115.369  30.000  46.068  1.00  0.00           O  
ATOM   3793  N   GLY   241     115.523  27.972  45.003  1.00  0.00           N  
ATOM   3794  H   GLY   241     116.207  27.283  44.725  1.00  0.00           H  
ATOM   3795  CA  GLY   241     114.187  28.002  44.422  1.00  0.00           C  
ATOM   3796  HA2 GLY   241     113.464  28.365  45.152  1.00  0.00           H  
ATOM   3797  HA3 GLY   241     114.184  28.626  43.528  1.00  0.00           H  
ATOM   3798  C   GLY   241     113.717  26.622  43.941  1.00  0.00           C  
ATOM   3799  O   GLY   241     114.040  25.645  44.531  1.00  0.00           O  
ATOM   3800  N   LYS   242     112.843  26.592  42.986  1.00  0.00           N  
ATOM   3801  H   LYS   242     112.575  27.481  42.588  1.00  0.00           H  
ATOM   3802  CA  LYS   242     111.996  25.470  42.549  1.00  0.00           C  
ATOM   3803  HA  LYS   242     112.556  24.535  42.532  1.00  0.00           H  
ATOM   3804  CB  LYS   242     110.898  25.305  43.692  1.00  0.00           C  
ATOM   3805  HB2 LYS   242     110.330  24.436  43.359  1.00  0.00           H  
ATOM   3806  HB3 LYS   242     111.399  25.076  44.633  1.00  0.00           H  
ATOM   3807  CG  LYS   242     109.951  26.504  43.832  1.00  0.00           C  
ATOM   3808  HG2 LYS   242     110.390  27.397  44.278  1.00  0.00           H  
ATOM   3809  HG3 LYS   242     109.544  26.758  42.854  1.00  0.00           H  
ATOM   3810  CD  LYS   242     108.707  26.055  44.647  1.00  0.00           C  
ATOM   3811  HD2 LYS   242     108.110  25.277  44.171  1.00  0.00           H  
ATOM   3812  HD3 LYS   242     108.994  25.589  45.589  1.00  0.00           H  
ATOM   3813  CE  LYS   242     107.779  27.202  45.140  1.00  0.00           C  
ATOM   3814  HE2 LYS   242     108.342  28.064  45.497  1.00  0.00           H  
ATOM   3815  HE3 LYS   242     107.153  27.650  44.367  1.00  0.00           H  
ATOM   3816  NZ  LYS   242     106.833  26.753  46.218  1.00  0.00           N  
ATOM   3817  HZ1 LYS   242     107.339  26.431  47.031  1.00  0.00           H  
ATOM   3818  HZ2 LYS   242     106.279  27.554  46.487  1.00  0.00           H  
ATOM   3819  HZ3 LYS   242     106.281  26.004  45.826  1.00  0.00           H  
ATOM   3820  C   LYS   242     111.283  25.652  41.226  1.00  0.00           C  
ATOM   3821  O   LYS   242     111.529  26.648  40.564  1.00  0.00           O  
ATOM   3822  N   LEU   243     110.481  24.656  40.786  1.00  0.00           N  
ATOM   3823  H   LEU   243     110.454  23.815  41.345  1.00  0.00           H  
ATOM   3824  CA  LEU   243     109.606  24.588  39.649  1.00  0.00           C  
ATOM   3825  HA  LEU   243     109.616  25.528  39.097  1.00  0.00           H  
ATOM   3826  CB  LEU   243     110.024  23.420  38.699  1.00  0.00           C  
ATOM   3827  HB2 LEU   243     111.042  23.451  38.310  1.00  0.00           H  
ATOM   3828  HB3 LEU   243     110.222  22.561  39.340  1.00  0.00           H  
ATOM   3829  CG  LEU   243     109.147  23.157  37.496  1.00  0.00           C  
ATOM   3830  HG  LEU   243     108.169  22.961  37.935  1.00  0.00           H  
ATOM   3831  CD1 LEU   243     109.008  24.410  36.619  1.00  0.00           C  
ATOM   3832 HD11 LEU   243     109.978  24.691  36.209  1.00  0.00           H  
ATOM   3833 HD12 LEU   243     108.300  24.186  35.822  1.00  0.00           H  
ATOM   3834 HD13 LEU   243     108.636  25.316  37.098  1.00  0.00           H  
ATOM   3835  CD2 LEU   243     109.629  22.064  36.484  1.00  0.00           C  
ATOM   3836 HD21 LEU   243     109.083  22.224  35.554  1.00  0.00           H  
ATOM   3837 HD22 LEU   243     110.694  22.265  36.375  1.00  0.00           H  
ATOM   3838 HD23 LEU   243     109.485  21.078  36.925  1.00  0.00           H  
ATOM   3839  C   LEU   243     108.159  24.353  40.194  1.00  0.00           C  
ATOM   3840  O   LEU   243     108.031  23.410  40.944  1.00  0.00           O  
ATOM   3841  N   LYS   244     107.125  25.122  39.699  1.00  0.00           N  
ATOM   3842  H   LYS   244     107.413  25.916  39.145  1.00  0.00           H  
ATOM   3843  CA  LYS   244     105.710  24.818  39.946  1.00  0.00           C  
ATOM   3844  HA  LYS   244     105.564  23.926  40.556  1.00  0.00           H  
ATOM   3845  CB  LYS   244     105.027  26.034  40.530  1.00  0.00           C  
ATOM   3846  HB2 LYS   244     105.327  26.908  39.951  1.00  0.00           H  
ATOM   3847  HB3 LYS   244     103.940  25.967  40.503  1.00  0.00           H  
ATOM   3848  CG  LYS   244     105.434  26.275  42.017  1.00  0.00           C  
ATOM   3849  HG2 LYS   244     105.243  25.376  42.603  1.00  0.00           H  
ATOM   3850  HG3 LYS   244     106.513  26.416  42.080  1.00  0.00           H  
ATOM   3851  CD  LYS   244     104.683  27.460  42.668  1.00  0.00           C  
ATOM   3852  HD2 LYS   244     105.109  27.687  43.646  1.00  0.00           H  
ATOM   3853  HD3 LYS   244     104.883  28.416  42.184  1.00  0.00           H  
ATOM   3854  CE  LYS   244     103.144  27.277  42.787  1.00  0.00           C  
ATOM   3855  HE2 LYS   244     102.593  28.211  42.676  1.00  0.00           H  
ATOM   3856  HE3 LYS   244     102.855  26.629  41.960  1.00  0.00           H  
ATOM   3857  NZ  LYS   244     102.614  26.612  44.033  1.00  0.00           N  
ATOM   3858  HZ1 LYS   244     102.504  27.282  44.782  1.00  0.00           H  
ATOM   3859  HZ2 LYS   244     101.743  26.104  43.983  1.00  0.00           H  
ATOM   3860  HZ3 LYS   244     103.245  25.997  44.527  1.00  0.00           H  
ATOM   3861  C   LYS   244     105.012  24.300  38.638  1.00  0.00           C  
ATOM   3862  O   LYS   244     105.703  24.239  37.588  1.00  0.00           O  
ATOM   3863  N   TYR   245     103.665  24.022  38.575  1.00  0.00           N  
ATOM   3864  H   TYR   245     103.133  23.969  39.431  1.00  0.00           H  
ATOM   3865  CA  TYR   245     103.169  23.367  37.343  1.00  0.00           C  
ATOM   3866  HA  TYR   245     103.767  23.608  36.464  1.00  0.00           H  
ATOM   3867  CB  TYR   245     103.113  21.844  37.529  1.00  0.00           C  
ATOM   3868  HB2 TYR   245     102.276  21.570  38.172  1.00  0.00           H  
ATOM   3869  HB3 TYR   245     103.048  21.343  36.564  1.00  0.00           H  
ATOM   3870  CG  TYR   245     104.286  21.120  38.170  1.00  0.00           C  
ATOM   3871  CD1 TYR   245     104.570  21.242  39.558  1.00  0.00           C  
ATOM   3872  HD1 TYR   245     103.834  21.810  40.107  1.00  0.00           H  
ATOM   3873  CE1 TYR   245     105.787  20.727  40.048  1.00  0.00           C  
ATOM   3874  HE1 TYR   245     106.082  20.889  41.074  1.00  0.00           H  
ATOM   3875  CZ  TYR   245     106.641  20.007  39.220  1.00  0.00           C  
ATOM   3876  OH  TYR   245     107.888  19.531  39.655  1.00  0.00           O  
ATOM   3877  HH  TYR   245     108.061  19.886  40.530  1.00  0.00           H  
ATOM   3878  CE2 TYR   245     106.268  19.670  37.930  1.00  0.00           C  
ATOM   3879  HE2 TYR   245     106.865  19.022  37.305  1.00  0.00           H  
ATOM   3880  CD2 TYR   245     105.131  20.290  37.417  1.00  0.00           C  
ATOM   3881  HD2 TYR   245     104.845  20.017  36.412  1.00  0.00           H  
ATOM   3882  C   TYR   245     101.777  23.955  36.984  1.00  0.00           C  
ATOM   3883  O   TYR   245     100.834  23.215  36.658  1.00  0.00           O  
ATOM   3884  N   LEU   246     101.693  25.238  36.948  1.00  0.00           N  
ATOM   3885  H   LEU   246     102.469  25.787  37.289  1.00  0.00           H  
ATOM   3886  CA  LEU   246     100.491  25.995  36.699  1.00  0.00           C  
ATOM   3887  HA  LEU   246      99.593  25.467  37.017  1.00  0.00           H  
ATOM   3888  CB  LEU   246     100.535  27.280  37.604  1.00  0.00           C  
ATOM   3889  HB2 LEU   246     101.337  27.807  37.087  1.00  0.00           H  
ATOM   3890  HB3 LEU   246      99.550  27.737  37.512  1.00  0.00           H  
ATOM   3891  CG  LEU   246     100.881  26.989  39.155  1.00  0.00           C  
ATOM   3892  HG  LEU   246     101.700  26.289  39.313  1.00  0.00           H  
ATOM   3893  CD1 LEU   246     101.049  28.276  39.887  1.00  0.00           C  
ATOM   3894 HD11 LEU   246     101.287  27.983  40.909  1.00  0.00           H  
ATOM   3895 HD12 LEU   246     101.934  28.734  39.444  1.00  0.00           H  
ATOM   3896 HD13 LEU   246     100.155  28.898  39.866  1.00  0.00           H  
ATOM   3897  CD2 LEU   246      99.556  26.332  39.675  1.00  0.00           C  
ATOM   3898 HD21 LEU   246      99.747  26.075  40.717  1.00  0.00           H  
ATOM   3899 HD22 LEU   246      98.724  27.012  39.492  1.00  0.00           H  
ATOM   3900 HD23 LEU   246      99.374  25.411  39.121  1.00  0.00           H  
ATOM   3901  C   LEU   246     100.406  26.482  35.222  1.00  0.00           C  
ATOM   3902  O   LEU   246      99.557  27.285  34.863  1.00  0.00           O  
ATOM   3903  N   HIE   247     101.257  26.004  34.388  1.00  0.00           N  
ATOM   3904  H   HIE   247     101.905  25.293  34.696  1.00  0.00           H  
ATOM   3905  CA  HIE   247     101.292  26.270  32.954  1.00  0.00           C  
ATOM   3906  HA  HIE   247     100.941  27.292  32.815  1.00  0.00           H  
ATOM   3907  CB  HIE   247     102.753  26.086  32.348  1.00  0.00           C  
ATOM   3908  HB2 HIE   247     102.711  26.332  31.287  1.00  0.00           H  
ATOM   3909  HB3 HIE   247     103.367  26.834  32.851  1.00  0.00           H  
ATOM   3910  CG  HIE   247     103.343  24.778  32.600  1.00  0.00           C  
ATOM   3911  ND1 HIE   247     103.945  24.318  33.728  1.00  0.00           N  
ATOM   3912  CE1 HIE   247     104.369  23.122  33.484  1.00  0.00           C  
ATOM   3913  HE1 HIE   247     104.586  22.353  34.211  1.00  0.00           H  
ATOM   3914  NE2 HIE   247     104.115  22.778  32.279  1.00  0.00           N  
ATOM   3915  HE2 HIE   247     104.041  21.827  31.946  1.00  0.00           H  
ATOM   3916  CD2 HIE   247     103.472  23.773  31.654  1.00  0.00           C  
ATOM   3917  HD2 HIE   247     102.931  23.619  30.731  1.00  0.00           H  
ATOM   3918  C   HIE   247     100.184  25.405  32.221  1.00  0.00           C  
ATOM   3919  O   HIE   247      99.768  24.383  32.730  1.00  0.00           O  
ATOM   3920  N   GLY   248      99.759  25.754  31.025  1.00  0.00           N  
ATOM   3921  H   GLY   248     100.285  26.521  30.631  1.00  0.00           H  
ATOM   3922  CA  GLY   248      98.724  25.238  30.168  1.00  0.00           C  
ATOM   3923  HA2 GLY   248      97.836  24.918  30.712  1.00  0.00           H  
ATOM   3924  HA3 GLY   248      98.483  25.946  29.374  1.00  0.00           H  
ATOM   3925  C   GLY   248      99.203  24.077  29.348  1.00  0.00           C  
ATOM   3926  O   GLY   248     100.308  23.504  29.572  1.00  0.00           O  
ATOM   3927  N   GLN   249      98.467  23.795  28.199  1.00  0.00           N  
ATOM   3928  H   GLN   249      97.647  24.337  27.967  1.00  0.00           H  
ATOM   3929  CA  GLN   249      99.086  23.043  27.120  1.00  0.00           C  
ATOM   3930  HA  GLN   249      99.600  22.177  27.536  1.00  0.00           H  
ATOM   3931  CB  GLN   249      97.885  22.530  26.315  1.00  0.00           C  
ATOM   3932  HB2 GLN   249      97.123  22.163  27.002  1.00  0.00           H  
ATOM   3933  HB3 GLN   249      97.492  23.311  25.664  1.00  0.00           H  
ATOM   3934  CG  GLN   249      98.188  21.372  25.379  1.00  0.00           C  
ATOM   3935  HG2 GLN   249      97.211  21.035  25.033  1.00  0.00           H  
ATOM   3936  HG3 GLN   249      98.748  21.866  24.586  1.00  0.00           H  
ATOM   3937  CD  GLN   249      98.865  20.177  26.030  1.00  0.00           C  
ATOM   3938  OE1 GLN   249      98.813  19.938  27.225  1.00  0.00           O  
ATOM   3939  NE2 GLN   249      99.541  19.313  25.303  1.00  0.00           N  
ATOM   3940 HE21 GLN   249      99.683  18.387  25.680  1.00  0.00           H  
ATOM   3941 HE22 GLN   249      99.284  19.271  24.327  1.00  0.00           H  
ATOM   3942  C   GLN   249     100.146  23.825  26.247  1.00  0.00           C  
ATOM   3943  O   GLN   249     101.121  23.268  25.761  1.00  0.00           O  
ATOM   3944  N   LYS   250     100.022  25.176  26.172  1.00  0.00           N  
ATOM   3945  H   LYS   250      99.166  25.603  26.498  1.00  0.00           H  
ATOM   3946  CA  LYS   250     101.047  26.132  25.605  1.00  0.00           C  
ATOM   3947  HA  LYS   250     101.219  25.803  24.580  1.00  0.00           H  
ATOM   3948  CB  LYS   250     100.396  27.518  25.517  1.00  0.00           C  
ATOM   3949  HB2 LYS   250      99.829  27.687  26.433  1.00  0.00           H  
ATOM   3950  HB3 LYS   250     101.135  28.318  25.534  1.00  0.00           H  
ATOM   3951  CG  LYS   250      99.419  27.829  24.399  1.00  0.00           C  
ATOM   3952  HG2 LYS   250      99.921  27.930  23.436  1.00  0.00           H  
ATOM   3953  HG3 LYS   250      98.694  27.032  24.233  1.00  0.00           H  
ATOM   3954  CD  LYS   250      98.679  29.169  24.592  1.00  0.00           C  
ATOM   3955  HD2 LYS   250      99.195  30.048  24.206  1.00  0.00           H  
ATOM   3956  HD3 LYS   250      97.810  29.038  23.947  1.00  0.00           H  
ATOM   3957  CE  LYS   250      97.971  29.334  25.976  1.00  0.00           C  
ATOM   3958  HE2 LYS   250      97.391  28.434  26.181  1.00  0.00           H  
ATOM   3959  HE3 LYS   250      98.871  29.385  26.589  1.00  0.00           H  
ATOM   3960  NZ  LYS   250      97.224  30.624  26.128  1.00  0.00           N  
ATOM   3961  HZ1 LYS   250      97.787  31.332  25.680  1.00  0.00           H  
ATOM   3962  HZ2 LYS   250      96.262  30.492  25.849  1.00  0.00           H  
ATOM   3963  HZ3 LYS   250      97.308  30.895  27.097  1.00  0.00           H  
ATOM   3964  C   LYS   250     102.438  26.134  26.243  1.00  0.00           C  
ATOM   3965  O   LYS   250     102.553  25.606  27.359  1.00  0.00           O  
ATOM   3966  N   LYS   251     103.518  26.515  25.544  1.00  0.00           N  
ATOM   3967  H   LYS   251     103.289  26.886  24.633  1.00  0.00           H  
ATOM   3968  CA  LYS   251     105.016  26.617  26.056  1.00  0.00           C  
ATOM   3969  HA  LYS   251     105.037  26.728  27.140  1.00  0.00           H  
ATOM   3970  CB  LYS   251     105.817  25.359  25.702  1.00  0.00           C  
ATOM   3971  HB2 LYS   251     105.637  25.112  24.655  1.00  0.00           H  
ATOM   3972  HB3 LYS   251     106.844  25.593  25.982  1.00  0.00           H  
ATOM   3973  CG  LYS   251     105.480  24.121  26.510  1.00  0.00           C  
ATOM   3974  HG2 LYS   251     105.584  24.165  27.594  1.00  0.00           H  
ATOM   3975  HG3 LYS   251     104.462  23.769  26.346  1.00  0.00           H  
ATOM   3976  CD  LYS   251     106.354  22.996  25.923  1.00  0.00           C  
ATOM   3977  HD2 LYS   251     106.117  22.725  24.894  1.00  0.00           H  
ATOM   3978  HD3 LYS   251     107.377  23.369  25.876  1.00  0.00           H  
ATOM   3979  CE  LYS   251     106.221  21.785  26.762  1.00  0.00           C  
ATOM   3980  HE2 LYS   251     107.098  21.141  26.692  1.00  0.00           H  
ATOM   3981  HE3 LYS   251     106.159  22.058  27.815  1.00  0.00           H  
ATOM   3982  NZ  LYS   251     104.987  21.111  26.373  1.00  0.00           N  
ATOM   3983  HZ1 LYS   251     104.928  20.192  26.787  1.00  0.00           H  
ATOM   3984  HZ2 LYS   251     104.205  21.630  26.745  1.00  0.00           H  
ATOM   3985  HZ3 LYS   251     104.952  21.057  25.365  1.00  0.00           H  
ATOM   3986  C   LYS   251     105.776  27.818  25.452  1.00  0.00           C  
ATOM   3987  O   LYS   251     106.921  28.077  25.949  1.00  0.00           O  
ATOM   3988  N   LYS   252     105.130  28.659  24.633  1.00  0.00           N  
ATOM   3989  H   LYS   252     104.217  28.472  24.245  1.00  0.00           H  
ATOM   3990  CA  LYS   252     105.770  29.883  24.029  1.00  0.00           C  
ATOM   3991  HA  LYS   252     106.797  30.018  24.370  1.00  0.00           H  
ATOM   3992  CB  LYS   252     105.879  29.760  22.504  1.00  0.00           C  
ATOM   3993  HB2 LYS   252     104.866  29.492  22.204  1.00  0.00           H  
ATOM   3994  HB3 LYS   252     106.113  30.757  22.132  1.00  0.00           H  
ATOM   3995  CG  LYS   252     106.761  28.667  21.897  1.00  0.00           C  
ATOM   3996  HG2 LYS   252     106.527  27.666  22.260  1.00  0.00           H  
ATOM   3997  HG3 LYS   252     106.629  28.500  20.828  1.00  0.00           H  
ATOM   3998  CD  LYS   252     108.265  28.897  22.124  1.00  0.00           C  
ATOM   3999  HD2 LYS   252     108.525  28.818  23.180  1.00  0.00           H  
ATOM   4000  HD3 LYS   252     108.904  28.218  21.559  1.00  0.00           H  
ATOM   4001  CE  LYS   252     108.744  30.303  21.600  1.00  0.00           C  
ATOM   4002  HE2 LYS   252     108.483  30.404  20.546  1.00  0.00           H  
ATOM   4003  HE3 LYS   252     108.194  31.103  22.097  1.00  0.00           H  
ATOM   4004  NZ  LYS   252     110.208  30.488  21.883  1.00  0.00           N  
ATOM   4005  HZ1 LYS   252     110.870  29.869  21.437  1.00  0.00           H  
ATOM   4006  HZ2 LYS   252     110.533  31.374  21.525  1.00  0.00           H  
ATOM   4007  HZ3 LYS   252     110.526  30.351  22.832  1.00  0.00           H  
ATOM   4008  C   LYS   252     104.895  31.041  24.554  1.00  0.00           C  
ATOM   4009  O   LYS   252     103.663  30.927  24.546  1.00  0.00           O  
ATOM   4010  N   GLY   253     105.515  32.127  24.988  1.00  0.00           N  
ATOM   4011  H   GLY   253     106.441  32.253  24.604  1.00  0.00           H  
ATOM   4012  CA  GLY   253     104.740  33.299  25.300  1.00  0.00           C  
ATOM   4013  HA2 GLY   253     104.825  33.959  24.437  1.00  0.00           H  
ATOM   4014  HA3 GLY   253     103.678  33.058  25.341  1.00  0.00           H  
ATOM   4015  C   GLY   253     105.145  33.992  26.617  1.00  0.00           C  
ATOM   4016  O   GLY   253     106.133  33.627  27.310  1.00  0.00           O  
ATOM   4017  N   LYS   254     104.234  34.915  27.039  1.00  0.00           N  
ATOM   4018  H   LYS   254     103.539  35.177  26.354  1.00  0.00           H  
ATOM   4019  CA  LYS   254     104.277  35.647  28.325  1.00  0.00           C  
ATOM   4020  HA  LYS   254     104.759  34.971  29.031  1.00  0.00           H  
ATOM   4021  CB  LYS   254     105.108  36.924  28.155  1.00  0.00           C  
ATOM   4022  HB2 LYS   254     105.272  37.386  29.129  1.00  0.00           H  
ATOM   4023  HB3 LYS   254     106.080  36.673  27.730  1.00  0.00           H  
ATOM   4024  CG  LYS   254     104.507  37.980  27.204  1.00  0.00           C  
ATOM   4025  HG2 LYS   254     104.409  37.651  26.169  1.00  0.00           H  
ATOM   4026  HG3 LYS   254     103.522  38.260  27.577  1.00  0.00           H  
ATOM   4027  CD  LYS   254     105.411  39.234  27.101  1.00  0.00           C  
ATOM   4028  HD2 LYS   254     104.696  39.942  26.682  1.00  0.00           H  
ATOM   4029  HD3 LYS   254     105.614  39.682  28.073  1.00  0.00           H  
ATOM   4030  CE  LYS   254     106.664  39.074  26.298  1.00  0.00           C  
ATOM   4031  HE2 LYS   254     107.576  38.872  26.860  1.00  0.00           H  
ATOM   4032  HE3 LYS   254     106.503  38.189  25.681  1.00  0.00           H  
ATOM   4033  NZ  LYS   254     106.811  40.266  25.406  1.00  0.00           N  
ATOM   4034  HZ1 LYS   254     107.169  41.083  25.879  1.00  0.00           H  
ATOM   4035  HZ2 LYS   254     107.519  40.025  24.727  1.00  0.00           H  
ATOM   4036  HZ3 LYS   254     105.994  40.501  24.860  1.00  0.00           H  
ATOM   4037  C   LYS   254     102.845  35.930  28.956  1.00  0.00           C  
ATOM   4038  O   LYS   254     102.726  36.825  29.832  1.00  0.00           O  
ATOM   4039  N   ASP   255     101.806  35.236  28.515  1.00  0.00           N  
ATOM   4040  H   ASP   255     101.923  34.796  27.614  1.00  0.00           H  
ATOM   4041  CA  ASP   255     100.579  35.116  29.192  1.00  0.00           C  
ATOM   4042  HA  ASP   255     100.303  36.137  29.455  1.00  0.00           H  
ATOM   4043  CB  ASP   255      99.462  34.696  28.292  1.00  0.00           C  
ATOM   4044  HB2 ASP   255      99.295  35.435  27.508  1.00  0.00           H  
ATOM   4045  HB3 ASP   255      99.796  33.786  27.793  1.00  0.00           H  
ATOM   4046  CG  ASP   255      98.130  34.509  29.053  1.00  0.00           C  
ATOM   4047  OD1 ASP   255      97.651  33.391  29.152  1.00  0.00           O  
ATOM   4048  OD2 ASP   255      97.518  35.470  29.538  1.00  0.00           O  
ATOM   4049  C   ASP   255     100.728  34.276  30.449  1.00  0.00           C  
ATOM   4050  O   ASP   255     101.672  33.459  30.517  1.00  0.00           O  
ATOM   4051  N   GLY   256      99.922  34.420  31.463  1.00  0.00           N  
ATOM   4052  H   GLY   256      99.234  35.159  31.471  1.00  0.00           H  
ATOM   4053  CA  GLY   256     100.073  33.630  32.678  1.00  0.00           C  
ATOM   4054  HA2 GLY   256     101.105  33.813  32.979  1.00  0.00           H  
ATOM   4055  HA3 GLY   256      99.374  34.015  33.421  1.00  0.00           H  
ATOM   4056  C   GLY   256      99.868  32.128  32.458  1.00  0.00           C  
ATOM   4057  O   GLY   256     100.270  31.399  33.338  1.00  0.00           O  
ATOM   4058  N   SER   257      99.218  31.739  31.394  1.00  0.00           N  
ATOM   4059  H   SER   257      98.754  32.413  30.802  1.00  0.00           H  
ATOM   4060  CA  SER   257      99.207  30.319  30.893  1.00  0.00           C  
ATOM   4061  HA  SER   257      98.826  29.722  31.722  1.00  0.00           H  
ATOM   4062  CB  SER   257      98.186  30.212  29.706  1.00  0.00           C  
ATOM   4063  HB2 SER   257      98.187  29.235  29.224  1.00  0.00           H  
ATOM   4064  HB3 SER   257      97.156  30.402  30.008  1.00  0.00           H  
ATOM   4065  OG  SER   257      98.563  31.136  28.646  1.00  0.00           O  
ATOM   4066  HG  SER   257      98.142  31.980  28.827  1.00  0.00           H  
ATOM   4067  C   SER   257     100.616  29.724  30.584  1.00  0.00           C  
ATOM   4068  O   SER   257     100.672  28.505  30.594  1.00  0.00           O  
ATOM   4069  N   ILE   258     101.722  30.534  30.538  1.00  0.00           N  
ATOM   4070  H   ILE   258     101.681  31.541  30.607  1.00  0.00           H  
ATOM   4071  CA  ILE   258     102.960  29.956  30.155  1.00  0.00           C  
ATOM   4072  HA  ILE   258     102.836  28.879  30.040  1.00  0.00           H  
ATOM   4073  CB  ILE   258     103.354  30.444  28.720  1.00  0.00           C  
ATOM   4074  HB  ILE   258     103.645  31.494  28.758  1.00  0.00           H  
ATOM   4075  CG2 ILE   258     104.633  29.751  28.388  1.00  0.00           C  
ATOM   4076 HG21 ILE   258     104.350  28.699  28.419  1.00  0.00           H  
ATOM   4077 HG22 ILE   258     104.985  30.012  27.390  1.00  0.00           H  
ATOM   4078 HG23 ILE   258     105.473  30.033  29.024  1.00  0.00           H  
ATOM   4079  CG1 ILE   258     102.240  30.190  27.703  1.00  0.00           C  
ATOM   4080 HG12 ILE   258     102.599  29.824  26.741  1.00  0.00           H  
ATOM   4081 HG13 ILE   258     101.570  29.397  28.035  1.00  0.00           H  
ATOM   4082  CD1 ILE   258     101.590  31.479  27.352  1.00  0.00           C  
ATOM   4083 HD11 ILE   258     102.274  32.130  26.808  1.00  0.00           H  
ATOM   4084 HD12 ILE   258     100.689  31.364  26.749  1.00  0.00           H  
ATOM   4085 HD13 ILE   258     101.303  32.003  28.264  1.00  0.00           H  
ATOM   4086  C   ILE   258     104.055  30.196  31.270  1.00  0.00           C  
ATOM   4087  O   ILE   258     105.218  29.729  31.303  1.00  0.00           O  
ATOM   4088  N   LEU   259     103.608  30.683  32.433  1.00  0.00           N  
ATOM   4089  H   LEU   259     102.633  30.921  32.539  1.00  0.00           H  
ATOM   4090  CA  LEU   259     104.388  30.785  33.668  1.00  0.00           C  
ATOM   4091  HA  LEU   259     105.440  30.920  33.417  1.00  0.00           H  
ATOM   4092  CB  LEU   259     104.074  32.102  34.398  1.00  0.00           C  
ATOM   4093  HB2 LEU   259     104.319  32.883  33.678  1.00  0.00           H  
ATOM   4094  HB3 LEU   259     102.993  32.056  34.531  1.00  0.00           H  
ATOM   4095  CG  LEU   259     104.977  32.255  35.641  1.00  0.00           C  
ATOM   4096  HG  LEU   259     105.056  31.361  36.261  1.00  0.00           H  
ATOM   4097  CD1 LEU   259     106.423  32.625  35.349  1.00  0.00           C  
ATOM   4098 HD11 LEU   259     106.975  32.941  36.234  1.00  0.00           H  
ATOM   4099 HD12 LEU   259     106.969  31.867  34.787  1.00  0.00           H  
ATOM   4100 HD13 LEU   259     106.308  33.513  34.727  1.00  0.00           H  
ATOM   4101  CD2 LEU   259     104.482  33.334  36.617  1.00  0.00           C  
ATOM   4102 HD21 LEU   259     104.524  34.310  36.133  1.00  0.00           H  
ATOM   4103 HD22 LEU   259     103.447  33.149  36.906  1.00  0.00           H  
ATOM   4104 HD23 LEU   259     105.081  33.406  37.524  1.00  0.00           H  
ATOM   4105  C   LEU   259     104.254  29.533  34.536  1.00  0.00           C  
ATOM   4106  O   LEU   259     103.162  29.418  35.100  1.00  0.00           O  
ATOM   4107  N   PRO   260     105.288  28.661  34.736  1.00  0.00           N  
ATOM   4108  CD  PRO   260     106.597  28.602  34.065  1.00  0.00           C  
ATOM   4109  HD2 PRO   260     107.130  29.552  34.106  1.00  0.00           H  
ATOM   4110  HD3 PRO   260     106.362  28.320  33.039  1.00  0.00           H  
ATOM   4111  CG  PRO   260     107.464  27.582  34.824  1.00  0.00           C  
ATOM   4112  HG2 PRO   260     108.214  28.086  35.434  1.00  0.00           H  
ATOM   4113  HG3 PRO   260     107.829  26.939  34.023  1.00  0.00           H  
ATOM   4114  CB  PRO   260     106.462  26.775  35.672  1.00  0.00           C  
ATOM   4115  HB2 PRO   260     106.913  26.508  36.628  1.00  0.00           H  
ATOM   4116  HB3 PRO   260     106.285  25.897  35.051  1.00  0.00           H  
ATOM   4117  CA  PRO   260     105.191  27.558  35.781  1.00  0.00           C  
ATOM   4118  HA  PRO   260     104.414  26.857  35.475  1.00  0.00           H  
ATOM   4119  C   PRO   260     104.826  27.888  37.282  1.00  0.00           C  
ATOM   4120  O   PRO   260     103.919  27.257  37.841  1.00  0.00           O  
ATOM   4121  N   PRO   261     105.442  28.942  37.956  1.00  0.00           N  
ATOM   4122  CD  PRO   261     104.797  29.540  39.107  1.00  0.00           C  
ATOM   4123  HD2 PRO   261     104.484  28.739  39.777  1.00  0.00           H  
ATOM   4124  HD3 PRO   261     103.935  30.118  38.774  1.00  0.00           H  
ATOM   4125  CG  PRO   261     105.780  30.504  39.779  1.00  0.00           C  
ATOM   4126  HG2 PRO   261     106.393  30.007  40.531  1.00  0.00           H  
ATOM   4127  HG3 PRO   261     105.264  31.370  40.195  1.00  0.00           H  
ATOM   4128  CB  PRO   261     106.670  30.825  38.639  1.00  0.00           C  
ATOM   4129  HB2 PRO   261     107.667  31.173  38.909  1.00  0.00           H  
ATOM   4130  HB3 PRO   261     106.125  31.651  38.181  1.00  0.00           H  
ATOM   4131  CA  PRO   261     106.660  29.575  37.751  1.00  0.00           C  
ATOM   4132  HA  PRO   261     106.836  29.734  36.688  1.00  0.00           H  
ATOM   4133  C   PRO   261     107.855  28.749  38.151  1.00  0.00           C  
ATOM   4134  O   PRO   261     107.699  27.819  38.996  1.00  0.00           O  
ATOM   4135  N   GLN   262     108.974  29.012  37.499  1.00  0.00           N  
ATOM   4136  H   GLN   262     108.906  29.720  36.782  1.00  0.00           H  
ATOM   4137  CA  GLN   262     110.299  28.807  38.114  1.00  0.00           C  
ATOM   4138  HA  GLN   262     110.183  27.979  38.814  1.00  0.00           H  
ATOM   4139  CB  GLN   262     111.364  28.360  37.201  1.00  0.00           C  
ATOM   4140  HB2 GLN   262     111.188  27.290  37.092  1.00  0.00           H  
ATOM   4141  HB3 GLN   262     111.211  28.959  36.304  1.00  0.00           H  
ATOM   4142  CG  GLN   262     112.854  28.448  37.667  1.00  0.00           C  
ATOM   4143  HG2 GLN   262     113.040  29.447  38.061  1.00  0.00           H  
ATOM   4144  HG3 GLN   262     112.880  27.708  38.466  1.00  0.00           H  
ATOM   4145  CD  GLN   262     113.983  28.043  36.674  1.00  0.00           C  
ATOM   4146  OE1 GLN   262     113.777  27.336  35.746  1.00  0.00           O  
ATOM   4147  NE2 GLN   262     115.197  28.341  36.995  1.00  0.00           N  
ATOM   4148 HE21 GLN   262     115.826  28.240  36.211  1.00  0.00           H  
ATOM   4149 HE22 GLN   262     115.397  28.845  37.847  1.00  0.00           H  
ATOM   4150  C   GLN   262     110.567  29.984  38.974  1.00  0.00           C  
ATOM   4151  O   GLN   262     110.270  31.109  38.579  1.00  0.00           O  
ATOM   4152  N   LEU   263     110.929  29.679  40.172  1.00  0.00           N  
ATOM   4153  H   LEU   263     111.202  28.733  40.398  1.00  0.00           H  
ATOM   4154  CA  LEU   263     110.772  30.586  41.333  1.00  0.00           C  
ATOM   4155  HA  LEU   263     110.816  31.639  41.056  1.00  0.00           H  
ATOM   4156  CB  LEU   263     109.422  30.313  41.993  1.00  0.00           C  
ATOM   4157  HB2 LEU   263     108.669  30.708  41.311  1.00  0.00           H  
ATOM   4158  HB3 LEU   263     109.354  29.229  42.087  1.00  0.00           H  
ATOM   4159  CG  LEU   263     109.134  31.015  43.339  1.00  0.00           C  
ATOM   4160  HG  LEU   263     109.918  30.654  44.005  1.00  0.00           H  
ATOM   4161  CD1 LEU   263     109.121  32.559  43.228  1.00  0.00           C  
ATOM   4162 HD11 LEU   263     108.540  32.873  42.361  1.00  0.00           H  
ATOM   4163 HD12 LEU   263     108.672  32.940  44.144  1.00  0.00           H  
ATOM   4164 HD13 LEU   263     110.152  32.912  43.269  1.00  0.00           H  
ATOM   4165  CD2 LEU   263     107.723  30.668  43.846  1.00  0.00           C  
ATOM   4166 HD21 LEU   263     107.576  29.610  43.631  1.00  0.00           H  
ATOM   4167 HD22 LEU   263     107.611  30.776  44.925  1.00  0.00           H  
ATOM   4168 HD23 LEU   263     106.933  31.281  43.412  1.00  0.00           H  
ATOM   4169  C   LEU   263     111.889  30.411  42.404  1.00  0.00           C  
ATOM   4170  O   LEU   263     112.151  29.364  42.852  1.00  0.00           O  
ATOM   4171  N   ALA   264     112.654  31.487  42.699  1.00  0.00           N  
ATOM   4172  H   ALA   264     112.556  32.265  42.063  1.00  0.00           H  
ATOM   4173  CA  ALA   264     113.906  31.461  43.457  1.00  0.00           C  
ATOM   4174  HA  ALA   264     113.713  30.724  44.237  1.00  0.00           H  
ATOM   4175  CB  ALA   264     115.084  30.930  42.506  1.00  0.00           C  
ATOM   4176  HB1 ALA   264     115.190  31.569  41.629  1.00  0.00           H  
ATOM   4177  HB2 ALA   264     116.047  30.976  43.013  1.00  0.00           H  
ATOM   4178  HB3 ALA   264     114.858  29.932  42.130  1.00  0.00           H  
ATOM   4179  C   ALA   264     114.245  32.810  44.157  1.00  0.00           C  
ATOM   4180  O   ALA   264     114.103  33.890  43.564  1.00  0.00           O  
ATOM   4181  N   LEU   265     114.722  32.724  45.355  1.00  0.00           N  
ATOM   4182  H   LEU   265     114.937  31.774  45.622  1.00  0.00           H  
ATOM   4183  CA  LEU   265     115.144  33.769  46.268  1.00  0.00           C  
ATOM   4184  HA  LEU   265     114.688  34.701  45.934  1.00  0.00           H  
ATOM   4185  CB  LEU   265     114.646  33.459  47.719  1.00  0.00           C  
ATOM   4186  HB2 LEU   265     113.565  33.554  47.621  1.00  0.00           H  
ATOM   4187  HB3 LEU   265     114.855  32.410  47.925  1.00  0.00           H  
ATOM   4188  CG  LEU   265     115.125  34.310  48.929  1.00  0.00           C  
ATOM   4189  HG  LEU   265     116.208  34.402  48.854  1.00  0.00           H  
ATOM   4190  CD1 LEU   265     114.472  35.728  48.867  1.00  0.00           C  
ATOM   4191 HD11 LEU   265     114.684  36.173  47.895  1.00  0.00           H  
ATOM   4192 HD12 LEU   265     113.401  35.621  49.038  1.00  0.00           H  
ATOM   4193 HD13 LEU   265     114.828  36.306  49.720  1.00  0.00           H  
ATOM   4194  CD2 LEU   265     114.860  33.668  50.311  1.00  0.00           C  
ATOM   4195 HD21 LEU   265     115.468  32.783  50.500  1.00  0.00           H  
ATOM   4196 HD22 LEU   265     115.023  34.382  51.118  1.00  0.00           H  
ATOM   4197 HD23 LEU   265     113.825  33.332  50.247  1.00  0.00           H  
ATOM   4198  C   LEU   265     116.669  33.874  46.222  1.00  0.00           C  
ATOM   4199  O   LEU   265     117.358  32.834  46.338  1.00  0.00           O  
ATOM   4200  N   PHE   266     117.173  35.129  46.204  1.00  0.00           N  
ATOM   4201  H   PHE   266     116.632  35.896  45.831  1.00  0.00           H  
ATOM   4202  CA  PHE   266     118.556  35.404  46.609  1.00  0.00           C  
ATOM   4203  HA  PHE   266     118.941  34.470  47.016  1.00  0.00           H  
ATOM   4204  CB  PHE   266     119.497  35.922  45.462  1.00  0.00           C  
ATOM   4205  HB2 PHE   266     119.761  35.093  44.805  1.00  0.00           H  
ATOM   4206  HB3 PHE   266     119.069  36.685  44.813  1.00  0.00           H  
ATOM   4207  CG  PHE   266     120.895  36.369  45.946  1.00  0.00           C  
ATOM   4208  CD1 PHE   266     121.246  37.754  46.026  1.00  0.00           C  
ATOM   4209  HD1 PHE   266     120.473  38.421  45.672  1.00  0.00           H  
ATOM   4210  CE1 PHE   266     122.415  38.209  46.552  1.00  0.00           C  
ATOM   4211  HE1 PHE   266     122.823  39.203  46.443  1.00  0.00           H  
ATOM   4212  CZ  PHE   266     123.302  37.246  46.992  1.00  0.00           C  
ATOM   4213  HZ  PHE   266     124.297  37.536  47.293  1.00  0.00           H  
ATOM   4214  CE2 PHE   266     122.970  35.859  47.054  1.00  0.00           C  
ATOM   4215  HE2 PHE   266     123.672  35.163  47.489  1.00  0.00           H  
ATOM   4216  CD2 PHE   266     121.704  35.457  46.602  1.00  0.00           C  
ATOM   4217  HD2 PHE   266     121.371  34.434  46.702  1.00  0.00           H  
ATOM   4218  C   PHE   266     118.544  36.435  47.804  1.00  0.00           C  
ATOM   4219  O   PHE   266     117.690  37.386  47.890  1.00  0.00           O  
ATOM   4220  N   ALA   267     119.311  36.134  48.813  1.00  0.00           N  
ATOM   4221  H   ALA   267     119.704  35.204  48.826  1.00  0.00           H  
ATOM   4222  CA  ALA   267     119.307  36.693  50.119  1.00  0.00           C  
ATOM   4223  HA  ALA   267     118.917  37.710  50.072  1.00  0.00           H  
ATOM   4224  CB  ALA   267     118.210  35.969  50.857  1.00  0.00           C  
ATOM   4225  HB1 ALA   267     118.426  34.902  50.919  1.00  0.00           H  
ATOM   4226  HB2 ALA   267     118.135  36.327  51.883  1.00  0.00           H  
ATOM   4227  HB3 ALA   267     117.212  36.205  50.487  1.00  0.00           H  
ATOM   4228  C   ALA   267     120.719  36.752  50.714  1.00  0.00           C  
ATOM   4229  O   ALA   267     121.183  35.695  51.093  1.00  0.00           O  
ATOM   4230  N   ILE   268     121.434  37.888  50.614  1.00  0.00           N  
ATOM   4231  H   ILE   268     120.905  38.649  50.212  1.00  0.00           H  
ATOM   4232  CA  ILE   268     122.834  38.098  50.897  1.00  0.00           C  
ATOM   4233  HA  ILE   268     123.348  37.409  50.226  1.00  0.00           H  
ATOM   4234  CB  ILE   268     123.443  39.425  50.393  1.00  0.00           C  
ATOM   4235  HB  ILE   268     123.354  39.506  49.310  1.00  0.00           H  
ATOM   4236  CG2 ILE   268     122.700  40.696  50.817  1.00  0.00           C  
ATOM   4237 HG21 ILE   268     122.737  40.871  51.892  1.00  0.00           H  
ATOM   4238 HG22 ILE   268     123.019  41.632  50.358  1.00  0.00           H  
ATOM   4239 HG23 ILE   268     121.646  40.631  50.549  1.00  0.00           H  
ATOM   4240  CG1 ILE   268     124.899  39.651  50.761  1.00  0.00           C  
ATOM   4241 HG12 ILE   268     125.068  39.745  51.834  1.00  0.00           H  
ATOM   4242 HG13 ILE   268     125.438  38.730  50.542  1.00  0.00           H  
ATOM   4243  CD1 ILE   268     125.613  40.824  50.048  1.00  0.00           C  
ATOM   4244 HD11 ILE   268     125.259  41.780  50.434  1.00  0.00           H  
ATOM   4245 HD12 ILE   268     126.644  40.640  50.348  1.00  0.00           H  
ATOM   4246 HD13 ILE   268     125.398  40.831  48.979  1.00  0.00           H  
ATOM   4247  C   ILE   268     123.135  37.930  52.388  1.00  0.00           C  
ATOM   4248  O   ILE   268     122.681  38.697  53.221  1.00  0.00           O  
ATOM   4249  N   ALA   269     123.931  36.957  52.751  1.00  0.00           N  
ATOM   4250  H   ALA   269     124.262  36.316  52.045  1.00  0.00           H  
ATOM   4251  CA  ALA   269     124.155  36.511  54.154  1.00  0.00           C  
ATOM   4252  HA  ALA   269     123.173  36.593  54.620  1.00  0.00           H  
ATOM   4253  CB  ALA   269     124.450  34.955  54.090  1.00  0.00           C  
ATOM   4254  HB1 ALA   269     125.124  34.760  53.256  1.00  0.00           H  
ATOM   4255  HB2 ALA   269     124.755  34.632  55.085  1.00  0.00           H  
ATOM   4256  HB3 ALA   269     123.596  34.360  53.766  1.00  0.00           H  
ATOM   4257  C   ALA   269     125.100  37.445  54.993  1.00  0.00           C  
ATOM   4258  O   ALA   269     124.984  37.484  56.209  1.00  0.00           O  
ATOM   4259  N   THR   270     126.003  38.187  54.347  1.00  0.00           N  
ATOM   4260  H   THR   270     126.104  37.920  53.378  1.00  0.00           H  
ATOM   4261  CA  THR   270     126.868  39.236  54.919  1.00  0.00           C  
ATOM   4262  HA  THR   270     126.826  39.333  56.004  1.00  0.00           H  
ATOM   4263  CB  THR   270     128.368  39.025  54.643  1.00  0.00           C  
ATOM   4264  HB  THR   270     128.403  38.826  53.572  1.00  0.00           H  
ATOM   4265  CG2 THR   270     129.415  40.074  55.071  1.00  0.00           C  
ATOM   4266 HG21 THR   270     129.373  40.061  56.160  1.00  0.00           H  
ATOM   4267 HG22 THR   270     130.402  39.897  54.642  1.00  0.00           H  
ATOM   4268 HG23 THR   270     129.073  41.021  54.655  1.00  0.00           H  
ATOM   4269  OG1 THR   270     128.826  37.790  55.278  1.00  0.00           O  
ATOM   4270  HG1 THR   270     128.472  36.963  54.942  1.00  0.00           H  
ATOM   4271  C   THR   270     126.511  40.522  54.206  1.00  0.00           C  
ATOM   4272  O   THR   270     127.024  40.735  53.078  1.00  0.00           O  
ATOM   4273  N   PRO   271     125.579  41.351  54.591  1.00  0.00           N  
ATOM   4274  CD  PRO   271     124.790  41.051  55.750  1.00  0.00           C  
ATOM   4275  HD2 PRO   271     125.326  41.233  56.681  1.00  0.00           H  
ATOM   4276  HD3 PRO   271     124.448  40.018  55.704  1.00  0.00           H  
ATOM   4277  CG  PRO   271     123.507  41.884  55.592  1.00  0.00           C  
ATOM   4278  HG2 PRO   271     123.037  42.154  56.538  1.00  0.00           H  
ATOM   4279  HG3 PRO   271     122.781  41.264  55.065  1.00  0.00           H  
ATOM   4280  CB  PRO   271     123.925  43.077  54.778  1.00  0.00           C  
ATOM   4281  HB2 PRO   271     124.427  43.786  55.436  1.00  0.00           H  
ATOM   4282  HB3 PRO   271     123.168  43.575  54.173  1.00  0.00           H  
ATOM   4283  CA  PRO   271     124.922  42.445  53.855  1.00  0.00           C  
ATOM   4284  HA  PRO   271     124.406  41.979  53.015  1.00  0.00           H  
ATOM   4285  C   PRO   271     125.876  43.587  53.362  1.00  0.00           C  
ATOM   4286  O   PRO   271     126.853  43.900  53.953  1.00  0.00           O  
ATOM   4287  N   LEU   272     125.450  44.296  52.329  1.00  0.00           N  
ATOM   4288  H   LEU   272     124.619  43.998  51.838  1.00  0.00           H  
ATOM   4289  CA  LEU   272     126.127  45.460  51.796  1.00  0.00           C  
ATOM   4290  HA  LEU   272     127.171  45.212  51.601  1.00  0.00           H  
ATOM   4291  CB  LEU   272     125.491  45.890  50.452  1.00  0.00           C  
ATOM   4292  HB2 LEU   272     124.426  46.018  50.649  1.00  0.00           H  
ATOM   4293  HB3 LEU   272     125.947  46.831  50.146  1.00  0.00           H  
ATOM   4294  CG  LEU   272     125.600  44.843  49.295  1.00  0.00           C  
ATOM   4295  HG  LEU   272     125.323  43.898  49.762  1.00  0.00           H  
ATOM   4296  CD1 LEU   272     124.796  45.225  48.067  1.00  0.00           C  
ATOM   4297 HD11 LEU   272     125.003  46.259  47.790  1.00  0.00           H  
ATOM   4298 HD12 LEU   272     125.099  44.638  47.200  1.00  0.00           H  
ATOM   4299 HD13 LEU   272     123.774  44.973  48.350  1.00  0.00           H  
ATOM   4300  CD2 LEU   272     127.021  44.565  48.943  1.00  0.00           C  
ATOM   4301 HD21 LEU   272     127.475  43.990  49.750  1.00  0.00           H  
ATOM   4302 HD22 LEU   272     127.071  43.922  48.064  1.00  0.00           H  
ATOM   4303 HD23 LEU   272     127.479  45.553  48.900  1.00  0.00           H  
ATOM   4304  C   LEU   272     126.023  46.583  52.829  1.00  0.00           C  
ATOM   4305  O   LEU   272     124.947  46.866  53.296  1.00  0.00           O  
ATOM   4306  N   GLN   273     127.094  47.307  53.127  1.00  0.00           N  
ATOM   4307  H   GLN   273     127.959  47.103  52.646  1.00  0.00           H  
ATOM   4308  CA  GLN   273     127.013  48.555  53.908  1.00  0.00           C  
ATOM   4309  HA  GLN   273     126.920  48.389  54.982  1.00  0.00           H  
ATOM   4310  CB  GLN   273     128.278  49.352  53.881  1.00  0.00           C  
ATOM   4311  HB2 GLN   273     129.061  48.614  54.059  1.00  0.00           H  
ATOM   4312  HB3 GLN   273     128.523  49.721  52.885  1.00  0.00           H  
ATOM   4313  CG  GLN   273     128.425  50.545  54.966  1.00  0.00           C  
ATOM   4314  HG2 GLN   273     127.640  50.432  55.714  1.00  0.00           H  
ATOM   4315  HG3 GLN   273     129.339  50.391  55.540  1.00  0.00           H  
ATOM   4316  CD  GLN   273     128.509  51.998  54.448  1.00  0.00           C  
ATOM   4317  OE1 GLN   273     128.998  52.214  53.322  1.00  0.00           O  
ATOM   4318  NE2 GLN   273     127.787  52.901  55.083  1.00  0.00           N  
ATOM   4319 HE21 GLN   273     127.869  53.871  54.811  1.00  0.00           H  
ATOM   4320 HE22 GLN   273     127.413  52.580  55.964  1.00  0.00           H  
ATOM   4321  C   GLN   273     125.834  49.491  53.461  1.00  0.00           C  
ATOM   4322  O   GLN   273     125.155  49.920  54.404  1.00  0.00           O  
ATOM   4323  N   PRO   274     125.540  49.737  52.179  1.00  0.00           N  
ATOM   4324  CD  PRO   274     126.333  49.660  51.034  1.00  0.00           C  
ATOM   4325  HD2 PRO   274     125.800  49.390  50.122  1.00  0.00           H  
ATOM   4326  HD3 PRO   274     127.215  49.031  51.149  1.00  0.00           H  
ATOM   4327  CG  PRO   274     126.747  51.171  50.828  1.00  0.00           C  
ATOM   4328  HG2 PRO   274     126.811  51.459  49.779  1.00  0.00           H  
ATOM   4329  HG3 PRO   274     127.674  51.312  51.383  1.00  0.00           H  
ATOM   4330  CB  PRO   274     125.615  51.982  51.432  1.00  0.00           C  
ATOM   4331  HB2 PRO   274     125.123  52.636  50.713  1.00  0.00           H  
ATOM   4332  HB3 PRO   274     125.985  52.505  52.314  1.00  0.00           H  
ATOM   4333  CA  PRO   274     124.618  50.907  51.890  1.00  0.00           C  
ATOM   4334  HA  PRO   274     124.136  51.223  52.816  1.00  0.00           H  
ATOM   4335  C   PRO   274     123.462  50.559  50.936  1.00  0.00           C  
ATOM   4336  O   PRO   274     123.592  50.787  49.761  1.00  0.00           O  
ATOM   4337  N   PRO   275     122.352  50.047  51.459  1.00  0.00           N  
ATOM   4338  CD  PRO   275     122.064  49.697  52.849  1.00  0.00           C  
ATOM   4339  HD2 PRO   275     121.533  50.414  53.476  1.00  0.00           H  
ATOM   4340  HD3 PRO   275     122.932  49.181  53.258  1.00  0.00           H  
ATOM   4341  CG  PRO   275     121.083  48.516  52.675  1.00  0.00           C  
ATOM   4342  HG2 PRO   275     120.372  48.408  53.494  1.00  0.00           H  
ATOM   4343  HG3 PRO   275     121.575  47.547  52.759  1.00  0.00           H  
ATOM   4344  CB  PRO   275     120.573  48.512  51.245  1.00  0.00           C  
ATOM   4345  HB2 PRO   275     119.487  48.598  51.242  1.00  0.00           H  
ATOM   4346  HB3 PRO   275     120.819  47.562  50.770  1.00  0.00           H  
ATOM   4347  CA  PRO   275     121.200  49.729  50.584  1.00  0.00           C  
ATOM   4348  HA  PRO   275     121.574  49.356  49.631  1.00  0.00           H  
ATOM   4349  C   PRO   275     120.195  50.854  50.306  1.00  0.00           C  
ATOM   4350  O   PRO   275     120.115  51.822  51.110  1.00  0.00           O  
ATOM   4351  N   SER   276     119.472  50.823  49.203  1.00  0.00           N  
ATOM   4352  H   SER   276     119.418  49.909  48.776  1.00  0.00           H  
ATOM   4353  CA  SER   276     118.474  51.868  48.786  1.00  0.00           C  
ATOM   4354  HA  SER   276     118.858  52.868  48.988  1.00  0.00           H  
ATOM   4355  CB  SER   276     118.245  51.831  47.290  1.00  0.00           C  
ATOM   4356  HB2 SER   276     119.187  51.876  46.744  1.00  0.00           H  
ATOM   4357  HB3 SER   276     117.879  50.819  47.121  1.00  0.00           H  
ATOM   4358  OG  SER   276     117.418  52.843  46.945  1.00  0.00           O  
ATOM   4359  HG  SER   276     117.857  53.325  46.239  1.00  0.00           H  
ATOM   4360  C   SER   276     117.217  51.784  49.605  1.00  0.00           C  
ATOM   4361  O   SER   276     116.833  50.667  49.903  1.00  0.00           O  
ATOM   4362  N   ILE   277     116.409  52.837  49.874  1.00  0.00           N  
ATOM   4363  H   ILE   277     116.827  53.753  49.793  1.00  0.00           H  
ATOM   4364  CA  ILE   277     115.035  52.767  50.393  1.00  0.00           C  
ATOM   4365  HA  ILE   277     115.009  51.968  51.134  1.00  0.00           H  
ATOM   4366  CB  ILE   277     114.493  53.976  51.192  1.00  0.00           C  
ATOM   4367  HB  ILE   277     115.273  54.240  51.906  1.00  0.00           H  
ATOM   4368  CG2 ILE   277     114.446  55.182  50.230  1.00  0.00           C  
ATOM   4369 HG21 ILE   277     113.513  55.269  49.674  1.00  0.00           H  
ATOM   4370 HG22 ILE   277     114.458  55.983  50.969  1.00  0.00           H  
ATOM   4371 HG23 ILE   277     115.322  55.245  49.584  1.00  0.00           H  
ATOM   4372  CG1 ILE   277     113.152  53.812  51.892  1.00  0.00           C  
ATOM   4373 HG12 ILE   277     112.695  54.753  52.200  1.00  0.00           H  
ATOM   4374 HG13 ILE   277     112.365  53.585  51.173  1.00  0.00           H  
ATOM   4375  CD1 ILE   277     113.181  52.790  53.000  1.00  0.00           C  
ATOM   4376 HD11 ILE   277     114.012  52.993  53.677  1.00  0.00           H  
ATOM   4377 HD12 ILE   277     112.324  52.870  53.668  1.00  0.00           H  
ATOM   4378 HD13 ILE   277     113.242  51.772  52.617  1.00  0.00           H  
ATOM   4379  C   ILE   277     114.014  52.343  49.316  1.00  0.00           C  
ATOM   4380  O   ILE   277     112.976  51.720  49.562  1.00  0.00           O  
ATOM   4381  N   LEU   278     114.352  52.669  48.041  1.00  0.00           N  
ATOM   4382  H   LEU   278     115.285  53.019  47.879  1.00  0.00           H  
ATOM   4383  CA  LEU   278     113.540  52.278  46.874  1.00  0.00           C  
ATOM   4384  HA  LEU   278     114.149  52.609  46.032  1.00  0.00           H  
ATOM   4385  CB  LEU   278     113.388  50.676  46.721  1.00  0.00           C  
ATOM   4386  HB2 LEU   278     112.772  50.423  47.584  1.00  0.00           H  
ATOM   4387  HB3 LEU   278     112.693  50.412  45.923  1.00  0.00           H  
ATOM   4388  CG  LEU   278     114.690  49.890  46.803  1.00  0.00           C  
ATOM   4389  HG  LEU   278     115.280  50.160  47.679  1.00  0.00           H  
ATOM   4390  CD1 LEU   278     114.351  48.514  47.094  1.00  0.00           C  
ATOM   4391 HD11 LEU   278     114.026  48.434  48.131  1.00  0.00           H  
ATOM   4392 HD12 LEU   278     113.506  48.138  46.517  1.00  0.00           H  
ATOM   4393 HD13 LEU   278     115.336  48.051  47.029  1.00  0.00           H  
ATOM   4394  CD2 LEU   278     115.359  50.000  45.406  1.00  0.00           C  
ATOM   4395 HD21 LEU   278     115.508  51.043  45.128  1.00  0.00           H  
ATOM   4396 HD22 LEU   278     116.394  49.664  45.467  1.00  0.00           H  
ATOM   4397 HD23 LEU   278     114.820  49.400  44.672  1.00  0.00           H  
ATOM   4398  C   LEU   278     112.303  53.160  46.820  1.00  0.00           C  
ATOM   4399  O   LEU   278     112.107  54.041  45.982  1.00  0.00           O  
ATOM   4400  N   GLU   279     111.396  52.896  47.792  1.00  0.00           N  
ATOM   4401  H   GLU   279     111.730  52.111  48.332  1.00  0.00           H  
ATOM   4402  CA  GLU   279     110.272  53.684  48.161  1.00  0.00           C  
ATOM   4403  HA  GLU   279     109.650  53.834  47.279  1.00  0.00           H  
ATOM   4404  CB  GLU   279     109.420  52.953  49.187  1.00  0.00           C  
ATOM   4405  HB2 GLU   279     109.044  52.014  48.783  1.00  0.00           H  
ATOM   4406  HB3 GLU   279     110.017  52.657  50.050  1.00  0.00           H  
ATOM   4407  CG  GLU   279     108.175  53.733  49.732  1.00  0.00           C  
ATOM   4408  HG2 GLU   279     107.726  52.996  50.397  1.00  0.00           H  
ATOM   4409  HG3 GLU   279     108.604  54.578  50.271  1.00  0.00           H  
ATOM   4410  CD  GLU   279     107.166  54.223  48.739  1.00  0.00           C  
ATOM   4411  OE1 GLU   279     106.170  54.871  49.186  1.00  0.00           O  
ATOM   4412  OE2 GLU   279     107.229  53.906  47.522  1.00  0.00           O  
ATOM   4413  C   GLU   279     110.627  55.053  48.711  1.00  0.00           C  
ATOM   4414  O   GLU   279     111.080  55.241  49.847  1.00  0.00           O  
ATOM   4415  N   ILE   280     110.310  55.963  47.819  1.00  0.00           N  
ATOM   4416  H   ILE   280     110.026  55.709  46.884  1.00  0.00           H  
ATOM   4417  CA  ILE   280     110.787  57.393  47.895  1.00  0.00           C  
ATOM   4418  HA  ILE   280     111.048  57.637  48.925  1.00  0.00           H  
ATOM   4419  CB  ILE   280     112.102  57.675  47.187  1.00  0.00           C  
ATOM   4420  HB  ILE   280     112.826  56.987  47.623  1.00  0.00           H  
ATOM   4421  CG2 ILE   280     112.076  57.438  45.707  1.00  0.00           C  
ATOM   4422 HG21 ILE   280     111.333  58.149  45.347  1.00  0.00           H  
ATOM   4423 HG22 ILE   280     113.063  57.596  45.271  1.00  0.00           H  
ATOM   4424 HG23 ILE   280     111.858  56.385  45.534  1.00  0.00           H  
ATOM   4425  CG1 ILE   280     112.691  59.129  47.433  1.00  0.00           C  
ATOM   4426 HG12 ILE   280     113.671  59.113  46.957  1.00  0.00           H  
ATOM   4427 HG13 ILE   280     112.108  59.992  47.112  1.00  0.00           H  
ATOM   4428  CD1 ILE   280     112.870  59.337  48.875  1.00  0.00           C  
ATOM   4429 HD11 ILE   280     113.313  58.470  49.365  1.00  0.00           H  
ATOM   4430 HD12 ILE   280     113.574  60.163  48.979  1.00  0.00           H  
ATOM   4431 HD13 ILE   280     111.927  59.512  49.394  1.00  0.00           H  
ATOM   4432  C   ILE   280     109.618  58.367  47.447  1.00  0.00           C  
ATOM   4433  O   ILE   280     109.115  58.157  46.333  1.00  0.00           O  
ATOM   4434  N   ARG   281     109.248  59.427  48.239  1.00  0.00           N  
ATOM   4435  H   ARG   281     109.762  59.622  49.087  1.00  0.00           H  
ATOM   4436  CA  ARG   281     108.235  60.488  47.936  1.00  0.00           C  
ATOM   4437  HA  ARG   281     107.241  60.076  47.759  1.00  0.00           H  
ATOM   4438  CB  ARG   281     108.192  61.481  49.072  1.00  0.00           C  
ATOM   4439  HB2 ARG   281     109.212  61.669  49.406  1.00  0.00           H  
ATOM   4440  HB3 ARG   281     107.797  62.438  48.731  1.00  0.00           H  
ATOM   4441  CG  ARG   281     107.301  60.936  50.156  1.00  0.00           C  
ATOM   4442  HG2 ARG   281     106.351  60.615  49.728  1.00  0.00           H  
ATOM   4443  HG3 ARG   281     107.754  60.043  50.588  1.00  0.00           H  
ATOM   4444  CD  ARG   281     107.061  61.949  51.324  1.00  0.00           C  
ATOM   4445  HD2 ARG   281     108.034  62.153  51.772  1.00  0.00           H  
ATOM   4446  HD3 ARG   281     106.601  62.876  50.980  1.00  0.00           H  
ATOM   4447  NE  ARG   281     106.214  61.239  52.326  1.00  0.00           N  
ATOM   4448  HE  ARG   281     106.737  60.462  52.706  1.00  0.00           H  
ATOM   4449  CZ  ARG   281     104.927  61.196  52.748  1.00  0.00           C  
ATOM   4450  NH1 ARG   281     103.934  61.872  52.179  1.00  0.00           N  
ATOM   4451 HH11 ARG   281     104.142  62.395  51.340  1.00  0.00           H  
ATOM   4452 HH12 ARG   281     102.975  61.606  52.353  1.00  0.00           H  
ATOM   4453  NH2 ARG   281     104.638  60.343  53.695  1.00  0.00           N  
ATOM   4454 HH21 ARG   281     105.354  59.745  54.084  1.00  0.00           H  
ATOM   4455 HH22 ARG   281     103.661  60.135  53.844  1.00  0.00           H  
ATOM   4456  C   ARG   281     108.587  61.115  46.582  1.00  0.00           C  
ATOM   4457  O   ARG   281     109.804  61.203  46.228  1.00  0.00           O  
ATOM   4458  N   THR   282     107.551  61.610  45.838  1.00  0.00           N  
ATOM   4459  H   THR   282     106.608  61.510  46.187  1.00  0.00           H  
ATOM   4460  CA  THR   282     107.720  62.236  44.442  1.00  0.00           C  
ATOM   4461  HA  THR   282     108.195  61.500  43.793  1.00  0.00           H  
ATOM   4462  CB  THR   282     106.379  62.637  43.852  1.00  0.00           C  
ATOM   4463  HB  THR   282     105.783  61.733  43.725  1.00  0.00           H  
ATOM   4464  CG2 THR   282     105.384  63.443  44.699  1.00  0.00           C  
ATOM   4465 HG21 THR   282     105.955  64.193  45.247  1.00  0.00           H  
ATOM   4466 HG22 THR   282     104.633  63.888  44.047  1.00  0.00           H  
ATOM   4467 HG23 THR   282     104.936  62.735  45.397  1.00  0.00           H  
ATOM   4468  OG1 THR   282     106.504  63.241  42.588  1.00  0.00           O  
ATOM   4469  HG1 THR   282     106.436  64.177  42.791  1.00  0.00           H  
ATOM   4470  C   THR   282     108.722  63.384  44.402  1.00  0.00           C  
ATOM   4471  O   THR   282     108.925  64.090  45.355  1.00  0.00           O  
ATOM   4472  N   LYS   283     109.504  63.406  43.330  1.00  0.00           N  
ATOM   4473  H   LYS   283     109.239  62.816  42.555  1.00  0.00           H  
ATOM   4474  CA  LYS   283     110.759  64.239  43.174  1.00  0.00           C  
ATOM   4475  HA  LYS   283     111.232  64.117  44.149  1.00  0.00           H  
ATOM   4476  CB  LYS   283     111.714  63.740  42.059  1.00  0.00           C  
ATOM   4477  HB2 LYS   283     112.647  64.302  42.038  1.00  0.00           H  
ATOM   4478  HB3 LYS   283     112.061  62.709  42.136  1.00  0.00           H  
ATOM   4479  CG  LYS   283     111.169  63.822  40.632  1.00  0.00           C  
ATOM   4480  HG2 LYS   283     110.288  63.197  40.489  1.00  0.00           H  
ATOM   4481  HG3 LYS   283     110.767  64.825  40.488  1.00  0.00           H  
ATOM   4482  CD  LYS   283     112.104  63.489  39.497  1.00  0.00           C  
ATOM   4483  HD2 LYS   283     112.813  64.313  39.585  1.00  0.00           H  
ATOM   4484  HD3 LYS   283     112.517  62.488  39.616  1.00  0.00           H  
ATOM   4485  CE  LYS   283     111.443  63.558  38.089  1.00  0.00           C  
ATOM   4486  HE2 LYS   283     110.725  62.742  38.017  1.00  0.00           H  
ATOM   4487  HE3 LYS   283     111.053  64.572  37.991  1.00  0.00           H  
ATOM   4488  NZ  LYS   283     112.442  63.291  37.059  1.00  0.00           N  
ATOM   4489  HZ1 LYS   283     113.054  62.521  37.285  1.00  0.00           H  
ATOM   4490  HZ2 LYS   283     112.039  63.070  36.159  1.00  0.00           H  
ATOM   4491  HZ3 LYS   283     113.119  64.035  37.144  1.00  0.00           H  
ATOM   4492  C   LYS   283     110.553  65.765  43.087  1.00  0.00           C  
ATOM   4493  O   LYS   283     111.579  66.437  43.125  1.00  0.00           O  
ATOM   4494  N   ASN   284     109.284  66.229  43.036  1.00  0.00           N  
ATOM   4495  H   ASN   284     108.492  65.604  43.072  1.00  0.00           H  
ATOM   4496  CA  ASN   284     108.811  67.598  43.164  1.00  0.00           C  
ATOM   4497  HA  ASN   284     109.679  68.204  42.905  1.00  0.00           H  
ATOM   4498  CB  ASN   284     107.677  67.988  42.129  1.00  0.00           C  
ATOM   4499  HB2 ASN   284     107.308  68.998  42.309  1.00  0.00           H  
ATOM   4500  HB3 ASN   284     108.227  67.886  41.194  1.00  0.00           H  
ATOM   4501  CG  ASN   284     106.585  66.929  42.130  1.00  0.00           C  
ATOM   4502  OD1 ASN   284     106.550  66.021  42.940  1.00  0.00           O  
ATOM   4503  ND2 ASN   284     105.703  67.107  41.187  1.00  0.00           N  
ATOM   4504 HD21 ASN   284     104.892  66.506  41.150  1.00  0.00           H  
ATOM   4505 HD22 ASN   284     105.755  67.745  40.406  1.00  0.00           H  
ATOM   4506  C   ASN   284     108.444  67.875  44.652  1.00  0.00           C  
ATOM   4507  O   ASN   284     108.062  69.005  44.907  1.00  0.00           O  
ATOM   4508  N   PHE   285     108.699  67.007  45.605  1.00  0.00           N  
ATOM   4509  H   PHE   285     108.965  66.066  45.352  1.00  0.00           H  
ATOM   4510  CA  PHE   285     108.450  67.214  47.055  1.00  0.00           C  
ATOM   4511  HA  PHE   285     107.586  67.864  47.186  1.00  0.00           H  
ATOM   4512  CB  PHE   285     108.223  65.896  47.837  1.00  0.00           C  
ATOM   4513  HB2 PHE   285     107.884  65.073  47.209  1.00  0.00           H  
ATOM   4514  HB3 PHE   285     109.174  65.508  48.203  1.00  0.00           H  
ATOM   4515  CG  PHE   285     107.398  65.964  49.103  1.00  0.00           C  
ATOM   4516  CD1 PHE   285     107.925  66.322  50.396  1.00  0.00           C  
ATOM   4517  HD1 PHE   285     108.992  66.408  50.535  1.00  0.00           H  
ATOM   4518  CE1 PHE   285     107.102  66.409  51.540  1.00  0.00           C  
ATOM   4519  HE1 PHE   285     107.424  66.626  52.548  1.00  0.00           H  
ATOM   4520  CZ  PHE   285     105.659  66.341  51.395  1.00  0.00           C  
ATOM   4521  HZ  PHE   285     105.047  66.534  52.264  1.00  0.00           H  
ATOM   4522  CE2 PHE   285     105.142  65.962  50.128  1.00  0.00           C  
ATOM   4523  HE2 PHE   285     104.093  65.864  49.892  1.00  0.00           H  
ATOM   4524  CD2 PHE   285     105.994  65.755  49.044  1.00  0.00           C  
ATOM   4525  HD2 PHE   285     105.625  65.617  48.039  1.00  0.00           H  
ATOM   4526  C   PHE   285     109.686  67.987  47.660  1.00  0.00           C  
ATOM   4527  O   PHE   285     110.425  67.607  48.604  1.00  0.00           O  
ATOM   4528  N   ILE   286     109.937  69.078  46.982  1.00  0.00           N  
ATOM   4529  H   ILE   286     109.200  69.141  46.295  1.00  0.00           H  
ATOM   4530  CA  ILE   286     110.937  70.091  47.171  1.00  0.00           C  
ATOM   4531  HA  ILE   286     111.844  69.510  47.001  1.00  0.00           H  
ATOM   4532  CB  ILE   286     110.793  71.107  46.066  1.00  0.00           C  
ATOM   4533  HB  ILE   286     109.737  71.378  46.059  1.00  0.00           H  
ATOM   4534  CG2 ILE   286     111.690  72.356  46.182  1.00  0.00           C  
ATOM   4535 HG21 ILE   286     112.747  72.244  45.938  1.00  0.00           H  
ATOM   4536 HG22 ILE   286     111.465  73.082  45.401  1.00  0.00           H  
ATOM   4537 HG23 ILE   286     111.417  72.948  47.056  1.00  0.00           H  
ATOM   4538  CG1 ILE   286     111.195  70.434  44.669  1.00  0.00           C  
ATOM   4539 HG12 ILE   286     112.254  70.628  44.496  1.00  0.00           H  
ATOM   4540 HG13 ILE   286     111.008  69.363  44.588  1.00  0.00           H  
ATOM   4541  CD1 ILE   286     110.482  71.145  43.427  1.00  0.00           C  
ATOM   4542 HD11 ILE   286     109.822  71.908  43.839  1.00  0.00           H  
ATOM   4543 HD12 ILE   286     111.257  71.732  42.935  1.00  0.00           H  
ATOM   4544 HD13 ILE   286     109.994  70.414  42.782  1.00  0.00           H  
ATOM   4545  C   ILE   286     110.985  70.722  48.565  1.00  0.00           C  
ATOM   4546  O   ILE   286     109.929  70.852  49.218  1.00  0.00           O  
ATOM   4547  N   PHE   287     112.210  70.952  49.115  1.00  0.00           N  
ATOM   4548  H   PHE   287     112.958  70.914  48.438  1.00  0.00           H  
ATOM   4549  CA  PHE   287     112.364  71.570  50.411  1.00  0.00           C  
ATOM   4550  HA  PHE   287     111.422  72.077  50.620  1.00  0.00           H  
ATOM   4551  CB  PHE   287     112.460  70.573  51.616  1.00  0.00           C  
ATOM   4552  HB2 PHE   287     112.708  71.207  52.466  1.00  0.00           H  
ATOM   4553  HB3 PHE   287     111.470  70.135  51.747  1.00  0.00           H  
ATOM   4554  CG  PHE   287     113.525  69.503  51.600  1.00  0.00           C  
ATOM   4555  CD1 PHE   287     114.734  69.628  52.309  1.00  0.00           C  
ATOM   4556  HD1 PHE   287     114.968  70.486  52.922  1.00  0.00           H  
ATOM   4557  CE1 PHE   287     115.716  68.640  52.175  1.00  0.00           C  
ATOM   4558  HE1 PHE   287     116.663  68.747  52.683  1.00  0.00           H  
ATOM   4559  CZ  PHE   287     115.508  67.458  51.394  1.00  0.00           C  
ATOM   4560  HZ  PHE   287     116.279  66.707  51.309  1.00  0.00           H  
ATOM   4561  CE2 PHE   287     114.274  67.382  50.684  1.00  0.00           C  
ATOM   4562  HE2 PHE   287     114.152  66.518  50.047  1.00  0.00           H  
ATOM   4563  CD2 PHE   287     113.294  68.361  50.815  1.00  0.00           C  
ATOM   4564  HD2 PHE   287     112.375  68.226  50.264  1.00  0.00           H  
ATOM   4565  C   PHE   287     113.435  72.732  50.532  1.00  0.00           C  
ATOM   4566  O   PHE   287     114.504  72.616  49.984  1.00  0.00           O  
ATOM   4567  N   ARG   288     112.994  73.872  51.068  1.00  0.00           N  
ATOM   4568  H   ARG   288     112.029  73.884  51.363  1.00  0.00           H  
ATOM   4569  CA  ARG   288     113.711  75.182  51.372  1.00  0.00           C  
ATOM   4570  HA  ARG   288     114.334  75.467  50.523  1.00  0.00           H  
ATOM   4571  CB  ARG   288     112.704  76.297  51.528  1.00  0.00           C  
ATOM   4572  HB2 ARG   288     112.452  76.698  50.546  1.00  0.00           H  
ATOM   4573  HB3 ARG   288     111.814  75.826  51.945  1.00  0.00           H  
ATOM   4574  CG  ARG   288     113.109  77.395  52.598  1.00  0.00           C  
ATOM   4575  HG2 ARG   288     113.497  76.993  53.533  1.00  0.00           H  
ATOM   4576  HG3 ARG   288     113.930  77.998  52.209  1.00  0.00           H  
ATOM   4577  CD  ARG   288     111.904  78.226  52.935  1.00  0.00           C  
ATOM   4578  HD2 ARG   288     111.024  77.588  53.013  1.00  0.00           H  
ATOM   4579  HD3 ARG   288     111.998  78.764  53.878  1.00  0.00           H  
ATOM   4580  NE  ARG   288     111.617  79.245  51.948  1.00  0.00           N  
ATOM   4581  HE  ARG   288     112.409  79.832  51.730  1.00  0.00           H  
ATOM   4582  CZ  ARG   288     110.527  79.521  51.277  1.00  0.00           C  
ATOM   4583  NH1 ARG   288     109.340  79.267  51.690  1.00  0.00           N  
ATOM   4584 HH11 ARG   288     109.291  78.889  52.626  1.00  0.00           H  
ATOM   4585 HH12 ARG   288     108.587  79.780  51.254  1.00  0.00           H  
ATOM   4586  NH2 ARG   288     110.649  80.122  50.171  1.00  0.00           N  
ATOM   4587 HH21 ARG   288     111.596  80.284  49.858  1.00  0.00           H  
ATOM   4588 HH22 ARG   288     109.840  80.423  49.648  1.00  0.00           H  
ATOM   4589  C   ARG   288     114.676  75.042  52.569  1.00  0.00           C  
ATOM   4590  O   ARG   288     114.346  74.515  53.587  1.00  0.00           O  
ATOM   4591  N   THR   289     115.912  75.514  52.516  1.00  0.00           N  
ATOM   4592  H   THR   289     116.213  75.814  51.600  1.00  0.00           H  
ATOM   4593  CA  THR   289     116.947  75.361  53.518  1.00  0.00           C  
ATOM   4594  HA  THR   289     116.434  75.515  54.468  1.00  0.00           H  
ATOM   4595  CB  THR   289     117.402  73.914  53.367  1.00  0.00           C  
ATOM   4596  HB  THR   289     116.574  73.214  53.482  1.00  0.00           H  
ATOM   4597  CG2 THR   289     118.191  73.814  51.969  1.00  0.00           C  
ATOM   4598 HG21 THR   289     119.260  73.823  52.179  1.00  0.00           H  
ATOM   4599 HG22 THR   289     117.823  72.899  51.505  1.00  0.00           H  
ATOM   4600 HG23 THR   289     118.009  74.713  51.380  1.00  0.00           H  
ATOM   4601  OG1 THR   289     118.307  73.673  54.365  1.00  0.00           O  
ATOM   4602  HG1 THR   289     118.705  72.812  54.218  1.00  0.00           H  
ATOM   4603  C   THR   289     118.005  76.460  53.393  1.00  0.00           C  
ATOM   4604  O   THR   289     117.956  77.356  52.548  1.00  0.00           O  
ATOM   4605  N   LYS   290     118.961  76.466  54.289  1.00  0.00           N  
ATOM   4606  H   LYS   290     118.806  75.738  54.972  1.00  0.00           H  
ATOM   4607  CA  LYS   290     120.180  77.307  54.304  1.00  0.00           C  
ATOM   4608  HA  LYS   290     120.261  77.787  53.329  1.00  0.00           H  
ATOM   4609  CB  LYS   290     119.870  78.419  55.345  1.00  0.00           C  
ATOM   4610  HB2 LYS   290     119.587  77.994  56.308  1.00  0.00           H  
ATOM   4611  HB3 LYS   290     120.810  78.955  55.484  1.00  0.00           H  
ATOM   4612  CG  LYS   290     118.764  79.363  54.922  1.00  0.00           C  
ATOM   4613  HG2 LYS   290     119.080  79.869  54.010  1.00  0.00           H  
ATOM   4614  HG3 LYS   290     117.820  78.872  54.689  1.00  0.00           H  
ATOM   4615  CD  LYS   290     118.367  80.328  56.018  1.00  0.00           C  
ATOM   4616  HD2 LYS   290     118.044  79.734  56.873  1.00  0.00           H  
ATOM   4617  HD3 LYS   290     119.239  80.936  56.255  1.00  0.00           H  
ATOM   4618  CE  LYS   290     117.253  81.276  55.650  1.00  0.00           C  
ATOM   4619  HE2 LYS   290     117.491  82.075  54.948  1.00  0.00           H  
ATOM   4620  HE3 LYS   290     116.427  80.720  55.207  1.00  0.00           H  
ATOM   4621  NZ  LYS   290     116.706  81.944  56.849  1.00  0.00           N  
ATOM   4622  HZ1 LYS   290     117.016  82.899  56.954  1.00  0.00           H  
ATOM   4623  HZ2 LYS   290     115.699  81.964  56.764  1.00  0.00           H  
ATOM   4624  HZ3 LYS   290     116.939  81.585  57.764  1.00  0.00           H  
ATOM   4625  C   LYS   290     121.363  76.390  54.655  1.00  0.00           C  
ATOM   4626  O   LYS   290     121.346  75.942  55.769  1.00  0.00           O  
ATOM   4627  N   HIE   291     122.254  76.029  53.765  1.00  0.00           N  
ATOM   4628  H   HIE   291     122.372  76.694  53.013  1.00  0.00           H  
ATOM   4629  CA  HIE   291     123.609  75.448  54.085  1.00  0.00           C  
ATOM   4630  HA  HIE   291     123.470  74.770  54.927  1.00  0.00           H  
ATOM   4631  CB  HIE   291     124.059  74.620  52.898  1.00  0.00           C  
ATOM   4632  HB2 HIE   291     124.193  75.265  52.029  1.00  0.00           H  
ATOM   4633  HB3 HIE   291     125.072  74.276  53.106  1.00  0.00           H  
ATOM   4634  CG  HIE   291     123.216  73.428  52.651  1.00  0.00           C  
ATOM   4635  ND1 HIE   291     123.349  72.549  51.587  1.00  0.00           N  
ATOM   4636  CE1 HIE   291     122.361  71.628  51.724  1.00  0.00           C  
ATOM   4637  HE1 HIE   291     122.200  70.724  51.156  1.00  0.00           H  
ATOM   4638  NE2 HIE   291     121.671  71.885  52.811  1.00  0.00           N  
ATOM   4639  HE2 HIE   291     120.946  71.342  53.259  1.00  0.00           H  
ATOM   4640  CD2 HIE   291     122.178  72.979  53.407  1.00  0.00           C  
ATOM   4641  HD2 HIE   291     121.759  73.525  54.239  1.00  0.00           H  
ATOM   4642  C   HIE   291     124.681  76.521  54.417  1.00  0.00           C  
ATOM   4643  O   HIE   291     124.596  77.729  54.179  1.00  0.00           O  
ATOM   4644  N   LYS   292     125.798  75.954  54.809  1.00  0.00           N  
ATOM   4645  H   LYS   292     125.795  74.959  54.979  1.00  0.00           H  
ATOM   4646  CA  LYS   292     127.015  76.658  55.184  1.00  0.00           C  
ATOM   4647  HA  LYS   292     127.076  77.659  54.756  1.00  0.00           H  
ATOM   4648  CB  LYS   292     126.951  76.827  56.662  1.00  0.00           C  
ATOM   4649  HB2 LYS   292     126.079  76.330  57.087  1.00  0.00           H  
ATOM   4650  HB3 LYS   292     127.846  76.383  57.098  1.00  0.00           H  
ATOM   4651  CG  LYS   292     126.882  78.277  57.204  1.00  0.00           C  
ATOM   4652  HG2 LYS   292     127.701  78.880  56.812  1.00  0.00           H  
ATOM   4653  HG3 LYS   292     125.895  78.671  56.960  1.00  0.00           H  
ATOM   4654  CD  LYS   292     127.021  78.230  58.753  1.00  0.00           C  
ATOM   4655  HD2 LYS   292     126.287  77.571  59.217  1.00  0.00           H  
ATOM   4656  HD3 LYS   292     128.004  77.811  58.968  1.00  0.00           H  
ATOM   4657  CE  LYS   292     126.861  79.631  59.404  1.00  0.00           C  
ATOM   4658  HE2 LYS   292     126.021  80.176  58.976  1.00  0.00           H  
ATOM   4659  HE3 LYS   292     126.685  79.546  60.477  1.00  0.00           H  
ATOM   4660  NZ  LYS   292     128.115  80.452  59.279  1.00  0.00           N  
ATOM   4661  HZ1 LYS   292     128.902  79.914  59.614  1.00  0.00           H  
ATOM   4662  HZ2 LYS   292     128.230  80.704  58.307  1.00  0.00           H  
ATOM   4663  HZ3 LYS   292     128.152  81.322  59.790  1.00  0.00           H  
ATOM   4664  C   LYS   292     128.262  75.890  54.664  1.00  0.00           C  
ATOM   4665  O   LYS   292     127.978  74.904  53.915  1.00  0.00           O  
ATOM   4666  N   LEU   293     129.498  76.460  54.775  1.00  0.00           N  
ATOM   4667  H   LEU   293     129.536  77.265  55.383  1.00  0.00           H  
ATOM   4668  CA  LEU   293     130.649  75.662  54.525  1.00  0.00           C  
ATOM   4669  HA  LEU   293     130.483  75.110  53.600  1.00  0.00           H  
ATOM   4670  CB  LEU   293     131.913  76.645  54.283  1.00  0.00           C  
ATOM   4671  HB2 LEU   293     131.680  77.240  53.400  1.00  0.00           H  
ATOM   4672  HB3 LEU   293     132.043  77.299  55.145  1.00  0.00           H  
ATOM   4673  CG  LEU   293     133.218  75.923  53.998  1.00  0.00           C  
ATOM   4674  HG  LEU   293     133.397  75.258  54.843  1.00  0.00           H  
ATOM   4675  CD1 LEU   293     133.044  75.126  52.826  1.00  0.00           C  
ATOM   4676 HD11 LEU   293     132.450  75.561  52.023  1.00  0.00           H  
ATOM   4677 HD12 LEU   293     134.025  74.838  52.449  1.00  0.00           H  
ATOM   4678 HD13 LEU   293     132.496  74.232  53.125  1.00  0.00           H  
ATOM   4679  CD2 LEU   293     134.395  76.928  53.860  1.00  0.00           C  
ATOM   4680 HD21 LEU   293     134.476  77.524  54.768  1.00  0.00           H  
ATOM   4681 HD22 LEU   293     135.334  76.380  53.780  1.00  0.00           H  
ATOM   4682 HD23 LEU   293     134.245  77.544  52.973  1.00  0.00           H  
ATOM   4683  C   LEU   293     130.799  74.682  55.662  1.00  0.00           C  
ATOM   4684  O   LEU   293     131.183  73.536  55.438  1.00  0.00           O  
ATOM   4685  N   ASP   294     130.648  75.030  56.897  1.00  0.00           N  
ATOM   4686  H   ASP   294     130.320  75.979  57.002  1.00  0.00           H  
ATOM   4687  CA  ASP   294     130.212  74.124  57.930  1.00  0.00           C  
ATOM   4688  HA  ASP   294     131.012  73.434  58.200  1.00  0.00           H  
ATOM   4689  CB  ASP   294     130.007  74.876  59.213  1.00  0.00           C  
ATOM   4690  HB2 ASP   294     131.010  75.213  59.473  1.00  0.00           H  
ATOM   4691  HB3 ASP   294     129.272  75.677  59.134  1.00  0.00           H  
ATOM   4692  CG  ASP   294     129.623  73.961  60.438  1.00  0.00           C  
ATOM   4693  OD1 ASP   294     129.475  74.527  61.591  1.00  0.00           O  
ATOM   4694  OD2 ASP   294     129.630  72.707  60.306  1.00  0.00           O  
ATOM   4695  C   ASP   294     128.977  73.224  57.507  1.00  0.00           C  
ATOM   4696  O   ASP   294     127.929  73.727  57.134  1.00  0.00           O  
ATOM   4697  N   PHE   295     129.188  71.889  57.555  1.00  0.00           N  
ATOM   4698  H   PHE   295     130.117  71.515  57.684  1.00  0.00           H  
ATOM   4699  CA  PHE   295     128.112  70.922  57.282  1.00  0.00           C  
ATOM   4700  HA  PHE   295     127.733  71.140  56.283  1.00  0.00           H  
ATOM   4701  CB  PHE   295     128.703  69.511  57.239  1.00  0.00           C  
ATOM   4702  HB2 PHE   295     129.558  69.444  57.912  1.00  0.00           H  
ATOM   4703  HB3 PHE   295     127.878  68.811  57.371  1.00  0.00           H  
ATOM   4704  CG  PHE   295     129.314  68.995  55.916  1.00  0.00           C  
ATOM   4705  CD1 PHE   295     129.513  69.833  54.794  1.00  0.00           C  
ATOM   4706  HD1 PHE   295     129.494  70.901  54.956  1.00  0.00           H  
ATOM   4707  CE1 PHE   295     130.067  69.329  53.590  1.00  0.00           C  
ATOM   4708  HE1 PHE   295     130.511  69.938  52.816  1.00  0.00           H  
ATOM   4709  CZ  PHE   295     130.344  67.945  53.487  1.00  0.00           C  
ATOM   4710  HZ  PHE   295     130.677  67.487  52.567  1.00  0.00           H  
ATOM   4711  CE2 PHE   295     130.178  67.130  54.608  1.00  0.00           C  
ATOM   4712  HE2 PHE   295     130.455  66.089  54.531  1.00  0.00           H  
ATOM   4713  CD2 PHE   295     129.704  67.642  55.820  1.00  0.00           C  
ATOM   4714  HD2 PHE   295     129.635  67.049  56.720  1.00  0.00           H  
ATOM   4715  C   PHE   295     126.926  71.087  58.184  1.00  0.00           C  
ATOM   4716  O   PHE   295     125.906  70.362  57.983  1.00  0.00           O  
ATOM   4717  N   THR   296     127.003  71.816  59.284  1.00  0.00           N  
ATOM   4718  H   THR   296     127.794  72.439  59.372  1.00  0.00           H  
ATOM   4719  CA  THR   296     125.829  72.123  60.186  1.00  0.00           C  
ATOM   4720  HA  THR   296     125.294  71.203  60.421  1.00  0.00           H  
ATOM   4721  CB  THR   296     126.241  72.845  61.469  1.00  0.00           C  
ATOM   4722  HB  THR   296     126.598  73.861  61.299  1.00  0.00           H  
ATOM   4723  CG2 THR   296     125.097  72.928  62.482  1.00  0.00           C  
ATOM   4724 HG21 THR   296     124.624  71.956  62.618  1.00  0.00           H  
ATOM   4725 HG22 THR   296     125.534  73.266  63.421  1.00  0.00           H  
ATOM   4726 HG23 THR   296     124.251  73.522  62.135  1.00  0.00           H  
ATOM   4727  OG1 THR   296     127.264  72.127  62.106  1.00  0.00           O  
ATOM   4728  HG1 THR   296     127.916  72.350  61.438  1.00  0.00           H  
ATOM   4729  C   THR   296     124.792  73.006  59.452  1.00  0.00           C  
ATOM   4730  O   THR   296     125.295  73.974  58.848  1.00  0.00           O  
ATOM   4731  N   PRO   297     123.518  72.725  59.400  1.00  0.00           N  
ATOM   4732  CD  PRO   297     122.823  71.609  60.000  1.00  0.00           C  
ATOM   4733  HD2 PRO   297     123.082  71.511  61.054  1.00  0.00           H  
ATOM   4734  HD3 PRO   297     123.010  70.714  59.406  1.00  0.00           H  
ATOM   4735  CG  PRO   297     121.313  71.977  59.996  1.00  0.00           C  
ATOM   4736  HG2 PRO   297     121.177  72.558  60.908  1.00  0.00           H  
ATOM   4737  HG3 PRO   297     120.640  71.121  60.043  1.00  0.00           H  
ATOM   4738  CB  PRO   297     121.098  72.869  58.816  1.00  0.00           C  
ATOM   4739  HB2 PRO   297     120.303  73.611  58.902  1.00  0.00           H  
ATOM   4740  HB3 PRO   297     120.930  72.305  57.899  1.00  0.00           H  
ATOM   4741  CA  PRO   297     122.530  73.570  58.781  1.00  0.00           C  
ATOM   4742  HA  PRO   297     122.873  73.755  57.763  1.00  0.00           H  
ATOM   4743  C   PRO   297     122.369  74.879  59.507  1.00  0.00           C  
ATOM   4744  O   PRO   297     122.818  75.067  60.639  1.00  0.00           O  
ATOM   4745  N   ILE   298     121.531  75.770  58.957  1.00  0.00           N  
ATOM   4746  H   ILE   298     121.379  75.577  57.978  1.00  0.00           H  
ATOM   4747  CA  ILE   298     121.100  77.050  59.512  1.00  0.00           C  
ATOM   4748  HA  ILE   298     121.503  77.046  60.524  1.00  0.00           H  
ATOM   4749  CB  ILE   298     121.764  78.178  58.731  1.00  0.00           C  
ATOM   4750  HB  ILE   298     121.804  77.869  57.687  1.00  0.00           H  
ATOM   4751  CG2 ILE   298     121.050  79.577  58.947  1.00  0.00           C  
ATOM   4752 HG21 ILE   298     120.753  79.601  59.995  1.00  0.00           H  
ATOM   4753 HG22 ILE   298     121.756  80.362  58.677  1.00  0.00           H  
ATOM   4754 HG23 ILE   298     120.205  79.514  58.261  1.00  0.00           H  
ATOM   4755  CG1 ILE   298     123.244  78.155  59.226  1.00  0.00           C  
ATOM   4756 HG12 ILE   298     123.686  77.173  59.397  1.00  0.00           H  
ATOM   4757 HG13 ILE   298     123.870  78.730  58.544  1.00  0.00           H  
ATOM   4758  CD1 ILE   298     123.411  78.783  60.689  1.00  0.00           C  
ATOM   4759 HD11 ILE   298     124.473  78.816  60.933  1.00  0.00           H  
ATOM   4760 HD12 ILE   298     123.056  79.813  60.723  1.00  0.00           H  
ATOM   4761 HD13 ILE   298     122.877  78.176  61.420  1.00  0.00           H  
ATOM   4762  C   ILE   298     119.542  77.195  59.693  1.00  0.00           C  
ATOM   4763  O   ILE   298     119.154  77.763  60.705  1.00  0.00           O  
ATOM   4764  N   GLY   299     118.790  76.395  58.925  1.00  0.00           N  
ATOM   4765  H   GLY   299     119.270  76.056  58.103  1.00  0.00           H  
ATOM   4766  CA  GLY   299     117.390  76.202  59.098  1.00  0.00           C  
ATOM   4767  HA2 GLY   299     117.064  75.472  59.839  1.00  0.00           H  
ATOM   4768  HA3 GLY   299     116.988  77.166  59.410  1.00  0.00           H  
ATOM   4769  C   GLY   299     116.761  75.943  57.709  1.00  0.00           C  
ATOM   4770  O   GLY   299     117.131  76.458  56.619  1.00  0.00           O  
ATOM   4771  N   CYS   300     115.669  75.158  57.835  1.00  0.00           N  
ATOM   4772  H   CYS   300     115.243  74.992  58.735  1.00  0.00           H  
ATOM   4773  CA  CYS   300     115.039  74.421  56.772  1.00  0.00           C  
ATOM   4774  HA  CYS   300     115.025  75.109  55.926  1.00  0.00           H  
ATOM   4775  CB  CYS   300     115.865  73.159  56.510  1.00  0.00           C  
ATOM   4776  HB2 CYS   300     116.902  73.334  56.223  1.00  0.00           H  
ATOM   4777  HB3 CYS   300     115.829  72.542  57.408  1.00  0.00           H  
ATOM   4778  SG  CYS   300     115.095  72.129  55.237  1.00  0.00           S  
ATOM   4779  HG  CYS   300     114.962  73.152  54.387  1.00  0.00           H  
ATOM   4780  C   CYS   300     113.578  74.121  57.040  1.00  0.00           C  
ATOM   4781  O   CYS   300     113.201  73.998  58.209  1.00  0.00           O  
ATOM   4782  N   ASP   301     112.699  74.023  56.024  1.00  0.00           N  
ATOM   4783  H   ASP   301     113.125  73.971  55.110  1.00  0.00           H  
ATOM   4784  CA  ASP   301     111.297  73.618  56.121  1.00  0.00           C  
ATOM   4785  HA  ASP   301     110.953  74.138  57.015  1.00  0.00           H  
ATOM   4786  CB  ASP   301     110.487  74.208  54.979  1.00  0.00           C  
ATOM   4787  HB2 ASP   301     109.430  74.347  55.206  1.00  0.00           H  
ATOM   4788  HB3 ASP   301     110.881  75.128  54.546  1.00  0.00           H  
ATOM   4789  CG  ASP   301     110.288  73.256  53.791  1.00  0.00           C  
ATOM   4790  OD1 ASP   301     110.787  73.579  52.721  1.00  0.00           O  
ATOM   4791  OD2 ASP   301     109.530  72.255  53.897  1.00  0.00           O  
ATOM   4792  C   ASP   301     111.115  72.187  56.350  1.00  0.00           C  
ATOM   4793  O   ASP   301     111.886  71.357  55.849  1.00  0.00           O  
ATOM   4794  N   ALA   302     110.059  71.812  57.056  1.00  0.00           N  
ATOM   4795  H   ALA   302     109.437  72.503  57.451  1.00  0.00           H  
ATOM   4796  CA  ALA   302     109.888  70.410  57.521  1.00  0.00           C  
ATOM   4797  HA  ALA   302     110.771  70.099  58.081  1.00  0.00           H  
ATOM   4798  CB  ALA   302     108.706  70.327  58.614  1.00  0.00           C  
ATOM   4799  HB1 ALA   302     107.764  70.732  58.241  1.00  0.00           H  
ATOM   4800  HB2 ALA   302     108.442  69.330  58.964  1.00  0.00           H  
ATOM   4801  HB3 ALA   302     109.042  70.872  59.496  1.00  0.00           H  
ATOM   4802  C   ALA   302     109.662  69.369  56.434  1.00  0.00           C  
ATOM   4803  O   ALA   302     109.863  68.179  56.704  1.00  0.00           O  
ATOM   4804  N   LYS   303     109.552  69.779  55.143  1.00  0.00           N  
ATOM   4805  H   LYS   303     109.702  70.734  54.851  1.00  0.00           H  
ATOM   4806  CA  LYS   303     109.317  68.765  54.153  1.00  0.00           C  
ATOM   4807  HA  LYS   303     108.495  68.146  54.511  1.00  0.00           H  
ATOM   4808  CB  LYS   303     108.836  69.354  52.828  1.00  0.00           C  
ATOM   4809  HB2 LYS   303     109.388  70.254  52.556  1.00  0.00           H  
ATOM   4810  HB3 LYS   303     109.052  68.568  52.105  1.00  0.00           H  
ATOM   4811  CG  LYS   303     107.295  69.700  52.800  1.00  0.00           C  
ATOM   4812  HG2 LYS   303     106.679  68.815  52.960  1.00  0.00           H  
ATOM   4813  HG3 LYS   303     106.901  70.340  53.591  1.00  0.00           H  
ATOM   4814  CD  LYS   303     106.897  70.108  51.399  1.00  0.00           C  
ATOM   4815  HD2 LYS   303     107.489  69.590  50.644  1.00  0.00           H  
ATOM   4816  HD3 LYS   303     105.899  69.823  51.067  1.00  0.00           H  
ATOM   4817  CE  LYS   303     107.012  71.609  51.253  1.00  0.00           C  
ATOM   4818  HE2 LYS   303     106.538  71.933  50.326  1.00  0.00           H  
ATOM   4819  HE3 LYS   303     106.513  72.120  52.076  1.00  0.00           H  
ATOM   4820  NZ  LYS   303     108.417  72.122  51.208  1.00  0.00           N  
ATOM   4821  HZ1 LYS   303     109.021  71.720  50.506  1.00  0.00           H  
ATOM   4822  HZ2 LYS   303     108.335  73.120  51.076  1.00  0.00           H  
ATOM   4823  HZ3 LYS   303     108.898  72.113  52.096  1.00  0.00           H  
ATOM   4824  C   LYS   303     110.521  67.794  54.026  1.00  0.00           C  
ATOM   4825  O   LYS   303     110.288  66.619  53.813  1.00  0.00           O  
ATOM   4826  N   GLY   304     111.721  68.357  54.156  1.00  0.00           N  
ATOM   4827  H   GLY   304     111.841  69.359  54.115  1.00  0.00           H  
ATOM   4828  CA  GLY   304     112.967  67.506  54.187  1.00  0.00           C  
ATOM   4829  HA2 GLY   304     113.010  67.009  53.218  1.00  0.00           H  
ATOM   4830  HA3 GLY   304     113.862  68.096  54.384  1.00  0.00           H  
ATOM   4831  C   GLY   304     112.963  66.439  55.268  1.00  0.00           C  
ATOM   4832  O   GLY   304     113.122  65.301  54.861  1.00  0.00           O  
ATOM   4833  N   ARG   305     112.629  66.686  56.551  1.00  0.00           N  
ATOM   4834  H   ARG   305     112.677  67.654  56.838  1.00  0.00           H  
ATOM   4835  CA  ARG   305     112.551  65.629  57.551  1.00  0.00           C  
ATOM   4836  HA  ARG   305     113.509  65.121  57.445  1.00  0.00           H  
ATOM   4837  CB  ARG   305     112.563  66.185  59.020  1.00  0.00           C  
ATOM   4838  HB2 ARG   305     112.271  65.293  59.575  1.00  0.00           H  
ATOM   4839  HB3 ARG   305     113.607  66.402  59.246  1.00  0.00           H  
ATOM   4840  CG  ARG   305     111.681  67.313  59.364  1.00  0.00           C  
ATOM   4841  HG2 ARG   305     112.210  68.218  59.064  1.00  0.00           H  
ATOM   4842  HG3 ARG   305     110.757  67.345  58.787  1.00  0.00           H  
ATOM   4843  CD  ARG   305     111.317  67.204  60.868  1.00  0.00           C  
ATOM   4844  HD2 ARG   305     112.194  67.100  61.507  1.00  0.00           H  
ATOM   4845  HD3 ARG   305     110.902  68.179  61.127  1.00  0.00           H  
ATOM   4846  NE  ARG   305     110.334  66.106  61.142  1.00  0.00           N  
ATOM   4847  HE  ARG   305     110.245  65.376  60.449  1.00  0.00           H  
ATOM   4848  CZ  ARG   305     109.646  66.016  62.205  1.00  0.00           C  
ATOM   4849  NH1 ARG   305     109.881  66.743  63.279  1.00  0.00           N  
ATOM   4850 HH11 ARG   305     110.476  67.559  63.244  1.00  0.00           H  
ATOM   4851 HH12 ARG   305     109.195  66.664  64.015  1.00  0.00           H  
ATOM   4852  NH2 ARG   305     108.686  65.150  62.359  1.00  0.00           N  
ATOM   4853 HH21 ARG   305     108.430  64.590  61.559  1.00  0.00           H  
ATOM   4854 HH22 ARG   305     108.085  65.225  63.167  1.00  0.00           H  
ATOM   4855  C   ARG   305     111.458  64.504  57.256  1.00  0.00           C  
ATOM   4856  O   ARG   305     111.547  63.400  57.753  1.00  0.00           O  
ATOM   4857  N   ILE   306     110.430  64.806  56.485  1.00  0.00           N  
ATOM   4858  H   ILE   306     110.403  65.749  56.124  1.00  0.00           H  
ATOM   4859  CA  ILE   306     109.382  63.923  56.130  1.00  0.00           C  
ATOM   4860  HA  ILE   306     109.134  63.384  57.044  1.00  0.00           H  
ATOM   4861  CB  ILE   306     108.039  64.629  55.746  1.00  0.00           C  
ATOM   4862  HB  ILE   306     108.415  65.335  55.005  1.00  0.00           H  
ATOM   4863  CG2 ILE   306     107.009  63.849  54.927  1.00  0.00           C  
ATOM   4864 HG21 ILE   306     106.475  63.198  55.619  1.00  0.00           H  
ATOM   4865 HG22 ILE   306     106.159  64.415  54.547  1.00  0.00           H  
ATOM   4866 HG23 ILE   306     107.429  63.320  54.072  1.00  0.00           H  
ATOM   4867  CG1 ILE   306     107.367  65.340  56.895  1.00  0.00           C  
ATOM   4868 HG12 ILE   306     106.825  64.677  57.568  1.00  0.00           H  
ATOM   4869 HG13 ILE   306     108.085  65.823  57.558  1.00  0.00           H  
ATOM   4870  CD1 ILE   306     106.486  66.489  56.405  1.00  0.00           C  
ATOM   4871 HD11 ILE   306     106.839  67.037  55.531  1.00  0.00           H  
ATOM   4872 HD12 ILE   306     105.547  66.122  55.993  1.00  0.00           H  
ATOM   4873 HD13 ILE   306     106.328  67.236  57.183  1.00  0.00           H  
ATOM   4874  C   ILE   306     109.890  62.823  55.172  1.00  0.00           C  
ATOM   4875  O   ILE   306     109.667  61.669  55.458  1.00  0.00           O  
ATOM   4876  N   VAL   307     110.578  63.188  54.099  1.00  0.00           N  
ATOM   4877  H   VAL   307     110.900  64.135  53.958  1.00  0.00           H  
ATOM   4878  CA  VAL   307     111.154  62.295  53.095  1.00  0.00           C  
ATOM   4879  HA  VAL   307     110.407  61.642  52.643  1.00  0.00           H  
ATOM   4880  CB  VAL   307     111.757  63.154  51.977  1.00  0.00           C  
ATOM   4881  HB  VAL   307     112.390  63.912  52.438  1.00  0.00           H  
ATOM   4882  CG1 VAL   307     112.474  62.287  50.911  1.00  0.00           C  
ATOM   4883 HG11 VAL   307     111.965  61.324  50.942  1.00  0.00           H  
ATOM   4884 HG12 VAL   307     112.366  62.637  49.885  1.00  0.00           H  
ATOM   4885 HG13 VAL   307     113.541  62.179  51.107  1.00  0.00           H  
ATOM   4886  CG2 VAL   307     110.643  64.027  51.361  1.00  0.00           C  
ATOM   4887 HG21 VAL   307     111.007  64.740  50.620  1.00  0.00           H  
ATOM   4888 HG22 VAL   307     110.004  63.306  50.852  1.00  0.00           H  
ATOM   4889 HG23 VAL   307     110.061  64.618  52.067  1.00  0.00           H  
ATOM   4890  C   VAL   307     112.202  61.347  53.666  1.00  0.00           C  
ATOM   4891  O   VAL   307     112.344  60.227  53.216  1.00  0.00           O  
ATOM   4892  N   LEU   308     112.784  61.766  54.802  1.00  0.00           N  
ATOM   4893  H   LEU   308     112.571  62.687  55.157  1.00  0.00           H  
ATOM   4894  CA  LEU   308     113.800  60.978  55.501  1.00  0.00           C  
ATOM   4895  HA  LEU   308     114.126  60.176  54.839  1.00  0.00           H  
ATOM   4896  CB  LEU   308     115.023  61.878  55.863  1.00  0.00           C  
ATOM   4897  HB2 LEU   308     114.661  62.625  56.570  1.00  0.00           H  
ATOM   4898  HB3 LEU   308     115.724  61.245  56.407  1.00  0.00           H  
ATOM   4899  CG  LEU   308     115.845  62.569  54.775  1.00  0.00           C  
ATOM   4900  HG  LEU   308     115.235  63.392  54.402  1.00  0.00           H  
ATOM   4901  CD1 LEU   308     117.148  63.181  55.321  1.00  0.00           C  
ATOM   4902 HD11 LEU   308     117.912  62.419  55.477  1.00  0.00           H  
ATOM   4903 HD12 LEU   308     117.586  63.970  54.710  1.00  0.00           H  
ATOM   4904 HD13 LEU   308     116.924  63.606  56.299  1.00  0.00           H  
ATOM   4905  CD2 LEU   308     116.192  61.698  53.575  1.00  0.00           C  
ATOM   4906 HD21 LEU   308     115.226  61.509  53.105  1.00  0.00           H  
ATOM   4907 HD22 LEU   308     116.774  62.200  52.802  1.00  0.00           H  
ATOM   4908 HD23 LEU   308     116.683  60.807  53.966  1.00  0.00           H  
ATOM   4909  C   LEU   308     113.254  60.240  56.755  1.00  0.00           C  
ATOM   4910  O   LEU   308     113.902  59.347  57.344  1.00  0.00           O  
ATOM   4911  N   GLY   309     112.008  60.531  57.173  1.00  0.00           N  
ATOM   4912  H   GLY   309     111.449  61.170  56.627  1.00  0.00           H  
ATOM   4913  CA  GLY   309     111.297  59.843  58.239  1.00  0.00           C  
ATOM   4914  HA2 GLY   309     110.253  60.122  58.094  1.00  0.00           H  
ATOM   4915  HA3 GLY   309     111.400  58.760  58.166  1.00  0.00           H  
ATOM   4916  C   GLY   309     111.726  60.356  59.701  1.00  0.00           C  
ATOM   4917  O   GLY   309     111.049  59.893  60.634  1.00  0.00           O  
ATOM   4918  N   TYR   310     112.664  61.194  59.849  1.00  0.00           N  
ATOM   4919  H   TYR   310     113.099  61.453  58.975  1.00  0.00           H  
ATOM   4920  CA  TYR   310     113.063  61.805  61.122  1.00  0.00           C  
ATOM   4921  HA  TYR   310     113.336  60.950  61.739  1.00  0.00           H  
ATOM   4922  CB  TYR   310     114.365  62.601  60.835  1.00  0.00           C  
ATOM   4923  HB2 TYR   310     114.189  63.494  60.235  1.00  0.00           H  
ATOM   4924  HB3 TYR   310     114.632  63.051  61.791  1.00  0.00           H  
ATOM   4925  CG  TYR   310     115.558  61.779  60.417  1.00  0.00           C  
ATOM   4926  CD1 TYR   310     116.057  60.827  61.273  1.00  0.00           C  
ATOM   4927  HD1 TYR   310     115.599  60.673  62.239  1.00  0.00           H  
ATOM   4928  CE1 TYR   310     117.108  59.989  60.916  1.00  0.00           C  
ATOM   4929  HE1 TYR   310     117.537  59.288  61.617  1.00  0.00           H  
ATOM   4930  CZ  TYR   310     117.658  60.154  59.582  1.00  0.00           C  
ATOM   4931  OH  TYR   310     118.844  59.497  59.265  1.00  0.00           O  
ATOM   4932  HH  TYR   310     119.082  59.550  58.337  1.00  0.00           H  
ATOM   4933  CE2 TYR   310     117.111  61.041  58.667  1.00  0.00           C  
ATOM   4934  HE2 TYR   310     117.627  61.278  57.748  1.00  0.00           H  
ATOM   4935  CD2 TYR   310     116.100  61.893  59.150  1.00  0.00           C  
ATOM   4936  HD2 TYR   310     115.769  62.741  58.569  1.00  0.00           H  
ATOM   4937  C   TYR   310     112.026  62.607  61.877  1.00  0.00           C
[truncated: 2,660,297 more chars]
