# Supplementary material for: AhR diminishes the efficacy of chemotherapy via suppressing STING dependent type-I interferon in bladder cancer
Source: Nat Commun. 2023 Sep 5;14:5415. doi: 10.1038/s41467-023-41218-5 (PMC10480448; doi:10.1038/s41467-023-41218-5)
Supplement: Supplementary file 4 — Supplementary Data 1 [file 41467_2023_41218_MOESM4_ESM.zip › I-TASSER Results for AhR & initial and final configurations for molecular dynamics trajectories/Interaction of dimer STING with AhR in state with endogenous ligand (Kyn) binding/initial structure_1.pdb]

CRYST1  164.161  174.088   87.625  90.00  90.00  90.00               1
ATOM      1  N   MET     1     109.481  44.497  69.450  1.00  0.00           N  
ATOM      2  H1  MET     1     109.842  43.562  69.320  1.00  0.00           H  
ATOM      3  H2  MET     1     108.556  44.409  69.845  1.00  0.00           H  
ATOM      4  H3  MET     1     110.077  45.015  70.080  1.00  0.00           H  
ATOM      5  CA  MET     1     109.419  45.100  68.091  1.00  0.00           C  
ATOM      6  HA  MET     1     110.396  45.354  67.680  1.00  0.00           H  
ATOM      7  CB  MET     1     108.694  44.153  67.133  1.00  0.00           C  
ATOM      8  HB2 MET     1     107.675  44.016  67.495  1.00  0.00           H  
ATOM      9  HB3 MET     1     108.661  44.690  66.185  1.00  0.00           H  
ATOM     10  CG  MET     1     109.258  42.772  66.900  1.00  0.00           C  
ATOM     11  HG2 MET     1     109.455  42.592  65.843  1.00  0.00           H  
ATOM     12  HG3 MET     1     110.241  42.674  67.362  1.00  0.00           H  
ATOM     13  SD  MET     1     108.235  41.360  67.443  1.00  0.00           S  
ATOM     14  CE  MET     1     106.756  41.601  66.458  1.00  0.00           C  
ATOM     15  HE1 MET     1     106.263  42.569  66.534  1.00  0.00           H  
ATOM     16  HE2 MET     1     106.967  41.411  65.405  1.00  0.00           H  
ATOM     17  HE3 MET     1     105.957  40.912  66.734  1.00  0.00           H  
ATOM     18  C   MET     1     108.529  46.348  68.103  1.00  0.00           C  
ATOM     19  O   MET     1     107.451  46.358  68.717  1.00  0.00           O  
ATOM     20  N   ASN     2     108.878  47.386  67.334  1.00  0.00           N  
ATOM     21  H   ASN     2     109.731  47.254  66.810  1.00  0.00           H  
ATOM     22  CA  ASN     2     108.032  48.572  66.989  1.00  0.00           C  
ATOM     23  HA  ASN     2     107.572  48.981  67.890  1.00  0.00           H  
ATOM     24  CB  ASN     2     109.032  49.676  66.536  1.00  0.00           C  
ATOM     25  HB2 ASN     2     109.537  50.086  67.410  1.00  0.00           H  
ATOM     26  HB3 ASN     2     109.849  49.306  65.917  1.00  0.00           H  
ATOM     27  CG  ASN     2     108.290  50.805  65.929  1.00  0.00           C  
ATOM     28  OD1 ASN     2     108.412  51.017  64.750  1.00  0.00           O  
ATOM     29  ND2 ASN     2     107.583  51.689  66.656  1.00  0.00           N  
ATOM     30 HD21 ASN     2     107.110  52.474  66.231  1.00  0.00           H  
ATOM     31 HD22 ASN     2     107.562  51.662  67.665  1.00  0.00           H  
ATOM     32  C   ASN     2     106.916  48.190  65.968  1.00  0.00           C  
ATOM     33  O   ASN     2     107.251  47.653  64.911  1.00  0.00           O  
ATOM     34  N   SER     3     105.643  48.564  66.253  1.00  0.00           N  
ATOM     35  H   SER     3     105.387  48.889  67.174  1.00  0.00           H  
ATOM     36  CA  SER     3     104.603  48.466  65.233  1.00  0.00           C  
ATOM     37  HA  SER     3     104.505  47.403  65.013  1.00  0.00           H  
ATOM     38  CB  SER     3     103.253  48.826  65.800  1.00  0.00           C  
ATOM     39  HB2 SER     3     102.955  48.132  66.586  1.00  0.00           H  
ATOM     40  HB3 SER     3     103.331  49.756  66.363  1.00  0.00           H  
ATOM     41  OG  SER     3     102.177  49.009  64.878  1.00  0.00           O  
ATOM     42  HG  SER     3     101.887  48.151  64.559  1.00  0.00           H  
ATOM     43  C   SER     3     104.872  49.224  64.010  1.00  0.00           C  
ATOM     44  O   SER     3     105.287  50.347  64.215  1.00  0.00           O  
ATOM     45  N   SER     4     104.506  48.727  62.802  1.00  0.00           N  
ATOM     46  H   SER     4     104.017  47.844  62.768  1.00  0.00           H  
ATOM     47  CA  SER     4     104.582  49.540  61.573  1.00  0.00           C  
ATOM     48  HA  SER     4     105.390  50.271  61.610  1.00  0.00           H  
ATOM     49  CB  SER     4     104.800  48.632  60.386  1.00  0.00           C  
ATOM     50  HB2 SER     4     104.157  47.752  60.375  1.00  0.00           H  
ATOM     51  HB3 SER     4     104.506  49.231  59.524  1.00  0.00           H  
ATOM     52  OG  SER     4     106.218  48.352  60.231  1.00  0.00           O  
ATOM     53  HG  SER     4     106.684  48.888  60.876  1.00  0.00           H  
ATOM     54  C   SER     4     103.399  50.421  61.322  1.00  0.00           C  
ATOM     55  O   SER     4     103.498  51.303  60.505  1.00  0.00           O  
ATOM     56  N   SER     5     102.365  50.342  62.148  1.00  0.00           N  
ATOM     57  H   SER     5     102.236  49.592  62.812  1.00  0.00           H  
ATOM     58  CA  SER     5     101.280  51.355  62.097  1.00  0.00           C  
ATOM     59  HA  SER     5     101.294  52.094  61.295  1.00  0.00           H  
ATOM     60  CB  SER     5     100.043  50.506  61.843  1.00  0.00           C  
ATOM     61  HB2 SER     5      99.179  51.169  61.785  1.00  0.00           H  
ATOM     62  HB3 SER     5     100.076  49.967  60.896  1.00  0.00           H  
ATOM     63  OG  SER     5      99.754  49.513  62.847  1.00  0.00           O  
ATOM     64  HG  SER     5      98.894  49.172  62.591  1.00  0.00           H  
ATOM     65  C   SER     5     100.996  52.114  63.407  1.00  0.00           C  
ATOM     66  O   SER     5      99.982  52.769  63.525  1.00  0.00           O  
ATOM     67  N   ALA     6     101.921  51.952  64.350  1.00  0.00           N  
ATOM     68  H   ALA     6     102.731  51.371  64.186  1.00  0.00           H  
ATOM     69  CA  ALA     6     101.752  52.322  65.749  1.00  0.00           C  
ATOM     70  HA  ALA     6     102.629  52.025  66.325  1.00  0.00           H  
ATOM     71  CB  ALA     6     101.602  53.835  65.774  1.00  0.00           C  
ATOM     72  HB1 ALA     6     101.581  54.245  66.784  1.00  0.00           H  
ATOM     73  HB2 ALA     6     102.507  54.379  65.503  1.00  0.00           H  
ATOM     74  HB3 ALA     6     100.716  54.143  65.220  1.00  0.00           H  
ATOM     75  C   ALA     6     100.493  51.710  66.455  1.00  0.00           C  
ATOM     76  O   ALA     6     100.086  52.128  67.585  1.00  0.00           O  
ATOM     77  N   ASN     7      99.994  50.624  65.861  1.00  0.00           N  
ATOM     78  H   ASN     7     100.547  50.236  65.110  1.00  0.00           H  
ATOM     79  CA  ASN     7      98.821  49.792  66.255  1.00  0.00           C  
ATOM     80  HA  ASN     7      98.793  48.887  65.647  1.00  0.00           H  
ATOM     81  CB  ASN     7      99.034  49.355  67.772  1.00  0.00           C  
ATOM     82  HB2 ASN     7      98.923  50.188  68.466  1.00  0.00           H  
ATOM     83  HB3 ASN     7      98.214  48.706  68.081  1.00  0.00           H  
ATOM     84  CG  ASN     7     100.363  48.671  68.104  1.00  0.00           C  
ATOM     85  OD1 ASN     7     100.672  47.577  67.639  1.00  0.00           O  
ATOM     86  ND2 ASN     7     101.192  49.375  68.857  1.00  0.00           N  
ATOM     87 HD21 ASN     7     101.918  48.850  69.324  1.00  0.00           H  
ATOM     88 HD22 ASN     7     100.991  50.329  69.121  1.00  0.00           H  
ATOM     89  C   ASN     7      97.445  50.303  65.857  1.00  0.00           C  
ATOM     90  O   ASN     7      96.476  49.626  66.161  1.00  0.00           O  
ATOM     91  N   ILE     8      97.350  51.489  65.172  1.00  0.00           N  
ATOM     92  H   ILE     8      98.248  51.916  64.989  1.00  0.00           H  
ATOM     93  CA  ILE     8      96.060  52.251  64.944  1.00  0.00           C  
ATOM     94  HA  ILE     8      95.552  52.571  65.854  1.00  0.00           H  
ATOM     95  CB  ILE     8      96.323  53.617  64.336  1.00  0.00           C  
ATOM     96  HB  ILE     8      96.904  53.568  63.416  1.00  0.00           H  
ATOM     97  CG2 ILE     8      95.030  54.320  63.945  1.00  0.00           C  
ATOM     98 HG21 ILE     8      94.335  54.336  64.785  1.00  0.00           H  
ATOM     99 HG22 ILE     8      95.194  55.375  63.726  1.00  0.00           H  
ATOM    100 HG23 ILE     8      94.742  53.966  62.956  1.00  0.00           H  
ATOM    101  CG1 ILE     8      97.042  54.612  65.360  1.00  0.00           C  
ATOM    102 HG12 ILE     8      96.304  55.006  66.059  1.00  0.00           H  
ATOM    103 HG13 ILE     8      97.822  54.193  65.994  1.00  0.00           H  
ATOM    104  CD1 ILE     8      97.702  55.725  64.628  1.00  0.00           C  
ATOM    105 HD11 ILE     8      98.304  55.425  63.770  1.00  0.00           H  
ATOM    106 HD12 ILE     8      97.006  56.477  64.257  1.00  0.00           H  
ATOM    107 HD13 ILE     8      98.337  56.293  65.307  1.00  0.00           H  
ATOM    108  C   ILE     8      95.071  51.450  64.092  1.00  0.00           C  
ATOM    109  O   ILE     8      95.377  51.222  62.941  1.00  0.00           O  
ATOM    110  N   THR     9      93.902  51.109  64.687  1.00  0.00           N  
ATOM    111  H   THR     9      93.705  51.449  65.617  1.00  0.00           H  
ATOM    112  CA  THR     9      92.915  50.246  63.994  1.00  0.00           C  
ATOM    113  HA  THR     9      93.013  50.294  62.910  1.00  0.00           H  
ATOM    114  CB  THR     9      92.950  48.755  64.407  1.00  0.00           C  
ATOM    115  HB  THR     9      91.993  48.426  64.002  1.00  0.00           H  
ATOM    116  CG2 THR     9      94.241  48.114  63.936  1.00  0.00           C  
ATOM    117 HG21 THR     9      94.256  47.048  64.160  1.00  0.00           H  
ATOM    118 HG22 THR     9      94.505  48.361  62.907  1.00  0.00           H  
ATOM    119 HG23 THR     9      95.059  48.588  64.479  1.00  0.00           H  
ATOM    120  OG1 THR     9      92.802  48.621  65.833  1.00  0.00           O  
ATOM    121  HG1 THR     9      91.980  49.079  66.024  1.00  0.00           H  
ATOM    122  C   THR     9      91.461  50.739  64.310  1.00  0.00           C  
ATOM    123  O   THR     9      91.071  50.835  65.459  1.00  0.00           O  
ATOM    124  N   TYR    10      90.636  51.089  63.327  1.00  0.00           N  
ATOM    125  H   TYR    10      91.027  51.034  62.398  1.00  0.00           H  
ATOM    126  CA  TYR    10      89.253  51.550  63.550  1.00  0.00           C  
ATOM    127  HA  TYR    10      89.079  51.625  64.623  1.00  0.00           H  
ATOM    128  CB  TYR    10      89.106  52.952  62.925  1.00  0.00           C  
ATOM    129  HB2 TYR    10      89.077  52.852  61.840  1.00  0.00           H  
ATOM    130  HB3 TYR    10      88.173  53.481  63.115  1.00  0.00           H  
ATOM    131  CG  TYR    10      90.124  53.943  63.347  1.00  0.00           C  
ATOM    132  CD1 TYR    10      90.333  54.032  64.715  1.00  0.00           C  
ATOM    133  HD1 TYR    10      89.759  53.345  65.319  1.00  0.00           H  
ATOM    134  CE1 TYR    10      91.240  55.004  65.198  1.00  0.00           C  
ATOM    135  HE1 TYR    10      91.375  55.226  66.246  1.00  0.00           H  
ATOM    136  CZ  TYR    10      91.900  55.887  64.283  1.00  0.00           C  
ATOM    137  OH  TYR    10      92.783  56.761  64.755  1.00  0.00           O  
ATOM    138  HH  TYR    10      92.984  56.717  65.693  1.00  0.00           H  
ATOM    139  CE2 TYR    10      91.725  55.617  62.910  1.00  0.00           C  
ATOM    140  HE2 TYR    10      92.126  56.307  62.183  1.00  0.00           H  
ATOM    141  CD2 TYR    10      90.879  54.619  62.461  1.00  0.00           C  
ATOM    142  HD2 TYR    10      90.766  54.481  61.396  1.00  0.00           H  
ATOM    143  C   TYR    10      88.202  50.586  62.937  1.00  0.00           C  
ATOM    144  O   TYR    10      88.293  50.250  61.747  1.00  0.00           O  
ATOM    145  N   ALA    11      87.077  50.396  63.646  1.00  0.00           N  
ATOM    146  H   ALA    11      87.004  50.826  64.558  1.00  0.00           H  
ATOM    147  CA  ALA    11      85.901  49.589  63.130  1.00  0.00           C  
ATOM    148  HA  ALA    11      85.837  49.864  62.077  1.00  0.00           H  
ATOM    149  CB  ALA    11      86.297  48.054  63.216  1.00  0.00           C  
ATOM    150  HB1 ALA    11      87.325  47.917  62.878  1.00  0.00           H  
ATOM    151  HB2 ALA    11      86.374  47.715  64.249  1.00  0.00           H  
ATOM    152  HB3 ALA    11      85.576  47.463  62.653  1.00  0.00           H  
ATOM    153  C   ALA    11      84.608  49.795  63.847  1.00  0.00           C  
ATOM    154  O   ALA    11      83.638  49.013  63.853  1.00  0.00           O  
ATOM    155  N   SER    12      84.530  50.889  64.599  1.00  0.00           N  
ATOM    156  H   SER    12      85.205  51.625  64.454  1.00  0.00           H  
ATOM    157  CA  SER    12      83.556  51.291  65.642  1.00  0.00           C  
ATOM    158  HA  SER    12      83.919  52.032  66.354  1.00  0.00           H  
ATOM    159  CB  SER    12      82.344  51.981  64.879  1.00  0.00           C  
ATOM    160  HB2 SER    12      82.744  52.805  64.287  1.00  0.00           H  
ATOM    161  HB3 SER    12      81.849  51.260  64.228  1.00  0.00           H  
ATOM    162  OG  SER    12      81.466  52.626  65.720  1.00  0.00           O  
ATOM    163  HG  SER    12      80.867  51.989  66.117  1.00  0.00           H  
ATOM    164  C   SER    12      83.187  50.179  66.577  1.00  0.00           C  
ATOM    165  O   SER    12      82.113  50.341  67.197  1.00  0.00           O  
ATOM    166  N   ARG    13      84.051  49.158  66.817  1.00  0.00           N  
ATOM    167  H   ARG    13      84.942  49.347  66.380  1.00  0.00           H  
ATOM    168  CA  ARG    13      83.878  47.842  67.524  1.00  0.00           C  
ATOM    169  HA  ARG    13      84.803  47.293  67.350  1.00  0.00           H  
ATOM    170  CB  ARG    13      83.785  47.986  69.002  1.00  0.00           C  
ATOM    171  HB2 ARG    13      82.742  48.172  69.260  1.00  0.00           H  
ATOM    172  HB3 ARG    13      83.901  46.995  69.440  1.00  0.00           H  
ATOM    173  CG  ARG    13      84.744  49.031  69.633  1.00  0.00           C  
ATOM    174  HG2 ARG    13      85.758  48.711  69.393  1.00  0.00           H  
ATOM    175  HG3 ARG    13      84.610  50.034  69.229  1.00  0.00           H  
ATOM    176  CD  ARG    13      84.452  49.243  71.110  1.00  0.00           C  
ATOM    177  HD2 ARG    13      83.444  49.655  71.155  1.00  0.00           H  
ATOM    178  HD3 ARG    13      84.589  48.232  71.494  1.00  0.00           H  
ATOM    179  NE  ARG    13      85.400  50.177  71.733  1.00  0.00           N  
ATOM    180  HE  ARG    13      85.654  51.009  71.219  1.00  0.00           H  
ATOM    181  CZ  ARG    13      86.074  49.945  72.872  1.00  0.00           C  
ATOM    182  NH1 ARG    13      85.958  48.842  73.589  1.00  0.00           N  
ATOM    183 HH11 ARG    13      85.214  48.221  73.307  1.00  0.00           H  
ATOM    184 HH12 ARG    13      86.503  48.664  74.422  1.00  0.00           H  
ATOM    185  NH2 ARG    13      87.052  50.748  73.245  1.00  0.00           N  
ATOM    186 HH21 ARG    13      87.264  51.460  72.561  1.00  0.00           H  
ATOM    187 HH22 ARG    13      87.627  50.531  74.047  1.00  0.00           H  
ATOM    188  C   ARG    13      82.806  46.909  66.912  1.00  0.00           C  
ATOM    189  O   ARG    13      82.276  46.057  67.607  1.00  0.00           O  
ATOM    190  N   LYS    14      82.453  47.046  65.618  1.00  0.00           N  
ATOM    191  H   LYS    14      82.911  47.803  65.129  1.00  0.00           H  
ATOM    192  CA  LYS    14      81.386  46.428  64.918  1.00  0.00           C  
ATOM    193  HA  LYS    14      80.526  46.244  65.563  1.00  0.00           H  
ATOM    194  CB  LYS    14      80.873  47.467  63.898  1.00  0.00           C  
ATOM    195  HB2 LYS    14      81.646  47.739  63.179  1.00  0.00           H  
ATOM    196  HB3 LYS    14      80.117  46.981  63.280  1.00  0.00           H  
ATOM    197  CG  LYS    14      80.232  48.742  64.403  1.00  0.00           C  
ATOM    198  HG2 LYS    14      79.437  48.507  65.112  1.00  0.00           H  
ATOM    199  HG3 LYS    14      80.923  49.428  64.893  1.00  0.00           H  
ATOM    200  CD  LYS    14      79.442  49.426  63.220  1.00  0.00           C  
ATOM    201  HD2 LYS    14      80.199  49.799  62.531  1.00  0.00           H  
ATOM    202  HD3 LYS    14      78.861  48.626  62.761  1.00  0.00           H  
ATOM    203  CE  LYS    14      78.448  50.545  63.576  1.00  0.00           C  
ATOM    204  HE2 LYS    14      77.702  50.152  64.266  1.00  0.00           H  
ATOM    205  HE3 LYS    14      79.054  51.346  63.999  1.00  0.00           H  
ATOM    206  NZ  LYS    14      77.747  51.115  62.403  1.00  0.00           N  
ATOM    207  HZ1 LYS    14      77.078  51.795  62.734  1.00  0.00           H  
ATOM    208  HZ2 LYS    14      78.283  51.531  61.654  1.00  0.00           H  
ATOM    209  HZ3 LYS    14      77.220  50.355  61.998  1.00  0.00           H  
ATOM    210  C   LYS    14      81.993  45.121  64.277  1.00  0.00           C  
ATOM    211  O   LYS    14      82.601  45.214  63.201  1.00  0.00           O  
ATOM    212  N   ARG    15      81.753  43.993  64.905  1.00  0.00           N  
ATOM    213  H   ARG    15      81.339  44.071  65.823  1.00  0.00           H  
ATOM    214  CA  ARG    15      82.145  42.603  64.391  1.00  0.00           C  
ATOM    215  HA  ARG    15      83.221  42.430  64.363  1.00  0.00           H  
ATOM    216  CB  ARG    15      81.541  41.526  65.346  1.00  0.00           C  
ATOM    217  HB2 ARG    15      80.528  41.852  65.584  1.00  0.00           H  
ATOM    218  HB3 ARG    15      81.618  40.530  64.908  1.00  0.00           H  
ATOM    219  CG  ARG    15      82.458  41.396  66.628  1.00  0.00           C  
ATOM    220  HG2 ARG    15      83.270  40.731  66.334  1.00  0.00           H  
ATOM    221  HG3 ARG    15      82.925  42.371  66.772  1.00  0.00           H  
ATOM    222  CD  ARG    15      81.797  40.874  67.841  1.00  0.00           C  
ATOM    223  HD2 ARG    15      80.942  41.526  68.020  1.00  0.00           H  
ATOM    224  HD3 ARG    15      81.485  39.890  67.492  1.00  0.00           H  
ATOM    225  NE  ARG    15      82.723  40.668  68.982  1.00  0.00           N  
ATOM    226  HE  ARG    15      83.328  39.860  69.005  1.00  0.00           H  
ATOM    227  CZ  ARG    15      82.948  41.453  69.973  1.00  0.00           C  
ATOM    228  NH1 ARG    15      82.381  42.595  70.148  1.00  0.00           N  
ATOM    229 HH11 ARG    15      81.666  42.980  69.547  1.00  0.00           H  
ATOM    230 HH12 ARG    15      82.715  43.086  70.964  1.00  0.00           H  
ATOM    231  NH2 ARG    15      83.762  41.128  70.911  1.00  0.00           N  
ATOM    232 HH21 ARG    15      84.091  40.173  70.911  1.00  0.00           H  
ATOM    233 HH22 ARG    15      83.771  41.729  71.723  1.00  0.00           H  
ATOM    234  C   ARG    15      81.530  42.554  62.974  1.00  0.00           C  
ATOM    235  O   ARG    15      80.313  42.948  62.842  1.00  0.00           O  
ATOM    236  N   ARG    16      82.212  42.007  62.012  1.00  0.00           N  
ATOM    237  H   ARG    16      83.117  41.655  62.289  1.00  0.00           H  
ATOM    238  CA  ARG    16      81.745  41.705  60.615  1.00  0.00           C  
ATOM    239  HA  ARG    16      81.466  42.676  60.205  1.00  0.00           H  
ATOM    240  CB  ARG    16      82.890  41.078  59.792  1.00  0.00           C  
ATOM    241  HB2 ARG    16      83.126  40.138  60.291  1.00  0.00           H  
ATOM    242  HB3 ARG    16      82.479  40.876  58.803  1.00  0.00           H  
ATOM    243  CG  ARG    16      84.205  41.893  59.738  1.00  0.00           C  
ATOM    244  HG2 ARG    16      84.587  42.170  60.721  1.00  0.00           H  
ATOM    245  HG3 ARG    16      84.896  41.341  59.101  1.00  0.00           H  
ATOM    246  CD  ARG    16      84.011  43.284  59.066  1.00  0.00           C  
ATOM    247  HD2 ARG    16      83.253  43.114  58.301  1.00  0.00           H  
ATOM    248  HD3 ARG    16      83.675  43.989  59.826  1.00  0.00           H  
ATOM    249  NE  ARG    16      85.416  43.731  58.684  1.00  0.00           N  
ATOM    250  HE  ARG    16      85.838  43.250  57.902  1.00  0.00           H  
ATOM    251  CZ  ARG    16      86.082  44.707  59.136  1.00  0.00           C  
ATOM    252  NH1 ARG    16      85.684  45.636  59.976  1.00  0.00           N  
ATOM    253 HH11 ARG    16      84.738  45.620  60.330  1.00  0.00           H  
ATOM    254 HH12 ARG    16      86.092  46.558  60.035  1.00  0.00           H  
ATOM    255  NH2 ARG    16      87.247  44.936  58.635  1.00  0.00           N  
ATOM    256 HH21 ARG    16      87.493  44.502  57.756  1.00  0.00           H  
ATOM    257 HH22 ARG    16      87.761  45.767  58.890  1.00  0.00           H  
ATOM    258  C   ARG    16      80.480  40.931  60.466  1.00  0.00           C  
ATOM    259  O   ARG    16      79.614  41.305  59.652  1.00  0.00           O  
ATOM    260  N   LYS    17      80.213  39.842  61.217  1.00  0.00           N  
ATOM    261  H   LYS    17      80.848  39.462  61.904  1.00  0.00           H  
ATOM    262  CA  LYS    17      78.993  39.039  61.106  1.00  0.00           C  
ATOM    263  HA  LYS    17      78.941  38.645  60.091  1.00  0.00           H  
ATOM    264  CB  LYS    17      79.085  37.797  62.040  1.00  0.00           C  
ATOM    265  HB2 LYS    17      79.165  38.319  62.994  1.00  0.00           H  
ATOM    266  HB3 LYS    17      78.080  37.375  62.028  1.00  0.00           H  
ATOM    267  CG  LYS    17      80.128  36.688  61.674  1.00  0.00           C  
ATOM    268  HG2 LYS    17      79.879  36.080  60.805  1.00  0.00           H  
ATOM    269  HG3 LYS    17      81.092  37.116  61.401  1.00  0.00           H  
ATOM    270  CD  LYS    17      80.363  35.720  62.811  1.00  0.00           C  
ATOM    271  HD2 LYS    17      79.384  35.345  63.111  1.00  0.00           H  
ATOM    272  HD3 LYS    17      80.830  34.805  62.447  1.00  0.00           H  
ATOM    273  CE  LYS    17      81.138  36.323  63.981  1.00  0.00           C  
ATOM    274  HE2 LYS    17      82.168  36.486  63.666  1.00  0.00           H  
ATOM    275  HE3 LYS    17      80.729  37.278  64.312  1.00  0.00           H  
ATOM    276  NZ  LYS    17      81.122  35.389  65.141  1.00  0.00           N  
ATOM    277  HZ1 LYS    17      81.652  34.551  64.949  1.00  0.00           H  
ATOM    278  HZ2 LYS    17      81.482  35.820  65.980  1.00  0.00           H  
ATOM    279  HZ3 LYS    17      80.172  35.090  65.307  1.00  0.00           H  
ATOM    280  C   LYS    17      77.681  39.750  61.305  1.00  0.00           C  
ATOM    281  O   LYS    17      76.856  39.777  60.386  1.00  0.00           O  
ATOM    282  N   PRO    18      77.403  40.433  62.423  1.00  0.00           N  
ATOM    283  CD  PRO    18      78.116  40.571  63.689  1.00  0.00           C  
ATOM    284  HD2 PRO    18      79.189  40.581  63.498  1.00  0.00           H  
ATOM    285  HD3 PRO    18      77.941  39.681  64.293  1.00  0.00           H  
ATOM    286  CG  PRO    18      77.561  41.794  64.353  1.00  0.00           C  
ATOM    287  HG2 PRO    18      78.063  42.664  63.929  1.00  0.00           H  
ATOM    288  HG3 PRO    18      77.681  41.808  65.436  1.00  0.00           H  
ATOM    289  CB  PRO    18      76.074  41.683  63.951  1.00  0.00           C  
ATOM    290  HB2 PRO    18      75.477  42.593  64.010  1.00  0.00           H  
ATOM    291  HB3 PRO    18      75.536  41.004  64.614  1.00  0.00           H  
ATOM    292  CA  PRO    18      76.139  41.219  62.504  1.00  0.00           C  
ATOM    293  HA  PRO    18      75.340  40.543  62.200  1.00  0.00           H  
ATOM    294  C   PRO    18      76.048  42.405  61.574  1.00  0.00           C  
ATOM    295  O   PRO    18      74.954  42.909  61.318  1.00  0.00           O  
ATOM    296  N   VAL    19      77.173  42.953  61.156  1.00  0.00           N  
ATOM    297  H   VAL    19      78.040  42.510  61.424  1.00  0.00           H  
ATOM    298  CA  VAL    19      77.122  43.982  60.094  1.00  0.00           C  
ATOM    299  HA  VAL    19      76.336  44.652  60.440  1.00  0.00           H  
ATOM    300  CB  VAL    19      78.482  44.764  60.021  1.00  0.00           C  
ATOM    301  HB  VAL    19      79.261  44.015  60.165  1.00  0.00           H  
ATOM    302  CG1 VAL    19      78.715  45.605  58.726  1.00  0.00           C  
ATOM    303 HG11 VAL    19      77.786  46.036  58.354  1.00  0.00           H  
ATOM    304 HG12 VAL    19      79.494  46.318  58.995  1.00  0.00           H  
ATOM    305 HG13 VAL    19      79.079  44.973  57.916  1.00  0.00           H  
ATOM    306  CG2 VAL    19      78.605  45.753  61.196  1.00  0.00           C  
ATOM    307 HG21 VAL    19      77.742  46.398  61.028  1.00  0.00           H  
ATOM    308 HG22 VAL    19      78.448  45.267  62.159  1.00  0.00           H  
ATOM    309 HG23 VAL    19      79.580  46.233  61.120  1.00  0.00           H  
ATOM    310  C   VAL    19      76.684  43.485  58.631  1.00  0.00           C  
ATOM    311  O   VAL    19      75.742  44.095  58.084  1.00  0.00           O  
ATOM    312  N   GLN    20      77.271  42.418  58.102  1.00  0.00           N  
ATOM    313  H   GLN    20      78.006  42.002  58.655  1.00  0.00           H  
ATOM    314  CA  GLN    20      77.005  41.881  56.709  1.00  0.00           C  
ATOM    315  HA  GLN    20      77.251  42.712  56.048  1.00  0.00           H  
ATOM    316  CB  GLN    20      77.968  40.782  56.468  1.00  0.00           C  
ATOM    317  HB2 GLN    20      78.934  41.282  56.530  1.00  0.00           H  
ATOM    318  HB3 GLN    20      77.844  40.037  57.254  1.00  0.00           H  
ATOM    319  CG  GLN    20      77.785  40.123  55.074  1.00  0.00           C  
ATOM    320  HG2 GLN    20      78.456  39.277  54.924  1.00  0.00           H  
ATOM    321  HG3 GLN    20      76.796  39.671  55.003  1.00  0.00           H  
ATOM    322  CD  GLN    20      77.850  41.087  53.927  1.00  0.00           C  
ATOM    323  OE1 GLN    20      78.411  42.146  53.958  1.00  0.00           O  
ATOM    324  NE2 GLN    20      77.147  40.756  52.795  1.00  0.00           N  
ATOM    325 HE21 GLN    20      76.973  41.471  52.103  1.00  0.00           H  
ATOM    326 HE22 GLN    20      76.478  40.011  52.925  1.00  0.00           H  
ATOM    327  C   GLN    20      75.516  41.524  56.413  1.00  0.00           C  
ATOM    328  O   GLN    20      75.041  41.823  55.319  1.00  0.00           O  
ATOM    329  N   LYS    21      74.805  40.881  57.401  1.00  0.00           N  
ATOM    330  H   LYS    21      75.298  40.518  58.204  1.00  0.00           H  
ATOM    331  CA  LYS    21      73.392  40.393  57.269  1.00  0.00           C  
ATOM    332  HA  LYS    21      73.343  39.856  56.321  1.00  0.00           H  
ATOM    333  CB  LYS    21      73.216  39.260  58.297  1.00  0.00           C  
ATOM    334  HB2 LYS    21      72.402  38.622  57.953  1.00  0.00           H  
ATOM    335  HB3 LYS    21      74.178  38.749  58.296  1.00  0.00           H  
ATOM    336  CG  LYS    21      72.898  39.759  59.724  1.00  0.00           C  
ATOM    337  HG2 LYS    21      73.525  40.616  59.973  1.00  0.00           H  
ATOM    338  HG3 LYS    21      71.836  40.005  59.708  1.00  0.00           H  
ATOM    339  CD  LYS    21      73.245  38.668  60.823  1.00  0.00           C  
ATOM    340  HD2 LYS    21      72.789  37.733  60.498  1.00  0.00           H  
ATOM    341  HD3 LYS    21      74.312  38.455  60.884  1.00  0.00           H  
ATOM    342  CE  LYS    21      72.672  38.970  62.158  1.00  0.00           C  
ATOM    343  HE2 LYS    21      73.036  39.980  62.347  1.00  0.00           H  
ATOM    344  HE3 LYS    21      71.609  39.166  62.023  1.00  0.00           H  
ATOM    345  NZ  LYS    21      73.035  37.971  63.154  1.00  0.00           N  
ATOM    346  HZ1 LYS    21      74.029  37.793  63.150  1.00  0.00           H  
ATOM    347  HZ2 LYS    21      72.763  38.398  64.028  1.00  0.00           H  
ATOM    348  HZ3 LYS    21      72.470  37.136  63.084  1.00  0.00           H  
ATOM    349  C   LYS    21      72.262  41.438  57.125  1.00  0.00           C  
ATOM    350  O   LYS    21      71.100  41.081  57.245  1.00  0.00           O  
ATOM    351  N   THR    22      72.712  42.689  57.077  1.00  0.00           N  
ATOM    352  H   THR    22      73.706  42.832  56.968  1.00  0.00           H  
ATOM    353  CA  THR    22      71.866  43.927  56.812  1.00  0.00           C  
ATOM    354  HA  THR    22      71.128  44.009  57.611  1.00  0.00           H  
ATOM    355  CB  THR    22      72.760  45.167  56.827  1.00  0.00           C  
ATOM    356  HB  THR    22      73.583  45.149  56.114  1.00  0.00           H  
ATOM    357  CG2 THR    22      71.999  46.481  56.567  1.00  0.00           C  
ATOM    358 HG21 THR    22      71.166  46.373  57.262  1.00  0.00           H  
ATOM    359 HG22 THR    22      72.584  47.372  56.794  1.00  0.00           H  
ATOM    360 HG23 THR    22      71.604  46.473  55.551  1.00  0.00           H  
ATOM    361  OG1 THR    22      73.272  45.273  58.070  1.00  0.00           O  
ATOM    362  HG1 THR    22      74.188  44.986  58.076  1.00  0.00           H  
ATOM    363  C   THR    22      71.229  43.800  55.430  1.00  0.00           C  
ATOM    364  O   THR    22      71.848  43.316  54.543  1.00  0.00           O  
ATOM    365  N   VAL    23      69.960  44.172  55.342  1.00  0.00           N  
ATOM    366  H   VAL    23      69.529  44.674  56.105  1.00  0.00           H  
ATOM    367  CA  VAL    23      69.033  43.944  54.213  1.00  0.00           C  
ATOM    368  HA  VAL    23      69.729  43.789  53.389  1.00  0.00           H  
ATOM    369  CB  VAL    23      68.082  42.742  54.315  1.00  0.00           C  
ATOM    370  HB  VAL    23      67.497  42.714  53.396  1.00  0.00           H  
ATOM    371  CG1 VAL    23      68.730  41.401  54.598  1.00  0.00           C  
ATOM    372 HG11 VAL    23      68.014  40.580  54.571  1.00  0.00           H  
ATOM    373 HG12 VAL    23      69.537  41.233  53.886  1.00  0.00           H  
ATOM    374 HG13 VAL    23      69.149  41.278  55.596  1.00  0.00           H  
ATOM    375  CG2 VAL    23      67.058  43.076  55.452  1.00  0.00           C  
ATOM    376 HG21 VAL    23      66.538  43.998  55.192  1.00  0.00           H  
ATOM    377 HG22 VAL    23      66.307  42.286  55.479  1.00  0.00           H  
ATOM    378 HG23 VAL    23      67.459  43.226  56.454  1.00  0.00           H  
ATOM    379  C   VAL    23      68.230  45.296  53.861  1.00  0.00           C  
ATOM    380  O   VAL    23      67.921  46.106  54.726  1.00  0.00           O  
ATOM    381  N   LYS    24      68.045  45.398  52.568  1.00  0.00           N  
ATOM    382  H   LYS    24      68.320  44.609  52.000  1.00  0.00           H  
ATOM    383  CA  LYS    24      67.361  46.493  51.833  1.00  0.00           C  
ATOM    384  HA  LYS    24      67.833  47.441  52.093  1.00  0.00           H  
ATOM    385  CB  LYS    24      67.500  46.319  50.313  1.00  0.00           C  
ATOM    386  HB2 LYS    24      66.957  45.376  50.249  1.00  0.00           H  
ATOM    387  HB3 LYS    24      66.868  47.049  49.807  1.00  0.00           H  
ATOM    388  CG  LYS    24      68.929  46.386  49.856  1.00  0.00           C  
ATOM    389  HG2 LYS    24      69.241  47.372  50.199  1.00  0.00           H  
ATOM    390  HG3 LYS    24      69.513  45.603  50.341  1.00  0.00           H  
ATOM    391  CD  LYS    24      69.023  46.162  48.367  1.00  0.00           C  
ATOM    392  HD2 LYS    24      68.260  46.702  47.806  1.00  0.00           H  
ATOM    393  HD3 LYS    24      70.020  46.496  48.076  1.00  0.00           H  
ATOM    394  CE  LYS    24      68.944  44.681  47.993  1.00  0.00           C  
ATOM    395  HE2 LYS    24      69.130  44.146  48.924  1.00  0.00           H  
ATOM    396  HE3 LYS    24      67.920  44.584  47.632  1.00  0.00           H  
ATOM    397  NZ  LYS    24      69.913  44.325  46.880  1.00  0.00           N  
ATOM    398  HZ1 LYS    24      69.763  43.362  46.617  1.00  0.00           H  
ATOM    399  HZ2 LYS    24      69.743  44.891  46.061  1.00  0.00           H  
ATOM    400  HZ3 LYS    24      70.867  44.477  47.175  1.00  0.00           H  
ATOM    401  C   LYS    24      65.907  46.503  52.321  1.00  0.00           C  
ATOM    402  O   LYS    24      65.267  45.500  52.479  1.00  0.00           O  
ATOM    403  N   PRO    25      65.257  47.679  52.306  1.00  0.00           N  
ATOM    404  CD  PRO    25      65.833  49.009  52.277  1.00  0.00           C  
ATOM    405  HD2 PRO    25      65.845  49.342  51.239  1.00  0.00           H  
ATOM    406  HD3 PRO    25      66.849  49.023  52.672  1.00  0.00           H  
ATOM    407  CG  PRO    25      64.862  49.814  53.202  1.00  0.00           C  
ATOM    408  HG2 PRO    25      64.884  50.880  52.978  1.00  0.00           H  
ATOM    409  HG3 PRO    25      65.078  49.587  54.246  1.00  0.00           H  
ATOM    410  CB  PRO    25      63.593  49.200  52.794  1.00  0.00           C  
ATOM    411  HB2 PRO    25      63.316  49.576  51.810  1.00  0.00           H  
ATOM    412  HB3 PRO    25      62.777  49.400  53.488  1.00  0.00           H  
ATOM    413  CA  PRO    25      63.875  47.736  52.742  1.00  0.00           C  
ATOM    414  HA  PRO    25      63.843  47.379  53.771  1.00  0.00           H  
ATOM    415  C   PRO    25      62.788  47.046  51.863  1.00  0.00           C  
ATOM    416  O   PRO    25      61.695  46.695  52.337  1.00  0.00           O  
ATOM    417  N   ILE    26      63.069  46.858  50.579  1.00  0.00           N  
ATOM    418  H   ILE    26      63.933  47.300  50.298  1.00  0.00           H  
ATOM    419  CA  ILE    26      62.251  46.054  49.617  1.00  0.00           C  
ATOM    420  HA  ILE    26      61.226  46.418  49.681  1.00  0.00           H  
ATOM    421  CB  ILE    26      62.906  46.222  48.171  1.00  0.00           C  
ATOM    422  HB  ILE    26      63.940  45.984  48.420  1.00  0.00           H  
ATOM    423  CG2 ILE    26      62.346  45.331  47.108  1.00  0.00           C  
ATOM    424 HG21 ILE    26      61.377  45.750  46.839  1.00  0.00           H  
ATOM    425 HG22 ILE    26      62.941  45.283  46.196  1.00  0.00           H  
ATOM    426 HG23 ILE    26      62.146  44.309  47.430  1.00  0.00           H  
ATOM    427  CG1 ILE    26      62.819  47.754  47.686  1.00  0.00           C  
ATOM    428 HG12 ILE    26      61.873  47.887  47.161  1.00  0.00           H  
ATOM    429 HG13 ILE    26      62.773  48.400  48.563  1.00  0.00           H  
ATOM    430  CD1 ILE    26      64.037  48.105  46.800  1.00  0.00           C  
ATOM    431 HD11 ILE    26      64.039  47.438  45.938  1.00  0.00           H  
ATOM    432 HD12 ILE    26      63.946  49.135  46.453  1.00  0.00           H  
ATOM    433 HD13 ILE    26      64.907  48.006  47.448  1.00  0.00           H  
ATOM    434  C   ILE    26      62.200  44.604  50.099  1.00  0.00           C  
ATOM    435  O   ILE    26      61.057  44.182  50.439  1.00  0.00           O  
ATOM    436  N   PRO    27      63.250  43.799  50.189  1.00  0.00           N  
ATOM    437  CD  PRO    27      64.570  44.004  49.624  1.00  0.00           C  
ATOM    438  HD2 PRO    27      65.033  44.984  49.736  1.00  0.00           H  
ATOM    439  HD3 PRO    27      64.501  43.841  48.548  1.00  0.00           H  
ATOM    440  CG  PRO    27      65.498  42.940  50.244  1.00  0.00           C  
ATOM    441  HG2 PRO    27      65.803  43.232  51.249  1.00  0.00           H  
ATOM    442  HG3 PRO    27      66.356  42.814  49.583  1.00  0.00           H  
ATOM    443  CB  PRO    27      64.586  41.722  50.467  1.00  0.00           C  
ATOM    444  HB2 PRO    27      64.790  41.158  51.378  1.00  0.00           H  
ATOM    445  HB3 PRO    27      64.572  41.114  49.563  1.00  0.00           H  
ATOM    446  CA  PRO    27      63.219  42.418  50.672  1.00  0.00           C  
ATOM    447  HA  PRO    27      62.468  41.809  50.167  1.00  0.00           H  
ATOM    448  C   PRO    27      62.901  42.386  52.205  1.00  0.00           C  
ATOM    449  O   PRO    27      62.255  41.421  52.692  1.00  0.00           O  
ATOM    450  N   ALA    28      63.173  43.441  53.011  1.00  0.00           N  
ATOM    451  H   ALA    28      63.585  44.235  52.542  1.00  0.00           H  
ATOM    452  CA  ALA    28      62.615  43.492  54.369  1.00  0.00           C  
ATOM    453  HA  ALA    28      62.937  42.552  54.817  1.00  0.00           H  
ATOM    454  CB  ALA    28      63.267  44.665  55.106  1.00  0.00           C  
ATOM    455  HB1 ALA    28      62.879  45.646  54.832  1.00  0.00           H  
ATOM    456  HB2 ALA    28      63.042  44.604  56.170  1.00  0.00           H  
ATOM    457  HB3 ALA    28      64.354  44.648  55.023  1.00  0.00           H  
ATOM    458  C   ALA    28      61.066  43.615  54.282  1.00  0.00           C  
ATOM    459  O   ALA    28      60.438  42.880  55.013  1.00  0.00           O  
ATOM    460  N   GLU    29      60.411  44.327  53.331  1.00  0.00           N  
ATOM    461  H   GLU    29      60.915  44.925  52.691  1.00  0.00           H  
ATOM    462  CA  GLU    29      58.953  44.221  53.150  1.00  0.00           C  
ATOM    463  HA  GLU    29      58.536  44.379  54.145  1.00  0.00           H  
ATOM    464  CB  GLU    29      58.446  45.405  52.351  1.00  0.00           C  
ATOM    465  HB2 GLU    29      58.803  46.322  52.820  1.00  0.00           H  
ATOM    466  HB3 GLU    29      58.768  45.340  51.312  1.00  0.00           H  
ATOM    467  CG  GLU    29      56.944  45.690  52.198  1.00  0.00           C  
ATOM    468  HG2 GLU    29      56.500  44.726  51.949  1.00  0.00           H  
ATOM    469  HG3 GLU    29      56.631  46.005  53.193  1.00  0.00           H  
ATOM    470  CD  GLU    29      56.670  46.775  51.079  1.00  0.00           C  
ATOM    471  OE1 GLU    29      55.504  46.819  50.589  1.00  0.00           O  
ATOM    472  OE2 GLU    29      57.560  47.625  50.829  1.00  0.00           O  
ATOM    473  C   GLU    29      58.410  42.859  52.564  1.00  0.00           C  
ATOM    474  O   GLU    29      57.327  42.509  52.863  1.00  0.00           O  
ATOM    475  N   GLY    30      59.266  42.049  51.924  1.00  0.00           N  
ATOM    476  H   GLY    30      60.227  42.358  51.896  1.00  0.00           H  
ATOM    477  CA  GLY    30      59.013  40.641  51.693  1.00  0.00           C  
ATOM    478  HA2 GLY    30      59.771  40.147  52.301  1.00  0.00           H  
ATOM    479  HA3 GLY    30      58.025  40.330  52.033  1.00  0.00           H  
ATOM    480  C   GLY    30      59.221  40.339  50.252  1.00  0.00           C  
ATOM    481  O   GLY    30      58.951  39.204  49.856  1.00  0.00           O  
ATOM    482  N   ILE    31      59.761  41.281  49.454  1.00  0.00           N  
ATOM    483  H   ILE    31      60.115  42.110  49.910  1.00  0.00           H  
ATOM    484  CA  ILE    31      59.967  41.082  47.995  1.00  0.00           C  
ATOM    485  HA  ILE    31      59.305  40.261  47.722  1.00  0.00           H  
ATOM    486  CB  ILE    31      59.460  42.279  47.137  1.00  0.00           C  
ATOM    487  HB  ILE    31      60.168  43.102  47.239  1.00  0.00           H  
ATOM    488  CG2 ILE    31      59.477  41.984  45.686  1.00  0.00           C  
ATOM    489 HG21 ILE    31      58.940  42.755  45.133  1.00  0.00           H  
ATOM    490 HG22 ILE    31      60.519  41.766  45.454  1.00  0.00           H  
ATOM    491 HG23 ILE    31      58.955  41.037  45.547  1.00  0.00           H  
ATOM    492  CG1 ILE    31      58.041  42.781  47.527  1.00  0.00           C  
ATOM    493 HG12 ILE    31      57.497  43.035  46.617  1.00  0.00           H  
ATOM    494 HG13 ILE    31      57.445  42.058  48.082  1.00  0.00           H  
ATOM    495  CD1 ILE    31      58.150  44.064  48.295  1.00  0.00           C  
ATOM    496 HD11 ILE    31      57.141  44.301  48.633  1.00  0.00           H  
ATOM    497 HD12 ILE    31      58.714  43.931  49.218  1.00  0.00           H  
ATOM    498 HD13 ILE    31      58.456  44.905  47.674  1.00  0.00           H  
ATOM    499  C   ILE    31      61.418  40.690  47.708  1.00  0.00           C  
ATOM    500  O   ILE    31      62.296  41.521  47.730  1.00  0.00           O  
ATOM    501  N   LYS    32      61.629  39.374  47.455  1.00  0.00           N  
ATOM    502  H   LYS    32      60.859  38.737  47.313  1.00  0.00           H  
ATOM    503  CA  LYS    32      62.925  38.662  47.550  1.00  0.00           C  
ATOM    504  HA  LYS    32      63.514  39.167  48.316  1.00  0.00           H  
ATOM    505  CB  LYS    32      62.607  37.218  47.925  1.00  0.00           C  
ATOM    506  HB2 LYS    32      61.884  36.839  47.203  1.00  0.00           H  
ATOM    507  HB3 LYS    32      63.568  36.708  47.862  1.00  0.00           H  
ATOM    508  CG  LYS    32      62.104  37.109  49.385  1.00  0.00           C  
ATOM    509  HG2 LYS    32      62.967  37.214  50.041  1.00  0.00           H  
ATOM    510  HG3 LYS    32      61.387  37.871  49.691  1.00  0.00           H  
ATOM    511  CD  LYS    32      61.528  35.737  49.606  1.00  0.00           C  
ATOM    512  HD2 LYS    32      60.751  35.512  48.875  1.00  0.00           H  
ATOM    513  HD3 LYS    32      62.381  35.059  49.594  1.00  0.00           H  
ATOM    514  CE  LYS    32      61.030  35.567  50.986  1.00  0.00           C  
ATOM    515  HE2 LYS    32      61.896  35.589  51.647  1.00  0.00           H  
ATOM    516  HE3 LYS    32      60.482  36.497  51.143  1.00  0.00           H  
ATOM    517  NZ  LYS    32      60.267  34.342  51.245  1.00  0.00           N  
ATOM    518  HZ1 LYS    32      59.314  34.537  50.972  1.00  0.00           H  
ATOM    519  HZ2 LYS    32      60.605  33.569  50.689  1.00  0.00           H  
ATOM    520  HZ3 LYS    32      60.370  34.082  52.215  1.00  0.00           H  
ATOM    521  C   LYS    32      63.769  38.727  46.248  1.00  0.00           C  
ATOM    522  O   LYS    32      64.854  38.221  46.176  1.00  0.00           O  
ATOM    523  N   SER    33      63.272  39.358  45.157  1.00  0.00           N  
ATOM    524  H   SER    33      62.392  39.826  45.319  1.00  0.00           H  
ATOM    525  CA  SER    33      63.838  39.261  43.805  1.00  0.00           C  
ATOM    526  HA  SER    33      63.740  38.221  43.493  1.00  0.00           H  
ATOM    527  CB  SER    33      62.925  39.906  42.785  1.00  0.00           C  
ATOM    528  HB2 SER    33      61.869  39.669  42.912  1.00  0.00           H  
ATOM    529  HB3 SER    33      63.045  40.977  42.951  1.00  0.00           H  
ATOM    530  OG  SER    33      63.259  39.437  41.504  1.00  0.00           O  
ATOM    531  HG  SER    33      62.637  39.965  40.997  1.00  0.00           H  
ATOM    532  C   SER    33      65.305  39.663  43.615  1.00  0.00           C  
ATOM    533  O   SER    33      66.130  38.909  43.160  1.00  0.00           O  
ATOM    534  N   ASN    34      65.625  40.794  44.211  1.00  0.00           N  
ATOM    535  H   ASN    34      64.863  41.381  44.521  1.00  0.00           H  
ATOM    536  CA  ASN    34      67.039  41.284  44.282  1.00  0.00           C  
ATOM    537  HA  ASN    34      67.382  41.287  43.247  1.00  0.00           H  
ATOM    538  CB  ASN    34      67.000  42.744  44.728  1.00  0.00           C  
ATOM    539  HB2 ASN    34      66.067  43.169  44.357  1.00  0.00           H  
ATOM    540  HB3 ASN    34      66.859  42.873  45.801  1.00  0.00           H  
ATOM    541  CG  ASN    34      68.245  43.377  44.119  1.00  0.00           C  
ATOM    542  OD1 ASN    34      69.368  43.120  44.396  1.00  0.00           O  
ATOM    543  ND2 ASN    34      68.051  44.394  43.354  1.00  0.00           N  
ATOM    544 HD21 ASN    34      68.817  45.003  43.105  1.00  0.00           H  
ATOM    545 HD22 ASN    34      67.100  44.707  43.219  1.00  0.00           H  
ATOM    546  C   ASN    34      68.064  40.287  44.938  1.00  0.00           C  
ATOM    547  O   ASN    34      68.996  39.745  44.245  1.00  0.00           O  
ATOM    548  N   PRO    35      67.938  39.884  46.227  1.00  0.00           N  
ATOM    549  CD  PRO    35      66.916  40.305  47.161  1.00  0.00           C  
ATOM    550  HD2 PRO    35      65.918  40.206  46.732  1.00  0.00           H  
ATOM    551  HD3 PRO    35      67.052  41.277  47.635  1.00  0.00           H  
ATOM    552  CG  PRO    35      66.938  39.313  48.328  1.00  0.00           C  
ATOM    553  HG2 PRO    35      66.235  38.491  48.192  1.00  0.00           H  
ATOM    554  HG3 PRO    35      66.717  39.798  49.279  1.00  0.00           H  
ATOM    555  CB  PRO    35      68.400  38.865  48.303  1.00  0.00           C  
ATOM    556  HB2 PRO    35      68.743  37.999  48.870  1.00  0.00           H  
ATOM    557  HB3 PRO    35      68.915  39.770  48.624  1.00  0.00           H  
ATOM    558  CA  PRO    35      68.762  38.852  46.821  1.00  0.00           C  
ATOM    559  HA  PRO    35      69.838  38.996  46.722  1.00  0.00           H  
ATOM    560  C   PRO    35      68.572  37.501  46.136  1.00  0.00           C  
ATOM    561  O   PRO    35      69.540  36.731  46.060  1.00  0.00           O  
ATOM    562  N   SER    36      67.391  37.134  45.658  1.00  0.00           N  
ATOM    563  H   SER    36      66.702  37.871  45.691  1.00  0.00           H  
ATOM    564  CA  SER    36      67.205  35.840  44.955  1.00  0.00           C  
ATOM    565  HA  SER    36      67.540  34.973  45.525  1.00  0.00           H  
ATOM    566  CB  SER    36      65.655  35.647  44.741  1.00  0.00           C  
ATOM    567  HB2 SER    36      65.199  35.574  45.729  1.00  0.00           H  
ATOM    568  HB3 SER    36      65.297  36.538  44.225  1.00  0.00           H  
ATOM    569  OG  SER    36      65.441  34.438  44.037  1.00  0.00           O  
ATOM    570  HG  SER    36      65.510  34.597  43.093  1.00  0.00           H  
ATOM    571  C   SER    36      68.097  35.777  43.644  1.00  0.00           C  
ATOM    572  O   SER    36      68.825  34.842  43.469  1.00  0.00           O  
ATOM    573  N   LYS    37      68.158  36.891  42.912  1.00  0.00           N  
ATOM    574  H   LYS    37      67.625  37.731  43.084  1.00  0.00           H  
ATOM    575  CA  LYS    37      68.961  36.973  41.654  1.00  0.00           C  
ATOM    576  HA  LYS    37      68.713  36.183  40.945  1.00  0.00           H  
ATOM    577  CB  LYS    37      68.582  38.160  40.864  1.00  0.00           C  
ATOM    578  HB2 LYS    37      68.479  38.919  41.640  1.00  0.00           H  
ATOM    579  HB3 LYS    37      69.316  38.437  40.107  1.00  0.00           H  
ATOM    580  CG  LYS    37      67.252  38.122  40.151  1.00  0.00           C  
ATOM    581  HG2 LYS    37      67.397  37.615  39.198  1.00  0.00           H  
ATOM    582  HG3 LYS    37      66.504  37.492  40.631  1.00  0.00           H  
ATOM    583  CD  LYS    37      66.540  39.449  39.694  1.00  0.00           C  
ATOM    584  HD2 LYS    37      66.534  40.183  40.499  1.00  0.00           H  
ATOM    585  HD3 LYS    37      67.131  39.752  38.830  1.00  0.00           H  
ATOM    586  CE  LYS    37      65.122  39.140  39.233  1.00  0.00           C  
ATOM    587  HE2 LYS    37      65.124  38.348  38.485  1.00  0.00           H  
ATOM    588  HE3 LYS    37      64.678  38.772  40.158  1.00  0.00           H  
ATOM    589  NZ  LYS    37      64.353  40.308  38.719  1.00  0.00           N  
ATOM    590  HZ1 LYS    37      64.355  41.052  39.402  1.00  0.00           H  
ATOM    591  HZ2 LYS    37      64.860  40.752  37.967  1.00  0.00           H  
ATOM    592  HZ3 LYS    37      63.387  40.054  38.566  1.00  0.00           H  
ATOM    593  C   LYS    37      70.462  36.825  41.898  1.00  0.00           C  
ATOM    594  O   LYS    37      71.203  36.241  41.080  1.00  0.00           O  
ATOM    595  N   ARG    38      70.896  37.418  43.015  1.00  0.00           N  
ATOM    596  H   ARG    38      70.249  38.090  43.401  1.00  0.00           H  
ATOM    597  CA  ARG    38      72.266  37.228  43.537  1.00  0.00           C  
ATOM    598  HA  ARG    38      72.988  37.380  42.734  1.00  0.00           H  
ATOM    599  CB  ARG    38      72.698  38.238  44.603  1.00  0.00           C  
ATOM    600  HB2 ARG    38      72.828  39.188  44.083  1.00  0.00           H  
ATOM    601  HB3 ARG    38      71.867  38.288  45.307  1.00  0.00           H  
ATOM    602  CG  ARG    38      74.084  38.050  45.242  1.00  0.00           C  
ATOM    603  HG2 ARG    38      74.031  37.356  46.080  1.00  0.00           H  
ATOM    604  HG3 ARG    38      74.779  37.615  44.524  1.00  0.00           H  
ATOM    605  CD  ARG    38      74.575  39.362  45.897  1.00  0.00           C  
ATOM    606  HD2 ARG    38      73.682  39.906  46.205  1.00  0.00           H  
ATOM    607  HD3 ARG    38      75.101  39.146  46.827  1.00  0.00           H  
ATOM    608  NE  ARG    38      75.274  40.200  44.932  1.00  0.00           N  
ATOM    609  HE  ARG    38      74.655  40.801  44.408  1.00  0.00           H  
ATOM    610  CZ  ARG    38      76.570  40.475  44.835  1.00  0.00           C  
ATOM    611  NH1 ARG    38      77.511  39.948  45.572  1.00  0.00           N  
ATOM    612 HH11 ARG    38      77.276  39.033  45.929  1.00  0.00           H  
ATOM    613 HH12 ARG    38      78.386  40.446  45.654  1.00  0.00           H  
ATOM    614  NH2 ARG    38      76.957  41.330  43.938  1.00  0.00           N  
ATOM    615 HH21 ARG    38      76.263  41.934  43.520  1.00  0.00           H  
ATOM    616 HH22 ARG    38      77.939  41.523  43.805  1.00  0.00           H  
ATOM    617  C   ARG    38      72.547  35.789  43.913  1.00  0.00           C  
ATOM    618  O   ARG    38      73.509  35.111  43.398  1.00  0.00           O  
ATOM    619  N   HIE    39      71.650  35.153  44.691  1.00  0.00           N  
ATOM    620  H   HIE    39      70.890  35.691  45.082  1.00  0.00           H  
ATOM    621  CA  HIE    39      71.823  33.833  45.206  1.00  0.00           C  
ATOM    622  HA  HIE    39      72.617  33.697  45.940  1.00  0.00           H  
ATOM    623  CB  HIE    39      70.515  33.449  45.965  1.00  0.00           C  
ATOM    624  HB2 HIE    39      70.536  34.054  46.871  1.00  0.00           H  
ATOM    625  HB3 HIE    39      69.585  33.714  45.461  1.00  0.00           H  
ATOM    626  CG  HIE    39      70.495  32.025  46.523  1.00  0.00           C  
ATOM    627  ND1 HIE    39      70.214  30.873  45.806  1.00  0.00           N  
ATOM    628  CE1 HIE    39      70.196  29.820  46.682  1.00  0.00           C  
ATOM    629  HE1 HIE    39      69.760  28.838  46.570  1.00  0.00           H  
ATOM    630  NE2 HIE    39      70.601  30.329  47.877  1.00  0.00           N  
ATOM    631  HE2 HIE    39      70.635  29.874  48.779  1.00  0.00           H  
ATOM    632  CD2 HIE    39      70.746  31.693  47.816  1.00  0.00           C  
ATOM    633  HD2 HIE    39      71.047  32.393  48.580  1.00  0.00           H  
ATOM    634  C   HIE    39      72.085  32.783  44.113  1.00  0.00           C  
ATOM    635  O   HIE    39      73.097  32.107  44.200  1.00  0.00           O  
ATOM    636  N   ARG    40      71.114  32.793  43.177  1.00  0.00           N  
ATOM    637  H   ARG    40      70.342  33.440  43.259  1.00  0.00           H  
ATOM    638  CA  ARG    40      71.059  31.911  42.031  1.00  0.00           C  
ATOM    639  HA  ARG    40      70.836  30.879  42.300  1.00  0.00           H  
ATOM    640  CB  ARG    40      69.841  32.506  41.295  1.00  0.00           C  
ATOM    641  HB2 ARG    40      69.018  32.563  42.008  1.00  0.00           H  
ATOM    642  HB3 ARG    40      70.021  33.562  41.092  1.00  0.00           H  
ATOM    643  CG  ARG    40      69.407  31.835  40.018  1.00  0.00           C  
ATOM    644  HG2 ARG    40      70.341  31.602  39.507  1.00  0.00           H  
ATOM    645  HG3 ARG    40      68.673  31.069  40.270  1.00  0.00           H  
ATOM    646  CD  ARG    40      68.733  32.711  38.994  1.00  0.00           C  
ATOM    647  HD2 ARG    40      68.340  32.056  38.216  1.00  0.00           H  
ATOM    648  HD3 ARG    40      67.933  33.233  39.520  1.00  0.00           H  
ATOM    649  NE  ARG    40      69.625  33.826  38.561  1.00  0.00           N  
ATOM    650  HE  ARG    40      70.624  33.728  38.674  1.00  0.00           H  
ATOM    651  CZ  ARG    40      69.321  34.864  37.811  1.00  0.00           C  
ATOM    652  NH1 ARG    40      68.082  35.097  37.510  1.00  0.00           N  
ATOM    653 HH11 ARG    40      67.304  34.497  37.741  1.00  0.00           H  
ATOM    654 HH12 ARG    40      67.862  35.962  37.037  1.00  0.00           H  
ATOM    655  NH2 ARG    40      70.186  35.759  37.397  1.00  0.00           N  
ATOM    656 HH21 ARG    40      71.088  35.713  37.849  1.00  0.00           H  
ATOM    657 HH22 ARG    40      69.835  36.651  37.080  1.00  0.00           H  
ATOM    658  C   ARG    40      72.394  31.951  41.229  1.00  0.00           C  
ATOM    659  O   ARG    40      72.897  30.915  40.855  1.00  0.00           O  
ATOM    660  N   ASP    41      72.881  33.116  40.914  1.00  0.00           N  
ATOM    661  H   ASP    41      72.428  33.924  41.318  1.00  0.00           H  
ATOM    662  CA  ASP    41      74.125  33.300  40.192  1.00  0.00           C  
ATOM    663  HA  ASP    41      74.173  32.585  39.371  1.00  0.00           H  
ATOM    664  CB  ASP    41      74.152  34.657  39.536  1.00  0.00           C  
ATOM    665  HB2 ASP    41      74.271  35.518  40.194  1.00  0.00           H  
ATOM    666  HB3 ASP    41      75.087  34.655  38.975  1.00  0.00           H  
ATOM    667  CG  ASP    41      72.983  34.887  38.645  1.00  0.00           C  
ATOM    668  OD1 ASP    41      72.932  35.925  37.979  1.00  0.00           O  
ATOM    669  OD2 ASP    41      72.361  33.878  38.224  1.00  0.00           O  
ATOM    670  C   ASP    41      75.408  32.914  41.021  1.00  0.00           C  
ATOM    671  O   ASP    41      76.299  32.266  40.512  1.00  0.00           O  
ATOM    672  N   ARG    42      75.541  33.369  42.207  1.00  0.00           N  
ATOM    673  H   ARG    42      74.849  33.979  42.618  1.00  0.00           H  
ATOM    674  CA  ARG    42      76.564  32.929  43.140  1.00  0.00           C  
ATOM    675  HA  ARG    42      77.570  33.235  42.852  1.00  0.00           H  
ATOM    676  CB  ARG    42      76.396  33.695  44.440  1.00  0.00           C  
ATOM    677  HB2 ARG    42      76.390  34.748  44.157  1.00  0.00           H  
ATOM    678  HB3 ARG    42      75.426  33.452  44.875  1.00  0.00           H  
ATOM    679  CG  ARG    42      77.580  33.386  45.444  1.00  0.00           C  
ATOM    680  HG2 ARG    42      77.525  32.315  45.638  1.00  0.00           H  
ATOM    681  HG3 ARG    42      78.568  33.622  45.048  1.00  0.00           H  
ATOM    682  CD  ARG    42      77.351  34.164  46.723  1.00  0.00           C  
ATOM    683  HD2 ARG    42      77.311  35.233  46.513  1.00  0.00           H  
ATOM    684  HD3 ARG    42      76.420  33.833  47.185  1.00  0.00           H  
ATOM    685  NE  ARG    42      78.345  33.807  47.731  1.00  0.00           N  
ATOM    686  HE  ARG    42      79.210  34.327  47.714  1.00  0.00           H  
ATOM    687  CZ  ARG    42      78.319  32.806  48.546  1.00  0.00           C  
ATOM    688  NH1 ARG    42      77.312  31.928  48.643  1.00  0.00           N  
ATOM    689 HH11 ARG    42      76.563  31.868  47.968  1.00  0.00           H  
ATOM    690 HH12 ARG    42      77.597  31.062  49.078  1.00  0.00           H  
ATOM    691  NH2 ARG    42      79.250  32.633  49.396  1.00  0.00           N  
ATOM    692 HH21 ARG    42      79.755  33.425  49.769  1.00  0.00           H  
ATOM    693 HH22 ARG    42      79.045  32.025  50.176  1.00  0.00           H  
ATOM    694  C   ARG    42      76.694  31.396  43.345  1.00  0.00           C  
ATOM    695  O   ARG    42      77.823  30.796  43.425  1.00  0.00           O  
ATOM    696  N   LEU    43      75.589  30.725  43.427  1.00  0.00           N  
ATOM    697  H   LEU    43      74.761  31.302  43.387  1.00  0.00           H  
ATOM    698  CA  LEU    43      75.377  29.288  43.410  1.00  0.00           C  
ATOM    699  HA  LEU    43      76.035  28.798  44.127  1.00  0.00           H  
ATOM    700  CB  LEU    43      73.889  29.122  43.928  1.00  0.00           C  
ATOM    701  HB2 LEU    43      73.784  29.529  44.934  1.00  0.00           H  
ATOM    702  HB3 LEU    43      73.212  29.790  43.395  1.00  0.00           H  
ATOM    703  CG  LEU    43      73.304  27.760  43.887  1.00  0.00           C  
ATOM    704  HG  LEU    43      73.323  27.463  42.838  1.00  0.00           H  
ATOM    705  CD1 LEU    43      73.995  26.751  44.853  1.00  0.00           C  
ATOM    706 HD11 LEU    43      75.067  26.813  44.668  1.00  0.00           H  
ATOM    707 HD12 LEU    43      73.933  27.106  45.881  1.00  0.00           H  
ATOM    708 HD13 LEU    43      73.463  25.802  44.785  1.00  0.00           H  
ATOM    709  CD2 LEU    43      71.851  27.791  44.357  1.00  0.00           C  
ATOM    710 HD21 LEU    43      71.287  28.339  43.603  1.00  0.00           H  
ATOM    711 HD22 LEU    43      71.433  26.812  44.590  1.00  0.00           H  
ATOM    712 HD23 LEU    43      71.838  28.269  45.337  1.00  0.00           H  
ATOM    713  C   LEU    43      75.686  28.569  42.078  1.00  0.00           C  
ATOM    714  O   LEU    43      76.220  27.506  42.090  1.00  0.00           O  
ATOM    715  N   ASN    44      75.350  29.089  40.904  1.00  0.00           N  
ATOM    716  H   ASN    44      74.655  29.821  40.898  1.00  0.00           H  
ATOM    717  CA  ASN    44      75.787  28.586  39.664  1.00  0.00           C  
ATOM    718  HA  ASN    44      75.721  27.498  39.680  1.00  0.00           H  
ATOM    719  CB  ASN    44      74.837  28.947  38.484  1.00  0.00           C  
ATOM    720  HB2 ASN    44      74.534  29.976  38.676  1.00  0.00           H  
ATOM    721  HB3 ASN    44      75.339  28.817  37.526  1.00  0.00           H  
ATOM    722  CG  ASN    44      73.571  28.076  38.370  1.00  0.00           C  
ATOM    723  OD1 ASN    44      73.445  26.975  38.920  1.00  0.00           O  
ATOM    724  ND2 ASN    44      72.571  28.578  37.736  1.00  0.00           N  
ATOM    725 HD21 ASN    44      71.784  27.948  37.682  1.00  0.00           H  
ATOM    726 HD22 ASN    44      72.632  29.460  37.246  1.00  0.00           H  
ATOM    727  C   ASN    44      77.294  28.772  39.445  1.00  0.00           C  
ATOM    728  O   ASN    44      77.983  27.825  39.064  1.00  0.00           O  
ATOM    729  N   THR    45      77.845  29.905  39.885  1.00  0.00           N  
ATOM    730  H   THR    45      77.259  30.680  40.160  1.00  0.00           H  
ATOM    731  CA  THR    45      79.271  30.150  40.097  1.00  0.00           C  
ATOM    732  HA  THR    45      79.741  30.015  39.122  1.00  0.00           H  
ATOM    733  CB  THR    45      79.398  31.639  40.513  1.00  0.00           C  
ATOM    734  HB  THR    45      78.839  31.958  41.393  1.00  0.00           H  
ATOM    735  CG2 THR    45      80.779  32.056  40.979  1.00  0.00           C  
ATOM    736 HG21 THR    45      80.974  33.125  40.900  1.00  0.00           H  
ATOM    737 HG22 THR    45      80.938  31.873  42.042  1.00  0.00           H  
ATOM    738 HG23 THR    45      81.509  31.475  40.414  1.00  0.00           H  
ATOM    739  OG1 THR    45      79.126  32.533  39.447  1.00  0.00           O  
ATOM    740  HG1 THR    45      78.680  32.122  38.702  1.00  0.00           H  
ATOM    741  C   THR    45      79.827  29.111  41.041  1.00  0.00           C  
ATOM    742  O   THR    45      80.936  28.657  40.845  1.00  0.00           O  
ATOM    743  N   GLU    46      79.156  28.758  42.166  1.00  0.00           N  
ATOM    744  H   GLU    46      78.246  29.143  42.378  1.00  0.00           H  
ATOM    745  CA  GLU    46      79.592  27.763  43.084  1.00  0.00           C  
ATOM    746  HA  GLU    46      80.654  27.894  43.292  1.00  0.00           H  
ATOM    747  CB  GLU    46      78.759  27.907  44.386  1.00  0.00           C  
ATOM    748  HB2 GLU    46      78.636  28.939  44.716  1.00  0.00           H  
ATOM    749  HB3 GLU    46      77.745  27.655  44.078  1.00  0.00           H  
ATOM    750  CG  GLU    46      79.151  27.055  45.598  1.00  0.00           C  
ATOM    751  HG2 GLU    46      78.365  27.094  46.352  1.00  0.00           H  
ATOM    752  HG3 GLU    46      79.291  26.015  45.302  1.00  0.00           H  
ATOM    753  CD  GLU    46      80.484  27.556  46.278  1.00  0.00           C  
ATOM    754  OE1 GLU    46      80.573  27.496  47.511  1.00  0.00           O  
ATOM    755  OE2 GLU    46      81.339  28.163  45.634  1.00  0.00           O  
ATOM    756  C   GLU    46      79.508  26.305  42.501  1.00  0.00           C  
ATOM    757  O   GLU    46      80.415  25.523  42.585  1.00  0.00           O  
ATOM    758  N   LEU    47      78.475  25.881  41.745  1.00  0.00           N  
ATOM    759  H   LEU    47      77.658  26.472  41.685  1.00  0.00           H  
ATOM    760  CA  LEU    47      78.306  24.661  40.991  1.00  0.00           C  
ATOM    761  HA  LEU    47      78.365  23.792  41.646  1.00  0.00           H  
ATOM    762  CB  LEU    47      76.893  24.536  40.409  1.00  0.00           C  
ATOM    763  HB2 LEU    47      76.664  25.516  39.992  1.00  0.00           H  
ATOM    764  HB3 LEU    47      76.936  23.700  39.711  1.00  0.00           H  
ATOM    765  CG  LEU    47      75.875  24.147  41.507  1.00  0.00           C  
ATOM    766  HG  LEU    47      76.051  24.801  42.362  1.00  0.00           H  
ATOM    767  CD1 LEU    47      74.376  24.428  41.087  1.00  0.00           C  
ATOM    768 HD11 LEU    47      74.251  25.510  41.047  1.00  0.00           H  
ATOM    769 HD12 LEU    47      74.194  23.856  40.177  1.00  0.00           H  
ATOM    770 HD13 LEU    47      73.680  24.028  41.824  1.00  0.00           H  
ATOM    771  CD2 LEU    47      76.047  22.683  41.936  1.00  0.00           C  
ATOM    772 HD21 LEU    47      75.255  22.442  42.646  1.00  0.00           H  
ATOM    773 HD22 LEU    47      75.968  22.003  41.088  1.00  0.00           H  
ATOM    774 HD23 LEU    47      76.948  22.593  42.543  1.00  0.00           H  
ATOM    775  C   LEU    47      79.394  24.562  39.912  1.00  0.00           C  
ATOM    776  O   LEU    47      79.762  23.448  39.520  1.00  0.00           O  
ATOM    777  N   ASP    48      79.897  25.658  39.328  1.00  0.00           N  
ATOM    778  H   ASP    48      79.448  26.537  39.540  1.00  0.00           H  
ATOM    779  CA  ASP    48      81.067  25.657  38.476  1.00  0.00           C  
ATOM    780  HA  ASP    48      81.054  24.724  37.912  1.00  0.00           H  
ATOM    781  CB  ASP    48      81.195  26.787  37.488  1.00  0.00           C  
ATOM    782  HB2 ASP    48      80.974  27.760  37.925  1.00  0.00           H  
ATOM    783  HB3 ASP    48      82.227  26.855  37.144  1.00  0.00           H  
ATOM    784  CG  ASP    48      80.285  26.645  36.278  1.00  0.00           C  
ATOM    785  OD1 ASP    48      80.065  27.681  35.617  1.00  0.00           O  
ATOM    786  OD2 ASP    48      79.865  25.530  35.872  1.00  0.00           O  
ATOM    787  C   ASP    48      82.415  25.572  39.164  1.00  0.00           C  
ATOM    788  O   ASP    48      83.414  25.066  38.652  1.00  0.00           O  
ATOM    789  N   ARG    49      82.522  26.051  40.405  1.00  0.00           N  
ATOM    790  H   ARG    49      81.724  26.535  40.792  1.00  0.00           H  
ATOM    791  CA  ARG    49      83.744  25.922  41.289  1.00  0.00           C  
ATOM    792  HA  ARG    49      84.604  26.210  40.685  1.00  0.00           H  
ATOM    793  CB  ARG    49      83.732  26.835  42.484  1.00  0.00           C  
ATOM    794  HB2 ARG    49      83.403  27.842  42.227  1.00  0.00           H  
ATOM    795  HB3 ARG    49      82.980  26.466  43.181  1.00  0.00           H  
ATOM    796  CG  ARG    49      85.143  27.010  43.182  1.00  0.00           C  
ATOM    797  HG2 ARG    49      85.522  26.026  43.458  1.00  0.00           H  
ATOM    798  HG3 ARG    49      85.828  27.424  42.442  1.00  0.00           H  
ATOM    799  CD  ARG    49      85.018  27.902  44.414  1.00  0.00           C  
ATOM    800  HD2 ARG    49      85.991  28.111  44.859  1.00  0.00           H  
ATOM    801  HD3 ARG    49      84.672  28.884  44.091  1.00  0.00           H  
ATOM    802  NE  ARG    49      84.024  27.452  45.469  1.00  0.00           N  
ATOM    803  HE  ARG    49      83.034  27.605  45.343  1.00  0.00           H  
ATOM    804  CZ  ARG    49      84.318  27.351  46.766  1.00  0.00           C  
ATOM    805  NH1 ARG    49      85.511  27.099  47.216  1.00  0.00           N  
ATOM    806 HH11 ARG    49      86.333  26.875  46.673  1.00  0.00           H  
ATOM    807 HH12 ARG    49      85.659  27.045  48.214  1.00  0.00           H  
ATOM    808  NH2 ARG    49      83.475  27.478  47.716  1.00  0.00           N  
ATOM    809 HH21 ARG    49      82.484  27.617  47.577  1.00  0.00           H  
ATOM    810 HH22 ARG    49      83.837  27.328  48.647  1.00  0.00           H  
ATOM    811  C   ARG    49      83.929  24.493  41.723  1.00  0.00           C  
ATOM    812  O   ARG    49      85.015  23.931  41.507  1.00  0.00           O  
ATOM    813  N   LEU    50      82.887  23.862  42.377  1.00  0.00           N  
ATOM    814  H   LEU    50      82.024  24.375  42.486  1.00  0.00           H  
ATOM    815  CA  LEU    50      82.906  22.417  42.598  1.00  0.00           C  
ATOM    816  HA  LEU    50      83.726  22.148  43.264  1.00  0.00           H  
ATOM    817  CB  LEU    50      81.582  21.922  43.261  1.00  0.00           C  
ATOM    818  HB2 LEU    50      81.241  22.419  44.170  1.00  0.00           H  
ATOM    819  HB3 LEU    50      80.866  22.125  42.465  1.00  0.00           H  
ATOM    820  CG  LEU    50      81.563  20.376  43.542  1.00  0.00           C  
ATOM    821  HG  LEU    50      82.033  19.790  42.753  1.00  0.00           H  
ATOM    822  CD1 LEU    50      82.309  19.905  44.810  1.00  0.00           C  
ATOM    823 HD11 LEU    50      83.222  20.501  44.832  1.00  0.00           H  
ATOM    824 HD12 LEU    50      81.811  20.312  45.690  1.00  0.00           H  
ATOM    825 HD13 LEU    50      82.349  18.817  44.864  1.00  0.00           H  
ATOM    826  CD2 LEU    50      80.173  19.815  43.574  1.00  0.00           C  
ATOM    827 HD21 LEU    50      79.721  20.207  42.663  1.00  0.00           H  
ATOM    828 HD22 LEU    50      80.175  18.725  43.564  1.00  0.00           H  
ATOM    829 HD23 LEU    50      79.670  20.230  44.448  1.00  0.00           H  
ATOM    830  C   LEU    50      83.156  21.609  41.308  1.00  0.00           C  
ATOM    831  O   LEU    50      83.806  20.633  41.471  1.00  0.00           O  
ATOM    832  N   ALA    51      82.537  21.889  40.170  1.00  0.00           N  
ATOM    833  H   ALA    51      81.979  22.723  40.052  1.00  0.00           H  
ATOM    834  CA  ALA    51      82.721  21.107  38.916  1.00  0.00           C  
ATOM    835  HA  ALA    51      82.695  20.086  39.297  1.00  0.00           H  
ATOM    836  CB  ALA    51      81.663  21.515  37.943  1.00  0.00           C  
ATOM    837  HB1 ALA    51      81.678  22.588  37.753  1.00  0.00           H  
ATOM    838  HB2 ALA    51      81.879  20.943  37.040  1.00  0.00           H  
ATOM    839  HB3 ALA    51      80.736  21.150  38.384  1.00  0.00           H  
ATOM    840  C   ALA    51      84.143  21.249  38.392  1.00  0.00           C  
ATOM    841  O   ALA    51      84.578  20.255  37.809  1.00  0.00           O  
ATOM    842  N   SER    52      84.777  22.388  38.558  1.00  0.00           N  
ATOM    843  H   SER    52      84.226  23.197  38.809  1.00  0.00           H  
ATOM    844  CA  SER    52      86.218  22.535  38.354  1.00  0.00           C  
ATOM    845  HA  SER    52      86.489  22.317  37.321  1.00  0.00           H  
ATOM    846  CB  SER    52      86.596  23.987  38.532  1.00  0.00           C  
ATOM    847  HB2 SER    52      86.020  24.562  37.806  1.00  0.00           H  
ATOM    848  HB3 SER    52      86.427  24.198  39.588  1.00  0.00           H  
ATOM    849  OG  SER    52      87.942  24.217  38.148  1.00  0.00           O  
ATOM    850  HG  SER    52      87.957  25.158  38.336  1.00  0.00           H  
ATOM    851  C   SER    52      87.084  21.522  39.178  1.00  0.00           C  
ATOM    852  O   SER    52      88.081  20.985  38.651  1.00  0.00           O  
ATOM    853  N   LEU    53      86.698  21.436  40.427  1.00  0.00           N  
ATOM    854  H   LEU    53      85.937  21.987  40.797  1.00  0.00           H  
ATOM    855  CA  LEU    53      87.415  20.506  41.362  1.00  0.00           C  
ATOM    856  HA  LEU    53      88.481  20.732  41.388  1.00  0.00           H  
ATOM    857  CB  LEU    53      86.836  20.698  42.785  1.00  0.00           C  
ATOM    858  HB2 LEU    53      85.746  20.685  42.789  1.00  0.00           H  
ATOM    859  HB3 LEU    53      87.208  19.891  43.416  1.00  0.00           H  
ATOM    860  CG  LEU    53      87.284  22.042  43.364  1.00  0.00           C  
ATOM    861  HG  LEU    53      87.337  22.798  42.581  1.00  0.00           H  
ATOM    862  CD1 LEU    53      86.367  22.417  44.522  1.00  0.00           C  
ATOM    863 HD11 LEU    53      86.739  23.332  44.984  1.00  0.00           H  
ATOM    864 HD12 LEU    53      85.389  22.799  44.228  1.00  0.00           H  
ATOM    865 HD13 LEU    53      86.362  21.595  45.237  1.00  0.00           H  
ATOM    866  CD2 LEU    53      88.704  21.863  43.894  1.00  0.00           C  
ATOM    867 HD21 LEU    53      89.423  21.410  43.212  1.00  0.00           H  
ATOM    868 HD22 LEU    53      89.053  22.829  44.259  1.00  0.00           H  
ATOM    869 HD23 LEU    53      88.648  21.247  44.791  1.00  0.00           H  
ATOM    870  C   LEU    53      87.279  19.062  40.893  1.00  0.00           C  
ATOM    871  O   LEU    53      88.151  18.222  41.127  1.00  0.00           O  
ATOM    872  N   LEU    54      86.124  18.681  40.294  1.00  0.00           N  
ATOM    873  H   LEU    54      85.415  19.359  40.053  1.00  0.00           H  
ATOM    874  CA  LEU    54      85.706  17.268  40.087  1.00  0.00           C  
ATOM    875  HA  LEU    54      85.967  16.620  40.923  1.00  0.00           H  
ATOM    876  CB  LEU    54      84.115  17.231  39.938  1.00  0.00           C  
ATOM    877  HB2 LEU    54      83.944  18.180  39.430  1.00  0.00           H  
ATOM    878  HB3 LEU    54      83.818  16.348  39.372  1.00  0.00           H  
ATOM    879  CG  LEU    54      83.345  17.186  41.237  1.00  0.00           C  
ATOM    880  HG  LEU    54      83.734  18.040  41.792  1.00  0.00           H  
ATOM    881  CD1 LEU    54      81.893  17.689  41.028  1.00  0.00           C  
ATOM    882 HD11 LEU    54      81.262  17.615  41.914  1.00  0.00           H  
ATOM    883 HD12 LEU    54      81.910  18.748  40.769  1.00  0.00           H  
ATOM    884 HD13 LEU    54      81.356  17.009  40.367  1.00  0.00           H  
ATOM    885  CD2 LEU    54      83.331  15.874  41.927  1.00  0.00           C  
ATOM    886 HD21 LEU    54      82.929  16.001  42.932  1.00  0.00           H  
ATOM    887 HD22 LEU    54      82.674  15.196  41.382  1.00  0.00           H  
ATOM    888 HD23 LEU    54      84.301  15.378  41.955  1.00  0.00           H  
ATOM    889  C   LEU    54      86.343  16.732  38.757  1.00  0.00           C  
ATOM    890  O   LEU    54      86.810  17.524  37.916  1.00  0.00           O  
ATOM    891  N   PRO    55      86.269  15.452  38.425  1.00  0.00           N  
ATOM    892  CD  PRO    55      86.006  14.347  39.375  1.00  0.00           C  
ATOM    893  HD2 PRO    55      85.050  14.311  39.898  1.00  0.00           H  
ATOM    894  HD3 PRO    55      86.771  14.429  40.146  1.00  0.00           H  
ATOM    895  CG  PRO    55      86.354  13.095  38.555  1.00  0.00           C  
ATOM    896  HG2 PRO    55      85.851  12.181  38.872  1.00  0.00           H  
ATOM    897  HG3 PRO    55      87.405  12.830  38.670  1.00  0.00           H  
ATOM    898  CB  PRO    55      85.964  13.526  37.089  1.00  0.00           C  
ATOM    899  HB2 PRO    55      84.910  13.302  36.926  1.00  0.00           H  
ATOM    900  HB3 PRO    55      86.454  12.932  36.317  1.00  0.00           H  
ATOM    901  CA  PRO    55      86.319  15.015  37.058  1.00  0.00           C  
ATOM    902  HA  PRO    55      87.352  15.019  36.708  1.00  0.00           H  
ATOM    903  C   PRO    55      85.332  15.713  36.037  1.00  0.00           C  
ATOM    904  O   PRO    55      84.255  16.143  36.454  1.00  0.00           O  
ATOM    905  N   PHE    56      85.765  15.833  34.782  1.00  0.00           N  
ATOM    906  H   PHE    56      86.638  15.393  34.532  1.00  0.00           H  
ATOM    907  CA  PHE    56      84.730  16.034  33.770  1.00  0.00           C  
ATOM    908  HA  PHE    56      83.698  16.084  34.118  1.00  0.00           H  
ATOM    909  CB  PHE    56      84.996  17.335  33.042  1.00  0.00           C  
ATOM    910  HB2 PHE    56      85.125  18.126  33.781  1.00  0.00           H  
ATOM    911  HB3 PHE    56      85.827  17.319  32.338  1.00  0.00           H  
ATOM    912  CG  PHE    56      83.833  17.812  32.132  1.00  0.00           C  
ATOM    913  CD1 PHE    56      83.829  17.296  30.815  1.00  0.00           C  
ATOM    914  HD1 PHE    56      84.668  16.670  30.550  1.00  0.00           H  
ATOM    915  CE1 PHE    56      82.851  17.760  29.948  1.00  0.00           C  
ATOM    916  HE1 PHE    56      82.884  17.548  28.890  1.00  0.00           H  
ATOM    917  CZ  PHE    56      81.820  18.688  30.361  1.00  0.00           C  
ATOM    918  HZ  PHE    56      81.140  19.119  29.641  1.00  0.00           H  
ATOM    919  CE2 PHE    56      81.853  19.179  31.671  1.00  0.00           C  
ATOM    920  HE2 PHE    56      81.176  19.944  32.022  1.00  0.00           H  
ATOM    921  CD2 PHE    56      82.890  18.720  32.553  1.00  0.00           C  
ATOM    922  HD2 PHE    56      82.933  19.147  33.544  1.00  0.00           H  
ATOM    923  C   PHE    56      84.772  14.776  32.856  1.00  0.00           C  
ATOM    924  O   PHE    56      85.614  14.665  31.962  1.00  0.00           O  
ATOM    925  N   PRO    57      83.800  13.828  32.955  1.00  0.00           N  
ATOM    926  CD  PRO    57      82.731  13.762  33.974  1.00  0.00           C  
ATOM    927  HD2 PRO    57      81.768  13.762  33.464  1.00  0.00           H  
ATOM    928  HD3 PRO    57      82.754  14.504  34.772  1.00  0.00           H  
ATOM    929  CG  PRO    57      82.987  12.351  34.519  1.00  0.00           C  
ATOM    930  HG2 PRO    57      82.134  12.011  35.106  1.00  0.00           H  
ATOM    931  HG3 PRO    57      83.929  12.233  35.053  1.00  0.00           H  
ATOM    932  CB  PRO    57      83.046  11.525  33.255  1.00  0.00           C  
ATOM    933  HB2 PRO    57      82.089  11.153  32.890  1.00  0.00           H  
ATOM    934  HB3 PRO    57      83.595  10.593  33.383  1.00  0.00           H  
ATOM    935  CA  PRO    57      83.916  12.457  32.403  1.00  0.00           C  
ATOM    936  HA  PRO    57      84.975  12.209  32.323  1.00  0.00           H  
ATOM    937  C   PRO    57      83.374  12.460  30.946  1.00  0.00           C  
ATOM    938  O   PRO    57      82.376  11.752  30.633  1.00  0.00           O  
ATOM    939  N   GLN    58      83.977  13.260  30.081  1.00  0.00           N  
ATOM    940  H   GLN    58      84.718  13.885  30.363  1.00  0.00           H  
ATOM    941  CA  GLN    58      83.594  13.444  28.636  1.00  0.00           C  
ATOM    942  HA  GLN    58      84.415  13.965  28.144  1.00  0.00           H  
ATOM    943  CB  GLN    58      83.336  12.085  27.901  1.00  0.00           C  
ATOM    944  HB2 GLN    58      82.416  11.684  28.326  1.00  0.00           H  
ATOM    945  HB3 GLN    58      82.973  12.277  26.892  1.00  0.00           H  
ATOM    946  CG  GLN    58      84.429  11.071  28.092  1.00  0.00           C  
ATOM    947  HG2 GLN    58      84.775  10.970  29.121  1.00  0.00           H  
ATOM    948  HG3 GLN    58      83.970  10.129  27.791  1.00  0.00           H  
ATOM    949  CD  GLN    58      85.680  11.369  27.257  1.00  0.00           C  
ATOM    950  OE1 GLN    58      86.834  11.429  27.724  1.00  0.00           O  
ATOM    951  NE2 GLN    58      85.599  11.682  25.930  1.00  0.00           N  
ATOM    952 HE21 GLN    58      86.434  11.832  25.381  1.00  0.00           H  
ATOM    953 HE22 GLN    58      84.685  11.586  25.512  1.00  0.00           H  
ATOM    954  C   GLN    58      82.367  14.432  28.454  1.00  0.00           C  
ATOM    955  O   GLN    58      82.168  14.982  27.411  1.00  0.00           O  
ATOM    956  N   ASP    59      81.574  14.578  29.525  1.00  0.00           N  
ATOM    957  H   ASP    59      81.747  13.983  30.322  1.00  0.00           H  
ATOM    958  CA  ASP    59      80.495  15.558  29.592  1.00  0.00           C  
ATOM    959  HA  ASP    59      80.745  16.525  29.155  1.00  0.00           H  
ATOM    960  CB  ASP    59      79.234  14.985  28.789  1.00  0.00           C  
ATOM    961  HB2 ASP    59      79.457  14.851  27.730  1.00  0.00           H  
ATOM    962  HB3 ASP    59      78.762  14.106  29.229  1.00  0.00           H  
ATOM    963  CG  ASP    59      78.091  15.972  28.611  1.00  0.00           C  
ATOM    964  OD1 ASP    59      76.978  15.621  28.145  1.00  0.00           O  
ATOM    965  OD2 ASP    59      78.414  17.155  28.651  1.00  0.00           O  
ATOM    966  C   ASP    59      80.064  15.889  31.066  1.00  0.00           C  
ATOM    967  O   ASP    59      80.554  15.187  31.955  1.00  0.00           O  
ATOM    968  N   VAL    60      79.194  16.848  31.395  1.00  0.00           N  
ATOM    969  H   VAL    60      78.817  17.459  30.684  1.00  0.00           H  
ATOM    970  CA  VAL    60      78.711  17.187  32.704  1.00  0.00           C  
ATOM    971  HA  VAL    60      79.588  17.566  33.229  1.00  0.00           H  
ATOM    972  CB  VAL    60      77.550  18.240  32.718  1.00  0.00           C  
ATOM    973  HB  VAL    60      77.148  18.183  33.730  1.00  0.00           H  
ATOM    974  CG1 VAL    60      78.046  19.649  32.419  1.00  0.00           C  
ATOM    975 HG11 VAL    60      78.628  20.069  33.239  1.00  0.00           H  
ATOM    976 HG12 VAL    60      78.630  19.567  31.503  1.00  0.00           H  
ATOM    977 HG13 VAL    60      77.185  20.292  32.237  1.00  0.00           H  
ATOM    978  CG2 VAL    60      76.306  17.874  31.803  1.00  0.00           C  
ATOM    979 HG21 VAL    60      75.452  18.550  31.830  1.00  0.00           H  
ATOM    980 HG22 VAL    60      76.591  17.831  30.752  1.00  0.00           H  
ATOM    981 HG23 VAL    60      75.907  16.883  32.022  1.00  0.00           H  
ATOM    982  C   VAL    60      78.309  15.947  33.552  1.00  0.00           C  
ATOM    983  O   VAL    60      77.427  15.213  33.264  1.00  0.00           O  
ATOM    984  N   ILE    61      78.792  16.014  34.823  1.00  0.00           N  
ATOM    985  H   ILE    61      79.453  16.756  35.003  1.00  0.00           H  
ATOM    986  CA  ILE    61      78.106  15.279  35.929  1.00  0.00           C  
ATOM    987  HA  ILE    61      77.981  14.233  35.649  1.00  0.00           H  
ATOM    988  CB  ILE    61      79.084  15.377  37.119  1.00  0.00           C  
ATOM    989  HB  ILE    61      79.390  16.412  37.269  1.00  0.00           H  
ATOM    990  CG2 ILE    61      78.477  14.906  38.435  1.00  0.00           C  
ATOM    991 HG21 ILE    61      79.233  14.827  39.216  1.00  0.00           H  
ATOM    992 HG22 ILE    61      77.808  15.658  38.854  1.00  0.00           H  
ATOM    993 HG23 ILE    61      77.985  13.933  38.405  1.00  0.00           H  
ATOM    994  CG1 ILE    61      80.338  14.619  36.811  1.00  0.00           C  
ATOM    995 HG12 ILE    61      80.106  13.554  36.836  1.00  0.00           H  
ATOM    996 HG13 ILE    61      80.585  14.925  35.795  1.00  0.00           H  
ATOM    997  CD1 ILE    61      81.581  14.784  37.713  1.00  0.00           C  
ATOM    998 HD11 ILE    61      82.389  14.217  37.249  1.00  0.00           H  
ATOM    999 HD12 ILE    61      81.879  15.832  37.757  1.00  0.00           H  
ATOM   1000 HD13 ILE    61      81.369  14.419  38.718  1.00  0.00           H  
ATOM   1001  C   ILE    61      76.831  16.073  36.264  1.00  0.00           C  
ATOM   1002  O   ILE    61      76.889  17.292  36.374  1.00  0.00           O  
ATOM   1003  N   ASN    62      75.738  15.336  36.454  1.00  0.00           N  
ATOM   1004  H   ASN    62      75.788  14.336  36.328  1.00  0.00           H  
ATOM   1005  CA  ASN    62      74.412  15.914  36.769  1.00  0.00           C  
ATOM   1006  HA  ASN    62      73.950  16.506  35.978  1.00  0.00           H  
ATOM   1007  CB  ASN    62      73.456  14.745  37.108  1.00  0.00           C  
ATOM   1008  HB2 ASN    62      72.491  15.230  37.252  1.00  0.00           H  
ATOM   1009  HB3 ASN    62      73.388  14.086  36.242  1.00  0.00           H  
ATOM   1010  CG  ASN    62      73.862  13.982  38.361  1.00  0.00           C  
ATOM   1011  OD1 ASN    62      73.486  14.284  39.460  1.00  0.00           O  
ATOM   1012  ND2 ASN    62      74.684  12.942  38.154  1.00  0.00           N  
ATOM   1013 HD21 ASN    62      75.145  12.380  38.856  1.00  0.00           H  
ATOM   1014 HD22 ASN    62      74.958  12.705  37.211  1.00  0.00           H  
ATOM   1015  C   ASN    62      74.487  16.941  37.948  1.00  0.00           C  
ATOM   1016  O   ASN    62      75.171  16.743  38.981  1.00  0.00           O  
ATOM   1017  N   LYS    63      73.786  18.062  37.830  1.00  0.00           N  
ATOM   1018  H   LYS    63      73.323  18.239  36.950  1.00  0.00           H  
ATOM   1019  CA  LYS    63      73.507  19.213  38.760  1.00  0.00           C  
ATOM   1020  HA  LYS    63      74.416  19.813  38.802  1.00  0.00           H  
ATOM   1021  CB  LYS    63      72.412  20.087  38.098  1.00  0.00           C  
ATOM   1022  HB2 LYS    63      72.610  20.258  37.039  1.00  0.00           H  
ATOM   1023  HB3 LYS    63      71.433  19.609  38.105  1.00  0.00           H  
ATOM   1024  CG  LYS    63      72.291  21.326  38.970  1.00  0.00           C  
ATOM   1025  HG2 LYS    63      71.471  21.171  39.671  1.00  0.00           H  
ATOM   1026  HG3 LYS    63      73.132  21.588  39.612  1.00  0.00           H  
ATOM   1027  CD  LYS    63      71.613  22.409  38.127  1.00  0.00           C  
ATOM   1028  HD2 LYS    63      72.183  22.665  37.233  1.00  0.00           H  
ATOM   1029  HD3 LYS    63      70.687  22.020  37.703  1.00  0.00           H  
ATOM   1030  CE  LYS    63      71.427  23.768  38.888  1.00  0.00           C  
ATOM   1031  HE2 LYS    63      71.249  23.674  39.959  1.00  0.00           H  
ATOM   1032  HE3 LYS    63      72.284  24.428  38.753  1.00  0.00           H  
ATOM   1033  NZ  LYS    63      70.176  24.388  38.337  1.00  0.00           N  
ATOM   1034  HZ1 LYS    63      69.833  25.137  38.921  1.00  0.00           H  
ATOM   1035  HZ2 LYS    63      70.323  24.723  37.395  1.00  0.00           H  
ATOM   1036  HZ3 LYS    63      69.397  23.746  38.336  1.00  0.00           H  
ATOM   1037  C   LYS    63      73.127  18.713  40.133  1.00  0.00           C  
ATOM   1038  O   LYS    63      73.625  19.146  41.132  1.00  0.00           O  
ATOM   1039  N   LEU    64      72.312  17.682  40.238  1.00  0.00           N  
ATOM   1040  H   LEU    64      71.965  17.158  39.447  1.00  0.00           H  
ATOM   1041  CA  LEU    64      71.843  17.121  41.476  1.00  0.00           C  
ATOM   1042  HA  LEU    64      71.465  17.957  42.063  1.00  0.00           H  
ATOM   1043  CB  LEU    64      70.679  16.121  41.360  1.00  0.00           C  
ATOM   1044  HB2 LEU    64      69.895  16.652  40.820  1.00  0.00           H  
ATOM   1045  HB3 LEU    64      70.952  15.286  40.715  1.00  0.00           H  
ATOM   1046  CG  LEU    64      70.091  15.775  42.645  1.00  0.00           C  
ATOM   1047  HG  LEU    64      70.785  15.314  43.348  1.00  0.00           H  
ATOM   1048  CD1 LEU    64      69.365  16.854  43.463  1.00  0.00           C  
ATOM   1049 HD11 LEU    64      68.789  17.447  42.753  1.00  0.00           H  
ATOM   1050 HD12 LEU    64      68.711  16.483  44.252  1.00  0.00           H  
ATOM   1051 HD13 LEU    64      70.046  17.499  44.018  1.00  0.00           H  
ATOM   1052  CD2 LEU    64      69.036  14.643  42.547  1.00  0.00           C  
ATOM   1053 HD21 LEU    64      68.183  15.094  42.040  1.00  0.00           H  
ATOM   1054 HD22 LEU    64      69.330  13.778  41.952  1.00  0.00           H  
ATOM   1055 HD23 LEU    64      68.638  14.343  43.516  1.00  0.00           H  
ATOM   1056  C   LEU    64      73.002  16.558  42.399  1.00  0.00           C  
ATOM   1057  O   LEU    64      73.036  16.832  43.636  1.00  0.00           O  
ATOM   1058  N   ASP    65      73.861  15.739  41.842  1.00  0.00           N  
ATOM   1059  H   ASP    65      73.826  15.624  40.839  1.00  0.00           H  
ATOM   1060  CA  ASP    65      75.009  15.247  42.533  1.00  0.00           C  
ATOM   1061  HA  ASP    65      74.743  14.814  43.497  1.00  0.00           H  
ATOM   1062  CB  ASP    65      75.740  14.201  41.735  1.00  0.00           C  
ATOM   1063  HB2 ASP    65      75.976  14.530  40.723  1.00  0.00           H  
ATOM   1064  HB3 ASP    65      76.712  14.083  42.212  1.00  0.00           H  
ATOM   1065  CG  ASP    65      74.999  12.838  41.713  1.00  0.00           C  
ATOM   1066  OD1 ASP    65      75.318  11.994  40.799  1.00  0.00           O  
ATOM   1067  OD2 ASP    65      74.272  12.491  42.658  1.00  0.00           O  
ATOM   1068  C   ASP    65      75.950  16.411  42.941  1.00  0.00           C  
ATOM   1069  O   ASP    65      76.434  16.406  44.040  1.00  0.00           O  
ATOM   1070  N   LYS    66      76.109  17.475  42.140  1.00  0.00           N  
ATOM   1071  H   LYS    66      75.624  17.412  41.256  1.00  0.00           H  
ATOM   1072  CA  LYS    66      76.844  18.667  42.520  1.00  0.00           C  
ATOM   1073  HA  LYS    66      77.767  18.313  42.979  1.00  0.00           H  
ATOM   1074  CB  LYS    66      77.115  19.468  41.196  1.00  0.00           C  
ATOM   1075  HB2 LYS    66      76.140  19.624  40.734  1.00  0.00           H  
ATOM   1076  HB3 LYS    66      77.448  20.427  41.593  1.00  0.00           H  
ATOM   1077  CG  LYS    66      78.186  18.816  40.302  1.00  0.00           C  
ATOM   1078  HG2 LYS    66      79.053  18.734  40.957  1.00  0.00           H  
ATOM   1079  HG3 LYS    66      77.882  17.795  40.074  1.00  0.00           H  
ATOM   1080  CD  LYS    66      78.618  19.588  39.107  1.00  0.00           C  
ATOM   1081  HD2 LYS    66      79.012  20.574  39.354  1.00  0.00           H  
ATOM   1082  HD3 LYS    66      79.403  19.100  38.530  1.00  0.00           H  
ATOM   1083  CE  LYS    66      77.430  19.572  38.148  1.00  0.00           C  
ATOM   1084  HE2 LYS    66      77.031  18.568  37.998  1.00  0.00           H  
ATOM   1085  HE3 LYS    66      76.645  20.229  38.522  1.00  0.00           H  
ATOM   1086  NZ  LYS    66      77.830  19.983  36.850  1.00  0.00           N  
ATOM   1087  HZ1 LYS    66      78.516  19.406  36.386  1.00  0.00           H  
ATOM   1088  HZ2 LYS    66      77.005  19.996  36.268  1.00  0.00           H  
ATOM   1089  HZ3 LYS    66      78.150  20.941  36.898  1.00  0.00           H  
ATOM   1090  C   LYS    66      76.255  19.552  43.601  1.00  0.00           C  
ATOM   1091  O   LYS    66      76.946  19.869  44.598  1.00  0.00           O  
ATOM   1092  N   LEU    67      74.897  19.761  43.582  1.00  0.00           N  
ATOM   1093  H   LEU    67      74.360  19.326  42.845  1.00  0.00           H  
ATOM   1094  CA  LEU    67      74.068  20.500  44.483  1.00  0.00           C  
ATOM   1095  HA  LEU    67      74.508  21.496  44.531  1.00  0.00           H  
ATOM   1096  CB  LEU    67      72.706  20.627  43.889  1.00  0.00           C  
ATOM   1097  HB2 LEU    67      72.787  20.994  42.866  1.00  0.00           H  
ATOM   1098  HB3 LEU    67      72.245  19.641  43.825  1.00  0.00           H  
ATOM   1099  CG  LEU    67      71.732  21.608  44.625  1.00  0.00           C  
ATOM   1100  HG  LEU    67      71.480  21.264  45.629  1.00  0.00           H  
ATOM   1101  CD1 LEU    67      72.330  23.037  44.605  1.00  0.00           C  
ATOM   1102 HD11 LEU    67      72.683  23.327  43.616  1.00  0.00           H  
ATOM   1103 HD12 LEU    67      71.572  23.692  45.034  1.00  0.00           H  
ATOM   1104 HD13 LEU    67      73.240  23.091  45.203  1.00  0.00           H  
ATOM   1105  CD2 LEU    67      70.443  21.604  43.799  1.00  0.00           C  
ATOM   1106 HD21 LEU    67      70.518  21.922  42.759  1.00  0.00           H  
ATOM   1107 HD22 LEU    67      70.049  20.596  43.923  1.00  0.00           H  
ATOM   1108 HD23 LEU    67      69.613  22.188  44.198  1.00  0.00           H  
ATOM   1109  C   LEU    67      74.077  19.863  45.852  1.00  0.00           C  
ATOM   1110  O   LEU    67      74.140  20.564  46.841  1.00  0.00           O  
ATOM   1111  N   SER    68      74.135  18.524  45.841  1.00  0.00           N  
ATOM   1112  H   SER    68      74.025  18.149  44.909  1.00  0.00           H  
ATOM   1113  CA  SER    68      74.094  17.688  47.023  1.00  0.00           C  
ATOM   1114  HA  SER    68      73.310  17.981  47.722  1.00  0.00           H  
ATOM   1115  CB  SER    68      73.853  16.177  46.650  1.00  0.00           C  
ATOM   1116  HB2 SER    68      74.499  15.977  45.795  1.00  0.00           H  
ATOM   1117  HB3 SER    68      74.074  15.542  47.508  1.00  0.00           H  
ATOM   1118  OG  SER    68      72.496  16.038  46.298  1.00  0.00           O  
ATOM   1119  HG  SER    68      72.438  16.382  45.404  1.00  0.00           H  
ATOM   1120  C   SER    68      75.403  17.771  47.787  1.00  0.00           C  
ATOM   1121  O   SER    68      75.442  17.856  48.982  1.00  0.00           O  
ATOM   1122  N   VAL    69      76.540  17.828  47.065  1.00  0.00           N  
ATOM   1123  H   VAL    69      76.576  17.809  46.056  1.00  0.00           H  
ATOM   1124  CA  VAL    69      77.859  18.098  47.688  1.00  0.00           C  
ATOM   1125  HA  VAL    69      77.977  17.383  48.502  1.00  0.00           H  
ATOM   1126  CB  VAL    69      78.959  17.701  46.721  1.00  0.00           C  
ATOM   1127  HB  VAL    69      78.844  18.235  45.777  1.00  0.00           H  
ATOM   1128  CG1 VAL    69      80.337  18.082  47.329  1.00  0.00           C  
ATOM   1129 HG11 VAL    69      80.463  17.583  48.290  1.00  0.00           H  
ATOM   1130 HG12 VAL    69      81.193  17.687  46.782  1.00  0.00           H  
ATOM   1131 HG13 VAL    69      80.549  19.139  47.488  1.00  0.00           H  
ATOM   1132  CG2 VAL    69      79.033  16.168  46.319  1.00  0.00           C  
ATOM   1133 HG21 VAL    69      79.080  15.541  47.209  1.00  0.00           H  
ATOM   1134 HG22 VAL    69      78.145  15.887  45.754  1.00  0.00           H  
ATOM   1135 HG23 VAL    69      79.883  15.995  45.658  1.00  0.00           H  
ATOM   1136  C   VAL    69      78.063  19.539  48.207  1.00  0.00           C  
ATOM   1137  O   VAL    69      78.647  19.687  49.258  1.00  0.00           O  
ATOM   1138  N   LEU    70      77.582  20.533  47.448  1.00  0.00           N  
ATOM   1139  H   LEU    70      77.101  20.258  46.603  1.00  0.00           H  
ATOM   1140  CA  LEU    70      77.358  21.883  47.994  1.00  0.00           C  
ATOM   1141  HA  LEU    70      78.318  22.329  48.254  1.00  0.00           H  
ATOM   1142  CB  LEU    70      76.589  22.755  46.989  1.00  0.00           C  
ATOM   1143  HB2 LEU    70      75.856  22.220  46.384  1.00  0.00           H  
ATOM   1144  HB3 LEU    70      75.965  23.478  47.515  1.00  0.00           H  
ATOM   1145  CG  LEU    70      77.513  23.547  46.053  1.00  0.00           C  
ATOM   1146  HG  LEU    70      78.131  24.202  46.668  1.00  0.00           H  
ATOM   1147  CD1 LEU    70      78.499  22.711  45.239  1.00  0.00           C  
ATOM   1148 HD11 LEU    70      79.153  23.291  44.588  1.00  0.00           H  
ATOM   1149 HD12 LEU    70      79.112  22.093  45.894  1.00  0.00           H  
ATOM   1150 HD13 LEU    70      77.953  22.027  44.590  1.00  0.00           H  
ATOM   1151  CD2 LEU    70      76.730  24.496  45.076  1.00  0.00           C  
ATOM   1152 HD21 LEU    70      76.191  25.264  45.631  1.00  0.00           H  
ATOM   1153 HD22 LEU    70      77.493  24.934  44.433  1.00  0.00           H  
ATOM   1154 HD23 LEU    70      75.917  24.135  44.447  1.00  0.00           H  
ATOM   1155  C   LEU    70      76.613  21.806  49.345  1.00  0.00           C  
ATOM   1156  O   LEU    70      77.202  22.184  50.357  1.00  0.00           O  
ATOM   1157  N   ARG    71      75.420  21.152  49.425  1.00  0.00           N  
ATOM   1158  H   ARG    71      74.961  20.830  48.585  1.00  0.00           H  
ATOM   1159  CA  ARG    71      74.622  21.013  50.689  1.00  0.00           C  
ATOM   1160  HA  ARG    71      74.454  22.028  51.048  1.00  0.00           H  
ATOM   1161  CB  ARG    71      73.162  20.518  50.523  1.00  0.00           C  
ATOM   1162  HB2 ARG    71      73.142  19.565  49.994  1.00  0.00           H  
ATOM   1163  HB3 ARG    71      72.741  20.334  51.512  1.00  0.00           H  
ATOM   1164  CG  ARG    71      72.180  21.490  49.826  1.00  0.00           C  
ATOM   1165  HG2 ARG    71      71.736  22.079  50.630  1.00  0.00           H  
ATOM   1166  HG3 ARG    71      72.703  22.137  49.123  1.00  0.00           H  
ATOM   1167  CD  ARG    71      71.103  20.772  49.042  1.00  0.00           C  
ATOM   1168  HD2 ARG    71      71.592  20.300  48.190  1.00  0.00           H  
ATOM   1169  HD3 ARG    71      70.543  19.992  49.558  1.00  0.00           H  
ATOM   1170  NE  ARG    71      70.044  21.697  48.495  1.00  0.00           N  
ATOM   1171  HE  ARG    71      70.250  22.684  48.430  1.00  0.00           H  
ATOM   1172  CZ  ARG    71      68.879  21.376  47.974  1.00  0.00           C  
ATOM   1173  NH1 ARG    71      68.541  20.110  47.859  1.00  0.00           N  
ATOM   1174 HH11 ARG    71      69.193  19.367  48.065  1.00  0.00           H  
ATOM   1175 HH12 ARG    71      67.654  19.948  47.404  1.00  0.00           H  
ATOM   1176  NH2 ARG    71      68.057  22.225  47.453  1.00  0.00           N  
ATOM   1177 HH21 ARG    71      68.381  23.176  47.347  1.00  0.00           H  
ATOM   1178 HH22 ARG    71      67.226  21.908  46.975  1.00  0.00           H  
ATOM   1179  C   ARG    71      75.433  20.272  51.815  1.00  0.00           C  
ATOM   1180  O   ARG    71      75.383  20.611  52.998  1.00  0.00           O  
ATOM   1181  N   LEU    72      76.259  19.342  51.402  1.00  0.00           N  
ATOM   1182  H   LEU    72      76.253  19.278  50.394  1.00  0.00           H  
ATOM   1183  CA  LEU    72      77.216  18.587  52.302  1.00  0.00           C  
ATOM   1184  HA  LEU    72      76.646  18.251  53.168  1.00  0.00           H  
ATOM   1185  CB  LEU    72      77.788  17.278  51.632  1.00  0.00           C  
ATOM   1186  HB2 LEU    72      77.011  16.936  50.948  1.00  0.00           H  
ATOM   1187  HB3 LEU    72      78.529  17.573  50.889  1.00  0.00           H  
ATOM   1188  CG  LEU    72      78.377  16.172  52.529  1.00  0.00           C  
ATOM   1189  HG  LEU    72      79.408  16.486  52.691  1.00  0.00           H  
ATOM   1190  CD1 LEU    72      77.682  16.027  53.909  1.00  0.00           C  
ATOM   1191 HD11 LEU    72      76.613  15.829  53.830  1.00  0.00           H  
ATOM   1192 HD12 LEU    72      78.093  15.146  54.402  1.00  0.00           H  
ATOM   1193 HD13 LEU    72      77.865  16.906  54.528  1.00  0.00           H  
ATOM   1194  CD2 LEU    72      78.372  14.830  51.828  1.00  0.00           C  
ATOM   1195 HD21 LEU    72      78.794  15.140  50.872  1.00  0.00           H  
ATOM   1196 HD22 LEU    72      79.096  14.127  52.239  1.00  0.00           H  
ATOM   1197 HD23 LEU    72      77.350  14.462  51.733  1.00  0.00           H  
ATOM   1198  C   LEU    72      78.353  19.430  52.992  1.00  0.00           C  
ATOM   1199  O   LEU    72      78.463  19.417  54.206  1.00  0.00           O  
ATOM   1200  N   SER    73      78.983  20.220  52.082  1.00  0.00           N  
ATOM   1201  H   SER    73      78.748  20.154  51.102  1.00  0.00           H  
ATOM   1202  CA  SER    73      79.943  21.227  52.420  1.00  0.00           C  
ATOM   1203  HA  SER    73      80.789  20.716  52.880  1.00  0.00           H  
ATOM   1204  CB  SER    73      80.608  21.791  51.144  1.00  0.00           C  
ATOM   1205  HB2 SER    73      81.583  22.158  51.466  1.00  0.00           H  
ATOM   1206  HB3 SER    73      80.722  21.083  50.323  1.00  0.00           H  
ATOM   1207  OG  SER    73      79.847  22.855  50.650  1.00  0.00           O  
ATOM   1208  HG  SER    73      78.978  22.540  50.392  1.00  0.00           H  
ATOM   1209  C   SER    73      79.412  22.256  53.402  1.00  0.00           C  
ATOM   1210  O   SER    73      80.130  22.753  54.210  1.00  0.00           O  
ATOM   1211  N   VAL    74      78.119  22.662  53.294  1.00  0.00           N  
ATOM   1212  H   VAL    74      77.645  22.250  52.503  1.00  0.00           H  
ATOM   1213  CA  VAL    74      77.534  23.572  54.308  1.00  0.00           C  
ATOM   1214  HA  VAL    74      78.201  24.434  54.320  1.00  0.00           H  
ATOM   1215  CB  VAL    74      76.091  24.018  53.931  1.00  0.00           C  
ATOM   1216  HB  VAL    74      75.492  23.141  53.687  1.00  0.00           H  
ATOM   1217  CG1 VAL    74      75.278  24.657  55.077  1.00  0.00           C  
ATOM   1218 HG11 VAL    74      74.399  25.162  54.678  1.00  0.00           H  
ATOM   1219 HG12 VAL    74      74.984  23.847  55.744  1.00  0.00           H  
ATOM   1220 HG13 VAL    74      76.000  25.383  55.450  1.00  0.00           H  
ATOM   1221  CG2 VAL    74      76.242  24.896  52.660  1.00  0.00           C  
ATOM   1222 HG21 VAL    74      76.633  24.309  51.829  1.00  0.00           H  
ATOM   1223 HG22 VAL    74      75.340  25.369  52.272  1.00  0.00           H  
ATOM   1224 HG23 VAL    74      76.987  25.658  52.893  1.00  0.00           H  
ATOM   1225  C   VAL    74      77.600  23.026  55.716  1.00  0.00           C  
ATOM   1226  O   VAL    74      77.845  23.744  56.656  1.00  0.00           O  
ATOM   1227  N   SER    75      77.251  21.749  55.937  1.00  0.00           N  
ATOM   1228  H   SER    75      77.170  21.171  55.113  1.00  0.00           H  
ATOM   1229  CA  SER    75      77.082  21.124  57.220  1.00  0.00           C  
ATOM   1230  HA  SER    75      76.394  21.692  57.846  1.00  0.00           H  
ATOM   1231  CB  SER    75      76.368  19.742  56.939  1.00  0.00           C  
ATOM   1232  HB2 SER    75      75.952  19.391  57.883  1.00  0.00           H  
ATOM   1233  HB3 SER    75      75.516  19.864  56.270  1.00  0.00           H  
ATOM   1234  OG  SER    75      77.220  18.758  56.472  1.00  0.00           O  
ATOM   1235  HG  SER    75      77.596  19.017  55.627  1.00  0.00           H  
ATOM   1236  C   SER    75      78.437  20.838  57.915  1.00  0.00           C  
ATOM   1237  O   SER    75      78.571  20.956  59.128  1.00  0.00           O  
ATOM   1238  N   TYR    76      79.400  20.421  57.166  1.00  0.00           N  
ATOM   1239  H   TYR    76      79.296  20.444  56.162  1.00  0.00           H  
ATOM   1240  CA  TYR    76      80.807  20.152  57.560  1.00  0.00           C  
ATOM   1241  HA  TYR    76      80.775  19.348  58.295  1.00  0.00           H  
ATOM   1242  CB  TYR    76      81.730  19.697  56.412  1.00  0.00           C  
ATOM   1243  HB2 TYR    76      81.546  20.412  55.610  1.00  0.00           H  
ATOM   1244  HB3 TYR    76      82.785  19.745  56.683  1.00  0.00           H  
ATOM   1245  CG  TYR    76      81.402  18.319  55.847  1.00  0.00           C  
ATOM   1246  CD1 TYR    76      80.391  17.482  56.407  1.00  0.00           C  
ATOM   1247  HD1 TYR    76      79.772  17.884  57.196  1.00  0.00           H  
ATOM   1248  CE1 TYR    76      80.329  16.099  56.026  1.00  0.00           C  
ATOM   1249  HE1 TYR    76      79.670  15.442  56.575  1.00  0.00           H  
ATOM   1250  CZ  TYR    76      80.951  15.691  54.832  1.00  0.00           C  
ATOM   1251  OH  TYR    76      80.879  14.348  54.481  1.00  0.00           O  
ATOM   1252  HH  TYR    76      81.386  14.008  53.740  1.00  0.00           H  
ATOM   1253  CE2 TYR    76      81.722  16.651  54.132  1.00  0.00           C  
ATOM   1254  HE2 TYR    76      82.271  16.277  53.280  1.00  0.00           H  
ATOM   1255  CD2 TYR    76      82.002  17.945  54.652  1.00  0.00           C  
ATOM   1256  HD2 TYR    76      82.779  18.540  54.195  1.00  0.00           H  
ATOM   1257  C   TYR    76      81.386  21.512  58.124  1.00  0.00           C  
ATOM   1258  O   TYR    76      81.878  21.435  59.232  1.00  0.00           O  
ATOM   1259  N   LEU    77      81.266  22.604  57.379  1.00  0.00           N  
ATOM   1260  H   LEU    77      80.948  22.526  56.424  1.00  0.00           H  
ATOM   1261  CA  LEU    77      81.661  23.904  57.883  1.00  0.00           C  
ATOM   1262  HA  LEU    77      82.731  23.819  58.076  1.00  0.00           H  
ATOM   1263  CB  LEU    77      81.520  25.005  56.847  1.00  0.00           C  
ATOM   1264  HB2 LEU    77      82.241  24.811  56.053  1.00  0.00           H  
ATOM   1265  HB3 LEU    77      80.485  25.010  56.503  1.00  0.00           H  
ATOM   1266  CG  LEU    77      81.889  26.345  57.325  1.00  0.00           C  
ATOM   1267  HG  LEU    77      81.372  26.457  58.277  1.00  0.00           H  
ATOM   1268  CD1 LEU    77      83.405  26.499  57.558  1.00  0.00           C  
ATOM   1269 HD11 LEU    77      83.693  27.540  57.413  1.00  0.00           H  
ATOM   1270 HD12 LEU    77      83.650  26.278  58.597  1.00  0.00           H  
ATOM   1271 HD13 LEU    77      84.042  25.870  56.936  1.00  0.00           H  
ATOM   1272  CD2 LEU    77      81.350  27.480  56.354  1.00  0.00           C  
ATOM   1273 HD21 LEU    77      81.847  27.447  55.384  1.00  0.00           H  
ATOM   1274 HD22 LEU    77      80.268  27.410  56.247  1.00  0.00           H  
ATOM   1275 HD23 LEU    77      81.574  28.392  56.907  1.00  0.00           H  
ATOM   1276  C   LEU    77      80.907  24.199  59.173  1.00  0.00           C  
ATOM   1277  O   LEU    77      81.617  24.587  60.077  1.00  0.00           O  
ATOM   1278  N   ARG    78      79.572  23.994  59.260  1.00  0.00           N  
ATOM   1279  H   ARG    78      79.091  23.769  58.401  1.00  0.00           H  
ATOM   1280  CA  ARG    78      78.787  24.080  60.524  1.00  0.00           C  
ATOM   1281  HA  ARG    78      78.726  25.135  60.793  1.00  0.00           H  
ATOM   1282  CB  ARG    78      77.353  23.678  60.071  1.00  0.00           C  
ATOM   1283  HB2 ARG    78      77.093  24.160  59.128  1.00  0.00           H  
ATOM   1284  HB3 ARG    78      77.262  22.594  60.006  1.00  0.00           H  
ATOM   1285  CG  ARG    78      76.356  24.147  61.189  1.00  0.00           C  
ATOM   1286  HG2 ARG    78      76.615  23.685  62.142  1.00  0.00           H  
ATOM   1287  HG3 ARG    78      76.396  25.207  61.439  1.00  0.00           H  
ATOM   1288  CD  ARG    78      74.881  23.765  60.847  1.00  0.00           C  
ATOM   1289  HD2 ARG    78      74.872  22.675  60.882  1.00  0.00           H  
ATOM   1290  HD3 ARG    78      74.228  24.221  61.591  1.00  0.00           H  
ATOM   1291  NE  ARG    78      74.445  24.190  59.510  1.00  0.00           N  
ATOM   1292  HE  ARG    78      74.800  25.100  59.255  1.00  0.00           H  
ATOM   1293  CZ  ARG    78      73.543  23.701  58.689  1.00  0.00           C  
ATOM   1294  NH1 ARG    78      73.079  22.508  58.727  1.00  0.00           N  
ATOM   1295 HH11 ARG    78      73.300  21.889  59.494  1.00  0.00           H  
ATOM   1296 HH12 ARG    78      72.538  22.162  57.948  1.00  0.00           H  
ATOM   1297  NH2 ARG    78      73.160  24.460  57.773  1.00  0.00           N  
ATOM   1298 HH21 ARG    78      73.618  25.350  57.637  1.00  0.00           H  
ATOM   1299 HH22 ARG    78      72.373  24.148  57.221  1.00  0.00           H  
ATOM   1300  C   ARG    78      79.328  23.212  61.654  1.00  0.00           C  
ATOM   1301  O   ARG    78      79.602  23.786  62.679  1.00  0.00           O  
ATOM   1302  N   ALA    79      79.629  21.950  61.536  1.00  0.00           N  
ATOM   1303  H   ALA    79      79.395  21.476  60.676  1.00  0.00           H  
ATOM   1304  CA  ALA    79      80.310  21.167  62.571  1.00  0.00           C  
ATOM   1305  HA  ALA    79      79.704  21.145  63.477  1.00  0.00           H  
ATOM   1306  CB  ALA    79      80.401  19.706  62.127  1.00  0.00           C  
ATOM   1307  HB1 ALA    79      80.846  19.119  62.931  1.00  0.00           H  
ATOM   1308  HB2 ALA    79      79.409  19.285  61.960  1.00  0.00           H  
ATOM   1309  HB3 ALA    79      81.060  19.688  61.259  1.00  0.00           H  
ATOM   1310  C   ALA    79      81.681  21.743  63.011  1.00  0.00           C  
ATOM   1311  O   ALA    79      82.080  21.858  64.210  1.00  0.00           O  
ATOM   1312  N   LYS    80      82.482  22.118  62.043  1.00  0.00           N  
ATOM   1313  H   LYS    80      82.247  22.058  61.062  1.00  0.00           H  
ATOM   1314  CA  LYS    80      83.876  22.533  62.429  1.00  0.00           C  
ATOM   1315  HA  LYS    80      84.351  21.747  63.017  1.00  0.00           H  
ATOM   1316  CB  LYS    80      84.747  22.574  61.199  1.00  0.00           C  
ATOM   1317  HB2 LYS    80      84.340  23.286  60.481  1.00  0.00           H  
ATOM   1318  HB3 LYS    80      85.717  22.983  61.483  1.00  0.00           H  
ATOM   1319  CG  LYS    80      84.925  21.197  60.558  1.00  0.00           C  
ATOM   1320  HG2 LYS    80      85.333  20.532  61.319  1.00  0.00           H  
ATOM   1321  HG3 LYS    80      83.985  20.728  60.270  1.00  0.00           H  
ATOM   1322  CD  LYS    80      85.867  21.271  59.377  1.00  0.00           C  
ATOM   1323  HD2 LYS    80      85.405  21.637  58.461  1.00  0.00           H  
ATOM   1324  HD3 LYS    80      86.647  21.966  59.690  1.00  0.00           H  
ATOM   1325  CE  LYS    80      86.538  19.943  59.087  1.00  0.00           C  
ATOM   1326  HE2 LYS    80      87.539  20.268  58.802  1.00  0.00           H  
ATOM   1327  HE3 LYS    80      86.454  19.257  59.929  1.00  0.00           H  
ATOM   1328  NZ  LYS    80      85.996  19.221  57.910  1.00  0.00           N  
ATOM   1329  HZ1 LYS    80      86.578  18.424  57.698  1.00  0.00           H  
ATOM   1330  HZ2 LYS    80      85.074  18.846  58.082  1.00  0.00           H  
ATOM   1331  HZ3 LYS    80      86.030  19.897  57.160  1.00  0.00           H  
ATOM   1332  C   LYS    80      83.780  23.866  63.107  1.00  0.00           C  
ATOM   1333  O   LYS    80      84.504  24.148  64.047  1.00  0.00           O  
ATOM   1334  N   SER    81      82.873  24.771  62.724  1.00  0.00           N  
ATOM   1335  H   SER    81      82.466  24.573  61.821  1.00  0.00           H  
ATOM   1336  CA  SER    81      82.764  26.154  63.224  1.00  0.00           C  
ATOM   1337  HA  SER    81      83.651  26.663  62.845  1.00  0.00           H  
ATOM   1338  CB  SER    81      81.732  26.892  62.428  1.00  0.00           C  
ATOM   1339  HB2 SER    81      81.846  27.965  62.584  1.00  0.00           H  
ATOM   1340  HB3 SER    81      81.841  26.799  61.347  1.00  0.00           H  
ATOM   1341  OG  SER    81      80.441  26.448  62.705  1.00  0.00           O  
ATOM   1342  HG  SER    81      80.373  25.597  62.266  1.00  0.00           H  
ATOM   1343  C   SER    81      82.677  26.267  64.771  1.00  0.00           C  
ATOM   1344  O   SER    81      82.963  27.272  65.398  1.00  0.00           O  
ATOM   1345  N   PHE    82      82.048  25.234  65.419  1.00  0.00           N  
ATOM   1346  H   PHE    82      81.677  24.464  64.881  1.00  0.00           H  
ATOM   1347  CA  PHE    82      81.979  25.064  66.906  1.00  0.00           C  
ATOM   1348  HA  PHE    82      81.351  25.840  67.343  1.00  0.00           H  
ATOM   1349  CB  PHE    82      81.257  23.711  67.166  1.00  0.00           C  
ATOM   1350  HB2 PHE    82      80.213  23.784  66.864  1.00  0.00           H  
ATOM   1351  HB3 PHE    82      81.720  22.958  66.529  1.00  0.00           H  
ATOM   1352  CG  PHE    82      81.186  23.205  68.581  1.00  0.00           C  
ATOM   1353  CD1 PHE    82      82.261  22.380  69.021  1.00  0.00           C  
ATOM   1354  HD1 PHE    82      83.034  22.084  68.328  1.00  0.00           H  
ATOM   1355  CE1 PHE    82      82.402  21.916  70.330  1.00  0.00           C  
ATOM   1356  HE1 PHE    82      83.221  21.234  70.501  1.00  0.00           H  
ATOM   1357  CZ  PHE    82      81.341  22.290  71.227  1.00  0.00           C  
ATOM   1358  HZ  PHE    82      81.435  22.028  72.270  1.00  0.00           H  
ATOM   1359  CE2 PHE    82      80.247  23.102  70.804  1.00  0.00           C  
ATOM   1360  HE2 PHE    82      79.493  23.419  71.508  1.00  0.00           H  
ATOM   1361  CD2 PHE    82      80.132  23.499  69.461  1.00  0.00           C  
ATOM   1362  HD2 PHE    82      79.279  24.101  69.181  1.00  0.00           H  
ATOM   1363  C   PHE    82      83.293  25.028  67.644  1.00  0.00           C  
ATOM   1364  O   PHE    82      83.321  25.645  68.711  1.00  0.00           O  
ATOM   1365  N   PHE    83      84.359  24.366  67.076  1.00  0.00           N  
ATOM   1366  H   PHE    83      84.068  23.788  66.299  1.00  0.00           H  
ATOM   1367  CA  PHE    83      85.738  24.390  67.543  1.00  0.00           C  
ATOM   1368  HA  PHE    83      85.749  24.064  68.584  1.00  0.00           H  
ATOM   1369  CB  PHE    83      86.496  23.389  66.769  1.00  0.00           C  
ATOM   1370  HB2 PHE    83      86.546  23.630  65.707  1.00  0.00           H  
ATOM   1371  HB3 PHE    83      87.528  23.444  67.116  1.00  0.00           H  
ATOM   1372  CG  PHE    83      85.970  21.963  66.921  1.00  0.00           C  
ATOM   1373  CD1 PHE    83      86.089  21.384  68.207  1.00  0.00           C  
ATOM   1374  HD1 PHE    83      86.603  21.862  69.028  1.00  0.00           H  
ATOM   1375  CE1 PHE    83      85.621  20.108  68.487  1.00  0.00           C  
ATOM   1376  HE1 PHE    83      85.748  19.592  69.427  1.00  0.00           H  
ATOM   1377  CZ  PHE    83      84.911  19.419  67.439  1.00  0.00           C  
ATOM   1378  HZ  PHE    83      84.440  18.495  67.738  1.00  0.00           H  
ATOM   1379  CE2 PHE    83      84.812  19.946  66.145  1.00  0.00           C  
ATOM   1380  HE2 PHE    83      84.325  19.382  65.362  1.00  0.00           H  
ATOM   1381  CD2 PHE    83      85.354  21.230  65.896  1.00  0.00           C  
ATOM   1382  HD2 PHE    83      85.286  21.753  64.954  1.00  0.00           H  
ATOM   1383  C   PHE    83      86.314  25.907  67.469  1.00  0.00           C  
ATOM   1384  O   PHE    83      87.062  26.290  68.369  1.00  0.00           O  
ATOM   1385  N   ASP    84      85.995  26.712  66.483  1.00  0.00           N  
ATOM   1386  H   ASP    84      85.585  26.328  65.644  1.00  0.00           H  
ATOM   1387  CA  ASP    84      86.509  28.101  66.376  1.00  0.00           C  
ATOM   1388  HA  ASP    84      87.597  28.089  66.319  1.00  0.00           H  
ATOM   1389  CB  ASP    84      86.066  28.742  65.048  1.00  0.00           C  
ATOM   1390  HB2 ASP    84      84.979  28.755  64.976  1.00  0.00           H  
ATOM   1391  HB3 ASP    84      86.311  29.804  65.053  1.00  0.00           H  
ATOM   1392  CG  ASP    84      86.503  28.039  63.749  1.00  0.00           C  
ATOM   1393  OD1 ASP    84      85.966  28.377  62.697  1.00  0.00           O  
ATOM   1394  OD2 ASP    84      87.359  27.099  63.763  1.00  0.00           O  
ATOM   1395  C   ASP    84      86.074  29.042  67.524  1.00  0.00           C  
ATOM   1396  O   ASP    84      86.777  29.954  67.835  1.00  0.00           O  
ATOM   1397  N   VAL    85      84.935  28.708  68.177  1.00  0.00           N  
ATOM   1398  H   VAL    85      84.372  27.923  67.884  1.00  0.00           H  
ATOM   1399  CA  VAL    85      84.463  29.502  69.317  1.00  0.00           C  
ATOM   1400  HA  VAL    85      84.342  30.546  69.028  1.00  0.00           H  
ATOM   1401  CB  VAL    85      82.987  29.105  69.604  1.00  0.00           C  
ATOM   1402  HB  VAL    85      82.875  28.048  69.843  1.00  0.00           H  
ATOM   1403  CG1 VAL    85      82.218  29.958  70.656  1.00  0.00           C  
ATOM   1404 HG11 VAL    85      81.288  29.432  70.872  1.00  0.00           H  
ATOM   1405 HG12 VAL    85      82.850  30.009  71.542  1.00  0.00           H  
ATOM   1406 HG13 VAL    85      82.011  30.940  70.230  1.00  0.00           H  
ATOM   1407  CG2 VAL    85      82.153  29.387  68.321  1.00  0.00           C  
ATOM   1408 HG21 VAL    85      82.482  30.304  67.832  1.00  0.00           H  
ATOM   1409 HG22 VAL    85      82.209  28.502  67.688  1.00  0.00           H  
ATOM   1410 HG23 VAL    85      81.090  29.476  68.543  1.00  0.00           H  
ATOM   1411  C   VAL    85      85.414  29.406  70.578  1.00  0.00           C  
ATOM   1412  O   VAL    85      85.332  30.292  71.468  1.00  0.00           O  
ATOM   1413  N   ALA    86      86.309  28.410  70.577  1.00  0.00           N  
ATOM   1414  H   ALA    86      86.307  27.705  69.854  1.00  0.00           H  
ATOM   1415  CA  ALA    86      87.300  28.166  71.627  1.00  0.00           C  
ATOM   1416  HA  ALA    86      86.781  28.348  72.569  1.00  0.00           H  
ATOM   1417  CB  ALA    86      87.700  26.687  71.586  1.00  0.00           C  
ATOM   1418  HB1 ALA    86      86.818  26.091  71.822  1.00  0.00           H  
ATOM   1419  HB2 ALA    86      88.250  26.457  70.674  1.00  0.00           H  
ATOM   1420  HB3 ALA    86      88.398  26.592  72.418  1.00  0.00           H  
ATOM   1421  C   ALA    86      88.526  29.159  71.634  1.00  0.00           C  
ATOM   1422  O   ALA    86      89.200  29.133  72.708  1.00  0.00           O  
ATOM   1423  N   LEU    87      88.836  29.881  70.496  1.00  0.00           N  
ATOM   1424  H   LEU    87      88.260  29.670  69.693  1.00  0.00           H  
ATOM   1425  CA  LEU    87      90.048  30.640  70.318  1.00  0.00           C  
ATOM   1426  HA  LEU    87      90.918  30.010  70.499  1.00  0.00           H  
ATOM   1427  CB  LEU    87      90.220  31.220  68.842  1.00  0.00           C  
ATOM   1428  HB2 LEU    87      89.608  32.112  68.707  1.00  0.00           H  
ATOM   1429  HB3 LEU    87      91.239  31.596  68.751  1.00  0.00           H  
ATOM   1430  CG  LEU    87      89.865  30.135  67.723  1.00  0.00           C  
ATOM   1431  HG  LEU    87      89.032  29.493  68.010  1.00  0.00           H  
ATOM   1432  CD1 LEU    87      89.444  30.805  66.422  1.00  0.00           C  
ATOM   1433 HD11 LEU    87      89.074  30.084  65.693  1.00  0.00           H  
ATOM   1434 HD12 LEU    87      88.672  31.542  66.642  1.00  0.00           H  
ATOM   1435 HD13 LEU    87      90.282  31.249  65.884  1.00  0.00           H  
ATOM   1436  CD2 LEU    87      91.055  29.290  67.377  1.00  0.00           C  
ATOM   1437 HD21 LEU    87      91.922  29.907  67.142  1.00  0.00           H  
ATOM   1438 HD22 LEU    87      91.294  28.713  68.271  1.00  0.00           H  
ATOM   1439 HD23 LEU    87      90.803  28.636  66.543  1.00  0.00           H  
ATOM   1440  C   LEU    87      90.106  31.817  71.391  1.00  0.00           C  
ATOM   1441  O   LEU    87      89.225  32.708  71.348  1.00  0.00           O  
ATOM   1442  N   LYS    88      91.226  31.845  72.114  1.00  0.00           N  
ATOM   1443  H   LYS    88      91.688  30.961  72.268  1.00  0.00           H  
ATOM   1444  CA  LYS    88      91.658  33.052  72.906  1.00  0.00           C  
ATOM   1445  HA  LYS    88      90.799  33.346  73.509  1.00  0.00           H  
ATOM   1446  CB  LYS    88      92.819  32.583  73.861  1.00  0.00           C  
ATOM   1447  HB2 LYS    88      92.549  31.610  74.271  1.00  0.00           H  
ATOM   1448  HB3 LYS    88      93.676  32.612  73.188  1.00  0.00           H  
ATOM   1449  CG  LYS    88      93.098  33.630  74.963  1.00  0.00           C  
ATOM   1450  HG2 LYS    88      93.413  34.558  74.487  1.00  0.00           H  
ATOM   1451  HG3 LYS    88      92.089  33.775  75.350  1.00  0.00           H  
ATOM   1452  CD  LYS    88      94.077  33.083  76.072  1.00  0.00           C  
ATOM   1453  HD2 LYS    88      93.665  32.102  76.308  1.00  0.00           H  
ATOM   1454  HD3 LYS    88      95.094  33.003  75.687  1.00  0.00           H  
ATOM   1455  CE  LYS    88      94.222  34.088  77.264  1.00  0.00           C  
ATOM   1456  HE2 LYS    88      94.494  35.064  76.861  1.00  0.00           H  
ATOM   1457  HE3 LYS    88      93.292  34.145  77.828  1.00  0.00           H  
ATOM   1458  NZ  LYS    88      95.229  33.578  78.195  1.00  0.00           N  
ATOM   1459  HZ1 LYS    88      95.146  32.581  78.329  1.00  0.00           H  
ATOM   1460  HZ2 LYS    88      96.143  33.837  77.852  1.00  0.00           H  
ATOM   1461  HZ3 LYS    88      95.173  33.941  79.136  1.00  0.00           H  
ATOM   1462  C   LYS    88      92.116  34.190  72.053  1.00  0.00           C  
ATOM   1463  O   LYS    88      92.978  34.056  71.135  1.00  0.00           O  
ATOM   1464  N   SER    89      91.493  35.351  72.172  1.00  0.00           N  
ATOM   1465  H   SER    89      90.702  35.404  72.798  1.00  0.00           H  
ATOM   1466  CA  SER    89      91.847  36.508  71.322  1.00  0.00           C  
ATOM   1467  HA  SER    89      92.009  36.067  70.338  1.00  0.00           H  
ATOM   1468  CB  SER    89      90.709  37.508  71.118  1.00  0.00           C  
ATOM   1469  HB2 SER    89      89.849  36.926  70.789  1.00  0.00           H  
ATOM   1470  HB3 SER    89      90.515  37.984  72.079  1.00  0.00           H  
ATOM   1471  OG  SER    89      90.934  38.505  70.116  1.00  0.00           O  
ATOM   1472  HG  SER    89      91.060  38.110  69.250  1.00  0.00           H  
ATOM   1473  C   SER    89      93.060  37.245  71.826  1.00  0.00           C  
ATOM   1474  O   SER    89      93.139  37.699  72.967  1.00  0.00           O  
ATOM   1475  N   SER    90      94.079  37.546  70.908  1.00  0.00           N  
ATOM   1476  H   SER    90      93.930  37.217  69.965  1.00  0.00           H  
ATOM   1477  CA  SER    90      95.366  38.105  71.431  1.00  0.00           C  
ATOM   1478  HA  SER    90      95.837  37.330  72.035  1.00  0.00           H  
ATOM   1479  CB  SER    90      96.390  38.274  70.374  1.00  0.00           C  
ATOM   1480  HB2 SER    90      97.307  38.416  70.947  1.00  0.00           H  
ATOM   1481  HB3 SER    90      96.380  37.393  69.733  1.00  0.00           H  
ATOM   1482  OG  SER    90      96.140  39.381  69.615  1.00  0.00           O  
ATOM   1483  HG  SER    90      95.555  39.070  68.920  1.00  0.00           H  
ATOM   1484  C   SER    90      95.527  39.460  72.177  1.00  0.00           C  
ATOM   1485  O   SER    90      96.456  39.618  73.026  1.00  0.00           O  
ATOM   1486  N   PRO    91      94.456  40.326  72.255  1.00  0.00           N  
ATOM   1487  CD  PRO    91      93.322  40.457  71.367  1.00  0.00           C  
ATOM   1488  HD2 PRO    91      92.424  40.015  71.801  1.00  0.00           H  
ATOM   1489  HD3 PRO    91      93.542  40.115  70.356  1.00  0.00           H  
ATOM   1490  CG  PRO    91      93.116  41.973  71.362  1.00  0.00           C  
ATOM   1491  HG2 PRO    91      92.083  42.196  71.093  1.00  0.00           H  
ATOM   1492  HG3 PRO    91      93.894  42.416  70.740  1.00  0.00           H  
ATOM   1493  CB  PRO    91      93.235  42.287  72.811  1.00  0.00           C  
ATOM   1494  HB2 PRO    91      92.403  41.856  73.368  1.00  0.00           H  
ATOM   1495  HB3 PRO    91      93.368  43.366  72.886  1.00  0.00           H  
ATOM   1496  CA  PRO    91      94.406  41.373  73.202  1.00  0.00           C  
ATOM   1497  HA  PRO    91      95.262  42.028  73.040  1.00  0.00           H  
ATOM   1498  C   PRO    91      94.343  40.934  74.644  1.00  0.00           C  
ATOM   1499  O   PRO    91      94.861  41.638  75.538  1.00  0.00           O  
ATOM   1500  N   THR    92      93.900  39.758  74.926  1.00  0.00           N  
ATOM   1501  H   THR    92      93.577  39.205  74.145  1.00  0.00           H  
ATOM   1502  CA  THR    92      94.070  39.119  76.244  1.00  0.00           C  
ATOM   1503  HA  THR    92      93.475  39.743  76.911  1.00  0.00           H  
ATOM   1504  CB  THR    92      93.358  37.789  76.185  1.00  0.00           C  
ATOM   1505  HB  THR    92      93.506  37.282  77.139  1.00  0.00           H  
ATOM   1506  CG2 THR    92      91.904  37.720  75.896  1.00  0.00           C  
ATOM   1507 HG21 THR    92      91.522  36.717  75.707  1.00  0.00           H  
ATOM   1508 HG22 THR    92      91.358  38.238  76.684  1.00  0.00           H  
ATOM   1509 HG23 THR    92      91.804  38.264  74.957  1.00  0.00           H  
ATOM   1510  OG1 THR    92      93.888  36.888  75.286  1.00  0.00           O  
ATOM   1511  HG1 THR    92      93.692  37.266  74.426  1.00  0.00           H  
ATOM   1512  C   THR    92      95.517  38.894  76.810  1.00  0.00           C  
ATOM   1513  O   THR    92      95.624  38.892  78.042  1.00  0.00           O  
ATOM   1514  N   GLU    93      96.539  38.714  75.911  1.00  0.00           N  
ATOM   1515  H   GLU    93      96.314  38.496  74.951  1.00  0.00           H  
ATOM   1516  CA  GLU    93      97.954  38.710  76.340  1.00  0.00           C  
ATOM   1517  HA  GLU    93      98.000  38.606  77.424  1.00  0.00           H  
ATOM   1518  CB  GLU    93      98.571  37.515  75.749  1.00  0.00           C  
ATOM   1519  HB2 GLU    93      98.486  37.572  74.664  1.00  0.00           H  
ATOM   1520  HB3 GLU    93      99.642  37.463  75.949  1.00  0.00           H  
ATOM   1521  CG  GLU    93      98.031  36.116  76.218  1.00  0.00           C  
ATOM   1522  HG2 GLU    93      97.004  35.899  75.924  1.00  0.00           H  
ATOM   1523  HG3 GLU    93      98.523  35.238  75.802  1.00  0.00           H  
ATOM   1524  CD  GLU    93      98.149  35.809  77.745  1.00  0.00           C  
ATOM   1525  OE1 GLU    93      98.531  36.687  78.537  1.00  0.00           O  
ATOM   1526  OE2 GLU    93      97.719  34.729  78.220  1.00  0.00           O  
ATOM   1527  C   GLU    93      98.826  39.904  75.960  1.00  0.00           C  
ATOM   1528  O   GLU    93     100.014  40.008  76.384  1.00  0.00           O  
ATOM   1529  N   ARG    94      98.135  40.905  75.301  1.00  0.00           N  
ATOM   1530  H   ARG    94      97.260  40.533  74.960  1.00  0.00           H  
ATOM   1531  CA  ARG    94      98.829  42.051  74.685  1.00  0.00           C  
ATOM   1532  HA  ARG    94      99.812  42.168  75.142  1.00  0.00           H  
ATOM   1533  CB  ARG    94      99.143  41.836  73.178  1.00  0.00           C  
ATOM   1534  HB2 ARG    94      98.209  41.592  72.673  1.00  0.00           H  
ATOM   1535  HB3 ARG    94      99.469  42.771  72.724  1.00  0.00           H  
ATOM   1536  CG  ARG    94     100.266  40.731  73.005  1.00  0.00           C  
ATOM   1537  HG2 ARG    94     101.156  41.170  73.455  1.00  0.00           H  
ATOM   1538  HG3 ARG    94      99.990  39.854  73.590  1.00  0.00           H  
ATOM   1539  CD  ARG    94     100.508  40.236  71.619  1.00  0.00           C  
ATOM   1540  HD2 ARG    94     101.387  39.592  71.605  1.00  0.00           H  
ATOM   1541  HD3 ARG    94      99.719  39.544  71.325  1.00  0.00           H  
ATOM   1542  NE  ARG    94     100.815  41.282  70.627  1.00  0.00           N  
ATOM   1543  HE  ARG    94     101.747  41.654  70.514  1.00  0.00           H  
ATOM   1544  CZ  ARG    94      99.966  41.635  69.663  1.00  0.00           C  
ATOM   1545  NH1 ARG    94      98.862  41.073  69.439  1.00  0.00           N  
ATOM   1546 HH11 ARG    94      98.603  40.226  69.924  1.00  0.00           H  
ATOM   1547 HH12 ARG    94      98.389  41.237  68.561  1.00  0.00           H  
ATOM   1548  NH2 ARG    94     100.440  42.507  68.805  1.00  0.00           N  
ATOM   1549 HH21 ARG    94     101.300  42.961  69.079  1.00  0.00           H  
ATOM   1550 HH22 ARG    94      99.866  42.759  68.014  1.00  0.00           H  
ATOM   1551  C   ARG    94      98.023  43.361  74.919  1.00  0.00           C  
ATOM   1552  O   ARG    94      96.950  43.644  74.361  1.00  0.00           O  
ATOM   1553  N   ASN    95      98.562  44.233  75.745  1.00  0.00           N  
ATOM   1554  H   ASN    95      99.534  44.033  75.933  1.00  0.00           H  
ATOM   1555  CA  ASN    95      98.032  45.595  76.151  1.00  0.00           C  
ATOM   1556  HA  ASN    95      97.514  46.021  75.292  1.00  0.00           H  
ATOM   1557  CB  ASN    95      97.079  45.436  77.337  1.00  0.00           C  
ATOM   1558  HB2 ASN    95      96.618  44.463  77.170  1.00  0.00           H  
ATOM   1559  HB3 ASN    95      97.675  45.434  78.250  1.00  0.00           H  
ATOM   1560  CG  ASN    95      96.016  46.525  77.413  1.00  0.00           C  
ATOM   1561  OD1 ASN    95      95.995  47.437  76.566  1.00  0.00           O  
ATOM   1562  ND2 ASN    95      94.994  46.367  78.211  1.00  0.00           N  
ATOM   1563 HD21 ASN    95      94.232  47.011  78.057  1.00  0.00           H  
ATOM   1564 HD22 ASN    95      94.979  45.484  78.701  1.00  0.00           H  
ATOM   1565  C   ASN    95      99.164  46.534  76.430  1.00  0.00           C  
ATOM   1566  O   ASN    95     100.184  46.104  76.945  1.00  0.00           O  
ATOM   1567  N   GLY    96      98.956  47.818  76.176  1.00  0.00           N  
ATOM   1568  H   GLY    96      98.030  48.060  75.854  1.00  0.00           H  
ATOM   1569  CA  GLY    96      99.860  48.871  76.633  1.00  0.00           C  
ATOM   1570  HA2 GLY    96      99.759  49.040  77.706  1.00  0.00           H  
ATOM   1571  HA3 GLY    96     100.889  48.549  76.475  1.00  0.00           H  
ATOM   1572  C   GLY    96      99.756  50.178  75.882  1.00  0.00           C  
ATOM   1573  O   GLY    96      99.394  50.158  74.739  1.00  0.00           O  
ATOM   1574  N   GLY    97     100.067  51.284  76.532  1.00  0.00           N  
ATOM   1575  H   GLY    97     100.441  51.342  77.468  1.00  0.00           H  
ATOM   1576  CA  GLY    97      99.901  52.622  75.796  1.00  0.00           C  
ATOM   1577  HA2 GLY    97      98.927  52.493  75.326  1.00  0.00           H  
ATOM   1578  HA3 GLY    97      99.816  53.446  76.504  1.00  0.00           H  
ATOM   1579  C   GLY    97     101.042  52.954  74.824  1.00  0.00           C  
ATOM   1580  O   GLY    97     100.851  53.901  74.057  1.00  0.00           O  
ATOM   1581  N   GLN    98     102.184  52.321  74.836  1.00  0.00           N  
ATOM   1582  H   GLN    98     102.248  51.668  75.604  1.00  0.00           H  
ATOM   1583  CA  GLN    98     103.275  52.601  73.909  1.00  0.00           C  
ATOM   1584  HA  GLN    98     103.362  53.686  73.852  1.00  0.00           H  
ATOM   1585  CB  GLN    98     104.582  52.045  74.504  1.00  0.00           C  
ATOM   1586  HB2 GLN    98     105.427  52.333  73.878  1.00  0.00           H  
ATOM   1587  HB3 GLN    98     104.705  52.566  75.454  1.00  0.00           H  
ATOM   1588  CG  GLN    98     104.587  50.501  74.786  1.00  0.00           C  
ATOM   1589  HG2 GLN    98     103.682  50.123  75.262  1.00  0.00           H  
ATOM   1590  HG3 GLN    98     104.404  49.914  73.886  1.00  0.00           H  
ATOM   1591  CD  GLN    98     105.860  50.040  75.442  1.00  0.00           C  
ATOM   1592  OE1 GLN    98     106.915  49.853  74.853  1.00  0.00           O  
ATOM   1593  NE2 GLN    98     105.823  49.805  76.735  1.00  0.00           N  
ATOM   1594 HE21 GLN    98     106.700  49.844  77.234  1.00  0.00           H  
ATOM   1595 HE22 GLN    98     104.958  49.964  77.232  1.00  0.00           H  
ATOM   1596  C   GLN    98     102.967  52.085  72.487  1.00  0.00           C  
ATOM   1597  O   GLN    98     101.943  51.362  72.247  1.00  0.00           O  
ATOM   1598  N   ASP    99     103.865  52.287  71.590  1.00  0.00           N  
ATOM   1599  H   ASP    99     104.744  52.756  71.754  1.00  0.00           H  
ATOM   1600  CA  ASP    99     103.860  51.845  70.213  1.00  0.00           C  
ATOM   1601  HA  ASP    99     102.798  51.813  69.967  1.00  0.00           H  
ATOM   1602  CB  ASP    99     104.354  52.918  69.251  1.00  0.00           C  
ATOM   1603  HB2 ASP    99     104.365  52.513  68.239  1.00  0.00           H  
ATOM   1604  HB3 ASP    99     103.683  53.777  69.252  1.00  0.00           H  
ATOM   1605  CG  ASP    99     105.723  53.467  69.652  1.00  0.00           C  
ATOM   1606  OD1 ASP    99     106.313  53.092  70.686  1.00  0.00           O  
ATOM   1607  OD2 ASP    99     106.185  54.365  68.855  1.00  0.00           O  
ATOM   1608  C   ASP    99     104.600  50.506  69.955  1.00  0.00           C  
ATOM   1609  O   ASP    99     104.578  50.089  68.780  1.00  0.00           O  
ATOM   1610  N   ASN   100     105.141  49.852  70.925  1.00  0.00           N  
ATOM   1611  H   ASN   100     105.134  50.208  71.871  1.00  0.00           H  
ATOM   1612  CA  ASN   100     105.623  48.481  70.863  1.00  0.00           C  
ATOM   1613  HA  ASN   100     106.287  48.362  70.007  1.00  0.00           H  
ATOM   1614  CB  ASN   100     106.384  48.249  72.126  1.00  0.00           C  
ATOM   1615  HB2 ASN   100     107.100  49.055  72.291  1.00  0.00           H  
ATOM   1616  HB3 ASN   100     105.712  48.112  72.973  1.00  0.00           H  
ATOM   1617  CG  ASN   100     107.189  46.910  72.041  1.00  0.00           C  
ATOM   1618  OD1 ASN   100     106.642  45.808  71.920  1.00  0.00           O  
ATOM   1619  ND2 ASN   100     108.480  46.915  72.037  1.00  0.00           N  
ATOM   1620 HD21 ASN   100     108.977  46.047  72.171  1.00  0.00           H  
ATOM   1621 HD22 ASN   100     108.983  47.791  72.063  1.00  0.00           H  
ATOM   1622  C   ASN   100     104.542  47.416  70.577  1.00  0.00           C  
ATOM   1623  O   ASN   100     103.444  47.511  71.092  1.00  0.00           O  
ATOM   1624  N   CYS   101     104.761  46.469  69.732  1.00  0.00           N  
ATOM   1625  H   CYS   101     105.707  46.441  69.377  1.00  0.00           H  
ATOM   1626  CA  CYS   101     103.756  45.448  69.275  1.00  0.00           C  
ATOM   1627  HA  CYS   101     102.925  45.840  68.689  1.00  0.00           H  
ATOM   1628  CB  CYS   101     104.393  44.459  68.271  1.00  0.00           C  
ATOM   1629  HB2 CYS   101     105.334  44.076  68.668  1.00  0.00           H  
ATOM   1630  HB3 CYS   101     103.683  43.656  68.075  1.00  0.00           H  
ATOM   1631  SG  CYS   101     104.610  45.360  66.720  1.00  0.00           S  
ATOM   1632  HG  CYS   101     103.365  45.255  66.246  1.00  0.00           H  
ATOM   1633  C   CYS   101     103.207  44.574  70.499  1.00  0.00           C  
ATOM   1634  O   CYS   101     102.162  43.958  70.394  1.00  0.00           O  
ATOM   1635  N   ARG   102     103.780  44.631  71.703  1.00  0.00           N  
ATOM   1636  H   ARG   102     104.662  45.121  71.654  1.00  0.00           H  
ATOM   1637  CA  ARG   102     103.278  44.051  72.979  1.00  0.00           C  
ATOM   1638  HA  ARG   102     103.119  42.986  72.805  1.00  0.00           H  
ATOM   1639  CB  ARG   102     104.314  44.114  74.092  1.00  0.00           C  
ATOM   1640  HB2 ARG   102     104.082  43.418  74.898  1.00  0.00           H  
ATOM   1641  HB3 ARG   102     105.287  43.898  73.651  1.00  0.00           H  
ATOM   1642  CG  ARG   102     104.430  45.541  74.675  1.00  0.00           C  
ATOM   1643  HG2 ARG   102     104.594  46.305  73.915  1.00  0.00           H  
ATOM   1644  HG3 ARG   102     103.469  45.859  75.078  1.00  0.00           H  
ATOM   1645  CD  ARG   102     105.495  45.641  75.750  1.00  0.00           C  
ATOM   1646  HD2 ARG   102     106.355  45.217  75.233  1.00  0.00           H  
ATOM   1647  HD3 ARG   102     105.837  46.616  76.097  1.00  0.00           H  
ATOM   1648  NE  ARG   102     105.120  44.702  76.855  1.00  0.00           N  
ATOM   1649  HE  ARG   102     104.146  44.590  77.097  1.00  0.00           H  
ATOM   1650  CZ  ARG   102     105.950  43.939  77.539  1.00  0.00           C  
ATOM   1651  NH1 ARG   102     107.210  44.047  77.473  1.00  0.00           N  
ATOM   1652 HH11 ARG   102     107.810  44.562  76.846  1.00  0.00           H  
ATOM   1653 HH12 ARG   102     107.675  43.501  78.185  1.00  0.00           H  
ATOM   1654  NH2 ARG   102     105.560  42.997  78.313  1.00  0.00           N  
ATOM   1655 HH21 ARG   102     104.587  43.001  78.584  1.00  0.00           H  
ATOM   1656 HH22 ARG   102     106.193  42.314  78.703  1.00  0.00           H  
ATOM   1657  C   ARG   102     101.948  44.494  73.459  1.00  0.00           C  
ATOM   1658  O   ARG   102     101.194  43.914  74.231  1.00  0.00           O  
ATOM   1659  N   ALA   103     101.544  45.686  72.867  1.00  0.00           N  
ATOM   1660  H   ALA   103     102.258  46.116  72.297  1.00  0.00           H  
ATOM   1661  CA  ALA   103     100.250  46.394  72.932  1.00  0.00           C  
ATOM   1662  HA  ALA   103      99.962  46.445  73.982  1.00  0.00           H  
ATOM   1663  CB  ALA   103     100.465  47.732  72.149  1.00  0.00           C  
ATOM   1664  HB1 ALA   103      99.597  48.389  72.085  1.00  0.00           H  
ATOM   1665  HB2 ALA   103     101.296  48.286  72.585  1.00  0.00           H  
ATOM   1666  HB3 ALA   103     100.831  47.434  71.166  1.00  0.00           H  
ATOM   1667  C   ALA   103      99.155  45.644  72.274  1.00  0.00           C  
ATOM   1668  O   ALA   103      98.057  45.655  72.848  1.00  0.00           O  
ATOM   1669  N   ALA   104      99.320  45.009  71.096  1.00  0.00           N  
ATOM   1670  H   ALA   104     100.292  44.777  70.948  1.00  0.00           H  
ATOM   1671  CA  ALA   104      98.346  44.790  70.033  1.00  0.00           C  
ATOM   1672  HA  ALA   104      98.805  44.470  69.098  1.00  0.00           H  
ATOM   1673  CB  ALA   104      97.313  43.728  70.481  1.00  0.00           C  
ATOM   1674  HB1 ALA   104      97.875  42.910  70.930  1.00  0.00           H  
ATOM   1675  HB2 ALA   104      96.502  44.050  71.134  1.00  0.00           H  
ATOM   1676  HB3 ALA   104      96.837  43.408  69.554  1.00  0.00           H  
ATOM   1677  C   ALA   104      97.651  46.072  69.612  1.00  0.00           C  
ATOM   1678  O   ALA   104      97.833  47.202  70.023  1.00  0.00           O  
ATOM   1679  N   ASN   105      96.778  45.787  68.633  1.00  0.00           N  
ATOM   1680  H   ASN   105      96.552  44.824  68.430  1.00  0.00           H  
ATOM   1681  CA  ASN   105      95.933  46.857  68.023  1.00  0.00           C  
ATOM   1682  HA  ASN   105      96.631  47.596  67.629  1.00  0.00           H  
ATOM   1683  CB  ASN   105      95.205  46.234  66.794  1.00  0.00           C  
ATOM   1684  HB2 ASN   105      94.859  47.019  66.121  1.00  0.00           H  
ATOM   1685  HB3 ASN   105      95.852  45.606  66.182  1.00  0.00           H  
ATOM   1686  CG  ASN   105      94.030  45.344  67.123  1.00  0.00           C  
ATOM   1687  OD1 ASN   105      94.295  44.209  67.404  1.00  0.00           O  
ATOM   1688  ND2 ASN   105      92.833  45.836  67.320  1.00  0.00           N  
ATOM   1689 HD21 ASN   105      92.055  45.337  67.728  1.00  0.00           H  
ATOM   1690 HD22 ASN   105      92.721  46.830  67.184  1.00  0.00           H  
ATOM   1691  C   ASN   105      95.055  47.556  69.066  1.00  0.00           C  
ATOM   1692  O   ASN   105      94.585  47.000  70.034  1.00  0.00           O  
ATOM   1693  N   PHE   106      94.759  48.844  68.847  1.00  0.00           N  
ATOM   1694  H   PHE   106      95.210  49.223  68.027  1.00  0.00           H  
ATOM   1695  CA  PHE   106      93.798  49.633  69.538  1.00  0.00           C  
ATOM   1696  HA  PHE   106      94.145  49.855  70.547  1.00  0.00           H  
ATOM   1697  CB  PHE   106      93.818  50.965  68.676  1.00  0.00           C  
ATOM   1698  HB2 PHE   106      93.831  50.748  67.607  1.00  0.00           H  
ATOM   1699  HB3 PHE   106      92.898  51.488  68.934  1.00  0.00           H  
ATOM   1700  CG  PHE   106      95.029  51.934  68.773  1.00  0.00           C  
ATOM   1701  CD1 PHE   106      94.761  53.273  68.443  1.00  0.00           C  
ATOM   1702  HD1 PHE   106      93.734  53.484  68.185  1.00  0.00           H  
ATOM   1703  CE1 PHE   106      95.806  54.147  68.511  1.00  0.00           C  
ATOM   1704  HE1 PHE   106      95.566  55.187  68.348  1.00  0.00           H  
ATOM   1705  CZ  PHE   106      97.147  53.775  68.754  1.00  0.00           C  
ATOM   1706  HZ  PHE   106      97.916  54.529  68.837  1.00  0.00           H  
ATOM   1707  CE2 PHE   106      97.378  52.430  69.048  1.00  0.00           C  
ATOM   1708  HE2 PHE   106      98.403  52.227  69.324  1.00  0.00           H  
ATOM   1709  CD2 PHE   106      96.329  51.524  69.106  1.00  0.00           C  
ATOM   1710  HD2 PHE   106      96.512  50.478  69.302  1.00  0.00           H  
ATOM   1711  C   PHE   106      92.383  49.062  69.572  1.00  0.00           C  
ATOM   1712  O   PHE   106      91.835  48.434  68.669  1.00  0.00           O  
ATOM   1713  N   ARG   107      91.762  49.317  70.692  1.00  0.00           N  
ATOM   1714  H   ARG   107      92.080  49.910  71.446  1.00  0.00           H  
ATOM   1715  CA  ARG   107      90.547  48.583  71.036  1.00  0.00           C  
ATOM   1716  HA  ARG   107      90.684  47.546  70.729  1.00  0.00           H  
ATOM   1717  CB  ARG   107      90.208  48.526  72.541  1.00  0.00           C  
ATOM   1718  HB2 ARG   107      90.264  49.531  72.961  1.00  0.00           H  
ATOM   1719  HB3 ARG   107      89.128  48.389  72.607  1.00  0.00           H  
ATOM   1720  CG  ARG   107      90.933  47.462  73.379  1.00  0.00           C  
ATOM   1721  HG2 ARG   107      90.838  47.746  74.427  1.00  0.00           H  
ATOM   1722  HG3 ARG   107      90.413  46.517  73.224  1.00  0.00           H  
ATOM   1723  CD  ARG   107      92.374  47.272  73.017  1.00  0.00           C  
ATOM   1724  HD2 ARG   107      92.361  46.783  72.043  1.00  0.00           H  
ATOM   1725  HD3 ARG   107      93.031  48.139  72.948  1.00  0.00           H  
ATOM   1726  NE  ARG   107      93.054  46.254  73.858  1.00  0.00           N  
ATOM   1727  HE  ARG   107      92.399  45.739  74.429  1.00  0.00           H  
ATOM   1728  CZ  ARG   107      94.283  45.814  73.877  1.00  0.00           C  
ATOM   1729  NH1 ARG   107      95.267  46.054  73.012  1.00  0.00           N  
ATOM   1730 HH11 ARG   107      95.164  46.687  72.232  1.00  0.00           H  
ATOM   1731 HH12 ARG   107      96.201  45.700  73.158  1.00  0.00           H  
ATOM   1732  NH2 ARG   107      94.574  44.967  74.809  1.00  0.00           N  
ATOM   1733 HH21 ARG   107      93.903  44.671  75.503  1.00  0.00           H  
ATOM   1734 HH22 ARG   107      95.432  44.448  74.689  1.00  0.00           H  
ATOM   1735  C   ARG   107      89.271  49.003  70.209  1.00  0.00           C  
ATOM   1736  O   ARG   107      88.264  48.246  70.254  1.00  0.00           O  
ATOM   1737  N   GLU   108      89.425  50.170  69.596  1.00  0.00           N  
ATOM   1738  H   GLU   108      90.369  50.530  69.614  1.00  0.00           H  
ATOM   1739  CA  GLU   108      88.420  50.722  68.600  1.00  0.00           C  
ATOM   1740  HA  GLU   108      87.490  50.676  69.168  1.00  0.00           H  
ATOM   1741  CB  GLU   108      88.597  52.123  68.262  1.00  0.00           C  
ATOM   1742  HB2 GLU   108      89.534  52.199  67.711  1.00  0.00           H  
ATOM   1743  HB3 GLU   108      87.778  52.555  67.688  1.00  0.00           H  
ATOM   1744  CG  GLU   108      88.763  53.055  69.467  1.00  0.00           C  
ATOM   1745  HG2 GLU   108      89.809  53.012  69.769  1.00  0.00           H  
ATOM   1746  HG3 GLU   108      88.566  54.063  69.101  1.00  0.00           H  
ATOM   1747  CD  GLU   108      87.979  52.660  70.703  1.00  0.00           C  
ATOM   1748  OE1 GLU   108      88.462  52.836  71.824  1.00  0.00           O  
ATOM   1749  OE2 GLU   108      86.850  52.209  70.643  1.00  0.00           O  
ATOM   1750  C   GLU   108      88.220  49.757  67.400  1.00  0.00           C  
ATOM   1751  O   GLU   108      87.192  49.699  66.712  1.00  0.00           O  
ATOM   1752  N   GLY   109      89.216  48.936  67.047  1.00  0.00           N  
ATOM   1753  H   GLY   109      89.993  48.802  67.678  1.00  0.00           H  
ATOM   1754  CA  GLY   109      89.229  48.046  65.964  1.00  0.00           C  
ATOM   1755  HA2 GLY   109      88.575  48.209  65.107  1.00  0.00           H  
ATOM   1756  HA3 GLY   109      90.227  48.049  65.527  1.00  0.00           H  
ATOM   1757  C   GLY   109      88.840  46.603  66.437  1.00  0.00           C  
ATOM   1758  O   GLY   109      88.068  46.573  67.402  1.00  0.00           O  
ATOM   1759  N   LEU   110      89.275  45.560  65.737  1.00  0.00           N  
ATOM   1760  H   LEU   110      89.732  45.764  64.859  1.00  0.00           H  
ATOM   1761  CA  LEU   110      89.112  44.083  65.953  1.00  0.00           C  
ATOM   1762  HA  LEU   110      88.887  43.826  66.988  1.00  0.00           H  
ATOM   1763  CB  LEU   110      88.083  43.421  64.983  1.00  0.00           C  
ATOM   1764  HB2 LEU   110      88.486  43.523  63.976  1.00  0.00           H  
ATOM   1765  HB3 LEU   110      87.970  42.379  65.285  1.00  0.00           H  
ATOM   1766  CG  LEU   110      86.713  44.200  65.067  1.00  0.00           C  
ATOM   1767  HG  LEU   110      86.891  45.188  65.493  1.00  0.00           H  
ATOM   1768  CD1 LEU   110      85.966  44.259  63.657  1.00  0.00           C  
ATOM   1769 HD11 LEU   110      85.693  43.240  63.384  1.00  0.00           H  
ATOM   1770 HD12 LEU   110      85.077  44.890  63.647  1.00  0.00           H  
ATOM   1771 HD13 LEU   110      86.620  44.625  62.866  1.00  0.00           H  
ATOM   1772  CD2 LEU   110      85.891  43.532  66.110  1.00  0.00           C  
ATOM   1773 HD21 LEU   110      85.846  42.467  65.882  1.00  0.00           H  
ATOM   1774 HD22 LEU   110      86.365  43.790  67.057  1.00  0.00           H  
ATOM   1775 HD23 LEU   110      84.863  43.896  66.104  1.00  0.00           H  
ATOM   1776  C   LEU   110      90.478  43.446  65.682  1.00  0.00           C  
ATOM   1777  O   LEU   110      91.110  43.746  64.713  1.00  0.00           O  
ATOM   1778  N   ASN   111      90.898  42.389  66.422  1.00  0.00           N  
ATOM   1779  H   ASN   111      90.383  42.095  67.240  1.00  0.00           H  
ATOM   1780  CA  ASN   111      92.200  41.710  66.200  1.00  0.00           C  
ATOM   1781  HA  ASN   111      92.967  42.455  65.989  1.00  0.00           H  
ATOM   1782  CB  ASN   111      92.618  40.914  67.422  1.00  0.00           C  
ATOM   1783  HB2 ASN   111      92.400  41.574  68.261  1.00  0.00           H  
ATOM   1784  HB3 ASN   111      92.021  40.006  67.509  1.00  0.00           H  
ATOM   1785  CG  ASN   111      94.082  40.545  67.508  1.00  0.00           C  
ATOM   1786  OD1 ASN   111      94.427  39.396  67.340  1.00  0.00           O  
ATOM   1787  ND2 ASN   111      94.860  41.551  67.912  1.00  0.00           N  
ATOM   1788 HD21 ASN   111      95.798  41.276  68.167  1.00  0.00           H  
ATOM   1789 HD22 ASN   111      94.636  42.536  67.906  1.00  0.00           H  
ATOM   1790  C   ASN   111      92.351  40.787  64.871  1.00  0.00           C  
ATOM   1791  O   ASN   111      93.425  40.343  64.460  1.00  0.00           O  
ATOM   1792  N   LEU   112      91.225  40.779  64.110  1.00  0.00           N  
ATOM   1793  H   LEU   112      90.346  41.065  64.519  1.00  0.00           H  
ATOM   1794  CA  LEU   112      91.209  40.679  62.675  1.00  0.00           C  
ATOM   1795  HA  LEU   112      91.437  39.681  62.301  1.00  0.00           H  
ATOM   1796  CB  LEU   112      89.777  40.867  62.144  1.00  0.00           C  
ATOM   1797  HB2 LEU   112      89.159  40.112  62.630  1.00  0.00           H  
ATOM   1798  HB3 LEU   112      89.294  41.738  62.587  1.00  0.00           H  
ATOM   1799  CG  LEU   112      89.401  41.039  60.679  1.00  0.00           C  
ATOM   1800  HG  LEU   112      89.990  41.886  60.326  1.00  0.00           H  
ATOM   1801  CD1 LEU   112      89.867  39.890  59.826  1.00  0.00           C  
ATOM   1802 HD11 LEU   112      89.487  39.968  58.807  1.00  0.00           H  
ATOM   1803 HD12 LEU   112      90.930  39.868  59.588  1.00  0.00           H  
ATOM   1804 HD13 LEU   112      89.522  38.920  60.184  1.00  0.00           H  
ATOM   1805  CD2 LEU   112      87.927  41.272  60.390  1.00  0.00           C  
ATOM   1806 HD21 LEU   112      87.508  42.093  60.971  1.00  0.00           H  
ATOM   1807 HD22 LEU   112      87.640  41.343  59.340  1.00  0.00           H  
ATOM   1808 HD23 LEU   112      87.307  40.551  60.923  1.00  0.00           H  
ATOM   1809  C   LEU   112      92.184  41.567  61.974  1.00  0.00           C  
ATOM   1810  O   LEU   112      93.003  41.170  61.142  1.00  0.00           O  
ATOM   1811  N   GLN   113      92.084  42.876  62.282  1.00  0.00           N  
ATOM   1812  H   GLN   113      91.387  43.242  62.915  1.00  0.00           H  
ATOM   1813  CA  GLN   113      92.860  44.012  61.580  1.00  0.00           C  
ATOM   1814  HA  GLN   113      92.736  43.825  60.513  1.00  0.00           H  
ATOM   1815  CB  GLN   113      92.294  45.339  61.981  1.00  0.00           C  
ATOM   1816  HB2 GLN   113      92.213  45.412  63.066  1.00  0.00           H  
ATOM   1817  HB3 GLN   113      92.950  46.146  61.655  1.00  0.00           H  
ATOM   1818  CG  GLN   113      90.847  45.556  61.530  1.00  0.00           C  
ATOM   1819  HG2 GLN   113      90.639  45.546  60.460  1.00  0.00           H  
ATOM   1820  HG3 GLN   113      90.150  44.755  61.777  1.00  0.00           H  
ATOM   1821  CD  GLN   113      90.289  46.932  61.980  1.00  0.00           C  
ATOM   1822  OE1 GLN   113      89.889  47.100  63.155  1.00  0.00           O  
ATOM   1823  NE2 GLN   113      90.231  47.953  61.215  1.00  0.00           N  
ATOM   1824 HE21 GLN   113      89.812  48.808  61.552  1.00  0.00           H  
ATOM   1825 HE22 GLN   113      90.447  47.793  60.241  1.00  0.00           H  
ATOM   1826  C   GLN   113      94.345  44.019  61.929  1.00  0.00           C  
ATOM   1827  O   GLN   113      95.062  44.429  61.064  1.00  0.00           O  
ATOM   1828  N   GLU   114      94.726  43.372  63.004  1.00  0.00           N  
ATOM   1829  H   GLU   114      93.965  42.817  63.370  1.00  0.00           H  
ATOM   1830  CA  GLU   114      96.128  43.028  63.138  1.00  0.00           C  
ATOM   1831  HA  GLU   114      96.745  43.895  62.902  1.00  0.00           H  
ATOM   1832  CB  GLU   114      96.546  42.563  64.512  1.00  0.00           C  
ATOM   1833  HB2 GLU   114      96.131  43.238  65.260  1.00  0.00           H  
ATOM   1834  HB3 GLU   114      96.002  41.633  64.679  1.00  0.00           H  
ATOM   1835  CG  GLU   114      98.092  42.379  64.683  1.00  0.00           C  
ATOM   1836  HG2 GLU   114      98.396  41.373  64.397  1.00  0.00           H  
ATOM   1837  HG3 GLU   114      98.682  43.043  64.052  1.00  0.00           H  
ATOM   1838  CD  GLU   114      98.456  42.683  66.184  1.00  0.00           C  
ATOM   1839  OE1 GLU   114      97.990  41.971  67.072  1.00  0.00           O  
ATOM   1840  OE2 GLU   114      99.194  43.647  66.501  1.00  0.00           O  
ATOM   1841  C   GLU   114      96.587  41.937  62.115  1.00  0.00           C  
ATOM   1842  O   GLU   114      95.828  41.012  61.876  1.00  0.00           O  
ATOM   1843  N   GLY   115      97.819  41.937  61.584  1.00  0.00           N  
ATOM   1844  H   GLY   115      98.322  42.802  61.721  1.00  0.00           H  
ATOM   1845  CA  GLY   115      98.474  40.922  60.891  1.00  0.00           C  
ATOM   1846  HA2 GLY   115      98.939  40.205  61.568  1.00  0.00           H  
ATOM   1847  HA3 GLY   115      97.736  40.358  60.322  1.00  0.00           H  
ATOM   1848  C   GLY   115      99.550  41.435  59.904  1.00  0.00           C  
ATOM   1849  O   GLY   115     100.590  40.773  59.904  1.00  0.00           O  
ATOM   1850  N   GLU   116      99.368  42.501  59.132  1.00  0.00           N  
ATOM   1851  H   GLU   116      98.477  42.938  59.317  1.00  0.00           H  
ATOM   1852  CA  GLU   116     100.225  42.975  58.003  1.00  0.00           C  
ATOM   1853  HA  GLU   116     100.683  42.079  57.586  1.00  0.00           H  
ATOM   1854  CB  GLU   116      99.521  43.690  56.901  1.00  0.00           C  
ATOM   1855  HB2 GLU   116      99.194  44.663  57.267  1.00  0.00           H  
ATOM   1856  HB3 GLU   116     100.289  43.899  56.156  1.00  0.00           H  
ATOM   1857  CG  GLU   116      98.303  43.093  56.220  1.00  0.00           C  
ATOM   1858  HG2 GLU   116      97.511  42.962  56.956  1.00  0.00           H  
ATOM   1859  HG3 GLU   116      97.834  43.876  55.624  1.00  0.00           H  
ATOM   1860  CD  GLU   116      98.495  41.832  55.318  1.00  0.00           C  
ATOM   1861  OE1 GLU   116      97.535  41.078  55.088  1.00  0.00           O  
ATOM   1862  OE2 GLU   116      99.622  41.478  54.918  1.00  0.00           O  
ATOM   1863  C   GLU   116     101.267  43.821  58.593  1.00  0.00           C  
ATOM   1864  O   GLU   116     102.385  43.414  58.531  1.00  0.00           O  
ATOM   1865  N   PHE   117     100.910  44.833  59.334  1.00  0.00           N  
ATOM   1866  H   PHE   117      99.953  45.157  59.351  1.00  0.00           H  
ATOM   1867  CA  PHE   117     102.005  45.587  59.967  1.00  0.00           C  
ATOM   1868  HA  PHE   117     102.613  45.828  59.095  1.00  0.00           H  
ATOM   1869  CB  PHE   117     101.564  46.927  60.478  1.00  0.00           C  
ATOM   1870  HB2 PHE   117     100.833  46.802  61.277  1.00  0.00           H  
ATOM   1871  HB3 PHE   117     102.374  47.550  60.858  1.00  0.00           H  
ATOM   1872  CG  PHE   117     100.657  47.684  59.533  1.00  0.00           C  
ATOM   1873  CD1 PHE   117      99.251  47.747  59.822  1.00  0.00           C  
ATOM   1874  HD1 PHE   117      98.701  47.294  60.633  1.00  0.00           H  
ATOM   1875  CE1 PHE   117      98.418  48.424  58.930  1.00  0.00           C  
ATOM   1876  HE1 PHE   117      97.351  48.480  59.084  1.00  0.00           H  
ATOM   1877  CZ  PHE   117      98.878  49.024  57.799  1.00  0.00           C  
ATOM   1878  HZ  PHE   117      98.204  49.601  57.184  1.00  0.00           H  
ATOM   1879  CE2 PHE   117     100.231  48.888  57.443  1.00  0.00           C  
ATOM   1880  HE2 PHE   117     100.610  49.387  56.563  1.00  0.00           H  
ATOM   1881  CD2 PHE   117     101.170  48.402  58.419  1.00  0.00           C  
ATOM   1882  HD2 PHE   117     102.231  48.505  58.245  1.00  0.00           H  
ATOM   1883  C   PHE   117     102.729  44.807  61.057  1.00  0.00           C  
ATOM   1884  O   PHE   117     103.937  44.868  61.157  1.00  0.00           O  
ATOM   1885  N   LEU   118     102.048  43.924  61.803  1.00  0.00           N  
ATOM   1886  H   LEU   118     101.051  43.994  61.656  1.00  0.00           H  
ATOM   1887  CA  LEU   118     102.662  42.888  62.649  1.00  0.00           C  
ATOM   1888  HA  LEU   118     103.222  43.355  63.460  1.00  0.00           H  
ATOM   1889  CB  LEU   118     101.573  42.085  63.335  1.00  0.00           C  
ATOM   1890  HB2 LEU   118     100.787  42.689  63.788  1.00  0.00           H  
ATOM   1891  HB3 LEU   118     101.146  41.461  62.549  1.00  0.00           H  
ATOM   1892  CG  LEU   118     102.057  41.097  64.417  1.00  0.00           C  
ATOM   1893  HG  LEU   118     102.716  40.396  63.905  1.00  0.00           H  
ATOM   1894  CD1 LEU   118     102.864  41.822  65.567  1.00  0.00           C  
ATOM   1895 HD11 LEU   118     102.396  42.779  65.794  1.00  0.00           H  
ATOM   1896 HD12 LEU   118     102.843  41.283  66.514  1.00  0.00           H  
ATOM   1897 HD13 LEU   118     103.862  42.016  65.172  1.00  0.00           H  
ATOM   1898  CD2 LEU   118     100.961  40.420  65.199  1.00  0.00           C  
ATOM   1899 HD21 LEU   118     100.481  41.157  65.842  1.00  0.00           H  
ATOM   1900 HD22 LEU   118     100.353  39.959  64.421  1.00  0.00           H  
ATOM   1901 HD23 LEU   118     101.331  39.554  65.749  1.00  0.00           H  
ATOM   1902  C   LEU   118     103.679  41.997  61.873  1.00  0.00           C  
ATOM   1903  O   LEU   118     104.769  41.826  62.379  1.00  0.00           O  
ATOM   1904  N   LEU   119     103.400  41.558  60.663  1.00  0.00           N  
ATOM   1905  H   LEU   119     102.420  41.700  60.463  1.00  0.00           H  
ATOM   1906  CA  LEU   119     104.317  40.653  59.898  1.00  0.00           C  
ATOM   1907  HA  LEU   119     104.795  39.877  60.496  1.00  0.00           H  
ATOM   1908  CB  LEU   119     103.592  39.880  58.890  1.00  0.00           C  
ATOM   1909  HB2 LEU   119     102.982  39.179  59.461  1.00  0.00           H  
ATOM   1910  HB3 LEU   119     102.935  40.515  58.296  1.00  0.00           H  
ATOM   1911  CG  LEU   119     104.550  39.023  57.991  1.00  0.00           C  
ATOM   1912  HG  LEU   119     105.240  39.710  57.500  1.00  0.00           H  
ATOM   1913  CD1 LEU   119     105.192  37.845  58.744  1.00  0.00           C  
ATOM   1914 HD11 LEU   119     105.793  37.313  58.007  1.00  0.00           H  
ATOM   1915 HD12 LEU   119     105.817  38.151  59.584  1.00  0.00           H  
ATOM   1916 HD13 LEU   119     104.524  37.182  59.294  1.00  0.00           H  
ATOM   1917  CD2 LEU   119     103.758  38.366  56.884  1.00  0.00           C  
ATOM   1918 HD21 LEU   119     104.328  37.670  56.268  1.00  0.00           H  
ATOM   1919 HD22 LEU   119     102.858  37.918  57.304  1.00  0.00           H  
ATOM   1920 HD23 LEU   119     103.279  39.152  56.300  1.00  0.00           H  
ATOM   1921  C   LEU   119     105.531  41.452  59.400  1.00  0.00           C  
ATOM   1922  O   LEU   119     106.692  40.990  59.463  1.00  0.00           O  
ATOM   1923  N   GLN   120     105.408  42.703  58.977  1.00  0.00           N  
ATOM   1924  H   GLN   120     104.509  43.129  58.801  1.00  0.00           H  
ATOM   1925  CA  GLN   120     106.524  43.645  58.767  1.00  0.00           C  
ATOM   1926  HA  GLN   120     107.141  43.359  57.915  1.00  0.00           H  
ATOM   1927  CB  GLN   120     105.972  45.086  58.455  1.00  0.00           C  
ATOM   1928  HB2 GLN   120     105.103  44.914  57.819  1.00  0.00           H  
ATOM   1929  HB3 GLN   120     105.567  45.538  59.362  1.00  0.00           H  
ATOM   1930  CG  GLN   120     106.910  46.095  57.902  1.00  0.00           C  
ATOM   1931  HG2 GLN   120     107.577  46.374  58.717  1.00  0.00           H  
ATOM   1932  HG3 GLN   120     107.621  45.599  57.241  1.00  0.00           H  
ATOM   1933  CD  GLN   120     106.225  47.325  57.162  1.00  0.00           C  
ATOM   1934  OE1 GLN   120     105.037  47.489  57.270  1.00  0.00           O  
ATOM   1935  NE2 GLN   120     106.985  48.046  56.343  1.00  0.00           N  
ATOM   1936 HE21 GLN   120     106.521  48.801  55.858  1.00  0.00           H  
ATOM   1937 HE22 GLN   120     107.889  47.659  56.111  1.00  0.00           H  
ATOM   1938  C   GLN   120     107.471  43.725  60.008  1.00  0.00           C  
ATOM   1939  O   GLN   120     108.720  43.583  59.885  1.00  0.00           O  
ATOM   1940  N   ALA   121     106.884  43.998  61.176  1.00  0.00           N  
ATOM   1941  H   ALA   121     105.888  44.157  61.124  1.00  0.00           H  
ATOM   1942  CA  ALA   121     107.579  43.969  62.486  1.00  0.00           C  
ATOM   1943  HA  ALA   121     108.411  44.672  62.461  1.00  0.00           H  
ATOM   1944  CB  ALA   121     106.644  44.577  63.523  1.00  0.00           C  
ATOM   1945  HB1 ALA   121     106.515  45.610  63.198  1.00  0.00           H  
ATOM   1946  HB2 ALA   121     105.732  43.983  63.582  1.00  0.00           H  
ATOM   1947  HB3 ALA   121     107.079  44.621  64.521  1.00  0.00           H  
ATOM   1948  C   ALA   121     108.193  42.656  62.994  1.00  0.00           C  
ATOM   1949  O   ALA   121     109.223  42.732  63.625  1.00  0.00           O  
ATOM   1950  N   LEU   122     107.717  41.481  62.570  1.00  0.00           N  
ATOM   1951  H   LEU   122     106.803  41.539  62.144  1.00  0.00           H  
ATOM   1952  CA  LEU   122     108.395  40.149  62.528  1.00  0.00           C  
ATOM   1953  HA  LEU   122     108.824  40.107  63.529  1.00  0.00           H  
ATOM   1954  CB  LEU   122     107.448  38.970  62.356  1.00  0.00           C  
ATOM   1955  HB2 LEU   122     106.903  39.086  61.419  1.00  0.00           H  
ATOM   1956  HB3 LEU   122     107.993  38.036  62.222  1.00  0.00           H  
ATOM   1957  CG  LEU   122     106.352  38.898  63.510  1.00  0.00           C  
ATOM   1958  HG  LEU   122     105.948  39.892  63.705  1.00  0.00           H  
ATOM   1959  CD1 LEU   122     105.101  38.045  63.262  1.00  0.00           C  
ATOM   1960 HD11 LEU   122     104.687  38.234  62.271  1.00  0.00           H  
ATOM   1961 HD12 LEU   122     105.285  36.971  63.218  1.00  0.00           H  
ATOM   1962 HD13 LEU   122     104.291  38.233  63.967  1.00  0.00           H  
ATOM   1963  CD2 LEU   122     106.966  38.356  64.805  1.00  0.00           C  
ATOM   1964 HD21 LEU   122     106.230  38.615  65.566  1.00  0.00           H  
ATOM   1965 HD22 LEU   122     107.074  37.272  64.765  1.00  0.00           H  
ATOM   1966 HD23 LEU   122     107.868  38.909  65.068  1.00  0.00           H  
ATOM   1967  C   LEU   122     109.504  40.173  61.494  1.00  0.00           C  
ATOM   1968  O   LEU   122     110.484  39.390  61.579  1.00  0.00           O  
ATOM   1969  N   ASN   123     109.396  40.900  60.440  1.00  0.00           N  
ATOM   1970  H   ASN   123     108.551  41.434  60.300  1.00  0.00           H  
ATOM   1971  CA  ASN   123     110.279  41.020  59.237  1.00  0.00           C  
ATOM   1972  HA  ASN   123     109.876  41.840  58.643  1.00  0.00           H  
ATOM   1973  CB  ASN   123     111.752  41.387  59.568  1.00  0.00           C  
ATOM   1974  HB2 ASN   123     112.258  40.554  60.055  1.00  0.00           H  
ATOM   1975  HB3 ASN   123     112.396  41.519  58.698  1.00  0.00           H  
ATOM   1976  CG  ASN   123     112.018  42.659  60.404  1.00  0.00           C  
ATOM   1977  OD1 ASN   123     112.437  42.595  61.564  1.00  0.00           O  
ATOM   1978  ND2 ASN   123     111.916  43.816  59.777  1.00  0.00           N  
ATOM   1979 HD21 ASN   123     112.495  44.520  60.213  1.00  0.00           H  
ATOM   1980 HD22 ASN   123     111.812  43.783  58.773  1.00  0.00           H  
ATOM   1981  C   ASN   123     110.253  39.697  58.499  1.00  0.00           C  
ATOM   1982  O   ASN   123     111.271  39.053  58.163  1.00  0.00           O  
ATOM   1983  N   GLY   124     109.007  39.264  58.144  1.00  0.00           N  
ATOM   1984  H   GLY   124     108.205  39.703  58.573  1.00  0.00           H  
ATOM   1985  CA  GLY   124     108.812  38.073  57.327  1.00  0.00           C  
ATOM   1986  HA2 GLY   124     109.740  37.810  56.820  1.00  0.00           H  
ATOM   1987  HA3 GLY   124     108.509  37.258  57.984  1.00  0.00           H  
ATOM   1988  C   GLY   124     107.769  38.234  56.209  1.00  0.00           C  
ATOM   1989  O   GLY   124     107.306  39.311  55.834  1.00  0.00           O  
ATOM   1990  N   PHE   125     107.379  37.125  55.554  1.00  0.00           N  
ATOM   1991  H   PHE   125     107.883  36.267  55.730  1.00  0.00           H  
ATOM   1992  CA  PHE   125     106.420  37.173  54.455  1.00  0.00           C  
ATOM   1993  HA  PHE   125     105.555  37.788  54.705  1.00  0.00           H  
ATOM   1994  CB  PHE   125     106.990  37.559  53.078  1.00  0.00           C  
ATOM   1995  HB2 PHE   125     106.155  37.792  52.417  1.00  0.00           H  
ATOM   1996  HB3 PHE   125     107.499  38.520  53.000  1.00  0.00           H  
ATOM   1997  CG  PHE   125     107.952  36.628  52.422  1.00  0.00           C  
ATOM   1998  CD1 PHE   125     107.429  35.715  51.431  1.00  0.00           C  
ATOM   1999  HD1 PHE   125     106.358  35.604  51.343  1.00  0.00           H  
ATOM   2000  CE1 PHE   125     108.248  34.996  50.570  1.00  0.00           C  
ATOM   2001  HE1 PHE   125     107.813  34.365  49.810  1.00  0.00           H  
ATOM   2002  CZ  PHE   125     109.650  35.144  50.750  1.00  0.00           C  
ATOM   2003  HZ  PHE   125     110.217  34.641  49.981  1.00  0.00           H  
ATOM   2004  CE2 PHE   125     110.170  35.892  51.772  1.00  0.00           C  
ATOM   2005  HE2 PHE   125     111.231  35.943  51.964  1.00  0.00           H  
ATOM   2006  CD2 PHE   125     109.371  36.699  52.530  1.00  0.00           C  
ATOM   2007  HD2 PHE   125     109.816  37.399  53.221  1.00  0.00           H  
ATOM   2008  C   PHE   125     105.907  35.720  54.365  1.00  0.00           C  
ATOM   2009  O   PHE   125     106.657  34.749  54.589  1.00  0.00           O  
ATOM   2010  N   VAL   126     104.587  35.626  54.211  1.00  0.00           N  
ATOM   2011  H   VAL   126     104.033  36.469  54.156  1.00  0.00           H  
ATOM   2012  CA  VAL   126     103.936  34.343  53.928  1.00  0.00           C  
ATOM   2013  HA  VAL   126     104.431  33.525  54.451  1.00  0.00           H  
ATOM   2014  CB  VAL   126     102.459  34.309  54.384  1.00  0.00           C  
ATOM   2015  HB  VAL   126     101.912  35.194  54.057  1.00  0.00           H  
ATOM   2016  CG1 VAL   126     101.613  33.050  53.988  1.00  0.00           C  
ATOM   2017 HG11 VAL   126     102.058  32.103  54.290  1.00  0.00           H  
ATOM   2018 HG12 VAL   126     100.590  33.109  54.362  1.00  0.00           H  
ATOM   2019 HG13 VAL   126     101.502  32.939  52.910  1.00  0.00           H  
ATOM   2020  CG2 VAL   126     102.354  34.302  55.912  1.00  0.00           C  
ATOM   2021 HG21 VAL   126     102.607  35.300  56.270  1.00  0.00           H  
ATOM   2022 HG22 VAL   126     101.337  34.149  56.273  1.00  0.00           H  
ATOM   2023 HG23 VAL   126     102.977  33.532  56.366  1.00  0.00           H  
ATOM   2024  C   VAL   126     103.970  34.007  52.451  1.00  0.00           C  
ATOM   2025  O   VAL   126     103.881  34.950  51.656  1.00  0.00           O  
ATOM   2026  N   LEU   127     104.078  32.738  52.029  1.00  0.00           N  
ATOM   2027  H   LEU   127     104.208  32.013  52.720  1.00  0.00           H  
ATOM   2028  CA  LEU   127     104.132  32.240  50.612  1.00  0.00           C  
ATOM   2029  HA  LEU   127     103.758  32.994  49.919  1.00  0.00           H  
ATOM   2030  CB  LEU   127     105.587  31.921  50.351  1.00  0.00           C  
ATOM   2031  HB2 LEU   127     106.134  32.864  50.325  1.00  0.00           H  
ATOM   2032  HB3 LEU   127     106.006  31.403  51.214  1.00  0.00           H  
ATOM   2033  CG  LEU   127     105.923  31.106  49.064  1.00  0.00           C  
ATOM   2034  HG  LEU   127     105.259  30.242  49.041  1.00  0.00           H  
ATOM   2035  CD1 LEU   127     105.728  31.837  47.806  1.00  0.00           C  
ATOM   2036 HD11 LEU   127     105.051  32.691  47.826  1.00  0.00           H  
ATOM   2037 HD12 LEU   127     106.620  32.422  47.577  1.00  0.00           H  
ATOM   2038 HD13 LEU   127     105.313  31.104  47.115  1.00  0.00           H  
ATOM   2039  CD2 LEU   127     107.346  30.569  49.120  1.00  0.00           C  
ATOM   2040 HD21 LEU   127     107.394  29.981  50.036  1.00  0.00           H  
ATOM   2041 HD22 LEU   127     107.535  29.926  48.261  1.00  0.00           H  
ATOM   2042 HD23 LEU   127     108.013  31.428  49.193  1.00  0.00           H  
ATOM   2043  C   LEU   127     103.124  31.096  50.475  1.00  0.00           C  
ATOM   2044  O   LEU   127     102.980  30.245  51.329  1.00  0.00           O  
ATOM   2045  N   VAL   128     102.481  31.117  49.273  1.00  0.00           N  
ATOM   2046  H   VAL   128     102.782  31.876  48.678  1.00  0.00           H  
ATOM   2047  CA  VAL   128     101.394  30.122  48.849  1.00  0.00           C  
ATOM   2048  HA  VAL   128     101.261  29.275  49.521  1.00  0.00           H  
ATOM   2049  CB  VAL   128     100.011  30.878  48.735  1.00  0.00           C  
ATOM   2050  HB  VAL   128     100.067  31.704  48.027  1.00  0.00           H  
ATOM   2051  CG1 VAL   128      98.849  29.956  48.288  1.00  0.00           C  
ATOM   2052 HG11 VAL   128      98.816  29.180  49.053  1.00  0.00           H  
ATOM   2053 HG12 VAL   128      97.947  30.567  48.324  1.00  0.00           H  
ATOM   2054 HG13 VAL   128      99.010  29.474  47.324  1.00  0.00           H  
ATOM   2055  CG2 VAL   128      99.567  31.506  50.094  1.00  0.00           C  
ATOM   2056 HG21 VAL   128      98.528  31.811  49.966  1.00  0.00           H  
ATOM   2057 HG22 VAL   128      99.581  30.810  50.933  1.00  0.00           H  
ATOM   2058 HG23 VAL   128     100.166  32.354  50.426  1.00  0.00           H  
ATOM   2059  C   VAL   128     101.833  29.621  47.452  1.00  0.00           C  
ATOM   2060  O   VAL   128     101.975  30.416  46.478  1.00  0.00           O  
ATOM   2061  N   VAL   129     101.773  28.309  47.213  1.00  0.00           N  
ATOM   2062  H   VAL   129     101.524  27.687  47.968  1.00  0.00           H  
ATOM   2063  CA  VAL   129     102.138  27.699  45.925  1.00  0.00           C  
ATOM   2064  HA  VAL   129     102.152  28.525  45.214  1.00  0.00           H  
ATOM   2065  CB  VAL   129     103.599  27.112  45.891  1.00  0.00           C  
ATOM   2066  HB  VAL   129     103.699  26.238  46.535  1.00  0.00           H  
ATOM   2067  CG1 VAL   129     104.021  26.625  44.509  1.00  0.00           C  
ATOM   2068 HG11 VAL   129     103.789  27.431  43.813  1.00  0.00           H  
ATOM   2069 HG12 VAL   129     105.068  26.326  44.554  1.00  0.00           H  
ATOM   2070 HG13 VAL   129     103.473  25.756  44.144  1.00  0.00           H  
ATOM   2071  CG2 VAL   129     104.693  28.089  46.464  1.00  0.00           C  
ATOM   2072 HG21 VAL   129     105.734  27.765  46.477  1.00  0.00           H  
ATOM   2073 HG22 VAL   129     104.734  29.079  46.010  1.00  0.00           H  
ATOM   2074 HG23 VAL   129     104.442  28.322  47.498  1.00  0.00           H  
ATOM   2075  C   VAL   129     101.135  26.624  45.489  1.00  0.00           C  
ATOM   2076  O   VAL   129     100.764  25.706  46.227  1.00  0.00           O  
ATOM   2077  N   THR   130     100.623  26.793  44.279  1.00  0.00           N  
ATOM   2078  H   THR   130     100.965  27.558  43.715  1.00  0.00           H  
ATOM   2079  CA  THR   130      99.797  25.735  43.620  1.00  0.00           C  
ATOM   2080  HA  THR   130      99.096  25.373  44.372  1.00  0.00           H  
ATOM   2081  CB  THR   130      99.007  26.369  42.478  1.00  0.00           C  
ATOM   2082  HB  THR   130      98.585  27.329  42.774  1.00  0.00           H  
ATOM   2083  CG2 THR   130      99.901  26.560  41.226  1.00  0.00           C  
ATOM   2084 HG21 THR   130      99.323  27.079  40.461  1.00  0.00           H  
ATOM   2085 HG22 THR   130     100.880  26.952  41.500  1.00  0.00           H  
ATOM   2086 HG23 THR   130     100.165  25.557  40.889  1.00  0.00           H  
ATOM   2087  OG1 THR   130      97.892  25.545  42.171  1.00  0.00           O  
ATOM   2088  HG1 THR   130      97.656  25.829  41.285  1.00  0.00           H  
ATOM   2089  C   THR   130     100.670  24.542  43.137  1.00  0.00           C  
ATOM   2090  O   THR   130     101.796  24.698  42.838  1.00  0.00           O  
ATOM   2091  N   THR   131     100.053  23.415  42.864  1.00  0.00           N  
ATOM   2092  H   THR   131      99.048  23.435  42.962  1.00  0.00           H  
ATOM   2093  CA  THR   131     100.595  22.132  42.371  1.00  0.00           C  
ATOM   2094  HA  THR   131     101.096  21.580  43.167  1.00  0.00           H  
ATOM   2095  CB  THR   131      99.450  21.382  41.824  1.00  0.00           C  
ATOM   2096  HB  THR   131      99.039  21.880  40.946  1.00  0.00           H  
ATOM   2097  CG2 THR   131      99.792  19.920  41.490  1.00  0.00           C  
ATOM   2098 HG21 THR   131      98.860  19.429  41.209  1.00  0.00           H  
ATOM   2099 HG22 THR   131     100.410  19.818  40.598  1.00  0.00           H  
ATOM   2100 HG23 THR   131     100.270  19.418  42.332  1.00  0.00           H  
ATOM   2101  OG1 THR   131      98.426  21.187  42.815  1.00  0.00           O  
ATOM   2102  HG1 THR   131      97.741  20.719  42.332  1.00  0.00           H  
ATOM   2103  C   THR   131     101.634  22.293  41.245  1.00  0.00           C  
ATOM   2104  O   THR   131     102.634  21.545  41.175  1.00  0.00           O  
ATOM   2105  N   ASP   132     101.384  23.215  40.326  1.00  0.00           N  
ATOM   2106  H   ASP   132     100.553  23.785  40.393  1.00  0.00           H  
ATOM   2107  CA  ASP   132     102.106  23.534  39.105  1.00  0.00           C  
ATOM   2108  HA  ASP   132     102.603  22.595  38.861  1.00  0.00           H  
ATOM   2109  CB  ASP   132     101.062  23.915  38.045  1.00  0.00           C  
ATOM   2110  HB2 ASP   132     100.136  23.345  38.113  1.00  0.00           H  
ATOM   2111  HB3 ASP   132     100.759  24.920  38.339  1.00  0.00           H  
ATOM   2112  CG  ASP   132     101.497  23.942  36.570  1.00  0.00           C  
ATOM   2113  OD1 ASP   132     102.436  23.157  36.209  1.00  0.00           O  
ATOM   2114  OD2 ASP   132     100.838  24.576  35.798  1.00  0.00           O  
ATOM   2115  C   ASP   132     103.177  24.621  39.228  1.00  0.00           C  
ATOM   2116  O   ASP   132     103.622  25.199  38.206  1.00  0.00           O  
ATOM   2117  N   ALA   133     103.554  24.940  40.437  1.00  0.00           N  
ATOM   2118  H   ALA   133     102.969  24.579  41.177  1.00  0.00           H  
ATOM   2119  CA  ALA   133     104.619  25.805  40.991  1.00  0.00           C  
ATOM   2120  HA  ALA   133     104.608  25.460  42.025  1.00  0.00           H  
ATOM   2121  CB  ALA   133     105.955  25.316  40.335  1.00  0.00           C  
ATOM   2122  HB1 ALA   133     106.173  25.900  39.441  1.00  0.00           H  
ATOM   2123  HB2 ALA   133     106.743  25.409  41.083  1.00  0.00           H  
ATOM   2124  HB3 ALA   133     105.880  24.270  40.039  1.00  0.00           H  
ATOM   2125  C   ALA   133     104.442  27.330  40.979  1.00  0.00           C  
ATOM   2126  O   ALA   133     105.337  28.074  41.303  1.00  0.00           O  
ATOM   2127  N   LEU   134     103.259  27.784  40.606  1.00  0.00           N  
ATOM   2128  H   LEU   134     102.715  27.022  40.227  1.00  0.00           H  
ATOM   2129  CA  LEU   134     102.890  29.188  40.443  1.00  0.00           C  
ATOM   2130  HA  LEU   134     103.803  29.659  40.079  1.00  0.00           H  
ATOM   2131  CB  LEU   134     101.868  29.326  39.265  1.00  0.00           C  
ATOM   2132  HB2 LEU   134     100.908  28.928  39.594  1.00  0.00           H  
ATOM   2133  HB3 LEU   134     101.784  30.397  39.084  1.00  0.00           H  
ATOM   2134  CG  LEU   134     102.229  28.619  37.984  1.00  0.00           C  
ATOM   2135  HG  LEU   134     102.376  27.545  38.102  1.00  0.00           H  
ATOM   2136  CD1 LEU   134     101.214  28.776  36.869  1.00  0.00           C  
ATOM   2137 HD11 LEU   134     101.253  29.820  36.557  1.00  0.00           H  
ATOM   2138 HD12 LEU   134     101.412  28.074  36.059  1.00  0.00           H  
ATOM   2139 HD13 LEU   134     100.240  28.577  37.314  1.00  0.00           H  
ATOM   2140  CD2 LEU   134     103.508  29.236  37.422  1.00  0.00           C  
ATOM   2141 HD21 LEU   134     103.628  30.282  37.703  1.00  0.00           H  
ATOM   2142 HD22 LEU   134     104.391  28.700  37.770  1.00  0.00           H  
ATOM   2143 HD23 LEU   134     103.648  29.218  36.341  1.00  0.00           H  
ATOM   2144  C   LEU   134     102.542  29.827  41.799  1.00  0.00           C  
ATOM   2145  O   LEU   134     101.875  29.208  42.652  1.00  0.00           O  
ATOM   2146  N   VAL   135     103.134  31.025  42.011  1.00  0.00           N  
ATOM   2147  H   VAL   135     103.818  31.364  41.349  1.00  0.00           H  
ATOM   2148  CA  VAL   135     102.874  31.835  43.223  1.00  0.00           C  
ATOM   2149  HA  VAL   135     103.023  31.081  43.997  1.00  0.00           H  
ATOM   2150  CB  VAL   135     103.983  32.855  43.517  1.00  0.00           C  
ATOM   2151  HB  VAL   135     104.026  33.531  42.663  1.00  0.00           H  
ATOM   2152  CG1 VAL   135     103.602  33.749  44.724  1.00  0.00           C  
ATOM   2153 HG11 VAL   135     104.477  34.304  45.062  1.00  0.00           H  
ATOM   2154 HG12 VAL   135     102.953  34.531  44.330  1.00  0.00           H  
ATOM   2155 HG13 VAL   135     103.112  33.166  45.504  1.00  0.00           H  
ATOM   2156  CG2 VAL   135     105.248  32.103  43.982  1.00  0.00           C  
ATOM   2157 HG21 VAL   135     106.002  32.853  44.222  1.00  0.00           H  
ATOM   2158 HG22 VAL   135     104.892  31.447  44.776  1.00  0.00           H  
ATOM   2159 HG23 VAL   135     105.654  31.551  43.135  1.00  0.00           H  
ATOM   2160  C   VAL   135     101.516  32.408  43.206  1.00  0.00           C  
ATOM   2161  O   VAL   135     101.258  33.386  42.504  1.00  0.00           O  
ATOM   2162  N   PHE   136     100.579  31.948  44.044  1.00  0.00           N  
ATOM   2163  H   PHE   136     100.806  31.195  44.677  1.00  0.00           H  
ATOM   2164  CA  PHE   136      99.264  32.529  44.144  1.00  0.00           C  
ATOM   2165  HA  PHE   136      99.087  32.976  43.166  1.00  0.00           H  
ATOM   2166  CB  PHE   136      98.309  31.275  44.304  1.00  0.00           C  
ATOM   2167  HB2 PHE   136      98.756  30.644  45.072  1.00  0.00           H  
ATOM   2168  HB3 PHE   136      97.366  31.743  44.587  1.00  0.00           H  
ATOM   2169  CG  PHE   136      97.994  30.510  43.038  1.00  0.00           C  
ATOM   2170  CD1 PHE   136      98.743  30.585  41.826  1.00  0.00           C  
ATOM   2171  HD1 PHE   136      99.571  31.271  41.730  1.00  0.00           H  
ATOM   2172  CE1 PHE   136      98.278  29.844  40.702  1.00  0.00           C  
ATOM   2173  HE1 PHE   136      98.776  29.961  39.752  1.00  0.00           H  
ATOM   2174  CZ  PHE   136      97.270  28.861  40.859  1.00  0.00           C  
ATOM   2175  HZ  PHE   136      96.944  28.229  40.046  1.00  0.00           H  
ATOM   2176  CE2 PHE   136      96.526  28.841  42.000  1.00  0.00           C  
ATOM   2177  HE2 PHE   136      95.602  28.282  42.017  1.00  0.00           H  
ATOM   2178  CD2 PHE   136      96.843  29.708  43.056  1.00  0.00           C  
ATOM   2179  HD2 PHE   136      96.235  29.721  43.948  1.00  0.00           H  
ATOM   2180  C   PHE   136      99.093  33.722  45.109  1.00  0.00           C  
ATOM   2181  O   PHE   136      98.255  34.532  44.878  1.00  0.00           O  
ATOM   2182  N   TYR   137      99.933  33.855  46.117  1.00  0.00           N  
ATOM   2183  H   TYR   137     100.706  33.206  46.121  1.00  0.00           H  
ATOM   2184  CA  TYR   137     100.082  34.978  47.080  1.00  0.00           C  
ATOM   2185  HA  TYR   137      99.784  35.862  46.516  1.00  0.00           H  
ATOM   2186  CB  TYR   137      98.979  34.922  48.252  1.00  0.00           C  
ATOM   2187  HB2 TYR   137      97.997  34.931  47.779  1.00  0.00           H  
ATOM   2188  HB3 TYR   137      99.151  33.941  48.695  1.00  0.00           H  
ATOM   2189  CG  TYR   137      98.980  35.996  49.368  1.00  0.00           C  
ATOM   2190  CD1 TYR   137      98.238  37.168  49.186  1.00  0.00           C  
ATOM   2191  HD1 TYR   137      97.591  37.393  48.351  1.00  0.00           H  
ATOM   2192  CE1 TYR   137      98.311  38.147  50.237  1.00  0.00           C  
ATOM   2193  HE1 TYR   137      97.734  39.054  50.132  1.00  0.00           H  
ATOM   2194  CZ  TYR   137      98.881  37.791  51.485  1.00  0.00           C  
ATOM   2195  OH  TYR   137      98.751  38.615  52.595  1.00  0.00           O  
ATOM   2196  HH  TYR   137      98.605  38.079  53.378  1.00  0.00           H  
ATOM   2197  CE2 TYR   137      99.503  36.540  51.687  1.00  0.00           C  
ATOM   2198  HE2 TYR   137      99.891  36.222  52.643  1.00  0.00           H  
ATOM   2199  CD2 TYR   137      99.663  35.702  50.577  1.00  0.00           C  
ATOM   2200  HD2 TYR   137     100.112  34.725  50.674  1.00  0.00           H  
ATOM   2201  C   TYR   137     101.432  35.022  47.755  1.00  0.00           C  
ATOM   2202  O   TYR   137     101.908  34.009  48.281  1.00  0.00           O  
ATOM   2203  N   ALA   138     101.977  36.231  47.891  1.00  0.00           N  
ATOM   2204  H   ALA   138     101.509  37.059  47.551  1.00  0.00           H  
ATOM   2205  CA  ALA   138     102.986  36.615  48.928  1.00  0.00           C  
ATOM   2206  HA  ALA   138     103.155  35.780  49.609  1.00  0.00           H  
ATOM   2207  CB  ALA   138     104.270  36.838  48.196  1.00  0.00           C  
ATOM   2208  HB1 ALA   138     104.430  35.950  47.585  1.00  0.00           H  
ATOM   2209  HB2 ALA   138     104.109  37.695  47.541  1.00  0.00           H  
ATOM   2210  HB3 ALA   138     105.093  37.132  48.847  1.00  0.00           H  
ATOM   2211  C   ALA   138     102.547  37.890  49.703  1.00  0.00           C  
ATOM   2212  O   ALA   138     101.979  38.788  49.086  1.00  0.00           O  
ATOM   2213  N   SER   139     102.847  37.913  51.032  1.00  0.00           N  
ATOM   2214  H   SER   139     103.441  37.162  51.354  1.00  0.00           H  
ATOM   2215  CA  SER   139     102.657  39.197  51.827  1.00  0.00           C  
ATOM   2216  HA  SER   139     101.594  39.382  51.982  1.00  0.00           H  
ATOM   2217  CB  SER   139     103.311  38.963  53.197  1.00  0.00           C  
ATOM   2218  HB2 SER   139     104.353  38.800  52.922  1.00  0.00           H  
ATOM   2219  HB3 SER   139     103.225  39.808  53.880  1.00  0.00           H  
ATOM   2220  OG  SER   139     102.608  37.833  53.813  1.00  0.00           O  
ATOM   2221  HG  SER   139     101.797  38.172  54.198  1.00  0.00           H  
ATOM   2222  C   SER   139     103.231  40.450  51.181  1.00  0.00           C  
ATOM   2223  O   SER   139     104.315  40.324  50.558  1.00  0.00           O  
ATOM   2224  N   SER   140     102.548  41.563  51.220  1.00  0.00           N  
ATOM   2225  H   SER   140     101.644  41.575  51.670  1.00  0.00           H  
ATOM   2226  CA  SER   140     103.080  42.821  50.617  1.00  0.00           C  
ATOM   2227  HA  SER   140     103.305  42.543  49.587  1.00  0.00           H  
ATOM   2228  CB  SER   140     101.962  43.924  50.656  1.00  0.00           C  
ATOM   2229  HB2 SER   140     102.251  44.786  50.055  1.00  0.00           H  
ATOM   2230  HB3 SER   140     100.999  43.549  50.308  1.00  0.00           H  
ATOM   2231  OG  SER   140     101.859  44.322  52.060  1.00  0.00           O  
ATOM   2232  HG  SER   140     101.874  43.605  52.698  1.00  0.00           H  
ATOM   2233  C   SER   140     104.404  43.332  51.285  1.00  0.00           C  
ATOM   2234  O   SER   140     105.043  44.266  50.772  1.00  0.00           O  
ATOM   2235  N   THR   141     104.844  42.704  52.389  1.00  0.00           N  
ATOM   2236  H   THR   141     104.300  41.919  52.717  1.00  0.00           H  
ATOM   2237  CA  THR   141     106.232  42.584  52.822  1.00  0.00           C  
ATOM   2238  HA  THR   141     106.574  43.580  53.103  1.00  0.00           H  
ATOM   2239  CB  THR   141     106.382  41.800  54.079  1.00  0.00           C  
ATOM   2240  HB  THR   141     107.427  41.735  54.383  1.00  0.00           H  
ATOM   2241  CG2 THR   141     105.653  42.353  55.290  1.00  0.00           C  
ATOM   2242 HG21 THR   141     105.989  43.331  55.632  1.00  0.00           H  
ATOM   2243 HG22 THR   141     104.581  42.347  55.093  1.00  0.00           H  
ATOM   2244 HG23 THR   141     105.756  41.659  56.125  1.00  0.00           H  
ATOM   2245  OG1 THR   141     105.947  40.474  53.883  1.00  0.00           O  
ATOM   2246  HG1 THR   141     106.148  40.006  54.697  1.00  0.00           H  
ATOM   2247  C   THR   141     107.268  42.117  51.780  1.00  0.00           C  
ATOM   2248  O   THR   141     108.335  42.660  51.904  1.00  0.00           O  
ATOM   2249  N   ILE   142     106.984  41.278  50.776  1.00  0.00           N  
ATOM   2250  H   ILE   142     106.073  40.843  50.745  1.00  0.00           H  
ATOM   2251  CA  ILE   142     107.960  40.587  49.904  1.00  0.00           C  
ATOM   2252  HA  ILE   142     108.546  40.072  50.665  1.00  0.00           H  
ATOM   2253  CB  ILE   142     107.254  39.586  48.885  1.00  0.00           C  
ATOM   2254  HB  ILE   142     106.484  39.019  49.408  1.00  0.00           H  
ATOM   2255  CG2 ILE   142     106.499  40.181  47.684  1.00  0.00           C  
ATOM   2256 HG21 ILE   142     105.809  39.406  47.349  1.00  0.00           H  
ATOM   2257 HG22 ILE   142     105.999  41.100  47.990  1.00  0.00           H  
ATOM   2258 HG23 ILE   142     107.238  40.544  46.970  1.00  0.00           H  
ATOM   2259  CG1 ILE   142     108.403  38.552  48.321  1.00  0.00           C  
ATOM   2260 HG12 ILE   142     108.902  38.973  47.448  1.00  0.00           H  
ATOM   2261 HG13 ILE   142     109.142  38.267  49.068  1.00  0.00           H  
ATOM   2262  CD1 ILE   142     107.770  37.270  47.815  1.00  0.00           C  
ATOM   2263 HD11 ILE   142     108.503  36.531  47.488  1.00  0.00           H  
ATOM   2264 HD12 ILE   142     107.127  36.858  48.593  1.00  0.00           H  
ATOM   2265 HD13 ILE   142     107.065  37.438  47.001  1.00  0.00           H  
ATOM   2266  C   ILE   142     108.926  41.517  49.122  1.00  0.00           C  
ATOM   2267  O   ILE   142     110.019  41.105  48.853  1.00  0.00           O  
ATOM   2268  N   GLN   143     108.499  42.719  48.820  1.00  0.00           N  
ATOM   2269  H   GLN   143     107.498  42.829  48.883  1.00  0.00           H  
ATOM   2270  CA  GLN   143     109.221  43.851  48.228  1.00  0.00           C  
ATOM   2271  HA  GLN   143     109.689  43.463  47.323  1.00  0.00           H  
ATOM   2272  CB  GLN   143     108.312  45.078  48.012  1.00  0.00           C  
ATOM   2273  HB2 GLN   143     107.383  44.670  47.614  1.00  0.00           H  
ATOM   2274  HB3 GLN   143     108.067  45.486  48.993  1.00  0.00           H  
ATOM   2275  CG  GLN   143     108.773  46.205  47.015  1.00  0.00           C  
ATOM   2276  HG2 GLN   143     109.316  46.968  47.571  1.00  0.00           H  
ATOM   2277  HG3 GLN   143     109.450  45.711  46.318  1.00  0.00           H  
ATOM   2278  CD  GLN   143     107.740  46.939  46.136  1.00  0.00           C  
ATOM   2279  OE1 GLN   143     106.552  46.902  46.394  1.00  0.00           O  
ATOM   2280  NE2 GLN   143     108.146  47.662  45.160  1.00  0.00           N  
ATOM   2281 HE21 GLN   143     107.589  48.318  44.632  1.00  0.00           H  
ATOM   2282 HE22 GLN   143     109.140  47.754  45.007  1.00  0.00           H  
ATOM   2283  C   GLN   143     110.372  44.301  49.148  1.00  0.00           C  
ATOM   2284  O   GLN   143     111.500  44.577  48.671  1.00  0.00           O  
ATOM   2285  N   ASP   144     110.186  44.267  50.465  1.00  0.00           N  
ATOM   2286  H   ASP   144     109.323  43.881  50.818  1.00  0.00           H  
ATOM   2287  CA  ASP   144     111.279  44.620  51.474  1.00  0.00           C  
ATOM   2288  HA  ASP   144     111.661  45.620  51.271  1.00  0.00           H  
ATOM   2289  CB  ASP   144     110.843  44.577  52.932  1.00  0.00           C  
ATOM   2290  HB2 ASP   144     109.784  44.827  52.994  1.00  0.00           H  
ATOM   2291  HB3 ASP   144     110.969  43.530  53.208  1.00  0.00           H  
ATOM   2292  CG  ASP   144     111.599  45.524  53.786  1.00  0.00           C  
ATOM   2293  OD1 ASP   144     111.490  45.362  55.033  1.00  0.00           O  
ATOM   2294  OD2 ASP   144     112.346  46.369  53.258  1.00  0.00           O  
ATOM   2295  C   ASP   144     112.496  43.680  51.329  1.00  0.00           C  
ATOM   2296  O   ASP   144     113.597  44.088  51.543  1.00  0.00           O  
ATOM   2297  N   TYR   145     112.259  42.423  50.973  1.00  0.00           N  
ATOM   2298  H   TYR   145     111.290  42.141  50.970  1.00  0.00           H  
ATOM   2299  CA  TYR   145     113.291  41.358  50.968  1.00  0.00           C  
ATOM   2300  HA  TYR   145     114.124  41.790  51.523  1.00  0.00           H  
ATOM   2301  CB  TYR   145     112.841  40.077  51.709  1.00  0.00           C  
ATOM   2302  HB2 TYR   145     112.270  39.484  50.994  1.00  0.00           H  
ATOM   2303  HB3 TYR   145     113.699  39.476  52.012  1.00  0.00           H  
ATOM   2304  CG  TYR   145     111.941  40.343  52.879  1.00  0.00           C  
ATOM   2305  CD1 TYR   145     112.482  41.040  53.968  1.00  0.00           C  
ATOM   2306  HD1 TYR   145     113.530  41.295  53.935  1.00  0.00           H  
ATOM   2307  CE1 TYR   145     111.658  41.430  54.993  1.00  0.00           C  
ATOM   2308  HE1 TYR   145     112.006  41.903  55.900  1.00  0.00           H  
ATOM   2309  CZ  TYR   145     110.269  41.098  54.991  1.00  0.00           C  
ATOM   2310  OH  TYR   145     109.395  41.499  55.900  1.00  0.00           O  
ATOM   2311  HH  TYR   145     108.633  40.918  55.954  1.00  0.00           H  
ATOM   2312  CE2 TYR   145     109.722  40.433  53.881  1.00  0.00           C  
ATOM   2313  HE2 TYR   145     108.655  40.330  53.749  1.00  0.00           H  
ATOM   2314  CD2 TYR   145     110.566  40.074  52.819  1.00  0.00           C  
ATOM   2315  HD2 TYR   145     110.182  39.543  51.961  1.00  0.00           H  
ATOM   2316  C   TYR   145     113.749  41.022  49.592  1.00  0.00           C  
ATOM   2317  O   TYR   145     114.917  40.846  49.351  1.00  0.00           O  
ATOM   2318  N   LEU   146     112.921  41.170  48.583  1.00  0.00           N  
ATOM   2319  H   LEU   146     111.986  41.504  48.772  1.00  0.00           H  
ATOM   2320  CA  LEU   146     113.179  40.813  47.202  1.00  0.00           C  
ATOM   2321  HA  LEU   146     114.208  40.506  47.013  1.00  0.00           H  
ATOM   2322  CB  LEU   146     112.351  39.661  46.789  1.00  0.00           C  
ATOM   2323  HB2 LEU   146     111.324  39.799  47.128  1.00  0.00           H  
ATOM   2324  HB3 LEU   146     112.384  39.595  45.702  1.00  0.00           H  
ATOM   2325  CG  LEU   146     112.608  38.271  47.436  1.00  0.00           C  
ATOM   2326  HG  LEU   146     112.245  38.201  48.462  1.00  0.00           H  
ATOM   2327  CD1 LEU   146     111.947  37.165  46.664  1.00  0.00           C  
ATOM   2328 HD11 LEU   146     112.021  36.204  47.172  1.00  0.00           H  
ATOM   2329 HD12 LEU   146     110.877  37.322  46.525  1.00  0.00           H  
ATOM   2330 HD13 LEU   146     112.302  37.031  45.642  1.00  0.00           H  
ATOM   2331  CD2 LEU   146     114.112  37.892  47.385  1.00  0.00           C  
ATOM   2332 HD21 LEU   146     114.301  36.885  47.758  1.00  0.00           H  
ATOM   2333 HD22 LEU   146     114.519  38.001  46.380  1.00  0.00           H  
ATOM   2334 HD23 LEU   146     114.646  38.535  48.084  1.00  0.00           H  
ATOM   2335  C   LEU   146     113.001  41.984  46.167  1.00  0.00           C  
ATOM   2336  O   LEU   146     113.283  41.768  44.977  1.00  0.00           O  
ATOM   2337  N   GLY   147     112.504  43.158  46.587  1.00  0.00           N  
ATOM   2338  H   GLY   147     112.381  43.237  47.586  1.00  0.00           H  
ATOM   2339  CA  GLY   147     112.660  44.344  45.842  1.00  0.00           C  
ATOM   2340  HA2 GLY   147     112.366  45.147  46.518  1.00  0.00           H  
ATOM   2341  HA3 GLY   147     113.675  44.575  45.520  1.00  0.00           H  
ATOM   2342  C   GLY   147     111.751  44.383  44.559  1.00  0.00           C  
ATOM   2343  O   GLY   147     111.845  45.365  43.847  1.00  0.00           O  
ATOM   2344  N   PHE   148     110.875  43.434  44.246  1.00  0.00           N  
ATOM   2345  H   PHE   148     110.962  42.544  44.716  1.00  0.00           H  
ATOM   2346  CA  PHE   148     109.777  43.431  43.248  1.00  0.00           C  
ATOM   2347  HA  PHE   148     109.925  44.308  42.617  1.00  0.00           H  
ATOM   2348  CB  PHE   148     109.827  42.235  42.266  1.00  0.00           C  
ATOM   2349  HB2 PHE   148     108.881  42.347  41.737  1.00  0.00           H  
ATOM   2350  HB3 PHE   148     110.609  42.468  41.544  1.00  0.00           H  
ATOM   2351  CG  PHE   148     110.045  40.826  42.807  1.00  0.00           C  
ATOM   2352  CD1 PHE   148     109.599  40.450  44.116  1.00  0.00           C  
ATOM   2353  HD1 PHE   148     109.052  40.991  44.874  1.00  0.00           H  
ATOM   2354  CE1 PHE   148     109.627  39.082  44.410  1.00  0.00           C  
ATOM   2355  HE1 PHE   148     109.218  38.850  45.382  1.00  0.00           H  
ATOM   2356  CZ  PHE   148     110.180  38.064  43.647  1.00  0.00           C  
ATOM   2357  HZ  PHE   148     110.218  37.034  43.968  1.00  0.00           H  
ATOM   2358  CE2 PHE   148     110.739  38.494  42.389  1.00  0.00           C  
ATOM   2359  HE2 PHE   148     111.195  37.777  41.723  1.00  0.00           H  
ATOM   2360  CD2 PHE   148     110.649  39.839  41.993  1.00  0.00           C  
ATOM   2361  HD2 PHE   148     110.986  40.106  41.002  1.00  0.00           H  
ATOM   2362  C   PHE   148     108.450  43.784  43.916  1.00  0.00           C  
ATOM   2363  O   PHE   148     108.388  43.819  45.144  1.00  0.00           O  
ATOM   2364  N   GLN   149     107.481  44.195  43.082  1.00  0.00           N  
ATOM   2365  H   GLN   149     107.700  44.327  42.105  1.00  0.00           H  
ATOM   2366  CA  GLN   149     106.111  44.438  43.472  1.00  0.00           C  
ATOM   2367  HA  GLN   149     106.199  44.988  44.408  1.00  0.00           H  
ATOM   2368  CB  GLN   149     105.447  45.288  42.372  1.00  0.00           C  
ATOM   2369  HB2 GLN   149     105.775  44.949  41.389  1.00  0.00           H  
ATOM   2370  HB3 GLN   149     104.388  45.228  42.624  1.00  0.00           H  
ATOM   2371  CG  GLN   149     105.971  46.713  42.565  1.00  0.00           C  
ATOM   2372  HG2 GLN   149     105.619  47.096  43.523  1.00  0.00           H  
ATOM   2373  HG3 GLN   149     107.061  46.718  42.602  1.00  0.00           H  
ATOM   2374  CD  GLN   149     105.497  47.729  41.510  1.00  0.00           C  
ATOM   2375  OE1 GLN   149     104.988  47.393  40.478  1.00  0.00           O  
ATOM   2376  NE2 GLN   149     105.437  48.989  41.802  1.00  0.00           N  
ATOM   2377 HE21 GLN   149     104.870  49.548  41.180  1.00  0.00           H  
ATOM   2378 HE22 GLN   149     105.736  49.308  42.713  1.00  0.00           H  
ATOM   2379  C   GLN   149     105.332  43.132  43.654  1.00  0.00           C  
ATOM   2380  O   GLN   149     105.632  42.205  42.940  1.00  0.00           O  
ATOM   2381  N   GLN   150     104.370  43.032  44.581  1.00  0.00           N  
ATOM   2382  H   GLN   150     104.118  43.867  45.091  1.00  0.00           H  
ATOM   2383  CA  GLN   150     103.635  41.811  44.833  1.00  0.00           C  
ATOM   2384  HA  GLN   150     104.248  40.959  45.128  1.00  0.00           H  
ATOM   2385  CB  GLN   150     102.647  42.186  46.005  1.00  0.00           C  
ATOM   2386  HB2 GLN   150     103.288  42.265  46.883  1.00  0.00           H  
ATOM   2387  HB3 GLN   150     102.242  43.188  45.869  1.00  0.00           H  
ATOM   2388  CG  GLN   150     101.521  41.184  46.430  1.00  0.00           C  
ATOM   2389  HG2 GLN   150     100.765  41.181  45.645  1.00  0.00           H  
ATOM   2390  HG3 GLN   150     102.022  40.222  46.529  1.00  0.00           H  
ATOM   2391  CD  GLN   150     100.822  41.692  47.678  1.00  0.00           C  
ATOM   2392  OE1 GLN   150     100.587  42.880  47.798  1.00  0.00           O  
ATOM   2393  NE2 GLN   150     100.477  40.892  48.663  1.00  0.00           N  
ATOM   2394 HE21 GLN   150      99.916  41.239  49.428  1.00  0.00           H  
ATOM   2395 HE22 GLN   150     100.835  39.950  48.727  1.00  0.00           H  
ATOM   2396  C   GLN   150     102.839  41.340  43.623  1.00  0.00           C  
ATOM   2397  O   GLN   150     102.736  40.137  43.479  1.00  0.00           O  
ATOM   2398  N   SER   151     102.320  42.263  42.807  1.00  0.00           N  
ATOM   2399  H   SER   151     102.400  43.264  42.915  1.00  0.00           H  
ATOM   2400  CA  SER   151     101.625  42.007  41.601  1.00  0.00           C  
ATOM   2401  HA  SER   151     100.759  41.413  41.894  1.00  0.00           H  
ATOM   2402  CB  SER   151     101.140  43.363  40.935  1.00  0.00           C  
ATOM   2403  HB2 SER   151     100.482  43.324  40.067  1.00  0.00           H  
ATOM   2404  HB3 SER   151     100.576  43.968  41.645  1.00  0.00           H  
ATOM   2405  OG  SER   151     102.211  44.203  40.544  1.00  0.00           O  
ATOM   2406  HG  SER   151     102.761  43.745  39.905  1.00  0.00           H  
ATOM   2407  C   SER   151     102.292  41.148  40.573  1.00  0.00           C  
ATOM   2408  O   SER   151     101.660  40.492  39.761  1.00  0.00           O  
ATOM   2409  N   ASP   152     103.634  41.240  40.573  1.00  0.00           N  
ATOM   2410  H   ASP   152     104.086  41.805  41.278  1.00  0.00           H  
ATOM   2411  CA  ASP   152     104.497  40.626  39.523  1.00  0.00           C  
ATOM   2412  HA  ASP   152     103.858  40.455  38.657  1.00  0.00           H  
ATOM   2413  CB  ASP   152     105.610  41.578  39.027  1.00  0.00           C  
ATOM   2414  HB2 ASP   152     106.256  41.693  39.898  1.00  0.00           H  
ATOM   2415  HB3 ASP   152     106.201  41.026  38.297  1.00  0.00           H  
ATOM   2416  CG  ASP   152     104.987  42.978  38.376  1.00  0.00           C  
ATOM   2417  OD1 ASP   152     105.800  43.664  37.776  1.00  0.00           O  
ATOM   2418  OD2 ASP   152     103.739  43.204  38.474  1.00  0.00           O  
ATOM   2419  C   ASP   152     105.226  39.341  39.952  1.00  0.00           C  
ATOM   2420  O   ASP   152     105.471  38.500  39.097  1.00  0.00           O  
ATOM   2421  N   VAL   153     105.405  39.070  41.234  1.00  0.00           N  
ATOM   2422  H   VAL   153     105.584  39.907  41.770  1.00  0.00           H  
ATOM   2423  CA  VAL   153     105.837  37.780  41.835  1.00  0.00           C  
ATOM   2424  HA  VAL   153     106.710  37.393  41.311  1.00  0.00           H  
ATOM   2425  CB  VAL   153     106.310  37.784  43.259  1.00  0.00           C  
ATOM   2426  HB  VAL   153     107.163  38.451  43.382  1.00  0.00           H  
ATOM   2427  CG1 VAL   153     105.337  38.232  44.361  1.00  0.00           C  
ATOM   2428 HG11 VAL   153     105.868  38.260  45.312  1.00  0.00           H  
ATOM   2429 HG12 VAL   153     105.025  39.234  44.068  1.00  0.00           H  
ATOM   2430 HG13 VAL   153     104.446  37.627  44.529  1.00  0.00           H  
ATOM   2431  CG2 VAL   153     106.865  36.441  43.620  1.00  0.00           C  
ATOM   2432 HG21 VAL   153     106.050  35.731  43.764  1.00  0.00           H  
ATOM   2433 HG22 VAL   153     107.579  35.997  42.926  1.00  0.00           H  
ATOM   2434 HG23 VAL   153     107.416  36.459  44.561  1.00  0.00           H  
ATOM   2435  C   VAL   153     104.691  36.790  41.644  1.00  0.00           C  
ATOM   2436  O   VAL   153     104.911  35.628  41.242  1.00  0.00           O  
ATOM   2437  N   ILE   154     103.445  37.226  41.840  1.00  0.00           N  
ATOM   2438  H   ILE   154     103.343  38.200  42.088  1.00  0.00           H  
ATOM   2439  CA  ILE   154     102.235  36.355  41.714  1.00  0.00           C  
ATOM   2440  HA  ILE   154     102.377  35.497  42.371  1.00  0.00           H  
ATOM   2441  CB  ILE   154     100.927  37.057  42.280  1.00  0.00           C  
ATOM   2442  HB  ILE   154     100.777  38.062  41.883  1.00  0.00           H  
ATOM   2443  CG2 ILE   154      99.593  36.293  41.880  1.00  0.00           C  
ATOM   2444 HG21 ILE   154      99.624  35.260  42.226  1.00  0.00           H  
ATOM   2445 HG22 ILE   154      98.706  36.752  42.316  1.00  0.00           H  
ATOM   2446 HG23 ILE   154      99.548  36.488  40.808  1.00  0.00           H  
ATOM   2447  CG1 ILE   154     101.005  37.210  43.816  1.00  0.00           C  
ATOM   2448 HG12 ILE   154     100.786  36.277  44.336  1.00  0.00           H  
ATOM   2449 HG13 ILE   154     102.009  37.537  44.086  1.00  0.00           H  
ATOM   2450  CD1 ILE   154     100.049  38.224  44.329  1.00  0.00           C  
ATOM   2451 HD11 ILE   154     100.247  38.403  45.385  1.00  0.00           H  
ATOM   2452 HD12 ILE   154     100.321  39.112  43.758  1.00  0.00           H  
ATOM   2453 HD13 ILE   154      98.986  37.999  44.239  1.00  0.00           H  
ATOM   2454  C   ILE   154     102.066  35.861  40.261  1.00  0.00           C  
ATOM   2455  O   ILE   154     102.101  36.716  39.332  1.00  0.00           O  
ATOM   2456  N   HIE   155     102.183  34.540  40.035  1.00  0.00           N  
ATOM   2457  H   HIE   155     101.972  34.026  40.879  1.00  0.00           H  
ATOM   2458  CA  HIE   155     102.205  33.820  38.723  1.00  0.00           C  
ATOM   2459  HA  HIE   155     102.076  32.768  38.974  1.00  0.00           H  
ATOM   2460  CB  HIE   155     101.041  34.057  37.770  1.00  0.00           C  
ATOM   2461  HB2 HIE   155     101.113  35.045  37.316  1.00  0.00           H  
ATOM   2462  HB3 HIE   155     101.022  33.193  37.105  1.00  0.00           H  
ATOM   2463  CG  HIE   155      99.738  34.186  38.534  1.00  0.00           C  
ATOM   2464  ND1 HIE   155      99.315  33.281  39.520  1.00  0.00           N  
ATOM   2465  CE1 HIE   155      98.138  33.681  39.894  1.00  0.00           C  
ATOM   2466  HE1 HIE   155      97.551  33.331  40.730  1.00  0.00           H  
ATOM   2467  NE2 HIE   155      97.776  34.801  39.254  1.00  0.00           N  
ATOM   2468  HE2 HIE   155      96.863  35.234  39.258  1.00  0.00           H  
ATOM   2469  CD2 HIE   155      98.762  35.115  38.340  1.00  0.00           C  
ATOM   2470  HD2 HIE   155      98.705  35.954  37.662  1.00  0.00           H  
ATOM   2471  C   HIE   155     103.540  33.652  37.965  1.00  0.00           C  
ATOM   2472  O   HIE   155     103.543  32.975  36.919  1.00  0.00           O  
ATOM   2473  N   GLN   156     104.670  34.131  38.488  1.00  0.00           N  
ATOM   2474  H   GLN   156     104.620  34.745  39.288  1.00  0.00           H  
ATOM   2475  CA  GLN   156     105.971  33.490  38.175  1.00  0.00           C  
ATOM   2476  HA  GLN   156     105.908  33.394  37.091  1.00  0.00           H  
ATOM   2477  CB  GLN   156     107.211  34.301  38.506  1.00  0.00           C  
ATOM   2478  HB2 GLN   156     107.428  34.112  39.557  1.00  0.00           H  
ATOM   2479  HB3 GLN   156     108.031  33.991  37.859  1.00  0.00           H  
ATOM   2480  CG  GLN   156     107.261  35.837  38.363  1.00  0.00           C  
ATOM   2481  HG2 GLN   156     106.394  36.183  38.926  1.00  0.00           H  
ATOM   2482  HG3 GLN   156     108.116  36.190  38.940  1.00  0.00           H  
ATOM   2483  CD  GLN   156     107.231  36.404  36.918  1.00  0.00           C  
ATOM   2484  OE1 GLN   156     107.900  35.890  35.997  1.00  0.00           O  
ATOM   2485  NE2 GLN   156     106.457  37.484  36.701  1.00  0.00           N  
ATOM   2486 HE21 GLN   156     106.277  37.745  35.742  1.00  0.00           H  
ATOM   2487 HE22 GLN   156     105.963  37.900  37.478  1.00  0.00           H  
ATOM   2488  C   GLN   156     106.044  32.076  38.812  1.00  0.00           C  
ATOM   2489  O   GLN   156     105.507  31.796  39.887  1.00  0.00           O  
ATOM   2490  N   SER   157     106.760  31.139  38.172  1.00  0.00           N  
ATOM   2491  H   SER   157     107.180  31.332  37.274  1.00  0.00           H  
ATOM   2492  CA  SER   157     107.077  29.853  38.851  1.00  0.00           C  
ATOM   2493  HA  SER   157     106.151  29.438  39.247  1.00  0.00           H  
ATOM   2494  CB  SER   157     107.675  28.913  37.824  1.00  0.00           C  
ATOM   2495  HB2 SER   157     106.899  28.556  37.146  1.00  0.00           H  
ATOM   2496  HB3 SER   157     108.433  29.374  37.191  1.00  0.00           H  
ATOM   2497  OG  SER   157     108.373  27.748  38.393  1.00  0.00           O  
ATOM   2498  HG  SER   157     108.388  27.084  37.700  1.00  0.00           H  
ATOM   2499  C   SER   157     108.022  30.066  40.054  1.00  0.00           C  
ATOM   2500  O   SER   157     108.906  30.890  39.960  1.00  0.00           O  
ATOM   2501  N   VAL   158     107.751  29.378  41.177  1.00  0.00           N  
ATOM   2502  H   VAL   158     106.880  28.868  41.147  1.00  0.00           H  
ATOM   2503  CA  VAL   158     108.596  29.418  42.333  1.00  0.00           C  
ATOM   2504  HA  VAL   158     108.741  30.471  42.573  1.00  0.00           H  
ATOM   2505  CB  VAL   158     107.893  28.920  43.590  1.00  0.00           C  
ATOM   2506  HB  VAL   158     106.892  29.330  43.456  1.00  0.00           H  
ATOM   2507  CG1 VAL   158     107.934  27.339  43.547  1.00  0.00           C  
ATOM   2508 HG11 VAL   158     107.672  26.884  42.592  1.00  0.00           H  
ATOM   2509 HG12 VAL   158     108.942  27.039  43.831  1.00  0.00           H  
ATOM   2510 HG13 VAL   158     107.253  26.844  44.241  1.00  0.00           H  
ATOM   2511  CG2 VAL   158     108.583  29.413  44.904  1.00  0.00           C  
ATOM   2512 HG21 VAL   158     108.485  30.499  44.894  1.00  0.00           H  
ATOM   2513 HG22 VAL   158     107.989  28.914  45.669  1.00  0.00           H  
ATOM   2514 HG23 VAL   158     109.618  29.120  45.079  1.00  0.00           H  
ATOM   2515  C   VAL   158     109.986  28.726  42.078  1.00  0.00           C  
ATOM   2516  O   VAL   158     110.989  29.239  42.528  1.00  0.00           O  
ATOM   2517  N   TYR   159     110.014  27.805  41.125  1.00  0.00           N  
ATOM   2518  H   TYR   159     109.145  27.537  40.685  1.00  0.00           H  
ATOM   2519  CA  TYR   159     111.224  27.290  40.573  1.00  0.00           C  
ATOM   2520  HA  TYR   159     111.926  26.964  41.340  1.00  0.00           H  
ATOM   2521  CB  TYR   159     110.912  25.941  39.741  1.00  0.00           C  
ATOM   2522  HB2 TYR   159     110.227  26.174  38.925  1.00  0.00           H  
ATOM   2523  HB3 TYR   159     111.879  25.715  39.292  1.00  0.00           H  
ATOM   2524  CG  TYR   159     110.396  24.730  40.440  1.00  0.00           C  
ATOM   2525  CD1 TYR   159     111.220  24.148  41.381  1.00  0.00           C  
ATOM   2526  HD1 TYR   159     112.183  24.598  41.569  1.00  0.00           H  
ATOM   2527  CE1 TYR   159     110.856  22.878  41.856  1.00  0.00           C  
ATOM   2528  HE1 TYR   159     111.492  22.317  42.525  1.00  0.00           H  
ATOM   2529  CZ  TYR   159     109.616  22.275  41.512  1.00  0.00           C  
ATOM   2530  OH  TYR   159     109.315  21.056  42.079  1.00  0.00           O  
ATOM   2531  HH  TYR   159     108.490  20.673  41.775  1.00  0.00           H  
ATOM   2532  CE2 TYR   159     108.704  22.952  40.635  1.00  0.00           C  
ATOM   2533  HE2 TYR   159     107.752  22.563  40.305  1.00  0.00           H  
ATOM   2534  CD2 TYR   159     109.139  24.221  40.053  1.00  0.00           C  
ATOM   2535  HD2 TYR   159     108.570  24.793  39.334  1.00  0.00           H  
ATOM   2536  C   TYR   159     111.960  28.382  39.808  1.00  0.00           C  
ATOM   2537  O   TYR   159     113.183  28.506  39.944  1.00  0.00           O  
ATOM   2538  N   GLU   160     111.264  29.302  39.128  1.00  0.00           N  
ATOM   2539  H   GLU   160     110.271  29.119  39.106  1.00  0.00           H  
ATOM   2540  CA  GLU   160     111.839  30.417  38.402  1.00  0.00           C  
ATOM   2541  HA  GLU   160     112.690  30.111  37.793  1.00  0.00           H  
ATOM   2542  CB  GLU   160     110.791  31.108  37.456  1.00  0.00           C  
ATOM   2543  HB2 GLU   160     110.413  30.263  36.881  1.00  0.00           H  
ATOM   2544  HB3 GLU   160     109.919  31.513  37.968  1.00  0.00           H  
ATOM   2545  CG  GLU   160     111.359  32.247  36.641  1.00  0.00           C  
ATOM   2546  HG2 GLU   160     110.588  32.559  35.937  1.00  0.00           H  
ATOM   2547  HG3 GLU   160     111.509  33.080  37.328  1.00  0.00           H  
ATOM   2548  CD  GLU   160     112.714  31.907  35.917  1.00  0.00           C  
ATOM   2549  OE1 GLU   160     113.498  32.825  35.658  1.00  0.00           O  
ATOM   2550  OE2 GLU   160     112.991  30.733  35.589  1.00  0.00           O  
ATOM   2551  C   GLU   160     112.435  31.401  39.413  1.00  0.00           C  
ATOM   2552  O   GLU   160     113.445  32.040  39.029  1.00  0.00           O  
ATOM   2553  N   LEU   161     111.972  31.520  40.649  1.00  0.00           N  
ATOM   2554  H   LEU   161     111.104  31.048  40.858  1.00  0.00           H  
ATOM   2555  CA  LEU   161     112.579  32.211  41.724  1.00  0.00           C  
ATOM   2556  HA  LEU   161     112.978  33.172  41.400  1.00  0.00           H  
ATOM   2557  CB  LEU   161     111.596  32.575  42.834  1.00  0.00           C  
ATOM   2558  HB2 LEU   161     111.265  31.734  43.443  1.00  0.00           H  
ATOM   2559  HB3 LEU   161     112.129  33.301  43.450  1.00  0.00           H  
ATOM   2560  CG  LEU   161     110.337  33.340  42.432  1.00  0.00           C  
ATOM   2561  HG  LEU   161     109.766  32.810  41.670  1.00  0.00           H  
ATOM   2562  CD1 LEU   161     109.435  33.422  43.748  1.00  0.00           C  
ATOM   2563 HD11 LEU   161     108.457  33.767  43.413  1.00  0.00           H  
ATOM   2564 HD12 LEU   161     109.242  32.445  44.191  1.00  0.00           H  
ATOM   2565 HD13 LEU   161     109.822  34.067  44.538  1.00  0.00           H  
ATOM   2566  CD2 LEU   161     110.517  34.728  41.877  1.00  0.00           C  
ATOM   2567 HD21 LEU   161     109.547  35.133  41.588  1.00  0.00           H  
ATOM   2568 HD22 LEU   161     110.921  35.326  42.694  1.00  0.00           H  
ATOM   2569 HD23 LEU   161     111.140  34.658  40.985  1.00  0.00           H  
ATOM   2570  C   LEU   161     113.747  31.395  42.306  1.00  0.00           C  
ATOM   2571  O   LEU   161     114.745  32.040  42.608  1.00  0.00           O  
ATOM   2572  N   ILE   162     113.728  30.081  42.598  1.00  0.00           N  
ATOM   2573  H   ILE   162     112.916  29.483  42.533  1.00  0.00           H  
ATOM   2574  CA  ILE   162     114.744  29.359  43.339  1.00  0.00           C  
ATOM   2575  HA  ILE   162     114.900  29.941  44.248  1.00  0.00           H  
ATOM   2576  CB  ILE   162     114.224  27.952  43.788  1.00  0.00           C  
ATOM   2577  HB  ILE   162     114.018  27.318  42.925  1.00  0.00           H  
ATOM   2578  CG2 ILE   162     115.361  27.182  44.404  1.00  0.00           C  
ATOM   2579 HG21 ILE   162     116.107  26.816  43.698  1.00  0.00           H  
ATOM   2580 HG22 ILE   162     115.872  27.796  45.146  1.00  0.00           H  
ATOM   2581 HG23 ILE   162     114.930  26.431  45.066  1.00  0.00           H  
ATOM   2582  CG1 ILE   162     113.127  28.098  44.781  1.00  0.00           C  
ATOM   2583 HG12 ILE   162     113.632  28.401  45.699  1.00  0.00           H  
ATOM   2584 HG13 ILE   162     112.466  28.904  44.462  1.00  0.00           H  
ATOM   2585  CD1 ILE   162     112.214  26.851  44.965  1.00  0.00           C  
ATOM   2586 HD11 ILE   162     111.676  26.643  44.040  1.00  0.00           H  
ATOM   2587 HD12 ILE   162     112.757  25.955  45.268  1.00  0.00           H  
ATOM   2588 HD13 ILE   162     111.500  27.141  45.735  1.00  0.00           H  
ATOM   2589  C   ILE   162     116.059  29.237  42.575  1.00  0.00           C  
ATOM   2590  O   ILE   162     116.040  28.948  41.396  1.00  0.00           O  
ATOM   2591  N   HIE   163     117.196  29.317  43.316  1.00  0.00           N  
ATOM   2592  H   HIE   163     117.196  29.615  44.281  1.00  0.00           H  
ATOM   2593  CA  HIE   163     118.505  29.178  42.662  1.00  0.00           C  
ATOM   2594  HA  HIE   163     118.635  29.967  41.922  1.00  0.00           H  
ATOM   2595  CB  HIE   163     119.584  29.411  43.685  1.00  0.00           C  
ATOM   2596  HB2 HIE   163     119.524  30.405  44.128  1.00  0.00           H  
ATOM   2597  HB3 HIE   163     119.517  28.731  44.535  1.00  0.00           H  
ATOM   2598  CG  HIE   163     121.009  29.400  43.142  1.00  0.00           C  
ATOM   2599  ND1 HIE   163     121.691  28.246  42.756  1.00  0.00           N  
ATOM   2600  CE1 HIE   163     122.797  28.753  42.125  1.00  0.00           C  
ATOM   2601  HE1 HIE   163     123.617  28.204  41.686  1.00  0.00           H  
ATOM   2602  NE2 HIE   163     122.873  30.095  42.146  1.00  0.00           N  
ATOM   2603  HE2 HIE   163     123.586  30.715  41.788  1.00  0.00           H  
ATOM   2604  CD2 HIE   163     121.692  30.520  42.672  1.00  0.00           C  
ATOM   2605  HD2 HIE   163     121.372  31.537  42.840  1.00  0.00           H  
ATOM   2606  C   HIE   163     118.709  27.855  41.924  1.00  0.00           C  
ATOM   2607  O   HIE   163     118.430  26.798  42.554  1.00  0.00           O  
ATOM   2608  N   THR   164     119.169  27.750  40.663  1.00  0.00           N  
ATOM   2609  H   THR   164     119.236  28.587  40.101  1.00  0.00           H  
ATOM   2610  CA  THR   164     119.362  26.376  39.960  1.00  0.00           C  
ATOM   2611  HA  THR   164     118.386  26.090  39.569  1.00  0.00           H  
ATOM   2612  CB  THR   164     120.326  26.447  38.761  1.00  0.00           C  
ATOM   2613  HB  THR   164     121.318  26.685  39.144  1.00  0.00           H  
ATOM   2614  CG2 THR   164     120.409  25.176  37.797  1.00  0.00           C  
ATOM   2615 HG21 THR   164     119.450  25.055  37.294  1.00  0.00           H  
ATOM   2616 HG22 THR   164     121.242  25.376  37.123  1.00  0.00           H  
ATOM   2617 HG23 THR   164     120.522  24.237  38.340  1.00  0.00           H  
ATOM   2618  OG1 THR   164     119.932  27.492  37.910  1.00  0.00           O  
ATOM   2619  HG1 THR   164     120.677  27.725  37.352  1.00  0.00           H  
ATOM   2620  C   THR   164     119.852  25.223  40.886  1.00  0.00           C  
ATOM   2621  O   THR   164     119.296  24.131  40.714  1.00  0.00           O  
ATOM   2622  N   GLU   165     120.872  25.380  41.764  1.00  0.00           N  
ATOM   2623  H   GLU   165     121.277  26.274  42.002  1.00  0.00           H  
ATOM   2624  CA  GLU   165     121.316  24.232  42.545  1.00  0.00           C  
ATOM   2625  HA  GLU   165     121.294  23.288  42.001  1.00  0.00           H  
ATOM   2626  CB  GLU   165     122.729  24.524  43.072  1.00  0.00           C  
ATOM   2627  HB2 GLU   165     122.585  25.390  43.719  1.00  0.00           H  
ATOM   2628  HB3 GLU   165     123.166  23.669  43.588  1.00  0.00           H  
ATOM   2629  CG  GLU   165     123.729  25.114  42.048  1.00  0.00           C  
ATOM   2630  HG2 GLU   165     124.108  24.473  41.251  1.00  0.00           H  
ATOM   2631  HG3 GLU   165     123.423  25.967  41.443  1.00  0.00           H  
ATOM   2632  CD  GLU   165     124.961  25.560  42.888  1.00  0.00           C  
ATOM   2633  OE1 GLU   165     125.067  26.757  43.224  1.00  0.00           O  
ATOM   2634  OE2 GLU   165     125.738  24.670  43.282  1.00  0.00           O  
ATOM   2635  C   GLU   165     120.464  24.062  43.842  1.00  0.00           C  
ATOM   2636  O   GLU   165     120.795  23.124  44.607  1.00  0.00           O  
ATOM   2637  N   ASP   166     119.548  24.990  44.186  1.00  0.00           N  
ATOM   2638  H   ASP   166     119.412  25.816  43.621  1.00  0.00           H  
ATOM   2639  CA  ASP   166     118.721  24.826  45.404  1.00  0.00           C  
ATOM   2640  HA  ASP   166     119.095  24.037  46.056  1.00  0.00           H  
ATOM   2641  CB  ASP   166     118.629  26.136  46.203  1.00  0.00           C  
ATOM   2642  HB2 ASP   166     118.147  26.823  45.508  1.00  0.00           H  
ATOM   2643  HB3 ASP   166     117.870  26.059  46.981  1.00  0.00           H  
ATOM   2644  CG  ASP   166     119.910  26.645  46.838  1.00  0.00           C  
ATOM   2645  OD1 ASP   166     119.900  27.463  47.788  1.00  0.00           O  
ATOM   2646  OD2 ASP   166     120.991  26.084  46.494  1.00  0.00           O  
ATOM   2647  C   ASP   166     117.253  24.445  44.961  1.00  0.00           C  
ATOM   2648  O   ASP   166     116.423  24.189  45.873  1.00  0.00           O  
ATOM   2649  N   ARG   167     116.895  24.324  43.664  1.00  0.00           N  
ATOM   2650  H   ARG   167     117.576  24.386  42.921  1.00  0.00           H  
ATOM   2651  CA  ARG   167     115.622  23.783  43.305  1.00  0.00           C  
ATOM   2652  HA  ARG   167     114.779  24.234  43.830  1.00  0.00           H  
ATOM   2653  CB  ARG   167     115.391  23.860  41.748  1.00  0.00           C  
ATOM   2654  HB2 ARG   167     116.381  23.609  41.367  1.00  0.00           H  
ATOM   2655  HB3 ARG   167     114.605  23.154  41.480  1.00  0.00           H  
ATOM   2656  CG  ARG   167     115.236  25.298  41.191  1.00  0.00           C  
ATOM   2657  HG2 ARG   167     114.320  25.774  41.541  1.00  0.00           H  
ATOM   2658  HG3 ARG   167     116.053  25.881  41.616  1.00  0.00           H  
ATOM   2659  CD  ARG   167     115.266  25.345  39.635  1.00  0.00           C  
ATOM   2660  HD2 ARG   167     116.092  24.735  39.270  1.00  0.00           H  
ATOM   2661  HD3 ARG   167     114.330  24.972  39.217  1.00  0.00           H  
ATOM   2662  NE  ARG   167     115.425  26.742  39.119  1.00  0.00           N  
ATOM   2663  HE  ARG   167     114.863  27.342  39.706  1.00  0.00           H  
ATOM   2664  CZ  ARG   167     115.691  27.255  37.939  1.00  0.00           C  
ATOM   2665  NH1 ARG   167     115.824  26.482  36.915  1.00  0.00           N  
ATOM   2666 HH11 ARG   167     115.692  25.491  37.059  1.00  0.00           H  
ATOM   2667 HH12 ARG   167     116.151  26.836  36.028  1.00  0.00           H  
ATOM   2668  NH2 ARG   167     115.822  28.490  37.583  1.00  0.00           N  
ATOM   2669 HH21 ARG   167     115.880  29.220  38.280  1.00  0.00           H  
ATOM   2670 HH22 ARG   167     115.704  28.714  36.605  1.00  0.00           H  
ATOM   2671  C   ARG   167     115.511  22.370  43.815  1.00  0.00           C  
ATOM   2672  O   ARG   167     114.442  21.941  44.279  1.00  0.00           O  
ATOM   2673  N   ALA   168     116.620  21.565  43.802  1.00  0.00           N  
ATOM   2674  H   ALA   168     117.308  21.734  43.082  1.00  0.00           H  
ATOM   2675  CA  ALA   168     116.526  20.238  44.360  1.00  0.00           C  
ATOM   2676  HA  ALA   168     115.636  19.764  43.945  1.00  0.00           H  
ATOM   2677  CB  ALA   168     117.620  19.392  43.759  1.00  0.00           C  
ATOM   2678  HB1 ALA   168     117.314  18.345  43.761  1.00  0.00           H  
ATOM   2679  HB2 ALA   168     117.753  19.639  42.706  1.00  0.00           H  
ATOM   2680  HB3 ALA   168     118.575  19.588  44.246  1.00  0.00           H  
ATOM   2681  C   ALA   168     116.444  20.165  45.907  1.00  0.00           C  
ATOM   2682  O   ALA   168     115.761  19.371  46.512  1.00  0.00           O  
ATOM   2683  N   GLU   169     117.177  21.075  46.540  1.00  0.00           N  
ATOM   2684  H   GLU   169     117.537  21.839  45.986  1.00  0.00           H  
ATOM   2685  CA  GLU   169     116.970  21.276  47.987  1.00  0.00           C  
ATOM   2686  HA  GLU   169     117.325  20.361  48.461  1.00  0.00           H  
ATOM   2687  CB  GLU   169     117.808  22.508  48.486  1.00  0.00           C  
ATOM   2688  HB2 GLU   169     117.675  23.431  47.923  1.00  0.00           H  
ATOM   2689  HB3 GLU   169     117.546  22.771  49.512  1.00  0.00           H  
ATOM   2690  CG  GLU   169     119.343  22.201  48.512  1.00  0.00           C  
ATOM   2691  HG2 GLU   169     119.633  22.062  47.470  1.00  0.00           H  
ATOM   2692  HG3 GLU   169     119.824  23.091  48.919  1.00  0.00           H  
ATOM   2693  CD  GLU   169     119.782  21.052  49.356  1.00  0.00           C  
ATOM   2694  OE1 GLU   169     120.845  20.343  49.176  1.00  0.00           O  
ATOM   2695  OE2 GLU   169     119.156  20.780  50.396  1.00  0.00           O  
ATOM   2696  C   GLU   169     115.484  21.489  48.264  1.00  0.00           C  
ATOM   2697  O   GLU   169     114.945  20.882  49.187  1.00  0.00           O  
ATOM   2698  N   PHE   170     114.774  22.380  47.581  1.00  0.00           N  
ATOM   2699  H   PHE   170     115.381  23.014  47.081  1.00  0.00           H  
ATOM   2700  CA  PHE   170     113.404  22.738  47.764  1.00  0.00           C  
ATOM   2701  HA  PHE   170     113.319  23.088  48.793  1.00  0.00           H  
ATOM   2702  CB  PHE   170     113.090  23.947  46.951  1.00  0.00           C  
ATOM   2703  HB2 PHE   170     113.412  24.803  47.544  1.00  0.00           H  
ATOM   2704  HB3 PHE   170     113.542  23.865  45.962  1.00  0.00           H  
ATOM   2705  CG  PHE   170     111.608  24.005  46.634  1.00  0.00           C  
ATOM   2706  CD1 PHE   170     110.818  24.620  47.614  1.00  0.00           C  
ATOM   2707  HD1 PHE   170     111.273  25.230  48.381  1.00  0.00           H  
ATOM   2708  CE1 PHE   170     109.443  24.810  47.327  1.00  0.00           C  
ATOM   2709  HE1 PHE   170     108.785  25.275  48.046  1.00  0.00           H  
ATOM   2710  CZ  PHE   170     108.889  24.283  46.178  1.00  0.00           C  
ATOM   2711  HZ  PHE   170     107.829  24.226  45.976  1.00  0.00           H  
ATOM   2712  CE2 PHE   170     109.693  23.550  45.264  1.00  0.00           C  
ATOM   2713  HE2 PHE   170     109.352  23.105  44.341  1.00  0.00           H  
ATOM   2714  CD2 PHE   170     111.119  23.571  45.431  1.00  0.00           C  
ATOM   2715  HD2 PHE   170     111.828  23.095  44.770  1.00  0.00           H  
ATOM   2716  C   PHE   170     112.472  21.489  47.545  1.00  0.00           C  
ATOM   2717  O   PHE   170     111.521  21.230  48.290  1.00  0.00           O  
ATOM   2718  N   GLN   171     112.793  20.561  46.607  1.00  0.00           N  
ATOM   2719  H   GLN   171     113.582  20.770  46.013  1.00  0.00           H  
ATOM   2720  CA  GLN   171     112.084  19.300  46.328  1.00  0.00           C  
ATOM   2721  HA  GLN   171     111.016  19.477  46.454  1.00  0.00           H  
ATOM   2722  CB  GLN   171     112.319  18.839  44.972  1.00  0.00           C  
ATOM   2723  HB2 GLN   171     113.375  18.709  44.732  1.00  0.00           H  
ATOM   2724  HB3 GLN   171     111.800  17.889  44.848  1.00  0.00           H  
ATOM   2725  CG  GLN   171     111.538  19.674  43.972  1.00  0.00           C  
ATOM   2726  HG2 GLN   171     110.594  20.049  44.366  1.00  0.00           H  
ATOM   2727  HG3 GLN   171     112.223  20.510  43.831  1.00  0.00           H  
ATOM   2728  CD  GLN   171     111.314  18.936  42.617  1.00  0.00           C  
ATOM   2729  OE1 GLN   171     110.568  18.023  42.535  1.00  0.00           O  
ATOM   2730  NE2 GLN   171     112.111  19.147  41.603  1.00  0.00           N  
ATOM   2731 HE21 GLN   171     111.909  18.632  40.758  1.00  0.00           H  
ATOM   2732 HE22 GLN   171     112.914  19.756  41.670  1.00  0.00           H  
ATOM   2733  C   GLN   171     112.349  18.153  47.337  1.00  0.00           C  
ATOM   2734  O   GLN   171     111.524  17.250  47.347  1.00  0.00           O  
ATOM   2735  N   ARG   172     113.205  18.275  48.326  1.00  0.00           N  
ATOM   2736  H   ARG   172     113.625  19.179  48.484  1.00  0.00           H  
ATOM   2737  CA  ARG   172     113.510  17.273  49.338  1.00  0.00           C  
ATOM   2738  HA  ARG   172     113.969  16.483  48.743  1.00  0.00           H  
ATOM   2739  CB  ARG   172     114.568  17.783  50.294  1.00  0.00           C  
ATOM   2740  HB2 ARG   172     114.341  18.805  50.596  1.00  0.00           H  
ATOM   2741  HB3 ARG   172     114.390  17.164  51.173  1.00  0.00           H  
ATOM   2742  CG  ARG   172     115.962  17.680  49.788  1.00  0.00           C  
ATOM   2743  HG2 ARG   172     116.229  16.646  49.571  1.00  0.00           H  
ATOM   2744  HG3 ARG   172     116.059  18.295  48.893  1.00  0.00           H  
ATOM   2745  CD  ARG   172     116.888  18.247  50.880  1.00  0.00           C  
ATOM   2746  HD2 ARG   172     116.471  19.229  51.102  1.00  0.00           H  
ATOM   2747  HD3 ARG   172     116.667  17.557  51.694  1.00  0.00           H  
ATOM   2748  NE  ARG   172     118.256  18.327  50.514  1.00  0.00           N  
ATOM   2749  HE  ARG   172     118.581  19.236  50.216  1.00  0.00           H  
ATOM   2750  CZ  ARG   172     119.179  17.429  50.452  1.00  0.00           C  
ATOM   2751  NH1 ARG   172     119.153  16.153  50.831  1.00  0.00           N  
ATOM   2752 HH11 ARG   172     118.295  15.751  51.180  1.00  0.00           H  
ATOM   2753 HH12 ARG   172     119.984  15.605  50.998  1.00  0.00           H  
ATOM   2754  NH2 ARG   172     120.313  17.908  50.102  1.00  0.00           N  
ATOM   2755 HH21 ARG   172     120.498  18.882  49.911  1.00  0.00           H  
ATOM   2756 HH22 ARG   172     121.050  17.227  50.218  1.00  0.00           H  
ATOM   2757  C   ARG   172     112.388  16.593  50.117  1.00  0.00           C  
ATOM   2758  O   ARG   172     112.258  15.357  50.222  1.00  0.00           O  
ATOM   2759  N   GLN   173     111.498  17.484  50.551  1.00  0.00           N  
ATOM   2760  H   GLN   173     111.661  18.447  50.295  1.00  0.00           H  
ATOM   2761  CA  GLN   173     110.249  17.173  51.209  1.00  0.00           C  
ATOM   2762  HA  GLN   173     110.223  16.112  51.460  1.00  0.00           H  
ATOM   2763  CB  GLN   173     110.093  17.843  52.610  1.00  0.00           C  
ATOM   2764  HB2 GLN   173     109.632  18.831  52.598  1.00  0.00           H  
ATOM   2765  HB3 GLN   173     109.310  17.291  53.130  1.00  0.00           H  
ATOM   2766  CG  GLN   173     111.328  17.958  53.537  1.00  0.00           C  
ATOM   2767  HG2 GLN   173     111.734  16.955  53.669  1.00  0.00           H  
ATOM   2768  HG3 GLN   173     111.998  18.667  53.050  1.00  0.00           H  
ATOM   2769  CD  GLN   173     110.988  18.509  54.890  1.00  0.00           C  
ATOM   2770  OE1 GLN   173     109.933  19.027  55.205  1.00  0.00           O  
ATOM   2771  NE2 GLN   173     111.960  18.524  55.797  1.00  0.00           N  
ATOM   2772 HE21 GLN   173     111.698  19.031  56.631  1.00  0.00           H  
ATOM   2773 HE22 GLN   173     112.763  17.912  55.765  1.00  0.00           H  
ATOM   2774  C   GLN   173     109.013  17.266  50.368  1.00  0.00           C  
ATOM   2775  O   GLN   173     107.901  17.098  50.824  1.00  0.00           O  
ATOM   2776  N   LEU   174     109.217  17.442  49.069  1.00  0.00           N  
ATOM   2777  H   LEU   174     110.176  17.413  48.755  1.00  0.00           H  
ATOM   2778  CA  LEU   174     108.074  17.211  48.086  1.00  0.00           C  
ATOM   2779  HA  LEU   174     107.158  17.414  48.641  1.00  0.00           H  
ATOM   2780  CB  LEU   174     108.223  18.193  46.958  1.00  0.00           C  
ATOM   2781  HB2 LEU   174     109.230  18.068  46.562  1.00  0.00           H  
ATOM   2782  HB3 LEU   174     107.399  18.013  46.267  1.00  0.00           H  
ATOM   2783  CG  LEU   174     108.118  19.600  47.516  1.00  0.00           C  
ATOM   2784  HG  LEU   174     108.986  19.843  48.130  1.00  0.00           H  
ATOM   2785  CD1 LEU   174     108.182  20.671  46.442  1.00  0.00           C  
ATOM   2786 HD11 LEU   174     107.440  20.488  45.665  1.00  0.00           H  
ATOM   2787 HD12 LEU   174     107.972  21.612  46.951  1.00  0.00           H  
ATOM   2788 HD13 LEU   174     109.101  20.859  45.888  1.00  0.00           H  
ATOM   2789  CD2 LEU   174     107.027  19.912  48.435  1.00  0.00           C  
ATOM   2790 HD21 LEU   174     106.891  20.966  48.679  1.00  0.00           H  
ATOM   2791 HD22 LEU   174     106.112  19.699  47.882  1.00  0.00           H  
ATOM   2792 HD23 LEU   174     107.005  19.267  49.313  1.00  0.00           H  
ATOM   2793  C   LEU   174     107.888  15.797  47.625  1.00  0.00           C  
ATOM   2794  O   LEU   174     106.779  15.392  47.255  1.00  0.00           O  
ATOM   2795  N   HIE   175     108.910  14.916  47.737  1.00  0.00           N  
ATOM   2796  H   HIE   175     109.823  15.193  48.070  1.00  0.00           H  
ATOM   2797  CA  HIE   175     108.669  13.397  47.477  1.00  0.00           C  
ATOM   2798  HA  HIE   175     107.621  13.122  47.361  1.00  0.00           H  
ATOM   2799  CB  HIE   175     109.588  12.992  46.229  1.00  0.00           C  
ATOM   2800  HB2 HIE   175     109.368  11.969  45.924  1.00  0.00           H  
ATOM   2801  HB3 HIE   175     109.368  13.667  45.402  1.00  0.00           H  
ATOM   2802  CG  HIE   175     111.082  13.125  46.505  1.00  0.00           C  
ATOM   2803  ND1 HIE   175     111.835  14.283  46.293  1.00  0.00           N  
ATOM   2804  CE1 HIE   175     113.061  13.958  46.774  1.00  0.00           C  
ATOM   2805  HE1 HIE   175     113.857  14.676  46.903  1.00  0.00           H  
ATOM   2806  NE2 HIE   175     113.108  12.699  47.322  1.00  0.00           N  
ATOM   2807  HE2 HIE   175     113.923  12.253  47.719  1.00  0.00           H  
ATOM   2808  CD2 HIE   175     111.870  12.156  47.140  1.00  0.00           C  
ATOM   2809  HD2 HIE   175     111.519  11.256  47.624  1.00  0.00           H  
ATOM   2810  C   HIE   175     109.026  12.444  48.644  1.00  0.00           C  
ATOM   2811  O   HIE   175     108.967  11.227  48.504  1.00  0.00           O  
ATOM   2812  N   TRP   176     109.338  12.965  49.794  1.00  0.00           N  
ATOM   2813  H   TRP   176     109.506  13.960  49.765  1.00  0.00           H  
ATOM   2814  CA  TRP   176     109.752  12.120  50.962  1.00  0.00           C  
ATOM   2815  HA  TRP   176     110.590  11.557  50.551  1.00  0.00           H  
ATOM   2816  CB  TRP   176     110.282  13.010  52.091  1.00  0.00           C  
ATOM   2817  HB2 TRP   176     110.784  12.443  52.875  1.00  0.00           H  
ATOM   2818  HB3 TRP   176     110.977  13.738  51.674  1.00  0.00           H  
ATOM   2819  CG  TRP   176     109.359  13.867  52.868  1.00  0.00           C  
ATOM   2820  CD1 TRP   176     108.127  14.342  52.505  1.00  0.00           C  
ATOM   2821  HD1 TRP   176     107.608  14.297  51.559  1.00  0.00           H  
ATOM   2822  NE1 TRP   176     107.581  15.137  53.498  1.00  0.00           N  
ATOM   2823  HE1 TRP   176     106.625  15.463  53.477  1.00  0.00           H  
ATOM   2824  CE2 TRP   176     108.439  15.247  54.607  1.00  0.00           C  
ATOM   2825  CZ2 TRP   176     108.345  15.815  55.901  1.00  0.00           C  
ATOM   2826  HZ2 TRP   176     107.431  16.263  56.261  1.00  0.00           H  
ATOM   2827  CH2 TRP   176     109.445  15.780  56.745  1.00  0.00           C  
ATOM   2828  HH2 TRP   176     109.423  16.211  57.735  1.00  0.00           H  
ATOM   2829  CZ3 TRP   176     110.649  15.238  56.290  1.00  0.00           C  
ATOM   2830  HZ3 TRP   176     111.452  15.168  57.010  1.00  0.00           H  
ATOM   2831  CE3 TRP   176     110.687  14.648  54.996  1.00  0.00           C  
ATOM   2832  HE3 TRP   176     111.613  14.194  54.675  1.00  0.00           H  
ATOM   2833  CD2 TRP   176     109.603  14.568  54.174  1.00  0.00           C  
ATOM   2834  C   TRP   176     108.686  11.148  51.524  1.00  0.00           C  
ATOM   2835  O   TRP   176     108.964  10.111  52.198  1.00  0.00           O  
ATOM   2836  N   ALA   177     107.380  11.488  51.352  1.00  0.00           N  
ATOM   2837  H   ALA   177     107.140  12.339  50.865  1.00  0.00           H  
ATOM   2838  CA  ALA   177     106.294  10.633  51.625  1.00  0.00           C  
ATOM   2839  HA  ALA   177     105.337  11.054  51.317  1.00  0.00           H  
ATOM   2840  CB  ALA   177     106.346   9.421  50.643  1.00  0.00           C  
ATOM   2841  HB1 ALA   177     107.267   8.847  50.746  1.00  0.00           H  
ATOM   2842  HB2 ALA   177     105.421   8.858  50.766  1.00  0.00           H  
ATOM   2843  HB3 ALA   177     106.341   9.846  49.639  1.00  0.00           H  
ATOM   2844  C   ALA   177     106.119  10.242  53.094  1.00  0.00           C  
ATOM   2845  O   ALA   177     105.346   9.345  53.401  1.00  0.00           O  
ATOM   2846  N   LEU   178     106.691  11.036  54.020  1.00  0.00           N  
ATOM   2847  H   LEU   178     107.146  11.831  53.593  1.00  0.00           H  
ATOM   2848  CA  LEU   178     106.456  11.043  55.434  1.00  0.00           C  
ATOM   2849  HA  LEU   178     106.413  10.032  55.840  1.00  0.00           H  
ATOM   2850  CB  LEU   178     107.814  11.513  56.096  1.00  0.00           C  
ATOM   2851  HB2 LEU   178     107.982  12.507  55.680  1.00  0.00           H  
ATOM   2852  HB3 LEU   178     107.782  11.619  57.180  1.00  0.00           H  
ATOM   2853  CG  LEU   178     109.028  10.606  55.763  1.00  0.00           C  
ATOM   2854  HG  LEU   178     109.219  10.690  54.693  1.00  0.00           H  
ATOM   2855  CD1 LEU   178     110.246  11.017  56.536  1.00  0.00           C  
ATOM   2856 HD11 LEU   178     111.060  10.311  56.372  1.00  0.00           H  
ATOM   2857 HD12 LEU   178     110.607  11.984  56.185  1.00  0.00           H  
ATOM   2858 HD13 LEU   178     110.176  11.167  57.614  1.00  0.00           H  
ATOM   2859  CD2 LEU   178     108.668   9.167  56.271  1.00  0.00           C  
ATOM   2860 HD21 LEU   178     108.102   8.626  55.512  1.00  0.00           H  
ATOM   2861 HD22 LEU   178     109.616   8.642  56.393  1.00  0.00           H  
ATOM   2862 HD23 LEU   178     108.338   9.220  57.308  1.00  0.00           H  
ATOM   2863  C   LEU   178     105.225  11.878  55.890  1.00  0.00           C  
ATOM   2864  O   LEU   178     104.585  11.655  56.896  1.00  0.00           O  
ATOM   2865  N   ASN   179     104.769  12.878  55.098  1.00  0.00           N  
ATOM   2866  H   ASN   179     105.257  13.084  54.238  1.00  0.00           H  
ATOM   2867  CA  ASN   179     103.419  13.559  55.293  1.00  0.00           C  
ATOM   2868  HA  ASN   179     103.361  13.906  56.325  1.00  0.00           H  
ATOM   2869  CB  ASN   179     103.274  14.795  54.365  1.00  0.00           C  
ATOM   2870  HB2 ASN   179     103.241  14.508  53.314  1.00  0.00           H  
ATOM   2871  HB3 ASN   179     102.309  15.218  54.646  1.00  0.00           H  
ATOM   2872  CG  ASN   179     104.356  15.821  54.643  1.00  0.00           C  
ATOM   2873  OD1 ASN   179     104.970  16.259  53.671  1.00  0.00           O  
ATOM   2874  ND2 ASN   179     104.501  16.394  55.831  1.00  0.00           N  
ATOM   2875 HD21 ASN   179     105.023  17.254  55.925  1.00  0.00           H  
ATOM   2876 HD22 ASN   179     104.053  15.968  56.630  1.00  0.00           H  
ATOM   2877  C   ASN   179     102.253  12.518  54.957  1.00  0.00           C  
ATOM   2878  O   ASN   179     102.405  11.616  54.172  1.00  0.00           O  
ATOM   2879  N   PRO   180     101.056  12.639  55.639  1.00  0.00           N  
ATOM   2880  CD  PRO   180     100.646  13.719  56.503  1.00  0.00           C  
ATOM   2881  HD2 PRO   180     101.023  14.727  56.330  1.00  0.00           H  
ATOM   2882  HD3 PRO   180     101.179  13.406  57.401  1.00  0.00           H  
ATOM   2883  CG  PRO   180      99.162  13.714  56.711  1.00  0.00           C  
ATOM   2884  HG2 PRO   180      98.618  14.371  56.032  1.00  0.00           H  
ATOM   2885  HG3 PRO   180      98.777  14.098  57.656  1.00  0.00           H  
ATOM   2886  CB  PRO   180      98.706  12.315  56.261  1.00  0.00           C  
ATOM   2887  HB2 PRO   180      97.718  12.326  55.802  1.00  0.00           H  
ATOM   2888  HB3 PRO   180      98.678  11.612  57.094  1.00  0.00           H  
ATOM   2889  CA  PRO   180      99.893  11.854  55.320  1.00  0.00           C  
ATOM   2890  HA  PRO   180     100.036  10.798  55.547  1.00  0.00           H  
ATOM   2891  C   PRO   180      99.618  11.872  53.805  1.00  0.00           C  
ATOM   2892  O   PRO   180      99.669  12.930  53.155  1.00  0.00           O  
ATOM   2893  N   SER   181      99.348  10.710  53.235  1.00  0.00           N  
ATOM   2894  H   SER   181      99.488   9.915  53.842  1.00  0.00           H  
ATOM   2895  CA  SER   181      99.021  10.505  51.825  1.00  0.00           C  
ATOM   2896  HA  SER   181      99.755  11.052  51.235  1.00  0.00           H  
ATOM   2897  CB  SER   181      99.175   9.068  51.302  1.00  0.00           C  
ATOM   2898  HB2 SER   181      98.832   9.106  50.268  1.00  0.00           H  
ATOM   2899  HB3 SER   181     100.228   8.790  51.273  1.00  0.00           H  
ATOM   2900  OG  SER   181      98.433   8.100  52.111  1.00  0.00           O  
ATOM   2901  HG  SER   181      97.991   7.594  51.425  1.00  0.00           H  
ATOM   2902  C   SER   181      97.652  11.095  51.520  1.00  0.00           C  
ATOM   2903  O   SER   181      97.532  11.801  50.488  1.00  0.00           O  
ATOM   2904  N   GLN   182      96.682  11.082  52.441  1.00  0.00           N  
ATOM   2905  H   GLN   182      96.919  10.657  53.325  1.00  0.00           H  
ATOM   2906  CA  GLN   182      95.329  11.763  52.386  1.00  0.00           C  
ATOM   2907  HA  GLN   182      95.299  12.541  51.623  1.00  0.00           H  
ATOM   2908  CB  GLN   182      94.169  10.811  52.025  1.00  0.00           C  
ATOM   2909  HB2 GLN   182      94.125   9.949  52.691  1.00  0.00           H  
ATOM   2910  HB3 GLN   182      93.224  11.300  52.263  1.00  0.00           H  
ATOM   2911  CG  GLN   182      94.134  10.228  50.606  1.00  0.00           C  
ATOM   2912  HG2 GLN   182      95.064   9.802  50.230  1.00  0.00           H  
ATOM   2913  HG3 GLN   182      93.374   9.447  50.578  1.00  0.00           H  
ATOM   2914  CD  GLN   182      93.589  11.287  49.633  1.00  0.00           C  
ATOM   2915  OE1 GLN   182      93.548  12.504  49.831  1.00  0.00           O  
ATOM   2916  NE2 GLN   182      93.212  10.746  48.505  1.00  0.00           N  
ATOM   2917 HE21 GLN   182      92.849  11.318  47.756  1.00  0.00           H  
ATOM   2918 HE22 GLN   182      93.125   9.740  48.495  1.00  0.00           H  
ATOM   2919  C   GLN   182      94.993  12.319  53.775  1.00  0.00           C  
ATOM   2920  O   GLN   182      95.306  11.614  54.741  1.00  0.00           O  
ATOM   2921  N   CYS   183      94.279  13.422  53.879  1.00  0.00           N  
ATOM   2922  H   CYS   183      94.022  13.869  53.011  1.00  0.00           H  
ATOM   2923  CA  CYS   183      93.749  13.813  55.244  1.00  0.00           C  
ATOM   2924  HA  CYS   183      94.556  13.797  55.975  1.00  0.00           H  
ATOM   2925  CB  CYS   183      93.329  15.253  55.047  1.00  0.00           C  
ATOM   2926  HB2 CYS   183      94.210  15.854  54.820  1.00  0.00           H  
ATOM   2927  HB3 CYS   183      92.659  15.246  54.188  1.00  0.00           H  
ATOM   2928  SG  CYS   183      92.614  15.869  56.658  1.00  0.00           S  
ATOM   2929  HG  CYS   183      93.746  15.693  57.344  1.00  0.00           H  
ATOM   2930  C   CYS   183      92.579  12.876  55.647  1.00  0.00           C  
ATOM   2931  O   CYS   183      91.853  12.339  54.801  1.00  0.00           O  
ATOM   2932  N   THR   184      92.386  12.688  56.964  1.00  0.00           N  
ATOM   2933  H   THR   184      93.013  13.214  57.556  1.00  0.00           H  
ATOM   2934  CA  THR   184      91.262  11.996  57.533  1.00  0.00           C  
ATOM   2935  HA  THR   184      91.291  10.987  57.122  1.00  0.00           H  
ATOM   2936  CB  THR   184      91.358  11.880  59.068  1.00  0.00           C  
ATOM   2937  HB  THR   184      92.340  11.470  59.305  1.00  0.00           H  
ATOM   2938  CG2 THR   184      91.180  13.248  59.842  1.00  0.00           C  
ATOM   2939 HG21 THR   184      90.128  13.530  59.812  1.00  0.00           H  
ATOM   2940 HG22 THR   184      91.519  13.280  60.878  1.00  0.00           H  
ATOM   2941 HG23 THR   184      91.736  14.022  59.313  1.00  0.00           H  
ATOM   2942  OG1 THR   184      90.498  11.050  59.707  1.00  0.00           O  
ATOM   2943  HG1 THR   184      90.941  10.837  60.531  1.00  0.00           H  
ATOM   2944  C   THR   184      89.887  12.603  57.130  1.00  0.00           C  
ATOM   2945  O   THR   184      89.720  13.776  56.984  1.00  0.00           O  
ATOM   2946  N   GLU   185      88.866  11.719  56.958  1.00  0.00           N  
ATOM   2947  H   GLU   185      89.060  10.770  57.245  1.00  0.00           H  
ATOM   2948  CA  GLU   185      87.430  12.010  56.570  1.00  0.00           C  
ATOM   2949  HA  GLU   185      87.387  12.214  55.500  1.00  0.00           H  
ATOM   2950  CB  GLU   185      86.565  10.748  56.751  1.00  0.00           C  
ATOM   2951  HB2 GLU   185      85.664  10.882  56.152  1.00  0.00           H  
ATOM   2952  HB3 GLU   185      87.248   9.969  56.412  1.00  0.00           H  
ATOM   2953  CG  GLU   185      85.979  10.474  58.163  1.00  0.00           C  
ATOM   2954  HG2 GLU   185      86.775  10.524  58.906  1.00  0.00           H  
ATOM   2955  HG3 GLU   185      85.217  11.230  58.357  1.00  0.00           H  
ATOM   2956  CD  GLU   185      85.429   9.038  58.276  1.00  0.00           C  
ATOM   2957  OE1 GLU   185      86.249   8.073  58.286  1.00  0.00           O  
ATOM   2958  OE2 GLU   185      84.198   8.755  58.398  1.00  0.00           O  
ATOM   2959  C   GLU   185      86.793  13.252  57.236  1.00  0.00           C  
ATOM   2960  O   GLU   185      86.277  14.151  56.520  1.00  0.00           O  
ATOM   2961  N   SER   186      86.912  13.458  58.557  1.00  0.00           N  
ATOM   2962  H   SER   186      87.465  12.792  59.077  1.00  0.00           H  
ATOM   2963  CA  SER   186      86.519  14.696  59.235  1.00  0.00           C  
ATOM   2964  HA  SER   186      85.583  15.058  58.812  1.00  0.00           H  
ATOM   2965  CB  SER   186      86.135  14.325  60.640  1.00  0.00           C  
ATOM   2966  HB2 SER   186      85.510  15.124  61.037  1.00  0.00           H  
ATOM   2967  HB3 SER   186      85.532  13.435  60.461  1.00  0.00           H  
ATOM   2968  OG  SER   186      87.265  14.003  61.406  1.00  0.00           O  
ATOM   2969  HG  SER   186      87.626  13.153  61.144  1.00  0.00           H  
ATOM   2970  C   SER   186      87.444  15.929  59.154  1.00  0.00           C  
ATOM   2971  O   SER   186      87.129  16.992  59.571  1.00  0.00           O  
ATOM   2972  N   GLY   187      88.568  15.800  58.464  1.00  0.00           N  
ATOM   2973  H   GLY   187      88.800  14.895  58.079  1.00  0.00           H  
ATOM   2974  CA  GLY   187      89.406  16.916  58.133  1.00  0.00           C  
ATOM   2975  HA2 GLY   187      89.230  17.765  58.794  1.00  0.00           H  
ATOM   2976  HA3 GLY   187      90.409  16.603  58.423  1.00  0.00           H  
ATOM   2977  C   GLY   187      89.224  17.304  56.696  1.00  0.00           C  
ATOM   2978  O   GLY   187      88.160  17.169  56.117  1.00  0.00           O  
ATOM   2979  N   GLN   188      90.336  17.733  56.136  1.00  0.00           N  
ATOM   2980  H   GLN   188      91.251  17.618  56.548  1.00  0.00           H  
ATOM   2981  CA  GLN   188      90.405  18.363  54.753  1.00  0.00           C  
ATOM   2982  HA  GLN   188      89.629  19.128  54.795  1.00  0.00           H  
ATOM   2983  CB  GLN   188      91.763  19.027  54.403  1.00  0.00           C  
ATOM   2984  HB2 GLN   188      92.490  18.281  54.723  1.00  0.00           H  
ATOM   2985  HB3 GLN   188      91.750  19.237  53.334  1.00  0.00           H  
ATOM   2986  CG  GLN   188      92.008  20.294  55.223  1.00  0.00           C  
ATOM   2987  HG2 GLN   188      91.238  21.031  54.995  1.00  0.00           H  
ATOM   2988  HG3 GLN   188      91.875  20.092  56.286  1.00  0.00           H  
ATOM   2989  CD  GLN   188      93.374  20.820  55.038  1.00  0.00           C  
ATOM   2990  OE1 GLN   188      93.629  21.526  54.079  1.00  0.00           O  
ATOM   2991  NE2 GLN   188      94.313  20.650  55.958  1.00  0.00           N  
ATOM   2992 HE21 GLN   188      95.248  21.032  55.931  1.00  0.00           H  
ATOM   2993 HE22 GLN   188      94.143  19.964  56.680  1.00  0.00           H  
ATOM   2994  C   GLN   188      90.120  17.432  53.522  1.00  0.00           C  
ATOM   2995  O   GLN   188      90.538  16.230  53.451  1.00  0.00           O  
ATOM   2996  N   GLY   189      89.496  18.034  52.537  1.00  0.00           N  
ATOM   2997  H   GLY   189      89.218  19.001  52.625  1.00  0.00           H  
ATOM   2998  CA  GLY   189      89.100  17.356  51.239  1.00  0.00           C  
ATOM   2999  HA2 GLY   189      89.920  16.844  50.736  1.00  0.00           H  
ATOM   3000  HA3 GLY   189      88.363  16.559  51.337  1.00  0.00           H  
ATOM   3001  C   GLY   189      88.535  18.365  50.225  1.00  0.00           C  
ATOM   3002  O   GLY   189      88.730  19.554  50.390  1.00  0.00           O  
ATOM   3003  N   ILE   190      87.829  17.908  49.217  1.00  0.00           N  
ATOM   3004  H   ILE   190      87.750  16.904  49.286  1.00  0.00           H  
ATOM   3005  CA  ILE   190      87.157  18.714  48.240  1.00  0.00           C  
ATOM   3006  HA  ILE   190      87.851  19.421  47.786  1.00  0.00           H  
ATOM   3007  CB  ILE   190      86.629  17.842  47.041  1.00  0.00           C  
ATOM   3008  HB  ILE   190      86.203  16.886  47.342  1.00  0.00           H  
ATOM   3009  CG2 ILE   190      85.549  18.492  46.102  1.00  0.00           C  
ATOM   3010 HG21 ILE   190      85.173  17.703  45.451  1.00  0.00           H  
ATOM   3011 HG22 ILE   190      84.733  18.823  46.745  1.00  0.00           H  
ATOM   3012 HG23 ILE   190      86.007  19.351  45.612  1.00  0.00           H  
ATOM   3013  CG1 ILE   190      87.907  17.426  46.241  1.00  0.00           C  
ATOM   3014 HG12 ILE   190      88.400  18.364  45.985  1.00  0.00           H  
ATOM   3015 HG13 ILE   190      88.547  16.798  46.861  1.00  0.00           H  
ATOM   3016  CD1 ILE   190      87.598  16.533  44.981  1.00  0.00           C  
ATOM   3017 HD11 ILE   190      88.501  16.014  44.661  1.00  0.00           H  
ATOM   3018 HD12 ILE   190      86.919  15.751  45.321  1.00  0.00           H  
ATOM   3019 HD13 ILE   190      87.134  17.173  44.231  1.00  0.00           H  
ATOM   3020  C   ILE   190      85.894  19.476  48.885  1.00  0.00           C  
ATOM   3021  O   ILE   190      85.661  20.670  48.645  1.00  0.00           O  
ATOM   3022  N   GLU   191      85.076  18.802  49.648  1.00  0.00           N  
ATOM   3023  H   GLU   191      85.058  17.809  49.832  1.00  0.00           H  
ATOM   3024  CA  GLU   191      83.993  19.440  50.313  1.00  0.00           C  
ATOM   3025  HA  GLU   191      83.364  19.975  49.601  1.00  0.00           H  
ATOM   3026  CB  GLU   191      83.107  18.368  50.979  1.00  0.00           C  
ATOM   3027  HB2 GLU   191      83.726  18.068  51.824  1.00  0.00           H  
ATOM   3028  HB3 GLU   191      82.253  18.878  51.424  1.00  0.00           H  
ATOM   3029  CG  GLU   191      82.608  17.217  50.127  1.00  0.00           C  
ATOM   3030  HG2 GLU   191      81.620  16.946  50.499  1.00  0.00           H  
ATOM   3031  HG3 GLU   191      82.530  17.459  49.067  1.00  0.00           H  
ATOM   3032  CD  GLU   191      83.457  15.902  50.259  1.00  0.00           C  
ATOM   3033  OE1 GLU   191      84.704  15.948  50.457  1.00  0.00           O  
ATOM   3034  OE2 GLU   191      82.840  14.819  50.143  1.00  0.00           O  
ATOM   3035  C   GLU   191      84.443  20.443  51.325  1.00  0.00           C  
ATOM   3036  O   GLU   191      83.820  21.462  51.442  1.00  0.00           O  
ATOM   3037  N   GLU   192      85.543  20.197  51.959  1.00  0.00           N  
ATOM   3038  H   GLU   192      85.994  19.304  51.815  1.00  0.00           H  
ATOM   3039  CA  GLU   192      86.262  21.151  52.827  1.00  0.00           C  
ATOM   3040  HA  GLU   192      85.630  21.525  53.632  1.00  0.00           H  
ATOM   3041  CB  GLU   192      87.401  20.398  53.619  1.00  0.00           C  
ATOM   3042  HB2 GLU   192      87.158  19.424  54.044  1.00  0.00           H  
ATOM   3043  HB3 GLU   192      88.167  20.074  52.915  1.00  0.00           H  
ATOM   3044  CG  GLU   192      88.182  21.285  54.645  1.00  0.00           C  
ATOM   3045  HG2 GLU   192      89.190  20.973  54.918  1.00  0.00           H  
ATOM   3046  HG3 GLU   192      88.272  22.290  54.234  1.00  0.00           H  
ATOM   3047  CD  GLU   192      87.533  21.364  56.044  1.00  0.00           C  
ATOM   3048  OE1 GLU   192      88.309  21.621  56.978  1.00  0.00           O  
ATOM   3049  OE2 GLU   192      86.298  21.299  56.180  1.00  0.00           O  
ATOM   3050  C   GLU   192      86.817  22.312  52.109  1.00  0.00           C  
ATOM   3051  O   GLU   192      86.643  23.456  52.574  1.00  0.00           O  
ATOM   3052  N   ALA   193      87.380  22.109  50.878  1.00  0.00           N  
ATOM   3053  H   ALA   193      87.483  21.167  50.529  1.00  0.00           H  
ATOM   3054  CA  ALA   193      87.752  23.262  50.034  1.00  0.00           C  
ATOM   3055  HA  ALA   193      88.465  23.918  50.535  1.00  0.00           H  
ATOM   3056  CB  ALA   193      88.416  22.661  48.859  1.00  0.00           C  
ATOM   3057  HB1 ALA   193      87.706  22.033  48.320  1.00  0.00           H  
ATOM   3058  HB2 ALA   193      88.816  23.400  48.165  1.00  0.00           H  
ATOM   3059  HB3 ALA   193      89.169  21.980  49.258  1.00  0.00           H  
ATOM   3060  C   ALA   193      86.476  24.087  49.572  1.00  0.00           C  
ATOM   3061  O   ALA   193      86.567  25.319  49.302  1.00  0.00           O  
ATOM   3062  N   THR   194      85.338  23.454  49.499  1.00  0.00           N  
ATOM   3063  H   THR   194      85.379  22.454  49.640  1.00  0.00           H  
ATOM   3064  CA  THR   194      83.985  24.021  49.173  1.00  0.00           C  
ATOM   3065  HA  THR   194      84.166  24.738  48.372  1.00  0.00           H  
ATOM   3066  CB  THR   194      82.982  22.931  48.531  1.00  0.00           C  
ATOM   3067  HB  THR   194      82.688  22.254  49.333  1.00  0.00           H  
ATOM   3068  CG2 THR   194      81.776  23.520  47.793  1.00  0.00           C  
ATOM   3069 HG21 THR   194      82.107  24.076  46.916  1.00  0.00           H  
ATOM   3070 HG22 THR   194      81.133  22.761  47.347  1.00  0.00           H  
ATOM   3071 HG23 THR   194      81.141  24.167  48.398  1.00  0.00           H  
ATOM   3072  OG1 THR   194      83.625  22.256  47.523  1.00  0.00           O  
ATOM   3073  HG1 THR   194      84.428  21.835  47.837  1.00  0.00           H  
ATOM   3074  C   THR   194      83.311  24.789  50.288  1.00  0.00           C  
ATOM   3075  O   THR   194      82.616  25.762  50.040  1.00  0.00           O  
ATOM   3076  N   GLY   195      83.568  24.397  51.558  1.00  0.00           N  
ATOM   3077  H   GLY   195      84.112  23.571  51.764  1.00  0.00           H  
ATOM   3078  CA  GLY   195      83.168  25.097  52.807  1.00  0.00           C  
ATOM   3079  HA2 GLY   195      82.083  24.995  52.819  1.00  0.00           H  
ATOM   3080  HA3 GLY   195      83.624  24.674  53.703  1.00  0.00           H  
ATOM   3081  C   GLY   195      83.483  26.574  52.749  1.00  0.00           C  
ATOM   3082  O   GLY   195      82.649  27.439  52.555  1.00  0.00           O  
ATOM   3083  N   LEU   196      84.854  26.761  52.777  1.00  0.00           N  
ATOM   3084  H   LEU   196      85.440  25.947  52.895  1.00  0.00           H  
ATOM   3085  CA  LEU   196      85.526  28.035  52.432  1.00  0.00           C  
ATOM   3086  HA  LEU   196      85.511  28.793  53.215  1.00  0.00           H  
ATOM   3087  CB  LEU   196      87.023  27.694  52.214  1.00  0.00           C  
ATOM   3088  HB2 LEU   196      86.970  26.939  51.430  1.00  0.00           H  
ATOM   3089  HB3 LEU   196      87.470  28.658  51.974  1.00  0.00           H  
ATOM   3090  CG  LEU   196      87.908  27.063  53.351  1.00  0.00           C  
ATOM   3091  HG  LEU   196      87.522  26.076  53.604  1.00  0.00           H  
ATOM   3092  CD1 LEU   196      89.318  26.777  52.860  1.00  0.00           C  
ATOM   3093 HD11 LEU   196      89.868  26.060  53.469  1.00  0.00           H  
ATOM   3094 HD12 LEU   196      89.332  26.437  51.824  1.00  0.00           H  
ATOM   3095 HD13 LEU   196      89.795  27.756  52.815  1.00  0.00           H  
ATOM   3096  CD2 LEU   196      87.888  27.970  54.563  1.00  0.00           C  
ATOM   3097 HD21 LEU   196      88.470  28.874  54.383  1.00  0.00           H  
ATOM   3098 HD22 LEU   196      86.907  28.242  54.951  1.00  0.00           H  
ATOM   3099 HD23 LEU   196      88.462  27.454  55.333  1.00  0.00           H  
ATOM   3100  C   LEU   196      84.904  28.565  51.131  1.00  0.00           C  
ATOM   3101  O   LEU   196      85.115  27.923  50.106  1.00  0.00           O  
ATOM   3102  N   PRO   197      84.165  29.744  51.086  1.00  0.00           N  
ATOM   3103  CD  PRO   197      83.978  30.600  52.207  1.00  0.00           C  
ATOM   3104  HD2 PRO   197      84.886  31.160  52.427  1.00  0.00           H  
ATOM   3105  HD3 PRO   197      83.591  30.066  53.076  1.00  0.00           H  
ATOM   3106  CG  PRO   197      82.963  31.627  51.751  1.00  0.00           C  
ATOM   3107  HG2 PRO   197      83.402  32.577  51.446  1.00  0.00           H  
ATOM   3108  HG3 PRO   197      82.313  31.828  52.604  1.00  0.00           H  
ATOM   3109  CB  PRO   197      82.222  31.026  50.507  1.00  0.00           C  
ATOM   3110  HB2 PRO   197      82.009  31.824  49.795  1.00  0.00           H  
ATOM   3111  HB3 PRO   197      81.283  30.533  50.756  1.00  0.00           H  
ATOM   3112  CA  PRO   197      83.277  30.116  49.893  1.00  0.00           C  
ATOM   3113  HA  PRO   197      82.827  29.168  49.596  1.00  0.00           H  
ATOM   3114  C   PRO   197      83.972  30.702  48.607  1.00  0.00           C  
ATOM   3115  O   PRO   197      83.316  31.180  47.680  1.00  0.00           O  
ATOM   3116  N   GLN   198      85.336  30.718  48.555  1.00  0.00           N  
ATOM   3117  H   GLN   198      85.797  30.279  49.339  1.00  0.00           H  
ATOM   3118  CA  GLN   198      86.172  31.277  47.443  1.00  0.00           C  
ATOM   3119  HA  GLN   198      85.639  31.109  46.507  1.00  0.00           H  
ATOM   3120  CB  GLN   198      86.289  32.776  47.704  1.00  0.00           C  
ATOM   3121  HB2 GLN   198      86.719  33.354  46.886  1.00  0.00           H  
ATOM   3122  HB3 GLN   198      85.280  33.174  47.807  1.00  0.00           H  
ATOM   3123  CG  GLN   198      87.124  33.132  49.004  1.00  0.00           C  
ATOM   3124  HG2 GLN   198      86.567  32.815  49.886  1.00  0.00           H  
ATOM   3125  HG3 GLN   198      88.138  32.731  49.004  1.00  0.00           H  
ATOM   3126  CD  GLN   198      87.365  34.630  49.063  1.00  0.00           C  
ATOM   3127  OE1 GLN   198      86.849  35.392  48.286  1.00  0.00           O  
ATOM   3128  NE2 GLN   198      88.166  35.160  49.925  1.00  0.00           N  
ATOM   3129 HE21 GLN   198      88.390  36.064  49.532  1.00  0.00           H  
ATOM   3130 HE22 GLN   198      88.785  34.625  50.516  1.00  0.00           H  
ATOM   3131  C   GLN   198      87.535  30.503  47.366  1.00  0.00           C  
ATOM   3132  O   GLN   198      87.691  29.498  48.048  1.00  0.00           O  
ATOM   3133  N   THR   199      88.488  30.977  46.502  1.00  0.00           N  
ATOM   3134  H   THR   199      88.314  31.769  45.900  1.00  0.00           H  
ATOM   3135  CA  THR   199      89.826  30.371  46.587  1.00  0.00           C  
ATOM   3136  HA  THR   199      89.659  29.342  46.906  1.00  0.00           H  
ATOM   3137  CB  THR   199      90.455  30.384  45.240  1.00  0.00           C  
ATOM   3138  HB  THR   199      90.396  31.389  44.822  1.00  0.00           H  
ATOM   3139  CG2 THR   199      91.944  29.967  45.290  1.00  0.00           C  
ATOM   3140 HG21 THR   199      92.491  30.466  46.090  1.00  0.00           H  
ATOM   3141 HG22 THR   199      92.058  28.915  45.555  1.00  0.00           H  
ATOM   3142 HG23 THR   199      92.384  30.141  44.309  1.00  0.00           H  
ATOM   3143  OG1 THR   199      89.762  29.400  44.516  1.00  0.00           O  
ATOM   3144  HG1 THR   199      89.958  28.527  44.865  1.00  0.00           H  
ATOM   3145  C   THR   199      90.653  31.200  47.588  1.00  0.00           C  
ATOM   3146  O   THR   199      90.681  32.447  47.466  1.00  0.00           O  
ATOM   3147  N   VAL   200      91.092  30.541  48.609  1.00  0.00           N  
ATOM   3148  H   VAL   200      91.106  29.535  48.530  1.00  0.00           H  
ATOM   3149  CA  VAL   200      91.764  31.165  49.700  1.00  0.00           C  
ATOM   3150  HA  VAL   200      91.351  32.163  49.848  1.00  0.00           H  
ATOM   3151  CB  VAL   200      91.655  30.358  50.976  1.00  0.00           C  
ATOM   3152  HB  VAL   200      92.137  29.393  50.820  1.00  0.00           H  
ATOM   3153  CG1 VAL   200      92.424  30.964  52.180  1.00  0.00           C  
ATOM   3154 HG11 VAL   200      92.439  30.284  53.031  1.00  0.00           H  
ATOM   3155 HG12 VAL   200      93.473  31.173  51.970  1.00  0.00           H  
ATOM   3156 HG13 VAL   200      91.922  31.895  52.446  1.00  0.00           H  
ATOM   3157  CG2 VAL   200      90.221  30.227  51.469  1.00  0.00           C  
ATOM   3158 HG21 VAL   200      90.184  29.576  52.343  1.00  0.00           H  
ATOM   3159 HG22 VAL   200      89.836  31.241  51.583  1.00  0.00           H  
ATOM   3160 HG23 VAL   200      89.583  29.821  50.684  1.00  0.00           H  
ATOM   3161  C   VAL   200      93.275  31.333  49.390  1.00  0.00           C  
ATOM   3162  O   VAL   200      93.967  30.325  49.307  1.00  0.00           O  
ATOM   3163  N   VAL   201      93.728  32.594  49.317  1.00  0.00           N  
ATOM   3164  H   VAL   201      93.098  33.378  49.218  1.00  0.00           H  
ATOM   3165  CA  VAL   201      95.192  32.883  49.150  1.00  0.00           C  
ATOM   3166  HA  VAL   201      95.812  32.004  49.323  1.00  0.00           H  
ATOM   3167  CB  VAL   201      95.485  33.217  47.677  1.00  0.00           C  
ATOM   3168  HB  VAL   201      96.570  33.111  47.684  1.00  0.00           H  
ATOM   3169  CG1 VAL   201      94.996  32.146  46.718  1.00  0.00           C  
ATOM   3170 HG11 VAL   201      95.128  31.160  47.164  1.00  0.00           H  
ATOM   3171 HG12 VAL   201      93.930  32.333  46.591  1.00  0.00           H  
ATOM   3172 HG13 VAL   201      95.505  32.261  45.761  1.00  0.00           H  
ATOM   3173  CG2 VAL   201      95.128  34.608  47.164  1.00  0.00           C  
ATOM   3174 HG21 VAL   201      95.755  35.384  47.604  1.00  0.00           H  
ATOM   3175 HG22 VAL   201      95.221  34.828  46.101  1.00  0.00           H  
ATOM   3176 HG23 VAL   201      94.089  34.761  47.456  1.00  0.00           H  
ATOM   3177  C   VAL   201      95.748  33.900  50.172  1.00  0.00           C  
ATOM   3178  O   VAL   201      96.965  33.882  50.463  1.00  0.00           O  
ATOM   3179  N   CYS   202      94.959  34.601  50.965  1.00  0.00           N  
ATOM   3180  H   CYS   202      93.987  34.603  50.689  1.00  0.00           H  
ATOM   3181  CA  CYS   202      95.416  35.613  51.897  1.00  0.00           C  
ATOM   3182  HA  CYS   202      96.394  35.978  51.582  1.00  0.00           H  
ATOM   3183  CB  CYS   202      94.604  36.831  51.729  1.00  0.00           C  
ATOM   3184  HB2 CYS   202      93.587  36.731  52.109  1.00  0.00           H  
ATOM   3185  HB3 CYS   202      94.973  37.628  52.375  1.00  0.00           H  
ATOM   3186  SG  CYS   202      94.639  37.410  50.048  1.00  0.00           S  
ATOM   3187  HG  CYS   202      95.944  37.684  50.139  1.00  0.00           H  
ATOM   3188  C   CYS   202      95.572  35.020  53.330  1.00  0.00           C  
ATOM   3189  O   CYS   202      94.839  35.314  54.290  1.00  0.00           O  
ATOM   3190  N   TYR   203      96.467  34.053  53.434  1.00  0.00           N  
ATOM   3191  H   TYR   203      97.082  33.949  52.640  1.00  0.00           H  
ATOM   3192  CA  TYR   203      96.832  33.454  54.728  1.00  0.00           C  
ATOM   3193  HA  TYR   203      95.887  33.148  55.178  1.00  0.00           H  
ATOM   3194  CB  TYR   203      97.707  32.217  54.393  1.00  0.00           C  
ATOM   3195  HB2 TYR   203      98.513  32.413  53.686  1.00  0.00           H  
ATOM   3196  HB3 TYR   203      98.270  31.890  55.268  1.00  0.00           H  
ATOM   3197  CG  TYR   203      96.989  31.008  53.810  1.00  0.00           C  
ATOM   3198  CD1 TYR   203      96.472  30.032  54.679  1.00  0.00           C  
ATOM   3199  HD1 TYR   203      96.594  30.070  55.751  1.00  0.00           H  
ATOM   3200  CE1 TYR   203      95.857  28.869  54.176  1.00  0.00           C  
ATOM   3201  HE1 TYR   203      95.441  28.115  54.828  1.00  0.00           H  
ATOM   3202  CZ  TYR   203      95.611  28.732  52.848  1.00  0.00           C  
ATOM   3203  OH  TYR   203      94.861  27.694  52.465  1.00  0.00           O  
ATOM   3204  HH  TYR   203      94.596  27.778  51.546  1.00  0.00           H  
ATOM   3205  CE2 TYR   203      96.117  29.678  51.918  1.00  0.00           C  
ATOM   3206  HE2 TYR   203      95.944  29.577  50.857  1.00  0.00           H  
ATOM   3207  CD2 TYR   203      96.834  30.844  52.397  1.00  0.00           C  
ATOM   3208  HD2 TYR   203      97.192  31.569  51.681  1.00  0.00           H  
ATOM   3209  C   TYR   203      97.645  34.381  55.685  1.00  0.00           C  
ATOM   3210  O   TYR   203      98.678  34.940  55.336  1.00  0.00           O  
ATOM   3211  N   ASN   204      97.140  34.514  56.908  1.00  0.00           N  
ATOM   3212  H   ASN   204      96.271  34.030  57.086  1.00  0.00           H  
ATOM   3213  CA  ASN   204      97.977  35.095  58.051  1.00  0.00           C  
ATOM   3214  HA  ASN   204      98.553  35.920  57.631  1.00  0.00           H  
ATOM   3215  CB  ASN   204      96.898  35.524  59.069  1.00  0.00           C  
ATOM   3216  HB2 ASN   204      96.324  34.623  59.281  1.00  0.00           H  
ATOM   3217  HB3 ASN   204      97.443  35.840  59.959  1.00  0.00           H  
ATOM   3218  CG  ASN   204      96.006  36.652  58.687  1.00  0.00           C  
ATOM   3219  OD1 ASN   204      96.551  37.631  58.169  1.00  0.00           O  
ATOM   3220  ND2 ASN   204      94.651  36.548  58.761  1.00  0.00           N  
ATOM   3221 HD21 ASN   204      94.201  37.372  58.389  1.00  0.00           H  
ATOM   3222 HD22 ASN   204      94.259  35.679  59.095  1.00  0.00           H  
ATOM   3223  C   ASN   204      99.058  34.182  58.738  1.00  0.00           C  
ATOM   3224  O   ASN   204      98.886  32.934  58.649  1.00  0.00           O  
ATOM   3225  N   PRO   205     100.137  34.666  59.342  1.00  0.00           N  
ATOM   3226  CD  PRO   205     100.516  36.059  59.395  1.00  0.00           C  
ATOM   3227  HD2 PRO   205     100.057  36.450  60.304  1.00  0.00           H  
ATOM   3228  HD3 PRO   205     100.144  36.714  58.607  1.00  0.00           H  
ATOM   3229  CG  PRO   205     102.001  36.064  59.475  1.00  0.00           C  
ATOM   3230  HG2 PRO   205     102.281  37.034  59.885  1.00  0.00           H  
ATOM   3231  HG3 PRO   205     102.420  35.988  58.472  1.00  0.00           H  
ATOM   3232  CB  PRO   205     102.399  34.954  60.344  1.00  0.00           C  
ATOM   3233  HB2 PRO   205     102.201  35.226  61.380  1.00  0.00           H  
ATOM   3234  HB3 PRO   205     103.428  34.610  60.241  1.00  0.00           H  
ATOM   3235  CA  PRO   205     101.284  33.900  59.937  1.00  0.00           C  
ATOM   3236  HA  PRO   205     101.828  33.243  59.258  1.00  0.00           H  
ATOM   3237  C   PRO   205     100.919  32.973  61.106  1.00  0.00           C  
ATOM   3238  O   PRO   205     101.590  31.940  61.295  1.00  0.00           O  
ATOM   3239  N   ASP   206      99.840  33.226  61.758  1.00  0.00           N  
ATOM   3240  H   ASP   206      99.265  33.999  61.454  1.00  0.00           H  
ATOM   3241  CA  ASP   206      99.275  32.349  62.842  1.00  0.00           C  
ATOM   3242  HA  ASP   206     100.065  31.771  63.322  1.00  0.00           H  
ATOM   3243  CB  ASP   206      98.391  33.193  63.814  1.00  0.00           C  
ATOM   3244  HB2 ASP   206      98.022  32.517  64.585  1.00  0.00           H  
ATOM   3245  HB3 ASP   206      99.097  33.839  64.336  1.00  0.00           H  
ATOM   3246  CG  ASP   206      97.181  33.931  63.274  1.00  0.00           C  
ATOM   3247  OD1 ASP   206      96.221  34.214  63.993  1.00  0.00           O  
ATOM   3248  OD2 ASP   206      97.331  34.518  62.158  1.00  0.00           O  
ATOM   3249  C   ASP   206      98.349  31.242  62.292  1.00  0.00           C  
ATOM   3250  O   ASP   206      97.915  30.405  63.091  1.00  0.00           O  
ATOM   3251  N   GLN   207      98.219  31.142  60.973  1.00  0.00           N  
ATOM   3252  H   GLN   207      98.499  31.887  60.351  1.00  0.00           H  
ATOM   3253  CA  GLN   207      97.648  29.995  60.228  1.00  0.00           C  
ATOM   3254  HA  GLN   207      97.016  29.351  60.841  1.00  0.00           H  
ATOM   3255  CB  GLN   207      96.729  30.479  59.141  1.00  0.00           C  
ATOM   3256  HB2 GLN   207      97.242  31.001  58.333  1.00  0.00           H  
ATOM   3257  HB3 GLN   207      96.172  29.611  58.789  1.00  0.00           H  
ATOM   3258  CG  GLN   207      95.589  31.415  59.583  1.00  0.00           C  
ATOM   3259  HG2 GLN   207      94.987  30.943  60.360  1.00  0.00           H  
ATOM   3260  HG3 GLN   207      96.057  32.327  59.952  1.00  0.00           H  
ATOM   3261  CD  GLN   207      94.723  31.851  58.335  1.00  0.00           C  
ATOM   3262  OE1 GLN   207      94.936  32.937  57.786  1.00  0.00           O  
ATOM   3263  NE2 GLN   207      93.855  31.046  57.829  1.00  0.00           N  
ATOM   3264 HE21 GLN   207      93.542  31.331  56.912  1.00  0.00           H  
ATOM   3265 HE22 GLN   207      93.679  30.164  58.289  1.00  0.00           H  
ATOM   3266  C   GLN   207      98.662  29.015  59.646  1.00  0.00           C  
ATOM   3267  O   GLN   207      98.281  27.984  59.051  1.00  0.00           O  
ATOM   3268  N   ILE   208      99.971  29.297  59.920  1.00  0.00           N  
ATOM   3269  H   ILE   208     100.251  30.135  60.409  1.00  0.00           H  
ATOM   3270  CA  ILE   208     101.055  28.336  59.395  1.00  0.00           C  
ATOM   3271  HA  ILE   208     100.860  27.945  58.396  1.00  0.00           H  
ATOM   3272  CB  ILE   208     102.340  29.145  59.483  1.00  0.00           C  
ATOM   3273  HB  ILE   208     102.456  29.523  60.499  1.00  0.00           H  
ATOM   3274  CG2 ILE   208     103.591  28.259  59.319  1.00  0.00           C  
ATOM   3275 HG21 ILE   208     103.597  27.717  58.373  1.00  0.00           H  
ATOM   3276 HG22 ILE   208     104.481  28.887  59.332  1.00  0.00           H  
ATOM   3277 HG23 ILE   208     103.646  27.475  60.075  1.00  0.00           H  
ATOM   3278  CG1 ILE   208     102.330  30.322  58.460  1.00  0.00           C  
ATOM   3279 HG12 ILE   208     101.376  30.848  58.474  1.00  0.00           H  
ATOM   3280 HG13 ILE   208     103.081  31.086  58.664  1.00  0.00           H  
ATOM   3281  CD1 ILE   208     102.311  29.957  56.951  1.00  0.00           C  
ATOM   3282 HD11 ILE   208     103.305  29.763  56.550  1.00  0.00           H  
ATOM   3283 HD12 ILE   208     101.686  29.108  56.676  1.00  0.00           H  
ATOM   3284 HD13 ILE   208     101.898  30.870  56.520  1.00  0.00           H  
ATOM   3285  C   ILE   208     101.169  26.968  60.172  1.00  0.00           C  
ATOM   3286  O   ILE   208     101.351  25.978  59.445  1.00  0.00           O  
ATOM   3287  N   PRO   209     100.969  26.821  61.461  1.00  0.00           N  
ATOM   3288  CD  PRO   209     100.643  27.843  62.428  1.00  0.00           C  
ATOM   3289  HD2 PRO   209      99.606  28.178  62.429  1.00  0.00           H  
ATOM   3290  HD3 PRO   209     101.301  28.700  62.285  1.00  0.00           H  
ATOM   3291  CG  PRO   209     101.013  27.273  63.814  1.00  0.00           C  
ATOM   3292  HG2 PRO   209     100.311  27.607  64.578  1.00  0.00           H  
ATOM   3293  HG3 PRO   209     102.043  27.400  64.146  1.00  0.00           H  
ATOM   3294  CB  PRO   209     100.654  25.802  63.640  1.00  0.00           C  
ATOM   3295  HB2 PRO   209      99.568  25.765  63.731  1.00  0.00           H  
ATOM   3296  HB3 PRO   209     101.009  25.134  64.425  1.00  0.00           H  
ATOM   3297  CA  PRO   209     100.925  25.503  62.135  1.00  0.00           C  
ATOM   3298  HA  PRO   209     101.892  25.003  62.181  1.00  0.00           H  
ATOM   3299  C   PRO   209      99.883  24.569  61.460  1.00  0.00           C  
ATOM   3300  O   PRO   209      98.889  25.052  60.942  1.00  0.00           O  
ATOM   3301  N   PRO   210     100.017  23.272  61.532  1.00  0.00           N  
ATOM   3302  CD  PRO   210     101.203  22.599  62.040  1.00  0.00           C  
ATOM   3303  HD2 PRO   210     101.294  22.660  63.125  1.00  0.00           H  
ATOM   3304  HD3 PRO   210     102.107  22.977  61.563  1.00  0.00           H  
ATOM   3305  CG  PRO   210     101.076  21.180  61.667  1.00  0.00           C  
ATOM   3306  HG2 PRO   210     100.723  20.626  62.537  1.00  0.00           H  
ATOM   3307  HG3 PRO   210     101.967  20.734  61.225  1.00  0.00           H  
ATOM   3308  CB  PRO   210     100.057  21.118  60.577  1.00  0.00           C  
ATOM   3309  HB2 PRO   210      99.470  20.204  60.487  1.00  0.00           H  
ATOM   3310  HB3 PRO   210     100.603  21.236  59.641  1.00  0.00           H  
ATOM   3311  CA  PRO   210      99.172  22.319  60.838  1.00  0.00           C  
ATOM   3312  HA  PRO   210      98.821  22.673  59.869  1.00  0.00           H  
ATOM   3313  C   PRO   210      97.947  21.922  61.592  1.00  0.00           C  
ATOM   3314  O   PRO   210      98.059  21.761  62.845  1.00  0.00           O  
ATOM   3315  N   GLU   211      96.756  21.962  60.965  1.00  0.00           N  
ATOM   3316  H   GLU   211      96.745  22.184  59.980  1.00  0.00           H  
ATOM   3317  CA  GLU   211      95.456  22.072  61.693  1.00  0.00           C  
ATOM   3318  HA  GLU   211      95.633  22.504  62.678  1.00  0.00           H  
ATOM   3319  CB  GLU   211      94.409  22.928  60.935  1.00  0.00           C  
ATOM   3320  HB2 GLU   211      93.467  22.887  61.481  1.00  0.00           H  
ATOM   3321  HB3 GLU   211      94.636  23.994  60.981  1.00  0.00           H  
ATOM   3322  CG  GLU   211      94.099  22.437  59.470  1.00  0.00           C  
ATOM   3323  HG2 GLU   211      94.134  21.363  59.288  1.00  0.00           H  
ATOM   3324  HG3 GLU   211      93.024  22.580  59.357  1.00  0.00           H  
ATOM   3325  CD  GLU   211      94.926  23.092  58.370  1.00  0.00           C  
ATOM   3326  OE1 GLU   211      94.429  23.984  57.678  1.00  0.00           O  
ATOM   3327  OE2 GLU   211      96.180  22.804  58.379  1.00  0.00           O  
ATOM   3328  C   GLU   211      94.863  20.716  62.062  1.00  0.00           C  
ATOM   3329  O   GLU   211      94.012  20.632  62.947  1.00  0.00           O  
ATOM   3330  N   ASN   212      95.211  19.711  61.234  1.00  0.00           N  
ATOM   3331  H   ASN   212      95.831  19.929  60.467  1.00  0.00           H  
ATOM   3332  CA  ASN   212      94.729  18.291  61.460  1.00  0.00           C  
ATOM   3333  HA  ASN   212      93.967  18.319  62.239  1.00  0.00           H  
ATOM   3334  CB  ASN   212      94.083  17.724  60.184  1.00  0.00           C  
ATOM   3335  HB2 ASN   212      94.964  17.514  59.577  1.00  0.00           H  
ATOM   3336  HB3 ASN   212      93.462  16.895  60.521  1.00  0.00           H  
ATOM   3337  CG  ASN   212      92.999  18.562  59.386  1.00  0.00           C  
ATOM   3338  OD1 ASN   212      93.139  18.857  58.183  1.00  0.00           O  
ATOM   3339  ND2 ASN   212      91.990  19.018  60.106  1.00  0.00           N  
ATOM   3340 HD21 ASN   212      91.237  19.485  59.619  1.00  0.00           H  
ATOM   3341 HD22 ASN   212      92.077  18.966  61.111  1.00  0.00           H  
ATOM   3342  C   ASN   212      95.688  17.270  62.035  1.00  0.00           C  
ATOM   3343  O   ASN   212      95.277  16.313  62.698  1.00  0.00           O  
ATOM   3344  N   SER   213      96.988  17.593  62.039  1.00  0.00           N  
ATOM   3345  H   SER   213      97.425  18.385  61.589  1.00  0.00           H  
ATOM   3346  CA  SER   213      98.035  16.649  62.514  1.00  0.00           C  
ATOM   3347  HA  SER   213      97.744  16.335  63.516  1.00  0.00           H  
ATOM   3348  CB  SER   213      98.144  15.354  61.680  1.00  0.00           C  
ATOM   3349  HB2 SER   213      97.222  14.781  61.776  1.00  0.00           H  
ATOM   3350  HB3 SER   213      98.206  15.589  60.617  1.00  0.00           H  
ATOM   3351  OG  SER   213      99.284  14.627  62.194  1.00  0.00           O  
ATOM   3352  HG  SER   213      99.007  14.294  63.051  1.00  0.00           H  
ATOM   3353  C   SER   213      99.310  17.438  62.466  1.00  0.00           C  
ATOM   3354  O   SER   213      99.581  18.112  61.433  1.00  0.00           O  
ATOM   3355  N   PRO   214     100.251  17.253  63.393  1.00  0.00           N  
ATOM   3356  CD  PRO   214     100.051  16.524  64.567  1.00  0.00           C  
ATOM   3357  HD2 PRO   214     100.051  15.441  64.441  1.00  0.00           H  
ATOM   3358  HD3 PRO   214      99.123  16.805  65.066  1.00  0.00           H  
ATOM   3359  CG  PRO   214     101.169  16.834  65.497  1.00  0.00           C  
ATOM   3360  HG2 PRO   214     101.358  15.973  66.138  1.00  0.00           H  
ATOM   3361  HG3 PRO   214     100.922  17.684  66.134  1.00  0.00           H  
ATOM   3362  CB  PRO   214     102.283  17.137  64.498  1.00  0.00           C  
ATOM   3363  HB2 PRO   214     102.645  16.139  64.251  1.00  0.00           H  
ATOM   3364  HB3 PRO   214     103.099  17.760  64.866  1.00  0.00           H  
ATOM   3365  CA  PRO   214     101.609  17.724  63.266  1.00  0.00           C  
ATOM   3366  HA  PRO   214     101.575  18.811  63.206  1.00  0.00           H  
ATOM   3367  C   PRO   214     102.507  17.136  62.148  1.00  0.00           C  
ATOM   3368  O   PRO   214     103.346  17.834  61.660  1.00  0.00           O  
ATOM   3369  N   LEU   215     102.108  15.964  61.608  1.00  0.00           N  
ATOM   3370  H   LEU   215     101.257  15.586  62.000  1.00  0.00           H  
ATOM   3371  CA  LEU   215     102.656  15.284  60.461  1.00  0.00           C  
ATOM   3372  HA  LEU   215     103.719  15.195  60.680  1.00  0.00           H  
ATOM   3373  CB  LEU   215     102.035  13.899  60.256  1.00  0.00           C  
ATOM   3374  HB2 LEU   215     100.968  14.080  60.125  1.00  0.00           H  
ATOM   3375  HB3 LEU   215     102.361  13.469  59.309  1.00  0.00           H  
ATOM   3376  CG  LEU   215     102.305  12.989  61.472  1.00  0.00           C  
ATOM   3377  HG  LEU   215     102.053  13.477  62.413  1.00  0.00           H  
ATOM   3378  CD1 LEU   215     101.289  11.872  61.232  1.00  0.00           C  
ATOM   3379 HD11 LEU   215     101.380  11.266  60.331  1.00  0.00           H  
ATOM   3380 HD12 LEU   215     101.290  11.009  61.898  1.00  0.00           H  
ATOM   3381 HD13 LEU   215     100.277  12.278  61.246  1.00  0.00           H  
ATOM   3382  CD2 LEU   215     103.686  12.437  61.447  1.00  0.00           C  
ATOM   3383 HD21 LEU   215     104.046  12.342  60.423  1.00  0.00           H  
ATOM   3384 HD22 LEU   215     104.324  13.203  61.885  1.00  0.00           H  
ATOM   3385 HD23 LEU   215     103.711  11.507  62.016  1.00  0.00           H  
ATOM   3386  C   LEU   215     102.507  16.064  59.171  1.00  0.00           C  
ATOM   3387  O   LEU   215     103.186  15.761  58.180  1.00  0.00           O  
ATOM   3388  N   MET   216     101.715  17.078  59.175  1.00  0.00           N  
ATOM   3389  H   MET   216     101.396  17.348  60.095  1.00  0.00           H  
ATOM   3390  CA  MET   216     101.602  17.947  57.972  1.00  0.00           C  
ATOM   3391  HA  MET   216     101.427  17.332  57.090  1.00  0.00           H  
ATOM   3392  CB  MET   216     100.331  18.716  58.161  1.00  0.00           C  
ATOM   3393  HB2 MET   216     100.429  19.012  59.206  1.00  0.00           H  
ATOM   3394  HB3 MET   216     100.232  19.420  57.335  1.00  0.00           H  
ATOM   3395  CG  MET   216      99.057  17.778  57.974  1.00  0.00           C  
ATOM   3396  HG2 MET   216      98.973  17.634  56.896  1.00  0.00           H  
ATOM   3397  HG3 MET   216      99.228  16.852  58.523  1.00  0.00           H  
ATOM   3398  SD  MET   216      97.645  18.641  58.716  1.00  0.00           S  
ATOM   3399  CE  MET   216      97.310  19.878  57.531  1.00  0.00           C  
ATOM   3400  HE1 MET   216      96.313  20.269  57.738  1.00  0.00           H  
ATOM   3401  HE2 MET   216      98.062  20.666  57.560  1.00  0.00           H  
ATOM   3402  HE3 MET   216      97.198  19.251  56.647  1.00  0.00           H  
ATOM   3403  C   MET   216     102.750  18.956  57.749  1.00  0.00           C  
ATOM   3404  O   MET   216     103.019  19.477  56.609  1.00  0.00           O  
ATOM   3405  N   GLU   217     103.539  19.236  58.811  1.00  0.00           N  
ATOM   3406  H   GLU   217     103.499  18.689  59.659  1.00  0.00           H  
ATOM   3407  CA  GLU   217     104.633  20.186  58.785  1.00  0.00           C  
ATOM   3408  HA  GLU   217     104.373  21.217  58.547  1.00  0.00           H  
ATOM   3409  CB  GLU   217     105.329  20.208  60.169  1.00  0.00           C  
ATOM   3410  HB2 GLU   217     104.521  20.395  60.876  1.00  0.00           H  
ATOM   3411  HB3 GLU   217     105.779  19.251  60.433  1.00  0.00           H  
ATOM   3412  CG  GLU   217     106.378  21.324  60.211  1.00  0.00           C  
ATOM   3413  HG2 GLU   217     107.163  21.161  59.471  1.00  0.00           H  
ATOM   3414  HG3 GLU   217     105.768  22.211  60.040  1.00  0.00           H  
ATOM   3415  CD  GLU   217     106.997  21.338  61.587  1.00  0.00           C  
ATOM   3416  OE1 GLU   217     107.194  20.282  62.232  1.00  0.00           O  
ATOM   3417  OE2 GLU   217     107.297  22.426  62.071  1.00  0.00           O  
ATOM   3418  C   GLU   217     105.666  19.722  57.678  1.00  0.00           C  
ATOM   3419  O   GLU   217     106.019  18.519  57.633  1.00  0.00           O  
ATOM   3420  N   ARG   218     106.181  20.658  56.843  1.00  0.00           N  
ATOM   3421  H   ARG   218     106.033  21.599  57.180  1.00  0.00           H  
ATOM   3422  CA  ARG   218     106.888  20.589  55.586  1.00  0.00           C  
ATOM   3423  HA  ARG   218     107.614  19.776  55.619  1.00  0.00           H  
ATOM   3424  CB  ARG   218     105.853  20.228  54.451  1.00  0.00           C  
ATOM   3425  HB2 ARG   218     105.399  19.279  54.736  1.00  0.00           H  
ATOM   3426  HB3 ARG   218     105.101  21.010  54.338  1.00  0.00           H  
ATOM   3427  CG  ARG   218     106.517  20.179  53.055  1.00  0.00           C  
ATOM   3428  HG2 ARG   218     106.974  21.162  52.943  1.00  0.00           H  
ATOM   3429  HG3 ARG   218     107.256  19.395  52.889  1.00  0.00           H  
ATOM   3430  CD  ARG   218     105.537  19.951  51.922  1.00  0.00           C  
ATOM   3431  HD2 ARG   218     104.674  20.610  52.017  1.00  0.00           H  
ATOM   3432  HD3 ARG   218     106.204  20.198  51.095  1.00  0.00           H  
ATOM   3433  NE  ARG   218     105.158  18.559  51.847  1.00  0.00           N  
ATOM   3434  HE  ARG   218     105.200  18.086  52.738  1.00  0.00           H  
ATOM   3435  CZ  ARG   218     104.793  17.848  50.809  1.00  0.00           C  
ATOM   3436  NH1 ARG   218     104.305  18.297  49.701  1.00  0.00           N  
ATOM   3437 HH11 ARG   218     104.529  19.260  49.494  1.00  0.00           H  
ATOM   3438 HH12 ARG   218     104.035  17.693  48.938  1.00  0.00           H  
ATOM   3439  NH2 ARG   218     104.780  16.512  50.884  1.00  0.00           N  
ATOM   3440 HH21 ARG   218     104.676  15.955  51.720  1.00  0.00           H  
ATOM   3441 HH22 ARG   218     104.709  16.024  50.003  1.00  0.00           H  
ATOM   3442  C   ARG   218     107.715  21.885  55.333  1.00  0.00           C  
ATOM   3443  O   ARG   218     107.130  22.954  55.257  1.00  0.00           O  
ATOM   3444  N   CYS   219     109.054  21.746  55.161  1.00  0.00           N  
ATOM   3445  H   CYS   219     109.345  20.780  55.211  1.00  0.00           H  
ATOM   3446  CA  CYS   219     110.079  22.791  55.201  1.00  0.00           C  
ATOM   3447  HA  CYS   219     109.564  23.721  54.959  1.00  0.00           H  
ATOM   3448  CB  CYS   219     110.645  22.853  56.658  1.00  0.00           C  
ATOM   3449  HB2 CYS   219     111.227  21.954  56.859  1.00  0.00           H  
ATOM   3450  HB3 CYS   219     111.411  23.626  56.725  1.00  0.00           H  
ATOM   3451  SG  CYS   219     109.296  23.006  57.964  1.00  0.00           S  
ATOM   3452  HG  CYS   219     109.425  21.742  58.376  1.00  0.00           H  
ATOM   3453  C   CYS   219     111.201  22.765  54.152  1.00  0.00           C  
ATOM   3454  O   CYS   219     111.683  21.725  53.651  1.00  0.00           O  
ATOM   3455  N   PHE   220     111.583  23.989  53.687  1.00  0.00           N  
ATOM   3456  H   PHE   220     111.128  24.766  54.144  1.00  0.00           H  
ATOM   3457  CA  PHE   220     112.532  24.231  52.599  1.00  0.00           C  
ATOM   3458  HA  PHE   220     112.902  23.239  52.342  1.00  0.00           H  
ATOM   3459  CB  PHE   220     111.702  24.704  51.381  1.00  0.00           C  
ATOM   3460  HB2 PHE   220     111.589  25.775  51.549  1.00  0.00           H  
ATOM   3461  HB3 PHE   220     112.304  24.474  50.501  1.00  0.00           H  
ATOM   3462  CG  PHE   220     110.333  24.026  51.174  1.00  0.00           C  
ATOM   3463  CD1 PHE   220     109.145  24.610  51.683  1.00  0.00           C  
ATOM   3464  HD1 PHE   220     109.248  25.626  52.033  1.00  0.00           H  
ATOM   3465  CE1 PHE   220     107.889  23.982  51.651  1.00  0.00           C  
ATOM   3466  HE1 PHE   220     107.125  24.609  52.087  1.00  0.00           H  
ATOM   3467  CZ  PHE   220     107.823  22.755  51.062  1.00  0.00           C  
ATOM   3468  HZ  PHE   220     106.795  22.435  50.972  1.00  0.00           H  
ATOM   3469  CE2 PHE   220     108.970  22.120  50.566  1.00  0.00           C  
ATOM   3470  HE2 PHE   220     108.861  21.157  50.088  1.00  0.00           H  
ATOM   3471  CD2 PHE   220     110.221  22.738  50.597  1.00  0.00           C  
ATOM   3472  HD2 PHE   220     111.096  22.229  50.219  1.00  0.00           H  
ATOM   3473  C   PHE   220     113.692  25.166  53.005  1.00  0.00           C  
ATOM   3474  O   PHE   220     113.499  26.172  53.723  1.00  0.00           O  
ATOM   3475  N   ILE   221     114.893  24.951  52.504  1.00  0.00           N  
ATOM   3476  H   ILE   221     115.078  24.231  51.820  1.00  0.00           H  
ATOM   3477  CA  ILE   221     116.153  25.638  52.845  1.00  0.00           C  
ATOM   3478  HA  ILE   221     115.930  26.597  53.314  1.00  0.00           H  
ATOM   3479  CB  ILE   221     116.973  24.725  53.787  1.00  0.00           C  
ATOM   3480  HB  ILE   221     117.123  23.747  53.330  1.00  0.00           H  
ATOM   3481  CG2 ILE   221     118.335  25.386  54.150  1.00  0.00           C  
ATOM   3482 HG21 ILE   221     118.893  25.773  53.297  1.00  0.00           H  
ATOM   3483 HG22 ILE   221     118.261  26.154  54.919  1.00  0.00           H  
ATOM   3484 HG23 ILE   221     118.923  24.582  54.593  1.00  0.00           H  
ATOM   3485  CG1 ILE   221     116.144  24.412  55.104  1.00  0.00           C  
ATOM   3486 HG12 ILE   221     116.137  25.365  55.633  1.00  0.00           H  
ATOM   3487 HG13 ILE   221     115.104  24.172  54.885  1.00  0.00           H  
ATOM   3488  CD1 ILE   221     116.791  23.396  56.048  1.00  0.00           C  
ATOM   3489 HD11 ILE   221     117.770  23.670  56.441  1.00  0.00           H  
ATOM   3490 HD12 ILE   221     116.097  23.325  56.886  1.00  0.00           H  
ATOM   3491 HD13 ILE   221     116.840  22.505  55.423  1.00  0.00           H  
ATOM   3492  C   ILE   221     116.743  25.907  51.480  1.00  0.00           C  
ATOM   3493  O   ILE   221     117.329  25.053  50.808  1.00  0.00           O  
ATOM   3494  N   CYS   222     116.586  27.073  50.863  1.00  0.00           N  
ATOM   3495  H   CYS   222     115.997  27.768  51.298  1.00  0.00           H  
ATOM   3496  CA  CYS   222     116.993  27.421  49.526  1.00  0.00           C  
ATOM   3497  HA  CYS   222     117.861  26.814  49.269  1.00  0.00           H  
ATOM   3498  CB  CYS   222     115.863  26.865  48.607  1.00  0.00           C  
ATOM   3499  HB2 CYS   222     115.955  27.277  47.602  1.00  0.00           H  
ATOM   3500  HB3 CYS   222     115.906  25.781  48.499  1.00  0.00           H  
ATOM   3501  SG  CYS   222     114.263  27.327  49.267  1.00  0.00           S  
ATOM   3502  HG  CYS   222     114.608  28.601  49.471  1.00  0.00           H  
ATOM   3503  C   CYS   222     117.117  28.939  49.259  1.00  0.00           C  
ATOM   3504  O   CYS   222     116.426  29.770  49.937  1.00  0.00           O  
ATOM   3505  N   ARG   223     117.932  29.335  48.286  1.00  0.00           N  
ATOM   3506  H   ARG   223     118.523  28.632  47.865  1.00  0.00           H  
ATOM   3507  CA  ARG   223     118.134  30.730  47.765  1.00  0.00           C  
ATOM   3508  HA  ARG   223     118.239  31.539  48.487  1.00  0.00           H  
ATOM   3509  CB  ARG   223     119.509  30.709  47.084  1.00  0.00           C  
ATOM   3510  HB2 ARG   223     119.702  29.877  46.408  1.00  0.00           H  
ATOM   3511  HB3 ARG   223     119.489  31.533  46.370  1.00  0.00           H  
ATOM   3512  CG  ARG   223     120.568  30.749  48.195  1.00  0.00           C  
ATOM   3513  HG2 ARG   223     120.423  31.701  48.706  1.00  0.00           H  
ATOM   3514  HG3 ARG   223     120.488  29.963  48.946  1.00  0.00           H  
ATOM   3515  CD  ARG   223     122.014  30.573  47.769  1.00  0.00           C  
ATOM   3516  HD2 ARG   223     122.347  31.370  47.105  1.00  0.00           H  
ATOM   3517  HD3 ARG   223     122.701  30.612  48.615  1.00  0.00           H  
ATOM   3518  NE  ARG   223     122.170  29.321  47.076  1.00  0.00           N  
ATOM   3519  HE  ARG   223     121.607  28.543  47.388  1.00  0.00           H  
ATOM   3520  CZ  ARG   223     123.010  29.008  46.059  1.00  0.00           C  
ATOM   3521  NH1 ARG   223     123.748  29.900  45.530  1.00  0.00           N  
ATOM   3522 HH11 ARG   223     123.815  30.796  45.991  1.00  0.00           H  
ATOM   3523 HH12 ARG   223     124.410  29.776  44.777  1.00  0.00           H  
ATOM   3524  NH2 ARG   223     122.970  27.810  45.501  1.00  0.00           N  
ATOM   3525 HH21 ARG   223     122.257  27.168  45.815  1.00  0.00           H  
ATOM   3526 HH22 ARG   223     123.483  27.635  44.649  1.00  0.00           H  
ATOM   3527  C   ARG   223     117.017  31.093  46.761  1.00  0.00           C  
ATOM   3528  O   ARG   223     116.807  30.299  45.819  1.00  0.00           O  
ATOM   3529  N   LEU   224     116.411  32.281  46.830  1.00  0.00           N  
ATOM   3530  H   LEU   224     116.803  32.959  47.469  1.00  0.00           H  
ATOM   3531  CA  LEU   224     115.402  32.782  45.911  1.00  0.00           C  
ATOM   3532  HA  LEU   224     115.334  32.060  45.097  1.00  0.00           H  
ATOM   3533  CB  LEU   224     114.027  33.050  46.512  1.00  0.00           C  
ATOM   3534  HB2 LEU   224     114.157  33.523  47.485  1.00  0.00           H  
ATOM   3535  HB3 LEU   224     113.492  33.733  45.853  1.00  0.00           H  
ATOM   3536  CG  LEU   224     113.137  31.788  46.429  1.00  0.00           C  
ATOM   3537  HG  LEU   224     113.035  31.547  45.371  1.00  0.00           H  
ATOM   3538  CD1 LEU   224     113.590  30.641  47.304  1.00  0.00           C  
ATOM   3539 HD11 LEU   224     114.462  30.126  46.898  1.00  0.00           H  
ATOM   3540 HD12 LEU   224     113.792  30.902  48.343  1.00  0.00           H  
ATOM   3541 HD13 LEU   224     112.804  29.890  47.380  1.00  0.00           H  
ATOM   3542  CD2 LEU   224     111.743  32.188  46.847  1.00  0.00           C  
ATOM   3543 HD21 LEU   224     111.943  32.506  47.871  1.00  0.00           H  
ATOM   3544 HD22 LEU   224     111.270  32.923  46.197  1.00  0.00           H  
ATOM   3545 HD23 LEU   224     111.081  31.325  46.772  1.00  0.00           H  
ATOM   3546  C   LEU   224     115.908  34.164  45.348  1.00  0.00           C  
ATOM   3547  O   LEU   224     116.515  34.935  46.064  1.00  0.00           O  
ATOM   3548  N   ARG   225     115.633  34.347  44.061  1.00  0.00           N  
ATOM   3549  H   ARG   225     115.206  33.579  43.564  1.00  0.00           H  
ATOM   3550  CA  ARG   225     116.155  35.463  43.284  1.00  0.00           C  
ATOM   3551  HA  ARG   225     117.221  35.667  43.382  1.00  0.00           H  
ATOM   3552  CB  ARG   225     116.089  35.197  41.783  1.00  0.00           C  
ATOM   3553  HB2 ARG   225     116.476  34.181  41.700  1.00  0.00           H  
ATOM   3554  HB3 ARG   225     115.029  35.273  41.541  1.00  0.00           H  
ATOM   3555  CG  ARG   225     116.906  36.178  40.886  1.00  0.00           C  
ATOM   3556  HG2 ARG   225     116.393  37.134  40.785  1.00  0.00           H  
ATOM   3557  HG3 ARG   225     117.887  36.279  41.352  1.00  0.00           H  
ATOM   3558  CD  ARG   225     117.209  35.537  39.492  1.00  0.00           C  
ATOM   3559  HD2 ARG   225     117.989  36.121  39.004  1.00  0.00           H  
ATOM   3560  HD3 ARG   225     117.515  34.491  39.518  1.00  0.00           H  
ATOM   3561  NE  ARG   225     116.036  35.550  38.583  1.00  0.00           N  
ATOM   3562  HE  ARG   225     115.612  36.460  38.475  1.00  0.00           H  
ATOM   3563  CZ  ARG   225     115.305  34.619  38.021  1.00  0.00           C  
ATOM   3564  NH1 ARG   225     115.595  33.347  38.062  1.00  0.00           N  
ATOM   3565 HH11 ARG   225     116.336  33.054  38.682  1.00  0.00           H  
ATOM   3566 HH12 ARG   225     114.832  32.708  37.892  1.00  0.00           H  
ATOM   3567  NH2 ARG   225     114.283  34.912  37.244  1.00  0.00           N  
ATOM   3568 HH21 ARG   225     114.029  35.862  37.014  1.00  0.00           H  
ATOM   3569 HH22 ARG   225     113.938  34.236  36.578  1.00  0.00           H  
ATOM   3570  C   ARG   225     115.381  36.791  43.552  1.00  0.00           C  
ATOM   3571  O   ARG   225     114.165  36.829  43.179  1.00  0.00           O  
ATOM   3572  N   CYS   226     116.165  37.850  43.951  1.00  0.00           N  
ATOM   3573  H   CYS   226     117.138  37.696  44.170  1.00  0.00           H  
ATOM   3574  CA  CYS   226     115.667  39.262  44.059  1.00  0.00           C  
ATOM   3575  HA  CYS   226     114.756  39.181  44.652  1.00  0.00           H  
ATOM   3576  CB  CYS   226     116.831  40.008  44.699  1.00  0.00           C  
ATOM   3577  HB2 CYS   226     117.687  39.876  44.037  1.00  0.00           H  
ATOM   3578  HB3 CYS   226     116.457  41.030  44.772  1.00  0.00           H  
ATOM   3579  SG  CYS   226     117.267  39.230  46.361  1.00  0.00           S  
ATOM   3580  HG  CYS   226     116.532  39.920  47.238  1.00  0.00           H  
ATOM   3581  C   CYS   226     115.366  39.820  42.598  1.00  0.00           C  
ATOM   3582  O   CYS   226     116.082  39.464  41.621  1.00  0.00           O  
ATOM   3583  N   LEU   227     114.383  40.674  42.481  1.00  0.00           N  
ATOM   3584  H   LEU   227     113.975  40.943  43.365  1.00  0.00           H  
ATOM   3585  CA  LEU   227     114.206  41.495  41.336  1.00  0.00           C  
ATOM   3586  HA  LEU   227     113.291  42.046  41.558  1.00  0.00           H  
ATOM   3587  CB  LEU   227     115.381  42.549  41.065  1.00  0.00           C  
ATOM   3588  HB2 LEU   227     116.191  42.000  40.584  1.00  0.00           H  
ATOM   3589  HB3 LEU   227     115.042  43.312  40.364  1.00  0.00           H  
ATOM   3590  CG  LEU   227     115.958  43.252  42.312  1.00  0.00           C  
ATOM   3591  HG  LEU   227     116.158  42.488  43.063  1.00  0.00           H  
ATOM   3592  CD1 LEU   227     117.239  43.998  41.964  1.00  0.00           C  
ATOM   3593 HD11 LEU   227     116.903  44.719  41.218  1.00  0.00           H  
ATOM   3594 HD12 LEU   227     117.544  44.357  42.947  1.00  0.00           H  
ATOM   3595 HD13 LEU   227     118.015  43.394  41.495  1.00  0.00           H  
ATOM   3596  CD2 LEU   227     115.045  44.268  43.001  1.00  0.00           C  
ATOM   3597 HD21 LEU   227     114.212  43.827  43.548  1.00  0.00           H  
ATOM   3598 HD22 LEU   227     115.575  44.801  43.790  1.00  0.00           H  
ATOM   3599 HD23 LEU   227     114.598  44.952  42.279  1.00  0.00           H  
ATOM   3600  C   LEU   227     113.667  40.794  40.084  1.00  0.00           C  
ATOM   3601  O   LEU   227     114.005  39.630  39.798  1.00  0.00           O  
ATOM   3602  N   LEU   228     112.994  41.567  39.201  1.00  0.00           N  
ATOM   3603  H   LEU   228     112.808  42.524  39.463  1.00  0.00           H  
ATOM   3604  CA  LEU   228     112.809  41.221  37.725  1.00  0.00           C  
ATOM   3605  HA  LEU   228     112.806  40.137  37.611  1.00  0.00           H  
ATOM   3606  CB  LEU   228     111.455  41.776  37.306  1.00  0.00           C  
ATOM   3607  HB2 LEU   228     111.464  42.863  37.386  1.00  0.00           H  
ATOM   3608  HB3 LEU   228     111.164  41.485  36.297  1.00  0.00           H  
ATOM   3609  CG  LEU   228     110.242  41.322  38.269  1.00  0.00           C  
ATOM   3610  HG  LEU   228     110.493  41.442  39.323  1.00  0.00           H  
ATOM   3611  CD1 LEU   228     108.958  42.061  37.978  1.00  0.00           C  
ATOM   3612 HD11 LEU   228     108.619  41.682  37.014  1.00  0.00           H  
ATOM   3613 HD12 LEU   228     108.199  41.738  38.690  1.00  0.00           H  
ATOM   3614 HD13 LEU   228     109.119  43.130  38.122  1.00  0.00           H  
ATOM   3615  CD2 LEU   228     109.996  39.775  38.112  1.00  0.00           C  
ATOM   3616 HD21 LEU   228     110.947  39.250  38.196  1.00  0.00           H  
ATOM   3617 HD22 LEU   228     109.250  39.400  38.813  1.00  0.00           H  
ATOM   3618 HD23 LEU   228     109.608  39.521  37.125  1.00  0.00           H  
ATOM   3619  C   LEU   228     113.875  41.560  36.759  1.00  0.00           C  
ATOM   3620  O   LEU   228     113.997  40.936  35.745  1.00  0.00           O  
ATOM   3621  N   ASP   229     114.759  42.455  37.179  1.00  0.00           N  
ATOM   3622  H   ASP   229     114.517  43.003  37.992  1.00  0.00           H  
ATOM   3623  CA  ASP   229     116.018  42.784  36.534  1.00  0.00           C  
ATOM   3624  HA  ASP   229     115.728  43.170  35.557  1.00  0.00           H  
ATOM   3625  CB  ASP   229     116.757  43.887  37.289  1.00  0.00           C  
ATOM   3626  HB2 ASP   229     117.077  43.468  38.243  1.00  0.00           H  
ATOM   3627  HB3 ASP   229     117.686  44.061  36.745  1.00  0.00           H  
ATOM   3628  CG  ASP   229     116.109  45.198  37.582  1.00  0.00           C  
ATOM   3629  OD1 ASP   229     116.838  46.196  37.785  1.00  0.00           O  
ATOM   3630  OD2 ASP   229     114.935  45.132  37.955  1.00  0.00           O  
ATOM   3631  C   ASP   229     116.878  41.484  36.264  1.00  0.00           C  
ATOM   3632  O   ASP   229     117.034  40.600  37.100  1.00  0.00           O  
ATOM   3633  N   ASN   230     117.401  41.469  35.042  1.00  0.00           N  
ATOM   3634  H   ASN   230     117.268  42.295  34.476  1.00  0.00           H  
ATOM   3635  CA  ASN   230     118.296  40.419  34.560  1.00  0.00           C  
ATOM   3636  HA  ASN   230     117.783  39.520  34.901  1.00  0.00           H  
ATOM   3637  CB  ASN   230     118.337  40.402  32.997  1.00  0.00           C  
ATOM   3638  HB2 ASN   230     117.334  40.275  32.589  1.00  0.00           H  
ATOM   3639  HB3 ASN   230     118.782  41.356  32.715  1.00  0.00           H  
ATOM   3640  CG  ASN   230     119.185  39.438  32.217  1.00  0.00           C  
ATOM   3641  OD1 ASN   230     119.425  38.308  32.622  1.00  0.00           O  
ATOM   3642  ND2 ASN   230     119.782  39.882  31.157  1.00  0.00           N  
ATOM   3643 HD21 ASN   230     120.420  39.258  30.684  1.00  0.00           H  
ATOM   3644 HD22 ASN   230     119.637  40.859  30.942  1.00  0.00           H  
ATOM   3645  C   ASN   230     119.617  40.362  35.256  1.00  0.00           C  
ATOM   3646  O   ASN   230     120.265  41.317  35.569  1.00  0.00           O  
ATOM   3647  N   SER   231     120.090  39.111  35.603  1.00  0.00           N  
ATOM   3648  H   SER   231     119.538  38.318  35.308  1.00  0.00           H  
ATOM   3649  CA  SER   231     121.385  38.758  36.316  1.00  0.00           C  
ATOM   3650  HA  SER   231     121.458  37.679  36.453  1.00  0.00           H  
ATOM   3651  CB  SER   231     122.553  39.129  35.410  1.00  0.00           C  
ATOM   3652  HB2 SER   231     122.527  38.772  34.381  1.00  0.00           H  
ATOM   3653  HB3 SER   231     122.727  40.204  35.431  1.00  0.00           H  
ATOM   3654  OG  SER   231     123.722  38.601  35.981  1.00  0.00           O  
ATOM   3655  HG  SER   231     124.116  39.322  36.477  1.00  0.00           H  
ATOM   3656  C   SER   231     121.492  39.447  37.653  1.00  0.00           C  
ATOM   3657  O   SER   231     122.478  40.118  38.032  1.00  0.00           O  
ATOM   3658  N   SER   232     120.435  39.306  38.434  1.00  0.00           N  
ATOM   3659  H   SER   232     119.674  38.779  38.029  1.00  0.00           H  
ATOM   3660  CA  SER   232     120.208  39.875  39.736  1.00  0.00           C  
ATOM   3661  HA  SER   232     120.777  40.797  39.860  1.00  0.00           H  
ATOM   3662  CB  SER   232     118.716  40.056  40.014  1.00  0.00           C  
ATOM   3663  HB2 SER   232     118.271  40.591  39.175  1.00  0.00           H  
ATOM   3664  HB3 SER   232     118.336  39.050  40.193  1.00  0.00           H  
ATOM   3665  OG  SER   232     118.483  40.773  41.169  1.00  0.00           O  
ATOM   3666  HG  SER   232     117.560  40.861  41.417  1.00  0.00           H  
ATOM   3667  C   SER   232     120.810  38.969  40.880  1.00  0.00           C  
ATOM   3668  O   SER   232     121.246  37.809  40.695  1.00  0.00           O  
ATOM   3669  N   GLY   233     120.839  39.478  42.117  1.00  0.00           N  
ATOM   3670  H   GLY   233     120.349  40.348  42.269  1.00  0.00           H  
ATOM   3671  CA  GLY   233     121.199  38.651  43.310  1.00  0.00           C  
ATOM   3672  HA2 GLY   233     121.881  37.887  42.935  1.00  0.00           H  
ATOM   3673  HA3 GLY   233     121.581  39.365  44.040  1.00  0.00           H  
ATOM   3674  C   GLY   233     120.144  37.777  43.884  1.00  0.00           C  
ATOM   3675  O   GLY   233     119.191  37.403  43.233  1.00  0.00           O  
ATOM   3676  N   PHE   234     120.327  37.336  45.133  1.00  0.00           N  
ATOM   3677  H   PHE   234     121.103  37.739  45.638  1.00  0.00           H  
ATOM   3678  CA  PHE   234     119.765  36.017  45.646  1.00  0.00           C  
ATOM   3679  HA  PHE   234     118.700  35.982  45.417  1.00  0.00           H  
ATOM   3680  CB  PHE   234     120.593  34.786  45.148  1.00  0.00           C  
ATOM   3681  HB2 PHE   234     121.619  35.144  45.063  1.00  0.00           H  
ATOM   3682  HB3 PHE   234     120.572  34.014  45.917  1.00  0.00           H  
ATOM   3683  CG  PHE   234     120.027  34.194  43.871  1.00  0.00           C  
ATOM   3684  CD1 PHE   234     118.894  33.420  43.995  1.00  0.00           C  
ATOM   3685  HD1 PHE   234     118.442  33.280  44.966  1.00  0.00           H  
ATOM   3686  CE1 PHE   234     118.276  32.846  42.889  1.00  0.00           C  
ATOM   3687  HE1 PHE   234     117.330  32.338  43.004  1.00  0.00           H  
ATOM   3688  CZ  PHE   234     118.880  32.966  41.639  1.00  0.00           C  
ATOM   3689  HZ  PHE   234     118.467  32.499  40.757  1.00  0.00           H  
ATOM   3690  CE2 PHE   234     120.061  33.774  41.505  1.00  0.00           C  
ATOM   3691  HE2 PHE   234     120.521  33.816  40.528  1.00  0.00           H  
ATOM   3692  CD2 PHE   234     120.578  34.461  42.639  1.00  0.00           C  
ATOM   3693  HD2 PHE   234     121.433  35.103  42.484  1.00  0.00           H  
ATOM   3694  C   PHE   234     119.861  36.170  47.216  1.00  0.00           C  
ATOM   3695  O   PHE   234     120.893  36.472  47.666  1.00  0.00           O  
ATOM   3696  N   LEU   235     118.779  35.828  47.917  1.00  0.00           N  
ATOM   3697  H   LEU   235     117.944  35.524  47.438  1.00  0.00           H  
ATOM   3698  CA  LEU   235     118.652  35.851  49.403  1.00  0.00           C  
ATOM   3699  HA  LEU   235     119.551  36.294  49.832  1.00  0.00           H  
ATOM   3700  CB  LEU   235     117.481  36.781  49.799  1.00  0.00           C  
ATOM   3701  HB2 LEU   235     117.725  37.741  49.343  1.00  0.00           H  
ATOM   3702  HB3 LEU   235     116.613  36.415  49.250  1.00  0.00           H  
ATOM   3703  CG  LEU   235     117.199  36.986  51.256  1.00  0.00           C  
ATOM   3704  HG  LEU   235     116.817  36.084  51.734  1.00  0.00           H  
ATOM   3705  CD1 LEU   235     118.396  37.376  52.086  1.00  0.00           C  
ATOM   3706 HD11 LEU   235     118.818  38.264  51.615  1.00  0.00           H  
ATOM   3707 HD12 LEU   235     118.100  37.581  53.115  1.00  0.00           H  
ATOM   3708 HD13 LEU   235     119.157  36.598  52.022  1.00  0.00           H  
ATOM   3709  CD2 LEU   235     116.229  38.193  51.362  1.00  0.00           C  
ATOM   3710 HD21 LEU   235     115.882  38.306  52.389  1.00  0.00           H  
ATOM   3711 HD22 LEU   235     116.698  39.141  51.100  1.00  0.00           H  
ATOM   3712 HD23 LEU   235     115.364  38.052  50.714  1.00  0.00           H  
ATOM   3713  C   LEU   235     118.392  34.422  49.847  1.00  0.00           C  
ATOM   3714  O   LEU   235     117.547  33.791  49.207  1.00  0.00           O  
ATOM   3715  N   ALA   236     119.135  33.869  50.799  1.00  0.00           N  
ATOM   3716  H   ALA   236     119.883  34.425  51.187  1.00  0.00           H  
ATOM   3717  CA  ALA   236     119.051  32.482  51.271  1.00  0.00           C  
ATOM   3718  HA  ALA   236     118.784  31.918  50.378  1.00  0.00           H  
ATOM   3719  CB  ALA   236     120.402  31.923  51.846  1.00  0.00           C  
ATOM   3720  HB1 ALA   236     120.659  32.565  52.688  1.00  0.00           H  
ATOM   3721  HB2 ALA   236     120.230  30.915  52.222  1.00  0.00           H  
ATOM   3722  HB3 ALA   236     121.123  31.965  51.029  1.00  0.00           H  
ATOM   3723  C   ALA   236     117.961  32.424  52.369  1.00  0.00           C  
ATOM   3724  O   ALA   236     118.069  33.131  53.364  1.00  0.00           O  
ATOM   3725  N   MET   237     116.881  31.627  52.127  1.00  0.00           N  
ATOM   3726  H   MET   237     116.680  31.292  51.195  1.00  0.00           H  
ATOM   3727  CA  MET   237     115.707  31.529  53.004  1.00  0.00           C  
ATOM   3728  HA  MET   237     115.849  32.212  53.841  1.00  0.00           H  
ATOM   3729  CB  MET   237     114.403  31.891  52.218  1.00  0.00           C  
ATOM   3730  HB2 MET   237     114.209  31.077  51.520  1.00  0.00           H  
ATOM   3731  HB3 MET   237     113.572  32.081  52.897  1.00  0.00           H  
ATOM   3732  CG  MET   237     114.584  33.195  51.471  1.00  0.00           C  
ATOM   3733  HG2 MET   237     115.253  33.798  52.085  1.00  0.00           H  
ATOM   3734  HG3 MET   237     115.223  33.056  50.599  1.00  0.00           H  
ATOM   3735  SD  MET   237     113.110  34.132  51.226  1.00  0.00           S  
ATOM   3736  CE  MET   237     113.843  35.403  50.245  1.00  0.00           C  
ATOM   3737  HE1 MET   237     114.639  35.790  50.882  1.00  0.00           H  
ATOM   3738  HE2 MET   237     114.267  35.093  49.290  1.00  0.00           H  
ATOM   3739  HE3 MET   237     113.129  36.210  50.075  1.00  0.00           H  
ATOM   3740  C   MET   237     115.463  30.130  53.728  1.00  0.00           C  
ATOM   3741  O   MET   237     115.675  29.047  53.163  1.00  0.00           O  
ATOM   3742  N   ASN   238     115.150  30.226  55.014  1.00  0.00           N  
ATOM   3743  H   ASN   238     115.248  31.103  55.504  1.00  0.00           H  
ATOM   3744  CA  ASN   238     114.843  29.034  55.824  1.00  0.00           C  
ATOM   3745  HA  ASN   238     115.097  28.099  55.324  1.00  0.00           H  
ATOM   3746  CB  ASN   238     115.721  29.128  57.160  1.00  0.00           C  
ATOM   3747  HB2 ASN   238     116.762  29.083  56.838  1.00  0.00           H  
ATOM   3748  HB3 ASN   238     115.469  30.072  57.642  1.00  0.00           H  
ATOM   3749  CG  ASN   238     115.534  27.959  58.088  1.00  0.00           C  
ATOM   3750  OD1 ASN   238     115.052  26.923  57.730  1.00  0.00           O  
ATOM   3751  ND2 ASN   238     115.799  28.134  59.385  1.00  0.00           N  
ATOM   3752 HD21 ASN   238     115.400  27.464  60.026  1.00  0.00           H  
ATOM   3753 HD22 ASN   238     115.943  29.089  59.679  1.00  0.00           H  
ATOM   3754  C   ASN   238     113.303  28.968  56.115  1.00  0.00           C  
ATOM   3755  O   ASN   238     112.845  29.559  57.049  1.00  0.00           O  
ATOM   3756  N   PHE   239     112.605  28.472  55.100  1.00  0.00           N  
ATOM   3757  H   PHE   239     113.056  27.772  54.529  1.00  0.00           H  
ATOM   3758  CA  PHE   239     111.204  28.449  55.158  1.00  0.00           C  
ATOM   3759  HA  PHE   239     110.740  29.385  55.467  1.00  0.00           H  
ATOM   3760  CB  PHE   239     110.687  28.151  53.730  1.00  0.00           C  
ATOM   3761  HB2 PHE   239     111.204  27.367  53.177  1.00  0.00           H  
ATOM   3762  HB3 PHE   239     109.666  27.795  53.862  1.00  0.00           H  
ATOM   3763  CG  PHE   239     110.603  29.379  52.814  1.00  0.00           C  
ATOM   3764  CD1 PHE   239     109.723  30.410  53.126  1.00  0.00           C  
ATOM   3765  HD1 PHE   239     109.213  30.314  54.073  1.00  0.00           H  
ATOM   3766  CE1 PHE   239     109.387  31.419  52.167  1.00  0.00           C  
ATOM   3767  HE1 PHE   239     108.700  32.224  52.381  1.00  0.00           H  
ATOM   3768  CZ  PHE   239     110.096  31.383  50.977  1.00  0.00           C  
ATOM   3769  HZ  PHE   239     109.971  32.192  50.273  1.00  0.00           H  
ATOM   3770  CE2 PHE   239     110.981  30.330  50.636  1.00  0.00           C  
ATOM   3771  HE2 PHE   239     111.426  30.233  49.657  1.00  0.00           H  
ATOM   3772  CD2 PHE   239     111.264  29.352  51.594  1.00  0.00           C  
ATOM   3773  HD2 PHE   239     112.042  28.637  51.371  1.00  0.00           H  
ATOM   3774  C   PHE   239     110.688  27.305  56.023  1.00  0.00           C  
ATOM   3775  O   PHE   239     111.212  26.161  56.133  1.00  0.00           O  
ATOM   3776  N   GLN   240     109.567  27.603  56.739  1.00  0.00           N  
ATOM   3777  H   GLN   240     109.135  28.499  56.566  1.00  0.00           H  
ATOM   3778  CA  GLN   240     108.866  26.544  57.482  1.00  0.00           C  
ATOM   3779  HA  GLN   240     109.246  25.580  57.142  1.00  0.00           H  
ATOM   3780  CB  GLN   240     109.036  26.691  58.990  1.00  0.00           C  
ATOM   3781  HB2 GLN   240     108.607  27.615  59.379  1.00  0.00           H  
ATOM   3782  HB3 GLN   240     108.427  25.911  59.447  1.00  0.00           H  
ATOM   3783  CG  GLN   240     110.438  26.518  59.530  1.00  0.00           C  
ATOM   3784  HG2 GLN   240     110.988  25.650  59.164  1.00  0.00           H  
ATOM   3785  HG3 GLN   240     111.143  27.277  59.192  1.00  0.00           H  
ATOM   3786  CD  GLN   240     110.413  26.433  61.061  1.00  0.00           C  
ATOM   3787  OE1 GLN   240     109.387  26.488  61.643  1.00  0.00           O  
ATOM   3788  NE2 GLN   240     111.578  26.438  61.718  1.00  0.00           N  
ATOM   3789 HE21 GLN   240     111.624  26.302  62.718  1.00  0.00           H  
ATOM   3790 HE22 GLN   240     112.436  26.540  61.195  1.00  0.00           H  
ATOM   3791  C   GLN   240     107.406  26.636  57.147  1.00  0.00           C  
ATOM   3792  O   GLN   240     106.873  27.752  56.955  1.00  0.00           O  
ATOM   3793  N   GLY   241     106.751  25.473  57.006  1.00  0.00           N  
ATOM   3794  H   GLY   241     107.267  24.607  57.067  1.00  0.00           H  
ATOM   3795  CA  GLY   241     105.509  25.446  56.233  1.00  0.00           C  
ATOM   3796  HA2 GLY   241     104.853  26.276  56.493  1.00  0.00           H  
ATOM   3797  HA3 GLY   241     105.671  25.450  55.155  1.00  0.00           H  
ATOM   3798  C   GLY   241     104.646  24.154  56.432  1.00  0.00           C  
ATOM   3799  O   GLY   241     104.856  23.451  57.432  1.00  0.00           O  
ATOM   3800  N   LYS   242     103.821  23.708  55.490  1.00  0.00           N  
ATOM   3801  H   LYS   242     103.906  24.228  54.628  1.00  0.00           H  
ATOM   3802  CA  LYS   242     102.906  22.555  55.601  1.00  0.00           C  
ATOM   3803  HA  LYS   242     103.486  21.695  55.935  1.00  0.00           H  
ATOM   3804  CB  LYS   242     101.838  22.868  56.719  1.00  0.00           C  
ATOM   3805  HB2 LYS   242     101.228  21.970  56.816  1.00  0.00           H  
ATOM   3806  HB3 LYS   242     102.294  23.080  57.687  1.00  0.00           H  
ATOM   3807  CG  LYS   242     100.949  24.070  56.551  1.00  0.00           C  
ATOM   3808  HG2 LYS   242     101.497  24.876  57.039  1.00  0.00           H  
ATOM   3809  HG3 LYS   242     100.743  24.296  55.505  1.00  0.00           H  
ATOM   3810  CD  LYS   242      99.657  23.930  57.425  1.00  0.00           C  
ATOM   3811  HD2 LYS   242      99.119  23.041  57.096  1.00  0.00           H  
ATOM   3812  HD3 LYS   242      99.892  23.836  58.485  1.00  0.00           H  
ATOM   3813  CE  LYS   242      98.772  25.196  57.371  1.00  0.00           C  
ATOM   3814  HE2 LYS   242      99.384  26.097  57.412  1.00  0.00           H  
ATOM   3815  HE3 LYS   242      98.305  25.178  56.386  1.00  0.00           H  
ATOM   3816  NZ  LYS   242      97.664  25.143  58.372  1.00  0.00           N  
ATOM   3817  HZ1 LYS   242      96.986  25.842  58.105  1.00  0.00           H  
ATOM   3818  HZ2 LYS   242      97.133  24.296  58.230  1.00  0.00           H  
ATOM   3819  HZ3 LYS   242      98.059  25.268  59.294  1.00  0.00           H  
ATOM   3820  C   LYS   242     102.293  22.200  54.240  1.00  0.00           C  
ATOM   3821  O   LYS   242     102.293  22.965  53.266  1.00  0.00           O  
ATOM   3822  N   LEU   243     101.771  20.982  54.151  1.00  0.00           N  
ATOM   3823  H   LEU   243     101.770  20.376  54.958  1.00  0.00           H  
ATOM   3824  CA  LEU   243     100.782  20.583  53.145  1.00  0.00           C  
ATOM   3825  HA  LEU   243     100.859  21.294  52.322  1.00  0.00           H  
ATOM   3826  CB  LEU   243     101.119  19.280  52.507  1.00  0.00           C  
ATOM   3827  HB2 LEU   243     102.163  19.295  52.195  1.00  0.00           H  
ATOM   3828  HB3 LEU   243     101.030  18.451  53.209  1.00  0.00           H  
ATOM   3829  CG  LEU   243     100.278  18.733  51.363  1.00  0.00           C  
ATOM   3830  HG  LEU   243      99.259  18.452  51.626  1.00  0.00           H  
ATOM   3831  CD1 LEU   243     100.325  19.662  50.096  1.00  0.00           C  
ATOM   3832 HD11 LEU   243      99.776  19.234  49.257  1.00  0.00           H  
ATOM   3833 HD12 LEU   243      99.879  20.611  50.393  1.00  0.00           H  
ATOM   3834 HD13 LEU   243     101.361  19.868  49.828  1.00  0.00           H  
ATOM   3835  CD2 LEU   243     100.853  17.377  50.910  1.00  0.00           C  
ATOM   3836 HD21 LEU   243     101.016  16.722  51.766  1.00  0.00           H  
ATOM   3837 HD22 LEU   243     100.266  16.813  50.186  1.00  0.00           H  
ATOM   3838 HD23 LEU   243     101.826  17.429  50.421  1.00  0.00           H  
ATOM   3839  C   LEU   243      99.376  20.677  53.705  1.00  0.00           C  
ATOM   3840  O   LEU   243      99.063  20.245  54.850  1.00  0.00           O  
ATOM   3841  N   LYS   244      98.415  21.185  52.800  1.00  0.00           N  
ATOM   3842  H   LYS   244      98.724  21.595  51.930  1.00  0.00           H  
ATOM   3843  CA  LYS   244      96.985  21.154  52.912  1.00  0.00           C  
ATOM   3844  HA  LYS   244      96.699  20.467  53.708  1.00  0.00           H  
ATOM   3845  CB  LYS   244      96.455  22.587  52.994  1.00  0.00           C  
ATOM   3846  HB2 LYS   244      96.914  23.130  52.169  1.00  0.00           H  
ATOM   3847  HB3 LYS   244      95.409  22.481  52.709  1.00  0.00           H  
ATOM   3848  CG  LYS   244      96.638  23.219  54.403  1.00  0.00           C  
ATOM   3849  HG2 LYS   244      96.089  22.734  55.211  1.00  0.00           H  
ATOM   3850  HG3 LYS   244      97.717  23.186  54.550  1.00  0.00           H  
ATOM   3851  CD  LYS   244      96.217  24.718  54.460  1.00  0.00           C  
ATOM   3852  HD2 LYS   244      96.464  24.949  55.496  1.00  0.00           H  
ATOM   3853  HD3 LYS   244      96.800  25.262  53.717  1.00  0.00           H  
ATOM   3854  CE  LYS   244      94.744  25.091  54.156  1.00  0.00           C  
ATOM   3855  HE2 LYS   244      94.546  26.117  54.465  1.00  0.00           H  
ATOM   3856  HE3 LYS   244      94.529  24.897  53.105  1.00  0.00           H  
ATOM   3857  NZ  LYS   244      93.731  24.315  54.980  1.00  0.00           N  
ATOM   3858  HZ1 LYS   244      92.821  24.746  55.055  1.00  0.00           H  
ATOM   3859  HZ2 LYS   244      93.679  23.382  54.595  1.00  0.00           H  
ATOM   3860  HZ3 LYS   244      93.997  24.166  55.943  1.00  0.00           H  
ATOM   3861  C   LYS   244      96.456  20.340  51.663  1.00  0.00           C  
ATOM   3862  O   LYS   244      97.146  19.936  50.697  1.00  0.00           O  
ATOM   3863  N   TYR   245      95.193  20.049  51.804  1.00  0.00           N  
ATOM   3864  H   TYR   245      94.660  20.383  52.594  1.00  0.00           H  
ATOM   3865  CA  TYR   245      94.473  19.053  50.933  1.00  0.00           C  
ATOM   3866  HA  TYR   245      95.014  18.856  50.007  1.00  0.00           H  
ATOM   3867  CB  TYR   245      94.284  17.729  51.695  1.00  0.00           C  
ATOM   3868  HB2 TYR   245      93.549  17.883  52.485  1.00  0.00           H  
ATOM   3869  HB3 TYR   245      93.717  17.029  51.080  1.00  0.00           H  
ATOM   3870  CG  TYR   245      95.600  17.156  52.357  1.00  0.00           C  
ATOM   3871  CD1 TYR   245      96.088  17.534  53.636  1.00  0.00           C  
ATOM   3872  HD1 TYR   245      95.517  18.182  54.285  1.00  0.00           H  
ATOM   3873  CE1 TYR   245      97.264  16.961  54.132  1.00  0.00           C  
ATOM   3874  HE1 TYR   245      97.615  17.333  55.084  1.00  0.00           H  
ATOM   3875  CZ  TYR   245      97.989  16.074  53.321  1.00  0.00           C  
ATOM   3876  OH  TYR   245      99.210  15.636  53.789  1.00  0.00           O  
ATOM   3877  HH  TYR   245      99.375  14.860  53.249  1.00  0.00           H  
ATOM   3878  CE2 TYR   245      97.565  15.644  52.085  1.00  0.00           C  
ATOM   3879  HE2 TYR   245      98.148  14.903  51.559  1.00  0.00           H  
ATOM   3880  CD2 TYR   245      96.356  16.285  51.552  1.00  0.00           C  
ATOM   3881  HD2 TYR   245      95.995  16.045  50.563  1.00  0.00           H  
ATOM   3882  C   TYR   245      93.160  19.586  50.285  1.00  0.00           C  
ATOM   3883  O   TYR   245      92.151  18.902  50.174  1.00  0.00           O  
ATOM   3884  N   LEU   246      93.198  20.787  49.704  1.00  0.00           N  
ATOM   3885  H   LEU   246      94.041  21.291  49.938  1.00  0.00           H  
ATOM   3886  CA  LEU   246      92.018  21.520  49.182  1.00  0.00           C  
ATOM   3887  HA  LEU   246      91.126  21.110  49.655  1.00  0.00           H  
ATOM   3888  CB  LEU   246      91.996  22.976  49.729  1.00  0.00           C  
ATOM   3889  HB2 LEU   246      92.836  23.515  49.290  1.00  0.00           H  
ATOM   3890  HB3 LEU   246      91.060  23.466  49.462  1.00  0.00           H  
ATOM   3891  CG  LEU   246      92.078  22.995  51.214  1.00  0.00           C  
ATOM   3892  HG  LEU   246      93.027  22.580  51.554  1.00  0.00           H  
ATOM   3893  CD1 LEU   246      91.933  24.432  51.587  1.00  0.00           C  
ATOM   3894 HD11 LEU   246      91.936  24.537  52.672  1.00  0.00           H  
ATOM   3895 HD12 LEU   246      92.847  24.982  51.366  1.00  0.00           H  
ATOM   3896 HD13 LEU   246      91.065  24.776  51.025  1.00  0.00           H  
ATOM   3897  CD2 LEU   246      90.987  22.220  52.048  1.00  0.00           C  
ATOM   3898 HD21 LEU   246      91.131  21.142  51.972  1.00  0.00           H  
ATOM   3899 HD22 LEU   246      91.058  22.434  53.114  1.00  0.00           H  
ATOM   3900 HD23 LEU   246      90.014  22.599  51.734  1.00  0.00           H  
ATOM   3901  C   LEU   246      91.938  21.426  47.575  1.00  0.00           C  
ATOM   3902  O   LEU   246      91.075  22.109  46.957  1.00  0.00           O  
ATOM   3903  N   HIE   247      92.879  20.650  46.974  1.00  0.00           N  
ATOM   3904  H   HIE   247      93.497  20.135  47.585  1.00  0.00           H  
ATOM   3905  CA  HIE   247      93.084  20.376  45.566  1.00  0.00           C  
ATOM   3906  HA  HIE   247      93.028  21.352  45.084  1.00  0.00           H  
ATOM   3907  CB  HIE   247      94.513  19.789  45.398  1.00  0.00           C  
ATOM   3908  HB2 HIE   247      94.824  19.742  44.355  1.00  0.00           H  
ATOM   3909  HB3 HIE   247      95.203  20.475  45.890  1.00  0.00           H  
ATOM   3910  CG  HIE   247      94.813  18.544  46.152  1.00  0.00           C  
ATOM   3911  ND1 HIE   247      94.757  18.328  47.513  1.00  0.00           N  
ATOM   3912  CE1 HIE   247      94.675  16.943  47.610  1.00  0.00           C  
ATOM   3913  HE1 HIE   247      94.367  16.377  48.476  1.00  0.00           H  
ATOM   3914  NE2 HIE   247      94.715  16.363  46.426  1.00  0.00           N  
ATOM   3915  HE2 HIE   247      94.557  15.380  46.258  1.00  0.00           H  
ATOM   3916  CD2 HIE   247      94.732  17.319  45.490  1.00  0.00           C  
ATOM   3917  HD2 HIE   247      94.572  17.129  44.440  1.00  0.00           H  
ATOM   3918  C   HIE   247      91.972  19.405  44.974  1.00  0.00           C  
ATOM   3919  O   HIE   247      91.764  18.369  45.559  1.00  0.00           O  
ATOM   3920  N   GLY   248      91.465  19.760  43.855  1.00  0.00           N  
ATOM   3921  H   GLY   248      91.572  20.741  43.642  1.00  0.00           H  
ATOM   3922  CA  GLY   248      90.618  18.857  43.064  1.00  0.00           C  
ATOM   3923  HA2 GLY   248      90.209  18.113  43.748  1.00  0.00           H  
ATOM   3924  HA3 GLY   248      89.866  19.390  42.483  1.00  0.00           H  
ATOM   3925  C   GLY   248      91.427  18.118  42.048  1.00  0.00           C  
ATOM   3926  O   GLY   248      92.618  17.859  42.206  1.00  0.00           O  
ATOM   3927  N   GLN   249      90.837  17.760  40.969  1.00  0.00           N  
ATOM   3928  H   GLN   249      89.879  18.061  40.861  1.00  0.00           H  
ATOM   3929  CA  GLN   249      91.403  16.923  39.962  1.00  0.00           C  
ATOM   3930  HA  GLN   249      91.850  16.069  40.470  1.00  0.00           H  
ATOM   3931  CB  GLN   249      90.275  16.359  39.112  1.00  0.00           C  
ATOM   3932  HB2 GLN   249      89.560  16.072  39.883  1.00  0.00           H  
ATOM   3933  HB3 GLN   249      89.849  17.181  38.538  1.00  0.00           H  
ATOM   3934  CG  GLN   249      90.588  15.132  38.140  1.00  0.00           C  
ATOM   3935  HG2 GLN   249      89.836  14.996  37.362  1.00  0.00           H  
ATOM   3936  HG3 GLN   249      91.447  15.514  37.589  1.00  0.00           H  
ATOM   3937  CD  GLN   249      91.024  13.825  38.833  1.00  0.00           C  
ATOM   3938  OE1 GLN   249      91.201  13.769  40.047  1.00  0.00           O  
ATOM   3939  NE2 GLN   249      91.176  12.704  38.129  1.00  0.00           N  
ATOM   3940 HE21 GLN   249      91.753  12.064  38.656  1.00  0.00           H  
ATOM   3941 HE22 GLN   249      91.044  12.644  37.129  1.00  0.00           H  
ATOM   3942  C   GLN   249      92.468  17.507  39.066  1.00  0.00           C  
ATOM   3943  O   GLN   249      93.400  16.785  38.753  1.00  0.00           O  
ATOM   3944  N   LYS   250      92.436  18.833  38.711  1.00  0.00           N  
ATOM   3945  H   LYS   250      91.620  19.354  38.997  1.00  0.00           H  
ATOM   3946  CA  LYS   250      93.302  19.461  37.794  1.00  0.00           C  
ATOM   3947  HA  LYS   250      93.459  18.712  37.018  1.00  0.00           H  
ATOM   3948  CB  LYS   250      92.590  20.694  37.272  1.00  0.00           C  
ATOM   3949  HB2 LYS   250      92.492  21.474  38.028  1.00  0.00           H  
ATOM   3950  HB3 LYS   250      93.317  21.147  36.599  1.00  0.00           H  
ATOM   3951  CG  LYS   250      91.308  20.461  36.419  1.00  0.00           C  
ATOM   3952  HG2 LYS   250      91.535  19.572  35.830  1.00  0.00           H  
ATOM   3953  HG3 LYS   250      90.381  20.169  36.912  1.00  0.00           H  
ATOM   3954  CD  LYS   250      90.876  21.684  35.595  1.00  0.00           C  
ATOM   3955  HD2 LYS   250      91.734  22.032  35.020  1.00  0.00           H  
ATOM   3956  HD3 LYS   250      90.110  21.238  34.959  1.00  0.00           H  
ATOM   3957  CE  LYS   250      90.351  22.788  36.583  1.00  0.00           C  
ATOM   3958  HE2 LYS   250      89.476  22.426  37.123  1.00  0.00           H  
ATOM   3959  HE3 LYS   250      91.164  22.945  37.292  1.00  0.00           H  
ATOM   3960  NZ  LYS   250      89.978  24.015  35.859  1.00  0.00           N  
ATOM   3961  HZ1 LYS   250      90.581  24.207  35.072  1.00  0.00           H  
ATOM   3962  HZ2 LYS   250      89.027  23.955  35.523  1.00  0.00           H  
ATOM   3963  HZ3 LYS   250      90.003  24.786  36.511  1.00  0.00           H  
ATOM   3964  C   LYS   250      94.704  19.848  38.377  1.00  0.00           C  
ATOM   3965  O   LYS   250      94.813  20.281  39.514  1.00  0.00           O  
ATOM   3966  N   LYS   251      95.802  19.536  37.690  1.00  0.00           N  
ATOM   3967  H   LYS   251      95.735  18.959  36.864  1.00  0.00           H  
ATOM   3968  CA  LYS   251      97.146  19.608  38.262  1.00  0.00           C  
ATOM   3969  HA  LYS   251      97.139  19.952  39.296  1.00  0.00           H  
ATOM   3970  CB  LYS   251      97.786  18.183  38.366  1.00  0.00           C  
ATOM   3971  HB2 LYS   251      97.928  17.725  37.387  1.00  0.00           H  
ATOM   3972  HB3 LYS   251      98.755  18.275  38.855  1.00  0.00           H  
ATOM   3973  CG  LYS   251      96.829  17.304  39.224  1.00  0.00           C  
ATOM   3974  HG2 LYS   251      96.497  17.784  40.145  1.00  0.00           H  
ATOM   3975  HG3 LYS   251      95.980  17.118  38.566  1.00  0.00           H  
ATOM   3976  CD  LYS   251      97.564  15.968  39.582  1.00  0.00           C  
ATOM   3977  HD2 LYS   251      97.986  15.490  38.698  1.00  0.00           H  
ATOM   3978  HD3 LYS   251      98.340  16.046  40.344  1.00  0.00           H  
ATOM   3979  CE  LYS   251      96.408  15.164  40.275  1.00  0.00           C  
ATOM   3980  HE2 LYS   251      96.793  14.221  40.665  1.00  0.00           H  
ATOM   3981  HE3 LYS   251      96.118  15.636  41.214  1.00  0.00           H  
ATOM   3982  NZ  LYS   251      95.259  14.870  39.375  1.00  0.00           N  
ATOM   3983  HZ1 LYS   251      94.633  14.209  39.812  1.00  0.00           H  
ATOM   3984  HZ2 LYS   251      94.725  15.704  39.179  1.00  0.00           H  
ATOM   3985  HZ3 LYS   251      95.508  14.474  38.480  1.00  0.00           H  
ATOM   3986  C   LYS   251      98.012  20.700  37.497  1.00  0.00           C  
ATOM   3987  O   LYS   251      99.244  20.769  37.809  1.00  0.00           O  
ATOM   3988  N   LYS   252      97.481  21.492  36.538  1.00  0.00           N  
ATOM   3989  H   LYS   252      96.505  21.379  36.308  1.00  0.00           H  
ATOM   3990  CA  LYS   252      98.331  22.424  35.760  1.00  0.00           C  
ATOM   3991  HA  LYS   252      99.083  22.818  36.444  1.00  0.00           H  
ATOM   3992  CB  LYS   252      99.130  21.687  34.710  1.00  0.00           C  
ATOM   3993  HB2 LYS   252      99.515  22.428  34.009  1.00  0.00           H  
ATOM   3994  HB3 LYS   252      99.981  21.238  35.221  1.00  0.00           H  
ATOM   3995  CG  LYS   252      98.302  20.633  33.955  1.00  0.00           C  
ATOM   3996  HG2 LYS   252      98.024  19.825  34.632  1.00  0.00           H  
ATOM   3997  HG3 LYS   252      97.371  21.146  33.717  1.00  0.00           H  
ATOM   3998  CD  LYS   252      99.072  20.151  32.634  1.00  0.00           C  
ATOM   3999  HD2 LYS   252      98.468  19.561  31.946  1.00  0.00           H  
ATOM   4000  HD3 LYS   252      99.472  21.038  32.143  1.00  0.00           H  
ATOM   4001  CE  LYS   252     100.242  19.307  33.076  1.00  0.00           C  
ATOM   4002  HE2 LYS   252     100.964  19.995  33.515  1.00  0.00           H  
ATOM   4003  HE3 LYS   252     100.002  18.488  33.754  1.00  0.00           H  
ATOM   4004  NZ  LYS   252     100.897  18.657  31.902  1.00  0.00           N  
ATOM   4005  HZ1 LYS   252     100.202  18.186  31.342  1.00  0.00           H  
ATOM   4006  HZ2 LYS   252     101.341  19.358  31.326  1.00  0.00           H  
ATOM   4007  HZ3 LYS   252     101.473  17.894  32.227  1.00  0.00           H  
ATOM   4008  C   LYS   252      97.485  23.653  35.281  1.00  0.00           C  
ATOM   4009  O   LYS   252      96.415  23.362  34.752  1.00  0.00           O  
ATOM   4010  N   GLY   253      98.046  24.869  35.426  1.00  0.00           N  
ATOM   4011  H   GLY   253      98.945  25.013  35.863  1.00  0.00           H  
ATOM   4012  CA  GLY   253      97.284  26.153  35.102  1.00  0.00           C  
ATOM   4013  HA2 GLY   253      97.791  26.666  34.285  1.00  0.00           H  
ATOM   4014  HA3 GLY   253      96.322  26.048  34.601  1.00  0.00           H  
ATOM   4015  C   GLY   253      97.139  27.057  36.317  1.00  0.00           C  
ATOM   4016  O   GLY   253      97.552  26.711  37.423  1.00  0.00           O  
ATOM   4017  N   LYS   254      96.622  28.278  36.118  1.00  0.00           N  
ATOM   4018  H   LYS   254      96.415  28.580  35.177  1.00  0.00           H  
ATOM   4019  CA  LYS   254      96.511  29.291  37.210  1.00  0.00           C  
ATOM   4020  HA  LYS   254      97.376  29.238  37.871  1.00  0.00           H  
ATOM   4021  CB  LYS   254      96.552  30.718  36.611  1.00  0.00           C  
ATOM   4022  HB2 LYS   254      95.698  30.829  35.942  1.00  0.00           H  
ATOM   4023  HB3 LYS   254      96.420  31.473  37.387  1.00  0.00           H  
ATOM   4024  CG  LYS   254      97.855  31.128  35.868  1.00  0.00           C  
ATOM   4025  HG2 LYS   254      98.780  30.877  36.389  1.00  0.00           H  
ATOM   4026  HG3 LYS   254      97.939  30.665  34.886  1.00  0.00           H  
ATOM   4027  CD  LYS   254      97.984  32.711  35.649  1.00  0.00           C  
ATOM   4028  HD2 LYS   254      97.032  33.215  35.480  1.00  0.00           H  
ATOM   4029  HD3 LYS   254      98.502  33.076  36.536  1.00  0.00           H  
ATOM   4030  CE  LYS   254      98.784  32.974  34.362  1.00  0.00           C  
ATOM   4031  HE2 LYS   254      99.855  33.093  34.527  1.00  0.00           H  
ATOM   4032  HE3 LYS   254      98.668  32.183  33.621  1.00  0.00           H  
ATOM   4033  NZ  LYS   254      98.268  34.213  33.718  1.00  0.00           N  
ATOM   4034  HZ1 LYS   254      97.393  34.014  33.255  1.00  0.00           H  
ATOM   4035  HZ2 LYS   254      98.050  34.992  34.323  1.00  0.00           H  
ATOM   4036  HZ3 LYS   254      98.899  34.556  33.007  1.00  0.00           H  
ATOM   4037  C   LYS   254      95.264  29.196  38.091  1.00  0.00           C  
ATOM   4038  O   LYS   254      95.168  29.884  39.108  1.00  0.00           O  
ATOM   4039  N   ASP   255      94.293  28.446  37.655  1.00  0.00           N  
ATOM   4040  H   ASP   255      94.448  27.915  36.810  1.00  0.00           H  
ATOM   4041  CA  ASP   255      93.007  28.143  38.353  1.00  0.00           C  
ATOM   4042  HA  ASP   255      92.423  29.056  38.237  1.00  0.00           H  
ATOM   4043  CB  ASP   255      92.191  27.088  37.523  1.00  0.00           C  
ATOM   4044  HB2 ASP   255      92.069  27.282  36.458  1.00  0.00           H  
ATOM   4045  HB3 ASP   255      92.778  26.173  37.446  1.00  0.00           H  
ATOM   4046  CG  ASP   255      90.734  26.964  37.993  1.00  0.00           C  
ATOM   4047  OD1 ASP   255      90.057  27.982  38.296  1.00  0.00           O  
ATOM   4048  OD2 ASP   255      90.244  25.842  38.039  1.00  0.00           O  
ATOM   4049  C   ASP   255      93.034  27.847  39.840  1.00  0.00           C  
ATOM   4050  O   ASP   255      93.817  27.017  40.216  1.00  0.00           O  
ATOM   4051  N   GLY   256      92.141  28.483  40.493  1.00  0.00           N  
ATOM   4052  H   GLY   256      91.492  29.066  39.984  1.00  0.00           H  
ATOM   4053  CA  GLY   256      91.937  28.297  41.907  1.00  0.00           C  
ATOM   4054  HA2 GLY   256      92.881  28.548  42.390  1.00  0.00           H  
ATOM   4055  HA3 GLY   256      91.251  29.063  42.268  1.00  0.00           H  
ATOM   4056  C   GLY   256      91.610  26.878  42.346  1.00  0.00           C  
ATOM   4057  O   GLY   256      92.040  26.540  43.477  1.00  0.00           O  
ATOM   4058  N   SER   257      91.048  25.991  41.519  1.00  0.00           N  
ATOM   4059  H   SER   257      90.627  26.390  40.692  1.00  0.00           H  
ATOM   4060  CA  SER   257      90.722  24.643  41.993  1.00  0.00           C  
ATOM   4061  HA  SER   257      90.331  24.797  42.999  1.00  0.00           H  
ATOM   4062  CB  SER   257      89.656  23.978  41.106  1.00  0.00           C  
ATOM   4063  HB2 SER   257      89.418  22.966  41.434  1.00  0.00           H  
ATOM   4064  HB3 SER   257      88.725  24.542  41.048  1.00  0.00           H  
ATOM   4065  OG  SER   257      90.274  23.892  39.831  1.00  0.00           O  
ATOM   4066  HG  SER   257      89.971  24.633  39.301  1.00  0.00           H  
ATOM   4067  C   SER   257      91.924  23.675  42.034  1.00  0.00           C  
ATOM   4068  O   SER   257      91.894  22.712  42.814  1.00  0.00           O  
ATOM   4069  N   ILE   258      93.065  24.070  41.421  1.00  0.00           N  
ATOM   4070  H   ILE   258      92.910  24.816  40.757  1.00  0.00           H  
ATOM   4071  CA  ILE   258      94.311  23.366  41.384  1.00  0.00           C  
ATOM   4072  HA  ILE   258      94.135  22.339  41.063  1.00  0.00           H  
ATOM   4073  CB  ILE   258      95.257  24.033  40.326  1.00  0.00           C  
ATOM   4074  HB  ILE   258      95.308  25.067  40.667  1.00  0.00           H  
ATOM   4075  CG2 ILE   258      96.590  23.338  40.230  1.00  0.00           C  
ATOM   4076 HG21 ILE   258      97.240  23.820  39.501  1.00  0.00           H  
ATOM   4077 HG22 ILE   258      96.955  23.413  41.255  1.00  0.00           H  
ATOM   4078 HG23 ILE   258      96.591  22.279  39.974  1.00  0.00           H  
ATOM   4079  CG1 ILE   258      94.448  24.045  38.999  1.00  0.00           C  
ATOM   4080 HG12 ILE   258      93.993  23.066  38.848  1.00  0.00           H  
ATOM   4081 HG13 ILE   258      93.581  24.673  39.201  1.00  0.00           H  
ATOM   4082  CD1 ILE   258      94.974  24.567  37.626  1.00  0.00           C  
ATOM   4083 HD11 ILE   258      95.325  25.590  37.764  1.00  0.00           H  
ATOM   4084 HD12 ILE   258      95.862  23.997  37.354  1.00  0.00           H  
ATOM   4085 HD13 ILE   258      94.191  24.516  36.869  1.00  0.00           H  
ATOM   4086  C   ILE   258      94.905  23.317  42.830  1.00  0.00           C  
ATOM   4087  O   ILE   258      95.548  22.370  43.319  1.00  0.00           O  
ATOM   4088  N   LEU   259      94.747  24.371  43.614  1.00  0.00           N  
ATOM   4089  H   LEU   259      94.098  25.037  43.221  1.00  0.00           H  
ATOM   4090  CA  LEU   259      95.491  24.901  44.800  1.00  0.00           C  
ATOM   4091  HA  LEU   259      96.543  25.065  44.567  1.00  0.00           H  
ATOM   4092  CB  LEU   259      94.956  26.329  45.082  1.00  0.00           C  
ATOM   4093  HB2 LEU   259      94.885  26.909  44.161  1.00  0.00           H  
ATOM   4094  HB3 LEU   259      93.964  26.212  45.518  1.00  0.00           H  
ATOM   4095  CG  LEU   259      95.684  27.092  46.197  1.00  0.00           C  
ATOM   4096  HG  LEU   259      95.827  26.353  46.985  1.00  0.00           H  
ATOM   4097  CD1 LEU   259      97.107  27.620  45.784  1.00  0.00           C  
ATOM   4098 HD11 LEU   259      97.361  27.390  44.749  1.00  0.00           H  
ATOM   4099 HD12 LEU   259      97.221  28.689  45.958  1.00  0.00           H  
ATOM   4100 HD13 LEU   259      97.875  27.126  46.379  1.00  0.00           H  
ATOM   4101  CD2 LEU   259      94.804  28.279  46.583  1.00  0.00           C  
ATOM   4102 HD21 LEU   259      95.262  28.907  47.347  1.00  0.00           H  
ATOM   4103 HD22 LEU   259      94.614  28.928  45.728  1.00  0.00           H  
ATOM   4104 HD23 LEU   259      93.851  27.853  46.899  1.00  0.00           H  
ATOM   4105  C   LEU   259      95.468  23.892  45.972  1.00  0.00           C  
ATOM   4106  O   LEU   259      94.366  23.723  46.497  1.00  0.00           O  
ATOM   4107  N   PRO   260      96.503  23.244  46.461  1.00  0.00           N  
ATOM   4108  CD  PRO   260      97.751  22.950  45.766  1.00  0.00           C  
ATOM   4109  HD2 PRO   260      98.593  23.623  45.932  1.00  0.00           H  
ATOM   4110  HD3 PRO   260      97.671  22.945  44.679  1.00  0.00           H  
ATOM   4111  CG  PRO   260      98.189  21.518  46.195  1.00  0.00           C  
ATOM   4112  HG2 PRO   260      99.273  21.421  46.261  1.00  0.00           H  
ATOM   4113  HG3 PRO   260      97.679  20.778  45.579  1.00  0.00           H  
ATOM   4114  CB  PRO   260      97.644  21.444  47.592  1.00  0.00           C  
ATOM   4115  HB2 PRO   260      98.487  21.684  48.241  1.00  0.00           H  
ATOM   4116  HB3 PRO   260      97.381  20.432  47.899  1.00  0.00           H  
ATOM   4117  CA  PRO   260      96.476  22.411  47.672  1.00  0.00           C  
ATOM   4118  HA  PRO   260      95.649  21.712  47.546  1.00  0.00           H  
ATOM   4119  C   PRO   260      96.224  23.132  49.037  1.00  0.00           C  
ATOM   4120  O   PRO   260      95.450  22.640  49.794  1.00  0.00           O  
ATOM   4121  N   PRO   261      96.772  24.331  49.297  1.00  0.00           N  
ATOM   4122  CD  PRO   261      96.156  25.255  50.166  1.00  0.00           C  
ATOM   4123  HD2 PRO   261      95.591  24.784  50.970  1.00  0.00           H  
ATOM   4124  HD3 PRO   261      95.547  25.854  49.488  1.00  0.00           H  
ATOM   4125  CG  PRO   261      97.227  26.237  50.663  1.00  0.00           C  
ATOM   4126  HG2 PRO   261      97.805  25.765  51.457  1.00  0.00           H  
ATOM   4127  HG3 PRO   261      96.778  27.165  51.017  1.00  0.00           H  
ATOM   4128  CB  PRO   261      97.999  26.405  49.413  1.00  0.00           C  
ATOM   4129  HB2 PRO   261      99.001  26.835  49.406  1.00  0.00           H  
ATOM   4130  HB3 PRO   261      97.411  27.075  48.785  1.00  0.00           H  
ATOM   4131  CA  PRO   261      98.046  24.934  48.882  1.00  0.00           C  
ATOM   4132  HA  PRO   261      98.304  24.887  47.825  1.00  0.00           H  
ATOM   4133  C   PRO   261      99.176  24.202  49.621  1.00  0.00           C  
ATOM   4134  O   PRO   261      98.967  23.522  50.631  1.00  0.00           O  
ATOM   4135  N   GLN   262     100.298  24.204  48.987  1.00  0.00           N  
ATOM   4136  H   GLN   262     100.375  24.626  48.073  1.00  0.00           H  
ATOM   4137  CA  GLN   262     101.588  24.125  49.641  1.00  0.00           C  
ATOM   4138  HA  GLN   262     101.586  23.449  50.496  1.00  0.00           H  
ATOM   4139  CB  GLN   262     102.554  23.647  48.525  1.00  0.00           C  
ATOM   4140  HB2 GLN   262     102.090  22.747  48.121  1.00  0.00           H  
ATOM   4141  HB3 GLN   262     102.429  24.390  47.738  1.00  0.00           H  
ATOM   4142  CG  GLN   262     104.064  23.439  48.900  1.00  0.00           C  
ATOM   4143  HG2 GLN   262     104.685  24.237  48.491  1.00  0.00           H  
ATOM   4144  HG3 GLN   262     104.218  23.440  49.979  1.00  0.00           H  
ATOM   4145  CD  GLN   262     104.442  22.003  48.514  1.00  0.00           C  
ATOM   4146  OE1 GLN   262     104.394  21.087  49.345  1.00  0.00           O  
ATOM   4147  NE2 GLN   262     104.713  21.822  47.192  1.00  0.00           N  
ATOM   4148 HE21 GLN   262     104.743  20.848  46.924  1.00  0.00           H  
ATOM   4149 HE22 GLN   262     104.771  22.584  46.532  1.00  0.00           H  
ATOM   4150  C   GLN   262     101.948  25.543  50.059  1.00  0.00           C  
ATOM   4151  O   GLN   262     101.738  26.543  49.407  1.00  0.00           O  
ATOM   4152  N   LEU   263     102.411  25.684  51.306  1.00  0.00           N  
ATOM   4153  H   LEU   263     102.503  24.809  51.803  1.00  0.00           H  
ATOM   4154  CA  LEU   263     102.381  26.910  52.092  1.00  0.00           C  
ATOM   4155  HA  LEU   263     102.336  27.836  51.520  1.00  0.00           H  
ATOM   4156  CB  LEU   263     101.059  26.805  52.994  1.00  0.00           C  
ATOM   4157  HB2 LEU   263     100.242  26.741  52.275  1.00  0.00           H  
ATOM   4158  HB3 LEU   263     101.024  25.802  53.421  1.00  0.00           H  
ATOM   4159  CG  LEU   263     100.807  27.853  54.079  1.00  0.00           C  
ATOM   4160  HG  LEU   263     101.497  27.771  54.919  1.00  0.00           H  
ATOM   4161  CD1 LEU   263     100.687  29.254  53.563  1.00  0.00           C  
ATOM   4162 HD11 LEU   263     100.499  29.971  54.362  1.00  0.00           H  
ATOM   4163 HD12 LEU   263     101.655  29.538  53.151  1.00  0.00           H  
ATOM   4164 HD13 LEU   263      99.843  29.323  52.878  1.00  0.00           H  
ATOM   4165  CD2 LEU   263      99.435  27.453  54.690  1.00  0.00           C  
ATOM   4166 HD21 LEU   263      99.180  28.111  55.521  1.00  0.00           H  
ATOM   4167 HD22 LEU   263      98.668  27.607  53.931  1.00  0.00           H  
ATOM   4168 HD23 LEU   263      99.550  26.420  55.018  1.00  0.00           H  
ATOM   4169  C   LEU   263     103.607  27.061  53.068  1.00  0.00           C  
ATOM   4170  O   LEU   263     103.945  26.073  53.784  1.00  0.00           O  
ATOM   4171  N   ALA   264     104.191  28.278  53.164  1.00  0.00           N  
ATOM   4172  H   ALA   264     103.840  29.029  52.586  1.00  0.00           H  
ATOM   4173  CA  ALA   264     105.210  28.615  54.165  1.00  0.00           C  
ATOM   4174  HA  ALA   264     105.038  28.089  55.104  1.00  0.00           H  
ATOM   4175  CB  ALA   264     106.539  28.137  53.557  1.00  0.00           C  
ATOM   4176  HB1 ALA   264     107.401  28.665  53.964  1.00  0.00           H  
ATOM   4177  HB2 ALA   264     106.746  27.075  53.694  1.00  0.00           H  
ATOM   4178  HB3 ALA   264     106.610  28.359  52.493  1.00  0.00           H  
ATOM   4179  C   ALA   264     105.235  30.063  54.654  1.00  0.00           C  
ATOM   4180  O   ALA   264     104.475  30.958  54.212  1.00  0.00           O  
ATOM   4181  N   LEU   265     106.127  30.246  55.597  1.00  0.00           N  
ATOM   4182  H   LEU   265     106.648  29.429  55.880  1.00  0.00           H  
ATOM   4183  CA  LEU   265     106.488  31.568  56.130  1.00  0.00           C  
ATOM   4184  HA  LEU   265     106.125  32.334  55.445  1.00  0.00           H  
ATOM   4185  CB  LEU   265     105.720  31.681  57.453  1.00  0.00           C  
ATOM   4186  HB2 LEU   265     104.702  31.881  57.120  1.00  0.00           H  
ATOM   4187  HB3 LEU   265     105.700  30.710  57.949  1.00  0.00           H  
ATOM   4188  CG  LEU   265     106.135  32.695  58.501  1.00  0.00           C  
ATOM   4189  HG  LEU   265     107.219  32.595  58.555  1.00  0.00           H  
ATOM   4190  CD1 LEU   265     105.695  34.075  58.083  1.00  0.00           C  
ATOM   4191 HD11 LEU   265     105.900  34.748  58.916  1.00  0.00           H  
ATOM   4192 HD12 LEU   265     106.335  34.500  57.310  1.00  0.00           H  
ATOM   4193 HD13 LEU   265     104.610  34.110  57.980  1.00  0.00           H  
ATOM   4194  CD2 LEU   265     105.599  32.354  59.925  1.00  0.00           C  
ATOM   4195 HD21 LEU   265     104.524  32.497  60.033  1.00  0.00           H  
ATOM   4196 HD22 LEU   265     105.928  31.351  60.197  1.00  0.00           H  
ATOM   4197 HD23 LEU   265     106.032  33.027  60.665  1.00  0.00           H  
ATOM   4198  C   LEU   265     108.003  31.694  56.220  1.00  0.00           C  
ATOM   4199  O   LEU   265     108.644  30.823  56.796  1.00  0.00           O  
ATOM   4200  N   PHE   266     108.646  32.763  55.760  1.00  0.00           N  
ATOM   4201  H   PHE   266     108.145  33.369  55.127  1.00  0.00           H  
ATOM   4202  CA  PHE   266     110.092  33.121  56.036  1.00  0.00           C  
ATOM   4203  HA  PHE   266     110.527  32.262  56.546  1.00  0.00           H  
ATOM   4204  CB  PHE   266     110.773  33.402  54.673  1.00  0.00           C  
ATOM   4205  HB2 PHE   266     110.775  32.487  54.082  1.00  0.00           H  
ATOM   4206  HB3 PHE   266     110.132  34.002  54.028  1.00  0.00           H  
ATOM   4207  CG  PHE   266     112.093  34.055  54.917  1.00  0.00           C  
ATOM   4208  CD1 PHE   266     112.312  35.404  54.524  1.00  0.00           C  
ATOM   4209  HD1 PHE   266     111.517  36.077  54.239  1.00  0.00           H  
ATOM   4210  CE1 PHE   266     113.594  35.890  54.634  1.00  0.00           C  
ATOM   4211  HE1 PHE   266     113.786  36.941  54.474  1.00  0.00           H  
ATOM   4212  CZ  PHE   266     114.709  35.161  55.186  1.00  0.00           C  
ATOM   4213  HZ  PHE   266     115.711  35.558  55.113  1.00  0.00           H  
ATOM   4214  CE2 PHE   266     114.415  33.877  55.662  1.00  0.00           C  
ATOM   4215  HE2 PHE   266     115.185  33.180  55.956  1.00  0.00           H  
ATOM   4216  CD2 PHE   266     113.174  33.306  55.502  1.00  0.00           C  
ATOM   4217  HD2 PHE   266     113.123  32.250  55.722  1.00  0.00           H  
ATOM   4218  C   PHE   266     110.081  34.268  57.069  1.00  0.00           C  
ATOM   4219  O   PHE   266     109.297  35.220  56.927  1.00  0.00           O  
ATOM   4220  N   ALA   267     110.927  34.185  58.111  1.00  0.00           N  
ATOM   4221  H   ALA   267     111.368  33.282  58.213  1.00  0.00           H  
ATOM   4222  CA  ALA   267     111.311  35.378  58.909  1.00  0.00           C  
ATOM   4223  HA  ALA   267     110.976  36.222  58.305  1.00  0.00           H  
ATOM   4224  CB  ALA   267     110.636  35.357  60.234  1.00  0.00           C  
ATOM   4225  HB1 ALA   267     111.292  34.799  60.902  1.00  0.00           H  
ATOM   4226  HB2 ALA   267     110.648  36.377  60.619  1.00  0.00           H  
ATOM   4227  HB3 ALA   267     109.640  34.914  60.221  1.00  0.00           H  
ATOM   4228  C   ALA   267     112.801  35.441  59.125  1.00  0.00           C  
ATOM   4229  O   ALA   267     113.425  34.466  59.556  1.00  0.00           O  
ATOM   4230  N   ILE   268     113.417  36.591  58.750  1.00  0.00           N  
ATOM   4231  H   ILE   268     112.852  37.411  58.576  1.00  0.00           H  
ATOM   4232  CA  ILE   268     114.889  36.677  58.640  1.00  0.00           C  
ATOM   4233  HA  ILE   268     115.300  35.868  58.036  1.00  0.00           H  
ATOM   4234  CB  ILE   268     115.233  37.985  57.888  1.00  0.00           C  
ATOM   4235  HB  ILE   268     114.620  38.073  56.991  1.00  0.00           H  
ATOM   4236  CG2 ILE   268     114.988  39.164  58.764  1.00  0.00           C  
ATOM   4237 HG21 ILE   268     114.001  39.131  59.226  1.00  0.00           H  
ATOM   4238 HG22 ILE   268     115.801  39.381  59.457  1.00  0.00           H  
ATOM   4239 HG23 ILE   268     114.825  40.008  58.094  1.00  0.00           H  
ATOM   4240  CG1 ILE   268     116.778  37.837  57.540  1.00  0.00           C  
ATOM   4241 HG12 ILE   268     117.294  37.825  58.500  1.00  0.00           H  
ATOM   4242 HG13 ILE   268     116.893  36.906  56.985  1.00  0.00           H  
ATOM   4243  CD1 ILE   268     117.220  39.039  56.701  1.00  0.00           C  
ATOM   4244 HD11 ILE   268     117.110  39.963  57.268  1.00  0.00           H  
ATOM   4245 HD12 ILE   268     118.287  38.903  56.519  1.00  0.00           H  
ATOM   4246 HD13 ILE   268     116.725  39.098  55.732  1.00  0.00           H  
ATOM   4247  C   ILE   268     115.511  36.554  60.053  1.00  0.00           C  
ATOM   4248  O   ILE   268     115.063  37.284  60.935  1.00  0.00           O  
ATOM   4249  N   ALA   269     116.634  35.857  60.183  1.00  0.00           N  
ATOM   4250  H   ALA   269     116.942  35.353  59.364  1.00  0.00           H  
ATOM   4251  CA  ALA   269     117.294  35.659  61.487  1.00  0.00           C  
ATOM   4252  HA  ALA   269     116.528  35.363  62.203  1.00  0.00           H  
ATOM   4253  CB  ALA   269     118.265  34.521  61.346  1.00  0.00           C  
ATOM   4254  HB1 ALA   269     117.664  33.657  61.061  1.00  0.00           H  
ATOM   4255  HB2 ALA   269     118.935  34.761  60.520  1.00  0.00           H  
ATOM   4256  HB3 ALA   269     118.840  34.274  62.238  1.00  0.00           H  
ATOM   4257  C   ALA   269     117.891  36.978  62.054  1.00  0.00           C  
ATOM   4258  O   ALA   269     117.751  37.238  63.269  1.00  0.00           O  
ATOM   4259  N   THR   270     118.542  37.661  61.138  1.00  0.00           N  
ATOM   4260  H   THR   270     118.596  37.313  60.191  1.00  0.00           H  
ATOM   4261  CA  THR   270     119.190  39.051  61.321  1.00  0.00           C  
ATOM   4262  HA  THR   270     119.052  39.403  62.344  1.00  0.00           H  
ATOM   4263  CB  THR   270     120.681  38.938  61.072  1.00  0.00           C  
ATOM   4264  HB  THR   270     120.951  38.596  60.072  1.00  0.00           H  
ATOM   4265  CG2 THR   270     121.440  40.271  61.275  1.00  0.00           C  
ATOM   4266 HG21 THR   270     121.035  40.974  60.546  1.00  0.00           H  
ATOM   4267 HG22 THR   270     121.215  40.678  62.261  1.00  0.00           H  
ATOM   4268 HG23 THR   270     122.519  40.123  61.234  1.00  0.00           H  
ATOM   4269  OG1 THR   270     121.232  38.053  61.989  1.00  0.00           O  
ATOM   4270  HG1 THR   270     120.504  37.464  62.201  1.00  0.00           H  
ATOM   4271  C   THR   270     118.617  40.019  60.333  1.00  0.00           C  
ATOM   4272  O   THR   270     118.927  39.868  59.127  1.00  0.00           O  
ATOM   4273  N   PRO   271     117.740  40.946  60.770  1.00  0.00           N  
ATOM   4274  CD  PRO   271     117.409  41.229  62.126  1.00  0.00           C  
ATOM   4275  HD2 PRO   271     118.291  41.518  62.698  1.00  0.00           H  
ATOM   4276  HD3 PRO   271     116.999  40.320  62.566  1.00  0.00           H  
ATOM   4277  CG  PRO   271     116.519  42.456  62.172  1.00  0.00           C  
ATOM   4278  HG2 PRO   271     116.996  43.381  62.500  1.00  0.00           H  
ATOM   4279  HG3 PRO   271     115.576  42.354  62.708  1.00  0.00           H  
ATOM   4280  CB  PRO   271     116.074  42.704  60.735  1.00  0.00           C  
ATOM   4281  HB2 PRO   271     116.092  43.791  60.668  1.00  0.00           H  
ATOM   4282  HB3 PRO   271     115.076  42.278  60.638  1.00  0.00           H  
ATOM   4283  CA  PRO   271     117.079  41.893  59.883  1.00  0.00           C  
ATOM   4284  HA  PRO   271     116.460  41.415  59.124  1.00  0.00           H  
ATOM   4285  C   PRO   271     118.108  42.783  59.212  1.00  0.00           C  
ATOM   4286  O   PRO   271     119.074  43.142  59.820  1.00  0.00           O  
ATOM   4287  N   LEU   272     117.792  43.171  57.988  1.00  0.00           N  
ATOM   4288  H   LEU   272     116.896  42.903  57.608  1.00  0.00           H  
ATOM   4289  CA  LEU   272     118.581  44.081  57.187  1.00  0.00           C  
ATOM   4290  HA  LEU   272     119.574  43.631  57.213  1.00  0.00           H  
ATOM   4291  CB  LEU   272     117.981  44.187  55.773  1.00  0.00           C  
ATOM   4292  HB2 LEU   272     117.017  44.687  55.858  1.00  0.00           H  
ATOM   4293  HB3 LEU   272     118.675  44.833  55.235  1.00  0.00           H  
ATOM   4294  CG  LEU   272     117.642  42.920  54.937  1.00  0.00           C  
ATOM   4295  HG  LEU   272     116.955  42.195  55.374  1.00  0.00           H  
ATOM   4296  CD1 LEU   272     117.247  43.454  53.539  1.00  0.00           C  
ATOM   4297 HD11 LEU   272     116.192  43.703  53.424  1.00  0.00           H  
ATOM   4298 HD12 LEU   272     117.664  44.420  53.254  1.00  0.00           H  
ATOM   4299 HD13 LEU   272     117.518  42.788  52.720  1.00  0.00           H  
ATOM   4300  CD2 LEU   272     118.897  42.079  54.769  1.00  0.00           C  
ATOM   4301 HD21 LEU   272     119.222  41.741  55.753  1.00  0.00           H  
ATOM   4302 HD22 LEU   272     118.762  41.167  54.187  1.00  0.00           H  
ATOM   4303 HD23 LEU   272     119.752  42.551  54.283  1.00  0.00           H  
ATOM   4304  C   LEU   272     118.643  45.523  57.867  1.00  0.00           C  
ATOM   4305  O   LEU   272     117.638  45.933  58.456  1.00  0.00           O  
ATOM   4306  N   GLN   273     119.804  46.199  57.687  1.00  0.00           N  
ATOM   4307  H   GLN   273     120.595  45.685  57.328  1.00  0.00           H  
ATOM   4308  CA  GLN   273     119.994  47.552  58.221  1.00  0.00           C  
ATOM   4309  HA  GLN   273     119.919  47.411  59.299  1.00  0.00           H  
ATOM   4310  CB  GLN   273     121.494  47.965  57.915  1.00  0.00           C  
ATOM   4311  HB2 GLN   273     122.083  47.123  58.279  1.00  0.00           H  
ATOM   4312  HB3 GLN   273     121.643  48.024  56.837  1.00  0.00           H  
ATOM   4313  CG  GLN   273     121.936  49.202  58.649  1.00  0.00           C  
ATOM   4314  HG2 GLN   273     121.128  49.434  59.343  1.00  0.00           H  
ATOM   4315  HG3 GLN   273     122.841  49.041  59.234  1.00  0.00           H  
ATOM   4316  CD  GLN   273     122.043  50.398  57.696  1.00  0.00           C  
ATOM   4317  OE1 GLN   273     121.018  50.999  57.487  1.00  0.00           O  
ATOM   4318  NE2 GLN   273     123.229  50.781  57.215  1.00  0.00           N  
ATOM   4319 HE21 GLN   273     123.293  51.451  56.462  1.00  0.00           H  
ATOM   4320 HE22 GLN   273     124.070  50.415  57.638  1.00  0.00           H  
ATOM   4321  C   GLN   273     118.846  48.559  57.835  1.00  0.00           C  
ATOM   4322  O   GLN   273     118.379  49.248  58.738  1.00  0.00           O  
ATOM   4323  N   PRO   274     118.313  48.590  56.578  1.00  0.00           N  
ATOM   4324  CD  PRO   274     118.915  47.971  55.368  1.00  0.00           C  
ATOM   4325  HD2 PRO   274     118.189  47.326  54.873  1.00  0.00           H  
ATOM   4326  HD3 PRO   274     119.820  47.398  55.569  1.00  0.00           H  
ATOM   4327  CG  PRO   274     119.316  49.140  54.571  1.00  0.00           C  
ATOM   4328  HG2 PRO   274     119.163  48.943  53.510  1.00  0.00           H  
ATOM   4329  HG3 PRO   274     120.390  49.311  54.645  1.00  0.00           H  
ATOM   4330  CB  PRO   274     118.532  50.348  55.119  1.00  0.00           C  
ATOM   4331  HB2 PRO   274     118.005  50.833  54.298  1.00  0.00           H  
ATOM   4332  HB3 PRO   274     119.125  51.002  55.758  1.00  0.00           H  
ATOM   4333  CA  PRO   274     117.500  49.736  56.101  1.00  0.00           C  
ATOM   4334  HA  PRO   274     117.348  50.528  56.834  1.00  0.00           H  
ATOM   4335  C   PRO   274     116.156  49.274  55.471  1.00  0.00           C  
ATOM   4336  O   PRO   274     115.815  49.573  54.304  1.00  0.00           O  
ATOM   4337  N   PRO   275     115.186  48.790  56.305  1.00  0.00           N  
ATOM   4338  CD  PRO   275     115.209  48.715  57.775  1.00  0.00           C  
ATOM   4339  HD2 PRO   275     115.445  49.694  58.193  1.00  0.00           H  
ATOM   4340  HD3 PRO   275     115.978  47.998  58.062  1.00  0.00           H  
ATOM   4341  CG  PRO   275     113.812  48.347  58.223  1.00  0.00           C  
ATOM   4342  HG2 PRO   275     113.173  49.206  58.427  1.00  0.00           H  
ATOM   4343  HG3 PRO   275     113.925  47.614  59.021  1.00  0.00           H  
ATOM   4344  CB  PRO   275     113.295  47.582  57.022  1.00  0.00           C  
ATOM   4345  HB2 PRO   275     112.227  47.389  56.920  1.00  0.00           H  
ATOM   4346  HB3 PRO   275     113.812  46.623  57.060  1.00  0.00           H  
ATOM   4347  CA  PRO   275     113.878  48.279  55.846  1.00  0.00           C  
ATOM   4348  HA  PRO   275     114.172  47.677  54.985  1.00  0.00           H  
ATOM   4349  C   PRO   275     112.876  49.411  55.413  1.00  0.00           C  
ATOM   4350  O   PRO   275     112.696  50.422  56.095  1.00  0.00           O  
ATOM   4351  N   SER   276     112.286  49.203  54.235  1.00  0.00           N  
ATOM   4352  H   SER   276     112.384  48.268  53.867  1.00  0.00           H  
ATOM   4353  CA  SER   276     111.287  50.124  53.637  1.00  0.00           C  
ATOM   4354  HA  SER   276     111.785  51.092  53.593  1.00  0.00           H  
ATOM   4355  CB  SER   276     111.097  49.697  52.166  1.00  0.00           C  
ATOM   4356  HB2 SER   276     111.965  50.017  51.589  1.00  0.00           H  
ATOM   4357  HB3 SER   276     110.997  48.612  52.190  1.00  0.00           H  
ATOM   4358  OG  SER   276     109.993  50.313  51.621  1.00  0.00           O  
ATOM   4359  HG  SER   276     109.871  50.204  50.675  1.00  0.00           H  
ATOM   4360  C   SER   276     110.000  50.171  54.481  1.00  0.00           C  
ATOM   4361  O   SER   276     109.748  49.245  55.252  1.00  0.00           O  
ATOM   4362  N   ILE   277     109.263  51.315  54.372  1.00  0.00           N  
ATOM   4363  H   ILE   277     109.719  52.115  53.957  1.00  0.00           H  
ATOM   4364  CA  ILE   277     107.996  51.525  55.004  1.00  0.00           C  
ATOM   4365  HA  ILE   277     108.027  51.070  55.995  1.00  0.00           H  
ATOM   4366  CB  ILE   277     107.649  53.045  55.227  1.00  0.00           C  
ATOM   4367  HB  ILE   277     108.570  53.471  55.625  1.00  0.00           H  
ATOM   4368  CG2 ILE   277     107.528  53.843  53.934  1.00  0.00           C  
ATOM   4369 HG21 ILE   277     107.555  54.926  54.051  1.00  0.00           H  
ATOM   4370 HG22 ILE   277     108.395  53.587  53.325  1.00  0.00           H  
ATOM   4371 HG23 ILE   277     106.619  53.556  53.405  1.00  0.00           H  
ATOM   4372  CG1 ILE   277     106.404  53.334  56.083  1.00  0.00           C  
ATOM   4373 HG12 ILE   277     106.113  54.384  56.051  1.00  0.00           H  
ATOM   4374 HG13 ILE   277     105.611  52.751  55.615  1.00  0.00           H  
ATOM   4375  CD1 ILE   277     106.392  52.914  57.554  1.00  0.00           C  
ATOM   4376 HD11 ILE   277     105.377  53.079  57.913  1.00  0.00           H  
ATOM   4377 HD12 ILE   277     106.572  51.845  57.671  1.00  0.00           H  
ATOM   4378 HD13 ILE   277     107.143  53.325  58.229  1.00  0.00           H  
ATOM   4379  C   ILE   277     106.858  50.761  54.168  1.00  0.00           C  
ATOM   4380  O   ILE   277     105.822  50.397  54.703  1.00  0.00           O  
ATOM   4381  N   LEU   278     107.177  50.426  52.877  1.00  0.00           N  
ATOM   4382  H   LEU   278     108.093  50.698  52.551  1.00  0.00           H  
ATOM   4383  CA  LEU   278     106.315  49.702  51.939  1.00  0.00           C  
ATOM   4384  HA  LEU   278     106.916  49.519  51.049  1.00  0.00           H  
ATOM   4385  CB  LEU   278     105.665  48.419  52.532  1.00  0.00           C  
ATOM   4386  HB2 LEU   278     104.940  48.706  53.294  1.00  0.00           H  
ATOM   4387  HB3 LEU   278     105.073  47.987  51.724  1.00  0.00           H  
ATOM   4388  CG  LEU   278     106.668  47.309  52.995  1.00  0.00           C  
ATOM   4389  HG  LEU   278     107.371  47.744  53.705  1.00  0.00           H  
ATOM   4390  CD1 LEU   278     106.006  46.118  53.678  1.00  0.00           C  
ATOM   4391 HD11 LEU   278     105.409  46.572  54.469  1.00  0.00           H  
ATOM   4392 HD12 LEU   278     105.257  45.565  53.109  1.00  0.00           H  
ATOM   4393 HD13 LEU   278     106.847  45.569  54.101  1.00  0.00           H  
ATOM   4394  CD2 LEU   278     107.533  46.807  51.885  1.00  0.00           C  
ATOM   4395 HD21 LEU   278     107.815  47.664  51.273  1.00  0.00           H  
ATOM   4396 HD22 LEU   278     108.398  46.372  52.386  1.00  0.00           H  
ATOM   4397 HD23 LEU   278     106.973  46.083  51.294  1.00  0.00           H  
ATOM   4398  C   LEU   278     105.285  50.639  51.423  1.00  0.00           C  
ATOM   4399  O   LEU   278     105.406  51.140  50.341  1.00  0.00           O  
ATOM   4400  N   GLU   279     104.139  50.895  52.103  1.00  0.00           N  
ATOM   4401  H   GLU   279     103.950  50.676  53.071  1.00  0.00           H  
ATOM   4402  CA  GLU   279     103.105  51.856  51.552  1.00  0.00           C  
ATOM   4403  HA  GLU   279     103.115  51.688  50.475  1.00  0.00           H  
ATOM   4404  CB  GLU   279     101.686  51.418  51.941  1.00  0.00           C  
ATOM   4405  HB2 GLU   279     101.488  50.357  51.787  1.00  0.00           H  
ATOM   4406  HB3 GLU   279     101.493  51.736  52.965  1.00  0.00           H  
ATOM   4407  CG  GLU   279     100.615  52.215  51.088  1.00  0.00           C  
ATOM   4408  HG2 GLU   279      99.635  51.783  51.288  1.00  0.00           H  
ATOM   4409  HG3 GLU   279     100.556  53.243  51.445  1.00  0.00           H  
ATOM   4410  CD  GLU   279     100.876  52.151  49.571  1.00  0.00           C  
ATOM   4411  OE1 GLU   279     100.625  51.140  48.851  1.00  0.00           O  
ATOM   4412  OE2 GLU   279     101.355  53.146  48.956  1.00  0.00           O  
ATOM   4413  C   GLU   279     103.515  53.293  51.925  1.00  0.00           C  
ATOM   4414  O   GLU   279     103.895  53.502  53.103  1.00  0.00           O  
ATOM   4415  N   ILE   280     103.446  54.203  50.940  1.00  0.00           N  
ATOM   4416  H   ILE   280     103.066  53.926  50.047  1.00  0.00           H  
ATOM   4417  CA  ILE   280     103.721  55.610  51.134  1.00  0.00           C  
ATOM   4418  HA  ILE   280     103.389  55.866  52.140  1.00  0.00           H  
ATOM   4419  CB  ILE   280     105.198  55.916  50.815  1.00  0.00           C  
ATOM   4420  HB  ILE   280     105.716  55.288  51.539  1.00  0.00           H  
ATOM   4421  CG2 ILE   280     105.794  55.540  49.439  1.00  0.00           C  
ATOM   4422 HG21 ILE   280     105.361  56.148  48.644  1.00  0.00           H  
ATOM   4423 HG22 ILE   280     106.845  55.798  49.308  1.00  0.00           H  
ATOM   4424 HG23 ILE   280     105.556  54.509  49.180  1.00  0.00           H  
ATOM   4425  CG1 ILE   280     105.671  57.335  51.077  1.00  0.00           C  
ATOM   4426 HG12 ILE   280     106.730  57.423  50.835  1.00  0.00           H  
ATOM   4427 HG13 ILE   280     105.149  58.022  50.411  1.00  0.00           H  
ATOM   4428  CD1 ILE   280     105.664  57.732  52.568  1.00  0.00           C  
ATOM   4429 HD11 ILE   280     106.259  58.620  52.785  1.00  0.00           H  
ATOM   4430 HD12 ILE   280     104.676  57.822  53.018  1.00  0.00           H  
ATOM   4431 HD13 ILE   280     106.028  56.902  53.173  1.00  0.00           H  
ATOM   4432  C   ILE   280     102.782  56.411  50.202  1.00  0.00           C  
ATOM   4433  O   ILE   280     102.600  56.024  49.021  1.00  0.00           O  
ATOM   4434  N   ARG   281     102.428  57.618  50.655  1.00  0.00           N  
ATOM   4435  H   ARG   281     102.753  57.870  51.577  1.00  0.00           H  
ATOM   4436  CA  ARG   281     101.547  58.541  49.917  1.00  0.00           C  
ATOM   4437  HA  ARG   281     100.560  58.079  49.942  1.00  0.00           H  
ATOM   4438  CB  ARG   281     101.404  59.759  50.846  1.00  0.00           C  
ATOM   4439  HB2 ARG   281     101.229  59.425  51.869  1.00  0.00           H  
ATOM   4440  HB3 ARG   281     102.380  60.240  50.911  1.00  0.00           H  
ATOM   4441  CG  ARG   281     100.277  60.650  50.420  1.00  0.00           C  
ATOM   4442  HG2 ARG   281     100.659  61.134  49.522  1.00  0.00           H  
ATOM   4443  HG3 ARG   281      99.377  60.126  50.098  1.00  0.00           H  
ATOM   4444  CD  ARG   281      99.801  61.667  51.495  1.00  0.00           C  
ATOM   4445  HD2 ARG   281     100.661  62.167  51.941  1.00  0.00           H  
ATOM   4446  HD3 ARG   281      99.135  62.367  50.990  1.00  0.00           H  
ATOM   4447  NE  ARG   281      99.110  60.869  52.554  1.00  0.00           N  
ATOM   4448  HE  ARG   281      99.715  60.370  53.191  1.00  0.00           H  
ATOM   4449  CZ  ARG   281      97.813  60.830  52.759  1.00  0.00           C  
ATOM   4450  NH1 ARG   281      96.981  61.224  51.841  1.00  0.00           N  
ATOM   4451 HH11 ARG   281      97.349  61.325  50.906  1.00  0.00           H  
ATOM   4452 HH12 ARG   281      95.982  61.145  51.967  1.00  0.00           H  
ATOM   4453  NH2 ARG   281      97.314  60.175  53.697  1.00  0.00           N  
ATOM   4454 HH21 ARG   281      97.926  59.609  54.267  1.00  0.00           H  
ATOM   4455 HH22 ARG   281      96.347  59.925  53.847  1.00  0.00           H  
ATOM   4456  C   ARG   281     102.035  58.905  48.494  1.00  0.00           C  
ATOM   4457  O   ARG   281     103.201  59.229  48.309  1.00  0.00           O  
ATOM   4458  N   THR   282     101.176  58.684  47.469  1.00  0.00           N  
ATOM   4459  H   THR   282     100.233  58.347  47.601  1.00  0.00           H  
ATOM   4460  CA  THR   282     101.656  58.617  46.065  1.00  0.00           C  
ATOM   4461  HA  THR   282     102.529  57.975  46.179  1.00  0.00           H  
ATOM   4462  CB  THR   282     100.699  57.883  45.145  1.00  0.00           C  
ATOM   4463  HB  THR   282     100.293  57.021  45.674  1.00  0.00           H  
ATOM   4464  CG2 THR   282      99.534  58.707  44.636  1.00  0.00           C  
ATOM   4465 HG21 THR   282      99.865  59.599  44.105  1.00  0.00           H  
ATOM   4466 HG22 THR   282      98.923  58.025  44.043  1.00  0.00           H  
ATOM   4467 HG23 THR   282      99.003  59.100  45.502  1.00  0.00           H  
ATOM   4468  OG1 THR   282     101.429  57.468  44.013  1.00  0.00           O  
ATOM   4469  HG1 THR   282     102.156  56.980  44.405  1.00  0.00           H  
ATOM   4470  C   THR   282     102.138  59.949  45.426  1.00  0.00           C  
ATOM   4471  O   THR   282     101.856  61.023  46.022  1.00  0.00           O  
ATOM   4472  N   LYS   283     102.746  59.858  44.233  1.00  0.00           N  
ATOM   4473  H   LYS   283     102.694  58.951  43.790  1.00  0.00           H  
ATOM   4474  CA  LYS   283     103.747  60.813  43.688  1.00  0.00           C  
ATOM   4475  HA  LYS   283     104.385  61.129  44.513  1.00  0.00           H  
ATOM   4476  CB  LYS   283     104.521  60.061  42.661  1.00  0.00           C  
ATOM   4477  HB2 LYS   283     105.346  60.721  42.393  1.00  0.00           H  
ATOM   4478  HB3 LYS   283     104.987  59.183  43.107  1.00  0.00           H  
ATOM   4479  CG  LYS   283     103.701  59.570  41.431  1.00  0.00           C  
ATOM   4480  HG2 LYS   283     102.784  59.087  41.769  1.00  0.00           H  
ATOM   4481  HG3 LYS   283     103.506  60.437  40.800  1.00  0.00           H  
ATOM   4482  CD  LYS   283     104.542  58.585  40.599  1.00  0.00           C  
ATOM   4483  HD2 LYS   283     105.427  59.092  40.214  1.00  0.00           H  
ATOM   4484  HD3 LYS   283     104.733  57.676  41.170  1.00  0.00           H  
ATOM   4485  CE  LYS   283     103.799  58.019  39.338  1.00  0.00           C  
ATOM   4486  HE2 LYS   283     103.018  57.333  39.665  1.00  0.00           H  
ATOM   4487  HE3 LYS   283     103.301  58.862  38.860  1.00  0.00           H  
ATOM   4488  NZ  LYS   283     104.813  57.429  38.420  1.00  0.00           N  
ATOM   4489  HZ1 LYS   283     105.347  56.796  38.999  1.00  0.00           H  
ATOM   4490  HZ2 LYS   283     104.491  56.822  37.680  1.00  0.00           H  
ATOM   4491  HZ3 LYS   283     105.414  58.140  38.029  1.00  0.00           H  
ATOM   4492  C   LYS   283     103.164  62.127  43.058  1.00  0.00           C  
ATOM   4493  O   LYS   283     103.894  63.001  42.548  1.00  0.00           O  
ATOM   4494  N   ASN   284     101.823  62.210  43.134  1.00  0.00           N  
ATOM   4495  H   ASN   284     101.247  61.475  43.518  1.00  0.00           H  
ATOM   4496  CA  ASN   284     101.168  63.454  42.855  1.00  0.00           C  
ATOM   4497  HA  ASN   284     101.729  63.917  42.043  1.00  0.00           H  
ATOM   4498  CB  ASN   284      99.728  63.270  42.355  1.00  0.00           C  
ATOM   4499  HB2 ASN   284      99.516  64.264  41.961  1.00  0.00           H  
ATOM   4500  HB3 ASN   284      99.729  62.572  41.518  1.00  0.00           H  
ATOM   4501  CG  ASN   284      98.712  62.735  43.388  1.00  0.00           C  
ATOM   4502  OD1 ASN   284      98.983  61.976  44.307  1.00  0.00           O  
ATOM   4503  ND2 ASN   284      97.454  63.127  43.187  1.00  0.00           N  
ATOM   4504 HD21 ASN   284      96.805  62.877  43.919  1.00  0.00           H  
ATOM   4505 HD22 ASN   284      97.336  63.859  42.502  1.00  0.00           H  
ATOM   4506  C   ASN   284     101.188  64.429  44.079  1.00  0.00           C  
ATOM   4507  O   ASN   284     100.802  65.587  43.961  1.00  0.00           O  
ATOM   4508  N   PHE   285     101.622  63.995  45.278  1.00  0.00           N  
ATOM   4509  H   PHE   285     101.911  63.033  45.381  1.00  0.00           H  
ATOM   4510  CA  PHE   285     101.694  64.914  46.438  1.00  0.00           C  
ATOM   4511  HA  PHE   285     100.843  65.589  46.350  1.00  0.00           H  
ATOM   4512  CB  PHE   285     101.417  64.005  47.636  1.00  0.00           C  
ATOM   4513  HB2 PHE   285     100.573  63.360  47.394  1.00  0.00           H  
ATOM   4514  HB3 PHE   285     102.367  63.492  47.790  1.00  0.00           H  
ATOM   4515  CG  PHE   285     100.945  64.571  48.945  1.00  0.00           C  
ATOM   4516  CD1 PHE   285     101.946  64.868  49.908  1.00  0.00           C  
ATOM   4517  HD1 PHE   285     102.999  64.688  49.752  1.00  0.00           H  
ATOM   4518  CE1 PHE   285     101.517  65.450  51.138  1.00  0.00           C  
ATOM   4519  HE1 PHE   285     102.226  65.738  51.899  1.00  0.00           H  
ATOM   4520  CZ  PHE   285     100.157  65.683  51.356  1.00  0.00           C  
ATOM   4521  HZ  PHE   285      99.915  66.086  52.329  1.00  0.00           H  
ATOM   4522  CE2 PHE   285      99.164  65.360  50.398  1.00  0.00           C  
ATOM   4523  HE2 PHE   285      98.124  65.509  50.648  1.00  0.00           H  
ATOM   4524  CD2 PHE   285      99.550  64.787  49.212  1.00  0.00           C  
ATOM   4525  HD2 PHE   285      98.789  64.453  48.522  1.00  0.00           H  
ATOM   4526  C   PHE   285     103.045  65.703  46.525  1.00  0.00           C  
ATOM   4527  O   PHE   285     103.930  65.449  47.354  1.00  0.00           O  
ATOM   4528  N   ILE   286     103.261  66.498  45.491  1.00  0.00           N  
ATOM   4529  H   ILE   286     102.433  66.614  44.925  1.00  0.00           H  
ATOM   4530  CA  ILE   286     104.381  67.515  45.420  1.00  0.00           C  
ATOM   4531  HA  ILE   286     105.318  67.001  45.636  1.00  0.00           H  
ATOM   4532  CB  ILE   286     104.406  68.066  43.959  1.00  0.00           C  
ATOM   4533  HB  ILE   286     103.350  68.257  43.769  1.00  0.00           H  
ATOM   4534  CG2 ILE   286     105.098  69.514  43.860  1.00  0.00           C  
ATOM   4535 HG21 ILE   286     104.793  70.341  44.500  1.00  0.00           H  
ATOM   4536 HG22 ILE   286     106.175  69.362  43.933  1.00  0.00           H  
ATOM   4537 HG23 ILE   286     105.136  69.946  42.859  1.00  0.00           H  
ATOM   4538  CG1 ILE   286     104.925  67.148  42.920  1.00  0.00           C  
ATOM   4539 HG12 ILE   286     105.967  67.394  42.715  1.00  0.00           H  
ATOM   4540 HG13 ILE   286     104.796  66.135  43.301  1.00  0.00           H  
ATOM   4541  CD1 ILE   286     104.255  67.211  41.532  1.00  0.00           C  
ATOM   4542 HD11 ILE   286     103.174  67.070  41.527  1.00  0.00           H  
ATOM   4543 HD12 ILE   286     104.428  68.239  41.213  1.00  0.00           H  
ATOM   4544 HD13 ILE   286     104.724  66.437  40.926  1.00  0.00           H  
ATOM   4545  C   ILE   286     104.129  68.671  46.511  1.00  0.00           C  
ATOM   4546  O   ILE   286     103.003  69.105  46.762  1.00  0.00           O  
ATOM   4547  N   PHE   287     105.274  69.101  47.081  1.00  0.00           N  
ATOM   4548  H   PHE   287     106.125  68.590  46.897  1.00  0.00           H  
ATOM   4549  CA  PHE   287     105.339  69.947  48.177  1.00  0.00           C  
ATOM   4550  HA  PHE   287     104.396  70.483  48.283  1.00  0.00           H  
ATOM   4551  CB  PHE   287     105.251  69.110  49.450  1.00  0.00           C  
ATOM   4552  HB2 PHE   287     104.997  69.836  50.222  1.00  0.00           H  
ATOM   4553  HB3 PHE   287     104.362  68.499  49.294  1.00  0.00           H  
ATOM   4554  CG  PHE   287     106.300  68.251  49.824  1.00  0.00           C  
ATOM   4555  CD1 PHE   287     107.378  68.759  50.638  1.00  0.00           C  
ATOM   4556  HD1 PHE   287     107.616  69.796  50.825  1.00  0.00           H  
ATOM   4557  CE1 PHE   287     108.258  67.824  51.241  1.00  0.00           C  
ATOM   4558  HE1 PHE   287     109.099  68.217  51.794  1.00  0.00           H  
ATOM   4559  CZ  PHE   287     108.216  66.439  50.967  1.00  0.00           C  
ATOM   4560  HZ  PHE   287     108.832  65.644  51.361  1.00  0.00           H  
ATOM   4561  CE2 PHE   287     107.220  65.970  50.107  1.00  0.00           C  
ATOM   4562  HE2 PHE   287     107.208  64.990  49.652  1.00  0.00           H  
ATOM   4563  CD2 PHE   287     106.273  66.884  49.550  1.00  0.00           C  
ATOM   4564  HD2 PHE   287     105.555  66.522  48.829  1.00  0.00           H  
ATOM   4565  C   PHE   287     106.533  70.907  48.212  1.00  0.00           C  
ATOM   4566  O   PHE   287     107.604  70.445  47.864  1.00  0.00           O  
ATOM   4567  N   ARG   288     106.415  72.186  48.560  1.00  0.00           N  
ATOM   4568  H   ARG   288     105.504  72.552  48.796  1.00  0.00           H  
ATOM   4569  CA  ARG   288     107.473  73.241  48.567  1.00  0.00           C  
ATOM   4570  HA  ARG   288     108.161  72.963  47.768  1.00  0.00           H  
ATOM   4571  CB  ARG   288     106.889  74.593  48.117  1.00  0.00           C  
ATOM   4572  HB2 ARG   288     107.601  75.418  48.089  1.00  0.00           H  
ATOM   4573  HB3 ARG   288     106.510  74.569  47.096  1.00  0.00           H  
ATOM   4574  CG  ARG   288     105.704  75.030  48.946  1.00  0.00           C  
ATOM   4575  HG2 ARG   288     104.885  75.109  48.230  1.00  0.00           H  
ATOM   4576  HG3 ARG   288     105.452  74.324  49.736  1.00  0.00           H  
ATOM   4577  CD  ARG   288     105.794  76.344  49.711  1.00  0.00           C  
ATOM   4578  HD2 ARG   288     106.053  77.106  48.976  1.00  0.00           H  
ATOM   4579  HD3 ARG   288     104.867  76.514  50.259  1.00  0.00           H  
ATOM   4580  NE  ARG   288     106.821  76.376  50.783  1.00  0.00           N  
ATOM   4581  HE  ARG   288     107.757  76.296  50.412  1.00  0.00           H  
ATOM   4582  CZ  ARG   288     106.709  76.640  52.099  1.00  0.00           C  
ATOM   4583  NH1 ARG   288     105.579  76.833  52.698  1.00  0.00           N  
ATOM   4584 HH11 ARG   288     104.733  76.961  52.160  1.00  0.00           H  
ATOM   4585 HH12 ARG   288     105.552  77.085  53.676  1.00  0.00           H  
ATOM   4586  NH2 ARG   288     107.831  76.608  52.749  1.00  0.00           N  
ATOM   4587 HH21 ARG   288     108.750  76.668  52.336  1.00  0.00           H  
ATOM   4588 HH22 ARG   288     107.862  76.824  53.736  1.00  0.00           H  
ATOM   4589  C   ARG   288     108.293  73.366  49.863  1.00  0.00           C  
ATOM   4590  O   ARG   288     107.731  73.324  50.980  1.00  0.00           O  
ATOM   4591  N   THR   289     109.581  73.612  49.746  1.00  0.00           N  
ATOM   4592  H   THR   289     109.879  73.530  48.785  1.00  0.00           H  
ATOM   4593  CA  THR   289     110.572  73.571  50.847  1.00  0.00           C  
ATOM   4594  HA  THR   289     110.133  74.084  51.702  1.00  0.00           H  
ATOM   4595  CB  THR   289     110.786  72.092  51.261  1.00  0.00           C  
ATOM   4596  HB  THR   289     109.800  71.667  51.451  1.00  0.00           H  
ATOM   4597  CG2 THR   289     111.411  71.208  50.259  1.00  0.00           C  
ATOM   4598 HG21 THR   289     110.753  71.245  49.390  1.00  0.00           H  
ATOM   4599 HG22 THR   289     112.431  71.442  49.958  1.00  0.00           H  
ATOM   4600 HG23 THR   289     111.564  70.186  50.607  1.00  0.00           H  
ATOM   4601  OG1 THR   289     111.559  72.050  52.363  1.00  0.00           O  
ATOM   4602  HG1 THR   289     111.472  71.124  52.602  1.00  0.00           H  
ATOM   4603  C   THR   289     111.782  74.358  50.552  1.00  0.00           C  
ATOM   4604  O   THR   289     111.911  74.954  49.424  1.00  0.00           O  
ATOM   4605  N   LYS   290     112.754  74.574  51.493  1.00  0.00           N  
ATOM   4606  H   LYS   290     112.591  74.110  52.375  1.00  0.00           H  
ATOM   4607  CA  LYS   290     113.813  75.618  51.351  1.00  0.00           C  
ATOM   4608  HA  LYS   290     114.130  75.747  50.316  1.00  0.00           H  
ATOM   4609  CB  LYS   290     113.158  76.822  52.016  1.00  0.00           C  
ATOM   4610  HB2 LYS   290     112.342  77.189  51.394  1.00  0.00           H  
ATOM   4611  HB3 LYS   290     112.778  76.571  53.007  1.00  0.00           H  
ATOM   4612  CG  LYS   290     114.173  77.918  51.947  1.00  0.00           C  
ATOM   4613  HG2 LYS   290     114.942  77.755  52.702  1.00  0.00           H  
ATOM   4614  HG3 LYS   290     114.625  77.957  50.956  1.00  0.00           H  
ATOM   4615  CD  LYS   290     113.476  79.244  52.251  1.00  0.00           C  
ATOM   4616  HD2 LYS   290     112.909  79.502  51.357  1.00  0.00           H  
ATOM   4617  HD3 LYS   290     112.903  79.042  53.156  1.00  0.00           H  
ATOM   4618  CE  LYS   290     114.527  80.259  52.585  1.00  0.00           C  
ATOM   4619  HE2 LYS   290     115.234  79.896  53.332  1.00  0.00           H  
ATOM   4620  HE3 LYS   290     115.094  80.468  51.678  1.00  0.00           H  
ATOM   4621  NZ  LYS   290     113.915  81.475  53.147  1.00  0.00           N  
ATOM   4622  HZ1 LYS   290     114.234  81.514  54.105  1.00  0.00           H  
ATOM   4623  HZ2 LYS   290     114.197  82.344  52.717  1.00  0.00           H  
ATOM   4624  HZ3 LYS   290     112.906  81.461  53.103  1.00  0.00           H  
ATOM   4625  C   LYS   290     115.071  75.144  52.142  1.00  0.00           C  
ATOM   4626  O   LYS   290     114.913  74.706  53.263  1.00  0.00           O  
ATOM   4627  N   HIE   291     116.189  75.174  51.464  1.00  0.00           N  
ATOM   4628  H   HIE   291     116.171  75.604  50.550  1.00  0.00           H  
ATOM   4629  CA  HIE   291     117.355  74.432  51.847  1.00  0.00           C  
ATOM   4630  HA  HIE   291     117.198  74.160  52.891  1.00  0.00           H  
ATOM   4631  CB  HIE   291     117.467  73.185  50.908  1.00  0.00           C  
ATOM   4632  HB2 HIE   291     117.610  73.440  49.858  1.00  0.00           H  
ATOM   4633  HB3 HIE   291     118.286  72.543  51.231  1.00  0.00           H  
ATOM   4634  CG  HIE   291     116.392  72.128  51.038  1.00  0.00           C  
ATOM   4635  ND1 HIE   291     116.212  70.957  50.218  1.00  0.00           N  
ATOM   4636  CE1 HIE   291     115.587  70.050  50.955  1.00  0.00           C  
ATOM   4637  HE1 HIE   291     115.269  69.090  50.575  1.00  0.00           H  
ATOM   4638  NE2 HIE   291     115.261  70.529  52.134  1.00  0.00           N  
ATOM   4639  HE2 HIE   291     114.852  69.976  52.875  1.00  0.00           H  
ATOM   4640  CD2 HIE   291     115.757  71.799  52.163  1.00  0.00           C  
ATOM   4641  HD2 HIE   291     115.645  72.444  53.022  1.00  0.00           H  
ATOM   4642  C   HIE   291     118.699  75.209  51.832  1.00  0.00           C  
ATOM   4643  O   HIE   291     118.855  76.266  51.246  1.00  0.00           O  
ATOM   4644  N   LYS   292     119.763  74.563  52.397  1.00  0.00           N  
ATOM   4645  H   LYS   292     119.567  73.667  52.820  1.00  0.00           H  
ATOM   4646  CA  LYS   292     121.101  74.997  52.468  1.00  0.00           C  
ATOM   4647  HA  LYS   292     121.239  75.609  51.577  1.00  0.00           H  
ATOM   4648  CB  LYS   292     121.488  75.777  53.785  1.00  0.00           C  
ATOM   4649  HB2 LYS   292     121.349  75.096  54.625  1.00  0.00           H  
ATOM   4650  HB3 LYS   292     122.551  76.018  53.804  1.00  0.00           H  
ATOM   4651  CG  LYS   292     120.614  77.019  53.909  1.00  0.00           C  
ATOM   4652  HG2 LYS   292     120.673  77.656  53.026  1.00  0.00           H  
ATOM   4653  HG3 LYS   292     119.586  76.685  54.050  1.00  0.00           H  
ATOM   4654  CD  LYS   292     121.231  77.821  55.105  1.00  0.00           C  
ATOM   4655  HD2 LYS   292     120.816  77.495  56.058  1.00  0.00           H  
ATOM   4656  HD3 LYS   292     122.303  77.621  55.098  1.00  0.00           H  
ATOM   4657  CE  LYS   292     121.198  79.325  54.889  1.00  0.00           C  
ATOM   4658  HE2 LYS   292     121.495  79.633  53.887  1.00  0.00           H  
ATOM   4659  HE3 LYS   292     120.130  79.534  54.818  1.00  0.00           H  
ATOM   4660  NZ  LYS   292     121.838  80.177  55.960  1.00  0.00           N  
ATOM   4661  HZ1 LYS   292     121.424  80.015  56.867  1.00  0.00           H  
ATOM   4662  HZ2 LYS   292     122.817  79.966  56.094  1.00  0.00           H  
ATOM   4663  HZ3 LYS   292     121.794  81.078  55.506  1.00  0.00           H  
ATOM   4664  C   LYS   292     122.011  73.778  52.298  1.00  0.00           C  
ATOM   4665  O   LYS   292     121.556  72.898  51.635  1.00  0.00           O  
ATOM   4666  N   LEU   293     123.298  73.842  52.694  1.00  0.00           N  
ATOM   4667  H   LEU   293     123.627  74.691  53.132  1.00  0.00           H  
ATOM   4668  CA  LEU   293     124.117  72.599  52.880  1.00  0.00           C  
ATOM   4669  HA  LEU   293     123.751  71.724  52.343  1.00  0.00           H  
ATOM   4670  CB  LEU   293     125.487  72.935  52.262  1.00  0.00           C  
ATOM   4671  HB2 LEU   293     125.315  73.413  51.298  1.00  0.00           H  
ATOM   4672  HB3 LEU   293     126.101  73.618  52.849  1.00  0.00           H  
ATOM   4673  CG  LEU   293     126.270  71.676  52.046  1.00  0.00           C  
ATOM   4674  HG  LEU   293     126.448  71.301  53.054  1.00  0.00           H  
ATOM   4675  CD1 LEU   293     125.568  70.674  51.121  1.00  0.00           C  
ATOM   4676 HD11 LEU   293     125.386  71.113  50.140  1.00  0.00           H  
ATOM   4677 HD12 LEU   293     126.217  69.863  50.789  1.00  0.00           H  
ATOM   4678 HD13 LEU   293     124.591  70.336  51.467  1.00  0.00           H  
ATOM   4679  CD2 LEU   293     127.566  72.017  51.307  1.00  0.00           C  
ATOM   4680 HD21 LEU   293     128.204  71.153  51.123  1.00  0.00           H  
ATOM   4681 HD22 LEU   293     127.324  72.561  50.394  1.00  0.00           H  
ATOM   4682 HD23 LEU   293     128.115  72.758  51.889  1.00  0.00           H  
ATOM   4683  C   LEU   293     124.209  72.255  54.370  1.00  0.00           C  
ATOM   4684  O   LEU   293     124.229  71.031  54.613  1.00  0.00           O  
ATOM   4685  N   ASP   294     124.212  73.284  55.295  1.00  0.00           N  
ATOM   4686  H   ASP   294     124.350  74.242  55.008  1.00  0.00           H  
ATOM   4687  CA  ASP   294     123.586  73.147  56.711  1.00  0.00           C  
ATOM   4688  HA  ASP   294     124.346  72.709  57.359  1.00  0.00           H  
ATOM   4689  CB  ASP   294     123.360  74.645  57.131  1.00  0.00           C  
ATOM   4690  HB2 ASP   294     124.363  75.070  57.176  1.00  0.00           H  
ATOM   4691  HB3 ASP   294     122.802  75.131  56.330  1.00  0.00           H  
ATOM   4692  CG  ASP   294     122.479  74.942  58.456  1.00  0.00           C  
ATOM   4693  OD1 ASP   294     122.135  76.115  58.632  1.00  0.00           O  
ATOM   4694  OD2 ASP   294     122.281  74.040  59.316  1.00  0.00           O  
ATOM   4695  C   ASP   294     122.202  72.454  56.695  1.00  0.00           C  
ATOM   4696  O   ASP   294     121.341  72.847  55.915  1.00  0.00           O  
ATOM   4697  N   PHE   295     121.987  71.487  57.605  1.00  0.00           N  
ATOM   4698  H   PHE   295     122.691  71.386  58.322  1.00  0.00           H  
ATOM   4699  CA  PHE   295     120.769  70.672  57.681  1.00  0.00           C  
ATOM   4700  HA  PHE   295     120.378  70.465  56.685  1.00  0.00           H  
ATOM   4701  CB  PHE   295     121.186  69.239  58.007  1.00  0.00           C  
ATOM   4702  HB2 PHE   295     122.037  69.347  58.679  1.00  0.00           H  
ATOM   4703  HB3 PHE   295     120.432  68.727  58.605  1.00  0.00           H  
ATOM   4704  CG  PHE   295     121.678  68.372  56.814  1.00  0.00           C  
ATOM   4705  CD1 PHE   295     121.963  67.019  57.033  1.00  0.00           C  
ATOM   4706  HD1 PHE   295     121.899  66.608  58.030  1.00  0.00           H  
ATOM   4707  CE1 PHE   295     122.424  66.173  56.043  1.00  0.00           C  
ATOM   4708  HE1 PHE   295     122.578  65.138  56.310  1.00  0.00           H  
ATOM   4709  CZ  PHE   295     122.673  66.759  54.762  1.00  0.00           C  
ATOM   4710  HZ  PHE   295     122.928  66.155  53.904  1.00  0.00           H  
ATOM   4711  CE2 PHE   295     122.404  68.124  54.521  1.00  0.00           C  
ATOM   4712  HE2 PHE   295     122.596  68.565  53.554  1.00  0.00           H  
ATOM   4713  CD2 PHE   295     122.044  68.927  55.594  1.00  0.00           C  
ATOM   4714  HD2 PHE   295     121.900  69.984  55.425  1.00  0.00           H  
ATOM   4715  C   PHE   295     119.562  71.141  58.623  1.00  0.00           C  
ATOM   4716  O   PHE   295     118.577  70.410  58.813  1.00  0.00           O  
ATOM   4717  N   THR   296     119.613  72.450  58.973  1.00  0.00           N  
ATOM   4718  H   THR   296     120.429  72.995  58.732  1.00  0.00           H  
ATOM   4719  CA  THR   296     118.481  73.105  59.653  1.00  0.00           C  
ATOM   4720  HA  THR   296     118.335  72.620  60.619  1.00  0.00           H  
ATOM   4721  CB  THR   296     118.821  74.565  59.924  1.00  0.00           C  
ATOM   4722  HB  THR   296     119.018  75.047  58.967  1.00  0.00           H  
ATOM   4723  CG2 THR   296     117.646  75.388  60.613  1.00  0.00           C  
ATOM   4724 HG21 THR   296     117.915  76.439  60.513  1.00  0.00           H  
ATOM   4725 HG22 THR   296     116.708  75.196  60.092  1.00  0.00           H  
ATOM   4726 HG23 THR   296     117.589  75.219  61.689  1.00  0.00           H  
ATOM   4727  OG1 THR   296     119.939  74.710  60.680  1.00  0.00           O  
ATOM   4728  HG1 THR   296     120.618  74.700  60.001  1.00  0.00           H  
ATOM   4729  C   THR   296     117.200  72.896  58.773  1.00  0.00           C  
ATOM   4730  O   THR   296     117.199  73.082  57.531  1.00  0.00           O  
ATOM   4731  N   PRO   297     116.004  72.595  59.429  1.00  0.00           N  
ATOM   4732  CD  PRO   297     115.861  72.131  60.730  1.00  0.00           C  
ATOM   4733  HD2 PRO   297     116.541  72.559  61.466  1.00  0.00           H  
ATOM   4734  HD3 PRO   297     116.058  71.060  60.677  1.00  0.00           H  
ATOM   4735  CG  PRO   297     114.374  72.323  61.077  1.00  0.00           C  
ATOM   4736  HG2 PRO   297     114.346  73.303  61.553  1.00  0.00           H  
ATOM   4737  HG3 PRO   297     114.050  71.536  61.757  1.00  0.00           H  
ATOM   4738  CB  PRO   297     113.691  72.083  59.687  1.00  0.00           C  
ATOM   4739  HB2 PRO   297     112.681  72.491  59.714  1.00  0.00           H  
ATOM   4740  HB3 PRO   297     113.660  71.016  59.467  1.00  0.00           H  
ATOM   4741  CA  PRO   297     114.703  72.767  58.716  1.00  0.00           C  
ATOM   4742  HA  PRO   297     114.563  72.362  57.714  1.00  0.00           H  
ATOM   4743  C   PRO   297     114.376  74.180  58.579  1.00  0.00           C  
ATOM   4744  O   PRO   297     113.951  74.795  59.556  1.00  0.00           O  
ATOM   4745  N   ILE   298     114.607  74.785  57.377  1.00  0.00           N  
ATOM   4746  H   ILE   298     114.906  74.180  56.625  1.00  0.00           H  
ATOM   4747  CA  ILE   298     114.506  76.332  57.132  1.00  0.00           C  
ATOM   4748  HA  ILE   298     114.824  76.949  57.972  1.00  0.00           H  
ATOM   4749  CB  ILE   298     115.291  76.888  55.948  1.00  0.00           C  
ATOM   4750  HB  ILE   298     114.764  76.622  55.032  1.00  0.00           H  
ATOM   4751  CG2 ILE   298     115.488  78.406  56.039  1.00  0.00           C  
ATOM   4752 HG21 ILE   298     114.515  78.855  56.237  1.00  0.00           H  
ATOM   4753 HG22 ILE   298     116.116  78.688  56.884  1.00  0.00           H  
ATOM   4754 HG23 ILE   298     115.876  78.735  55.075  1.00  0.00           H  
ATOM   4755  CG1 ILE   298     116.644  76.133  55.760  1.00  0.00           C  
ATOM   4756 HG12 ILE   298     116.570  75.052  55.638  1.00  0.00           H  
ATOM   4757 HG13 ILE   298     117.008  76.595  54.842  1.00  0.00           H  
ATOM   4758  CD1 ILE   298     117.646  76.306  56.938  1.00  0.00           C  
ATOM   4759 HD11 ILE   298     118.655  75.931  56.764  1.00  0.00           H  
ATOM   4760 HD12 ILE   298     117.790  77.356  57.192  1.00  0.00           H  
ATOM   4761 HD13 ILE   298     117.182  75.801  57.785  1.00  0.00           H  
ATOM   4762  C   ILE   298     113.067  76.761  57.015  1.00  0.00           C  
ATOM   4763  O   ILE   298     112.626  77.634  57.739  1.00  0.00           O  
ATOM   4764  N   GLY   299     112.393  76.034  56.125  1.00  0.00           N  
ATOM   4765  H   GLY   299     112.749  75.249  55.597  1.00  0.00           H  
ATOM   4766  CA  GLY   299     110.977  76.269  55.840  1.00  0.00           C  
ATOM   4767  HA2 GLY   299     110.390  76.348  56.755  1.00  0.00           H  
ATOM   4768  HA3 GLY   299     110.841  77.251  55.385  1.00  0.00           H  
ATOM   4769  C   GLY   299     110.457  75.159  54.938  1.00  0.00           C  
ATOM   4770  O   GLY   299     111.163  74.782  53.972  1.00  0.00           O  
ATOM   4771  N   CYS   300     109.195  74.768  55.160  1.00  0.00           N  
ATOM   4772  H   CYS   300     108.571  75.035  55.908  1.00  0.00           H  
ATOM   4773  CA  CYS   300     108.490  73.806  54.369  1.00  0.00           C  
ATOM   4774  HA  CYS   300     108.895  74.120  53.407  1.00  0.00           H  
ATOM   4775  CB  CYS   300     108.998  72.385  54.769  1.00  0.00           C  
ATOM   4776  HB2 CYS   300     110.084  72.296  54.795  1.00  0.00           H  
ATOM   4777  HB3 CYS   300     108.568  72.109  55.732  1.00  0.00           H  
ATOM   4778  SG  CYS   300     108.211  71.132  53.610  1.00  0.00           S  
ATOM   4779  HG  CYS   300     106.919  71.162  53.949  1.00  0.00           H  
ATOM   4780  C   CYS   300     106.976  73.873  54.543  1.00  0.00           C  
ATOM   4781  O   CYS   300     106.589  74.212  55.680  1.00  0.00           O  
ATOM   4782  N   ASP   301     106.171  73.525  53.488  1.00  0.00           N  
ATOM   4783  H   ASP   301     106.644  73.311  52.622  1.00  0.00           H  
ATOM   4784  CA  ASP   301     104.745  73.308  53.671  1.00  0.00           C  
ATOM   4785  HA  ASP   301     104.247  74.189  54.076  1.00  0.00           H  
ATOM   4786  CB  ASP   301     104.060  73.058  52.360  1.00  0.00           C  
ATOM   4787  HB2 ASP   301     104.374  73.773  51.599  1.00  0.00           H  
ATOM   4788  HB3 ASP   301     104.316  72.053  52.026  1.00  0.00           H  
ATOM   4789  CG  ASP   301     102.530  73.077  52.436  1.00  0.00           C  
ATOM   4790  OD1 ASP   301     101.840  73.095  53.470  1.00  0.00           O  
ATOM   4791  OD2 ASP   301     101.980  73.013  51.250  1.00  0.00           O  
ATOM   4792  C   ASP   301     104.437  72.055  54.622  1.00  0.00           C  
ATOM   4793  O   ASP   301     105.164  71.042  54.537  1.00  0.00           O  
ATOM   4794  N   ALA   302     103.419  72.025  55.385  1.00  0.00           N  
ATOM   4795  H   ALA   302     102.709  72.738  55.296  1.00  0.00           H  
ATOM   4796  CA  ALA   302     103.085  70.885  56.275  1.00  0.00           C  
ATOM   4797  HA  ALA   302     103.739  70.795  57.142  1.00  0.00           H  
ATOM   4798  CB  ALA   302     101.666  71.205  56.864  1.00  0.00           C  
ATOM   4799  HB1 ALA   302     101.286  70.303  57.345  1.00  0.00           H  
ATOM   4800  HB2 ALA   302     101.777  71.993  57.608  1.00  0.00           H  
ATOM   4801  HB3 ALA   302     101.030  71.567  56.056  1.00  0.00           H  
ATOM   4802  C   ALA   302     102.988  69.467  55.654  1.00  0.00           C  
ATOM   4803  O   ALA   302     103.006  68.434  56.332  1.00  0.00           O  
ATOM   4804  N   LYS   303     102.774  69.491  54.316  1.00  0.00           N  
ATOM   4805  H   LYS   303     102.546  70.419  53.989  1.00  0.00           H  
ATOM   4806  CA  LYS   303     102.962  68.343  53.418  1.00  0.00           C  
ATOM   4807  HA  LYS   303     102.159  67.647  53.660  1.00  0.00           H  
ATOM   4808  CB  LYS   303     102.912  68.695  51.936  1.00  0.00           C  
ATOM   4809  HB2 LYS   303     103.732  69.370  51.693  1.00  0.00           H  
ATOM   4810  HB3 LYS   303     103.084  67.752  51.418  1.00  0.00           H  
ATOM   4811  CG  LYS   303     101.559  69.375  51.549  1.00  0.00           C  
ATOM   4812  HG2 LYS   303     100.750  68.813  52.016  1.00  0.00           H  
ATOM   4813  HG3 LYS   303     101.656  70.314  52.094  1.00  0.00           H  
ATOM   4814  CD  LYS   303     101.386  69.636  50.086  1.00  0.00           C  
ATOM   4815  HD2 LYS   303     102.149  70.320  49.717  1.00  0.00           H  
ATOM   4816  HD3 LYS   303     101.561  68.694  49.566  1.00  0.00           H  
ATOM   4817  CE  LYS   303      99.998  70.273  49.851  1.00  0.00           C  
ATOM   4818  HE2 LYS   303      99.706  70.473  48.820  1.00  0.00           H  
ATOM   4819  HE3 LYS   303      99.295  69.540  50.246  1.00  0.00           H  
ATOM   4820  NZ  LYS   303      99.741  71.467  50.700  1.00  0.00           N  
ATOM   4821  HZ1 LYS   303      99.600  71.275  51.681  1.00  0.00           H  
ATOM   4822  HZ2 LYS   303     100.452  72.184  50.675  1.00  0.00           H  
ATOM   4823  HZ3 LYS   303      98.887  71.898  50.374  1.00  0.00           H  
ATOM   4824  C   LYS   303     104.282  67.561  53.774  1.00  0.00           C  
ATOM   4825  O   LYS   303     104.277  66.343  53.743  1.00  0.00           O  
ATOM   4826  N   GLY   304     105.385  68.280  54.136  1.00  0.00           N  
ATOM   4827  H   GLY   304     105.254  69.281  54.101  1.00  0.00           H  
ATOM   4828  CA  GLY   304     106.673  67.640  54.477  1.00  0.00           C  
ATOM   4829  HA2 GLY   304     106.981  67.020  53.635  1.00  0.00           H  
ATOM   4830  HA3 GLY   304     107.381  68.446  54.667  1.00  0.00           H  
ATOM   4831  C   GLY   304     106.622  66.786  55.719  1.00  0.00           C  
ATOM   4832  O   GLY   304     106.777  65.561  55.684  1.00  0.00           O  
ATOM   4833  N   ARG   305     106.128  67.316  56.839  1.00  0.00           N  
ATOM   4834  H   ARG   305     106.086  68.318  56.955  1.00  0.00           H  
ATOM   4835  CA  ARG   305     105.801  66.419  58.014  1.00  0.00           C  
ATOM   4836  HA  ARG   305     106.687  65.833  58.260  1.00  0.00           H  
ATOM   4837  CB  ARG   305     105.581  67.242  59.237  1.00  0.00           C  
ATOM   4838  HB2 ARG   305     105.508  66.604  60.118  1.00  0.00           H  
ATOM   4839  HB3 ARG   305     106.362  67.964  59.477  1.00  0.00           H  
ATOM   4840  CG  ARG   305     104.236  68.028  59.191  1.00  0.00           C  
ATOM   4841  HG2 ARG   305     104.389  68.913  58.574  1.00  0.00           H  
ATOM   4842  HG3 ARG   305     103.465  67.481  58.648  1.00  0.00           H  
ATOM   4843  CD  ARG   305     103.653  68.300  60.576  1.00  0.00           C  
ATOM   4844  HD2 ARG   305     104.461  68.075  61.272  1.00  0.00           H  
ATOM   4845  HD3 ARG   305     103.546  69.384  60.571  1.00  0.00           H  
ATOM   4846  NE  ARG   305     102.455  67.504  60.960  1.00  0.00           N  
ATOM   4847  HE  ARG   305     102.206  66.747  60.339  1.00  0.00           H  
ATOM   4848  CZ  ARG   305     101.756  67.533  62.037  1.00  0.00           C  
ATOM   4849  NH1 ARG   305     101.672  68.563  62.872  1.00  0.00           N  
ATOM   4850 HH11 ARG   305     102.090  69.428  62.561  1.00  0.00           H  
ATOM   4851 HH12 ARG   305     101.280  68.492  63.800  1.00  0.00           H  
ATOM   4852  NH2 ARG   305     100.914  66.607  62.339  1.00  0.00           N  
ATOM   4853 HH21 ARG   305     101.157  65.704  61.956  1.00  0.00           H  
ATOM   4854 HH22 ARG   305     100.337  66.600  63.169  1.00  0.00           H  
ATOM   4855  C   ARG   305     104.776  65.356  57.707  1.00  0.00           C  
ATOM   4856  O   ARG   305     104.908  64.215  58.261  1.00  0.00           O  
ATOM   4857  N   ILE   306     103.727  65.515  56.962  1.00  0.00           N  
ATOM   4858  H   ILE   306     103.671  66.429  56.537  1.00  0.00           H  
ATOM   4859  CA  ILE   306     102.664  64.548  56.605  1.00  0.00           C  
ATOM   4860  HA  ILE   306     102.234  64.185  57.538  1.00  0.00           H  
ATOM   4861  CB  ILE   306     101.570  65.278  55.783  1.00  0.00           C  
ATOM   4862  HB  ILE   306     101.986  65.958  55.040  1.00  0.00           H  
ATOM   4863  CG2 ILE   306     100.634  64.302  55.145  1.00  0.00           C  
ATOM   4864 HG21 ILE   306      99.688  64.669  54.748  1.00  0.00           H  
ATOM   4865 HG22 ILE   306     101.208  63.842  54.341  1.00  0.00           H  
ATOM   4866 HG23 ILE   306     100.266  63.574  55.868  1.00  0.00           H  
ATOM   4867  CG1 ILE   306     100.827  66.214  56.770  1.00  0.00           C  
ATOM   4868 HG12 ILE   306     100.212  65.633  57.456  1.00  0.00           H  
ATOM   4869 HG13 ILE   306     101.505  66.935  57.227  1.00  0.00           H  
ATOM   4870  CD1 ILE   306      99.857  67.105  55.995  1.00  0.00           C  
ATOM   4871 HD11 ILE   306     100.410  67.560  55.173  1.00  0.00           H  
ATOM   4872 HD12 ILE   306      98.987  66.575  55.608  1.00  0.00           H  
ATOM   4873 HD13 ILE   306      99.535  67.927  56.635  1.00  0.00           H  
ATOM   4874  C   ILE   306     103.177  63.333  55.859  1.00  0.00           C  
ATOM   4875  O   ILE   306     102.885  62.172  56.249  1.00  0.00           O  
ATOM   4876  N   VAL   307     103.994  63.548  54.799  1.00  0.00           N  
ATOM   4877  H   VAL   307     104.177  64.488  54.477  1.00  0.00           H  
ATOM   4878  CA  VAL   307     104.627  62.460  54.077  1.00  0.00           C  
ATOM   4879  HA  VAL   307     103.862  61.870  53.574  1.00  0.00           H  
ATOM   4880  CB  VAL   307     105.697  63.072  53.168  1.00  0.00           C  
ATOM   4881  HB  VAL   307     106.321  63.769  53.727  1.00  0.00           H  
ATOM   4882  CG1 VAL   307     106.656  62.071  52.468  1.00  0.00           C  
ATOM   4883 HG11 VAL   307     107.303  61.517  53.149  1.00  0.00           H  
ATOM   4884 HG12 VAL   307     106.118  61.379  51.820  1.00  0.00           H  
ATOM   4885 HG13 VAL   307     107.400  62.686  51.963  1.00  0.00           H  
ATOM   4886  CG2 VAL   307     104.967  63.736  52.068  1.00  0.00           C  
ATOM   4887 HG21 VAL   307     105.667  64.307  51.458  1.00  0.00           H  
ATOM   4888 HG22 VAL   307     104.450  63.056  51.391  1.00  0.00           H  
ATOM   4889 HG23 VAL   307     104.343  64.525  52.487  1.00  0.00           H  
ATOM   4890  C   VAL   307     105.337  61.499  55.030  1.00  0.00           C  
ATOM   4891  O   VAL   307     105.239  60.268  54.849  1.00  0.00           O  
ATOM   4892  N   LEU   308     106.073  62.050  55.989  1.00  0.00           N  
ATOM   4893  H   LEU   308     106.102  63.059  56.012  1.00  0.00           H  
ATOM   4894  CA  LEU   308     106.810  61.261  57.012  1.00  0.00           C  
ATOM   4895  HA  LEU   308     107.094  60.339  56.505  1.00  0.00           H  
ATOM   4896  CB  LEU   308     108.021  62.017  57.509  1.00  0.00           C  
ATOM   4897  HB2 LEU   308     107.709  62.950  57.977  1.00  0.00           H  
ATOM   4898  HB3 LEU   308     108.605  61.454  58.237  1.00  0.00           H  
ATOM   4899  CG  LEU   308     108.870  62.339  56.289  1.00  0.00           C  
ATOM   4900  HG  LEU   308     108.327  62.986  55.600  1.00  0.00           H  
ATOM   4901  CD1 LEU   308     110.022  63.217  56.738  1.00  0.00           C  
ATOM   4902 HD11 LEU   308     110.784  62.683  57.306  1.00  0.00           H  
ATOM   4903 HD12 LEU   308     110.500  63.521  55.806  1.00  0.00           H  
ATOM   4904 HD13 LEU   308     109.710  64.109  57.281  1.00  0.00           H  
ATOM   4905  CD2 LEU   308     109.513  61.040  55.582  1.00  0.00           C  
ATOM   4906 HD21 LEU   308     110.350  61.468  55.031  1.00  0.00           H  
ATOM   4907 HD22 LEU   308     109.718  60.340  56.391  1.00  0.00           H  
ATOM   4908 HD23 LEU   308     108.775  60.459  55.028  1.00  0.00           H  
ATOM   4909  C   LEU   308     105.910  60.847  58.149  1.00  0.00           C  
ATOM   4910  O   LEU   308     106.370  60.031  58.909  1.00  0.00           O  
ATOM   4911  N   GLY   309     104.698  61.360  58.366  1.00  0.00           N  
ATOM   4912  H   GLY   309     104.500  62.119  57.730  1.00  0.00           H  
ATOM   4913  CA  GLY   309     103.723  60.974  59.392  1.00  0.00           C  
ATOM   4914  HA2 GLY   309     102.691  61.192  59.118  1.00  0.00           H  
ATOM   4915  HA3 GLY   309     103.862  59.905  59.549  1.00  0.00           H  
ATOM   4916  C   GLY   309     104.069  61.593  60.770  1.00  0.00           C  
ATOM   4917  O   GLY   309     103.379  61.341  61.788  1.00  0.00           O  
ATOM   4918  N   TYR   310     105.104  62.432  60.849  1.00  0.00           N  
ATOM   4919  H   TYR   310     105.484  62.741  59.965  1.00  0.00           H  
ATOM   4920  CA  TYR   310     105.517  63.130  62.088  1.00  0.00           C  
ATOM   4921  HA  TYR   310     105.613  62.369  62.863  1.00  0.00           H  
ATOM   4922  CB  TYR   310     106.844  63.800  61.813  1.00  0.00           C  
ATOM   4923  HB2 TYR   310     106.812  64.291  60.840  1.00  0.00           H  
ATOM   4924  HB3 TYR   310     107.074  64.657  62.446  1.00  0.00           H  
ATOM   4925  CG  TYR   310     108.070  62.877  61.789  1.00  0.00           C  
ATOM   4926  CD1 TYR   310     108.338  62.131  62.958  1.00  0.00           C  
ATOM   4927  HD1 TYR   310     107.756  62.265  63.857  1.00  0.00           H  
ATOM   4928  CE1 TYR   310     109.433  61.234  62.913  1.00  0.00           C  
ATOM   4929  HE1 TYR   310     109.732  60.622  63.751  1.00  0.00           H  
ATOM   4930  CZ  TYR   310     110.234  61.112  61.763  1.00  0.00           C  
ATOM   4931  OH  TYR   310     111.228  60.219  61.815  1.00  0.00           O  
ATOM   4932  HH  TYR   310     111.555  60.059  60.927  1.00  0.00           H  
ATOM   4933  CE2 TYR   310     109.985  61.938  60.640  1.00  0.00           C  
ATOM   4934  HE2 TYR   310     110.667  61.966  59.803  1.00  0.00           H  
ATOM   4935  CD2 TYR   310     108.903  62.880  60.691  1.00  0.00           C  
ATOM   4936  HD2 TYR   310     108.655  63.578  59.905  1.00  0.00           H  
ATOM   4937  C   TYR   310     104.487  64.167  62.695  1.00  0.00           C
[truncated: 2,660,297 more chars]
