# Supplementary material for: AhR diminishes the efficacy of chemotherapy via suppressing STING dependent type-I interferon in bladder cancer
Source: Nat Commun. 2023 Sep 5;14:5415. doi: 10.1038/s41467-023-41218-5 (PMC10480448; doi:10.1038/s41467-023-41218-5)
Supplement: Supplementary file 4 — Supplementary Data 1 [file 41467_2023_41218_MOESM4_ESM.zip › I-TASSER Results for AhR & initial and final configurations for molecular dynamics trajectories/Interaction of dimer STING with AhR in state without endogenous ligand (Kyn) binding/final structure_1.pdb]

CRYST1  171.214  180.258  113.558  90.00  90.00  90.00               1
ATOM      1  N   MET     1      60.282  84.096  94.722  1.00  0.00           N  
ATOM      2  H1  MET     1      61.015  84.443  95.325  1.00  0.00           H  
ATOM      3  H2  MET     1      60.537  83.230  94.270  1.00  0.00           H  
ATOM      4  H3  MET     1      59.466  83.988  95.308  1.00  0.00           H  
ATOM      5  CA  MET     1      59.984  85.040  93.622  1.00  0.00           C  
ATOM      6  HA  MET     1      58.994  84.782  93.246  1.00  0.00           H  
ATOM      7  CB  MET     1      59.905  86.499  94.143  1.00  0.00           C  
ATOM      8  HB2 MET     1      60.559  86.618  95.007  1.00  0.00           H  
ATOM      9  HB3 MET     1      60.241  87.241  93.419  1.00  0.00           H  
ATOM     10  CG  MET     1      58.567  86.816  94.673  1.00  0.00           C  
ATOM     11  HG2 MET     1      57.960  86.850  93.768  1.00  0.00           H  
ATOM     12  HG3 MET     1      58.290  85.946  95.268  1.00  0.00           H  
ATOM     13  SD  MET     1      58.192  88.273  95.620  1.00  0.00           S  
ATOM     14  CE  MET     1      58.815  89.554  94.436  1.00  0.00           C  
ATOM     15  HE1 MET     1      58.068  89.657  93.649  1.00  0.00           H  
ATOM     16  HE2 MET     1      58.927  90.529  94.910  1.00  0.00           H  
ATOM     17  HE3 MET     1      59.725  89.261  93.913  1.00  0.00           H  
ATOM     18  C   MET     1      61.116  84.836  92.605  1.00  0.00           C  
ATOM     19  O   MET     1      62.252  84.703  93.072  1.00  0.00           O  
ATOM     20  N   PRO     2      60.865  84.870  91.280  1.00  0.00           N  
ATOM     21  CD  PRO     2      59.565  84.934  90.651  1.00  0.00           C  
ATOM     22  HD2 PRO     2      59.005  85.735  91.133  1.00  0.00           H  
ATOM     23  HD3 PRO     2      59.035  84.022  90.924  1.00  0.00           H  
ATOM     24  CG  PRO     2      59.714  85.066  89.182  1.00  0.00           C  
ATOM     25  HG2 PRO     2      59.745  86.137  88.979  1.00  0.00           H  
ATOM     26  HG3 PRO     2      58.917  84.605  88.600  1.00  0.00           H  
ATOM     27  CB  PRO     2      61.052  84.346  88.950  1.00  0.00           C  
ATOM     28  HB2 PRO     2      61.495  84.648  88.002  1.00  0.00           H  
ATOM     29  HB3 PRO     2      60.813  83.282  88.956  1.00  0.00           H  
ATOM     30  CA  PRO     2      61.879  84.677  90.222  1.00  0.00           C  
ATOM     31  HA  PRO     2      62.458  83.804  90.521  1.00  0.00           H  
ATOM     32  C   PRO     2      62.659  85.910  90.108  1.00  0.00           C  
ATOM     33  O   PRO     2      62.444  86.666  89.143  1.00  0.00           O  
ATOM     34  N   HIE     3      63.615  86.081  91.052  1.00  0.00           N  
ATOM     35  H   HIE     3      63.877  85.405  91.755  1.00  0.00           H  
ATOM     36  CA  HIE     3      64.475  87.312  91.210  1.00  0.00           C  
ATOM     37  HA  HIE     3      63.769  88.142  91.184  1.00  0.00           H  
ATOM     38  CB  HIE     3      64.974  87.283  92.694  1.00  0.00           C  
ATOM     39  HB2 HIE     3      65.495  86.342  92.874  1.00  0.00           H  
ATOM     40  HB3 HIE     3      65.765  88.027  92.786  1.00  0.00           H  
ATOM     41  CG  HIE     3      63.937  87.534  93.806  1.00  0.00           C  
ATOM     42  ND1 HIE     3      63.307  88.744  94.100  1.00  0.00           N  
ATOM     43  CE1 HIE     3      62.642  88.529  95.251  1.00  0.00           C  
ATOM     44  HE1 HIE     3      61.877  89.149  95.695  1.00  0.00           H  
ATOM     45  NE2 HIE     3      62.908  87.264  95.695  1.00  0.00           N  
ATOM     46  HE2 HIE     3      62.620  86.887  96.587  1.00  0.00           H  
ATOM     47  CD2 HIE     3      63.698  86.597  94.807  1.00  0.00           C  
ATOM     48  HD2 HIE     3      64.294  85.709  94.961  1.00  0.00           H  
ATOM     49  C   HIE     3      65.605  87.473  90.121  1.00  0.00           C  
ATOM     50  O   HIE     3      66.049  86.538  89.492  1.00  0.00           O  
ATOM     51  N   SER     4      65.982  88.715  89.816  1.00  0.00           N  
ATOM     52  H   SER     4      65.552  89.499  90.287  1.00  0.00           H  
ATOM     53  CA  SER     4      66.972  89.069  88.845  1.00  0.00           C  
ATOM     54  HA  SER     4      66.948  88.533  87.896  1.00  0.00           H  
ATOM     55  CB  SER     4      66.998  90.621  88.580  1.00  0.00           C  
ATOM     56  HB2 SER     4      66.105  90.845  87.996  1.00  0.00           H  
ATOM     57  HB3 SER     4      66.949  91.147  89.534  1.00  0.00           H  
ATOM     58  OG  SER     4      68.068  91.159  87.768  1.00  0.00           O  
ATOM     59  HG  SER     4      67.646  91.947  87.418  1.00  0.00           H  
ATOM     60  C   SER     4      68.386  88.716  89.423  1.00  0.00           C  
ATOM     61  O   SER     4      68.553  88.582  90.606  1.00  0.00           O  
ATOM     62  N   SER     5      69.259  88.329  88.488  1.00  0.00           N  
ATOM     63  H   SER     5      68.886  88.276  87.551  1.00  0.00           H  
ATOM     64  CA  SER     5      70.613  87.683  88.772  1.00  0.00           C  
ATOM     65  HA  SER     5      70.906  87.977  89.779  1.00  0.00           H  
ATOM     66  CB  SER     5      70.505  86.165  88.716  1.00  0.00           C  
ATOM     67  HB2 SER     5      71.545  85.850  88.800  1.00  0.00           H  
ATOM     68  HB3 SER     5      69.840  85.779  89.489  1.00  0.00           H  
ATOM     69  OG  SER     5      69.995  85.852  87.501  1.00  0.00           O  
ATOM     70  HG  SER     5      69.952  84.895  87.435  1.00  0.00           H  
ATOM     71  C   SER     5      71.732  88.210  87.779  1.00  0.00           C  
ATOM     72  O   SER     5      72.819  88.249  88.224  1.00  0.00           O  
ATOM     73  N   LEU     6      71.451  88.651  86.527  1.00  0.00           N  
ATOM     74  H   LEU     6      70.475  88.844  86.351  1.00  0.00           H  
ATOM     75  CA  LEU     6      72.437  89.130  85.582  1.00  0.00           C  
ATOM     76  HA  LEU     6      73.264  88.421  85.552  1.00  0.00           H  
ATOM     77  CB  LEU     6      71.839  89.122  84.157  1.00  0.00           C  
ATOM     78  HB2 LEU     6      70.820  89.508  84.164  1.00  0.00           H  
ATOM     79  HB3 LEU     6      72.363  89.767  83.453  1.00  0.00           H  
ATOM     80  CG  LEU     6      71.751  87.658  83.551  1.00  0.00           C  
ATOM     81  HG  LEU     6      72.643  87.058  83.731  1.00  0.00           H  
ATOM     82  CD1 LEU     6      70.493  86.975  83.973  1.00  0.00           C  
ATOM     83 HD11 LEU     6      69.724  87.747  83.957  1.00  0.00           H  
ATOM     84 HD12 LEU     6      70.256  86.152  83.298  1.00  0.00           H  
ATOM     85 HD13 LEU     6      70.533  86.597  84.994  1.00  0.00           H  
ATOM     86  CD2 LEU     6      71.586  87.900  82.049  1.00  0.00           C  
ATOM     87 HD21 LEU     6      72.524  88.285  81.648  1.00  0.00           H  
ATOM     88 HD22 LEU     6      71.390  87.014  81.446  1.00  0.00           H  
ATOM     89 HD23 LEU     6      70.753  88.583  81.885  1.00  0.00           H  
ATOM     90  C   LEU     6      72.972  90.537  85.980  1.00  0.00           C  
ATOM     91  O   LEU     6      74.160  90.838  85.946  1.00  0.00           O  
ATOM     92  N   HIE     7      72.013  91.339  86.467  1.00  0.00           N  
ATOM     93  H   HIE     7      71.040  91.124  86.301  1.00  0.00           H  
ATOM     94  CA  HIE     7      72.215  92.441  87.406  1.00  0.00           C  
ATOM     95  HA  HIE     7      72.787  92.033  88.240  1.00  0.00           H  
ATOM     96  CB  HIE     7      73.007  93.450  86.570  1.00  0.00           C  
ATOM     97  HB2 HIE     7      73.972  93.090  86.212  1.00  0.00           H  
ATOM     98  HB3 HIE     7      72.432  93.697  85.678  1.00  0.00           H  
ATOM     99  CG  HIE     7      73.223  94.760  87.272  1.00  0.00           C  
ATOM    100  ND1 HIE     7      72.381  95.887  87.253  1.00  0.00           N  
ATOM    101  CE1 HIE     7      73.031  96.778  87.930  1.00  0.00           C  
ATOM    102  HE1 HIE     7      72.720  97.798  88.103  1.00  0.00           H  
ATOM    103  NE2 HIE     7      74.141  96.278  88.487  1.00  0.00           N  
ATOM    104  HE2 HIE     7      74.582  96.742  89.269  1.00  0.00           H  
ATOM    105  CD2 HIE     7      74.334  95.018  88.052  1.00  0.00           C  
ATOM    106  HD2 HIE     7      75.159  94.362  88.289  1.00  0.00           H  
ATOM    107  C   HIE     7      70.906  93.060  87.875  1.00  0.00           C  
ATOM    108  O   HIE     7      70.027  93.222  87.017  1.00  0.00           O  
ATOM    109  N   PRO     8      70.694  93.598  89.120  1.00  0.00           N  
ATOM    110  CD  PRO     8      71.678  93.509  90.162  1.00  0.00           C  
ATOM    111  HD2 PRO     8      72.254  94.432  90.226  1.00  0.00           H  
ATOM    112  HD3 PRO     8      72.369  92.687  89.973  1.00  0.00           H  
ATOM    113  CG  PRO     8      70.826  93.301  91.438  1.00  0.00           C  
ATOM    114  HG2 PRO     8      71.381  93.455  92.363  1.00  0.00           H  
ATOM    115  HG3 PRO     8      70.475  92.269  91.440  1.00  0.00           H  
ATOM    116  CB  PRO     8      69.537  94.087  91.137  1.00  0.00           C  
ATOM    117  HB2 PRO     8      69.694  95.132  91.404  1.00  0.00           H  
ATOM    118  HB3 PRO     8      68.652  93.805  91.706  1.00  0.00           H  
ATOM    119  CA  PRO     8      69.380  93.824  89.660  1.00  0.00           C  
ATOM    120  HA  PRO     8      68.784  92.933  89.461  1.00  0.00           H  
ATOM    121  C   PRO     8      68.670  95.023  89.071  1.00  0.00           C  
ATOM    122  O   PRO     8      67.459  95.097  89.256  1.00  0.00           O  
ATOM    123  N   SER     9      69.311  95.786  88.152  1.00  0.00           N  
ATOM    124  H   SER     9      70.309  95.732  88.007  1.00  0.00           H  
ATOM    125  CA  SER     9      68.686  96.679  87.181  1.00  0.00           C  
ATOM    126  HA  SER     9      67.996  97.223  87.826  1.00  0.00           H  
ATOM    127  CB  SER     9      69.711  97.708  86.701  1.00  0.00           C  
ATOM    128  HB2 SER     9      70.098  98.182  87.603  1.00  0.00           H  
ATOM    129  HB3 SER     9      70.563  97.294  86.161  1.00  0.00           H  
ATOM    130  OG  SER     9      69.088  98.644  85.819  1.00  0.00           O  
ATOM    131  HG  SER     9      68.278  98.948  86.234  1.00  0.00           H  
ATOM    132  C   SER     9      67.844  96.012  86.089  1.00  0.00           C  
ATOM    133  O   SER     9      66.918  96.661  85.587  1.00  0.00           O  
ATOM    134  N   ILE    10      68.187  94.775  85.644  1.00  0.00           N  
ATOM    135  H   ILE    10      68.840  94.349  86.284  1.00  0.00           H  
ATOM    136  CA  ILE    10      67.435  93.885  84.723  1.00  0.00           C  
ATOM    137  HA  ILE    10      67.278  94.561  83.883  1.00  0.00           H  
ATOM    138  CB  ILE    10      68.398  92.747  84.258  1.00  0.00           C  
ATOM    139  HB  ILE    10      68.720  92.167  85.124  1.00  0.00           H  
ATOM    140  CG2 ILE    10      67.771  91.713  83.328  1.00  0.00           C  
ATOM    141 HG21 ILE    10      67.561  92.268  82.413  1.00  0.00           H  
ATOM    142 HG22 ILE    10      68.450  90.923  83.009  1.00  0.00           H  
ATOM    143 HG23 ILE    10      66.817  91.317  83.674  1.00  0.00           H  
ATOM    144  CG1 ILE    10      69.713  93.325  83.652  1.00  0.00           C  
ATOM    145 HG12 ILE    10      69.432  94.081  82.919  1.00  0.00           H  
ATOM    146 HG13 ILE    10      70.121  93.909  84.477  1.00  0.00           H  
ATOM    147  CD1 ILE    10      70.745  92.373  83.209  1.00  0.00           C  
ATOM    148 HD11 ILE    10      70.487  91.790  82.325  1.00  0.00           H  
ATOM    149 HD12 ILE    10      71.658  92.941  83.034  1.00  0.00           H  
ATOM    150 HD13 ILE    10      71.012  91.728  84.046  1.00  0.00           H  
ATOM    151  C   ILE    10      66.067  93.423  85.361  1.00  0.00           C  
ATOM    152  O   ILE    10      66.156  92.920  86.499  1.00  0.00           O  
ATOM    153  N   PRO    11      64.957  93.474  84.625  1.00  0.00           N  
ATOM    154  CD  PRO    11      64.799  93.854  83.247  1.00  0.00           C  
ATOM    155  HD2 PRO    11      65.262  93.064  82.655  1.00  0.00           H  
ATOM    156  HD3 PRO    11      65.278  94.818  83.076  1.00  0.00           H  
ATOM    157  CG  PRO    11      63.331  93.960  82.883  1.00  0.00           C  
ATOM    158  HG2 PRO    11      63.074  93.204  82.141  1.00  0.00           H  
ATOM    159  HG3 PRO    11      63.063  94.912  82.424  1.00  0.00           H  
ATOM    160  CB  PRO    11      62.604  93.835  84.248  1.00  0.00           C  
ATOM    161  HB2 PRO    11      61.673  93.269  84.198  1.00  0.00           H  
ATOM    162  HB3 PRO    11      62.308  94.823  84.601  1.00  0.00           H  
ATOM    163  CA  PRO    11      63.584  93.132  85.128  1.00  0.00           C  
ATOM    164  HA  PRO    11      63.546  93.583  86.120  1.00  0.00           H  
ATOM    165  C   PRO    11      63.223  91.624  85.157  1.00  0.00           C  
ATOM    166  O   PRO    11      64.023  90.798  84.649  1.00  0.00           O  
ATOM    167  N   CYS    12      62.146  91.195  85.810  1.00  0.00           N  
ATOM    168  H   CYS    12      61.509  91.879  86.194  1.00  0.00           H  
ATOM    169  CA  CYS    12      61.778  89.801  86.011  1.00  0.00           C  
ATOM    170  HA  CYS    12      62.592  89.109  85.793  1.00  0.00           H  
ATOM    171  CB  CYS    12      61.467  89.735  87.536  1.00  0.00           C  
ATOM    172  HB2 CYS    12      60.685  90.437  87.827  1.00  0.00           H  
ATOM    173  HB3 CYS    12      61.092  88.746  87.802  1.00  0.00           H  
ATOM    174  SG  CYS    12      63.014  89.927  88.495  1.00  0.00           S  
ATOM    175  HG  CYS    12      62.410  90.140  89.667  1.00  0.00           H  
ATOM    176  C   CYS    12      60.541  89.348  85.171  1.00  0.00           C  
ATOM    177  O   CYS    12      59.706  90.206  84.817  1.00  0.00           O  
ATOM    178  N   PRO    13      60.283  88.033  85.001  1.00  0.00           N  
ATOM    179  CD  PRO    13      61.144  86.922  85.451  1.00  0.00           C  
ATOM    180  HD2 PRO    13      61.413  87.009  86.503  1.00  0.00           H  
ATOM    181  HD3 PRO    13      62.071  86.865  84.881  1.00  0.00           H  
ATOM    182  CG  PRO    13      60.267  85.691  85.282  1.00  0.00           C  
ATOM    183  HG2 PRO    13      59.927  85.354  86.261  1.00  0.00           H  
ATOM    184  HG3 PRO    13      60.921  84.906  84.903  1.00  0.00           H  
ATOM    185  CB  PRO    13      59.119  86.046  84.345  1.00  0.00           C  
ATOM    186  HB2 PRO    13      58.193  85.555  84.646  1.00  0.00           H  
ATOM    187  HB3 PRO    13      59.342  85.791  83.309  1.00  0.00           H  
ATOM    188  CA  PRO    13      58.991  87.583  84.399  1.00  0.00           C  
ATOM    189  HA  PRO    13      58.950  88.073  83.426  1.00  0.00           H  
ATOM    190  C   PRO    13      57.852  87.964  85.331  1.00  0.00           C  
ATOM    191  O   PRO    13      57.839  87.745  86.570  1.00  0.00           O  
ATOM    192  N   ARG    14      56.872  88.659  84.672  1.00  0.00           N  
ATOM    193  H   ARG    14      56.882  88.770  83.668  1.00  0.00           H  
ATOM    194  CA  ARG    14      55.703  89.157  85.271  1.00  0.00           C  
ATOM    195  HA  ARG    14      56.109  89.861  85.998  1.00  0.00           H  
ATOM    196  CB  ARG    14      54.845  89.882  84.200  1.00  0.00           C  
ATOM    197  HB2 ARG    14      54.886  89.262  83.304  1.00  0.00           H  
ATOM    198  HB3 ARG    14      53.846  90.107  84.574  1.00  0.00           H  
ATOM    199  CG  ARG    14      55.499  91.288  83.973  1.00  0.00           C  
ATOM    200  HG2 ARG    14      55.381  91.895  84.871  1.00  0.00           H  
ATOM    201  HG3 ARG    14      56.544  91.094  83.735  1.00  0.00           H  
ATOM    202  CD  ARG    14      54.874  91.917  82.796  1.00  0.00           C  
ATOM    203  HD2 ARG    14      55.168  91.492  81.836  1.00  0.00           H  
ATOM    204  HD3 ARG    14      53.804  91.713  82.829  1.00  0.00           H  
ATOM    205  NE  ARG    14      54.961  93.356  82.865  1.00  0.00           N  
ATOM    206  HE  ARG    14      54.238  93.880  83.339  1.00  0.00           H  
ATOM    207  CZ  ARG    14      55.896  94.149  82.405  1.00  0.00           C  
ATOM    208  NH1 ARG    14      56.914  93.714  81.702  1.00  0.00           N  
ATOM    209 HH11 ARG    14      56.922  92.752  81.393  1.00  0.00           H  
ATOM    210 HH12 ARG    14      57.578  94.412  81.400  1.00  0.00           H  
ATOM    211  NH2 ARG    14      55.871  95.452  82.673  1.00  0.00           N  
ATOM    212 HH21 ARG    14      55.210  95.792  83.357  1.00  0.00           H  
ATOM    213 HH22 ARG    14      56.515  96.073  82.203  1.00  0.00           H  
ATOM    214  C   ARG    14      54.891  88.041  85.961  1.00  0.00           C  
ATOM    215  O   ARG    14      54.764  86.943  85.447  1.00  0.00           O  
ATOM    216  N   GLY    15      54.390  88.410  87.156  1.00  0.00           N  
ATOM    217  H   GLY    15      54.874  89.113  87.697  1.00  0.00           H  
ATOM    218  CA  GLY    15      53.483  87.541  87.934  1.00  0.00           C  
ATOM    219  HA2 GLY    15      53.864  86.529  87.793  1.00  0.00           H  
ATOM    220  HA3 GLY    15      53.379  87.863  88.970  1.00  0.00           H  
ATOM    221  C   GLY    15      52.058  87.591  87.410  1.00  0.00           C  
ATOM    222  O   GLY    15      51.846  87.991  86.319  1.00  0.00           O  
ATOM    223  N   HIE    16      51.093  87.197  88.237  1.00  0.00           N  
ATOM    224  H   HIE    16      51.414  86.873  89.138  1.00  0.00           H  
ATOM    225  CA  HIE    16      49.631  87.084  87.968  1.00  0.00           C  
ATOM    226  HA  HIE    16      49.434  87.302  86.918  1.00  0.00           H  
ATOM    227  CB  HIE    16      49.230  85.635  88.253  1.00  0.00           C  
ATOM    228  HB2 HIE    16      49.719  85.364  89.188  1.00  0.00           H  
ATOM    229  HB3 HIE    16      48.150  85.559  88.383  1.00  0.00           H  
ATOM    230  CG  HIE    16      49.653  84.640  87.205  1.00  0.00           C  
ATOM    231  ND1 HIE    16      49.651  84.826  85.804  1.00  0.00           N  
ATOM    232  CE1 HIE    16      49.905  83.581  85.322  1.00  0.00           C  
ATOM    233  HE1 HIE    16      49.981  83.310  84.279  1.00  0.00           H  
ATOM    234  NE2 HIE    16      50.176  82.773  86.281  1.00  0.00           N  
ATOM    235  HE2 HIE    16      50.575  81.845  86.263  1.00  0.00           H  
ATOM    236  CD2 HIE    16      49.982  83.350  87.472  1.00  0.00           C  
ATOM    237  HD2 HIE    16      49.971  82.864  88.437  1.00  0.00           H  
ATOM    238  C   HIE    16      48.770  88.079  88.776  1.00  0.00           C  
ATOM    239  O   HIE    16      47.576  87.827  88.977  1.00  0.00           O  
ATOM    240  N   GLY    17      49.257  89.247  89.117  1.00  0.00           N  
ATOM    241  H   GLY    17      50.230  89.515  89.082  1.00  0.00           H  
ATOM    242  CA  GLY    17      48.606  90.227  89.877  1.00  0.00           C  
ATOM    243  HA2 GLY    17      48.132  89.726  90.722  1.00  0.00           H  
ATOM    244  HA3 GLY    17      49.277  91.009  90.234  1.00  0.00           H  
ATOM    245  C   GLY    17      47.404  90.967  89.298  1.00  0.00           C  
ATOM    246  O   GLY    17      46.507  91.561  90.004  1.00  0.00           O  
ATOM    247  N   ALA    18      47.299  90.890  87.956  1.00  0.00           N  
ATOM    248  H   ALA    18      48.022  90.508  87.363  1.00  0.00           H  
ATOM    249  CA  ALA    18      46.127  91.315  87.198  1.00  0.00           C  
ATOM    250  HA  ALA    18      45.988  92.391  87.307  1.00  0.00           H  
ATOM    251  CB  ALA    18      46.423  91.152  85.701  1.00  0.00           C  
ATOM    252  HB1 ALA    18      46.919  90.197  85.530  1.00  0.00           H  
ATOM    253  HB2 ALA    18      45.540  91.203  85.065  1.00  0.00           H  
ATOM    254  HB3 ALA    18      47.109  91.959  85.441  1.00  0.00           H  
ATOM    255  C   ALA    18      44.896  90.630  87.760  1.00  0.00           C  
ATOM    256  O   ALA    18      43.888  91.228  87.960  1.00  0.00           O  
ATOM    257  N   GLN    19      44.992  89.277  87.886  1.00  0.00           N  
ATOM    258  H   GLN    19      45.851  88.778  87.706  1.00  0.00           H  
ATOM    259  CA  GLN    19      43.880  88.341  88.375  1.00  0.00           C  
ATOM    260  HA  GLN    19      43.032  88.325  87.690  1.00  0.00           H  
ATOM    261  CB  GLN    19      44.364  86.907  88.469  1.00  0.00           C  
ATOM    262  HB2 GLN    19      45.293  86.895  89.040  1.00  0.00           H  
ATOM    263  HB3 GLN    19      43.628  86.382  89.078  1.00  0.00           H  
ATOM    264  CG  GLN    19      44.586  86.085  87.240  1.00  0.00           C  
ATOM    265  HG2 GLN    19      44.415  85.037  87.483  1.00  0.00           H  
ATOM    266  HG3 GLN    19      43.849  86.383  86.495  1.00  0.00           H  
ATOM    267  CD  GLN    19      45.994  86.168  86.606  1.00  0.00           C  
ATOM    268  OE1 GLN    19      46.579  87.228  86.584  1.00  0.00           O  
ATOM    269  NE2 GLN    19      46.461  84.991  86.148  1.00  0.00           N  
ATOM    270 HE21 GLN    19      47.311  85.009  85.603  1.00  0.00           H  
ATOM    271 HE22 GLN    19      45.855  84.208  85.948  1.00  0.00           H  
ATOM    272  C   GLN    19      43.451  88.832  89.788  1.00  0.00           C  
ATOM    273  O   GLN    19      42.290  88.831  90.104  1.00  0.00           O  
ATOM    274  N   LYS    20      44.431  89.155  90.654  1.00  0.00           N  
ATOM    275  H   LYS    20      45.358  89.160  90.253  1.00  0.00           H  
ATOM    276  CA  LYS    20      44.243  89.596  92.039  1.00  0.00           C  
ATOM    277  HA  LYS    20      43.681  88.769  92.472  1.00  0.00           H  
ATOM    278  CB  LYS    20      45.496  89.768  92.787  1.00  0.00           C  
ATOM    279  HB2 LYS    20      46.304  90.310  92.296  1.00  0.00           H  
ATOM    280  HB3 LYS    20      45.268  90.280  93.722  1.00  0.00           H  
ATOM    281  CG  LYS    20      45.970  88.380  93.329  1.00  0.00           C  
ATOM    282  HG2 LYS    20      45.213  88.127  94.072  1.00  0.00           H  
ATOM    283  HG3 LYS    20      46.044  87.667  92.508  1.00  0.00           H  
ATOM    284  CD  LYS    20      47.323  88.560  93.913  1.00  0.00           C  
ATOM    285  HD2 LYS    20      48.043  88.660  93.102  1.00  0.00           H  
ATOM    286  HD3 LYS    20      47.293  89.469  94.514  1.00  0.00           H  
ATOM    287  CE  LYS    20      47.635  87.463  94.889  1.00  0.00           C  
ATOM    288  HE2 LYS    20      46.882  87.415  95.676  1.00  0.00           H  
ATOM    289  HE3 LYS    20      47.786  86.569  94.284  1.00  0.00           H  
ATOM    290  NZ  LYS    20      48.936  87.707  95.616  1.00  0.00           N  
ATOM    291  HZ1 LYS    20      48.892  88.563  96.150  1.00  0.00           H  
ATOM    292  HZ2 LYS    20      49.121  86.965  96.275  1.00  0.00           H  
ATOM    293  HZ3 LYS    20      49.727  87.861  95.007  1.00  0.00           H  
ATOM    294  C   LYS    20      43.398  90.892  92.203  1.00  0.00           C  
ATOM    295  O   LYS    20      42.455  91.002  92.949  1.00  0.00           O  
ATOM    296  N   ALA    21      43.621  91.789  91.331  1.00  0.00           N  
ATOM    297  H   ALA    21      44.348  91.513  90.687  1.00  0.00           H  
ATOM    298  CA  ALA    21      43.023  93.061  91.289  1.00  0.00           C  
ATOM    299  HA  ALA    21      42.895  93.409  92.313  1.00  0.00           H  
ATOM    300  CB  ALA    21      43.862  94.053  90.406  1.00  0.00           C  
ATOM    301  HB1 ALA    21      43.956  93.555  89.441  1.00  0.00           H  
ATOM    302  HB2 ALA    21      43.299  94.982  90.324  1.00  0.00           H  
ATOM    303  HB3 ALA    21      44.823  94.197  90.900  1.00  0.00           H  
ATOM    304  C   ALA    21      41.575  92.914  90.792  1.00  0.00           C  
ATOM    305  O   ALA    21      40.701  93.582  91.379  1.00  0.00           O  
ATOM    306  N   ALA    22      41.357  92.153  89.769  1.00  0.00           N  
ATOM    307  H   ALA    22      42.145  91.756  89.278  1.00  0.00           H  
ATOM    308  CA  ALA    22      40.003  91.714  89.334  1.00  0.00           C  
ATOM    309  HA  ALA    22      39.455  92.594  88.999  1.00  0.00           H  
ATOM    310  CB  ALA    22      40.037  90.806  88.066  1.00  0.00           C  
ATOM    311  HB1 ALA    22      40.357  89.780  88.249  1.00  0.00           H  
ATOM    312  HB2 ALA    22      39.025  90.634  87.699  1.00  0.00           H  
ATOM    313  HB3 ALA    22      40.723  91.083  87.265  1.00  0.00           H  
ATOM    314  C   ALA    22      39.217  91.097  90.419  1.00  0.00           C  
ATOM    315  O   ALA    22      38.088  91.487  90.670  1.00  0.00           O  
ATOM    316  N   LEU    23      39.790  90.106  91.127  1.00  0.00           N  
ATOM    317  H   LEU    23      40.739  89.846  90.899  1.00  0.00           H  
ATOM    318  CA  LEU    23      39.099  89.469  92.299  1.00  0.00           C  
ATOM    319  HA  LEU    23      38.149  89.034  91.989  1.00  0.00           H  
ATOM    320  CB  LEU    23      40.017  88.248  92.775  1.00  0.00           C  
ATOM    321  HB2 LEU    23      39.973  87.502  91.982  1.00  0.00           H  
ATOM    322  HB3 LEU    23      41.023  88.665  92.827  1.00  0.00           H  
ATOM    323  CG  LEU    23      39.788  87.743  94.230  1.00  0.00           C  
ATOM    324  HG  LEU    23      39.854  88.572  94.935  1.00  0.00           H  
ATOM    325  CD1 LEU    23      38.359  87.152  94.371  1.00  0.00           C  
ATOM    326 HD11 LEU    23      37.749  87.960  94.775  1.00  0.00           H  
ATOM    327 HD12 LEU    23      38.039  86.761  93.405  1.00  0.00           H  
ATOM    328 HD13 LEU    23      38.387  86.371  95.131  1.00  0.00           H  
ATOM    329  CD2 LEU    23      40.878  86.725  94.677  1.00  0.00           C  
ATOM    330 HD21 LEU    23      41.830  87.230  94.840  1.00  0.00           H  
ATOM    331 HD22 LEU    23      40.592  86.230  95.605  1.00  0.00           H  
ATOM    332 HD23 LEU    23      40.977  86.035  93.839  1.00  0.00           H  
ATOM    333  C   LEU    23      38.774  90.398  93.416  1.00  0.00           C  
ATOM    334  O   LEU    23      37.643  90.389  93.915  1.00  0.00           O  
ATOM    335  N   VAL    24      39.700  91.320  93.837  1.00  0.00           N  
ATOM    336  H   VAL    24      40.601  91.308  93.380  1.00  0.00           H  
ATOM    337  CA  VAL    24      39.367  92.367  94.770  1.00  0.00           C  
ATOM    338  HA  VAL    24      38.869  91.907  95.624  1.00  0.00           H  
ATOM    339  CB  VAL    24      40.697  93.096  95.235  1.00  0.00           C  
ATOM    340  HB  VAL    24      41.346  93.328  94.390  1.00  0.00           H  
ATOM    341  CG1 VAL    24      40.394  94.367  96.087  1.00  0.00           C  
ATOM    342 HG11 VAL    24      39.645  94.177  96.855  1.00  0.00           H  
ATOM    343 HG12 VAL    24      41.348  94.779  96.415  1.00  0.00           H  
ATOM    344 HG13 VAL    24      40.095  95.227  95.488  1.00  0.00           H  
ATOM    345  CG2 VAL    24      41.609  92.283  96.240  1.00  0.00           C  
ATOM    346 HG21 VAL    24      42.562  92.797  96.364  1.00  0.00           H  
ATOM    347 HG22 VAL    24      41.105  92.189  97.202  1.00  0.00           H  
ATOM    348 HG23 VAL    24      41.832  91.281  95.872  1.00  0.00           H  
ATOM    349  C   VAL    24      38.384  93.306  94.258  1.00  0.00           C  
ATOM    350  O   VAL    24      37.492  93.700  94.989  1.00  0.00           O  
ATOM    351  N   LEU    25      38.435  93.676  92.981  1.00  0.00           N  
ATOM    352  H   LEU    25      39.138  93.290  92.368  1.00  0.00           H  
ATOM    353  CA  LEU    25      37.472  94.536  92.316  1.00  0.00           C  
ATOM    354  HA  LEU    25      37.442  95.480  92.861  1.00  0.00           H  
ATOM    355  CB  LEU    25      37.809  94.862  90.847  1.00  0.00           C  
ATOM    356  HB2 LEU    25      38.818  95.258  90.733  1.00  0.00           H  
ATOM    357  HB3 LEU    25      37.786  93.932  90.279  1.00  0.00           H  
ATOM    358  CG  LEU    25      36.768  95.882  90.284  1.00  0.00           C  
ATOM    359  HG  LEU    25      35.757  95.480  90.230  1.00  0.00           H  
ATOM    360  CD1 LEU    25      36.760  97.265  90.967  1.00  0.00           C  
ATOM    361 HD11 LEU    25      37.766  97.676  90.882  1.00  0.00           H  
ATOM    362 HD12 LEU    25      35.964  97.815  90.465  1.00  0.00           H  
ATOM    363 HD13 LEU    25      36.438  97.006  91.976  1.00  0.00           H  
ATOM    364  CD2 LEU    25      37.224  96.385  88.896  1.00  0.00           C  
ATOM    365 HD21 LEU    25      37.538  95.482  88.372  1.00  0.00           H  
ATOM    366 HD22 LEU    25      36.489  96.992  88.367  1.00  0.00           H  
ATOM    367 HD23 LEU    25      38.074  97.057  89.012  1.00  0.00           H  
ATOM    368  C   LEU    25      36.084  93.845  92.365  1.00  0.00           C  
ATOM    369  O   LEU    25      35.043  94.473  92.560  1.00  0.00           O  
ATOM    370  N   LEU    26      36.112  92.569  92.055  1.00  0.00           N  
ATOM    371  H   LEU    26      36.980  92.108  91.824  1.00  0.00           H  
ATOM    372  CA  LEU    26      34.930  91.682  92.142  1.00  0.00           C  
ATOM    373  HA  LEU    26      34.189  92.209  91.541  1.00  0.00           H  
ATOM    374  CB  LEU    26      35.208  90.361  91.343  1.00  0.00           C  
ATOM    375  HB2 LEU    26      35.307  90.664  90.300  1.00  0.00           H  
ATOM    376  HB3 LEU    26      36.171  89.972  91.672  1.00  0.00           H  
ATOM    377  CG  LEU    26      34.121  89.214  91.578  1.00  0.00           C  
ATOM    378  HG  LEU    26      33.202  89.740  91.840  1.00  0.00           H  
ATOM    379  CD1 LEU    26      33.888  88.329  90.357  1.00  0.00           C  
ATOM    380 HD11 LEU    26      34.805  87.761  90.198  1.00  0.00           H  
ATOM    381 HD12 LEU    26      33.087  87.654  90.659  1.00  0.00           H  
ATOM    382 HD13 LEU    26      33.603  88.879  89.461  1.00  0.00           H  
ATOM    383  CD2 LEU    26      34.628  88.285  92.722  1.00  0.00           C  
ATOM    384 HD21 LEU    26      34.632  88.835  93.663  1.00  0.00           H  
ATOM    385 HD22 LEU    26      34.025  87.384  92.836  1.00  0.00           H  
ATOM    386 HD23 LEU    26      35.665  87.982  92.580  1.00  0.00           H  
ATOM    387  C   LEU    26      34.349  91.595  93.582  1.00  0.00           C  
ATOM    388  O   LEU    26      33.141  91.919  93.811  1.00  0.00           O  
ATOM    389  N   SER    27      35.199  91.363  94.536  1.00  0.00           N  
ATOM    390  H   SER    27      36.141  91.177  94.223  1.00  0.00           H  
ATOM    391  CA  SER    27      34.809  91.462  95.921  1.00  0.00           C  
ATOM    392  HA  SER    27      34.058  90.696  96.112  1.00  0.00           H  
ATOM    393  CB  SER    27      36.036  91.168  96.830  1.00  0.00           C  
ATOM    394  HB2 SER    27      35.816  90.591  97.729  1.00  0.00           H  
ATOM    395  HB3 SER    27      36.834  90.634  96.316  1.00  0.00           H  
ATOM    396  OG  SER    27      36.616  92.375  97.328  1.00  0.00           O  
ATOM    397  HG  SER    27      36.925  92.878  96.571  1.00  0.00           H  
ATOM    398  C   SER    27      34.143  92.826  96.314  1.00  0.00           C  
ATOM    399  O   SER    27      33.159  92.804  97.072  1.00  0.00           O  
ATOM    400  N   ALA    28      34.464  93.973  95.721  1.00  0.00           N  
ATOM    401  H   ALA    28      35.109  93.852  94.953  1.00  0.00           H  
ATOM    402  CA  ALA    28      33.918  95.282  96.040  1.00  0.00           C  
ATOM    403  HA  ALA    28      33.643  95.345  97.093  1.00  0.00           H  
ATOM    404  CB  ALA    28      35.017  96.331  95.762  1.00  0.00           C  
ATOM    405  HB1 ALA    28      34.647  97.301  96.093  1.00  0.00           H  
ATOM    406  HB2 ALA    28      35.931  96.232  96.348  1.00  0.00           H  
ATOM    407  HB3 ALA    28      35.293  96.316  94.707  1.00  0.00           H  
ATOM    408  C   ALA    28      32.665  95.626  95.279  1.00  0.00           C  
ATOM    409  O   ALA    28      31.800  96.346  95.859  1.00  0.00           O  
ATOM    410  N   CYS    29      32.590  95.161  94.020  1.00  0.00           N  
ATOM    411  H   CYS    29      33.304  94.670  93.500  1.00  0.00           H  
ATOM    412  CA  CYS    29      31.243  95.070  93.353  1.00  0.00           C  
ATOM    413  HA  CYS    29      30.931  96.112  93.288  1.00  0.00           H  
ATOM    414  CB  CYS    29      31.293  94.530  91.958  1.00  0.00           C  
ATOM    415  HB2 CYS    29      31.778  93.555  92.000  1.00  0.00           H  
ATOM    416  HB3 CYS    29      30.281  94.398  91.576  1.00  0.00           H  
ATOM    417  SG  CYS    29      32.235  95.602  90.940  1.00  0.00           S  
ATOM    418  HG  CYS    29      31.254  96.507  90.870  1.00  0.00           H  
ATOM    419  C   CYS    29      30.300  94.222  94.244  1.00  0.00           C  
ATOM    420  O   CYS    29      29.092  94.493  94.541  1.00  0.00           O  
ATOM    421  N   LEU    30      30.737  93.028  94.672  1.00  0.00           N  
ATOM    422  H   LEU    30      31.576  92.612  94.294  1.00  0.00           H  
ATOM    423  CA  LEU    30      29.905  92.118  95.501  1.00  0.00           C  
ATOM    424  HA  LEU    30      28.949  91.870  95.039  1.00  0.00           H  
ATOM    425  CB  LEU    30      30.673  90.802  95.675  1.00  0.00           C  
ATOM    426  HB2 LEU    30      31.755  90.930  95.640  1.00  0.00           H  
ATOM    427  HB3 LEU    30      30.411  90.395  96.651  1.00  0.00           H  
ATOM    428  CG  LEU    30      30.427  89.802  94.588  1.00  0.00           C  
ATOM    429  HG  LEU    30      30.605  90.325  93.648  1.00  0.00           H  
ATOM    430  CD1 LEU    30      31.398  88.607  94.680  1.00  0.00           C  
ATOM    431 HD11 LEU    30      31.637  88.290  95.695  1.00  0.00           H  
ATOM    432 HD12 LEU    30      31.138  87.838  93.953  1.00  0.00           H  
ATOM    433 HD13 LEU    30      32.382  88.978  94.393  1.00  0.00           H  
ATOM    434  CD2 LEU    30      28.969  89.289  94.662  1.00  0.00           C  
ATOM    435 HD21 LEU    30      28.210  90.065  94.768  1.00  0.00           H  
ATOM    436 HD22 LEU    30      28.699  88.755  93.751  1.00  0.00           H  
ATOM    437 HD23 LEU    30      28.964  88.645  95.541  1.00  0.00           H  
ATOM    438  C   LEU    30      29.433  92.680  96.812  1.00  0.00           C  
ATOM    439  O   LEU    30      28.250  92.702  97.138  1.00  0.00           O  
ATOM    440  N   VAL    31      30.295  93.459  97.427  1.00  0.00           N  
ATOM    441  H   VAL    31      31.254  93.342  97.132  1.00  0.00           H  
ATOM    442  CA  VAL    31      29.915  94.389  98.538  1.00  0.00           C  
ATOM    443  HA  VAL    31      29.362  93.791  99.262  1.00  0.00           H  
ATOM    444  CB  VAL    31      31.100  95.014  99.221  1.00  0.00           C  
ATOM    445  HB  VAL    31      31.931  95.173  98.533  1.00  0.00           H  
ATOM    446  CG1 VAL    31      30.875  96.288 100.058  1.00  0.00           C  
ATOM    447 HG11 VAL    31      30.258  96.060 100.928  1.00  0.00           H  
ATOM    448 HG12 VAL    31      31.818  96.702 100.414  1.00  0.00           H  
ATOM    449 HG13 VAL    31      30.472  97.028  99.366  1.00  0.00           H  
ATOM    450  CG2 VAL    31      31.747  93.987 100.091  1.00  0.00           C  
ATOM    451 HG21 VAL    31      32.091  93.127  99.517  1.00  0.00           H  
ATOM    452 HG22 VAL    31      32.637  94.329 100.620  1.00  0.00           H  
ATOM    453 HG23 VAL    31      31.056  93.650 100.864  1.00  0.00           H  
ATOM    454  C   VAL    31      28.893  95.468  98.018  1.00  0.00           C  
ATOM    455  O   VAL    31      27.939  95.703  98.816  1.00  0.00           O  
ATOM    456  N   THR    32      29.146  96.153  96.930  1.00  0.00           N  
ATOM    457  H   THR    32      30.054  96.121  96.487  1.00  0.00           H  
ATOM    458  CA  THR    32      28.306  97.242  96.446  1.00  0.00           C  
ATOM    459  HA  THR    32      28.293  97.992  97.237  1.00  0.00           H  
ATOM    460  CB  THR    32      28.875  97.915  95.150  1.00  0.00           C  
ATOM    461  HB  THR    32      29.152  97.069  94.520  1.00  0.00           H  
ATOM    462  CG2 THR    32      28.015  98.897  94.424  1.00  0.00           C  
ATOM    463 HG21 THR    32      27.774  99.644  95.181  1.00  0.00           H  
ATOM    464 HG22 THR    32      28.643  99.392  93.683  1.00  0.00           H  
ATOM    465 HG23 THR    32      27.198  98.399  93.902  1.00  0.00           H  
ATOM    466  OG1 THR    32      30.088  98.638  95.568  1.00  0.00           O  
ATOM    467  HG1 THR    32      30.767  97.972  95.698  1.00  0.00           H  
ATOM    468  C   THR    32      26.844  96.929  96.181  1.00  0.00           C  
ATOM    469  O   THR    32      25.921  97.535  96.750  1.00  0.00           O  
ATOM    470  N   LEU    33      26.588  95.801  95.492  1.00  0.00           N  
ATOM    471  H   LEU    33      27.326  95.251  95.075  1.00  0.00           H  
ATOM    472  CA  LEU    33      25.260  95.247  95.260  1.00  0.00           C  
ATOM    473  HA  LEU    33      24.623  96.030  94.849  1.00  0.00           H  
ATOM    474  CB  LEU    33      25.328  94.086  94.248  1.00  0.00           C  
ATOM    475  HB2 LEU    33      26.012  93.350  94.672  1.00  0.00           H  
ATOM    476  HB3 LEU    33      24.344  93.622  94.309  1.00  0.00           H  
ATOM    477  CG  LEU    33      25.729  94.439  92.788  1.00  0.00           C  
ATOM    478  HG  LEU    33      26.577  95.111  92.920  1.00  0.00           H  
ATOM    479  CD1 LEU    33      26.193  93.246  92.023  1.00  0.00           C  
ATOM    480 HD11 LEU    33      25.379  92.524  92.098  1.00  0.00           H  
ATOM    481 HD12 LEU    33      26.387  93.611  91.015  1.00  0.00           H  
ATOM    482 HD13 LEU    33      27.087  92.889  92.534  1.00  0.00           H  
ATOM    483  CD2 LEU    33      24.552  95.195  92.081  1.00  0.00           C  
ATOM    484 HD21 LEU    33      23.695  94.529  91.987  1.00  0.00           H  
ATOM    485 HD22 LEU    33      24.312  95.988  92.790  1.00  0.00           H  
ATOM    486 HD23 LEU    33      24.865  95.606  91.122  1.00  0.00           H  
ATOM    487  C   LEU    33      24.630  94.802  96.574  1.00  0.00           C  
ATOM    488  O   LEU    33      23.414  94.922  96.635  1.00  0.00           O  
ATOM    489  N   TRP    34      25.340  94.221  97.504  1.00  0.00           N  
ATOM    490  H   TRP    34      26.346  94.217  97.425  1.00  0.00           H  
ATOM    491  CA  TRP    34      24.819  93.900  98.865  1.00  0.00           C  
ATOM    492  HA  TRP    34      24.015  93.169  98.779  1.00  0.00           H  
ATOM    493  CB  TRP    34      25.892  93.216  99.721  1.00  0.00           C  
ATOM    494  HB2 TRP    34      26.408  92.552  99.027  1.00  0.00           H  
ATOM    495  HB3 TRP    34      26.535  93.991 100.138  1.00  0.00           H  
ATOM    496  CG  TRP    34      25.446  92.355 100.862  1.00  0.00           C  
ATOM    497  CD1 TRP    34      24.224  91.919 101.263  1.00  0.00           C  
ATOM    498  HD1 TRP    34      23.219  92.089 100.907  1.00  0.00           H  
ATOM    499  NE1 TRP    34      24.328  91.169 102.444  1.00  0.00           N  
ATOM    500  HE1 TRP    34      23.506  90.971 102.997  1.00  0.00           H  
ATOM    501  CE2 TRP    34      25.677  91.089 102.924  1.00  0.00           C  
ATOM    502  CZ2 TRP    34      26.397  90.495 103.980  1.00  0.00           C  
ATOM    503  HZ2 TRP    34      25.806  89.947 104.699  1.00  0.00           H  
ATOM    504  CH2 TRP    34      27.789  90.702 104.050  1.00  0.00           C  
ATOM    505  HH2 TRP    34      28.353  90.248 104.851  1.00  0.00           H  
ATOM    506  CZ3 TRP    34      28.459  91.392 103.065  1.00  0.00           C  
ATOM    507  HZ3 TRP    34      29.529  91.498 103.165  1.00  0.00           H  
ATOM    508  CE3 TRP    34      27.772  91.825 101.894  1.00  0.00           C  
ATOM    509  HE3 TRP    34      28.346  92.349 101.144  1.00  0.00           H  
ATOM    510  CD2 TRP    34      26.357  91.769 101.869  1.00  0.00           C  
ATOM    511  C   TRP    34      24.474  95.203  99.652  1.00  0.00           C  
ATOM    512  O   TRP    34      23.583  95.164 100.469  1.00  0.00           O  
ATOM    513  N   GLY    35      25.182  96.274  99.340  1.00  0.00           N  
ATOM    514  H   GLY    35      26.036  96.095  98.832  1.00  0.00           H  
ATOM    515  CA  GLY    35      24.996  97.572  99.990  1.00  0.00           C  
ATOM    516  HA2 GLY    35      24.905  97.343 101.052  1.00  0.00           H  
ATOM    517  HA3 GLY    35      25.927  98.137  99.943  1.00  0.00           H  
ATOM    518  C   GLY    35      23.755  98.394  99.615  1.00  0.00           C  
ATOM    519  O   GLY    35      22.944  98.896 100.408  1.00  0.00           O  
ATOM    520  N   LEU    36      23.521  98.393  98.304  1.00  0.00           N  
ATOM    521  H   LEU    36      24.225  97.942  97.738  1.00  0.00           H  
ATOM    522  CA  LEU    36      22.270  98.643  97.557  1.00  0.00           C  
ATOM    523  HA  LEU    36      21.895  99.646  97.756  1.00  0.00           H  
ATOM    524  CB  LEU    36      22.684  98.459  96.030  1.00  0.00           C  
ATOM    525  HB2 LEU    36      23.353  97.601  95.969  1.00  0.00           H  
ATOM    526  HB3 LEU    36      21.708  98.219  95.609  1.00  0.00           H  
ATOM    527  CG  LEU    36      23.178  99.634  95.221  1.00  0.00           C  
ATOM    528  HG  LEU    36      24.104 100.086  95.578  1.00  0.00           H  
ATOM    529  CD1 LEU    36      23.263  99.260  93.744  1.00  0.00           C  
ATOM    530 HD11 LEU    36      22.284  98.958  93.369  1.00  0.00           H  
ATOM    531 HD12 LEU    36      23.637 100.045  93.088  1.00  0.00           H  
ATOM    532 HD13 LEU    36      23.907  98.382  93.700  1.00  0.00           H  
ATOM    533  CD2 LEU    36      22.128 100.777  95.068  1.00  0.00           C  
ATOM    534 HD21 LEU    36      21.977 101.391  95.956  1.00  0.00           H  
ATOM    535 HD22 LEU    36      22.399 101.471  94.273  1.00  0.00           H  
ATOM    536 HD23 LEU    36      21.178 100.323  94.785  1.00  0.00           H  
ATOM    537  C   LEU    36      21.136  97.668  97.955  1.00  0.00           C  
ATOM    538  O   LEU    36      19.987  98.118  98.030  1.00  0.00           O  
ATOM    539  N   GLY    37      21.470  96.389  98.247  1.00  0.00           N  
ATOM    540  H   GLY    37      22.429  96.105  98.107  1.00  0.00           H  
ATOM    541  CA  GLY    37      20.487  95.405  98.619  1.00  0.00           C  
ATOM    542  HA2 GLY    37      20.859  94.531  99.153  1.00  0.00           H  
ATOM    543  HA3 GLY    37      19.755  95.851  99.292  1.00  0.00           H  
ATOM    544  C   GLY    37      19.650  95.000  97.381  1.00  0.00           C  
ATOM    545  O   GLY    37      18.428  94.750  97.488  1.00  0.00           O  
ATOM    546  N   GLU    38      20.334  94.935  96.199  1.00  0.00           N  
ATOM    547  H   GLU    38      21.341  95.009  96.228  1.00  0.00           H  
ATOM    548  CA  GLU    38      19.687  94.525  94.901  1.00  0.00           C  
ATOM    549  HA  GLU    38      18.838  95.196  94.775  1.00  0.00           H  
ATOM    550  CB  GLU    38      20.690  94.607  93.751  1.00  0.00           C  
ATOM    551  HB2 GLU    38      21.614  94.073  93.973  1.00  0.00           H  
ATOM    552  HB3 GLU    38      20.319  94.112  92.854  1.00  0.00           H  
ATOM    553  CG  GLU    38      20.989  96.089  93.316  1.00  0.00           C  
ATOM    554  HG2 GLU    38      21.625  96.566  94.062  1.00  0.00           H  
ATOM    555  HG3 GLU    38      21.490  96.023  92.350  1.00  0.00           H  
ATOM    556  CD  GLU    38      19.796  96.992  93.058  1.00  0.00           C  
ATOM    557  OE1 GLU    38      19.667  98.106  93.699  1.00  0.00           O  
ATOM    558  OE2 GLU    38      18.919  96.601  92.257  1.00  0.00           O  
ATOM    559  C   GLU    38      19.309  93.026  95.130  1.00  0.00           C  
ATOM    560  O   GLU    38      20.213  92.211  95.532  1.00  0.00           O  
ATOM    561  N   PRO    39      18.085  92.587  94.681  1.00  0.00           N  
ATOM    562  CD  PRO    39      16.968  93.275  94.084  1.00  0.00           C  
ATOM    563  HD2 PRO    39      17.022  93.057  93.018  1.00  0.00           H  
ATOM    564  HD3 PRO    39      17.003  94.348  94.274  1.00  0.00           H  
ATOM    565  CG  PRO    39      15.744  92.585  94.574  1.00  0.00           C  
ATOM    566  HG2 PRO    39      14.968  92.680  93.815  1.00  0.00           H  
ATOM    567  HG3 PRO    39      15.434  92.936  95.559  1.00  0.00           H  
ATOM    568  CB  PRO    39      16.122  91.156  94.655  1.00  0.00           C  
ATOM    569  HB2 PRO    39      15.970  90.500  93.798  1.00  0.00           H  
ATOM    570  HB3 PRO    39      15.602  90.703  95.499  1.00  0.00           H  
ATOM    571  CA  PRO    39      17.630  91.159  94.864  1.00  0.00           C  
ATOM    572  HA  PRO    39      17.933  90.880  95.873  1.00  0.00           H  
ATOM    573  C   PRO    39      18.371  90.307  93.833  1.00  0.00           C  
ATOM    574  O   PRO    39      18.379  90.563  92.657  1.00  0.00           O  
ATOM    575  N   PRO    40      19.173  89.321  94.286  1.00  0.00           N  
ATOM    576  CD  PRO    40      19.460  88.906  95.687  1.00  0.00           C  
ATOM    577  HD2 PRO    40      18.595  88.268  95.869  1.00  0.00           H  
ATOM    578  HD3 PRO    40      19.558  89.816  96.279  1.00  0.00           H  
ATOM    579  CG  PRO    40      20.767  88.144  95.656  1.00  0.00           C  
ATOM    580  HG2 PRO    40      20.724  87.340  96.390  1.00  0.00           H  
ATOM    581  HG3 PRO    40      21.593  88.845  95.777  1.00  0.00           H  
ATOM    582  CB  PRO    40      20.899  87.555  94.344  1.00  0.00           C  
ATOM    583  HB2 PRO    40      20.442  86.572  94.229  1.00  0.00           H  
ATOM    584  HB3 PRO    40      21.943  87.404  94.069  1.00  0.00           H  
ATOM    585  CA  PRO    40      20.228  88.625  93.480  1.00  0.00           C  
ATOM    586  HA  PRO    40      20.974  89.301  93.060  1.00  0.00           H  
ATOM    587  C   PRO    40      19.597  87.885  92.241  1.00  0.00           C  
ATOM    588  O   PRO    40      20.233  87.684  91.221  1.00  0.00           O  
ATOM    589  N   GLU    41      18.358  87.412  92.353  1.00  0.00           N  
ATOM    590  H   GLU    41      18.024  87.346  93.304  1.00  0.00           H  
ATOM    591  CA  GLU    41      17.587  86.791  91.291  1.00  0.00           C  
ATOM    592  HA  GLU    41      18.075  85.860  91.004  1.00  0.00           H  
ATOM    593  CB  GLU    41      16.175  86.378  91.789  1.00  0.00           C  
ATOM    594  HB2 GLU    41      16.361  85.759  92.667  1.00  0.00           H  
ATOM    595  HB3 GLU    41      15.733  87.297  92.173  1.00  0.00           H  
ATOM    596  CG  GLU    41      15.316  85.541  90.822  1.00  0.00           C  
ATOM    597  HG2 GLU    41      14.739  86.213  90.185  1.00  0.00           H  
ATOM    598  HG3 GLU    41      15.967  84.942  90.185  1.00  0.00           H  
ATOM    599  CD  GLU    41      14.345  84.723  91.597  1.00  0.00           C  
ATOM    600  OE1 GLU    41      13.098  84.978  91.723  1.00  0.00           O  
ATOM    601  OE2 GLU    41      14.837  83.724  92.078  1.00  0.00           O  
ATOM    602  C   GLU    41      17.396  87.622  90.011  1.00  0.00           C  
ATOM    603  O   GLU    41      17.906  87.151  88.926  1.00  0.00           O  
ATOM    604  N   HIE    42      16.708  88.836  90.031  1.00  0.00           N  
ATOM    605  H   HIE    42      16.230  89.177  90.853  1.00  0.00           H  
ATOM    606  CA  HIE    42      16.593  89.707  88.878  1.00  0.00           C  
ATOM    607  HA  HIE    42      16.302  89.175  87.973  1.00  0.00           H  
ATOM    608  CB  HIE    42      15.598  90.853  89.145  1.00  0.00           C  
ATOM    609  HB2 HIE    42      15.849  91.343  90.085  1.00  0.00           H  
ATOM    610  HB3 HIE    42      15.652  91.721  88.488  1.00  0.00           H  
ATOM    611  CG  HIE    42      14.184  90.464  89.248  1.00  0.00           C  
ATOM    612  ND1 HIE    42      13.319  90.149  88.210  1.00  0.00           N  
ATOM    613  CE1 HIE    42      12.109  89.919  88.748  1.00  0.00           C  
ATOM    614  HE1 HIE    42      11.219  89.575  88.241  1.00  0.00           H  
ATOM    615  NE2 HIE    42      12.120  90.092  90.075  1.00  0.00           N  
ATOM    616  HE2 HIE    42      11.387  89.770  90.690  1.00  0.00           H  
ATOM    617  CD2 HIE    42      13.419  90.440  90.428  1.00  0.00           C  
ATOM    618  HD2 HIE    42      13.829  90.572  91.419  1.00  0.00           H  
ATOM    619  C   HIE    42      17.929  90.290  88.446  1.00  0.00           C  
ATOM    620  O   HIE    42      18.127  90.474  87.270  1.00  0.00           O  
ATOM    621  N   THR    43      18.899  90.418  89.384  1.00  0.00           N  
ATOM    622  H   THR    43      18.731  90.060  90.314  1.00  0.00           H  
ATOM    623  CA  THR    43      20.297  90.977  89.233  1.00  0.00           C  
ATOM    624  HA  THR    43      20.229  91.909  88.672  1.00  0.00           H  
ATOM    625  CB  THR    43      20.947  91.333  90.598  1.00  0.00           C  
ATOM    626  HB  THR    43      21.055  90.443  91.219  1.00  0.00           H  
ATOM    627  CG2 THR    43      22.298  91.971  90.397  1.00  0.00           C  
ATOM    628 HG21 THR    43      22.277  92.865  89.774  1.00  0.00           H  
ATOM    629 HG22 THR    43      22.725  92.199  91.374  1.00  0.00           H  
ATOM    630 HG23 THR    43      23.101  91.425  89.902  1.00  0.00           H  
ATOM    631  OG1 THR    43      20.106  92.359  91.146  1.00  0.00           O  
ATOM    632  HG1 THR    43      19.500  91.844  91.683  1.00  0.00           H  
ATOM    633  C   THR    43      21.024  90.034  88.313  1.00  0.00           C  
ATOM    634  O   THR    43      21.434  90.516  87.304  1.00  0.00           O  
ATOM    635  N   LEU    44      21.122  88.692  88.631  1.00  0.00           N  
ATOM    636  H   LEU    44      20.682  88.519  89.524  1.00  0.00           H  
ATOM    637  CA  LEU    44      21.632  87.666  87.718  1.00  0.00           C  
ATOM    638  HA  LEU    44      22.672  87.919  87.512  1.00  0.00           H  
ATOM    639  CB  LEU    44      21.621  86.282  88.492  1.00  0.00           C  
ATOM    640  HB2 LEU    44      22.159  86.444  89.426  1.00  0.00           H  
ATOM    641  HB3 LEU    44      20.587  86.052  88.748  1.00  0.00           H  
ATOM    642  CG  LEU    44      22.320  85.076  87.634  1.00  0.00           C  
ATOM    643  HG  LEU    44      21.753  85.072  86.703  1.00  0.00           H  
ATOM    644  CD1 LEU    44      23.782  85.412  87.213  1.00  0.00           C  
ATOM    645 HD11 LEU    44      24.397  85.653  88.081  1.00  0.00           H  
ATOM    646 HD12 LEU    44      24.034  84.580  86.556  1.00  0.00           H  
ATOM    647 HD13 LEU    44      23.776  86.360  86.676  1.00  0.00           H  
ATOM    648  CD2 LEU    44      22.264  83.734  88.286  1.00  0.00           C  
ATOM    649 HD21 LEU    44      21.237  83.465  88.534  1.00  0.00           H  
ATOM    650 HD22 LEU    44      22.705  83.055  87.556  1.00  0.00           H  
ATOM    651 HD23 LEU    44      22.856  83.703  89.201  1.00  0.00           H  
ATOM    652  C   LEU    44      20.999  87.665  86.344  1.00  0.00           C  
ATOM    653  O   LEU    44      21.667  87.493  85.289  1.00  0.00           O  
ATOM    654  N   ARG    45      19.673  87.749  86.163  1.00  0.00           N  
ATOM    655  H   ARG    45      19.055  87.647  86.955  1.00  0.00           H  
ATOM    656  CA  ARG    45      18.986  87.761  84.858  1.00  0.00           C  
ATOM    657  HA  ARG    45      19.131  86.838  84.297  1.00  0.00           H  
ATOM    658  CB  ARG    45      17.441  87.928  85.053  1.00  0.00           C  
ATOM    659  HB2 ARG    45      17.087  87.108  85.679  1.00  0.00           H  
ATOM    660  HB3 ARG    45      17.169  88.889  85.488  1.00  0.00           H  
ATOM    661  CG  ARG    45      16.744  87.869  83.694  1.00  0.00           C  
ATOM    662  HG2 ARG    45      16.971  88.724  83.057  1.00  0.00           H  
ATOM    663  HG3 ARG    45      17.264  87.012  83.265  1.00  0.00           H  
ATOM    664  CD  ARG    45      15.178  87.623  83.833  1.00  0.00           C  
ATOM    665  HD2 ARG    45      14.730  87.750  82.848  1.00  0.00           H  
ATOM    666  HD3 ARG    45      14.903  86.731  84.395  1.00  0.00           H  
ATOM    667  NE  ARG    45      14.533  88.618  84.791  1.00  0.00           N  
ATOM    668  HE  ARG    45      14.634  88.470  85.785  1.00  0.00           H  
ATOM    669  CZ  ARG    45      13.580  89.477  84.493  1.00  0.00           C  
ATOM    670  NH1 ARG    45      13.150  89.688  83.326  1.00  0.00           N  
ATOM    671 HH11 ARG    45      13.704  89.302  82.576  1.00  0.00           H  
ATOM    672 HH12 ARG    45      12.377  90.299  83.104  1.00  0.00           H  
ATOM    673  NH2 ARG    45      13.135  90.304  85.380  1.00  0.00           N  
ATOM    674 HH21 ARG    45      13.492  90.419  86.318  1.00  0.00           H  
ATOM    675 HH22 ARG    45      12.288  90.820  85.189  1.00  0.00           H  
ATOM    676  C   ARG    45      19.507  88.914  84.085  1.00  0.00           C  
ATOM    677  O   ARG    45      20.011  88.726  83.015  1.00  0.00           O  
ATOM    678  N   TYR    46      19.502  90.079  84.661  1.00  0.00           N  
ATOM    679  H   TYR    46      19.302  90.088  85.651  1.00  0.00           H  
ATOM    680  CA  TYR    46      20.064  91.316  84.092  1.00  0.00           C  
ATOM    681  HA  TYR    46      19.651  91.438  83.091  1.00  0.00           H  
ATOM    682  CB  TYR    46      19.714  92.528  84.918  1.00  0.00           C  
ATOM    683  HB2 TYR    46      20.142  92.521  85.921  1.00  0.00           H  
ATOM    684  HB3 TYR    46      20.098  93.463  84.512  1.00  0.00           H  
ATOM    685  CG  TYR    46      18.240  92.846  84.979  1.00  0.00           C  
ATOM    686  CD1 TYR    46      17.226  92.127  84.219  1.00  0.00           C  
ATOM    687  HD1 TYR    46      17.574  91.435  83.467  1.00  0.00           H  
ATOM    688  CE1 TYR    46      15.820  92.352  84.499  1.00  0.00           C  
ATOM    689  HE1 TYR    46      15.046  91.816  83.971  1.00  0.00           H  
ATOM    690  CZ  TYR    46      15.455  93.176  85.599  1.00  0.00           C  
ATOM    691  OH  TYR    46      14.147  93.168  85.972  1.00  0.00           O  
ATOM    692  HH  TYR    46      14.064  93.625  86.812  1.00  0.00           H  
ATOM    693  CE2 TYR    46      16.446  93.851  86.365  1.00  0.00           C  
ATOM    694  HE2 TYR    46      16.287  94.365  87.301  1.00  0.00           H  
ATOM    695  CD2 TYR    46      17.820  93.691  86.045  1.00  0.00           C  
ATOM    696  HD2 TYR    46      18.558  94.115  86.710  1.00  0.00           H  
ATOM    697  C   TYR    46      21.631  91.284  83.818  1.00  0.00           C  
ATOM    698  O   TYR    46      22.066  91.678  82.781  1.00  0.00           O  
ATOM    699  N   LEU    47      22.432  90.785  84.760  1.00  0.00           N  
ATOM    700  H   LEU    47      22.124  90.652  85.712  1.00  0.00           H  
ATOM    701  CA  LEU    47      23.885  90.351  84.521  1.00  0.00           C  
ATOM    702  HA  LEU    47      24.378  91.286  84.254  1.00  0.00           H  
ATOM    703  CB  LEU    47      24.534  89.957  85.853  1.00  0.00           C  
ATOM    704  HB2 LEU    47      24.396  90.746  86.591  1.00  0.00           H  
ATOM    705  HB3 LEU    47      24.047  89.102  86.322  1.00  0.00           H  
ATOM    706  CG  LEU    47      26.023  89.548  85.811  1.00  0.00           C  
ATOM    707  HG  LEU    47      26.227  88.685  85.176  1.00  0.00           H  
ATOM    708  CD1 LEU    47      26.855  90.707  85.488  1.00  0.00           C  
ATOM    709 HD11 LEU    47      26.772  91.485  86.248  1.00  0.00           H  
ATOM    710 HD12 LEU    47      27.886  90.471  85.226  1.00  0.00           H  
ATOM    711 HD13 LEU    47      26.448  91.321  84.684  1.00  0.00           H  
ATOM    712  CD2 LEU    47      26.455  89.310  87.232  1.00  0.00           C  
ATOM    713 HD21 LEU    47      27.485  88.956  87.256  1.00  0.00           H  
ATOM    714 HD22 LEU    47      26.289  90.124  87.939  1.00  0.00           H  
ATOM    715 HD23 LEU    47      25.904  88.491  87.694  1.00  0.00           H  
ATOM    716  C   LEU    47      24.105  89.416  83.356  1.00  0.00           C  
ATOM    717  O   LEU    47      25.000  89.720  82.549  1.00  0.00           O  
ATOM    718  N   VAL    48      23.319  88.353  83.187  1.00  0.00           N  
ATOM    719  H   VAL    48      22.590  88.120  83.847  1.00  0.00           H  
ATOM    720  CA  VAL    48      23.523  87.294  82.185  1.00  0.00           C  
ATOM    721  HA  VAL    48      24.578  87.041  82.294  1.00  0.00           H  
ATOM    722  CB  VAL    48      22.602  86.014  82.470  1.00  0.00           C  
ATOM    723  HB  VAL    48      21.632  86.403  82.780  1.00  0.00           H  
ATOM    724  CG1 VAL    48      22.283  85.044  81.356  1.00  0.00           C  
ATOM    725 HG11 VAL    48      23.247  84.796  80.911  1.00  0.00           H  
ATOM    726 HG12 VAL    48      21.703  84.202  81.733  1.00  0.00           H  
ATOM    727 HG13 VAL    48      21.689  85.530  80.582  1.00  0.00           H  
ATOM    728  CG2 VAL    48      23.208  85.191  83.614  1.00  0.00           C  
ATOM    729 HG21 VAL    48      24.111  84.664  83.307  1.00  0.00           H  
ATOM    730 HG22 VAL    48      23.705  85.868  84.310  1.00  0.00           H  
ATOM    731 HG23 VAL    48      22.445  84.607  84.129  1.00  0.00           H  
ATOM    732  C   VAL    48      23.249  87.903  80.801  1.00  0.00           C  
ATOM    733  O   VAL    48      23.955  87.617  79.837  1.00  0.00           O  
ATOM    734  N   LEU    49      22.219  88.733  80.665  1.00  0.00           N  
ATOM    735  H   LEU    49      21.743  89.049  81.497  1.00  0.00           H  
ATOM    736  CA  LEU    49      21.995  89.572  79.467  1.00  0.00           C  
ATOM    737  HA  LEU    49      21.935  88.942  78.580  1.00  0.00           H  
ATOM    738  CB  LEU    49      20.706  90.444  79.537  1.00  0.00           C  
ATOM    739  HB2 LEU    49      20.925  91.177  80.315  1.00  0.00           H  
ATOM    740  HB3 LEU    49      20.567  90.904  78.559  1.00  0.00           H  
ATOM    741  CG  LEU    49      19.361  89.629  79.620  1.00  0.00           C  
ATOM    742  HG  LEU    49      19.299  88.832  80.362  1.00  0.00           H  
ATOM    743  CD1 LEU    49      18.177  90.519  79.818  1.00  0.00           C  
ATOM    744 HD11 LEU    49      18.058  91.122  78.918  1.00  0.00           H  
ATOM    745 HD12 LEU    49      17.282  89.904  79.728  1.00  0.00           H  
ATOM    746 HD13 LEU    49      18.259  91.142  80.709  1.00  0.00           H  
ATOM    747  CD2 LEU    49      19.177  88.766  78.368  1.00  0.00           C  
ATOM    748 HD21 LEU    49      19.860  87.925  78.490  1.00  0.00           H  
ATOM    749 HD22 LEU    49      18.190  88.305  78.339  1.00  0.00           H  
ATOM    750 HD23 LEU    49      19.203  89.315  77.427  1.00  0.00           H  
ATOM    751  C   LEU    49      23.198  90.487  79.089  1.00  0.00           C  
ATOM    752  O   LEU    49      23.633  90.572  77.895  1.00  0.00           O  
ATOM    753  N   HIE    50      23.871  91.182  80.014  1.00  0.00           N  
ATOM    754  H   HIE    50      23.506  91.106  80.953  1.00  0.00           H  
ATOM    755  CA  HIE    50      25.175  91.865  79.806  1.00  0.00           C  
ATOM    756  HA  HIE    50      25.056  92.513  78.937  1.00  0.00           H  
ATOM    757  CB  HIE    50      25.663  92.674  81.015  1.00  0.00           C  
ATOM    758  HB2 HIE    50      24.886  93.423  81.168  1.00  0.00           H  
ATOM    759  HB3 HIE    50      25.652  92.091  81.936  1.00  0.00           H  
ATOM    760  CG  HIE    50      26.982  93.446  80.995  1.00  0.00           C  
ATOM    761  ND1 HIE    50      27.349  94.646  80.361  1.00  0.00           N  
ATOM    762  CE1 HIE    50      28.609  94.910  80.756  1.00  0.00           C  
ATOM    763  HE1 HIE    50      29.174  95.780  80.456  1.00  0.00           H  
ATOM    764  NE2 HIE    50      29.022  94.002  81.667  1.00  0.00           N  
ATOM    765  HE2 HIE    50      29.943  93.965  82.081  1.00  0.00           H  
ATOM    766  CD2 HIE    50      28.054  93.062  81.821  1.00  0.00           C  
ATOM    767  HD2 HIE    50      28.077  92.159  82.414  1.00  0.00           H  
ATOM    768  C   HIE    50      26.355  90.896  79.461  1.00  0.00           C  
ATOM    769  O   HIE    50      27.046  91.060  78.441  1.00  0.00           O  
ATOM    770  N   LEU    51      26.414  89.721  80.147  1.00  0.00           N  
ATOM    771  H   LEU    51      25.707  89.692  80.867  1.00  0.00           H  
ATOM    772  CA  LEU    51      27.504  88.710  79.886  1.00  0.00           C  
ATOM    773  HA  LEU    51      28.408  89.318  79.850  1.00  0.00           H  
ATOM    774  CB  LEU    51      27.548  87.670  80.992  1.00  0.00           C  
ATOM    775  HB2 LEU    51      26.556  87.232  81.103  1.00  0.00           H  
ATOM    776  HB3 LEU    51      28.035  86.774  80.607  1.00  0.00           H  
ATOM    777  CG  LEU    51      28.103  88.134  82.403  1.00  0.00           C  
ATOM    778  HG  LEU    51      27.634  89.048  82.768  1.00  0.00           H  
ATOM    779  CD1 LEU    51      27.950  87.082  83.483  1.00  0.00           C  
ATOM    780 HD11 LEU    51      28.555  86.225  83.188  1.00  0.00           H  
ATOM    781 HD12 LEU    51      28.454  87.355  84.411  1.00  0.00           H  
ATOM    782 HD13 LEU    51      26.942  86.749  83.726  1.00  0.00           H  
ATOM    783  CD2 LEU    51      29.585  88.494  82.367  1.00  0.00           C  
ATOM    784 HD21 LEU    51      29.824  89.183  81.557  1.00  0.00           H  
ATOM    785 HD22 LEU    51      29.876  88.900  83.335  1.00  0.00           H  
ATOM    786 HD23 LEU    51      30.224  87.646  82.122  1.00  0.00           H  
ATOM    787  C   LEU    51      27.434  88.128  78.474  1.00  0.00           C  
ATOM    788  O   LEU    51      28.418  87.843  77.797  1.00  0.00           O  
ATOM    789  N   ALA    52      26.198  88.118  77.951  1.00  0.00           N  
ATOM    790  H   ALA    52      25.432  88.310  78.581  1.00  0.00           H  
ATOM    791  CA  ALA    52      25.828  87.504  76.671  1.00  0.00           C  
ATOM    792  HA  ALA    52      26.230  86.492  76.710  1.00  0.00           H  
ATOM    793  CB  ALA    52      24.292  87.287  76.709  1.00  0.00           C  
ATOM    794  HB1 ALA    52      23.845  88.264  76.891  1.00  0.00           H  
ATOM    795  HB2 ALA    52      23.996  86.853  75.754  1.00  0.00           H  
ATOM    796  HB3 ALA    52      23.984  86.549  77.449  1.00  0.00           H  
ATOM    797  C   ALA    52      26.498  88.204  75.527  1.00  0.00           C  
ATOM    798  O   ALA    52      27.048  87.582  74.629  1.00  0.00           O  
ATOM    799  N   SER    53      26.555  89.577  75.570  1.00  0.00           N  
ATOM    800  H   SER    53      25.990  90.087  76.234  1.00  0.00           H  
ATOM    801  CA  SER    53      27.369  90.400  74.625  1.00  0.00           C  
ATOM    802  HA  SER    53      27.042  90.006  73.663  1.00  0.00           H  
ATOM    803  CB  SER    53      27.181  91.884  74.973  1.00  0.00           C  
ATOM    804  HB2 SER    53      27.412  92.535  74.130  1.00  0.00           H  
ATOM    805  HB3 SER    53      26.136  92.132  75.159  1.00  0.00           H  
ATOM    806  OG  SER    53      27.953  92.330  76.104  1.00  0.00           O  
ATOM    807  HG  SER    53      27.602  91.896  76.885  1.00  0.00           H  
ATOM    808  C   SER    53      28.856  90.107  74.486  1.00  0.00           C  
ATOM    809  O   SER    53      29.426  90.348  73.410  1.00  0.00           O  
ATOM    810  N   LEU    54      29.430  89.532  75.514  1.00  0.00           N  
ATOM    811  H   LEU    54      28.899  89.311  76.344  1.00  0.00           H  
ATOM    812  CA  LEU    54      30.869  89.206  75.527  1.00  0.00           C  
ATOM    813  HA  LEU    54      31.342  90.098  75.118  1.00  0.00           H  
ATOM    814  CB  LEU    54      31.334  88.953  77.016  1.00  0.00           C  
ATOM    815  HB2 LEU    54      30.869  88.019  77.330  1.00  0.00           H  
ATOM    816  HB3 LEU    54      32.418  88.850  76.953  1.00  0.00           H  
ATOM    817  CG  LEU    54      30.907  90.037  78.076  1.00  0.00           C  
ATOM    818  HG  LEU    54      29.839  89.924  78.263  1.00  0.00           H  
ATOM    819  CD1 LEU    54      31.782  89.780  79.322  1.00  0.00           C  
ATOM    820 HD11 LEU    54      32.846  89.803  79.090  1.00  0.00           H  
ATOM    821 HD12 LEU    54      31.590  90.455  80.156  1.00  0.00           H  
ATOM    822 HD13 LEU    54      31.511  88.791  79.690  1.00  0.00           H  
ATOM    823  CD2 LEU    54      31.201  91.398  77.649  1.00  0.00           C  
ATOM    824 HD21 LEU    54      30.597  91.726  76.803  1.00  0.00           H  
ATOM    825 HD22 LEU    54      30.949  92.003  78.520  1.00  0.00           H  
ATOM    826 HD23 LEU    54      32.232  91.413  77.295  1.00  0.00           H  
ATOM    827  C   LEU    54      31.256  87.936  74.667  1.00  0.00           C  
ATOM    828  O   LEU    54      32.306  87.881  74.047  1.00  0.00           O  
ATOM    829  N   GLN    55      30.352  86.974  74.639  1.00  0.00           N  
ATOM    830  H   GLN    55      29.418  87.114  74.995  1.00  0.00           H  
ATOM    831  CA  GLN    55      30.677  85.694  73.855  1.00  0.00           C  
ATOM    832  HA  GLN    55      31.731  85.421  73.894  1.00  0.00           H  
ATOM    833  CB  GLN    55      29.867  84.561  74.545  1.00  0.00           C  
ATOM    834  HB2 GLN    55      28.808  84.812  74.604  1.00  0.00           H  
ATOM    835  HB3 GLN    55      29.963  83.667  73.929  1.00  0.00           H  
ATOM    836  CG  GLN    55      30.219  84.411  76.060  1.00  0.00           C  
ATOM    837  HG2 GLN    55      29.762  85.275  76.542  1.00  0.00           H  
ATOM    838  HG3 GLN    55      29.677  83.496  76.299  1.00  0.00           H  
ATOM    839  CD  GLN    55      31.722  84.179  76.474  1.00  0.00           C  
ATOM    840  OE1 GLN    55      32.591  83.871  75.708  1.00  0.00           O  
ATOM    841  NE2 GLN    55      31.854  84.113  77.784  1.00  0.00           N  
ATOM    842 HE21 GLN    55      32.736  83.799  78.162  1.00  0.00           H  
ATOM    843 HE22 GLN    55      31.149  84.469  78.414  1.00  0.00           H  
ATOM    844  C   GLN    55      30.324  85.817  72.369  1.00  0.00           C  
ATOM    845  O   GLN    55      31.105  85.440  71.564  1.00  0.00           O  
ATOM    846  N   LEU    56      29.185  86.515  72.171  1.00  0.00           N  
ATOM    847  H   LEU    56      28.658  86.731  73.005  1.00  0.00           H  
ATOM    848  CA  LEU    56      28.733  87.003  70.836  1.00  0.00           C  
ATOM    849  HA  LEU    56      28.681  86.124  70.194  1.00  0.00           H  
ATOM    850  CB  LEU    56      27.320  87.545  70.998  1.00  0.00           C  
ATOM    851  HB2 LEU    56      27.419  88.270  71.805  1.00  0.00           H  
ATOM    852  HB3 LEU    56      27.122  88.088  70.074  1.00  0.00           H  
ATOM    853  CG  LEU    56      26.233  86.594  71.342  1.00  0.00           C  
ATOM    854  HG  LEU    56      26.543  85.916  72.138  1.00  0.00           H  
ATOM    855  CD1 LEU    56      24.940  87.172  71.836  1.00  0.00           C  
ATOM    856 HD11 LEU    56      24.493  87.886  71.145  1.00  0.00           H  
ATOM    857 HD12 LEU    56      24.211  86.379  72.005  1.00  0.00           H  
ATOM    858 HD13 LEU    56      25.032  87.683  72.794  1.00  0.00           H  
ATOM    859  CD2 LEU    56      25.929  85.718  70.121  1.00  0.00           C  
ATOM    860 HD21 LEU    56      25.288  84.873  70.374  1.00  0.00           H  
ATOM    861 HD22 LEU    56      25.421  86.324  69.372  1.00  0.00           H  
ATOM    862 HD23 LEU    56      26.808  85.230  69.698  1.00  0.00           H  
ATOM    863  C   LEU    56      29.676  87.963  70.141  1.00  0.00           C  
ATOM    864  O   LEU    56      29.973  87.820  68.976  1.00  0.00           O  
ATOM    865  N   GLY    57      30.279  88.859  70.959  1.00  0.00           N  
ATOM    866  H   GLY    57      29.849  89.038  71.856  1.00  0.00           H  
ATOM    867  CA  GLY    57      31.422  89.757  70.490  1.00  0.00           C  
ATOM    868  HA2 GLY    57      31.158  90.251  69.555  1.00  0.00           H  
ATOM    869  HA3 GLY    57      31.647  90.407  71.336  1.00  0.00           H  
ATOM    870  C   GLY    57      32.623  88.959  70.177  1.00  0.00           C  
ATOM    871  O   GLY    57      33.261  89.274  69.233  1.00  0.00           O  
ATOM    872  N   LEU    58      32.982  87.897  70.948  1.00  0.00           N  
ATOM    873  H   LEU    58      32.457  87.715  71.791  1.00  0.00           H  
ATOM    874  CA  LEU    58      34.183  87.141  70.625  1.00  0.00           C  
ATOM    875  HA  LEU    58      35.033  87.792  70.421  1.00  0.00           H  
ATOM    876  CB  LEU    58      34.676  86.110  71.748  1.00  0.00           C  
ATOM    877  HB2 LEU    58      33.828  85.516  72.090  1.00  0.00           H  
ATOM    878  HB3 LEU    58      35.421  85.455  71.296  1.00  0.00           H  
ATOM    879  CG  LEU    58      35.300  86.917  72.896  1.00  0.00           C  
ATOM    880  HG  LEU    58      34.751  87.850  73.025  1.00  0.00           H  
ATOM    881  CD1 LEU    58      35.241  86.130  74.260  1.00  0.00           C  
ATOM    882 HD11 LEU    58      35.770  85.177  74.256  1.00  0.00           H  
ATOM    883 HD12 LEU    58      35.702  86.715  75.056  1.00  0.00           H  
ATOM    884 HD13 LEU    58      34.225  86.043  74.646  1.00  0.00           H  
ATOM    885  CD2 LEU    58      36.762  87.221  72.571  1.00  0.00           C  
ATOM    886 HD21 LEU    58      36.675  87.862  71.693  1.00  0.00           H  
ATOM    887 HD22 LEU    58      37.205  87.762  73.407  1.00  0.00           H  
ATOM    888 HD23 LEU    58      37.376  86.330  72.441  1.00  0.00           H  
ATOM    889  C   LEU    58      33.980  86.410  69.280  1.00  0.00           C  
ATOM    890  O   LEU    58      34.933  86.251  68.550  1.00  0.00           O  
ATOM    891  N   LEU    59      32.762  85.947  68.953  1.00  0.00           N  
ATOM    892  H   LEU    59      32.075  85.877  69.690  1.00  0.00           H  
ATOM    893  CA  LEU    59      32.448  85.397  67.605  1.00  0.00           C  
ATOM    894  HA  LEU    59      33.212  84.655  67.375  1.00  0.00           H  
ATOM    895  CB  LEU    59      30.941  84.895  67.549  1.00  0.00           C  
ATOM    896  HB2 LEU    59      30.758  84.060  68.226  1.00  0.00           H  
ATOM    897  HB3 LEU    59      30.355  85.752  67.880  1.00  0.00           H  
ATOM    898  CG  LEU    59      30.439  84.464  66.185  1.00  0.00           C  
ATOM    899  HG  LEU    59      30.630  85.286  65.495  1.00  0.00           H  
ATOM    900  CD1 LEU    59      31.119  83.148  65.760  1.00  0.00           C  
ATOM    901 HD11 LEU    59      31.248  82.445  66.584  1.00  0.00           H  
ATOM    902 HD12 LEU    59      30.575  82.622  64.976  1.00  0.00           H  
ATOM    903 HD13 LEU    59      32.127  83.356  65.402  1.00  0.00           H  
ATOM    904  CD2 LEU    59      28.922  84.230  66.288  1.00  0.00           C  
ATOM    905 HD21 LEU    59      28.371  85.074  66.705  1.00  0.00           H  
ATOM    906 HD22 LEU    59      28.604  84.125  65.251  1.00  0.00           H  
ATOM    907 HD23 LEU    59      28.754  83.379  66.948  1.00  0.00           H  
ATOM    908  C   LEU    59      32.767  86.532  66.521  1.00  0.00           C  
ATOM    909  O   LEU    59      33.452  86.153  65.549  1.00  0.00           O  
ATOM    910  N   LEU    60      32.288  87.800  66.665  1.00  0.00           N  
ATOM    911  H   LEU    60      31.695  88.092  67.428  1.00  0.00           H  
ATOM    912  CA  LEU    60      32.502  88.682  65.535  1.00  0.00           C  
ATOM    913  HA  LEU    60      32.185  88.281  64.572  1.00  0.00           H  
ATOM    914  CB  LEU    60      31.723  89.905  65.946  1.00  0.00           C  
ATOM    915  HB2 LEU    60      31.952  90.158  66.981  1.00  0.00           H  
ATOM    916  HB3 LEU    60      32.069  90.705  65.290  1.00  0.00           H  
ATOM    917  CG  LEU    60      30.233  89.697  65.861  1.00  0.00           C  
ATOM    918  HG  LEU    60      29.801  88.878  66.437  1.00  0.00           H  
ATOM    919  CD1 LEU    60      29.554  90.971  66.385  1.00  0.00           C  
ATOM    920 HD11 LEU    60      29.922  91.779  65.753  1.00  0.00           H  
ATOM    921 HD12 LEU    60      28.471  90.846  66.371  1.00  0.00           H  
ATOM    922 HD13 LEU    60      29.828  91.097  67.432  1.00  0.00           H  
ATOM    923  CD2 LEU    60      29.685  89.440  64.452  1.00  0.00           C  
ATOM    924 HD21 LEU    60      29.769  88.409  64.108  1.00  0.00           H  
ATOM    925 HD22 LEU    60      28.626  89.684  64.372  1.00  0.00           H  
ATOM    926 HD23 LEU    60      30.134  90.178  63.788  1.00  0.00           H  
ATOM    927  C   LEU    60      34.044  88.948  65.379  1.00  0.00           C  
ATOM    928  O   LEU    60      34.495  88.967  64.235  1.00  0.00           O  
ATOM    929  N   ASN    61      34.728  89.258  66.514  1.00  0.00           N  
ATOM    930  H   ASN    61      34.217  89.389  67.375  1.00  0.00           H  
ATOM    931  CA  ASN    61      36.190  89.467  66.491  1.00  0.00           C  
ATOM    932  HA  ASN    61      36.447  90.269  65.798  1.00  0.00           H  
ATOM    933  CB  ASN    61      36.716  89.828  67.871  1.00  0.00           C  
ATOM    934  HB2 ASN    61      36.246  90.761  68.182  1.00  0.00           H  
ATOM    935  HB3 ASN    61      36.514  89.091  68.648  1.00  0.00           H  
ATOM    936  CG  ASN    61      38.189  90.035  67.777  1.00  0.00           C  
ATOM    937  OD1 ASN    61      38.617  91.061  67.311  1.00  0.00           O  
ATOM    938  ND2 ASN    61      38.969  89.026  68.127  1.00  0.00           N  
ATOM    939 HD21 ASN    61      39.935  89.091  67.840  1.00  0.00           H  
ATOM    940 HD22 ASN    61      38.663  88.094  68.367  1.00  0.00           H  
ATOM    941  C   ASN    61      36.854  88.279  65.842  1.00  0.00           C  
ATOM    942  O   ASN    61      37.722  88.490  64.997  1.00  0.00           O  
ATOM    943  N   GLY    62      36.485  87.003  66.218  1.00  0.00           N  
ATOM    944  H   GLY    62      35.617  86.830  66.705  1.00  0.00           H  
ATOM    945  CA  GLY    62      37.202  85.791  65.717  1.00  0.00           C  
ATOM    946  HA2 GLY    62      38.282  85.922  65.788  1.00  0.00           H  
ATOM    947  HA3 GLY    62      36.813  84.885  66.182  1.00  0.00           H  
ATOM    948  C   GLY    62      36.858  85.647  64.241  1.00  0.00           C  
ATOM    949  O   GLY    62      37.760  85.270  63.551  1.00  0.00           O  
ATOM    950  N   VAL    63      35.631  85.968  63.688  1.00  0.00           N  
ATOM    951  H   VAL    63      34.845  86.280  64.240  1.00  0.00           H  
ATOM    952  CA  VAL    63      35.334  86.072  62.272  1.00  0.00           C  
ATOM    953  HA  VAL    63      35.558  85.133  61.766  1.00  0.00           H  
ATOM    954  CB  VAL    63      33.822  86.409  62.137  1.00  0.00           C  
ATOM    955  HB  VAL    63      33.505  87.062  62.950  1.00  0.00           H  
ATOM    956  CG1 VAL    63      33.439  86.916  60.718  1.00  0.00           C  
ATOM    957 HG11 VAL    63      33.764  87.943  60.556  1.00  0.00           H  
ATOM    958 HG12 VAL    63      33.826  86.268  59.931  1.00  0.00           H  
ATOM    959 HG13 VAL    63      32.363  87.072  60.643  1.00  0.00           H  
ATOM    960  CG2 VAL    63      33.028  85.078  62.301  1.00  0.00           C  
ATOM    961 HG21 VAL    63      33.398  84.645  63.230  1.00  0.00           H  
ATOM    962 HG22 VAL    63      31.974  85.349  62.355  1.00  0.00           H  
ATOM    963 HG23 VAL    63      33.248  84.326  61.543  1.00  0.00           H  
ATOM    964  C   VAL    63      36.162  87.088  61.541  1.00  0.00           C  
ATOM    965  O   VAL    63      36.706  86.756  60.464  1.00  0.00           O  
ATOM    966  N   CYS    64      36.344  88.285  62.040  1.00  0.00           N  
ATOM    967  H   CYS    64      35.820  88.479  62.881  1.00  0.00           H  
ATOM    968  CA  CYS    64      37.303  89.301  61.467  1.00  0.00           C  
ATOM    969  HA  CYS    64      37.162  89.352  60.388  1.00  0.00           H  
ATOM    970  CB  CYS    64      36.786  90.628  62.021  1.00  0.00           C  
ATOM    971  HB2 CYS    64      37.069  90.547  63.070  1.00  0.00           H  
ATOM    972  HB3 CYS    64      37.318  91.499  61.637  1.00  0.00           H  
ATOM    973  SG  CYS    64      34.932  90.870  61.730  1.00  0.00           S  
ATOM    974  HG  CYS    64      34.522  90.178  62.797  1.00  0.00           H  
ATOM    975  C   CYS    64      38.782  89.097  61.617  1.00  0.00           C  
ATOM    976  O   CYS    64      39.505  89.630  60.784  1.00  0.00           O  
ATOM    977  N   SER    65      39.278  88.260  62.522  1.00  0.00           N  
ATOM    978  H   SER    65      38.782  87.988  63.359  1.00  0.00           H  
ATOM    979  CA  SER    65      40.571  87.667  62.323  1.00  0.00           C  
ATOM    980  HA  SER    65      41.211  88.490  62.004  1.00  0.00           H  
ATOM    981  CB  SER    65      41.074  87.024  63.635  1.00  0.00           C  
ATOM    982  HB2 SER    65      41.237  87.818  64.364  1.00  0.00           H  
ATOM    983  HB3 SER    65      40.253  86.478  64.100  1.00  0.00           H  
ATOM    984  OG  SER    65      42.321  86.264  63.513  1.00  0.00           O  
ATOM    985  HG  SER    65      42.993  86.826  63.121  1.00  0.00           H  
ATOM    986  C   SER    65      40.523  86.545  61.250  1.00  0.00           C  
ATOM    987  O   SER    65      41.439  86.488  60.483  1.00  0.00           O  
ATOM    988  N   LEU    66      39.524  85.684  61.160  1.00  0.00           N  
ATOM    989  H   LEU    66      38.691  85.828  61.713  1.00  0.00           H  
ATOM    990  CA  LEU    66      39.553  84.623  60.179  1.00  0.00           C  
ATOM    991  HA  LEU    66      40.455  84.031  60.333  1.00  0.00           H  
ATOM    992  CB  LEU    66      38.337  83.659  60.446  1.00  0.00           C  
ATOM    993  HB2 LEU    66      38.497  83.140  61.391  1.00  0.00           H  
ATOM    994  HB3 LEU    66      37.462  84.288  60.604  1.00  0.00           H  
ATOM    995  CG  LEU    66      38.001  82.599  59.306  1.00  0.00           C  
ATOM    996  HG  LEU    66      38.001  83.110  58.343  1.00  0.00           H  
ATOM    997  CD1 LEU    66      38.939  81.364  59.397  1.00  0.00           C  
ATOM    998 HD11 LEU    66      38.975  81.080  60.449  1.00  0.00           H  
ATOM    999 HD12 LEU    66      38.461  80.611  58.770  1.00  0.00           H  
ATOM   1000 HD13 LEU    66      39.979  81.610  59.180  1.00  0.00           H  
ATOM   1001  CD2 LEU    66      36.540  82.032  59.578  1.00  0.00           C  
ATOM   1002 HD21 LEU    66      35.810  82.837  59.653  1.00  0.00           H  
ATOM   1003 HD22 LEU    66      36.237  81.467  58.696  1.00  0.00           H  
ATOM   1004 HD23 LEU    66      36.505  81.426  60.483  1.00  0.00           H  
ATOM   1005  C   LEU    66      39.521  85.127  58.736  1.00  0.00           C  
ATOM   1006  O   LEU    66      40.207  84.581  57.901  1.00  0.00           O  
ATOM   1007  N   ALA    67      38.829  86.293  58.574  1.00  0.00           N  
ATOM   1008  H   ALA    67      38.116  86.537  59.246  1.00  0.00           H  
ATOM   1009  CA  ALA    67      38.856  86.925  57.228  1.00  0.00           C  
ATOM   1010  HA  ALA    67      38.531  86.181  56.501  1.00  0.00           H  
ATOM   1011  CB  ALA    67      37.876  88.112  57.385  1.00  0.00           C  
ATOM   1012  HB1 ALA    67      37.756  88.560  56.398  1.00  0.00           H  
ATOM   1013  HB2 ALA    67      36.847  87.773  57.502  1.00  0.00           H  
ATOM   1014  HB3 ALA    67      38.135  88.746  58.233  1.00  0.00           H  
ATOM   1015  C   ALA    67      40.284  87.431  56.807  1.00  0.00           C  
ATOM   1016  O   ALA    67      40.470  87.731  55.614  1.00  0.00           O  
ATOM   1017  N   GLU    68      41.236  87.741  57.701  1.00  0.00           N  
ATOM   1018  H   GLU    68      40.957  87.376  58.601  1.00  0.00           H  
ATOM   1019  CA  GLU    68      42.679  87.922  57.328  1.00  0.00           C  
ATOM   1020  HA  GLU    68      42.760  88.325  56.318  1.00  0.00           H  
ATOM   1021  CB  GLU    68      43.312  88.855  58.301  1.00  0.00           C  
ATOM   1022  HB2 GLU    68      42.916  89.836  58.038  1.00  0.00           H  
ATOM   1023  HB3 GLU    68      43.100  88.531  59.320  1.00  0.00           H  
ATOM   1024  CG  GLU    68      44.894  88.851  58.294  1.00  0.00           C  
ATOM   1025  HG2 GLU    68      45.301  89.480  59.085  1.00  0.00           H  
ATOM   1026  HG3 GLU    68      45.423  87.906  58.412  1.00  0.00           H  
ATOM   1027  CD  GLU    68      45.379  89.380  56.858  1.00  0.00           C  
ATOM   1028  OE1 GLU    68      46.590  89.378  56.613  1.00  0.00           O  
ATOM   1029  OE2 GLU    68      44.632  89.861  55.959  1.00  0.00           O  
ATOM   1030  C   GLU    68      43.498  86.558  57.224  1.00  0.00           C  
ATOM   1031  O   GLU    68      44.261  86.370  56.247  1.00  0.00           O  
ATOM   1032  N   GLU    69      43.329  85.719  58.303  1.00  0.00           N  
ATOM   1033  H   GLU    69      42.796  85.935  59.133  1.00  0.00           H  
ATOM   1034  CA  GLU    69      44.042  84.406  58.440  1.00  0.00           C  
ATOM   1035  HA  GLU    69      45.090  84.708  58.438  1.00  0.00           H  
ATOM   1036  CB  GLU    69      43.798  83.759  59.787  1.00  0.00           C  
ATOM   1037  HB2 GLU    69      42.761  83.452  59.923  1.00  0.00           H  
ATOM   1038  HB3 GLU    69      44.370  82.832  59.795  1.00  0.00           H  
ATOM   1039  CG  GLU    69      44.260  84.521  61.029  1.00  0.00           C  
ATOM   1040  HG2 GLU    69      43.795  85.501  61.135  1.00  0.00           H  
ATOM   1041  HG3 GLU    69      44.052  84.087  62.007  1.00  0.00           H  
ATOM   1042  CD  GLU    69      45.750  84.815  61.143  1.00  0.00           C  
ATOM   1043  OE1 GLU    69      46.081  85.754  61.865  1.00  0.00           O  
ATOM   1044  OE2 GLU    69      46.602  83.984  60.712  1.00  0.00           O  
ATOM   1045  C   GLU    69      43.785  83.428  57.247  1.00  0.00           C  
ATOM   1046  O   GLU    69      44.680  82.738  56.843  1.00  0.00           O  
ATOM   1047  N   LEU    70      42.689  83.546  56.529  1.00  0.00           N  
ATOM   1048  H   LEU    70      41.869  83.979  56.929  1.00  0.00           H  
ATOM   1049  CA  LEU    70      42.369  82.791  55.304  1.00  0.00           C  
ATOM   1050  HA  LEU    70      42.447  81.716  55.467  1.00  0.00           H  
ATOM   1051  CB  LEU    70      40.978  83.243  54.809  1.00  0.00           C  
ATOM   1052  HB2 LEU    70      40.924  84.326  54.926  1.00  0.00           H  
ATOM   1053  HB3 LEU    70      40.876  82.992  53.754  1.00  0.00           H  
ATOM   1054  CG  LEU    70      39.793  82.547  55.520  1.00  0.00           C  
ATOM   1055  HG  LEU    70      39.780  82.529  56.610  1.00  0.00           H  
ATOM   1056  CD1 LEU    70      38.501  83.142  55.075  1.00  0.00           C  
ATOM   1057 HD11 LEU    70      38.425  82.997  53.997  1.00  0.00           H  
ATOM   1058 HD12 LEU    70      37.686  82.742  55.678  1.00  0.00           H  
ATOM   1059 HD13 LEU    70      38.597  84.200  55.320  1.00  0.00           H  
ATOM   1060  CD2 LEU    70      39.880  81.026  55.228  1.00  0.00           C  
ATOM   1061 HD21 LEU    70      40.561  80.483  55.884  1.00  0.00           H  
ATOM   1062 HD22 LEU    70      38.907  80.659  55.555  1.00  0.00           H  
ATOM   1063 HD23 LEU    70      40.038  80.971  54.151  1.00  0.00           H  
ATOM   1064  C   LEU    70      43.381  83.054  54.101  1.00  0.00           C  
ATOM   1065  O   LEU    70      43.588  82.131  53.288  1.00  0.00           O  
ATOM   1066  N   ARG    71      44.003  84.196  54.111  1.00  0.00           N  
ATOM   1067  H   ARG    71      43.847  84.899  54.820  1.00  0.00           H  
ATOM   1068  CA  ARG    71      45.198  84.556  53.314  1.00  0.00           C  
ATOM   1069  HA  ARG    71      44.943  84.101  52.357  1.00  0.00           H  
ATOM   1070  CB  ARG    71      45.340  86.109  53.140  1.00  0.00           C  
ATOM   1071  HB2 ARG    71      45.228  86.647  54.081  1.00  0.00           H  
ATOM   1072  HB3 ARG    71      46.363  86.279  52.805  1.00  0.00           H  
ATOM   1073  CG  ARG    71      44.292  86.672  52.168  1.00  0.00           C  
ATOM   1074  HG2 ARG    71      44.258  85.991  51.317  1.00  0.00           H  
ATOM   1075  HG3 ARG    71      43.303  86.719  52.625  1.00  0.00           H  
ATOM   1076  CD  ARG    71      44.657  88.094  51.708  1.00  0.00           C  
ATOM   1077  HD2 ARG    71      45.482  88.035  50.997  1.00  0.00           H  
ATOM   1078  HD3 ARG    71      43.839  88.535  51.138  1.00  0.00           H  
ATOM   1079  NE  ARG    71      45.041  89.077  52.762  1.00  0.00           N  
ATOM   1080  HE  ARG    71      44.624  88.946  53.672  1.00  0.00           H  
ATOM   1081  CZ  ARG    71      45.914  90.073  52.636  1.00  0.00           C  
ATOM   1082  NH1 ARG    71      46.371  90.396  51.504  1.00  0.00           N  
ATOM   1083 HH11 ARG    71      46.016  90.037  50.629  1.00  0.00           H  
ATOM   1084 HH12 ARG    71      47.075  91.120  51.527  1.00  0.00           H  
ATOM   1085  NH2 ARG    71      46.341  90.626  53.711  1.00  0.00           N  
ATOM   1086 HH21 ARG    71      45.960  90.234  54.560  1.00  0.00           H  
ATOM   1087 HH22 ARG    71      47.165  91.208  53.678  1.00  0.00           H  
ATOM   1088  C   ARG    71      46.545  83.920  53.802  1.00  0.00           C  
ATOM   1089  O   ARG    71      47.375  83.526  52.957  1.00  0.00           O  
ATOM   1090  N   HIE    72      46.686  83.688  55.103  1.00  0.00           N  
ATOM   1091  H   HIE    72      45.939  83.789  55.775  1.00  0.00           H  
ATOM   1092  CA  HIE    72      47.771  82.897  55.726  1.00  0.00           C  
ATOM   1093  HA  HIE    72      48.643  83.071  55.096  1.00  0.00           H  
ATOM   1094  CB  HIE    72      48.002  83.524  57.093  1.00  0.00           C  
ATOM   1095  HB2 HIE    72      47.079  83.307  57.631  1.00  0.00           H  
ATOM   1096  HB3 HIE    72      48.783  82.985  57.631  1.00  0.00           H  
ATOM   1097  CG  HIE    72      48.415  84.982  57.147  1.00  0.00           C  
ATOM   1098  ND1 HIE    72      49.701  85.402  57.327  1.00  0.00           N  
ATOM   1099  CE1 HIE    72      49.610  86.762  57.282  1.00  0.00           C  
ATOM   1100  HE1 HIE    72      50.469  87.393  57.104  1.00  0.00           H  
ATOM   1101  NE2 HIE    72      48.313  87.200  57.073  1.00  0.00           N  
ATOM   1102  HE2 HIE    72      48.036  88.154  56.889  1.00  0.00           H  
ATOM   1103  CD2 HIE    72      47.544  86.048  57.073  1.00  0.00           C  
ATOM   1104  HD2 HIE    72      46.479  86.113  56.905  1.00  0.00           H  
ATOM   1105  C   HIE    72      47.569  81.389  55.788  1.00  0.00           C  
ATOM   1106  O   HIE    72      48.443  80.671  56.319  1.00  0.00           O  
ATOM   1107  N   ILE    73      46.479  80.828  55.348  1.00  0.00           N  
ATOM   1108  H   ILE    73      45.747  81.454  55.045  1.00  0.00           H  
ATOM   1109  CA  ILE    73      46.113  79.418  55.584  1.00  0.00           C  
ATOM   1110  HA  ILE    73      45.901  79.194  56.630  1.00  0.00           H  
ATOM   1111  CB  ILE    73      44.773  79.267  54.850  1.00  0.00           C  
ATOM   1112  HB  ILE    73      44.166  80.051  55.302  1.00  0.00           H  
ATOM   1113  CG2 ILE    73      44.845  79.474  53.268  1.00  0.00           C  
ATOM   1114 HG21 ILE    73      45.355  78.587  52.894  1.00  0.00           H  
ATOM   1115 HG22 ILE    73      43.847  79.476  52.830  1.00  0.00           H  
ATOM   1116 HG23 ILE    73      45.400  80.381  53.029  1.00  0.00           H  
ATOM   1117  CG1 ILE    73      44.137  77.946  55.239  1.00  0.00           C  
ATOM   1118 HG12 ILE    73      44.632  77.147  54.687  1.00  0.00           H  
ATOM   1119 HG13 ILE    73      44.186  77.722  56.304  1.00  0.00           H  
ATOM   1120  CD1 ILE    73      42.710  77.854  54.794  1.00  0.00           C  
ATOM   1121 HD11 ILE    73      42.579  78.044  53.728  1.00  0.00           H  
ATOM   1122 HD12 ILE    73      42.465  76.801  54.932  1.00  0.00           H  
ATOM   1123 HD13 ILE    73      42.061  78.612  55.234  1.00  0.00           H  
ATOM   1124  C   ILE    73      47.157  78.382  55.084  1.00  0.00           C  
ATOM   1125  O   ILE    73      47.421  77.402  55.757  1.00  0.00           O  
ATOM   1126  N   HIE    74      47.828  78.626  53.935  1.00  0.00           N  
ATOM   1127  H   HIE    74      47.614  79.534  53.550  1.00  0.00           H  
ATOM   1128  CA  HIE    74      48.956  77.878  53.389  1.00  0.00           C  
ATOM   1129  HA  HIE    74      48.811  76.825  53.630  1.00  0.00           H  
ATOM   1130  CB  HIE    74      48.888  77.926  51.846  1.00  0.00           C  
ATOM   1131  HB2 HIE    74      48.975  78.958  51.507  1.00  0.00           H  
ATOM   1132  HB3 HIE    74      49.724  77.392  51.395  1.00  0.00           H  
ATOM   1133  CG  HIE    74      47.745  77.322  51.210  1.00  0.00           C  
ATOM   1134  ND1 HIE    74      47.487  75.943  51.045  1.00  0.00           N  
ATOM   1135  CE1 HIE    74      46.256  75.798  50.569  1.00  0.00           C  
ATOM   1136  HE1 HIE    74      45.790  74.833  50.432  1.00  0.00           H  
ATOM   1137  NE2 HIE    74      45.824  76.984  50.223  1.00  0.00           N  
ATOM   1138  HE2 HIE    74      44.872  77.126  49.919  1.00  0.00           H  
ATOM   1139  CD2 HIE    74      46.715  77.941  50.671  1.00  0.00           C  
ATOM   1140  HD2 HIE    74      46.588  79.011  50.600  1.00  0.00           H  
ATOM   1141  C   HIE    74      50.328  78.333  53.853  1.00  0.00           C  
ATOM   1142  O   HIE    74      51.360  77.853  53.350  1.00  0.00           O  
ATOM   1143  N   SER    75      50.428  79.305  54.736  1.00  0.00           N  
ATOM   1144  H   SER    75      49.614  79.760  55.124  1.00  0.00           H  
ATOM   1145  CA  SER    75      51.765  79.746  55.334  1.00  0.00           C  
ATOM   1146  HA  SER    75      52.512  79.065  54.927  1.00  0.00           H  
ATOM   1147  CB  SER    75      52.184  81.198  54.901  1.00  0.00           C  
ATOM   1148  HB2 SER    75      53.080  81.511  55.437  1.00  0.00           H  
ATOM   1149  HB3 SER    75      52.351  81.347  53.834  1.00  0.00           H  
ATOM   1150  OG  SER    75      51.057  81.982  55.163  1.00  0.00           O  
ATOM   1151  HG  SER    75      50.672  82.199  54.311  1.00  0.00           H  
ATOM   1152  C   SER    75      51.889  79.600  56.869  1.00  0.00           C  
ATOM   1153  O   SER    75      52.985  79.695  57.367  1.00  0.00           O  
ATOM   1154  N   ARG    76      50.752  79.393  57.580  1.00  0.00           N  
ATOM   1155  H   ARG    76      49.896  79.637  57.104  1.00  0.00           H  
ATOM   1156  CA  ARG    76      50.766  79.111  59.097  1.00  0.00           C  
ATOM   1157  HA  ARG    76      51.771  78.761  59.329  1.00  0.00           H  
ATOM   1158  CB  ARG    76      50.539  80.379  59.880  1.00  0.00           C  
ATOM   1159  HB2 ARG    76      50.966  81.253  59.389  1.00  0.00           H  
ATOM   1160  HB3 ARG    76      49.457  80.508  59.858  1.00  0.00           H  
ATOM   1161  CG  ARG    76      51.026  80.412  61.376  1.00  0.00           C  
ATOM   1162  HG2 ARG    76      51.100  79.443  61.870  1.00  0.00           H  
ATOM   1163  HG3 ARG    76      52.055  80.755  61.268  1.00  0.00           H  
ATOM   1164  CD  ARG    76      50.119  81.272  62.349  1.00  0.00           C  
ATOM   1165  HD2 ARG    76      49.317  80.640  62.733  1.00  0.00           H  
ATOM   1166  HD3 ARG    76      50.689  81.696  63.176  1.00  0.00           H  
ATOM   1167  NE  ARG    76      49.502  82.457  61.647  1.00  0.00           N  
ATOM   1168  HE  ARG    76      48.496  82.492  61.565  1.00  0.00           H  
ATOM   1169  CZ  ARG    76      50.111  83.463  61.117  1.00  0.00           C  
ATOM   1170  NH1 ARG    76      51.375  83.617  61.176  1.00  0.00           N  
ATOM   1171 HH11 ARG    76      51.910  83.021  61.791  1.00  0.00           H  
ATOM   1172 HH12 ARG    76      51.792  84.469  60.827  1.00  0.00           H  
ATOM   1173  NH2 ARG    76      49.468  84.358  60.386  1.00  0.00           N  
ATOM   1174 HH21 ARG    76      48.469  84.240  60.296  1.00  0.00           H  
ATOM   1175 HH22 ARG    76      49.950  85.030  59.806  1.00  0.00           H  
ATOM   1176  C   ARG    76      49.909  77.959  59.649  1.00  0.00           C  
ATOM   1177  O   ARG    76      50.149  77.580  60.814  1.00  0.00           O  
ATOM   1178  N   TYR    77      48.976  77.435  58.826  1.00  0.00           N  
ATOM   1179  H   TYR    77      48.674  78.073  58.104  1.00  0.00           H  
ATOM   1180  CA  TYR    77      47.981  76.366  59.287  1.00  0.00           C  
ATOM   1181  HA  TYR    77      48.322  76.003  60.257  1.00  0.00           H  
ATOM   1182  CB  TYR    77      46.632  77.050  59.541  1.00  0.00           C  
ATOM   1183  HB2 TYR    77      46.172  77.194  58.564  1.00  0.00           H  
ATOM   1184  HB3 TYR    77      45.857  76.476  60.050  1.00  0.00           H  
ATOM   1185  CG  TYR    77      46.638  78.388  60.310  1.00  0.00           C  
ATOM   1186  CD1 TYR    77      46.900  78.366  61.679  1.00  0.00           C  
ATOM   1187  HD1 TYR    77      47.020  77.424  62.194  1.00  0.00           H  
ATOM   1188  CE1 TYR    77      47.020  79.592  62.410  1.00  0.00           C  
ATOM   1189  HE1 TYR    77      47.106  79.544  63.486  1.00  0.00           H  
ATOM   1190  CZ  TYR    77      46.801  80.821  61.762  1.00  0.00           C  
ATOM   1191  OH  TYR    77      46.760  81.939  62.490  1.00  0.00           O  
ATOM   1192  HH  TYR    77      46.543  82.711  61.964  1.00  0.00           H  
ATOM   1193  CE2 TYR    77      46.538  80.806  60.387  1.00  0.00           C  
ATOM   1194  HE2 TYR    77      46.418  81.667  59.746  1.00  0.00           H  
ATOM   1195  CD2 TYR    77      46.498  79.648  59.674  1.00  0.00           C  
ATOM   1196  HD2 TYR    77      46.153  79.665  58.650  1.00  0.00           H  
ATOM   1197  C   TYR    77      47.872  75.134  58.309  1.00  0.00           C  
ATOM   1198  O   TYR    77      46.757  74.532  58.232  1.00  0.00           O  
ATOM   1199  N   ARG    78      48.924  75.010  57.497  1.00  0.00           N  
ATOM   1200  H   ARG    78      49.683  75.673  57.559  1.00  0.00           H  
ATOM   1201  CA  ARG    78      49.053  73.793  56.677  1.00  0.00           C  
ATOM   1202  HA  ARG    78      50.054  73.834  56.246  1.00  0.00           H  
ATOM   1203  CB  ARG    78      49.040  72.476  57.516  1.00  0.00           C  
ATOM   1204  HB2 ARG    78      48.079  72.227  57.967  1.00  0.00           H  
ATOM   1205  HB3 ARG    78      49.209  71.695  56.775  1.00  0.00           H  
ATOM   1206  CG  ARG    78      50.162  72.467  58.600  1.00  0.00           C  
ATOM   1207  HG2 ARG    78      51.160  72.608  58.185  1.00  0.00           H  
ATOM   1208  HG3 ARG    78      49.893  73.189  59.370  1.00  0.00           H  
ATOM   1209  CD  ARG    78      50.329  71.054  59.187  1.00  0.00           C  
ATOM   1210  HD2 ARG    78      49.417  70.922  59.770  1.00  0.00           H  
ATOM   1211  HD3 ARG    78      50.501  70.417  58.319  1.00  0.00           H  
ATOM   1212  NE  ARG    78      51.587  70.864  59.962  1.00  0.00           N  
ATOM   1213  HE  ARG    78      52.390  70.627  59.397  1.00  0.00           H  
ATOM   1214  CZ  ARG    78      51.801  70.891  61.266  1.00  0.00           C  
ATOM   1215  NH1 ARG    78      50.850  71.166  62.146  1.00  0.00           N  
ATOM   1216 HH11 ARG    78      49.883  71.404  61.977  1.00  0.00           H  
ATOM   1217 HH12 ARG    78      51.129  71.105  63.115  1.00  0.00           H  
ATOM   1218  NH2 ARG    78      52.983  70.657  61.660  1.00  0.00           N  
ATOM   1219 HH21 ARG    78      53.663  70.298  61.005  1.00  0.00           H  
ATOM   1220 HH22 ARG    78      53.130  70.909  62.627  1.00  0.00           H  
ATOM   1221  C   ARG    78      48.016  73.729  55.492  1.00  0.00           C  
ATOM   1222  O   ARG    78      47.727  72.623  54.982  1.00  0.00           O  
ATOM   1223  N   GLY    79      47.431  74.810  55.072  1.00  0.00           N  
ATOM   1224  H   GLY    79      47.677  75.680  55.523  1.00  0.00           H  
ATOM   1225  CA  GLY    79      46.341  74.867  54.039  1.00  0.00           C  
ATOM   1226  HA2 GLY    79      46.190  75.821  53.534  1.00  0.00           H  
ATOM   1227  HA3 GLY    79      46.637  74.078  53.347  1.00  0.00           H  
ATOM   1228  C   GLY    79      44.985  74.476  54.563  1.00  0.00           C  
ATOM   1229  O   GLY    79      44.036  74.398  53.772  1.00  0.00           O  
ATOM   1230  N   SER    80      44.738  74.124  55.830  1.00  0.00           N  
ATOM   1231  H   SER    80      45.505  74.150  56.486  1.00  0.00           H  
ATOM   1232  CA  SER    80      43.404  73.775  56.364  1.00  0.00           C  
ATOM   1233  HA  SER    80      42.737  73.342  55.619  1.00  0.00           H  
ATOM   1234  CB  SER    80      43.460  72.641  57.356  1.00  0.00           C  
ATOM   1235  HB2 SER    80      43.791  71.732  56.854  1.00  0.00           H  
ATOM   1236  HB3 SER    80      44.060  73.041  58.174  1.00  0.00           H  
ATOM   1237  OG  SER    80      42.205  72.442  58.000  1.00  0.00           O  
ATOM   1238  HG  SER    80      41.849  71.616  57.666  1.00  0.00           H  
ATOM   1239  C   SER    80      42.628  74.988  56.827  1.00  0.00           C  
ATOM   1240  O   SER    80      43.058  75.831  57.587  1.00  0.00           O  
ATOM   1241  N   TYR    81      41.340  75.013  56.608  1.00  0.00           N  
ATOM   1242  H   TYR    81      40.860  74.294  56.085  1.00  0.00           H  
ATOM   1243  CA  TYR    81      40.413  75.870  57.301  1.00  0.00           C  
ATOM   1244  HA  TYR    81      40.784  76.895  57.279  1.00  0.00           H  
ATOM   1245  CB  TYR    81      39.016  75.964  56.726  1.00  0.00           C  
ATOM   1246  HB2 TYR    81      38.516  74.998  56.791  1.00  0.00           H  
ATOM   1247  HB3 TYR    81      38.421  76.541  57.433  1.00  0.00           H  
ATOM   1248  CG  TYR    81      38.908  76.477  55.241  1.00  0.00           C  
ATOM   1249  CD1 TYR    81      38.529  77.793  54.920  1.00  0.00           C  
ATOM   1250  HD1 TYR    81      38.316  78.550  55.661  1.00  0.00           H  
ATOM   1251  CE1 TYR    81      38.313  78.129  53.612  1.00  0.00           C  
ATOM   1252  HE1 TYR    81      37.817  79.066  53.403  1.00  0.00           H  
ATOM   1253  CZ  TYR    81      38.514  77.221  52.580  1.00  0.00           C  
ATOM   1254  OH  TYR    81      38.333  77.490  51.253  1.00  0.00           O  
ATOM   1255  HH  TYR    81      37.784  78.271  51.147  1.00  0.00           H  
ATOM   1256  CE2 TYR    81      39.009  75.937  52.872  1.00  0.00           C  
ATOM   1257  HE2 TYR    81      39.133  75.203  52.089  1.00  0.00           H  
ATOM   1258  CD2 TYR    81      39.156  75.559  54.207  1.00  0.00           C  
ATOM   1259  HD2 TYR    81      39.227  74.511  54.460  1.00  0.00           H  
ATOM   1260  C   TYR    81      40.352  75.611  58.801  1.00  0.00           C  
ATOM   1261  O   TYR    81      40.361  76.575  59.532  1.00  0.00           O  
ATOM   1262  N   TRP    82      40.240  74.362  59.282  1.00  0.00           N  
ATOM   1263  H   TRP    82      40.365  73.621  58.607  1.00  0.00           H  
ATOM   1264  CA  TRP    82      39.949  74.066  60.700  1.00  0.00           C  
ATOM   1265  HA  TRP    82      39.134  74.715  61.020  1.00  0.00           H  
ATOM   1266  CB  TRP    82      39.600  72.577  60.896  1.00  0.00           C  
ATOM   1267  HB2 TRP    82      38.600  72.463  60.478  1.00  0.00           H  
ATOM   1268  HB3 TRP    82      40.253  71.999  60.242  1.00  0.00           H  
ATOM   1269  CG  TRP    82      39.744  71.970  62.335  1.00  0.00           C  
ATOM   1270  CD1 TRP    82      40.520  70.898  62.595  1.00  0.00           C  
ATOM   1271  HD1 TRP    82      41.123  70.334  61.899  1.00  0.00           H  
ATOM   1272  NE1 TRP    82      40.258  70.502  63.829  1.00  0.00           N  
ATOM   1273  HE1 TRP    82      40.675  69.638  64.146  1.00  0.00           H  
ATOM   1274  CE2 TRP    82      39.392  71.354  64.487  1.00  0.00           C  
ATOM   1275  CZ2 TRP    82      38.902  71.356  65.836  1.00  0.00           C  
ATOM   1276  HZ2 TRP    82      39.169  70.520  66.465  1.00  0.00           H  
ATOM   1277  CH2 TRP    82      38.040  72.386  66.274  1.00  0.00           C  
ATOM   1278  HH2 TRP    82      37.756  72.354  67.316  1.00  0.00           H  
ATOM   1279  CZ3 TRP    82      37.934  73.510  65.430  1.00  0.00           C  
ATOM   1280  HZ3 TRP    82      37.268  74.316  65.701  1.00  0.00           H  
ATOM   1281  CE3 TRP    82      38.344  73.456  64.089  1.00  0.00           C  
ATOM   1282  HE3 TRP    82      38.134  74.287  63.432  1.00  0.00           H  
ATOM   1283  CD2 TRP    82      39.121  72.365  63.633  1.00  0.00           C  
ATOM   1284  C   TRP    82      41.087  74.447  61.580  1.00  0.00           C  
ATOM   1285  O   TRP    82      40.835  74.983  62.602  1.00  0.00           O  
ATOM   1286  N   ARG    83      42.277  74.162  61.171  1.00  0.00           N  
ATOM   1287  H   ARG    83      42.374  73.714  60.272  1.00  0.00           H  
ATOM   1288  CA  ARG    83      43.528  74.575  61.835  1.00  0.00           C  
ATOM   1289  HA  ARG    83      43.588  74.211  62.860  1.00  0.00           H  
ATOM   1290  CB  ARG    83      44.795  74.067  61.061  1.00  0.00           C  
ATOM   1291  HB2 ARG    83      44.562  74.327  60.029  1.00  0.00           H  
ATOM   1292  HB3 ARG    83      45.704  74.592  61.352  1.00  0.00           H  
ATOM   1293  CG  ARG    83      45.007  72.506  61.085  1.00  0.00           C  
ATOM   1294  HG2 ARG    83      45.163  72.056  62.066  1.00  0.00           H  
ATOM   1295  HG3 ARG    83      44.086  72.034  60.743  1.00  0.00           H  
ATOM   1296  CD  ARG    83      46.220  72.175  60.160  1.00  0.00           C  
ATOM   1297  HD2 ARG    83      45.843  72.430  59.170  1.00  0.00           H  
ATOM   1298  HD3 ARG    83      47.046  72.865  60.337  1.00  0.00           H  
ATOM   1299  NE  ARG    83      46.663  70.825  60.276  1.00  0.00           N  
ATOM   1300  HE  ARG    83      46.334  70.291  59.484  1.00  0.00           H  
ATOM   1301  CZ  ARG    83      47.172  70.163  61.249  1.00  0.00           C  
ATOM   1302  NH1 ARG    83      47.641  70.777  62.345  1.00  0.00           N  
ATOM   1303 HH11 ARG    83      47.508  71.774  62.442  1.00  0.00           H  
ATOM   1304 HH12 ARG    83      47.917  70.130  63.070  1.00  0.00           H  
ATOM   1305  NH2 ARG    83      47.274  68.876  61.221  1.00  0.00           N  
ATOM   1306 HH21 ARG    83      46.820  68.282  60.542  1.00  0.00           H  
ATOM   1307 HH22 ARG    83      47.597  68.405  62.054  1.00  0.00           H  
ATOM   1308  C   ARG    83      43.573  76.114  61.947  1.00  0.00           C  
ATOM   1309  O   ARG    83      44.061  76.629  62.947  1.00  0.00           O  
ATOM   1310  N   THR    84      43.059  76.839  60.923  1.00  0.00           N  
ATOM   1311  H   THR    84      42.883  76.419  60.022  1.00  0.00           H  
ATOM   1312  CA  THR    84      42.999  78.291  60.973  1.00  0.00           C  
ATOM   1313  HA  THR    84      43.971  78.594  61.362  1.00  0.00           H  
ATOM   1314  CB  THR    84      42.807  78.977  59.637  1.00  0.00           C  
ATOM   1315  HB  THR    84      41.849  78.749  59.169  1.00  0.00           H  
ATOM   1316  CG2 THR    84      42.981  80.495  59.758  1.00  0.00           C  
ATOM   1317 HG21 THR    84      43.889  80.680  60.333  1.00  0.00           H  
ATOM   1318 HG22 THR    84      43.006  81.034  58.811  1.00  0.00           H  
ATOM   1319 HG23 THR    84      42.093  80.792  60.315  1.00  0.00           H  
ATOM   1320  OG1 THR    84      43.706  78.573  58.596  1.00  0.00           O  
ATOM   1321  HG1 THR    84      43.469  77.679  58.338  1.00  0.00           H  
ATOM   1322  C   THR    84      41.850  78.862  61.931  1.00  0.00           C  
ATOM   1323  O   THR    84      42.141  79.642  62.772  1.00  0.00           O  
ATOM   1324  N   VAL    85      40.580  78.318  61.851  1.00  0.00           N  
ATOM   1325  H   VAL    85      40.563  77.650  61.093  1.00  0.00           H  
ATOM   1326  CA  VAL    85      39.435  78.550  62.817  1.00  0.00           C  
ATOM   1327  HA  VAL    85      39.254  79.618  62.699  1.00  0.00           H  
ATOM   1328  CB  VAL    85      38.260  77.584  62.383  1.00  0.00           C  
ATOM   1329  HB  VAL    85      38.596  76.562  62.206  1.00  0.00           H  
ATOM   1330  CG1 VAL    85      37.088  77.635  63.389  1.00  0.00           C  
ATOM   1331 HG11 VAL    85      36.842  78.660  63.667  1.00  0.00           H  
ATOM   1332 HG12 VAL    85      36.180  77.192  62.981  1.00  0.00           H  
ATOM   1333 HG13 VAL    85      37.448  77.155  64.299  1.00  0.00           H  
ATOM   1334  CG2 VAL    85      37.778  78.155  61.051  1.00  0.00           C  
ATOM   1335 HG21 VAL    85      38.582  78.142  60.315  1.00  0.00           H  
ATOM   1336 HG22 VAL    85      37.041  77.461  60.647  1.00  0.00           H  
ATOM   1337 HG23 VAL    85      37.452  79.194  61.095  1.00  0.00           H  
ATOM   1338  C   VAL    85      39.847  78.323  64.251  1.00  0.00           C  
ATOM   1339  O   VAL    85      39.468  79.120  65.128  1.00  0.00           O  
ATOM   1340  N   ARG    86      40.656  77.262  64.530  1.00  0.00           N  
ATOM   1341  H   ARG    86      41.033  76.694  63.785  1.00  0.00           H  
ATOM   1342  CA  ARG    86      41.201  77.043  65.888  1.00  0.00           C  
ATOM   1343  HA  ARG    86      40.433  76.898  66.647  1.00  0.00           H  
ATOM   1344  CB  ARG    86      42.075  75.775  65.913  1.00  0.00           C  
ATOM   1345  HB2 ARG    86      42.662  75.947  65.011  1.00  0.00           H  
ATOM   1346  HB3 ARG    86      42.713  75.689  66.793  1.00  0.00           H  
ATOM   1347  CG  ARG    86      41.203  74.509  65.861  1.00  0.00           C  
ATOM   1348  HG2 ARG    86      40.638  74.428  66.790  1.00  0.00           H  
ATOM   1349  HG3 ARG    86      40.588  74.584  64.965  1.00  0.00           H  
ATOM   1350  CD  ARG    86      42.105  73.223  65.816  1.00  0.00           C  
ATOM   1351  HD2 ARG    86      41.581  72.471  65.226  1.00  0.00           H  
ATOM   1352  HD3 ARG    86      43.124  73.490  65.536  1.00  0.00           H  
ATOM   1353  NE  ARG    86      42.357  72.727  67.193  1.00  0.00           N  
ATOM   1354  HE  ARG    86      42.478  73.530  67.794  1.00  0.00           H  
ATOM   1355  CZ  ARG    86      42.837  71.621  67.670  1.00  0.00           C  
ATOM   1356  NH1 ARG    86      43.217  70.593  66.949  1.00  0.00           N  
ATOM   1357 HH11 ARG    86      43.270  70.656  65.942  1.00  0.00           H  
ATOM   1358 HH12 ARG    86      43.661  69.792  67.373  1.00  0.00           H  
ATOM   1359  NH2 ARG    86      43.133  71.608  68.962  1.00  0.00           N  
ATOM   1360 HH21 ARG    86      42.836  72.382  69.539  1.00  0.00           H  
ATOM   1361 HH22 ARG    86      43.426  70.779  69.459  1.00  0.00           H  
ATOM   1362  C   ARG    86      42.035  78.217  66.385  1.00  0.00           C  
ATOM   1363  O   ARG    86      42.043  78.391  67.591  1.00  0.00           O  
ATOM   1364  N   ALA    87      42.690  78.997  65.503  1.00  0.00           N  
ATOM   1365  H   ALA    87      42.430  79.027  64.528  1.00  0.00           H  
ATOM   1366  CA  ALA    87      43.502  80.173  65.988  1.00  0.00           C  
ATOM   1367  HA  ALA    87      43.838  80.154  67.024  1.00  0.00           H  
ATOM   1368  CB  ALA    87      44.814  80.249  65.145  1.00  0.00           C  
ATOM   1369  HB1 ALA    87      45.557  80.946  65.531  1.00  0.00           H  
ATOM   1370  HB2 ALA    87      45.228  79.251  65.292  1.00  0.00           H  
ATOM   1371  HB3 ALA    87      44.716  80.270  64.059  1.00  0.00           H  
ATOM   1372  C   ALA    87      42.571  81.360  66.009  1.00  0.00           C  
ATOM   1373  O   ALA    87      42.549  82.097  66.971  1.00  0.00           O  
ATOM   1374  N   CYS    88      41.820  81.579  64.974  1.00  0.00           N  
ATOM   1375  H   CYS    88      42.003  80.921  64.230  1.00  0.00           H  
ATOM   1376  CA  CYS    88      40.842  82.632  64.917  1.00  0.00           C  
ATOM   1377  HA  CYS    88      41.371  83.577  65.047  1.00  0.00           H  
ATOM   1378  CB  CYS    88      40.194  82.584  63.479  1.00  0.00           C  
ATOM   1379  HB2 CYS    88      39.592  81.688  63.325  1.00  0.00           H  
ATOM   1380  HB3 CYS    88      39.458  83.383  63.391  1.00  0.00           H  
ATOM   1381  SG  CYS    88      41.522  82.560  62.209  1.00  0.00           S  
ATOM   1382  HG  CYS    88      41.769  83.874  62.217  1.00  0.00           H  
ATOM   1383  C   CYS    88      39.801  82.695  66.061  1.00  0.00           C  
ATOM   1384  O   CYS    88      39.312  83.808  66.290  1.00  0.00           O  
ATOM   1385  N   LEU    89      39.482  81.610  66.742  1.00  0.00           N  
ATOM   1386  H   LEU    89      39.771  80.752  66.295  1.00  0.00           H  
ATOM   1387  CA  LEU    89      38.667  81.646  67.965  1.00  0.00           C  
ATOM   1388  HA  LEU    89      38.092  82.571  67.979  1.00  0.00           H  
ATOM   1389  CB  LEU    89      37.577  80.607  68.024  1.00  0.00           C  
ATOM   1390  HB2 LEU    89      38.030  79.621  68.138  1.00  0.00           H  
ATOM   1391  HB3 LEU    89      36.952  80.923  68.858  1.00  0.00           H  
ATOM   1392  CG  LEU    89      36.615  80.671  66.749  1.00  0.00           C  
ATOM   1393  HG  LEU    89      37.180  80.307  65.890  1.00  0.00           H  
ATOM   1394  CD1 LEU    89      35.572  79.628  67.107  1.00  0.00           C  
ATOM   1395 HD11 LEU    89      34.977  79.953  67.960  1.00  0.00           H  
ATOM   1396 HD12 LEU    89      34.882  79.511  66.271  1.00  0.00           H  
ATOM   1397 HD13 LEU    89      36.081  78.674  67.248  1.00  0.00           H  
ATOM   1398  CD2 LEU    89      36.165  82.056  66.498  1.00  0.00           C  
ATOM   1399 HD21 LEU    89      36.957  82.653  66.045  1.00  0.00           H  
ATOM   1400 HD22 LEU    89      35.324  81.981  65.809  1.00  0.00           H  
ATOM   1401 HD23 LEU    89      35.806  82.538  67.407  1.00  0.00           H  
ATOM   1402  C   LEU    89      39.473  81.599  69.283  1.00  0.00           C  
ATOM   1403  O   LEU    89      38.999  81.947  70.411  1.00  0.00           O  
ATOM   1404  N   GLY    90      40.784  81.318  69.202  1.00  0.00           N  
ATOM   1405  H   GLY    90      41.261  81.017  68.364  1.00  0.00           H  
ATOM   1406  CA  GLY    90      41.692  81.649  70.283  1.00  0.00           C  
ATOM   1407  HA2 GLY    90      42.694  81.748  69.867  1.00  0.00           H  
ATOM   1408  HA3 GLY    90      41.380  82.596  70.722  1.00  0.00           H  
ATOM   1409  C   GLY    90      41.671  80.506  71.392  1.00  0.00           C  
ATOM   1410  O   GLY    90      42.686  79.808  71.653  1.00  0.00           O  
ATOM   1411  N   CYS    91      40.477  80.204  71.901  1.00  0.00           N  
ATOM   1412  H   CYS    91      39.752  80.844  71.610  1.00  0.00           H  
ATOM   1413  CA  CYS    91      40.153  79.249  72.927  1.00  0.00           C  
ATOM   1414  HA  CYS    91      41.087  78.710  73.090  1.00  0.00           H  
ATOM   1415  CB  CYS    91      39.808  80.021  74.198  1.00  0.00           C  
ATOM   1416  HB2 CYS    91      38.913  80.642  74.166  1.00  0.00           H  
ATOM   1417  HB3 CYS    91      39.684  79.300  75.006  1.00  0.00           H  
ATOM   1418  SG  CYS    91      41.129  81.271  74.611  1.00  0.00           S  
ATOM   1419  HG  CYS    91      42.235  80.572  74.880  1.00  0.00           H  
ATOM   1420  C   CYS    91      38.924  78.334  72.522  1.00  0.00           C  
ATOM   1421  O   CYS    91      37.899  78.282  73.229  1.00  0.00           O  
ATOM   1422  N   PRO    92      38.990  77.635  71.374  1.00  0.00           N  
ATOM   1423  CD  PRO    92      40.262  77.092  70.774  1.00  0.00           C  
ATOM   1424  HD2 PRO    92      40.833  76.541  71.521  1.00  0.00           H  
ATOM   1425  HD3 PRO    92      40.893  77.838  70.290  1.00  0.00           H  
ATOM   1426  CG  PRO    92      39.878  76.128  69.681  1.00  0.00           C  
ATOM   1427  HG2 PRO    92      39.653  75.136  70.073  1.00  0.00           H  
ATOM   1428  HG3 PRO    92      40.544  76.187  68.821  1.00  0.00           H  
ATOM   1429  CB  PRO    92      38.533  76.673  69.209  1.00  0.00           C  
ATOM   1430  HB2 PRO    92      37.961  75.856  68.769  1.00  0.00           H  
ATOM   1431  HB3 PRO    92      38.835  77.401  68.455  1.00  0.00           H  
ATOM   1432  CA  PRO    92      37.880  77.362  70.428  1.00  0.00           C  
ATOM   1433  HA  PRO    92      37.480  78.288  70.014  1.00  0.00           H  
ATOM   1434  C   PRO    92      36.677  76.488  70.984  1.00  0.00           C  
ATOM   1435  O   PRO    92      35.570  76.939  70.889  1.00  0.00           O  
ATOM   1436  N   LEU    93      36.903  75.347  71.648  1.00  0.00           N  
ATOM   1437  H   LEU    93      37.882  75.112  71.733  1.00  0.00           H  
ATOM   1438  CA  LEU    93      35.971  74.381  72.192  1.00  0.00           C  
ATOM   1439  HA  LEU    93      35.340  74.141  71.336  1.00  0.00           H  
ATOM   1440  CB  LEU    93      36.632  73.046  72.533  1.00  0.00           C  
ATOM   1441  HB2 LEU    93      37.304  73.255  73.365  1.00  0.00           H  
ATOM   1442  HB3 LEU    93      35.826  72.471  72.990  1.00  0.00           H  
ATOM   1443  CG  LEU    93      37.276  72.188  71.420  1.00  0.00           C  
ATOM   1444  HG  LEU    93      37.962  72.903  70.966  1.00  0.00           H  
ATOM   1445  CD1 LEU    93      38.065  71.017  71.959  1.00  0.00           C  
ATOM   1446 HD11 LEU    93      37.398  70.377  72.535  1.00  0.00           H  
ATOM   1447 HD12 LEU    93      38.642  70.431  71.244  1.00  0.00           H  
ATOM   1448 HD13 LEU    93      38.762  71.356  72.726  1.00  0.00           H  
ATOM   1449  CD2 LEU    93      36.259  71.636  70.364  1.00  0.00           C  
ATOM   1450 HD21 LEU    93      35.526  71.061  70.931  1.00  0.00           H  
ATOM   1451 HD22 LEU    93      35.880  72.434  69.727  1.00  0.00           H  
ATOM   1452 HD23 LEU    93      36.825  70.968  69.715  1.00  0.00           H  
ATOM   1453  C   LEU    93      35.044  74.959  73.298  1.00  0.00           C  
ATOM   1454  O   LEU    93      33.787  74.867  73.172  1.00  0.00           O  
ATOM   1455  N   ARG    94      35.770  75.694  74.178  1.00  0.00           N  
ATOM   1456  H   ARG    94      36.778  75.714  74.129  1.00  0.00           H  
ATOM   1457  CA  ARG    94      35.236  76.428  75.356  1.00  0.00           C  
ATOM   1458  HA  ARG    94      34.495  75.763  75.799  1.00  0.00           H  
ATOM   1459  CB  ARG    94      36.256  76.641  76.502  1.00  0.00           C  
ATOM   1460  HB2 ARG    94      37.019  75.864  76.556  1.00  0.00           H  
ATOM   1461  HB3 ARG    94      36.845  77.550  76.381  1.00  0.00           H  
ATOM   1462  CG  ARG    94      35.633  76.880  77.922  1.00  0.00           C  
ATOM   1463  HG2 ARG    94      35.226  77.890  77.962  1.00  0.00           H  
ATOM   1464  HG3 ARG    94      34.880  76.124  78.144  1.00  0.00           H  
ATOM   1465  CD  ARG    94      36.643  76.824  79.057  1.00  0.00           C  
ATOM   1466  HD2 ARG    94      37.563  77.338  78.778  1.00  0.00           H  
ATOM   1467  HD3 ARG    94      36.220  77.258  79.963  1.00  0.00           H  
ATOM   1468  NE  ARG    94      36.855  75.431  79.437  1.00  0.00           N  
ATOM   1469  HE  ARG    94      36.099  74.773  79.561  1.00  0.00           H  
ATOM   1470  CZ  ARG    94      38.094  74.992  79.615  1.00  0.00           C  
ATOM   1471  NH1 ARG    94      39.190  75.706  79.721  1.00  0.00           N  
ATOM   1472 HH11 ARG    94      39.075  76.697  79.876  1.00  0.00           H  
ATOM   1473 HH12 ARG    94      39.999  75.223  80.086  1.00  0.00           H  
ATOM   1474  NH2 ARG    94      38.286  73.703  79.687  1.00  0.00           N  
ATOM   1475 HH21 ARG    94      37.434  73.167  79.773  1.00  0.00           H  
ATOM   1476 HH22 ARG    94      39.175  73.262  79.872  1.00  0.00           H  
ATOM   1477  C   ARG    94      34.444  77.663  74.969  1.00  0.00           C  
ATOM   1478  O   ARG    94      33.246  77.754  75.270  1.00  0.00           O  
ATOM   1479  N   ARG    95      35.169  78.586  74.288  1.00  0.00           N  
ATOM   1480  H   ARG    95      36.140  78.355  74.132  1.00  0.00           H  
ATOM   1481  CA  ARG    95      34.478  79.758  73.720  1.00  0.00           C  
ATOM   1482  HA  ARG    95      33.986  80.410  74.441  1.00  0.00           H  
ATOM   1483  CB  ARG    95      35.373  80.632  72.831  1.00  0.00           C  
ATOM   1484  HB2 ARG    95      36.222  79.983  72.616  1.00  0.00           H  
ATOM   1485  HB3 ARG    95      34.869  81.025  71.948  1.00  0.00           H  
ATOM   1486  CG  ARG    95      36.018  81.771  73.639  1.00  0.00           C  
ATOM   1487  HG2 ARG    95      35.180  82.443  73.827  1.00  0.00           H  
ATOM   1488  HG3 ARG    95      36.522  81.305  74.485  1.00  0.00           H  
ATOM   1489  CD  ARG    95      37.128  82.342  72.797  1.00  0.00           C  
ATOM   1490  HD2 ARG    95      37.699  81.534  72.338  1.00  0.00           H  
ATOM   1491  HD3 ARG    95      36.637  82.985  72.067  1.00  0.00           H  
ATOM   1492  NE  ARG    95      37.960  83.245  73.710  1.00  0.00           N  
ATOM   1493  HE  ARG    95      37.670  83.315  74.675  1.00  0.00           H  
ATOM   1494  CZ  ARG    95      39.029  83.961  73.311  1.00  0.00           C  
ATOM   1495  NH1 ARG    95      39.521  84.028  72.147  1.00  0.00           N  
ATOM   1496 HH11 ARG    95      39.216  83.391  71.425  1.00  0.00           H  
ATOM   1497 HH12 ARG    95      40.212  84.736  71.945  1.00  0.00           H  
ATOM   1498  NH2 ARG    95      39.631  84.756  74.153  1.00  0.00           N  
ATOM   1499 HH21 ARG    95      39.435  84.893  75.134  1.00  0.00           H  
ATOM   1500 HH22 ARG    95      40.495  85.218  73.910  1.00  0.00           H  
ATOM   1501  C   ARG    95      33.266  79.273  72.966  1.00  0.00           C  
ATOM   1502  O   ARG    95      32.155  79.769  73.210  1.00  0.00           O  
ATOM   1503  N   GLY    96      33.362  78.254  72.098  1.00  0.00           N  
ATOM   1504  H   GLY    96      34.265  77.810  72.016  1.00  0.00           H  
ATOM   1505  CA  GLY    96      32.253  77.696  71.317  1.00  0.00           C  
ATOM   1506  HA2 GLY    96      32.002  78.436  70.557  1.00  0.00           H  
ATOM   1507  HA3 GLY    96      32.621  76.786  70.842  1.00  0.00           H  
ATOM   1508  C   GLY    96      31.006  77.289  72.166  1.00  0.00           C  
ATOM   1509  O   GLY    96      29.901  77.587  71.712  1.00  0.00           O  
ATOM   1510  N   ALA    97      31.233  76.594  73.275  1.00  0.00           N  
ATOM   1511  H   ALA    97      32.153  76.194  73.388  1.00  0.00           H  
ATOM   1512  CA  ALA    97      30.218  76.157  74.290  1.00  0.00           C  
ATOM   1513  HA  ALA    97      29.422  75.582  73.818  1.00  0.00           H  
ATOM   1514  CB  ALA    97      30.918  75.239  75.292  1.00  0.00           C  
ATOM   1515  HB1 ALA    97      31.663  75.708  75.935  1.00  0.00           H  
ATOM   1516  HB2 ALA    97      30.296  74.707  76.011  1.00  0.00           H  
ATOM   1517  HB3 ALA    97      31.425  74.419  74.784  1.00  0.00           H  
ATOM   1518  C   ALA    97      29.591  77.339  75.024  1.00  0.00           C  
ATOM   1519  O   ALA    97      28.300  77.316  75.002  1.00  0.00           O  
ATOM   1520  N   LEU    98      30.350  78.256  75.537  1.00  0.00           N  
ATOM   1521  H   LEU    98      31.354  78.150  75.541  1.00  0.00           H  
ATOM   1522  CA  LEU    98      29.891  79.563  76.101  1.00  0.00           C  
ATOM   1523  HA  LEU    98      29.286  79.254  76.954  1.00  0.00           H  
ATOM   1524  CB  LEU    98      31.110  80.303  76.591  1.00  0.00           C  
ATOM   1525  HB2 LEU    98      31.811  80.339  75.757  1.00  0.00           H  
ATOM   1526  HB3 LEU    98      30.805  81.334  76.774  1.00  0.00           H  
ATOM   1527  CG  LEU    98      31.780  79.638  77.769  1.00  0.00           C  
ATOM   1528  HG  LEU    98      31.847  78.552  77.703  1.00  0.00           H  
ATOM   1529  CD1 LEU    98      33.207  80.271  77.946  1.00  0.00           C  
ATOM   1530 HD11 LEU    98      33.185  81.353  77.816  1.00  0.00           H  
ATOM   1531 HD12 LEU    98      33.598  80.031  78.934  1.00  0.00           H  
ATOM   1532 HD13 LEU    98      33.935  79.840  77.258  1.00  0.00           H  
ATOM   1533  CD2 LEU    98      31.023  80.061  79.048  1.00  0.00           C  
ATOM   1534 HD21 LEU    98      30.141  79.448  79.237  1.00  0.00           H  
ATOM   1535 HD22 LEU    98      31.614  79.872  79.944  1.00  0.00           H  
ATOM   1536 HD23 LEU    98      30.689  81.095  78.964  1.00  0.00           H  
ATOM   1537  C   LEU    98      29.098  80.475  75.154  1.00  0.00           C  
ATOM   1538  O   LEU    98      28.115  81.135  75.561  1.00  0.00           O  
ATOM   1539  N   LEU    99      29.345  80.316  73.889  1.00  0.00           N  
ATOM   1540  H   LEU    99      30.204  79.846  73.643  1.00  0.00           H  
ATOM   1541  CA  LEU    99      28.687  81.104  72.799  1.00  0.00           C  
ATOM   1542  HA  LEU    99      28.811  82.149  73.083  1.00  0.00           H  
ATOM   1543  CB  LEU    99      29.485  80.985  71.550  1.00  0.00           C  
ATOM   1544  HB2 LEU    99      30.462  81.448  71.689  1.00  0.00           H  
ATOM   1545  HB3 LEU    99      29.552  79.905  71.418  1.00  0.00           H  
ATOM   1546  CG  LEU    99      28.868  81.621  70.279  1.00  0.00           C  
ATOM   1547  HG  LEU    99      28.023  81.083  69.849  1.00  0.00           H  
ATOM   1548  CD1 LEU    99      28.415  83.111  70.470  1.00  0.00           C  
ATOM   1549 HD11 LEU    99      29.222  83.804  70.709  1.00  0.00           H  
ATOM   1550 HD12 LEU    99      27.897  83.386  69.551  1.00  0.00           H  
ATOM   1551 HD13 LEU    99      27.659  83.221  71.246  1.00  0.00           H  
ATOM   1552  CD2 LEU    99      29.873  81.547  69.089  1.00  0.00           C  
ATOM   1553 HD21 LEU    99      30.193  80.509  69.000  1.00  0.00           H  
ATOM   1554 HD22 LEU    99      29.275  81.823  68.221  1.00  0.00           H  
ATOM   1555 HD23 LEU    99      30.739  82.200  69.193  1.00  0.00           H  
ATOM   1556  C   LEU    99      27.290  80.610  72.640  1.00  0.00           C  
ATOM   1557  O   LEU    99      26.338  81.363  72.648  1.00  0.00           O  
ATOM   1558  N   LEU   100      27.210  79.270  72.626  1.00  0.00           N  
ATOM   1559  H   LEU   100      28.055  78.750  72.819  1.00  0.00           H  
ATOM   1560  CA  LEU   100      25.887  78.565  72.522  1.00  0.00           C  
ATOM   1561  HA  LEU   100      25.319  79.014  71.707  1.00  0.00           H  
ATOM   1562  CB  LEU   100      26.090  77.082  72.186  1.00  0.00           C  
ATOM   1563  HB2 LEU   100      26.818  76.713  72.908  1.00  0.00           H  
ATOM   1564  HB3 LEU   100      25.083  76.666  72.207  1.00  0.00           H  
ATOM   1565  CG  LEU   100      26.670  76.973  70.719  1.00  0.00           C  
ATOM   1566  HG  LEU   100      27.440  77.738  70.625  1.00  0.00           H  
ATOM   1567  CD1 LEU   100      27.431  75.604  70.589  1.00  0.00           C  
ATOM   1568 HD11 LEU   100      26.796  74.741  70.790  1.00  0.00           H  
ATOM   1569 HD12 LEU   100      27.803  75.576  69.565  1.00  0.00           H  
ATOM   1570 HD13 LEU   100      28.211  75.599  71.350  1.00  0.00           H  
ATOM   1571  CD2 LEU   100      25.656  77.067  69.555  1.00  0.00           C  
ATOM   1572 HD21 LEU   100      25.081  77.988  69.651  1.00  0.00           H  
ATOM   1573 HD22 LEU   100      26.076  76.900  68.563  1.00  0.00           H  
ATOM   1574 HD23 LEU   100      24.952  76.249  69.707  1.00  0.00           H  
ATOM   1575  C   LEU   100      25.017  78.724  73.812  1.00  0.00           C  
ATOM   1576  O   LEU   100      23.798  78.940  73.689  1.00  0.00           O  
ATOM   1577  N   LEU   101      25.641  78.740  75.023  1.00  0.00           N  
ATOM   1578  H   LEU   101      26.647  78.654  75.034  1.00  0.00           H  
ATOM   1579  CA  LEU   101      25.029  79.103  76.288  1.00  0.00           C  
ATOM   1580  HA  LEU   101      24.152  78.517  76.566  1.00  0.00           H  
ATOM   1581  CB  LEU   101      25.975  78.953  77.461  1.00  0.00           C  
ATOM   1582  HB2 LEU   101      26.996  79.269  77.243  1.00  0.00           H  
ATOM   1583  HB3 LEU   101      25.625  79.463  78.358  1.00  0.00           H  
ATOM   1584  CG  LEU   101      26.084  77.467  77.916  1.00  0.00           C  
ATOM   1585  HG  LEU   101      26.026  76.777  77.074  1.00  0.00           H  
ATOM   1586  CD1 LEU   101      27.388  77.325  78.703  1.00  0.00           C  
ATOM   1587 HD11 LEU   101      27.440  78.056  79.510  1.00  0.00           H  
ATOM   1588 HD12 LEU   101      27.409  76.341  79.171  1.00  0.00           H  
ATOM   1589 HD13 LEU   101      28.176  77.523  77.976  1.00  0.00           H  
ATOM   1590  CD2 LEU   101      24.917  77.176  78.788  1.00  0.00           C  
ATOM   1591 HD21 LEU   101      23.940  77.417  78.369  1.00  0.00           H  
ATOM   1592 HD22 LEU   101      24.955  76.131  79.098  1.00  0.00           H  
ATOM   1593 HD23 LEU   101      25.014  77.824  79.659  1.00  0.00           H  
ATOM   1594  C   LEU   101      24.481  80.541  76.190  1.00  0.00           C  
ATOM   1595  O   LEU   101      23.328  80.754  76.437  1.00  0.00           O  
ATOM   1596  N   SER   102      25.293  81.560  75.795  1.00  0.00           N  
ATOM   1597  H   SER   102      26.279  81.343  75.759  1.00  0.00           H  
ATOM   1598  CA  SER   102      24.927  82.942  75.640  1.00  0.00           C  
ATOM   1599  HA  SER   102      24.742  83.333  76.641  1.00  0.00           H  
ATOM   1600  CB  SER   102      26.027  83.949  75.251  1.00  0.00           C  
ATOM   1601  HB2 SER   102      25.680  84.981  75.296  1.00  0.00           H  
ATOM   1602  HB3 SER   102      26.891  83.797  75.898  1.00  0.00           H  
ATOM   1603  OG  SER   102      26.392  83.836  73.862  1.00  0.00           O  
ATOM   1604  HG  SER   102      26.536  82.936  73.562  1.00  0.00           H  
ATOM   1605  C   SER   102      23.671  83.108  74.751  1.00  0.00           C  
ATOM   1606  O   SER   102      22.868  83.871  75.103  1.00  0.00           O  
ATOM   1607  N   ILE   103      23.645  82.453  73.611  1.00  0.00           N  
ATOM   1608  H   ILE   103      24.435  81.850  73.428  1.00  0.00           H  
ATOM   1609  CA  ILE   103      22.455  82.423  72.651  1.00  0.00           C  
ATOM   1610  HA  ILE   103      22.338  83.460  72.337  1.00  0.00           H  
ATOM   1611  CB  ILE   103      22.783  81.706  71.389  1.00  0.00           C  
ATOM   1612  HB  ILE   103      23.062  80.696  71.693  1.00  0.00           H  
ATOM   1613  CG2 ILE   103      21.553  81.626  70.546  1.00  0.00           C  
ATOM   1614 HG21 ILE   103      21.129  82.625  70.449  1.00  0.00           H  
ATOM   1615 HG22 ILE   103      21.765  81.227  69.554  1.00  0.00           H  
ATOM   1616 HG23 ILE   103      20.716  81.082  70.983  1.00  0.00           H  
ATOM   1617  CG1 ILE   103      23.946  82.395  70.601  1.00  0.00           C  
ATOM   1618 HG12 ILE   103      23.589  83.387  70.322  1.00  0.00           H  
ATOM   1619 HG13 ILE   103      24.772  82.610  71.279  1.00  0.00           H  
ATOM   1620  CD1 ILE   103      24.503  81.724  69.303  1.00  0.00           C  
ATOM   1621 HD11 ILE   103      23.769  81.702  68.496  1.00  0.00           H  
ATOM   1622 HD12 ILE   103      25.346  82.349  69.009  1.00  0.00           H  
ATOM   1623 HD13 ILE   103      24.853  80.723  69.556  1.00  0.00           H  
ATOM   1624  C   ILE   103      21.195  81.848  73.350  1.00  0.00           C  
ATOM   1625  O   ILE   103      20.167  82.503  73.453  1.00  0.00           O  
ATOM   1626  N   TYR   104      21.330  80.692  74.041  1.00  0.00           N  
ATOM   1627  H   TYR   104      22.279  80.364  74.154  1.00  0.00           H  
ATOM   1628  CA  TYR   104      20.334  79.998  74.868  1.00  0.00           C  
ATOM   1629  HA  TYR   104      19.538  79.694  74.188  1.00  0.00           H  
ATOM   1630  CB  TYR   104      20.923  78.770  75.502  1.00  0.00           C  
ATOM   1631  HB2 TYR   104      21.100  78.023  74.728  1.00  0.00           H  
ATOM   1632  HB3 TYR   104      21.948  78.913  75.843  1.00  0.00           H  
ATOM   1633  CG  TYR   104      20.183  78.154  76.650  1.00  0.00           C  
ATOM   1634  CD1 TYR   104      20.880  78.092  77.912  1.00  0.00           C  
ATOM   1635  HD1 TYR   104      21.811  78.638  77.964  1.00  0.00           H  
ATOM   1636  CE1 TYR   104      20.272  77.504  79.052  1.00  0.00           C  
ATOM   1637  HE1 TYR   104      20.720  77.378  80.027  1.00  0.00           H  
ATOM   1638  CZ  TYR   104      19.026  76.763  78.862  1.00  0.00           C  
ATOM   1639  OH  TYR   104      18.370  76.075  79.817  1.00  0.00           O  
ATOM   1640  HH  TYR   104      18.780  75.896  80.666  1.00  0.00           H  
ATOM   1641  CE2 TYR   104      18.282  76.940  77.695  1.00  0.00           C  
ATOM   1642  HE2 TYR   104      17.250  76.620  77.709  1.00  0.00           H  
ATOM   1643  CD2 TYR   104      18.872  77.650  76.613  1.00  0.00           C  
ATOM   1644  HD2 TYR   104      18.365  77.967  75.714  1.00  0.00           H  
ATOM   1645  C   TYR   104      19.780  81.003  75.837  1.00  0.00           C  
ATOM   1646  O   TYR   104      18.534  81.154  75.782  1.00  0.00           O  
ATOM   1647  N   PHE   105      20.635  81.556  76.698  1.00  0.00           N  
ATOM   1648  H   PHE   105      21.599  81.662  76.416  1.00  0.00           H  
ATOM   1649  CA  PHE   105      20.111  82.444  77.795  1.00  0.00           C  
ATOM   1650  HA  PHE   105      19.389  81.807  78.307  1.00  0.00           H  
ATOM   1651  CB  PHE   105      21.180  82.927  78.768  1.00  0.00           C  
ATOM   1652  HB2 PHE   105      21.913  83.520  78.221  1.00  0.00           H  
ATOM   1653  HB3 PHE   105      20.580  83.627  79.349  1.00  0.00           H  
ATOM   1654  CG  PHE   105      21.900  81.854  79.518  1.00  0.00           C  
ATOM   1655  CD1 PHE   105      21.201  80.978  80.361  1.00  0.00           C  
ATOM   1656  HD1 PHE   105      20.122  80.996  80.332  1.00  0.00           H  
ATOM   1657  CE1 PHE   105      21.902  80.007  81.134  1.00  0.00           C  
ATOM   1658  HE1 PHE   105      21.327  79.317  81.733  1.00  0.00           H  
ATOM   1659  CZ  PHE   105      23.306  79.913  81.112  1.00  0.00           C  
ATOM   1660  HZ  PHE   105      23.851  79.138  81.631  1.00  0.00           H  
ATOM   1661  CE2 PHE   105      23.927  80.965  80.414  1.00  0.00           C  
ATOM   1662  HE2 PHE   105      24.997  80.860  80.308  1.00  0.00           H  
ATOM   1663  CD2 PHE   105      23.295  81.919  79.610  1.00  0.00           C  
ATOM   1664  HD2 PHE   105      23.909  82.551  78.986  1.00  0.00           H  
ATOM   1665  C   PHE   105      19.271  83.610  77.235  1.00  0.00           C  
ATOM   1666  O   PHE   105      18.128  83.828  77.580  1.00  0.00           O  
ATOM   1667  N   TYR   106      19.821  84.385  76.330  1.00  0.00           N  
ATOM   1668  H   TYR   106      20.793  84.280  76.080  1.00  0.00           H  
ATOM   1669  CA  TYR   106      19.119  85.488  75.736  1.00  0.00           C  
ATOM   1670  HA  TYR   106      18.940  86.273  76.471  1.00  0.00           H  
ATOM   1671  CB  TYR   106      20.000  86.104  74.617  1.00  0.00           C  
ATOM   1672  HB2 TYR   106      21.056  85.909  74.808  1.00  0.00           H  
ATOM   1673  HB3 TYR   106      19.762  85.542  73.714  1.00  0.00           H  
ATOM   1674  CG  TYR   106      19.756  87.625  74.513  1.00  0.00           C  
ATOM   1675  CD1 TYR   106      18.572  88.114  73.971  1.00  0.00           C  
ATOM   1676  HD1 TYR   106      17.760  87.423  73.799  1.00  0.00           H  
ATOM   1677  CE1 TYR   106      18.340  89.507  73.902  1.00  0.00           C  
ATOM   1678  HE1 TYR   106      17.438  89.798  73.386  1.00  0.00           H  
ATOM   1679  CZ  TYR   106      19.300  90.375  74.373  1.00  0.00           C  
ATOM   1680  OH  TYR   106      19.004  91.733  74.287  1.00  0.00           O  
ATOM   1681  HH  TYR   106      18.091  91.877  74.028  1.00  0.00           H  
ATOM   1682  CE2 TYR   106      20.532  89.910  74.869  1.00  0.00           C  
ATOM   1683  HE2 TYR   106      21.208  90.567  75.397  1.00  0.00           H  
ATOM   1684  CD2 TYR   106      20.716  88.492  74.975  1.00  0.00           C  
ATOM   1685  HD2 TYR   106      21.590  88.047  75.426  1.00  0.00           H  
ATOM   1686  C   TYR   106      17.732  85.014  75.138  1.00  0.00           C  
ATOM   1687  O   TYR   106      16.678  85.645  75.352  1.00  0.00           O  
ATOM   1688  N   TYR   107      17.739  83.823  74.456  1.00  0.00           N  
ATOM   1689  H   TYR   107      18.619  83.441  74.141  1.00  0.00           H  
ATOM   1690  CA  TYR   107      16.482  83.286  73.834  1.00  0.00           C  
ATOM   1691  HA  TYR   107      15.966  84.155  73.427  1.00  0.00           H  
ATOM   1692  CB  TYR   107      16.904  82.175  72.810  1.00  0.00           C  
ATOM   1693  HB2 TYR   107      17.667  82.586  72.149  1.00  0.00           H  
ATOM   1694  HB3 TYR   107      17.365  81.411  73.435  1.00  0.00           H  
ATOM   1695  CG  TYR   107      15.755  81.535  71.979  1.00  0.00           C  
ATOM   1696  CD1 TYR   107      15.379  80.227  72.268  1.00  0.00           C  
ATOM   1697  HD1 TYR   107      15.902  79.732  73.073  1.00  0.00           H  
ATOM   1698  CE1 TYR   107      14.422  79.528  71.486  1.00  0.00           C  
ATOM   1699  HE1 TYR   107      14.158  78.505  71.713  1.00  0.00           H  
ATOM   1700  CZ  TYR   107      13.781  80.164  70.409  1.00  0.00           C  
ATOM   1701  OH  TYR   107      12.817  79.554  69.705  1.00  0.00           O  
ATOM   1702  HH  TYR   107      12.618  78.712  70.121  1.00  0.00           H  
ATOM   1703  CE2 TYR   107      14.205  81.485  70.107  1.00  0.00           C  
ATOM   1704  HE2 TYR   107      13.740  81.893  69.222  1.00  0.00           H  
ATOM   1705  CD2 TYR   107      15.160  82.184  70.877  1.00  0.00           C  
ATOM   1706  HD2 TYR   107      15.475  83.143  70.492  1.00  0.00           H  
ATOM   1707  C   TYR   107      15.513  82.681  74.884  1.00  0.00           C  
ATOM   1708  O   TYR   107      14.466  82.177  74.475  1.00  0.00           O  
ATOM   1709  N   SER   108      15.793  82.593  76.176  1.00  0.00           N  
ATOM   1710  H   SER   108      16.665  82.966  76.525  1.00  0.00           H  
ATOM   1711  CA  SER   108      15.083  81.844  77.210  1.00  0.00           C  
ATOM   1712  HA  SER   108      14.154  81.542  76.727  1.00  0.00           H  
ATOM   1713  CB  SER   108      15.973  80.617  77.507  1.00  0.00           C  
ATOM   1714  HB2 SER   108      15.444  79.930  78.167  1.00  0.00           H  
ATOM   1715  HB3 SER   108      16.132  80.133  76.543  1.00  0.00           H  
ATOM   1716  OG  SER   108      17.055  81.066  78.280  1.00  0.00           O  
ATOM   1717  HG  SER   108      17.628  81.412  77.593  1.00  0.00           H  
ATOM   1718  C   SER   108      14.721  82.577  78.491  1.00  0.00           C  
ATOM   1719  O   SER   108      13.986  82.117  79.374  1.00  0.00           O  
ATOM   1720  N   LEU   109      15.391  83.703  78.779  1.00  0.00           N  
ATOM   1721  H   LEU   109      16.009  84.079  78.075  1.00  0.00           H  
ATOM   1722  CA  LEU   109      15.153  84.652  79.916  1.00  0.00           C  
ATOM   1723  HA  LEU   109      14.707  84.056  80.712  1.00  0.00           H  
ATOM   1724  CB  LEU   109      16.521  85.304  80.305  1.00  0.00           C  
ATOM   1725  HB2 LEU   109      16.938  85.748  79.401  1.00  0.00           H  
ATOM   1726  HB3 LEU   109      16.229  85.983  81.106  1.00  0.00           H  
ATOM   1727  CG  LEU   109      17.488  84.306  80.910  1.00  0.00           C  
ATOM   1728  HG  LEU   109      17.740  83.548  80.169  1.00  0.00           H  
ATOM   1729  CD1 LEU   109      18.805  85.131  81.083  1.00  0.00           C  
ATOM   1730 HD11 LEU   109      18.625  86.193  81.250  1.00  0.00           H  
ATOM   1731 HD12 LEU   109      19.449  84.656  81.823  1.00  0.00           H  
ATOM   1732 HD13 LEU   109      19.185  84.988  80.072  1.00  0.00           H  
ATOM   1733  CD2 LEU   109      17.118  83.736  82.389  1.00  0.00           C  
ATOM   1734 HD21 LEU   109      16.321  82.995  82.332  1.00  0.00           H  
ATOM   1735 HD22 LEU   109      18.045  83.228  82.658  1.00  0.00           H  
ATOM   1736 HD23 LEU   109      16.902  84.563  83.066  1.00  0.00           H  
ATOM   1737  C   LEU   109      14.069  85.746  79.520  1.00  0.00           C  
ATOM   1738  O   LEU   109      14.293  86.398  78.504  1.00  0.00           O  
ATOM   1739  N   PRO   110      13.017  85.898  80.307  1.00  0.00           N  
ATOM   1740  CD  PRO   110      12.825  85.519  81.754  1.00  0.00           C  
ATOM   1741  HD2 PRO   110      13.714  85.844  82.295  1.00  0.00           H  
ATOM   1742  HD3 PRO   110      12.653  84.446  81.837  1.00  0.00           H  
ATOM   1743  CG  PRO   110      11.645  86.294  82.343  1.00  0.00           C  
ATOM   1744  HG2 PRO   110      11.958  87.028  83.085  1.00  0.00           H  
ATOM   1745  HG3 PRO   110      10.888  85.647  82.787  1.00  0.00           H  
ATOM   1746  CB  PRO   110      10.967  86.860  81.084  1.00  0.00           C  
ATOM   1747  HB2 PRO   110      10.514  87.829  81.296  1.00  0.00           H  
ATOM   1748  HB3 PRO   110      10.302  86.162  80.575  1.00  0.00           H  
ATOM   1749  CA  PRO   110      12.051  87.028  80.032  1.00  0.00           C  
ATOM   1750  HA  PRO   110      11.605  86.888  79.047  1.00  0.00           H  
ATOM   1751  C   PRO   110      12.776  88.374  80.190  1.00  0.00           C  
ATOM   1752  O   PRO   110      13.740  88.446  80.975  1.00  0.00           O  
ATOM   1753  N   ASN   111      12.289  89.340  79.467  1.00  0.00           N  
ATOM   1754  H   ASN   111      11.436  89.163  78.956  1.00  0.00           H  
ATOM   1755  CA  ASN   111      12.821  90.722  79.664  1.00  0.00           C  
ATOM   1756  HA  ASN   111      12.860  90.878  80.742  1.00  0.00           H  
ATOM   1757  CB  ASN   111      14.290  90.891  79.163  1.00  0.00           C  
ATOM   1758  HB2 ASN   111      14.974  90.207  79.666  1.00  0.00           H  
ATOM   1759  HB3 ASN   111      14.346  90.584  78.118  1.00  0.00           H  
ATOM   1760  CG  ASN   111      14.942  92.197  79.441  1.00  0.00           C  
ATOM   1761  OD1 ASN   111      14.453  92.845  80.395  1.00  0.00           O  
ATOM   1762  ND2 ASN   111      15.936  92.746  78.708  1.00  0.00           N  
ATOM   1763 HD21 ASN   111      16.544  93.435  79.126  1.00  0.00           H  
ATOM   1764 HD22 ASN   111      16.281  92.255  77.895  1.00  0.00           H  
ATOM   1765  C   ASN   111      11.815  91.755  79.080  1.00  0.00           C  
ATOM   1766  O   ASN   111      11.411  91.583  77.941  1.00  0.00           O  
ATOM   1767  N   ALA   112      11.659  92.933  79.823  1.00  0.00           N  
ATOM   1768  H   ALA   112      12.025  92.880  80.763  1.00  0.00           H  
ATOM   1769  CA  ALA   112      11.090  94.241  79.325  1.00  0.00           C  
ATOM   1770  HA  ALA   112      11.070  94.284  78.236  1.00  0.00           H  
ATOM   1771  CB  ALA   112       9.651  94.401  79.864  1.00  0.00           C  
ATOM   1772  HB1 ALA   112       9.539  94.389  80.949  1.00  0.00           H  
ATOM   1773  HB2 ALA   112       9.304  95.403  79.615  1.00  0.00           H  
ATOM   1774  HB3 ALA   112       8.939  93.784  79.317  1.00  0.00           H  
ATOM   1775  C   ALA   112      11.939  95.538  79.585  1.00  0.00           C  
ATOM   1776  O   ALA   112      11.428  96.615  79.403  1.00  0.00           O  
ATOM   1777  N   VAL   113      13.243  95.413  79.816  1.00  0.00           N  
ATOM   1778  H   VAL   113      13.526  94.498  80.137  1.00  0.00           H  
ATOM   1779  CA  VAL   113      14.263  96.469  79.784  1.00  0.00           C  
ATOM   1780  HA  VAL   113      13.823  97.437  80.022  1.00  0.00           H  
ATOM   1781  CB  VAL   113      15.370  96.280  80.794  1.00  0.00           C  
ATOM   1782  HB  VAL   113      15.748  95.260  80.727  1.00  0.00           H  
ATOM   1783  CG1 VAL   113      16.464  97.275  80.757  1.00  0.00           C  
ATOM   1784 HG11 VAL   113      16.127  98.294  80.944  1.00  0.00           H  
ATOM   1785 HG12 VAL   113      17.140  96.930  81.540  1.00  0.00           H  
ATOM   1786 HG13 VAL   113      17.000  97.123  79.820  1.00  0.00           H  
ATOM   1787  CG2 VAL   113      14.749  96.377  82.219  1.00  0.00           C  
ATOM   1788 HG21 VAL   113      13.912  95.683  82.293  1.00  0.00           H  
ATOM   1789 HG22 VAL   113      15.522  96.195  82.967  1.00  0.00           H  
ATOM   1790 HG23 VAL   113      14.458  97.420  82.336  1.00  0.00           H  
ATOM   1791  C   VAL   113      14.889  96.623  78.371  1.00  0.00           C  
ATOM   1792  O   VAL   113      15.000  97.778  77.918  1.00  0.00           O  
ATOM   1793  N   GLY   114      15.351  95.585  77.683  1.00  0.00           N  
ATOM   1794  H   GLY   114      15.076  94.663  77.990  1.00  0.00           H  
ATOM   1795  CA  GLY   114      16.278  95.617  76.579  1.00  0.00           C  
ATOM   1796  HA2 GLY   114      16.553  96.661  76.426  1.00  0.00           H  
ATOM   1797  HA3 GLY   114      17.165  95.008  76.752  1.00  0.00           H  
ATOM   1798  C   GLY   114      15.563  95.030  75.314  1.00  0.00           C  
ATOM   1799  O   GLY   114      14.391  94.710  75.290  1.00  0.00           O  
ATOM   1800  N   PRO   115      16.410  94.826  74.246  1.00  0.00           N  
ATOM   1801  CD  PRO   115      17.695  95.542  74.096  1.00  0.00           C  
ATOM   1802  HD2 PRO   115      18.572  95.151  74.612  1.00  0.00           H  
ATOM   1803  HD3 PRO   115      17.476  96.600  74.241  1.00  0.00           H  
ATOM   1804  CG  PRO   115      18.037  95.253  72.651  1.00  0.00           C  
ATOM   1805  HG2 PRO   115      18.562  94.298  72.654  1.00  0.00           H  
ATOM   1806  HG3 PRO   115      18.688  96.058  72.309  1.00  0.00           H  
ATOM   1807  CB  PRO   115      16.688  95.128  71.914  1.00  0.00           C  
ATOM   1808  HB2 PRO   115      16.741  94.649  70.937  1.00  0.00           H  
ATOM   1809  HB3 PRO   115      16.307  96.149  71.873  1.00  0.00           H  
ATOM   1810  CA  PRO   115      15.875  94.463  72.924  1.00  0.00           C  
ATOM   1811  HA  PRO   115      14.846  94.811  72.840  1.00  0.00           H  
ATOM   1812  C   PRO   115      15.939  93.039  72.616  1.00  0.00           C  
ATOM   1813  O   PRO   115      16.634  92.384  73.345  1.00  0.00           O  
ATOM   1814  N   PRO   116      15.246  92.503  71.633  1.00  0.00           N  
ATOM   1815  CD  PRO   116      14.242  93.317  70.883  1.00  0.00           C  
ATOM   1816  HD2 PRO   116      14.777  93.945  70.171  1.00  0.00           H  
ATOM   1817  HD3 PRO   116      13.541  93.992  71.374  1.00  0.00           H  
ATOM   1818  CG  PRO   116      13.352  92.311  70.229  1.00  0.00           C  
ATOM   1819  HG2 PRO   116      13.139  92.677  69.225  1.00  0.00           H  
ATOM   1820  HG3 PRO   116      12.450  92.246  70.838  1.00  0.00           H  
ATOM   1821  CB  PRO   116      14.240  90.982  70.125  1.00  0.00           C  
ATOM   1822  HB2 PRO   116      14.733  91.043  69.155  1.00  0.00           H  
ATOM   1823  HB3 PRO   116      13.798  89.990  70.218  1.00  0.00           H  
ATOM   1824  CA  PRO   116      15.245  91.114  71.237  1.00  0.00           C  
ATOM   1825  HA  PRO   116      14.943  90.602  72.151  1.00  0.00           H  
ATOM   1826  C   PRO   116      16.597  90.683  70.675  1.00  0.00           C  
ATOM   1827  O   PRO   116      17.397  91.549  70.355  1.00  0.00           O  
ATOM   1828  N   PHE   117      16.794  89.374  70.589  1.00  0.00           N  
ATOM   1829  H   PHE   117      16.137  88.826  71.125  1.00  0.00           H  
ATOM   1830  CA  PHE   117      18.020  88.772  70.143  1.00  0.00           C  
ATOM   1831  HA  PHE   117      18.760  89.293  70.752  1.00  0.00           H  
ATOM   1832  CB  PHE   117      17.991  87.210  70.344  1.00  0.00           C  
ATOM   1833  HB2 PHE   117      17.645  86.955  71.346  1.00  0.00           H  
ATOM   1834  HB3 PHE   117      17.219  86.762  69.718  1.00  0.00           H  
ATOM   1835  CG  PHE   117      19.322  86.492  69.971  1.00  0.00           C  
ATOM   1836  CD1 PHE   117      19.760  86.232  68.628  1.00  0.00           C  
ATOM   1837  HD1 PHE   117      19.062  86.406  67.822  1.00  0.00           H  
ATOM   1838  CE1 PHE   117      21.085  85.811  68.398  1.00  0.00           C  
ATOM   1839  HE1 PHE   117      21.474  85.842  67.391  1.00  0.00           H  
ATOM   1840  CZ  PHE   117      21.946  85.538  69.417  1.00  0.00           C  
ATOM   1841  HZ  PHE   117      22.978  85.250  69.275  1.00  0.00           H  
ATOM   1842  CE2 PHE   117      21.486  85.778  70.740  1.00  0.00           C  
ATOM   1843  HE2 PHE   117      22.139  85.630  71.588  1.00  0.00           H  
ATOM   1844  CD2 PHE   117      20.247  86.361  71.026  1.00  0.00           C  
ATOM   1845  HD2 PHE   117      19.867  86.627  72.002  1.00  0.00           H  
ATOM   1846  C   PHE   117      18.418  89.164  68.727  1.00  0.00           C  
ATOM   1847  O   PHE   117      19.589  89.512  68.528  1.00  0.00           O  
ATOM   1848  N   THR   118      17.565  89.232  67.691  1.00  0.00           N  
ATOM   1849  H   THR   118      16.605  89.193  68.003  1.00  0.00           H  
ATOM   1850  CA  THR   118      17.897  89.536  66.302  1.00  0.00           C  
ATOM   1851  HA  THR   118      18.762  88.953  65.985  1.00  0.00           H  
ATOM   1852  CB  THR   118      16.750  89.162  65.336  1.00  0.00           C  
ATOM   1853  HB  THR   118      17.301  89.323  64.409  1.00  0.00           H  
ATOM   1854  CG2 THR   118      16.267  87.739  65.447  1.00  0.00           C  
ATOM   1855 HG21 THR   118      15.650  87.592  66.333  1.00  0.00           H  
ATOM   1856 HG22 THR   118      15.699  87.484  64.553  1.00  0.00           H  
ATOM   1857 HG23 THR   118      17.150  87.102  65.488  1.00  0.00           H  
ATOM   1858  OG1 THR   118      15.572  89.860  65.534  1.00  0.00           O  
ATOM   1859  HG1 THR   118      15.766  90.742  65.208  1.00  0.00           H  
ATOM   1860  C   THR   118      18.279  90.976  66.123  1.00  0.00           C  
ATOM   1861  O   THR   118      19.231  91.327  65.374  1.00  0.00           O  
ATOM   1862  N   TRP   119      17.610  91.879  66.842  1.00  0.00           N  
ATOM   1863  H   TRP   119      16.873  91.596  67.472  1.00  0.00           H  
ATOM   1864  CA  TRP   119      18.053  93.309  66.950  1.00  0.00           C  
ATOM   1865  HA  TRP   119      18.150  93.537  65.889  1.00  0.00           H  
ATOM   1866  CB  TRP   119      16.913  94.250  67.569  1.00  0.00           C  
ATOM   1867  HB2 TRP   119      15.899  93.917  67.345  1.00  0.00           H  
ATOM   1868  HB3 TRP   119      17.039  94.185  68.650  1.00  0.00           H  
ATOM   1869  CG  TRP   119      17.031  95.640  67.188  1.00  0.00           C  
ATOM   1870  CD1 TRP   119      18.015  96.138  66.390  1.00  0.00           C  
ATOM   1871  HD1 TRP   119      18.762  95.573  65.853  1.00  0.00           H  
ATOM   1872  NE1 TRP   119      17.684  97.484  66.075  1.00  0.00           N  
ATOM   1873  HE1 TRP   119      18.148  97.957  65.313  1.00  0.00           H  
ATOM   1874  CE2 TRP   119      16.528  97.874  66.670  1.00  0.00           C  
ATOM   1875  CZ2 TRP   119      15.747  99.066  66.591  1.00  0.00           C  
ATOM   1876  HZ2 TRP   119      16.147  99.894  66.024  1.00  0.00           H  
ATOM   1877  CH2 TRP   119      14.597  99.153  67.370  1.00  0.00           C  
ATOM   1878  HH2 TRP   119      14.077 100.100  67.355  1.00  0.00           H  
ATOM   1879  CZ3 TRP   119      14.146  98.024  68.139  1.00  0.00           C  
ATOM   1880  HZ3 TRP   119      13.158  98.102  68.569  1.00  0.00           H  
ATOM   1881  CE3 TRP   119      14.851  96.822  68.203  1.00  0.00           C  
ATOM   1882  HE3 TRP   119      14.581  95.978  68.820  1.00  0.00           H  
ATOM   1883  CD2 TRP   119      16.098  96.738  67.485  1.00  0.00           C  
ATOM   1884  C   TRP   119      19.380  93.460  67.761  1.00  0.00           C  
ATOM   1885  O   TRP   119      20.332  94.056  67.175  1.00  0.00           O  
ATOM   1886  N   MET   120      19.528  92.863  68.984  1.00  0.00           N  
ATOM   1887  H   MET   120      18.735  92.386  69.390  1.00  0.00           H  
ATOM   1888  CA  MET   120      20.838  92.873  69.712  1.00  0.00           C  
ATOM   1889  HA  MET   120      21.120  93.920  69.830  1.00  0.00           H  
ATOM   1890  CB  MET   120      20.628  92.231  71.066  1.00  0.00           C  
ATOM   1891  HB2 MET   120      19.937  92.867  71.619  1.00  0.00           H  
ATOM   1892  HB3 MET   120      20.250  91.254  70.764  1.00  0.00           H  
ATOM   1893  CG  MET   120      21.884  92.019  71.926  1.00  0.00           C  
ATOM   1894  HG2 MET   120      22.396  92.969  71.772  1.00  0.00           H  
ATOM   1895  HG3 MET   120      21.525  91.780  72.927  1.00  0.00           H  
ATOM   1896  SD  MET   120      22.891  90.606  71.500  1.00  0.00           S  
ATOM   1897  CE  MET   120      21.721  89.214  71.568  1.00  0.00           C  
ATOM   1898  HE1 MET   120      22.243  88.284  71.795  1.00  0.00           H  
ATOM   1899  HE2 MET   120      21.165  89.351  72.496  1.00  0.00           H  
ATOM   1900  HE3 MET   120      21.246  89.063  70.599  1.00  0.00           H  
ATOM   1901  C   MET   120      22.022  92.338  68.944  1.00  0.00           C  
ATOM   1902  O   MET   120      23.015  93.031  68.842  1.00  0.00           O  
ATOM   1903  N   LEU   121      21.928  91.126  68.289  1.00  0.00           N  
ATOM   1904  H   LEU   121      21.100  90.559  68.402  1.00  0.00           H  
ATOM   1905  CA  LEU   121      22.990  90.638  67.423  1.00  0.00           C  
ATOM   1906  HA  LEU   121      23.878  90.513  68.042  1.00  0.00           H  
ATOM   1907  CB  LEU   121      22.646  89.258  66.919  1.00  0.00           C  
ATOM   1908  HB2 LEU   121      22.432  88.617  67.774  1.00  0.00           H  
ATOM   1909  HB3 LEU   121      21.701  89.297  66.377  1.00  0.00           H  
ATOM   1910  CG  LEU   121      23.816  88.547  66.179  1.00  0.00           C  
ATOM   1911  HG  LEU   121      24.072  89.031  65.237  1.00  0.00           H  
ATOM   1912  CD1 LEU   121      25.148  88.296  66.972  1.00  0.00           C  
ATOM   1913 HD11 LEU   121      24.979  87.714  67.878  1.00  0.00           H  
ATOM   1914 HD12 LEU   121      25.907  87.857  66.325  1.00  0.00           H  
ATOM   1915 HD13 LEU   121      25.564  89.285  67.167  1.00  0.00           H  
ATOM   1916  CD2 LEU   121      23.296  87.193  65.767  1.00  0.00           C  
ATOM   1917 HD21 LEU   121      23.930  86.806  64.970  1.00  0.00           H  
ATOM   1918 HD22 LEU   121      23.226  86.455  66.566  1.00  0.00           H  
ATOM   1919 HD23 LEU   121      22.370  87.277  65.197  1.00  0.00           H  
ATOM   1920  C   LEU   121      23.446  91.531  66.248  1.00  0.00           C  
ATOM   1921  O   LEU   121      24.672  91.649  65.947  1.00  0.00           O  
ATOM   1922  N   ALA   122      22.424  92.200  65.709  1.00  0.00           N  
ATOM   1923  H   ALA   122      21.508  92.033  66.100  1.00  0.00           H  
ATOM   1924  CA  ALA   122      22.594  93.275  64.694  1.00  0.00           C  
ATOM   1925  HA  ALA   122      23.108  92.796  63.860  1.00  0.00           H  
ATOM   1926  CB  ALA   122      21.293  93.681  64.117  1.00  0.00           C  
ATOM   1927  HB1 ALA   122      20.514  93.937  64.835  1.00  0.00           H  
ATOM   1928  HB2 ALA   122      21.461  94.569  63.509  1.00  0.00           H  
ATOM   1929  HB3 ALA   122      20.999  92.756  63.620  1.00  0.00           H  
ATOM   1930  C   ALA   122      23.388  94.506  65.165  1.00  0.00           C  
ATOM   1931  O   ALA   122      24.305  94.939  64.468  1.00  0.00           O  
ATOM   1932  N   LEU   123      22.909  95.186  66.245  1.00  0.00           N  
ATOM   1933  H   LEU   123      22.125  94.736  66.695  1.00  0.00           H  
ATOM   1934  CA  LEU   123      23.557  96.352  66.838  1.00  0.00           C  
ATOM   1935  HA  LEU   123      23.744  97.142  66.111  1.00  0.00           H  
ATOM   1936  CB  LEU   123      22.768  96.972  67.988  1.00  0.00           C  
ATOM   1937  HB2 LEU   123      22.578  96.235  68.768  1.00  0.00           H  
ATOM   1938  HB3 LEU   123      23.383  97.757  68.428  1.00  0.00           H  
ATOM   1939  CG  LEU   123      21.432  97.603  67.418  1.00  0.00           C  
ATOM   1940  HG  LEU   123      21.069  96.855  66.713  1.00  0.00           H  
ATOM   1941  CD1 LEU   123      20.437  97.807  68.582  1.00  0.00           C  
ATOM   1942 HD11 LEU   123      20.956  97.968  69.527  1.00  0.00           H  
ATOM   1943 HD12 LEU   123      19.676  98.539  68.312  1.00  0.00           H  
ATOM   1944 HD13 LEU   123      19.896  96.869  68.706  1.00  0.00           H  
ATOM   1945  CD2 LEU   123      21.659  98.922  66.655  1.00  0.00           C  
ATOM   1946 HD21 LEU   123      22.395  98.790  65.862  1.00  0.00           H  
ATOM   1947 HD22 LEU   123      20.675  99.260  66.332  1.00  0.00           H  
ATOM   1948 HD23 LEU   123      21.959  99.716  67.339  1.00  0.00           H  
ATOM   1949  C   LEU   123      25.001  95.965  67.377  1.00  0.00           C  
ATOM   1950  O   LEU   123      25.950  96.780  67.267  1.00  0.00           O  
ATOM   1951  N   LEU   124      25.147  94.719  67.790  1.00  0.00           N  
ATOM   1952  H   LEU   124      24.319  94.142  67.782  1.00  0.00           H  
ATOM   1953  CA  LEU   124      26.500  94.262  68.267  1.00  0.00           C  
ATOM   1954  HA  LEU   124      26.880  95.018  68.955  1.00  0.00           H  
ATOM   1955  CB  LEU   124      26.371  92.987  69.157  1.00  0.00           C  
ATOM   1956  HB2 LEU   124      25.801  93.340  70.016  1.00  0.00           H  
ATOM   1957  HB3 LEU   124      25.714  92.261  68.677  1.00  0.00           H  
ATOM   1958  CG  LEU   124      27.776  92.434  69.674  1.00  0.00           C  
ATOM   1959  HG  LEU   124      28.286  91.966  68.832  1.00  0.00           H  
ATOM   1960  CD1 LEU   124      28.601  93.561  70.289  1.00  0.00           C  
ATOM   1961 HD11 LEU   124      29.483  93.195  70.815  1.00  0.00           H  
ATOM   1962 HD12 LEU   124      28.898  94.364  69.614  1.00  0.00           H  
ATOM   1963 HD13 LEU   124      28.057  94.047  71.098  1.00  0.00           H  
ATOM   1964  CD2 LEU   124      27.540  91.333  70.692  1.00  0.00           C  
ATOM   1965 HD21 LEU   124      26.967  90.542  70.210  1.00  0.00           H  
ATOM   1966 HD22 LEU   124      28.465  90.857  71.019  1.00  0.00           H  
ATOM   1967 HD23 LEU   124      26.906  91.600  71.538  1.00  0.00           H  
ATOM   1968  C   LEU   124      27.447  94.009  67.062  1.00  0.00           C  
ATOM   1969  O   LEU   124      28.556  94.492  67.065  1.00  0.00           O  
ATOM   1970  N   GLY   125      26.914  93.483  65.949  1.00  0.00           N  
ATOM   1971  H   GLY   125      26.038  92.999  66.084  1.00  0.00           H  
ATOM   1972  CA  GLY   125      27.460  93.371  64.607  1.00  0.00           C  
ATOM   1973  HA2 GLY   125      28.214  92.605  64.426  1.00  0.00           H  
ATOM   1974  HA3 GLY   125      26.570  93.235  63.993  1.00  0.00           H  
ATOM   1975  C   GLY   125      27.969  94.652  64.167  1.00  0.00           C  
ATOM   1976  O   GLY   125      28.916  94.737  63.425  1.00  0.00           O  
ATOM   1977  N   LEU   126      27.323  95.735  64.526  1.00  0.00           N  
ATOM   1978  H   LEU   126      26.478  95.542  65.045  1.00  0.00           H  
ATOM   1979  CA  LEU   126      27.749  97.109  64.344  1.00  0.00           C  
ATOM   1980  HA  LEU   126      28.094  97.168  63.312  1.00  0.00           H  
ATOM   1981  CB  LEU   126      26.581  98.084  64.427  1.00  0.00           C  
ATOM   1982  HB2 LEU   126      25.684  97.825  63.864  1.00  0.00           H  
ATOM   1983  HB3 LEU   126      26.328  98.146  65.486  1.00  0.00           H  
ATOM   1984  CG  LEU   126      26.841  99.587  63.985  1.00  0.00           C  
ATOM   1985  HG  LEU   126      27.777  99.887  64.456  1.00  0.00           H  
ATOM   1986  CD1 LEU   126      26.810  99.752  62.403  1.00  0.00           C  
ATOM   1987 HD11 LEU   126      25.790  99.700  62.022  1.00  0.00           H  
ATOM   1988 HD12 LEU   126      27.204 100.760  62.269  1.00  0.00           H  
ATOM   1989 HD13 LEU   126      27.457  99.049  61.878  1.00  0.00           H  
ATOM   1990  CD2 LEU   126      25.732 100.538  64.513  1.00  0.00           C  
ATOM   1991 HD21 LEU   126      25.654 100.396  65.591  1.00  0.00           H  
ATOM   1992 HD22 LEU   126      25.920 101.600  64.360  1.00  0.00           H  
ATOM   1993 HD23 LEU   126      24.894 100.177  63.917  1.00  0.00           H  
ATOM   1994  C   LEU   126      28.853  97.551  65.320  1.00  0.00           C  
ATOM   1995  O   LEU   126      29.987  97.884  64.925  1.00  0.00           O  
ATOM   1996  N   SER   127      28.684  97.686  66.632  1.00  0.00           N  
ATOM   1997  H   SER   127      27.839  97.376  67.091  1.00  0.00           H  
ATOM   1998  CA  SER   127      29.735  98.318  67.561  1.00  0.00           C  
ATOM   1999  HA  SER   127      29.851  99.283  67.068  1.00  0.00           H  
ATOM   2000  CB  SER   127      29.094  98.611  68.984  1.00  0.00           C  
ATOM   2001  HB2 SER   127      29.826  99.063  69.653  1.00  0.00           H  
ATOM   2002  HB3 SER   127      28.217  99.245  68.852  1.00  0.00           H  
ATOM   2003  OG  SER   127      28.568  97.407  69.482  1.00  0.00           O  
ATOM   2004  HG  SER   127      29.275  96.847  69.810  1.00  0.00           H  
ATOM   2005  C   SER   127      31.137  97.637  67.608  1.00  0.00           C  
ATOM   2006  O   SER   127      32.070  98.354  67.737  1.00  0.00           O  
ATOM   2007  N   GLN   128      31.171  96.302  67.692  1.00  0.00           N  
ATOM   2008  H   GLN   128      30.306  95.793  67.805  1.00  0.00           H  
ATOM   2009  CA  GLN   128      32.447  95.528  67.637  1.00  0.00           C  
ATOM   2010  HA  GLN   128      33.042  95.781  68.515  1.00  0.00           H  
ATOM   2011  CB  GLN   128      32.070  94.005  67.693  1.00  0.00           C  
ATOM   2012  HB2 GLN   128      31.098  93.953  67.203  1.00  0.00           H  
ATOM   2013  HB3 GLN   128      32.754  93.458  67.044  1.00  0.00           H  
ATOM   2014  CG  GLN   128      32.095  93.356  69.095  1.00  0.00           C  
ATOM   2015  HG2 GLN   128      31.521  93.981  69.779  1.00  0.00           H  
ATOM   2016  HG3 GLN   128      31.673  92.351  69.090  1.00  0.00           H  
ATOM   2017  CD  GLN   128      33.495  93.188  69.771  1.00  0.00           C  
ATOM   2018  OE1 GLN   128      34.504  93.403  69.205  1.00  0.00           O  
ATOM   2019  NE2 GLN   128      33.537  92.855  70.985  1.00  0.00           N  
ATOM   2020 HE21 GLN   128      34.495  92.854  71.305  1.00  0.00           H  
ATOM   2021 HE22 GLN   128      32.740  92.736  71.594  1.00  0.00           H  
ATOM   2022  C   GLN   128      33.295  95.889  66.437  1.00  0.00           C  
ATOM   2023  O   GLN   128      34.490  96.122  66.497  1.00  0.00           O  
ATOM   2024  N   ALA   129      32.689  95.931  65.245  1.00  0.00           N  
ATOM   2025  H   ALA   129      31.688  95.821  65.171  1.00  0.00           H  
ATOM   2026  CA  ALA   129      33.470  96.251  64.106  1.00  0.00           C  
ATOM   2027  HA  ALA   129      34.274  95.515  64.101  1.00  0.00           H  
ATOM   2028  CB  ALA   129      32.666  95.919  62.852  1.00  0.00           C  
ATOM   2029  HB1 ALA   129      31.847  96.617  63.024  1.00  0.00           H  
ATOM   2030  HB2 ALA   129      33.257  96.270  62.007  1.00  0.00           H  
ATOM   2031  HB3 ALA   129      32.206  94.930  62.836  1.00  0.00           H  
ATOM   2032  C   ALA   129      34.075  97.681  64.073  1.00  0.00           C  
ATOM   2033  O   ALA   129      35.215  97.949  63.789  1.00  0.00           O  
ATOM   2034  N   LEU   130      33.226  98.687  64.491  1.00  0.00           N  
ATOM   2035  H   LEU   130      32.437  98.360  65.029  1.00  0.00           H  
ATOM   2036  CA  LEU   130      33.782 100.049  64.658  1.00  0.00           C  
ATOM   2037  HA  LEU   130      34.123 100.514  63.733  1.00  0.00           H  
ATOM   2038  CB  LEU   130      32.611 100.869  65.254  1.00  0.00           C  
ATOM   2039  HB2 LEU   130      32.132 100.395  66.112  1.00  0.00           H  
ATOM   2040  HB3 LEU   130      33.038 101.834  65.526  1.00  0.00           H  
ATOM   2041  CG  LEU   130      31.382 101.050  64.247  1.00  0.00           C  
ATOM   2042  HG  LEU   130      30.974 100.127  63.834  1.00  0.00           H  
ATOM   2043  CD1 LEU   130      30.203 101.622  65.075  1.00  0.00           C  
ATOM   2044 HD11 LEU   130      29.495 100.909  65.497  1.00  0.00           H  
ATOM   2045 HD12 LEU   130      30.441 102.329  65.870  1.00  0.00           H  
ATOM   2046 HD13 LEU   130      29.547 102.187  64.413  1.00  0.00           H  
ATOM   2047  CD2 LEU   130      31.704 101.898  62.983  1.00  0.00           C  
ATOM   2048 HD21 LEU   130      32.429 101.362  62.370  1.00  0.00           H  
ATOM   2049 HD22 LEU   130      30.821 102.157  62.400  1.00  0.00           H  
ATOM   2050 HD23 LEU   130      32.190 102.810  63.329  1.00  0.00           H  
ATOM   2051  C   LEU   130      35.028 100.168  65.638  1.00  0.00           C  
ATOM   2052  O   LEU   130      35.930 100.941  65.392  1.00  0.00           O  
ATOM   2053  N   ASN   131      35.024  99.395  66.701  1.00  0.00           N  
ATOM   2054  H   ASN   131      34.203  98.811  66.777  1.00  0.00           H  
ATOM   2055  CA  ASN   131      36.190  99.230  67.563  1.00  0.00           C  
ATOM   2056  HA  ASN   131      36.474 100.222  67.914  1.00  0.00           H  
ATOM   2057  CB  ASN   131      35.977  98.344  68.878  1.00  0.00           C  
ATOM   2058  HB2 ASN   131      35.493  97.396  68.645  1.00  0.00           H  
ATOM   2059  HB3 ASN   131      36.966  98.230  69.323  1.00  0.00           H  
ATOM   2060  CG  ASN   131      35.205  99.132  69.921  1.00  0.00           C  
ATOM   2061  OD1 ASN   131      35.669  99.735  70.876  1.00  0.00           O  
ATOM   2062  ND2 ASN   131      33.941  99.238  69.732  1.00  0.00           N  
ATOM   2063 HD21 ASN   131      33.484  99.946  70.289  1.00  0.00           H  
ATOM   2064 HD22 ASN   131      33.461  98.812  68.952  1.00  0.00           H  
ATOM   2065  C   ASN   131      37.415  98.731  66.889  1.00  0.00           C  
ATOM   2066  O   ASN   131      38.515  99.227  67.056  1.00  0.00           O  
ATOM   2067  N   ILE   132      37.301  97.637  66.147  1.00  0.00           N  
ATOM   2068  H   ILE   132      36.408  97.171  66.074  1.00  0.00           H  
ATOM   2069  CA  ILE   132      38.370  97.025  65.324  1.00  0.00           C  
ATOM   2070  HA  ILE   132      39.201  96.836  66.004  1.00  0.00           H  
ATOM   2071  CB  ILE   132      38.061  95.686  64.546  1.00  0.00           C  
ATOM   2072  HB  ILE   132      37.226  95.783  63.853  1.00  0.00           H  
ATOM   2073  CG2 ILE   132      39.257  95.224  63.679  1.00  0.00           C  
ATOM   2074 HG21 ILE   132      40.129  95.357  64.320  1.00  0.00           H  
ATOM   2075 HG22 ILE   132      39.238  94.148  63.508  1.00  0.00           H  
ATOM   2076 HG23 ILE   132      39.309  95.794  62.751  1.00  0.00           H  
ATOM   2077  CG1 ILE   132      37.691  94.678  65.622  1.00  0.00           C  
ATOM   2078 HG12 ILE   132      38.614  94.268  66.033  1.00  0.00           H  
ATOM   2079 HG13 ILE   132      37.044  95.185  66.338  1.00  0.00           H  
ATOM   2080  CD1 ILE   132      36.805  93.599  65.129  1.00  0.00           C  
ATOM   2081 HD11 ILE   132      37.445  92.824  64.709  1.00  0.00           H  
ATOM   2082 HD12 ILE   132      36.362  93.223  66.051  1.00  0.00           H  
ATOM   2083 HD13 ILE   132      36.037  93.890  64.412  1.00  0.00           H  
ATOM   2084  C   ILE   132      38.822  97.991  64.234  1.00  0.00           C  
ATOM   2085  O   ILE   132      40.071  98.263  64.169  1.00  0.00           O  
ATOM   2086  N   LEU   133      37.944  98.436  63.380  1.00  0.00           N  
ATOM   2087  H   LEU   133      36.949  98.344  63.522  1.00  0.00           H  
ATOM   2088  CA  LEU   133      38.321  99.231  62.261  1.00  0.00           C  
ATOM   2089  HA  LEU   133      39.000  98.631  61.655  1.00  0.00           H  
ATOM   2090  CB  LEU   133      36.999  99.586  61.517  1.00  0.00           C  
ATOM   2091  HB2 LEU   133      36.258  99.946  62.231  1.00  0.00           H  
ATOM   2092  HB3 LEU   133      37.201 100.363  60.779  1.00  0.00           H  
ATOM   2093  CG  LEU   133      36.404  98.355  60.821  1.00  0.00           C  
ATOM   2094  HG  LEU   133      36.430  97.488  61.482  1.00  0.00           H  
ATOM   2095  CD1 LEU   133      35.005  98.758  60.347  1.00  0.00           C  
ATOM   2096 HD11 LEU   133      35.035  99.446  59.501  1.00  0.00           H  
ATOM   2097 HD12 LEU   133      34.419  97.864  60.132  1.00  0.00           H  
ATOM   2098 HD13 LEU   133      34.355  99.219  61.090  1.00  0.00           H  
ATOM   2099  CD2 LEU   133      37.158  98.007  59.531  1.00  0.00           C  
ATOM   2100 HD21 LEU   133      38.233  97.901  59.674  1.00  0.00           H  
ATOM   2101 HD22 LEU   133      36.742  97.074  59.147  1.00  0.00           H  
ATOM   2102 HD23 LEU   133      37.061  98.829  58.822  1.00  0.00           H  
ATOM   2103  C   LEU   133      39.065 100.574  62.536  1.00  0.00           C  
ATOM   2104  O   LEU   133      39.859 101.032  61.754  1.00  0.00           O  
ATOM   2105  N   LEU   134      38.674 101.270  63.636  1.00  0.00           N  
ATOM   2106  H   LEU   134      37.861 100.978  64.159  1.00  0.00           H  
ATOM   2107  CA  LEU   134      39.235 102.534  63.988  1.00  0.00           C  
ATOM   2108  HA  LEU   134      39.732 103.026  63.151  1.00  0.00           H  
ATOM   2109  CB  LEU   134      38.051 103.490  64.479  1.00  0.00           C  
ATOM   2110  HB2 LEU   134      37.647 103.176  65.441  1.00  0.00           H  
ATOM   2111  HB3 LEU   134      38.411 104.512  64.595  1.00  0.00           H  
ATOM   2112  CG  LEU   134      36.910 103.541  63.380  1.00  0.00           C  
ATOM   2113  HG  LEU   134      36.606 102.532  63.099  1.00  0.00           H  
ATOM   2114  CD1 LEU   134      35.664 104.240  63.902  1.00  0.00           C  
ATOM   2115 HD11 LEU   134      35.960 105.079  64.532  1.00  0.00           H  
ATOM   2116 HD12 LEU   134      34.888 104.406  63.155  1.00  0.00           H  
ATOM   2117 HD13 LEU   134      35.171 103.531  64.566  1.00  0.00           H  
ATOM   2118  CD2 LEU   134      37.427 104.311  62.171  1.00  0.00           C  
ATOM   2119 HD21 LEU   134      38.208 103.646  61.801  1.00  0.00           H  
ATOM   2120 HD22 LEU   134      36.680 104.389  61.382  1.00  0.00           H  
ATOM   2121 HD23 LEU   134      37.891 105.254  62.461  1.00  0.00           H  
ATOM   2122  C   LEU   134      40.283 102.343  65.123  1.00  0.00           C  
ATOM   2123  O   LEU   134      40.788 103.380  65.645  1.00  0.00           O  
ATOM   2124  N   GLY   135      40.621 101.112  65.478  1.00  0.00           N  
ATOM   2125  H   GLY   135      40.278 100.363  64.894  1.00  0.00           H  
ATOM   2126  CA  GLY   135      41.639 100.699  66.479  1.00  0.00           C  
ATOM   2127  HA2 GLY   135      41.671  99.611  66.525  1.00  0.00           H  
ATOM   2128  HA3 GLY   135      42.634 101.035  66.188  1.00  0.00           H  
ATOM   2129  C   GLY   135      41.298 101.249  67.895  1.00  0.00           C  
ATOM   2130  O   GLY   135      42.272 101.434  68.657  1.00  0.00           O  
ATOM   2131  N   LEU   136      40.042 101.276  68.286  1.00  0.00           N  
ATOM   2132  H   LEU   136      39.384 100.965  67.585  1.00  0.00           H  
ATOM   2133  CA  LEU   136      39.739 102.016  69.542  1.00  0.00           C  
ATOM   2134  HA  LEU   136      40.272 102.954  69.386  1.00  0.00           H  
ATOM   2135  CB  LEU   136      38.222 102.315  69.767  1.00  0.00           C  
ATOM   2136  HB2 LEU   136      37.691 101.373  69.905  1.00  0.00           H  
ATOM   2137  HB3 LEU   136      38.149 102.879  70.697  1.00  0.00           H  
ATOM   2138  CG  LEU   136      37.598 103.009  68.533  1.00  0.00           C  
ATOM   2139  HG  LEU   136      37.627 102.339  67.674  1.00  0.00           H  
ATOM   2140  CD1 LEU   136      36.078 103.059  68.864  1.00  0.00           C  
ATOM   2141 HD11 LEU   136      35.910 103.153  69.936  1.00  0.00           H  
ATOM   2142 HD12 LEU   136      35.632 103.965  68.454  1.00  0.00           H  
ATOM   2143 HD13 LEU   136      35.634 102.119  68.534  1.00  0.00           H  
ATOM   2144  CD2 LEU   136      38.118 104.420  68.160  1.00  0.00           C  
ATOM   2145 HD21 LEU   136      39.114 104.395  67.718  1.00  0.00           H  
ATOM   2146 HD22 LEU   136      37.452 105.011  67.531  1.00  0.00           H  
ATOM   2147 HD23 LEU   136      38.207 105.118  68.992  1.00  0.00           H  
ATOM   2148  C   LEU   136      40.365 101.410  70.817  1.00  0.00           C  
ATOM   2149  O   LEU   136      40.874 102.121  71.742  1.00  0.00           O  
ATOM   2150  N   LYS   137      40.335 100.069  70.983  1.00  0.00           N  
ATOM   2151  H   LYS   137      40.064  99.539  70.166  1.00  0.00           H  
ATOM   2152  CA  LYS   137      40.699  99.245  72.142  1.00  0.00           C  
ATOM   2153  HA  LYS   137      40.674  99.762  73.100  1.00  0.00           H  
ATOM   2154  CB  LYS   137      39.702  98.107  72.328  1.00  0.00           C  
ATOM   2155  HB2 LYS   137      39.487  97.641  71.366  1.00  0.00           H  
ATOM   2156  HB3 LYS   137      40.087  97.314  72.969  1.00  0.00           H  
ATOM   2157  CG  LYS   137      38.411  98.570  72.884  1.00  0.00           C  
ATOM   2158  HG2 LYS   137      38.557  98.982  73.882  1.00  0.00           H  
ATOM   2159  HG3 LYS   137      38.036  99.320  72.188  1.00  0.00           H  
ATOM   2160  CD  LYS   137      37.482  97.290  73.060  1.00  0.00           C  
ATOM   2161  HD2 LYS   137      37.431  96.816  72.079  1.00  0.00           H  
ATOM   2162  HD3 LYS   137      38.059  96.666  73.743  1.00  0.00           H  
ATOM   2163  CE  LYS   137      36.117  97.606  73.603  1.00  0.00           C  
ATOM   2164  HE2 LYS   137      36.258  98.204  74.503  1.00  0.00           H  
ATOM   2165  HE3 LYS   137      35.599  98.193  72.844  1.00  0.00           H  
ATOM   2166  NZ  LYS   137      35.404  96.396  73.989  1.00  0.00           N  
ATOM   2167  HZ1 LYS   137      34.726  96.437  74.736  1.00  0.00           H  
ATOM   2168  HZ2 LYS   137      35.002  95.967  73.167  1.00  0.00           H  
ATOM   2169  HZ3 LYS   137      36.122  95.791  74.361  1.00  0.00           H  
ATOM   2170  C   LYS   137      42.134  98.729  71.975  1.00  0.00           C  
ATOM   2171  O   LYS   137      42.493  97.568  72.021  1.00  0.00           O  
ATOM   2172  N   GLY   138      43.055  99.688  71.645  1.00  0.00           N  
ATOM   2173  H   GLY   138      42.791 100.637  71.422  1.00  0.00           H  
ATOM   2174  CA  GLY   138      44.456  99.361  71.913  1.00  0.00           C  
ATOM   2175  HA2 GLY   138      44.685  98.660  71.110  1.00  0.00           H  
ATOM   2176  HA3 GLY   138      44.979 100.308  71.779  1.00  0.00           H  
ATOM   2177  C   GLY   138      44.730  98.826  73.315  1.00  0.00           C  
ATOM   2178  O   GLY   138      44.241  99.313  74.285  1.00  0.00           O  
ATOM   2179  N   LEU   139      45.621  97.864  73.393  1.00  0.00           N  
ATOM   2180  H   LEU   139      45.976  97.403  72.568  1.00  0.00           H  
ATOM   2181  CA  LEU   139      46.190  97.418  74.718  1.00  0.00           C  
ATOM   2182  HA  LEU   139      45.266  97.292  75.281  1.00  0.00           H  
ATOM   2183  CB  LEU   139      46.871  96.146  74.561  1.00  0.00           C  
ATOM   2184  HB2 LEU   139      47.687  96.198  73.840  1.00  0.00           H  
ATOM   2185  HB3 LEU   139      47.355  96.048  75.533  1.00  0.00           H  
ATOM   2186  CG  LEU   139      46.264  94.708  74.424  1.00  0.00           C  
ATOM   2187  HG  LEU   139      45.594  94.773  73.566  1.00  0.00           H  
ATOM   2188  CD1 LEU   139      47.264  93.548  74.181  1.00  0.00           C  
ATOM   2189 HD11 LEU   139      48.108  93.657  74.862  1.00  0.00           H  
ATOM   2190 HD12 LEU   139      46.697  92.620  74.104  1.00  0.00           H  
ATOM   2191 HD13 LEU   139      47.752  93.721  73.221  1.00  0.00           H  
ATOM   2192  CD2 LEU   139      45.515  94.407  75.683  1.00  0.00           C  
ATOM   2193 HD21 LEU   139      44.647  95.018  75.928  1.00  0.00           H  
ATOM   2194 HD22 LEU   139      45.065  93.415  75.644  1.00  0.00           H  
ATOM   2195 HD23 LEU   139      46.153  94.480  76.564  1.00  0.00           H  
ATOM   2196  C   LEU   139      47.111  98.526  75.312  1.00  0.00           C  
ATOM   2197  O   LEU   139      47.847  99.270  74.648  1.00  0.00           O  
ATOM   2198  N   ALA   140      47.313  98.557  76.652  1.00  0.00           N  
ATOM   2199  H   ALA   140      46.857  97.899  77.268  1.00  0.00           H  
ATOM   2200  CA  ALA   140      48.368  99.331  77.377  1.00  0.00           C  
ATOM   2201  HA  ALA   140      48.238 100.351  77.015  1.00  0.00           H  
ATOM   2202  CB  ALA   140      47.933  99.313  78.827  1.00  0.00           C  
ATOM   2203  HB1 ALA   140      47.853  98.272  79.143  1.00  0.00           H  
ATOM   2204  HB2 ALA   140      48.674  99.797  79.463  1.00  0.00           H  
ATOM   2205  HB3 ALA   140      46.963  99.805  78.907  1.00  0.00           H  
ATOM   2206  C   ALA   140      49.823  98.737  77.276  1.00  0.00           C  
ATOM   2207  O   ALA   140      49.940  97.482  77.257  1.00  0.00           O  
ATOM   2208  N   PRO   141      50.898  99.525  77.263  1.00  0.00           N  
ATOM   2209  CD  PRO   141      50.901 100.952  77.034  1.00  0.00           C  
ATOM   2210  HD2 PRO   141      50.580 101.505  77.917  1.00  0.00           H  
ATOM   2211  HD3 PRO   141      50.189 100.959  76.209  1.00  0.00           H  
ATOM   2212  CG  PRO   141      52.392 101.358  76.633  1.00  0.00           C  
ATOM   2213  HG2 PRO   141      52.696 102.226  77.218  1.00  0.00           H  
ATOM   2214  HG3 PRO   141      52.395 101.632  75.577  1.00  0.00           H  
ATOM   2215  CB  PRO   141      53.194 100.188  76.833  1.00  0.00           C  
ATOM   2216  HB2 PRO   141      53.665 100.296  77.811  1.00  0.00           H  
ATOM   2217  HB3 PRO   141      54.029 100.002  76.157  1.00  0.00           H  
ATOM   2218  CA  PRO   141      52.227  99.055  76.854  1.00  0.00           C  
ATOM   2219  HA  PRO   141      52.123  98.676  75.837  1.00  0.00           H  
ATOM   2220  C   PRO   141      52.753  97.877  77.659  1.00  0.00           C  
ATOM   2221  O   PRO   141      53.345  96.991  77.086  1.00  0.00           O  
ATOM   2222  N   ALA   142      52.550  97.775  78.990  1.00  0.00           N  
ATOM   2223  H   ALA   142      52.141  98.591  79.424  1.00  0.00           H  
ATOM   2224  CA  ALA   142      53.017  96.676  79.833  1.00  0.00           C  
ATOM   2225  HA  ALA   142      54.075  96.526  79.617  1.00  0.00           H  
ATOM   2226  CB  ALA   142      52.973  97.068  81.298  1.00  0.00           C  
ATOM   2227  HB1 ALA   142      51.913  97.083  81.549  1.00  0.00           H  
ATOM   2228  HB2 ALA   142      53.561  96.333  81.847  1.00  0.00           H  
ATOM   2229  HB3 ALA   142      53.366  98.053  81.550  1.00  0.00           H  
ATOM   2230  C   ALA   142      52.338  95.307  79.533  1.00  0.00           C  
ATOM   2231  O   ALA   142      52.874  94.240  79.865  1.00  0.00           O  
ATOM   2232  N   GLU   143      51.091  95.302  79.058  1.00  0.00           N  
ATOM   2233  H   GLU   143      50.648  96.159  78.759  1.00  0.00           H  
ATOM   2234  CA  GLU   143      50.386  94.063  78.725  1.00  0.00           C  
ATOM   2235  HA  GLU   143      50.561  93.383  79.558  1.00  0.00           H  
ATOM   2236  CB  GLU   143      48.849  94.333  78.747  1.00  0.00           C  
ATOM   2237  HB2 GLU   143      48.454  95.000  77.981  1.00  0.00           H  
ATOM   2238  HB3 GLU   143      48.336  93.395  78.535  1.00  0.00           H  
ATOM   2239  CG  GLU   143      48.459  94.970  80.053  1.00  0.00           C  
ATOM   2240  HG2 GLU   143      49.128  94.572  80.816  1.00  0.00           H  
ATOM   2241  HG3 GLU   143      48.638  96.040  79.948  1.00  0.00           H  
ATOM   2242  CD  GLU   143      46.968  94.749  80.358  1.00  0.00           C  
ATOM   2243  OE1 GLU   143      46.602  94.121  81.377  1.00  0.00           O  
ATOM   2244  OE2 GLU   143      46.052  95.338  79.657  1.00  0.00           O  
ATOM   2245  C   GLU   143      50.714  93.371  77.385  1.00  0.00           C  
ATOM   2246  O   GLU   143      50.748  92.208  77.331  1.00  0.00           O  
ATOM   2247  N   ILE   144      51.125  94.233  76.435  1.00  0.00           N  
ATOM   2248  H   ILE   144      50.855  95.189  76.613  1.00  0.00           H  
ATOM   2249  CA  ILE   144      51.935  93.949  75.214  1.00  0.00           C  
ATOM   2250  HA  ILE   144      51.427  93.157  74.664  1.00  0.00           H  
ATOM   2251  CB  ILE   144      51.928  95.115  74.212  1.00  0.00           C  
ATOM   2252  HB  ILE   144      52.333  96.007  74.691  1.00  0.00           H  
ATOM   2253  CG2 ILE   144      52.731  94.889  72.899  1.00  0.00           C  
ATOM   2254 HG21 ILE   144      52.478  93.996  72.328  1.00  0.00           H  
ATOM   2255 HG22 ILE   144      52.674  95.784  72.280  1.00  0.00           H  
ATOM   2256 HG23 ILE   144      53.792  94.783  73.129  1.00  0.00           H  
ATOM   2257  CG1 ILE   144      50.465  95.508  73.882  1.00  0.00           C  
ATOM   2258 HG12 ILE   144      50.130  94.850  73.080  1.00  0.00           H  
ATOM   2259 HG13 ILE   144      49.693  95.259  74.611  1.00  0.00           H  
ATOM   2260  CD1 ILE   144      50.406  96.964  73.414  1.00  0.00           C  
ATOM   2261 HD11 ILE   144      50.057  97.674  74.164  1.00  0.00           H  
ATOM   2262 HD12 ILE   144      51.281  97.399  72.930  1.00  0.00           H  
ATOM   2263 HD13 ILE   144      49.576  96.960  72.708  1.00  0.00           H  
ATOM   2264  C   ILE   144      53.396  93.393  75.443  1.00  0.00           C  
ATOM   2265  O   ILE   144      53.729  92.289  74.960  1.00  0.00           O  
ATOM   2266  N   SER   145      54.129  94.046  76.332  1.00  0.00           N  
ATOM   2267  H   SER   145      53.676  94.813  76.809  1.00  0.00           H  
ATOM   2268  CA  SER   145      55.367  93.506  76.984  1.00  0.00           C  
ATOM   2269  HA  SER   145      56.111  93.195  76.251  1.00  0.00           H  
ATOM   2270  CB  SER   145      55.930  94.492  78.000  1.00  0.00           C  
ATOM   2271  HB2 SER   145      55.764  95.521  77.684  1.00  0.00           H  
ATOM   2272  HB3 SER   145      55.465  94.343  78.974  1.00  0.00           H  
ATOM   2273  OG  SER   145      57.295  94.325  77.953  1.00  0.00           O  
ATOM   2274  HG  SER   145      57.523  93.583  78.517  1.00  0.00           H  
ATOM   2275  C   SER   145      55.138  92.116  77.584  1.00  0.00           C  
ATOM   2276  O   SER   145      55.777  91.133  77.128  1.00  0.00           O  
ATOM   2277  N   ALA   146      54.110  92.005  78.530  1.00  0.00           N  
ATOM   2278  H   ALA   146      53.864  92.873  78.982  1.00  0.00           H  
ATOM   2279  CA  ALA   146      53.844  90.733  79.162  1.00  0.00           C  
ATOM   2280  HA  ALA   146      54.735  90.376  79.678  1.00  0.00           H  
ATOM   2281  CB  ALA   146      52.742  90.886  80.125  1.00  0.00           C  
ATOM   2282  HB1 ALA   146      51.882  90.845  79.457  1.00  0.00           H  
ATOM   2283  HB2 ALA   146      52.644  90.026  80.789  1.00  0.00           H  
ATOM   2284  HB3 ALA   146      52.813  91.806  80.705  1.00  0.00           H  
ATOM   2285  C   ALA   146      53.586  89.583  78.177  1.00  0.00           C  
ATOM   2286  O   ALA   146      54.216  88.539  78.320  1.00  0.00           O  
ATOM   2287  N   VAL   147      52.820  89.733  77.109  1.00  0.00           N  
ATOM   2288  H   VAL   147      52.242  90.558  77.038  1.00  0.00           H  
ATOM   2289  CA  VAL   147      52.622  88.630  76.130  1.00  0.00           C  
ATOM   2290  HA  VAL   147      52.499  87.680  76.650  1.00  0.00           H  
ATOM   2291  CB  VAL   147      51.349  88.894  75.327  1.00  0.00           C  
ATOM   2292  HB  VAL   147      51.332  89.906  74.921  1.00  0.00           H  
ATOM   2293  CG1 VAL   147      51.168  87.822  74.273  1.00  0.00           C  
ATOM   2294 HG11 VAL   147      51.222  86.788  74.616  1.00  0.00           H  
ATOM   2295 HG12 VAL   147      50.220  87.976  73.757  1.00  0.00           H  
ATOM   2296 HG13 VAL   147      51.982  87.998  73.570  1.00  0.00           H  
ATOM   2297  CG2 VAL   147      50.138  88.932  76.262  1.00  0.00           C  
ATOM   2298 HG21 VAL   147      50.124  89.754  76.978  1.00  0.00           H  
ATOM   2299 HG22 VAL   147      49.199  88.973  75.710  1.00  0.00           H  
ATOM   2300 HG23 VAL   147      50.000  87.971  76.757  1.00  0.00           H  
ATOM   2301  C   VAL   147      53.899  88.344  75.306  1.00  0.00           C  
ATOM   2302  O   VAL   147      54.193  87.167  75.039  1.00  0.00           O  
ATOM   2303  N   CYS   148      54.640  89.349  74.940  1.00  0.00           N  
ATOM   2304  H   CYS   148      54.343  90.290  75.154  1.00  0.00           H  
ATOM   2305  CA  CYS   148      55.855  89.295  74.091  1.00  0.00           C  
ATOM   2306  HA  CYS   148      55.624  88.648  73.244  1.00  0.00           H  
ATOM   2307  CB  CYS   148      56.190  90.679  73.560  1.00  0.00           C  
ATOM   2308  HB2 CYS   148      56.338  91.399  74.365  1.00  0.00           H  
ATOM   2309  HB3 CYS   148      57.156  90.641  73.056  1.00  0.00           H  
ATOM   2310  SG  CYS   148      54.986  91.367  72.443  1.00  0.00           S  
ATOM   2311  HG  CYS   148      53.921  91.211  73.235  1.00  0.00           H  
ATOM   2312  C   CYS   148      56.973  88.672  74.943  1.00  0.00           C  
ATOM   2313  O   CYS   148      57.750  87.889  74.361  1.00  0.00           O  
ATOM   2314  N   GLU   149      56.974  88.834  76.247  1.00  0.00           N  
ATOM   2315  H   GLU   149      56.358  89.547  76.612  1.00  0.00           H  
ATOM   2316  CA  GLU   149      57.766  88.062  77.152  1.00  0.00           C  
ATOM   2317  HA  GLU   149      58.781  87.953  76.769  1.00  0.00           H  
ATOM   2318  CB  GLU   149      57.746  88.806  78.515  1.00  0.00           C  
ATOM   2319  HB2 GLU   149      56.755  89.166  78.790  1.00  0.00           H  
ATOM   2320  HB3 GLU   149      58.242  88.112  79.194  1.00  0.00           H  
ATOM   2321  CG  GLU   149      58.516  90.179  78.514  1.00  0.00           C  
ATOM   2322  HG2 GLU   149      59.545  89.944  78.787  1.00  0.00           H  
ATOM   2323  HG3 GLU   149      58.515  90.660  77.537  1.00  0.00           H  
ATOM   2324  CD  GLU   149      57.983  91.252  79.595  1.00  0.00           C  
ATOM   2325  OE1 GLU   149      58.228  92.446  79.442  1.00  0.00           O  
ATOM   2326  OE2 GLU   149      57.328  90.852  80.635  1.00  0.00           O  
ATOM   2327  C   GLU   149      57.430  86.604  77.407  1.00  0.00           C  
ATOM   2328  O   GLU   149      58.399  85.819  77.374  1.00  0.00           O  
ATOM   2329  N   LYS   150      56.147  86.241  77.517  1.00  0.00           N  
ATOM   2330  H   LYS   150      55.462  86.976  77.417  1.00  0.00           H  
ATOM   2331  CA  LYS   150      55.636  84.911  77.476  1.00  0.00           C  
ATOM   2332  HA  LYS   150      56.132  84.378  78.287  1.00  0.00           H  
ATOM   2333  CB  LYS   150      54.099  84.936  77.696  1.00  0.00           C  
ATOM   2334  HB2 LYS   150      53.835  85.738  78.385  1.00  0.00           H  
ATOM   2335  HB3 LYS   150      53.630  85.113  76.728  1.00  0.00           H  
ATOM   2336  CG  LYS   150      53.619  83.638  78.403  1.00  0.00           C  
ATOM   2337  HG2 LYS   150      54.072  82.749  77.966  1.00  0.00           H  
ATOM   2338  HG3 LYS   150      53.922  83.571  79.448  1.00  0.00           H  
ATOM   2339  CD  LYS   150      52.116  83.382  78.372  1.00  0.00           C  
ATOM   2340  HD2 LYS   150      51.580  84.277  78.688  1.00  0.00           H  
ATOM   2341  HD3 LYS   150      51.803  83.243  77.337  1.00  0.00           H  
ATOM   2342  CE  LYS   150      51.760  82.041  79.105  1.00  0.00           C  
ATOM   2343  HE2 LYS   150      50.861  81.634  78.642  1.00  0.00           H  
ATOM   2344  HE3 LYS   150      52.559  81.310  78.982  1.00  0.00           H  
ATOM   2345  NZ  LYS   150      51.509  82.333  80.515  1.00  0.00           N  
ATOM   2346  HZ1 LYS   150      50.892  83.132  80.559  1.00  0.00           H  
ATOM   2347  HZ2 LYS   150      51.061  81.551  80.970  1.00  0.00           H  
ATOM   2348  HZ3 LYS   150      52.311  82.530  81.098  1.00  0.00           H  
ATOM   2349  C   LYS   150      56.056  84.058  76.124  1.00  0.00           C  
ATOM   2350  O   LYS   150      56.301  82.877  76.116  1.00  0.00           O  
ATOM   2351  N   GLY   151      56.075  84.766  74.995  1.00  0.00           N  
ATOM   2352  H   GLY   151      55.783  85.729  75.078  1.00  0.00           H  
ATOM   2353  CA  GLY   151      56.411  84.236  73.649  1.00  0.00           C  
ATOM   2354  HA2 GLY   151      55.857  83.309  73.501  1.00  0.00           H  
ATOM   2355  HA3 GLY   151      56.075  84.908  72.859  1.00  0.00           H  
ATOM   2356  C   GLY   151      57.917  83.918  73.532  1.00  0.00           C  
ATOM   2357  O   GLY   151      58.669  84.658  72.882  1.00  0.00           O  
ATOM   2358  N   ASN   152      58.421  82.781  74.100  1.00  0.00           N  
ATOM   2359  H   ASN   152      57.796  82.318  74.744  1.00  0.00           H  
ATOM   2360  CA  ASN   152      59.845  82.332  74.010  1.00  0.00           C  
ATOM   2361  HA  ASN   152      60.374  83.220  74.356  1.00  0.00           H  
ATOM   2362  CB  ASN   152      60.096  81.118  74.904  1.00  0.00           C  
ATOM   2363  HB2 ASN   152      59.485  80.298  74.529  1.00  0.00           H  
ATOM   2364  HB3 ASN   152      61.148  80.874  74.758  1.00  0.00           H  
ATOM   2365  CG  ASN   152      59.874  81.367  76.385  1.00  0.00           C  
ATOM   2366  OD1 ASN   152      60.391  82.260  76.950  1.00  0.00           O  
ATOM   2367  ND2 ASN   152      59.013  80.650  77.047  1.00  0.00           N  
ATOM   2368 HD21 ASN   152      58.853  80.853  78.023  1.00  0.00           H  
ATOM   2369 HD22 ASN   152      58.642  79.808  76.631  1.00  0.00           H  
ATOM   2370  C   ASN   152      60.222  82.008  72.582  1.00  0.00           C  
ATOM   2371  O   ASN   152      61.339  82.264  72.136  1.00  0.00           O  
ATOM   2372  N   PHE   153      59.294  81.594  71.783  1.00  0.00           N  
ATOM   2373  H   PHE   153      58.468  81.215  72.225  1.00  0.00           H  
ATOM   2374  CA  PHE   153      59.305  81.345  70.356  1.00  0.00           C  
ATOM   2375  HA  PHE   153      60.188  80.788  70.043  1.00  0.00           H  
ATOM   2376  CB  PHE   153      58.034  80.525  70.074  1.00  0.00           C  
ATOM   2377  HB2 PHE   153      57.999  80.238  69.024  1.00  0.00           H  
ATOM   2378  HB3 PHE   153      58.092  79.631  70.695  1.00  0.00           H  
ATOM   2379  CG  PHE   153      56.772  81.327  70.366  1.00  0.00           C  
ATOM   2380  CD1 PHE   153      56.007  81.027  71.573  1.00  0.00           C  
ATOM   2381  HD1 PHE   153      56.385  80.295  72.271  1.00  0.00           H  
ATOM   2382  CE1 PHE   153      54.916  81.779  71.909  1.00  0.00           C  
ATOM   2383  HE1 PHE   153      54.368  81.541  72.809  1.00  0.00           H  
ATOM   2384  CZ  PHE   153      54.345  82.726  70.992  1.00  0.00           C  
ATOM   2385  HZ  PHE   153      53.460  83.278  71.270  1.00  0.00           H  
ATOM   2386  CE2 PHE   153      54.990  82.977  69.725  1.00  0.00           C  
ATOM   2387  HE2 PHE   153      54.510  83.668  69.048  1.00  0.00           H  
ATOM   2388  CD2 PHE   153      56.256  82.332  69.431  1.00  0.00           C  
ATOM   2389  HD2 PHE   153      56.754  82.496  68.487  1.00  0.00           H  
ATOM   2390  C   PHE   153      59.464  82.658  69.510  1.00  0.00           C  
ATOM   2391  O   PHE   153      59.828  82.474  68.349  1.00  0.00           O  
ATOM   2392  N   ASN   154      59.178  83.852  70.021  1.00  0.00           N  
ATOM   2393  H   ASN   154      58.892  83.854  70.990  1.00  0.00           H  
ATOM   2394  CA  ASN   154      59.439  85.142  69.353  1.00  0.00           C  
ATOM   2395  HA  ASN   154      59.077  85.158  68.325  1.00  0.00           H  
ATOM   2396  CB  ASN   154      58.574  86.195  70.137  1.00  0.00           C  
ATOM   2397  HB2 ASN   154      57.532  85.877  70.133  1.00  0.00           H  
ATOM   2398  HB3 ASN   154      58.908  86.263  71.172  1.00  0.00           H  
ATOM   2399  CG  ASN   154      58.694  87.588  69.439  1.00  0.00           C  
ATOM   2400  OD1 ASN   154      58.906  87.811  68.250  1.00  0.00           O  
ATOM   2401  ND2 ASN   154      58.486  88.586  70.216  1.00  0.00           N  
ATOM   2402 HD21 ASN   154      58.472  89.547  69.906  1.00  0.00           H  
ATOM   2403 HD22 ASN   154      58.434  88.422  71.211  1.00  0.00           H  
ATOM   2404  C   ASN   154      60.895  85.544  69.353  1.00  0.00           C  
ATOM   2405  O   ASN   154      61.334  86.159  70.368  1.00  0.00           O  
ATOM   2406  N   VAL   155      61.628  85.279  68.292  1.00  0.00           N  
ATOM   2407  H   VAL   155      61.040  84.937  67.545  1.00  0.00           H  
ATOM   2408  CA  VAL   155      63.058  85.425  68.019  1.00  0.00           C  
ATOM   2409  HA  VAL   155      63.367  86.137  68.784  1.00  0.00           H  
ATOM   2410  CB  VAL   155      63.811  84.162  68.273  1.00  0.00           C  
ATOM   2411  HB  VAL   155      64.851  84.308  67.980  1.00  0.00           H  
ATOM   2412  CG1 VAL   155      63.934  83.909  69.802  1.00  0.00           C  
ATOM   2413 HG11 VAL   155      62.936  83.905  70.240  1.00  0.00           H  
ATOM   2414 HG12 VAL   155      64.460  82.958  69.884  1.00  0.00           H  
ATOM   2415 HG13 VAL   155      64.555  84.697  70.227  1.00  0.00           H  
ATOM   2416  CG2 VAL   155      63.279  82.941  67.527  1.00  0.00           C  
ATOM   2417 HG21 VAL   155      63.465  83.108  66.466  1.00  0.00           H  
ATOM   2418 HG22 VAL   155      63.760  81.985  67.733  1.00  0.00           H  
ATOM   2419 HG23 VAL   155      62.228  82.728  67.724  1.00  0.00           H  
ATOM   2420  C   VAL   155      63.440  86.059  66.698  1.00  0.00           C  
ATOM   2421  O   VAL   155      64.592  86.565  66.537  1.00  0.00           O  
ATOM   2422  N   ALA   156      62.602  86.050  65.596  1.00  0.00           N  
ATOM   2423  H   ALA   156      61.742  85.538  65.730  1.00  0.00           H  
ATOM   2424  CA  ALA   156      62.957  86.179  64.201  1.00  0.00           C  
ATOM   2425  HA  ALA   156      63.545  85.289  63.978  1.00  0.00           H  
ATOM   2426  CB  ALA   156      61.601  86.081  63.497  1.00  0.00           C  
ATOM   2427  HB1 ALA   156      60.894  86.740  64.001  1.00  0.00           H  
ATOM   2428  HB2 ALA   156      61.673  86.327  62.437  1.00  0.00           H  
ATOM   2429  HB3 ALA   156      61.315  85.034  63.600  1.00  0.00           H  
ATOM   2430  C   ALA   156      63.660  87.535  63.947  1.00  0.00           C  
ATOM   2431  O   ALA   156      64.741  87.568  63.418  1.00  0.00           O  
ATOM   2432  N   HIE   157      63.179  88.641  64.505  1.00  0.00           N  
ATOM   2433  H   HIE   157      62.369  88.572  65.104  1.00  0.00           H  
ATOM   2434  CA  HIE   157      63.717  90.001  64.210  1.00  0.00           C  
ATOM   2435  HA  HIE   157      63.830  90.132  63.134  1.00  0.00           H  
ATOM   2436  CB  HIE   157      62.771  91.045  64.790  1.00  0.00           C  
ATOM   2437  HB2 HIE   157      62.659  90.811  65.849  1.00  0.00           H  
ATOM   2438  HB3 HIE   157      63.269  92.014  64.820  1.00  0.00           H  
ATOM   2439  CG  HIE   157      61.403  91.168  64.104  1.00  0.00           C  
ATOM   2440  ND1 HIE   157      61.321  91.688  62.790  1.00  0.00           N  
ATOM   2441  CE1 HIE   157      60.066  91.544  62.475  1.00  0.00           C  
ATOM   2442  HE1 HIE   157      59.603  92.031  61.630  1.00  0.00           H  
ATOM   2443  NE2 HIE   157      59.330  90.910  63.463  1.00  0.00           N  
ATOM   2444  HE2 HIE   157      58.341  90.750  63.594  1.00  0.00           H  
ATOM   2445  CD2 HIE   157      60.247  90.691  64.480  1.00  0.00           C  
ATOM   2446  HD2 HIE   157      60.055  90.228  65.436  1.00  0.00           H  
ATOM   2447  C   HIE   157      65.113  90.149  64.879  1.00  0.00           C  
ATOM   2448  O   HIE   157      66.023  90.697  64.330  1.00  0.00           O  
ATOM   2449  N   GLY   158      65.238  89.655  66.162  1.00  0.00           N  
ATOM   2450  H   GLY   158      64.419  89.273  66.613  1.00  0.00           H  
ATOM   2451  CA  GLY   158      66.472  89.597  66.970  1.00  0.00           C  
ATOM   2452  HA2 GLY   158      66.850  90.609  67.115  1.00  0.00           H  
ATOM   2453  HA3 GLY   158      66.164  89.155  67.918  1.00  0.00           H  
ATOM   2454  C   GLY   158      67.536  88.857  66.202  1.00  0.00           C  
ATOM   2455  O   GLY   158      68.699  89.268  66.328  1.00  0.00           O  
ATOM   2456  N   LEU   159      67.188  87.778  65.471  1.00  0.00           N  
ATOM   2457  H   LEU   159      66.227  87.507  65.619  1.00  0.00           H  
ATOM   2458  CA  LEU   159      68.045  86.969  64.619  1.00  0.00           C  
ATOM   2459  HA  LEU   159      68.963  86.801  65.183  1.00  0.00           H  
ATOM   2460  CB  LEU   159      67.477  85.594  64.286  1.00  0.00           C  
ATOM   2461  HB2 LEU   159      66.435  85.701  63.984  1.00  0.00           H  
ATOM   2462  HB3 LEU   159      68.086  85.266  63.444  1.00  0.00           H  
ATOM   2463  CG  LEU   159      67.415  84.631  65.461  1.00  0.00           C  
ATOM   2464  HG  LEU   159      66.772  85.030  66.245  1.00  0.00           H  
ATOM   2465  CD1 LEU   159      66.623  83.309  65.122  1.00  0.00           C  
ATOM   2466 HD11 LEU   159      67.189  82.725  64.396  1.00  0.00           H  
ATOM   2467 HD12 LEU   159      66.307  82.705  65.972  1.00  0.00           H  
ATOM   2468 HD13 LEU   159      65.776  83.545  64.477  1.00  0.00           H  
ATOM   2469  CD2 LEU   159      68.751  84.264  66.089  1.00  0.00           C  
ATOM   2470 HD21 LEU   159      69.017  85.017  66.831  1.00  0.00           H  
ATOM   2471 HD22 LEU   159      68.694  83.326  66.641  1.00  0.00           H  
ATOM   2472 HD23 LEU   159      69.582  84.258  65.383  1.00  0.00           H  
ATOM   2473  C   LEU   159      68.430  87.718  63.328  1.00  0.00           C  
ATOM   2474  O   LEU   159      69.629  87.880  63.055  1.00  0.00           O  
ATOM   2475  N   ALA   160      67.485  88.343  62.686  1.00  0.00           N  
ATOM   2476  H   ALA   160      66.600  88.356  63.173  1.00  0.00           H  
ATOM   2477  CA  ALA   160      67.546  89.079  61.425  1.00  0.00           C  
ATOM   2478  HA  ALA   160      67.921  88.381  60.676  1.00  0.00           H  
ATOM   2479  CB  ALA   160      66.208  89.653  60.993  1.00  0.00           C  
ATOM   2480  HB1 ALA   160      65.799  90.199  61.843  1.00  0.00           H  
ATOM   2481  HB2 ALA   160      66.316  90.355  60.167  1.00  0.00           H  
ATOM   2482  HB3 ALA   160      65.569  88.843  60.641  1.00  0.00           H  
ATOM   2483  C   ALA   160      68.642  90.127  61.510  1.00  0.00           C  
ATOM   2484  O   ALA   160      69.637  90.124  60.781  1.00  0.00           O  
ATOM   2485  N   TRP   161      68.482  90.988  62.540  1.00  0.00           N  
ATOM   2486  H   TRP   161      67.574  90.909  62.974  1.00  0.00           H  
ATOM   2487  CA  TRP   161      69.422  92.040  62.924  1.00  0.00           C  
ATOM   2488  HA  TRP   161      69.551  92.736  62.096  1.00  0.00           H  
ATOM   2489  CB  TRP   161      68.827  92.801  64.093  1.00  0.00           C  
ATOM   2490  HB2 TRP   161      68.705  92.005  64.828  1.00  0.00           H  
ATOM   2491  HB3 TRP   161      69.677  93.425  64.371  1.00  0.00           H  
ATOM   2492  CG  TRP   161      67.574  93.623  63.840  1.00  0.00           C  
ATOM   2493  CD1 TRP   161      66.422  93.607  64.538  1.00  0.00           C  
ATOM   2494  HD1 TRP   161      66.257  92.899  65.337  1.00  0.00           H  
ATOM   2495  NE1 TRP   161      65.495  94.535  64.168  1.00  0.00           N  
ATOM   2496  HE1 TRP   161      64.572  94.605  64.572  1.00  0.00           H  
ATOM   2497  CE2 TRP   161      66.053  95.329  63.142  1.00  0.00           C  
ATOM   2498  CZ2 TRP   161      65.626  96.462  62.395  1.00  0.00           C  
ATOM   2499  HZ2 TRP   161      64.589  96.762  62.355  1.00  0.00           H  
ATOM   2500  CH2 TRP   161      66.475  97.022  61.414  1.00  0.00           C  
ATOM   2501  HH2 TRP   161      66.210  97.777  60.688  1.00  0.00           H  
ATOM   2502  CZ3 TRP   161      67.828  96.567  61.336  1.00  0.00           C  
ATOM   2503  HZ3 TRP   161      68.436  97.003  60.557  1.00  0.00           H  
ATOM   2504  CE3 TRP   161      68.216  95.488  62.124  1.00  0.00           C  
ATOM   2505  HE3 TRP   161      69.254  95.238  61.961  1.00  0.00           H  
ATOM   2506  CD2 TRP   161      67.354  94.780  62.968  1.00  0.00           C  
ATOM   2507  C   TRP   161      70.831  91.489  63.263  1.00  0.00           C  
ATOM   2508  O   TRP   161      71.774  92.217  62.929  1.00  0.00           O  
ATOM   2509  N   SER   162      70.941  90.337  63.934  1.00  0.00           N  
ATOM   2510  H   SER   162      70.122  89.812  64.208  1.00  0.00           H  
ATOM   2511  CA  SER   162      72.251  89.902  64.473  1.00  0.00           C  
ATOM   2512  HA  SER   162      72.911  90.692  64.829  1.00  0.00           H  
ATOM   2513  CB  SER   162      72.025  89.093  65.753  1.00  0.00           C  
ATOM   2514  HB2 SER   162      71.356  89.591  66.455  1.00  0.00           H  
ATOM   2515  HB3 SER   162      71.604  88.136  65.445  1.00  0.00           H  
ATOM   2516  OG  SER   162      73.216  88.732  66.453  1.00  0.00           O  
ATOM   2517  HG  SER   162      73.116  88.090  67.159  1.00  0.00           H  
ATOM   2518  C   SER   162      73.096  89.220  63.373  1.00  0.00           C  
ATOM   2519  O   SER   162      74.307  89.386  63.442  1.00  0.00           O  
ATOM   2520  N   TYR   163      72.408  88.568  62.439  1.00  0.00           N  
ATOM   2521  H   TYR   163      71.431  88.361  62.586  1.00  0.00           H  
ATOM   2522  CA  TYR   163      72.908  88.245  61.123  1.00  0.00           C  
ATOM   2523  HA  TYR   163      73.835  87.692  61.279  1.00  0.00           H  
ATOM   2524  CB  TYR   163      71.991  87.322  60.419  1.00  0.00           C  
ATOM   2525  HB2 TYR   163      71.515  86.692  61.171  1.00  0.00           H  
ATOM   2526  HB3 TYR   163      71.142  87.888  60.036  1.00  0.00           H  
ATOM   2527  CG  TYR   163      72.463  86.516  59.200  1.00  0.00           C  
ATOM   2528  CD1 TYR   163      71.964  86.802  57.930  1.00  0.00           C  
ATOM   2529  HD1 TYR   163      71.166  87.523  57.832  1.00  0.00           H  
ATOM   2530  CE1 TYR   163      72.487  86.233  56.785  1.00  0.00           C  
ATOM   2531  HE1 TYR   163      72.219  86.590  55.802  1.00  0.00           H  
ATOM   2532  CZ  TYR   163      73.619  85.422  56.867  1.00  0.00           C  
ATOM   2533  OH  TYR   163      74.105  84.981  55.713  1.00  0.00           O  
ATOM   2534  HH  TYR   163      74.828  84.360  55.603  1.00  0.00           H  
ATOM   2535  CE2 TYR   163      74.184  85.089  58.155  1.00  0.00           C  
ATOM   2536  HE2 TYR   163      75.061  84.471  58.281  1.00  0.00           H  
ATOM   2537  CD2 TYR   163      73.626  85.701  59.313  1.00  0.00           C  
ATOM   2538  HD2 TYR   163      74.130  85.576  60.261  1.00  0.00           H  
ATOM   2539  C   TYR   163      73.223  89.390  60.114  1.00  0.00           C  
ATOM   2540  O   TYR   163      74.037  89.122  59.249  1.00  0.00           O  
ATOM   2541  N   TYR   164      72.611  90.624  60.255  1.00  0.00           N  
ATOM   2542  H   TYR   164      71.951  90.628  61.020  1.00  0.00           H  
ATOM   2543  CA  TYR   164      73.129  91.851  59.589  1.00  0.00           C  
ATOM   2544  HA  TYR   164      73.409  91.679  58.549  1.00  0.00           H  
ATOM   2545  CB  TYR   164      72.044  92.982  59.456  1.00  0.00           C  
ATOM   2546  HB2 TYR   164      71.252  92.637  58.793  1.00  0.00           H  
ATOM   2547  HB3 TYR   164      71.586  93.086  60.440  1.00  0.00           H  
ATOM   2548  CG  TYR   164      72.516  94.276  58.892  1.00  0.00           C  
ATOM   2549  CD1 TYR   164      72.570  95.300  59.891  1.00  0.00           C  
ATOM   2550  HD1 TYR   164      72.464  94.987  60.919  1.00  0.00           H  
ATOM   2551  CE1 TYR   164      73.022  96.543  59.535  1.00  0.00           C  
ATOM   2552  HE1 TYR   164      73.096  97.349  60.251  1.00  0.00           H  
ATOM   2553  CZ  TYR   164      73.300  96.873  58.137  1.00  0.00           C  
ATOM   2554  OH  TYR   164      73.706  98.142  57.776  1.00  0.00           O  
ATOM   2555  HH  TYR   164      73.760  98.730  58.534  1.00  0.00           H  
ATOM   2556  CE2 TYR   164      73.291  95.842  57.185  1.00  0.00           C  
ATOM   2557  HE2 TYR   164      73.613  96.031  56.172  1.00  0.00           H  
ATOM   2558  CD2 TYR   164      72.897  94.525  57.539  1.00  0.00           C  
ATOM   2559  HD2 TYR   164      72.851  93.728  56.812  1.00  0.00           H  
ATOM   2560  C   TYR   164      74.359  92.371  60.331  1.00  0.00           C  
ATOM   2561  O   TYR   164      75.461  92.225  59.800  1.00  0.00           O  
ATOM   2562  N   ILE   165      74.211  92.700  61.586  1.00  0.00           N  
ATOM   2563  H   ILE   165      73.285  92.574  61.970  1.00  0.00           H  
ATOM   2564  CA  ILE   165      75.252  93.258  62.449  1.00  0.00           C  
ATOM   2565  HA  ILE   165      75.590  94.239  62.117  1.00  0.00           H  
ATOM   2566  CB  ILE   165      74.769  93.417  63.934  1.00  0.00           C  
ATOM   2567  HB  ILE   165      74.417  92.408  64.147  1.00  0.00           H  
ATOM   2568  CG2 ILE   165      75.917  93.685  64.823  1.00  0.00           C  
ATOM   2569 HG21 ILE   165      76.460  94.529  64.397  1.00  0.00           H  
ATOM   2570 HG22 ILE   165      75.585  93.875  65.844  1.00  0.00           H  
ATOM   2571 HG23 ILE   165      76.561  92.810  64.914  1.00  0.00           H  
ATOM   2572  CG1 ILE   165      73.699  94.547  64.034  1.00  0.00           C  
ATOM   2573 HG12 ILE   165      74.202  95.513  64.056  1.00  0.00           H  
ATOM   2574 HG13 ILE   165      73.202  94.466  63.067  1.00  0.00           H  
ATOM   2575  CD1 ILE   165      72.578  94.497  65.190  1.00  0.00           C  
ATOM   2576 HD11 ILE   165      73.125  94.714  66.107  1.00  0.00           H  
ATOM   2577 HD12 ILE   165      71.827  95.230  64.897  1.00  0.00           H  
ATOM   2578 HD13 ILE   165      72.148  93.497  65.260  1.00  0.00           H  
ATOM   2579  C   ILE   165      76.588  92.412  62.462  1.00  0.00           C  
ATOM   2580  O   ILE   165      77.664  92.922  62.164  1.00  0.00           O  
ATOM   2581  N   GLY   166      76.466  91.105  62.885  1.00  0.00           N  
ATOM   2582  H   GLY   166      75.535  90.716  62.931  1.00  0.00           H  
ATOM   2583  CA  GLY   166      77.486  90.203  63.241  1.00  0.00           C  
ATOM   2584  HA2 GLY   166      78.204  90.748  63.852  1.00  0.00           H  
ATOM   2585  HA3 GLY   166      76.998  89.370  63.747  1.00  0.00           H  
ATOM   2586  C   GLY   166      78.135  89.585  62.003  1.00  0.00           C  
ATOM   2587  O   GLY   166      79.204  89.055  62.184  1.00  0.00           O  
ATOM   2588  N   TYR   167      77.565  89.680  60.821  1.00  0.00           N  
ATOM   2589  H   TYR   167      76.685  90.169  60.739  1.00  0.00           H  
ATOM   2590  CA  TYR   167      78.220  89.188  59.598  1.00  0.00           C  
ATOM   2591  HA  TYR   167      79.299  89.089  59.716  1.00  0.00           H  
ATOM   2592  CB  TYR   167      77.585  87.838  59.496  1.00  0.00           C  
ATOM   2593  HB2 TYR   167      77.877  87.301  60.399  1.00  0.00           H  
ATOM   2594  HB3 TYR   167      76.500  87.932  59.482  1.00  0.00           H  
ATOM   2595  CG  TYR   167      78.088  87.072  58.291  1.00  0.00           C  
ATOM   2596  CD1 TYR   167      77.181  86.769  57.245  1.00  0.00           C  
ATOM   2597  HD1 TYR   167      76.186  87.165  57.390  1.00  0.00           H  
ATOM   2598  CE1 TYR   167      77.589  86.127  56.073  1.00  0.00           C  
ATOM   2599  HE1 TYR   167      76.898  85.739  55.340  1.00  0.00           H  
ATOM   2600  CZ  TYR   167      78.940  85.623  56.012  1.00  0.00           C  
ATOM   2601  OH  TYR   167      79.333  84.789  55.062  1.00  0.00           O  
ATOM   2602  HH  TYR   167      78.795  83.999  54.973  1.00  0.00           H  
ATOM   2603  CE2 TYR   167      79.806  85.945  57.082  1.00  0.00           C  
ATOM   2604  HE2 TYR   167      80.773  85.466  57.043  1.00  0.00           H  
ATOM   2605  CD2 TYR   167      79.422  86.642  58.183  1.00  0.00           C  
ATOM   2606  HD2 TYR   167      80.067  86.818  59.031  1.00  0.00           H  
ATOM   2607  C   TYR   167      77.931  90.028  58.298  1.00  0.00           C  
ATOM   2608  O   TYR   167      78.903  90.611  57.829  1.00  0.00           O  
ATOM   2609  N   LEU   168      76.733  90.209  57.703  1.00  0.00           N  
ATOM   2610  H   LEU   168      75.924  89.722  58.063  1.00  0.00           H  
ATOM   2611  CA  LEU   168      76.523  91.034  56.506  1.00  0.00           C  
ATOM   2612  HA  LEU   168      77.049  90.638  55.637  1.00  0.00           H  
ATOM   2613  CB  LEU   168      75.055  91.086  56.072  1.00  0.00           C  
ATOM   2614  HB2 LEU   168      74.524  91.580  56.885  1.00  0.00           H  
ATOM   2615  HB3 LEU   168      74.938  91.640  55.141  1.00  0.00           H  
ATOM   2616  CG  LEU   168      74.528  89.646  55.830  1.00  0.00           C  
ATOM   2617  HG  LEU   168      74.891  89.025  56.649  1.00  0.00           H  
ATOM   2618  CD1 LEU   168      73.008  89.866  55.715  1.00  0.00           C  
ATOM   2619 HD11 LEU   168      72.738  90.556  54.915  1.00  0.00           H  
ATOM   2620 HD12 LEU   168      72.562  88.923  55.401  1.00  0.00           H  
ATOM   2621 HD13 LEU   168      72.634  90.146  56.700  1.00  0.00           H  
ATOM   2622  CD2 LEU   168      75.016  89.059  54.485  1.00  0.00           C  
ATOM   2623 HD21 LEU   168      76.104  89.054  54.423  1.00  0.00           H  
ATOM   2624 HD22 LEU   168      74.651  88.048  54.301  1.00  0.00           H  
ATOM   2625 HD23 LEU   168      74.788  89.710  53.641  1.00  0.00           H  
ATOM   2626  C   LEU   168      77.148  92.494  56.625  1.00  0.00           C  
ATOM   2627  O   LEU   168      77.972  92.849  55.751  1.00  0.00           O  
ATOM   2628  N   ARG   169      76.891  93.237  57.741  1.00  0.00           N  
ATOM   2629  H   ARG   169      76.389  92.683  58.421  1.00  0.00           H  
ATOM   2630  CA  ARG   169      77.338  94.583  58.053  1.00  0.00           C  
ATOM   2631  HA  ARG   169      76.930  95.228  57.274  1.00  0.00           H  
ATOM   2632  CB  ARG   169      76.694  95.090  59.332  1.00  0.00           C  
ATOM   2633  HB2 ARG   169      75.616  94.935  59.292  1.00  0.00           H  
ATOM   2634  HB3 ARG   169      77.061  94.455  60.138  1.00  0.00           H  
ATOM   2635  CG  ARG   169      76.985  96.560  59.516  1.00  0.00           C  
ATOM   2636  HG2 ARG   169      78.046  96.800  59.575  1.00  0.00           H  
ATOM   2637  HG3 ARG   169      76.593  97.159  58.693  1.00  0.00           H  
ATOM   2638  CD  ARG   169      76.372  96.994  60.865  1.00  0.00           C  
ATOM   2639  HD2 ARG   169      75.306  96.767  60.894  1.00  0.00           H  
ATOM   2640  HD3 ARG   169      76.830  96.410  61.664  1.00  0.00           H  
ATOM   2641  NE  ARG   169      76.546  98.415  61.153  1.00  0.00           N  
ATOM   2642  HE  ARG   169      75.900  99.017  60.663  1.00  0.00           H  
ATOM   2643  CZ  ARG   169      77.248  98.957  62.126  1.00  0.00           C  
ATOM   2644  NH1 ARG   169      77.999  98.301  62.949  1.00  0.00           N  
ATOM   2645 HH11 ARG   169      78.115  97.300  62.877  1.00  0.00           H  
ATOM   2646 HH12 ARG   169      78.456  98.736  63.737  1.00  0.00           H  
ATOM   2647  NH2 ARG   169      77.113 100.190  62.175  1.00  0.00           N  
ATOM   2648 HH21 ARG   169      76.356 100.516  61.591  1.00  0.00           H  
ATOM   2649 HH22 ARG   169      77.227 100.727  63.023  1.00  0.00           H  
ATOM   2650  C   ARG   169      78.857  94.665  57.846  1.00  0.00           C  
ATOM   2651  O   ARG   169      79.299  95.669  57.423  1.00  0.00           O  
ATOM   2652  N   LEU   170      79.581  93.660  58.206  1.00  0.00           N  
ATOM   2653  H   LEU   170      79.068  92.851  58.527  1.00  0.00           H  
ATOM   2654  CA  LEU   170      81.083  93.558  58.304  1.00  0.00           C  
ATOM   2655  HA  LEU   170      81.521  94.515  58.586  1.00  0.00           H  
ATOM   2656  CB  LEU   170      81.435  92.422  59.247  1.00  0.00           C  
ATOM   2657  HB2 LEU   170      81.165  91.459  58.813  1.00  0.00           H  
ATOM   2658  HB3 LEU   170      82.521  92.378  59.334  1.00  0.00           H  
ATOM   2659  CG  LEU   170      80.841  92.449  60.629  1.00  0.00           C  
ATOM   2660  HG  LEU   170      79.779  92.232  60.515  1.00  0.00           H  
ATOM   2661  CD1 LEU   170      81.183  91.182  61.420  1.00  0.00           C  
ATOM   2662 HD11 LEU   170      82.271  91.167  61.495  1.00  0.00           H  
ATOM   2663 HD12 LEU   170      80.787  91.242  62.434  1.00  0.00           H  
ATOM   2664 HD13 LEU   170      80.774  90.330  60.879  1.00  0.00           H  
ATOM   2665  CD2 LEU   170      81.223  93.627  61.457  1.00  0.00           C  
ATOM   2666 HD21 LEU   170      82.301  93.777  61.405  1.00  0.00           H  
ATOM   2667 HD22 LEU   170      80.645  94.439  61.015  1.00  0.00           H  
ATOM   2668 HD23 LEU   170      80.932  93.469  62.496  1.00  0.00           H  
ATOM   2669  C   LEU   170      81.705  93.207  56.945  1.00  0.00           C  
ATOM   2670  O   LEU   170      82.650  93.886  56.542  1.00  0.00           O  
ATOM   2671  N   ILE   171      81.208  92.161  56.236  1.00  0.00           N  
ATOM   2672  H   ILE   171      80.489  91.582  56.647  1.00  0.00           H  
ATOM   2673  CA  ILE   171      81.788  91.672  54.945  1.00  0.00           C  
ATOM   2674  HA  ILE   171      82.868  91.743  55.075  1.00  0.00           H  
ATOM   2675  CB  ILE   171      81.446  90.117  54.962  1.00  0.00           C  
ATOM   2676  HB  ILE   171      81.821  89.644  54.054  1.00  0.00           H  
ATOM   2677  CG2 ILE   171      82.113  89.375  56.110  1.00  0.00           C  
ATOM   2678 HG21 ILE   171      83.115  89.787  56.237  1.00  0.00           H  
ATOM   2679 HG22 ILE   171      81.566  89.376  57.053  1.00  0.00           H  
ATOM   2680 HG23 ILE   171      82.268  88.307  55.960  1.00  0.00           H  
ATOM   2681  CG1 ILE   171      79.868  89.895  54.970  1.00  0.00           C  
ATOM   2682 HG12 ILE   171      79.746  89.022  55.612  1.00  0.00           H  
ATOM   2683 HG13 ILE   171      79.286  90.700  55.418  1.00  0.00           H  
ATOM   2684  CD1 ILE   171      79.294  89.509  53.621  1.00  0.00           C  
ATOM   2685 HD11 ILE   171      80.047  88.969  53.047  1.00  0.00           H  
ATOM   2686 HD12 ILE   171      78.329  89.031  53.790  1.00  0.00           H  
ATOM   2687 HD13 ILE   171      79.105  90.440  53.088  1.00  0.00           H  
ATOM   2688  C   ILE   171      81.326  92.340  53.705  1.00  0.00           C  
ATOM   2689  O   ILE   171      82.019  92.463  52.741  1.00  0.00           O  
ATOM   2690  N   LEU   172      80.047  92.883  53.662  1.00  0.00           N  
ATOM   2691  H   LEU   172      79.507  92.702  54.496  1.00  0.00           H  
ATOM   2692  CA  LEU   172      79.417  93.693  52.601  1.00  0.00           C  
ATOM   2693  HA  LEU   172      79.486  93.110  51.683  1.00  0.00           H  
ATOM   2694  CB  LEU   172      77.946  94.068  52.811  1.00  0.00           C  
ATOM   2695  HB2 LEU   172      77.871  94.432  53.835  1.00  0.00           H  
ATOM   2696  HB3 LEU   172      77.616  94.985  52.322  1.00  0.00           H  
ATOM   2697  CG  LEU   172      76.824  92.989  52.582  1.00  0.00           C  
ATOM   2698  HG  LEU   172      76.928  92.170  53.294  1.00  0.00           H  
ATOM   2699  CD1 LEU   172      75.529  93.676  52.904  1.00  0.00           C  
ATOM   2700 HD11 LEU   172      75.315  94.382  52.102  1.00  0.00           H  
ATOM   2701 HD12 LEU   172      74.712  92.966  53.038  1.00  0.00           H  
ATOM   2702 HD13 LEU   172      75.516  94.308  53.791  1.00  0.00           H  
ATOM   2703  CD2 LEU   172      76.875  92.385  51.150  1.00  0.00           C  
ATOM   2704 HD21 LEU   172      77.784  91.820  50.943  1.00  0.00           H  
ATOM   2705 HD22 LEU   172      76.030  91.701  51.058  1.00  0.00           H  
ATOM   2706 HD23 LEU   172      76.745  93.193  50.430  1.00  0.00           H  
ATOM   2707  C   LEU   172      80.205  94.992  52.235  1.00  0.00           C  
ATOM   2708  O   LEU   172      80.130  95.384  51.068  1.00  0.00           O  
ATOM   2709  N   PRO   173      80.895  95.697  53.146  1.00  0.00           N  
ATOM   2710  CD  PRO   173      80.494  95.733  54.575  1.00  0.00           C  
ATOM   2711  HD2 PRO   173      81.001  94.886  55.038  1.00  0.00           H  
ATOM   2712  HD3 PRO   173      79.405  95.734  54.604  1.00  0.00           H  
ATOM   2713  CG  PRO   173      81.200  96.930  55.157  1.00  0.00           C  
ATOM   2714  HG2 PRO   173      81.677  96.654  56.097  1.00  0.00           H  
ATOM   2715  HG3 PRO   173      80.547  97.802  55.190  1.00  0.00           H  
ATOM   2716  CB  PRO   173      82.302  97.210  54.206  1.00  0.00           C  
ATOM   2717  HB2 PRO   173      83.130  96.605  54.574  1.00  0.00           H  
ATOM   2718  HB3 PRO   173      82.511  98.279  54.152  1.00  0.00           H  
ATOM   2719  CA  PRO   173      81.879  96.737  52.804  1.00  0.00           C  
ATOM   2720  HA  PRO   173      81.414  97.597  52.323  1.00  0.00           H  
ATOM   2721  C   PRO   173      83.100  96.283  51.949  1.00  0.00           C  
ATOM   2722  O   PRO   173      83.725  97.170  51.335  1.00  0.00           O  
ATOM   2723  N   GLU   174      83.461  94.957  51.929  1.00  0.00           N  
ATOM   2724  H   GLU   174      83.147  94.173  52.484  1.00  0.00           H  
ATOM   2725  CA  GLU   174      84.724  94.546  51.229  1.00  0.00           C  
ATOM   2726  HA  GLU   174      85.086  95.388  50.640  1.00  0.00           H  
ATOM   2727  CB  GLU   174      85.778  94.203  52.277  1.00  0.00           C  
ATOM   2728  HB2 GLU   174      85.410  93.362  52.865  1.00  0.00           H  
ATOM   2729  HB3 GLU   174      86.582  93.836  51.639  1.00  0.00           H  
ATOM   2730  CG  GLU   174      86.260  95.319  53.162  1.00  0.00           C  
ATOM   2731  HG2 GLU   174      86.154  96.179  52.500  1.00  0.00           H  
ATOM   2732  HG3 GLU   174      85.556  95.410  53.989  1.00  0.00           H  
ATOM   2733  CD  GLU   174      87.718  95.135  53.647  1.00  0.00           C  
ATOM   2734  OE1 GLU   174      88.365  96.171  53.897  1.00  0.00           O  
ATOM   2735  OE2 GLU   174      88.174  93.992  53.863  1.00  0.00           O  
ATOM   2736  C   GLU   174      84.543  93.378  50.177  1.00  0.00           C  
ATOM   2737  O   GLU   174      85.457  92.973  49.492  1.00  0.00           O  
ATOM   2738  N   LEU   175      83.291  92.884  50.017  1.00  0.00           N  
ATOM   2739  H   LEU   175      82.544  93.176  50.631  1.00  0.00           H  
ATOM   2740  CA  LEU   175      82.950  91.664  49.232  1.00  0.00           C  
ATOM   2741  HA  LEU   175      83.579  90.920  49.721  1.00  0.00           H  
ATOM   2742  CB  LEU   175      81.453  91.341  49.438  1.00  0.00           C  
ATOM   2743  HB2 LEU   175      81.269  91.120  50.489  1.00  0.00           H  
ATOM   2744  HB3 LEU   175      80.833  92.221  49.269  1.00  0.00           H  
ATOM   2745  CG  LEU   175      80.903  90.169  48.621  1.00  0.00           C  
ATOM   2746  HG  LEU   175      81.150  90.247  47.562  1.00  0.00           H  
ATOM   2747  CD1 LEU   175      81.489  88.815  49.115  1.00  0.00           C  
ATOM   2748 HD11 LEU   175      81.422  88.789  50.203  1.00  0.00           H  
ATOM   2749 HD12 LEU   175      80.929  87.943  48.777  1.00  0.00           H  
ATOM   2750 HD13 LEU   175      82.566  88.728  48.965  1.00  0.00           H  
ATOM   2751  CD2 LEU   175      79.415  89.966  48.758  1.00  0.00           C  
ATOM   2752 HD21 LEU   175      78.882  90.882  48.504  1.00  0.00           H  
ATOM   2753 HD22 LEU   175      79.207  89.158  48.056  1.00  0.00           H  
ATOM   2754 HD23 LEU   175      79.092  89.564  49.718  1.00  0.00           H  
ATOM   2755  C   LEU   175      83.473  91.668  47.794  1.00  0.00           C  
ATOM   2756  O   LEU   175      84.207  90.744  47.392  1.00  0.00           O  
ATOM   2757  N   GLN   176      83.169  92.736  47.038  1.00  0.00           N  
ATOM   2758  H   GLN   176      82.559  93.495  47.306  1.00  0.00           H  
ATOM   2759  CA  GLN   176      83.649  92.770  45.725  1.00  0.00           C  
ATOM   2760  HA  GLN   176      83.510  91.818  45.213  1.00  0.00           H  
ATOM   2761  CB  GLN   176      82.942  93.873  45.029  1.00  0.00           C  
ATOM   2762  HB2 GLN   176      83.204  94.769  45.590  1.00  0.00           H  
ATOM   2763  HB3 GLN   176      83.291  94.070  44.015  1.00  0.00           H  
ATOM   2764  CG  GLN   176      81.415  93.679  45.030  1.00  0.00           C  
ATOM   2765  HG2 GLN   176      81.235  92.604  45.020  1.00  0.00           H  
ATOM   2766  HG3 GLN   176      80.846  94.125  45.846  1.00  0.00           H  
ATOM   2767  CD  GLN   176      80.775  94.191  43.797  1.00  0.00           C  
ATOM   2768  OE1 GLN   176      80.678  95.407  43.650  1.00  0.00           O  
ATOM   2769  NE2 GLN   176      80.245  93.361  42.945  1.00  0.00           N  
ATOM   2770 HE21 GLN   176      79.707  93.701  42.161  1.00  0.00           H  
ATOM   2771 HE22 GLN   176      80.301  92.362  43.080  1.00  0.00           H  
ATOM   2772  C   GLN   176      85.189  92.903  45.723  1.00  0.00           C  
ATOM   2773  O   GLN   176      85.774  92.168  44.905  1.00  0.00           O  
ATOM   2774  N   ALA   177      85.843  93.732  46.584  1.00  0.00           N  
ATOM   2775  H   ALA   177      85.310  94.358  47.170  1.00  0.00           H  
ATOM   2776  CA  ALA   177      87.243  93.821  46.470  1.00  0.00           C  
ATOM   2777  HA  ALA   177      87.504  94.213  45.487  1.00  0.00           H  
ATOM   2778  CB  ALA   177      87.761  94.845  47.534  1.00  0.00           C  
ATOM   2779  HB1 ALA   177      87.704  94.458  48.551  1.00  0.00           H  
ATOM   2780  HB2 ALA   177      88.805  94.988  47.256  1.00  0.00           H  
ATOM   2781  HB3 ALA   177      87.204  95.781  47.480  1.00  0.00           H  
ATOM   2782  C   ALA   177      87.941  92.455  46.750  1.00  0.00           C  
ATOM   2783  O   ALA   177      89.009  92.119  46.229  1.00  0.00           O  
ATOM   2784  N   ARG   178      87.297  91.645  47.713  1.00  0.00           N  
ATOM   2785  H   ARG   178      86.497  92.032  48.191  1.00  0.00           H  
ATOM   2786  CA  ARG   178      88.006  90.406  48.191  1.00  0.00           C  
ATOM   2787  HA  ARG   178      89.091  90.492  48.241  1.00  0.00           H  
ATOM   2788  CB  ARG   178      87.348  89.918  49.467  1.00  0.00           C  
ATOM   2789  HB2 ARG   178      86.299  90.062  49.207  1.00  0.00           H  
ATOM   2790  HB3 ARG   178      87.720  88.909  49.646  1.00  0.00           H  
ATOM   2791  CG  ARG   178      87.799  90.804  50.666  1.00  0.00           C  
ATOM   2792  HG2 ARG   178      88.839  90.539  50.858  1.00  0.00           H  
ATOM   2793  HG3 ARG   178      87.708  91.845  50.355  1.00  0.00           H  
ATOM   2794  CD  ARG   178      86.981  90.453  51.950  1.00  0.00           C  
ATOM   2795  HD2 ARG   178      87.174  91.237  52.682  1.00  0.00           H  
ATOM   2796  HD3 ARG   178      85.924  90.505  51.688  1.00  0.00           H  
ATOM   2797  NE  ARG   178      87.373  89.132  52.475  1.00  0.00           N  
ATOM   2798  HE  ARG   178      88.309  88.857  52.214  1.00  0.00           H  
ATOM   2799  CZ  ARG   178      86.547  88.258  52.875  1.00  0.00           C  
ATOM   2800  NH1 ARG   178      85.281  88.546  53.197  1.00  0.00           N  
ATOM   2801 HH11 ARG   178      85.067  89.523  53.340  1.00  0.00           H  
ATOM   2802 HH12 ARG   178      84.640  87.838  53.527  1.00  0.00           H  
ATOM   2803  NH2 ARG   178      86.883  87.016  53.092  1.00  0.00           N  
ATOM   2804 HH21 ARG   178      87.877  86.853  53.012  1.00  0.00           H  
ATOM   2805 HH22 ARG   178      86.399  86.483  53.800  1.00  0.00           H  
ATOM   2806  C   ARG   178      87.743  89.324  47.156  1.00  0.00           C  
ATOM   2807  O   ARG   178      88.645  88.451  46.931  1.00  0.00           O  
ATOM   2808  N   ILE   179      86.649  89.295  46.383  1.00  0.00           N  
ATOM   2809  H   ILE   179      85.895  89.956  46.501  1.00  0.00           H  
ATOM   2810  CA  ILE   179      86.479  88.403  45.256  1.00  0.00           C  
ATOM   2811  HA  ILE   179      86.609  87.352  45.515  1.00  0.00           H  
ATOM   2812  CB  ILE   179      84.992  88.346  44.728  1.00  0.00           C  
ATOM   2813  HB  ILE   179      84.727  89.384  44.524  1.00  0.00           H  
ATOM   2814  CG2 ILE   179      84.989  87.603  43.420  1.00  0.00           C  
ATOM   2815 HG21 ILE   179      85.754  86.838  43.553  1.00  0.00           H  
ATOM   2816 HG22 ILE   179      84.007  87.145  43.297  1.00  0.00           H  
ATOM   2817 HG23 ILE   179      85.148  88.248  42.555  1.00  0.00           H  
ATOM   2818  CG1 ILE   179      84.039  87.626  45.743  1.00  0.00           C  
ATOM   2819 HG12 ILE   179      84.086  86.541  45.651  1.00  0.00           H  
ATOM   2820 HG13 ILE   179      84.323  87.979  46.734  1.00  0.00           H  
ATOM   2821  CD1 ILE   179      82.609  88.249  45.570  1.00  0.00           C  
ATOM   2822 HD11 ILE   179      82.085  87.846  44.704  1.00  0.00           H  
ATOM   2823 HD12 ILE   179      82.058  88.024  46.483  1.00  0.00           H  
ATOM   2824 HD13 ILE   179      82.713  89.334  45.567  1.00  0.00           H  
ATOM   2825  C   ILE   179      87.481  88.696  44.100  1.00  0.00           C  
ATOM   2826  O   ILE   179      88.297  87.931  43.700  1.00  0.00           O  
ATOM   2827  N   ARG   180      87.480  90.004  43.711  1.00  0.00           N  
ATOM   2828  H   ARG   180      86.802  90.645  44.099  1.00  0.00           H  
ATOM   2829  CA  ARG   180      88.313  90.496  42.590  1.00  0.00           C  
ATOM   2830  HA  ARG   180      88.064  89.950  41.680  1.00  0.00           H  
ATOM   2831  CB  ARG   180      88.085  91.945  42.369  1.00  0.00           C  
ATOM   2832  HB2 ARG   180      88.132  92.532  43.286  1.00  0.00           H  
ATOM   2833  HB3 ARG   180      88.878  92.307  41.714  1.00  0.00           H  
ATOM   2834  CG  ARG   180      86.708  92.180  41.775  1.00  0.00           C  
ATOM   2835  HG2 ARG   180      86.623  91.544  40.894  1.00  0.00           H  
ATOM   2836  HG3 ARG   180      85.921  91.929  42.487  1.00  0.00           H  
ATOM   2837  CD  ARG   180      86.696  93.640  41.335  1.00  0.00           C  
ATOM   2838  HD2 ARG   180      87.179  94.249  42.100  1.00  0.00           H  
ATOM   2839  HD3 ARG   180      87.244  93.685  40.393  1.00  0.00           H  
ATOM   2840  NE  ARG   180      85.336  94.096  41.028  1.00  0.00           N  
ATOM   2841  HE  ARG   180      84.911  93.778  40.169  1.00  0.00           H  
ATOM   2842  CZ  ARG   180      84.626  95.019  41.606  1.00  0.00           C  
ATOM   2843  NH1 ARG   180      84.982  95.773  42.552  1.00  0.00           N  
ATOM   2844 HH11 ARG   180      85.920  95.783  42.927  1.00  0.00           H  
ATOM   2845 HH12 ARG   180      84.278  96.429  42.857  1.00  0.00           H  
ATOM   2846  NH2 ARG   180      83.366  95.114  41.211  1.00  0.00           N  
ATOM   2847 HH21 ARG   180      82.956  94.327  40.729  1.00  0.00           H  
ATOM   2848 HH22 ARG   180      82.790  95.876  41.538  1.00  0.00           H  
ATOM   2849  C   ARG   180      89.788  90.229  42.819  1.00  0.00           C  
ATOM   2850  O   ARG   180      90.526  89.600  42.047  1.00  0.00           O  
ATOM   2851  N   THR   181      90.285  90.526  44.031  1.00  0.00           N  
ATOM   2852  H   THR   181      89.760  91.069  44.701  1.00  0.00           H  
ATOM   2853  CA  THR   181      91.547  90.068  44.569  1.00  0.00           C  
ATOM   2854  HA  THR   181      92.324  90.602  44.023  1.00  0.00           H  
ATOM   2855  CB  THR   181      91.850  90.436  46.017  1.00  0.00           C  
ATOM   2856  HB  THR   181      91.145  89.911  46.661  1.00  0.00           H  
ATOM   2857  CG2 THR   181      93.320  90.048  46.439  1.00  0.00           C  
ATOM   2858 HG21 THR   181      94.056  90.394  45.713  1.00  0.00           H  
ATOM   2859 HG22 THR   181      93.492  90.444  47.440  1.00  0.00           H  
ATOM   2860 HG23 THR   181      93.492  88.976  46.543  1.00  0.00           H  
ATOM   2861  OG1 THR   181      91.682  91.852  46.178  1.00  0.00           O  
ATOM   2862  HG1 THR   181      90.868  91.946  46.679  1.00  0.00           H  
ATOM   2863  C   THR   181      91.891  88.568  44.428  1.00  0.00           C  
ATOM   2864  O   THR   181      92.944  88.199  43.891  1.00  0.00           O  
ATOM   2865  N   TYR   182      90.934  87.722  44.792  1.00  0.00           N  
ATOM   2866  H   TYR   182      90.025  88.089  45.033  1.00  0.00           H  
ATOM   2867  CA  TYR   182      91.143  86.270  44.574  1.00  0.00           C  
ATOM   2868  HA  TYR   182      92.120  85.965  44.949  1.00  0.00           H  
ATOM   2869  CB  TYR   182      90.034  85.476  45.300  1.00  0.00           C  
ATOM   2870  HB2 TYR   182      90.133  85.709  46.360  1.00  0.00           H  
ATOM   2871  HB3 TYR   182      89.071  85.738  44.862  1.00  0.00           H  
ATOM   2872  CG  TYR   182      90.167  83.971  45.163  1.00  0.00           C  
ATOM   2873  CD1 TYR   182      89.220  83.243  44.440  1.00  0.00           C  
ATOM   2874  HD1 TYR   182      88.364  83.757  44.030  1.00  0.00           H  
ATOM   2875  CE1 TYR   182      89.267  81.784  44.495  1.00  0.00           C  
ATOM   2876  HE1 TYR   182      88.538  81.201  43.952  1.00  0.00           H  
ATOM   2877  CZ  TYR   182      90.315  81.156  45.093  1.00  0.00           C  
ATOM   2878  OH  TYR   182      90.420  79.797  45.139  1.00  0.00           O  
ATOM   2879  HH  TYR   182      90.896  79.453  45.899  1.00  0.00           H  
ATOM   2880  CE2 TYR   182      91.407  81.898  45.565  1.00  0.00           C  
ATOM   2881  HE2 TYR   182      92.228  81.485  46.133  1.00  0.00           H  
ATOM   2882  CD2 TYR   182      91.366  83.334  45.581  1.00  0.00           C  
ATOM   2883  HD2 TYR   182      92.178  83.875  46.044  1.00  0.00           H  
ATOM   2884  C   TYR   182      91.169  85.846  43.085  1.00  0.00           C  
ATOM   2885  O   TYR   182      92.043  85.080  42.649  1.00  0.00           O  
ATOM   2886  N   ASN   183      90.233  86.408  42.299  1.00  0.00           N  
ATOM   2887  H   ASN   183      89.551  86.939  42.822  1.00  0.00           H  
ATOM   2888  CA  ASN   183      90.105  86.270  40.848  1.00  0.00           C  
ATOM   2889  HA  ASN   183      89.852  85.230  40.641  1.00  0.00           H  
ATOM   2890  CB  ASN   183      88.862  86.957  40.291  1.00  0.00           C  
ATOM   2891  HB2 ASN   183      88.785  87.992  40.624  1.00  0.00           H  
ATOM   2892  HB3 ASN   183      88.841  86.908  39.202  1.00  0.00           H  
ATOM   2893  CG  ASN   183      87.558  86.252  40.648  1.00  0.00           C  
ATOM   2894  OD1 ASN   183      87.548  85.078  40.913  1.00  0.00           O  
ATOM   2895  ND2 ASN   183      86.433  86.957  40.741  1.00  0.00           N  
ATOM   2896 HD21 ASN   183      85.615  86.407  40.961  1.00  0.00           H  
ATOM   2897 HD22 ASN   183      86.409  87.910  40.407  1.00  0.00           H  
ATOM   2898  C   ASN   183      91.448  86.607  40.151  1.00  0.00           C  
ATOM   2899  O   ASN   183      91.927  85.834  39.264  1.00  0.00           O  
ATOM   2900  N   GLN   184      92.009  87.734  40.590  1.00  0.00           N  
ATOM   2901  H   GLN   184      91.450  88.237  41.265  1.00  0.00           H  
ATOM   2902  CA  GLN   184      93.434  88.139  40.224  1.00  0.00           C  
ATOM   2903  HA  GLN   184      93.350  88.248  39.143  1.00  0.00           H  
ATOM   2904  CB  GLN   184      93.770  89.482  40.763  1.00  0.00           C  
ATOM   2905  HB2 GLN   184      93.714  89.452  41.851  1.00  0.00           H  
ATOM   2906  HB3 GLN   184      94.820  89.658  40.532  1.00  0.00           H  
ATOM   2907  CG  GLN   184      92.999  90.652  40.065  1.00  0.00           C  
ATOM   2908  HG2 GLN   184      93.426  90.758  39.067  1.00  0.00           H  
ATOM   2909  HG3 GLN   184      91.992  90.311  39.827  1.00  0.00           H  
ATOM   2910  CD  GLN   184      93.025  92.019  40.751  1.00  0.00           C  
ATOM   2911  OE1 GLN   184      92.337  92.937  40.194  1.00  0.00           O  
ATOM   2912  NE2 GLN   184      93.757  92.272  41.818  1.00  0.00           N  
ATOM   2913 HE21 GLN   184      93.691  93.201  42.210  1.00  0.00           H  
ATOM   2914 HE22 GLN   184      94.357  91.589  42.258  1.00  0.00           H  
ATOM   2915  C   GLN   184      94.527  87.105  40.465  1.00  0.00           C  
ATOM   2916  O   GLN   184      95.418  86.846  39.667  1.00  0.00           O  
ATOM   2917  N   HIE   185      94.564  86.643  41.754  1.00  0.00           N  
ATOM   2918  H   HIE   185      93.820  86.926  42.375  1.00  0.00           H  
ATOM   2919  CA  HIE   185      95.593  85.739  42.325  1.00  0.00           C  
ATOM   2920  HA  HIE   185      96.575  86.118  42.042  1.00  0.00           H  
ATOM   2921  CB  HIE   185      95.527  85.773  43.855  1.00  0.00           C  
ATOM   2922  HB2 HIE   185      94.452  85.740  44.028  1.00  0.00           H  
ATOM   2923  HB3 HIE   185      95.992  84.843  44.182  1.00  0.00           H  
ATOM   2924  CG  HIE   185      96.180  87.105  44.338  1.00  0.00           C  
ATOM   2925  ND1 HIE   185      96.003  87.513  45.620  1.00  0.00           N  
ATOM   2926  CE1 HIE   185      96.906  88.473  45.840  1.00  0.00           C  
ATOM   2927  HE1 HIE   185      97.109  88.983  46.770  1.00  0.00           H  
ATOM   2928  NE2 HIE   185      97.714  88.556  44.777  1.00  0.00           N  
ATOM   2929  HE2 HIE   185      98.417  89.274  44.679  1.00  0.00           H  
ATOM   2930  CD2 HIE   185      97.238  87.779  43.807  1.00  0.00           C  
ATOM   2931  HD2 HIE   185      97.758  87.479  42.909  1.00  0.00           H  
ATOM   2932  C   HIE   185      95.442  84.323  41.757  1.00  0.00           C  
ATOM   2933  O   HIE   185      96.488  83.748  41.475  1.00  0.00           O  
ATOM   2934  N   TYR   186      94.274  83.709  41.656  1.00  0.00           N  
ATOM   2935  H   TYR   186      93.498  84.198  42.078  1.00  0.00           H  
ATOM   2936  CA  TYR   186      93.976  82.326  41.403  1.00  0.00           C  
ATOM   2937  HA  TYR   186      94.870  81.716  41.275  1.00  0.00           H  
ATOM   2938  CB  TYR   186      93.117  81.831  42.636  1.00  0.00           C  
ATOM   2939  HB2 TYR   186      93.730  81.758  43.535  1.00  0.00           H  
ATOM   2940  HB3 TYR   186      92.300  82.501  42.903  1.00  0.00           H  
ATOM   2941  CG  TYR   186      92.446  80.516  42.440  1.00  0.00           C  
ATOM   2942  CD1 TYR   186      91.242  80.423  41.717  1.00  0.00           C  
ATOM   2943  HD1 TYR   186      90.567  81.198  41.387  1.00  0.00           H  
ATOM   2944  CE1 TYR   186      90.610  79.157  41.759  1.00  0.00           C  
ATOM   2945  HE1 TYR   186      89.576  79.082  41.455  1.00  0.00           H  
ATOM   2946  CZ  TYR   186      91.235  78.009  42.303  1.00  0.00           C  
ATOM   2947  OH  TYR   186      90.596  76.792  42.435  1.00  0.00           O  
ATOM   2948  HH  TYR   186      90.884  76.210  43.143  1.00  0.00           H  
ATOM   2949  CE2 TYR   186      92.506  78.132  42.797  1.00  0.00           C  
ATOM   2950  HE2 TYR   186      92.974  77.206  43.095  1.00  0.00           H  
ATOM   2951  CD2 TYR   186      93.120  79.336  42.879  1.00  0.00           C  
ATOM   2952  HD2 TYR   186      94.109  79.340  43.313  1.00  0.00           H  
ATOM   2953  C   TYR   186      93.214  82.048  40.114  1.00  0.00           C  
ATOM   2954  O   TYR   186      93.603  81.142  39.431  1.00  0.00           O  
ATOM   2955  N   ASN   187      92.203  82.819  39.616  1.00  0.00           N  
ATOM   2956  H   ASN   187      91.820  83.534  40.218  1.00  0.00           H  
ATOM   2957  CA  ASN   187      91.473  82.492  38.313  1.00  0.00           C  
ATOM   2958  HA  ASN   187      91.469  81.408  38.205  1.00  0.00           H  
ATOM   2959  CB  ASN   187      90.045  83.111  38.313  1.00  0.00           C  
ATOM   2960  HB2 ASN   187      89.524  82.685  39.170  1.00  0.00           H  
ATOM   2961  HB3 ASN   187      90.011  84.201  38.311  1.00  0.00           H  
ATOM   2962  CG  ASN   187      89.119  82.746  37.141  1.00  0.00           C  
ATOM   2963  OD1 ASN   187      88.720  81.641  36.970  1.00  0.00           O  
ATOM   2964  ND2 ASN   187      88.724  83.671  36.267  1.00  0.00           N  
ATOM   2965 HD21 ASN   187      88.150  83.225  35.565  1.00  0.00           H  
ATOM   2966 HD22 ASN   187      89.069  84.620  36.292  1.00  0.00           H  
ATOM   2967  C   ASN   187      92.153  83.008  37.105  1.00  0.00           C  
ATOM   2968  O   ASN   187      91.530  83.024  36.051  1.00  0.00           O  
ATOM   2969  N   ASN   188      93.456  83.426  37.171  1.00  0.00           N  
ATOM   2970  H   ASN   188      93.929  83.341  38.059  1.00  0.00           H  
ATOM   2971  CA  ASN   188      94.386  83.514  36.058  1.00  0.00           C  
ATOM   2972  HA  ASN   188      93.915  83.961  35.182  1.00  0.00           H  
ATOM   2973  CB  ASN   188      95.572  84.459  36.347  1.00  0.00           C  
ATOM   2974  HB2 ASN   188      95.879  84.489  37.393  1.00  0.00           H  
ATOM   2975  HB3 ASN   188      96.461  84.174  35.784  1.00  0.00           H  
ATOM   2976  CG  ASN   188      95.195  85.855  35.957  1.00  0.00           C  
ATOM   2977  OD1 ASN   188      95.337  86.396  34.834  1.00  0.00           O  
ATOM   2978  ND2 ASN   188      94.803  86.673  36.864  1.00  0.00           N  
ATOM   2979 HD21 ASN   188      94.837  87.662  36.657  1.00  0.00           H  
ATOM   2980 HD22 ASN   188      94.860  86.346  37.818  1.00  0.00           H  
ATOM   2981  C   ASN   188      94.897  82.127  35.560  1.00  0.00           C  
ATOM   2982  O   ASN   188      95.107  81.968  34.360  1.00  0.00           O  
ATOM   2983  N   LEU   189      94.969  81.189  36.477  1.00  0.00           N  
ATOM   2984  H   LEU   189      94.740  81.433  37.430  1.00  0.00           H  
ATOM   2985  CA  LEU   189      95.273  79.837  36.349  1.00  0.00           C  
ATOM   2986  HA  LEU   189      95.838  79.799  35.417  1.00  0.00           H  
ATOM   2987  CB  LEU   189      96.238  79.431  37.445  1.00  0.00           C  
ATOM   2988  HB2 LEU   189      95.769  79.207  38.403  1.00  0.00           H  
ATOM   2989  HB3 LEU   189      96.731  78.464  37.336  1.00  0.00           H  
ATOM   2990  CG  LEU   189      97.394  80.400  37.825  1.00  0.00           C  
ATOM   2991  HG  LEU   189      97.755  80.994  36.985  1.00  0.00           H  
ATOM   2992  CD1 LEU   189      97.014  81.388  38.912  1.00  0.00           C  
ATOM   2993 HD11 LEU   189      97.098  80.973  39.917  1.00  0.00           H  
ATOM   2994 HD12 LEU   189      97.705  82.228  38.848  1.00  0.00           H  
ATOM   2995 HD13 LEU   189      96.058  81.839  38.646  1.00  0.00           H  
ATOM   2996  CD2 LEU   189      98.676  79.653  38.364  1.00  0.00           C  
ATOM   2997 HD21 LEU   189      99.469  80.393  38.476  1.00  0.00           H  
ATOM   2998 HD22 LEU   189      98.422  79.230  39.336  1.00  0.00           H  
ATOM   2999 HD23 LEU   189      99.106  78.963  37.638  1.00  0.00           H  
ATOM   3000  C   LEU   189      94.105  78.877  36.242  1.00  0.00           C  
ATOM   3001  O   LEU   189      94.042  77.871  36.956  1.00  0.00           O  
ATOM   3002  N   LEU   190      93.140  79.304  35.457  1.00  0.00           N  
ATOM   3003  H   LEU   190      93.255  80.170  34.950  1.00  0.00           H  
ATOM   3004  CA  LEU   190      91.756  78.745  35.428  1.00  0.00           C  
ATOM   3005  HA  LEU   190      91.783  77.707  35.096  1.00  0.00           H  
ATOM   3006  CB  LEU   190      91.176  78.866  36.836  1.00  0.00           C  
ATOM   3007  HB2 LEU   190      91.873  79.441  37.446  1.00  0.00           H  
ATOM   3008  HB3 LEU   190      90.206  79.363  36.823  1.00  0.00           H  
ATOM   3009  CG  LEU   190      91.009  77.564  37.580  1.00  0.00           C  
ATOM   3010  HG  LEU   190      91.887  76.928  37.464  1.00  0.00           H  
ATOM   3011  CD1 LEU   190      90.669  77.798  39.091  1.00  0.00           C  
ATOM   3012 HD11 LEU   190      89.756  78.393  39.104  1.00  0.00           H  
ATOM   3013 HD12 LEU   190      90.700  76.961  39.788  1.00  0.00           H  
ATOM   3014 HD13 LEU   190      91.429  78.501  39.432  1.00  0.00           H  
ATOM   3015  CD2 LEU   190      89.769  76.843  37.035  1.00  0.00           C  
ATOM   3016 HD21 LEU   190      89.932  76.393  36.056  1.00  0.00           H  
ATOM   3017 HD22 LEU   190      89.519  76.042  37.731  1.00  0.00           H  
ATOM   3018 HD23 LEU   190      88.888  77.477  37.130  1.00  0.00           H  
ATOM   3019  C   LEU   190      90.924  79.447  34.406  1.00  0.00           C  
ATOM   3020  O   LEU   190      91.423  80.339  33.695  1.00  0.00           O  
ATOM   3021  N   ARG   191      89.737  78.968  34.158  1.00  0.00           N  
ATOM   3022  H   ARG   191      89.469  78.063  34.520  1.00  0.00           H  
ATOM   3023  CA  ARG   191      88.708  79.649  33.417  1.00  0.00           C  
ATOM   3024  HA  ARG   191      88.972  80.685  33.206  1.00  0.00           H  
ATOM   3025  CB  ARG   191      88.478  78.929  32.052  1.00  0.00           C  
ATOM   3026  HB2 ARG   191      88.746  77.873  32.024  1.00  0.00           H  
ATOM   3027  HB3 ARG   191      87.440  78.770  31.762  1.00  0.00           H  
ATOM   3028  CG  ARG   191      89.203  79.576  30.893  1.00  0.00           C  
ATOM   3029  HG2 ARG   191      89.233  80.651  31.069  1.00  0.00           H  
ATOM   3030  HG3 ARG   191      90.219  79.181  30.897  1.00  0.00           H  
ATOM   3031  CD  ARG   191      88.592  79.167  29.510  1.00  0.00           C  
ATOM   3032  HD2 ARG   191      88.853  78.132  29.289  1.00  0.00           H  
ATOM   3033  HD3 ARG   191      87.546  79.473  29.523  1.00  0.00           H  
ATOM   3034  NE  ARG   191      89.237  80.022  28.533  1.00  0.00           N  
ATOM   3035  HE  ARG   191      90.183  80.327  28.714  1.00  0.00           H  
ATOM   3036  CZ  ARG   191      88.825  80.231  27.330  1.00  0.00           C  
ATOM   3037  NH1 ARG   191      87.850  79.640  26.717  1.00  0.00           N  
ATOM   3038 HH11 ARG   191      87.464  78.831  27.182  1.00  0.00           H  
ATOM   3039 HH12 ARG   191      87.672  79.790  25.734  1.00  0.00           H  
ATOM   3040  NH2 ARG   191      89.493  81.004  26.553  1.00  0.00           N  
ATOM   3041 HH21 ARG   191      90.075  81.738  26.931  1.00  0.00           H  
ATOM   3042 HH22 ARG   191      89.319  81.118  25.565  1.00  0.00           H  
ATOM   3043  C   ARG   191      87.384  79.720  34.178  1.00  0.00           C  
ATOM   3044  O   ARG   191      86.567  80.647  33.893  1.00  0.00           O  
ATOM   3045  N   GLY   192      87.094  78.947  35.247  1.00  0.00           N  
ATOM   3046  H   GLY   192      87.555  78.049  35.271  1.00  0.00           H  
ATOM   3047  CA  GLY   192      85.775  78.987  35.846  1.00  0.00           C  
ATOM   3048  HA2 GLY   192      85.085  79.100  35.010  1.00  0.00           H  
ATOM   3049  HA3 GLY   192      85.546  78.004  36.259  1.00  0.00           H  
ATOM   3050  C   GLY   192      85.488  80.059  36.888  1.00  0.00           C  
ATOM   3051  O   GLY   192      85.106  79.653  37.965  1.00  0.00           O  
ATOM   3052  N   ALA   193      85.518  81.375  36.569  1.00  0.00           N  
ATOM   3053  H   ALA   193      85.824  81.683  35.658  1.00  0.00           H  
ATOM   3054  CA  ALA   193      85.543  82.417  37.604  1.00  0.00           C  
ATOM   3055  HA  ALA   193      86.474  82.363  38.169  1.00  0.00           H  
ATOM   3056  CB  ALA   193      85.354  83.788  36.911  1.00  0.00           C  
ATOM   3057  HB1 ALA   193      84.411  83.868  36.371  1.00  0.00           H  
ATOM   3058  HB2 ALA   193      85.381  84.552  37.688  1.00  0.00           H  
ATOM   3059  HB3 ALA   193      86.158  83.981  36.200  1.00  0.00           H  
ATOM   3060  C   ALA   193      84.447  82.387  38.674  1.00  0.00           C  
ATOM   3061  O   ALA   193      83.230  82.259  38.379  1.00  0.00           O  
ATOM   3062  N   VAL   194      84.917  82.673  39.878  1.00  0.00           N  
ATOM   3063  H   VAL   194      85.846  83.067  39.915  1.00  0.00           H  
ATOM   3064  CA  VAL   194      84.044  83.061  41.001  1.00  0.00           C  
ATOM   3065  HA  VAL   194      83.406  82.194  41.177  1.00  0.00           H  
ATOM   3066  CB  VAL   194      84.871  83.181  42.363  1.00  0.00           C  
ATOM   3067  HB  VAL   194      85.551  84.028  42.455  1.00  0.00           H  
ATOM   3068  CG1 VAL   194      83.880  83.224  43.565  1.00  0.00           C  
ATOM   3069 HG11 VAL   194      83.252  82.336  43.641  1.00  0.00           H  
ATOM   3070 HG12 VAL   194      84.556  83.284  44.417  1.00  0.00           H  
ATOM   3071 HG13 VAL   194      83.264  84.118  43.470  1.00  0.00           H  
ATOM   3072  CG2 VAL   194      85.837  81.959  42.627  1.00  0.00           C  
ATOM   3073 HG21 VAL   194      86.525  81.746  41.809  1.00  0.00           H  
ATOM   3074 HG22 VAL   194      86.493  82.165  43.473  1.00  0.00           H  
ATOM   3075 HG23 VAL   194      85.252  81.048  42.750  1.00  0.00           H  
ATOM   3076  C   VAL   194      83.250  84.328  40.747  1.00  0.00           C  
ATOM   3077  O   VAL   194      83.852  85.389  40.767  1.00  0.00           O  
ATOM   3078  N   SER   195      81.914  84.174  40.548  1.00  0.00           N  
ATOM   3079  H   SER   195      81.561  83.230  40.610  1.00  0.00           H  
ATOM   3080  CA  SER   195      80.942  85.180  40.512  1.00  0.00           C  
ATOM   3081  HA  SER   195      80.925  85.725  39.568  1.00  0.00           H  
ATOM   3082  CB  SER   195      79.538  84.540  40.739  1.00  0.00           C  
ATOM   3083  HB2 SER   195      79.333  83.953  39.844  1.00  0.00           H  
ATOM   3084  HB3 SER   195      79.618  83.901  41.619  1.00  0.00           H  
ATOM   3085  OG  SER   195      78.465  85.440  41.028  1.00  0.00           O  
ATOM   3086  HG  SER   195      78.136  85.742  40.178  1.00  0.00           H  
ATOM   3087  C   SER   195      81.132  86.253  41.557  1.00  0.00           C  
ATOM   3088  O   SER   195      81.549  85.918  42.649  1.00  0.00           O  
ATOM   3089  N   GLN   196      80.949  87.524  41.218  1.00  0.00           N  
ATOM   3090  H   GLN   196      80.630  87.728  40.282  1.00  0.00           H  
ATOM   3091  CA  GLN   196      81.172  88.654  42.147  1.00  0.00           C  
ATOM   3092  HA  GLN   196      82.046  88.488  42.776  1.00  0.00           H  
ATOM   3093  CB  GLN   196      81.413  89.912  41.314  1.00  0.00           C  
ATOM   3094  HB2 GLN   196      80.624  89.945  40.562  1.00  0.00           H  
ATOM   3095  HB3 GLN   196      81.455  90.824  41.910  1.00  0.00           H  
ATOM   3096  CG  GLN   196      82.746  89.819  40.544  1.00  0.00           C  
ATOM   3097  HG2 GLN   196      83.490  89.375  41.205  1.00  0.00           H  
ATOM   3098  HG3 GLN   196      82.692  89.051  39.772  1.00  0.00           H  
ATOM   3099  CD  GLN   196      83.206  91.150  40.014  1.00  0.00           C  
ATOM   3100  OE1 GLN   196      82.560  92.171  39.979  1.00  0.00           O  
ATOM   3101  NE2 GLN   196      84.398  91.232  39.547  1.00  0.00           N  
ATOM   3102 HE21 GLN   196      84.604  91.920  38.837  1.00  0.00           H  
ATOM   3103 HE22 GLN   196      84.929  90.393  39.362  1.00  0.00           H  
ATOM   3104  C   GLN   196      79.960  88.851  43.146  1.00  0.00           C  
ATOM   3105  O   GLN   196      79.600  90.025  43.358  1.00  0.00           O  
ATOM   3106  N   ARG   197      79.419  87.734  43.635  1.00  0.00           N  
ATOM   3107  H   ARG   197      79.762  86.823  43.363  1.00  0.00           H  
ATOM   3108  CA  ARG   197      78.149  87.816  44.353  1.00  0.00           C  
ATOM   3109  HA  ARG   197      77.962  88.856  44.622  1.00  0.00           H  
ATOM   3110  CB  ARG   197      76.867  87.398  43.463  1.00  0.00           C  
ATOM   3111  HB2 ARG   197      76.956  86.379  43.085  1.00  0.00           H  
ATOM   3112  HB3 ARG   197      75.981  87.473  44.094  1.00  0.00           H  
ATOM   3113  CG  ARG   197      76.730  88.360  42.253  1.00  0.00           C  
ATOM   3114  HG2 ARG   197      76.780  89.374  42.649  1.00  0.00           H  
ATOM   3115  HG3 ARG   197      77.641  88.351  41.654  1.00  0.00           H  
ATOM   3116  CD  ARG   197      75.640  88.054  41.296  1.00  0.00           C  
ATOM   3117  HD2 ARG   197      75.980  87.147  40.796  1.00  0.00           H  
ATOM   3118  HD3 ARG   197      74.660  87.968  41.767  1.00  0.00           H  
ATOM   3119  NE  ARG   197      75.521  89.203  40.301  1.00  0.00           N  
ATOM   3120  HE  ARG   197      76.411  89.479  39.912  1.00  0.00           H  
ATOM   3121  CZ  ARG   197      74.406  89.672  39.829  1.00  0.00           C  
ATOM   3122  NH1 ARG   197      73.153  89.311  40.078  1.00  0.00           N  
ATOM   3123 HH11 ARG   197      73.051  88.733  40.899  1.00  0.00           H  
ATOM   3124 HH12 ARG   197      72.403  89.884  39.718  1.00  0.00           H  
ATOM   3125  NH2 ARG   197      74.518  90.694  39.049  1.00  0.00           N  
ATOM   3126 HH21 ARG   197      75.382  91.217  39.051  1.00  0.00           H  
ATOM   3127 HH22 ARG   197      73.646  91.139  38.800  1.00  0.00           H  
ATOM   3128  C   ARG   197      78.183  86.905  45.577  1.00  0.00           C  
ATOM   3129  O   ARG   197      78.827  85.876  45.513  1.00  0.00           O  
ATOM   3130  N   LEU   198      77.412  87.186  46.626  1.00  0.00           N  
ATOM   3131  H   LEU   198      76.863  88.033  46.675  1.00  0.00           H  
ATOM   3132  CA  LEU   198      77.076  86.317  47.780  1.00  0.00           C  
ATOM   3133  HA  LEU   198      77.689  85.416  47.763  1.00  0.00           H  
ATOM   3134  CB  LEU   198      77.290  87.153  49.059  1.00  0.00           C  
ATOM   3135  HB2 LEU   198      78.341  87.441  49.022  1.00  0.00           H  
ATOM   3136  HB3 LEU   198      76.753  88.101  49.032  1.00  0.00           H  
ATOM   3137  CG  LEU   198      77.023  86.401  50.402  1.00  0.00           C  
ATOM   3138  HG  LEU   198      75.948  86.430  50.579  1.00  0.00           H  
ATOM   3139  CD1 LEU   198      77.656  84.966  50.544  1.00  0.00           C  
ATOM   3140 HD11 LEU   198      78.676  85.111  50.188  1.00  0.00           H  
ATOM   3141 HD12 LEU   198      77.684  84.540  51.547  1.00  0.00           H  
ATOM   3142 HD13 LEU   198      77.205  84.206  49.905  1.00  0.00           H  
ATOM   3143  CD2 LEU   198      77.531  87.323  51.507  1.00  0.00           C  
ATOM   3144 HD21 LEU   198      76.938  88.230  51.621  1.00  0.00           H  
ATOM   3145 HD22 LEU   198      77.600  86.799  52.460  1.00  0.00           H  
ATOM   3146 HD23 LEU   198      78.595  87.483  51.337  1.00  0.00           H  
ATOM   3147  C   LEU   198      75.670  85.708  47.671  1.00  0.00           C  
ATOM   3148  O   LEU   198      74.723  86.512  47.781  1.00  0.00           O  
ATOM   3149  N   TYR   199      75.546  84.392  47.529  1.00  0.00           N  
ATOM   3150  H   TYR   199      76.309  83.737  47.622  1.00  0.00           H  
ATOM   3151  CA  TYR   199      74.254  83.762  47.508  1.00  0.00           C  
ATOM   3152  HA  TYR   199      73.494  84.540  47.444  1.00  0.00           H  
ATOM   3153  CB  TYR   199      74.117  82.785  46.331  1.00  0.00           C  
ATOM   3154  HB2 TYR   199      74.831  81.977  46.494  1.00  0.00           H  
ATOM   3155  HB3 TYR   199      73.116  82.355  46.331  1.00  0.00           H  
ATOM   3156  CG  TYR   199      74.435  83.409  44.955  1.00  0.00           C  
ATOM   3157  CD1 TYR   199      73.394  83.955  44.185  1.00  0.00           C  
ATOM   3158  HD1 TYR   199      72.386  83.942  44.573  1.00  0.00           H  
ATOM   3159  CE1 TYR   199      73.683  84.408  42.869  1.00  0.00           C  
ATOM   3160  HE1 TYR   199      72.874  84.916  42.365  1.00  0.00           H  
ATOM   3161  CZ  TYR   199      74.927  84.391  42.273  1.00  0.00           C  
ATOM   3162  OH  TYR   199      75.073  84.920  41.036  1.00  0.00           O  
ATOM   3163  HH  TYR   199      75.834  84.600  40.546  1.00  0.00           H  
ATOM   3164  CE2 TYR   199      75.951  83.980  43.210  1.00  0.00           C  
ATOM   3165  HE2 TYR   199      76.942  83.806  42.818  1.00  0.00           H  
ATOM   3166  CD2 TYR   199      75.747  83.389  44.466  1.00  0.00           C  
ATOM   3167  HD2 TYR   199      76.503  82.855  45.022  1.00  0.00           H  
ATOM   3168  C   TYR   199      74.058  83.077  48.938  1.00  0.00           C  
ATOM   3169  O   TYR   199      74.900  82.400  49.534  1.00  0.00           O  
ATOM   3170  N   ILE   200      72.827  83.216  49.471  1.00  0.00           N  
ATOM   3171  H   ILE   200      72.199  83.881  49.041  1.00  0.00           H  
ATOM   3172  CA  ILE   200      72.510  82.901  50.906  1.00  0.00           C  
ATOM   3173  HA  ILE   200      73.401  82.456  51.349  1.00  0.00           H  
ATOM   3174  CB  ILE   200      72.191  84.155  51.653  1.00  0.00           C  
ATOM   3175  HB  ILE   200      71.418  84.688  51.100  1.00  0.00           H  
ATOM   3176  CG2 ILE   200      71.578  83.814  53.069  1.00  0.00           C  
ATOM   3177 HG21 ILE   200      72.157  82.990  53.485  1.00  0.00           H  
ATOM   3178 HG22 ILE   200      71.478  84.607  53.810  1.00  0.00           H  
ATOM   3179 HG23 ILE   200      70.677  83.201  53.090  1.00  0.00           H  
ATOM   3180  CG1 ILE   200      73.440  85.051  51.786  1.00  0.00           C  
ATOM   3181 HG12 ILE   200      73.994  84.624  52.622  1.00  0.00           H  
ATOM   3182 HG13 ILE   200      73.992  85.114  50.848  1.00  0.00           H  
ATOM   3183  CD1 ILE   200      72.962  86.442  52.208  1.00  0.00           C  
ATOM   3184 HD11 ILE   200      72.392  86.915  51.409  1.00  0.00           H  
ATOM   3185 HD12 ILE   200      72.420  86.327  53.146  1.00  0.00           H  
ATOM   3186 HD13 ILE   200      73.775  87.146  52.386  1.00  0.00           H  
ATOM   3187  C   ILE   200      71.408  81.848  50.929  1.00  0.00           C  
ATOM   3188  O   ILE   200      70.236  82.236  50.648  1.00  0.00           O  
ATOM   3189  N   LEU   201      71.703  80.572  51.264  1.00  0.00           N  
ATOM   3190  H   LEU   201      72.679  80.386  51.443  1.00  0.00           H  
ATOM   3191  CA  LEU   201      70.677  79.566  51.335  1.00  0.00           C  
ATOM   3192  HA  LEU   201      70.047  79.583  50.445  1.00  0.00           H  
ATOM   3193  CB  LEU   201      71.281  78.134  51.406  1.00  0.00           C  
ATOM   3194  HB2 LEU   201      72.108  78.138  52.116  1.00  0.00           H  
ATOM   3195  HB3 LEU   201      70.440  77.498  51.683  1.00  0.00           H  
ATOM   3196  CG  LEU   201      72.141  77.914  50.111  1.00  0.00           C  
ATOM   3197  HG  LEU   201      72.792  78.771  49.937  1.00  0.00           H  
ATOM   3198  CD1 LEU   201      73.024  76.687  50.380  1.00  0.00           C  
ATOM   3199 HD11 LEU   201      72.432  75.793  50.184  1.00  0.00           H  
ATOM   3200 HD12 LEU   201      73.965  76.757  49.834  1.00  0.00           H  
ATOM   3201 HD13 LEU   201      73.316  76.542  51.420  1.00  0.00           H  
ATOM   3202  CD2 LEU   201      71.382  77.749  48.789  1.00  0.00           C  
ATOM   3203 HD21 LEU   201      70.533  77.084  48.944  1.00  0.00           H  
ATOM   3204 HD22 LEU   201      70.937  78.674  48.422  1.00  0.00           H  
ATOM   3205 HD23 LEU   201      72.071  77.390  48.024  1.00  0.00           H  
ATOM   3206  C   LEU   201      69.678  79.812  52.511  1.00  0.00           C  
ATOM   3207  O   LEU   201      70.055  79.914  53.680  1.00  0.00           O  
ATOM   3208  N   LEU   202      68.403  79.814  52.132  1.00  0.00           N  
ATOM   3209  H   LEU   202      68.219  79.825  51.139  1.00  0.00           H  
ATOM   3210  CA  LEU   202      67.235  79.850  53.045  1.00  0.00           C  
ATOM   3211  HA  LEU   202      67.594  79.690  54.062  1.00  0.00           H  
ATOM   3212  CB  LEU   202      66.577  81.250  53.136  1.00  0.00           C  
ATOM   3213  HB2 LEU   202      66.203  81.531  52.151  1.00  0.00           H  
ATOM   3214  HB3 LEU   202      65.803  81.171  53.899  1.00  0.00           H  
ATOM   3215  CG  LEU   202      67.613  82.411  53.418  1.00  0.00           C  
ATOM   3216  HG  LEU   202      68.458  82.318  52.736  1.00  0.00           H  
ATOM   3217  CD1 LEU   202      67.045  83.760  53.244  1.00  0.00           C  
ATOM   3218 HD11 LEU   202      66.326  83.908  54.049  1.00  0.00           H  
ATOM   3219 HD12 LEU   202      67.775  84.535  53.476  1.00  0.00           H  
ATOM   3220 HD13 LEU   202      66.585  83.952  52.275  1.00  0.00           H  
ATOM   3221  CD2 LEU   202      68.227  82.421  54.833  1.00  0.00           C  
ATOM   3222 HD21 LEU   202      68.809  81.512  54.988  1.00  0.00           H  
ATOM   3223 HD22 LEU   202      68.841  83.293  55.057  1.00  0.00           H  
ATOM   3224 HD23 LEU   202      67.376  82.481  55.512  1.00  0.00           H  
ATOM   3225  C   LEU   202      66.240  78.659  52.777  1.00  0.00           C  
ATOM   3226  O   LEU   202      65.248  78.785  52.036  1.00  0.00           O  
ATOM   3227  N   PRO   203      66.511  77.515  53.516  1.00  0.00           N  
ATOM   3228  CD  PRO   203      67.809  76.896  53.841  1.00  0.00           C  
ATOM   3229  HD2 PRO   203      68.377  77.620  54.425  1.00  0.00           H  
ATOM   3230  HD3 PRO   203      68.319  76.690  52.900  1.00  0.00           H  
ATOM   3231  CG  PRO   203      67.516  75.637  54.700  1.00  0.00           C  
ATOM   3232  HG2 PRO   203      67.635  76.037  55.706  1.00  0.00           H  
ATOM   3233  HG3 PRO   203      68.314  74.904  54.585  1.00  0.00           H  
ATOM   3234  CB  PRO   203      66.189  75.173  54.140  1.00  0.00           C  
ATOM   3235  HB2 PRO   203      65.541  74.648  54.842  1.00  0.00           H  
ATOM   3236  HB3 PRO   203      66.153  74.574  53.230  1.00  0.00           H  
ATOM   3237  CA  PRO   203      65.520  76.511  53.771  1.00  0.00           C  
ATOM   3238  HA  PRO   203      64.890  76.372  52.892  1.00  0.00           H  
ATOM   3239  C   PRO   203      64.544  76.945  54.797  1.00  0.00           C  
ATOM   3240  O   PRO   203      64.891  76.962  55.963  1.00  0.00           O  
ATOM   3241  N   LEU   204      63.376  77.562  54.316  1.00  0.00           N  
ATOM   3242  H   LEU   204      63.280  77.633  53.313  1.00  0.00           H  
ATOM   3243  CA  LEU   204      62.490  78.224  55.280  1.00  0.00           C  
ATOM   3244  HA  LEU   204      63.081  78.997  55.772  1.00  0.00           H  
ATOM   3245  CB  LEU   204      61.396  78.930  54.539  1.00  0.00           C  
ATOM   3246  HB2 LEU   204      60.890  78.122  54.011  1.00  0.00           H  
ATOM   3247  HB3 LEU   204      60.838  79.535  55.254  1.00  0.00           H  
ATOM   3248  CG  LEU   204      61.884  79.903  53.426  1.00  0.00           C  
ATOM   3249  HG  LEU   204      62.355  79.400  52.581  1.00  0.00           H  
ATOM   3250  CD1 LEU   204      60.796  80.711  52.779  1.00  0.00           C  
ATOM   3251 HD11 LEU   204      60.126  81.141  53.524  1.00  0.00           H  
ATOM   3252 HD12 LEU   204      61.116  81.535  52.141  1.00  0.00           H  
ATOM   3253 HD13 LEU   204      60.192  80.006  52.208  1.00  0.00           H  
ATOM   3254  CD2 LEU   204      62.843  81.000  53.850  1.00  0.00           C  
ATOM   3255 HD21 LEU   204      63.582  80.488  54.466  1.00  0.00           H  
ATOM   3256 HD22 LEU   204      63.296  81.596  53.058  1.00  0.00           H  
ATOM   3257 HD23 LEU   204      62.272  81.681  54.481  1.00  0.00           H  
ATOM   3258  C   LEU   204      61.955  77.340  56.337  1.00  0.00           C  
ATOM   3259  O   LEU   204      61.369  77.818  57.246  1.00  0.00           O  
ATOM   3260  N   ASP   205      62.189  76.032  56.271  1.00  0.00           N  
ATOM   3261  H   ASP   205      62.553  75.714  55.385  1.00  0.00           H  
ATOM   3262  CA  ASP   205      61.837  75.041  57.323  1.00  0.00           C  
ATOM   3263  HA  ASP   205      61.155  75.513  58.030  1.00  0.00           H  
ATOM   3264  CB  ASP   205      61.043  73.865  56.624  1.00  0.00           C  
ATOM   3265  HB2 ASP   205      60.473  73.399  57.427  1.00  0.00           H  
ATOM   3266  HB3 ASP   205      60.225  74.214  55.994  1.00  0.00           H  
ATOM   3267  CG  ASP   205      61.978  72.847  55.842  1.00  0.00           C  
ATOM   3268  OD1 ASP   205      62.940  73.319  55.305  1.00  0.00           O  
ATOM   3269  OD2 ASP   205      61.540  71.661  55.774  1.00  0.00           O  
ATOM   3270  C   ASP   205      63.102  74.393  58.110  1.00  0.00           C  
ATOM   3271  O   ASP   205      62.984  73.523  58.966  1.00  0.00           O  
ATOM   3272  N   CYS   206      64.280  74.945  57.741  1.00  0.00           N  
ATOM   3273  H   CYS   206      64.147  75.675  57.056  1.00  0.00           H  
ATOM   3274  CA  CYS   206      65.569  74.722  58.412  1.00  0.00           C  
ATOM   3275  HA  CYS   206      66.267  75.341  57.848  1.00  0.00           H  
ATOM   3276  CB  CYS   206      65.459  75.202  59.803  1.00  0.00           C  
ATOM   3277  HB2 CYS   206      65.071  74.409  60.442  1.00  0.00           H  
ATOM   3278  HB3 CYS   206      66.461  75.410  60.177  1.00  0.00           H  
ATOM   3279  SG  CYS   206      64.552  76.802  59.986  1.00  0.00           S  
ATOM   3280  HG  CYS   206      64.892  77.083  58.724  1.00  0.00           H  
ATOM   3281  C   CYS   206      66.164  73.278  58.337  1.00  0.00           C  
ATOM   3282  O   CYS   206      66.887  72.864  59.245  1.00  0.00           O  
ATOM   3283  N   GLY   207      65.772  72.624  57.286  1.00  0.00           N  
ATOM   3284  H   GLY   207      65.067  72.917  56.625  1.00  0.00           H  
ATOM   3285  CA  GLY   207      66.390  71.301  56.974  1.00  0.00           C  
ATOM   3286  HA2 GLY   207      66.529  70.803  57.933  1.00  0.00           H  
ATOM   3287  HA3 GLY   207      65.640  70.740  56.416  1.00  0.00           H  
ATOM   3288  C   GLY   207      67.745  71.400  56.227  1.00  0.00           C  
ATOM   3289  O   GLY   207      67.781  71.525  55.005  1.00  0.00           O  
ATOM   3290  N   VAL   208      68.782  71.566  57.049  1.00  0.00           N  
ATOM   3291  H   VAL   208      68.621  71.469  58.041  1.00  0.00           H  
ATOM   3292  CA  VAL   208      70.092  72.032  56.656  1.00  0.00           C  
ATOM   3293  HA  VAL   208      70.128  72.281  55.596  1.00  0.00           H  
ATOM   3294  CB  VAL   208      70.561  73.225  57.485  1.00  0.00           C  
ATOM   3295  HB  VAL   208      70.560  72.936  58.536  1.00  0.00           H  
ATOM   3296  CG1 VAL   208      71.966  73.722  57.131  1.00  0.00           C  
ATOM   3297 HG11 VAL   208      72.112  74.089  56.115  1.00  0.00           H  
ATOM   3298 HG12 VAL   208      72.270  74.534  57.791  1.00  0.00           H  
ATOM   3299 HG13 VAL   208      72.614  72.864  57.310  1.00  0.00           H  
ATOM   3300  CG2 VAL   208      69.793  74.541  57.256  1.00  0.00           C  
ATOM   3301 HG21 VAL   208      70.057  74.880  56.255  1.00  0.00           H  
ATOM   3302 HG22 VAL   208      68.720  74.433  57.418  1.00  0.00           H  
ATOM   3303 HG23 VAL   208      70.038  75.375  57.914  1.00  0.00           H  
ATOM   3304  C   VAL   208      71.136  70.857  56.772  1.00  0.00           C  
ATOM   3305  O   VAL   208      71.608  70.687  57.844  1.00  0.00           O  
ATOM   3306  N   PRO   209      71.430  70.032  55.715  1.00  0.00           N  
ATOM   3307  CD  PRO   209      70.574  69.761  54.587  1.00  0.00           C  
ATOM   3308  HD2 PRO   209      70.331  70.696  54.083  1.00  0.00           H  
ATOM   3309  HD3 PRO   209      69.667  69.258  54.924  1.00  0.00           H  
ATOM   3310  CG  PRO   209      71.470  68.920  53.622  1.00  0.00           C  
ATOM   3311  HG2 PRO   209      71.958  69.653  52.979  1.00  0.00           H  
ATOM   3312  HG3 PRO   209      70.857  68.278  52.990  1.00  0.00           H  
ATOM   3313  CB  PRO   209      72.408  68.211  54.573  1.00  0.00           C  
ATOM   3314  HB2 PRO   209      73.342  67.860  54.135  1.00  0.00           H  
ATOM   3315  HB3 PRO   209      71.871  67.414  55.087  1.00  0.00           H  
ATOM   3316  CA  PRO   209      72.644  69.257  55.724  1.00  0.00           C  
ATOM   3317  HA  PRO   209      72.653  68.857  56.738  1.00  0.00           H  
ATOM   3318  C   PRO   209      73.827  70.221  55.443  1.00  0.00           C  
ATOM   3319  O   PRO   209      73.996  70.824  54.322  1.00  0.00           O  
ATOM   3320  N   ASP   210      74.635  70.494  56.498  1.00  0.00           N  
ATOM   3321  H   ASP   210      74.474  70.071  57.401  1.00  0.00           H  
ATOM   3322  CA  ASP   210      75.723  71.589  56.497  1.00  0.00           C  
ATOM   3323  HA  ASP   210      75.243  72.442  56.017  1.00  0.00           H  
ATOM   3324  CB  ASP   210      76.328  71.857  57.852  1.00  0.00           C  
ATOM   3325  HB2 ASP   210      77.336  71.443  57.854  1.00  0.00           H  
ATOM   3326  HB3 ASP   210      76.624  72.901  57.957  1.00  0.00           H  
ATOM   3327  CG  ASP   210      75.403  71.530  59.065  1.00  0.00           C  
ATOM   3328  OD1 ASP   210      74.427  72.313  59.374  1.00  0.00           O  
ATOM   3329  OD2 ASP   210      75.518  70.484  59.666  1.00  0.00           O  
ATOM   3330  C   ASP   210      76.802  71.413  55.403  1.00  0.00           C  
ATOM   3331  O   ASP   210      77.325  72.383  54.925  1.00  0.00           O  
ATOM   3332  N   ASN   211      77.176  70.187  55.014  1.00  0.00           N  
ATOM   3333  H   ASN   211      76.771  69.410  55.516  1.00  0.00           H  
ATOM   3334  CA  ASN   211      78.036  69.854  53.892  1.00  0.00           C  
ATOM   3335  HA  ASN   211      78.616  70.765  53.749  1.00  0.00           H  
ATOM   3336  CB  ASN   211      78.907  68.684  54.256  1.00  0.00           C  
ATOM   3337  HB2 ASN   211      79.583  68.985  55.057  1.00  0.00           H  
ATOM   3338  HB3 ASN   211      78.324  67.769  54.354  1.00  0.00           H  
ATOM   3339  CG  ASN   211      79.938  68.461  53.121  1.00  0.00           C  
ATOM   3340  OD1 ASN   211      79.662  67.919  52.042  1.00  0.00           O  
ATOM   3341  ND2 ASN   211      81.067  69.063  53.288  1.00  0.00           N  
ATOM   3342 HD21 ASN   211      81.634  69.080  52.452  1.00  0.00           H  
ATOM   3343 HD22 ASN   211      81.338  69.418  54.194  1.00  0.00           H  
ATOM   3344  C   ASN   211      77.175  69.769  52.652  1.00  0.00           C  
ATOM   3345  O   ASN   211      76.338  68.913  52.503  1.00  0.00           O  
ATOM   3346  N   LEU   212      77.379  70.742  51.696  1.00  0.00           N  
ATOM   3347  H   LEU   212      78.084  71.433  51.909  1.00  0.00           H  
ATOM   3348  CA  LEU   212      76.589  70.938  50.509  1.00  0.00           C  
ATOM   3349  HA  LEU   212      75.554  71.089  50.819  1.00  0.00           H  
ATOM   3350  CB  LEU   212      77.050  72.326  49.937  1.00  0.00           C  
ATOM   3351  HB2 LEU   212      78.055  72.191  49.537  1.00  0.00           H  
ATOM   3352  HB3 LEU   212      76.464  72.361  49.018  1.00  0.00           H  
ATOM   3353  CG  LEU   212      76.939  73.591  50.769  1.00  0.00           C  
ATOM   3354  HG  LEU   212      77.812  73.827  51.379  1.00  0.00           H  
ATOM   3355  CD1 LEU   212      76.845  74.764  49.781  1.00  0.00           C  
ATOM   3356 HD11 LEU   212      76.942  75.704  50.325  1.00  0.00           H  
ATOM   3357 HD12 LEU   212      77.636  74.698  49.035  1.00  0.00           H  
ATOM   3358 HD13 LEU   212      75.943  74.752  49.170  1.00  0.00           H  
ATOM   3359  CD2 LEU   212      75.711  73.528  51.646  1.00  0.00           C  
ATOM   3360 HD21 LEU   212      75.848  72.659  52.289  1.00  0.00           H  
ATOM   3361 HD22 LEU   212      75.476  74.411  52.241  1.00  0.00           H  
ATOM   3362 HD23 LEU   212      74.856  73.339  50.997  1.00  0.00           H  
ATOM   3363  C   LEU   212      76.669  69.753  49.486  1.00  0.00           C  
ATOM   3364  O   LEU   212      75.715  69.421  48.797  1.00  0.00           O  
ATOM   3365  N   SER   213      77.804  69.055  49.391  1.00  0.00           N  
ATOM   3366  H   SER   213      78.601  69.251  49.980  1.00  0.00           H  
ATOM   3367  CA  SER   213      77.882  67.882  48.534  1.00  0.00           C  
ATOM   3368  HA  SER   213      77.617  68.145  47.510  1.00  0.00           H  
ATOM   3369  CB  SER   213      79.255  67.236  48.630  1.00  0.00           C  
ATOM   3370  HB2 SER   213      79.383  66.803  49.622  1.00  0.00           H  
ATOM   3371  HB3 SER   213      79.321  66.504  47.824  1.00  0.00           H  
ATOM   3372  OG  SER   213      80.244  68.225  48.391  1.00  0.00           O  
ATOM   3373  HG  SER   213      79.981  68.655  47.574  1.00  0.00           H  
ATOM   3374  C   SER   213      76.874  66.790  48.977  1.00  0.00           C  
ATOM   3375  O   SER   213      76.298  66.130  48.119  1.00  0.00           O  
ATOM   3376  N   MET   214      76.611  66.674  50.253  1.00  0.00           N  
ATOM   3377  H   MET   214      77.200  67.131  50.934  1.00  0.00           H  
ATOM   3378  CA  MET   214      75.593  65.730  50.806  1.00  0.00           C  
ATOM   3379  HA  MET   214      75.579  64.788  50.259  1.00  0.00           H  
ATOM   3380  CB  MET   214      75.949  65.507  52.284  1.00  0.00           C  
ATOM   3381  HB2 MET   214      75.876  66.422  52.872  1.00  0.00           H  
ATOM   3382  HB3 MET   214      75.197  64.878  52.760  1.00  0.00           H  
ATOM   3383  CG  MET   214      77.388  65.049  52.559  1.00  0.00           C  
ATOM   3384  HG2 MET   214      78.066  65.872  52.334  1.00  0.00           H  
ATOM   3385  HG3 MET   214      77.567  64.750  53.592  1.00  0.00           H  
ATOM   3386  SD  MET   214      77.964  63.572  51.589  1.00  0.00           S  
ATOM   3387  CE  MET   214      77.827  62.322  52.953  1.00  0.00           C  
ATOM   3388  HE1 MET   214      76.801  62.266  53.318  1.00  0.00           H  
ATOM   3389  HE2 MET   214      78.253  61.381  52.604  1.00  0.00           H  
ATOM   3390  HE3 MET   214      78.522  62.720  53.693  1.00  0.00           H  
ATOM   3391  C   MET   214      74.169  66.171  50.520  1.00  0.00           C  
ATOM   3392  O   MET   214      73.236  65.342  50.579  1.00  0.00           O  
ATOM   3393  N   ALA   215      73.991  67.455  50.306  1.00  0.00           N  
ATOM   3394  H   ALA   215      74.819  68.011  50.148  1.00  0.00           H  
ATOM   3395  CA  ALA   215      72.773  68.084  49.764  1.00  0.00           C  
ATOM   3396  HA  ALA   215      71.922  67.589  50.230  1.00  0.00           H  
ATOM   3397  CB  ALA   215      72.694  69.601  50.129  1.00  0.00           C  
ATOM   3398  HB1 ALA   215      73.309  70.118  49.392  1.00  0.00           H  
ATOM   3399  HB2 ALA   215      71.654  69.923  50.073  1.00  0.00           H  
ATOM   3400  HB3 ALA   215      73.214  69.830  51.059  1.00  0.00           H  
ATOM   3401  C   ALA   215      72.621  67.772  48.241  1.00  0.00           C  
ATOM   3402  O   ALA   215      71.470  67.698  47.812  1.00  0.00           O  
ATOM   3403  N   ASP   216      73.677  67.672  47.468  1.00  0.00           N  
ATOM   3404  H   ASP   216      74.559  67.877  47.915  1.00  0.00           H  
ATOM   3405  CA  ASP   216      73.672  67.526  45.988  1.00  0.00           C  
ATOM   3406  HA  ASP   216      72.954  66.775  45.661  1.00  0.00           H  
ATOM   3407  CB  ASP   216      73.267  68.866  45.461  1.00  0.00           C  
ATOM   3408  HB2 ASP   216      72.363  69.256  45.930  1.00  0.00           H  
ATOM   3409  HB3 ASP   216      74.052  69.606  45.620  1.00  0.00           H  
ATOM   3410  CG  ASP   216      73.041  68.797  43.975  1.00  0.00           C  
ATOM   3411  OD1 ASP   216      73.530  67.865  43.292  1.00  0.00           O  
ATOM   3412  OD2 ASP   216      72.193  69.635  43.475  1.00  0.00           O  
ATOM   3413  C   ASP   216      75.039  67.010  45.598  1.00  0.00           C  
ATOM   3414  O   ASP   216      75.986  67.687  45.872  1.00  0.00           O  
ATOM   3415  N   PRO   217      75.041  65.810  44.969  1.00  0.00           N  
ATOM   3416  CD  PRO   217      74.110  64.675  45.188  1.00  0.00           C  
ATOM   3417  HD2 PRO   217      73.311  64.942  44.498  1.00  0.00           H  
ATOM   3418  HD3 PRO   217      73.695  64.495  46.180  1.00  0.00           H  
ATOM   3419  CG  PRO   217      74.772  63.438  44.649  1.00  0.00           C  
ATOM   3420  HG2 PRO   217      73.996  62.842  44.169  1.00  0.00           H  
ATOM   3421  HG3 PRO   217      75.192  62.839  45.457  1.00  0.00           H  
ATOM   3422  CB  PRO   217      75.734  63.923  43.682  1.00  0.00           C  
ATOM   3423  HB2 PRO   217      75.236  64.040  42.720  1.00  0.00           H  
ATOM   3424  HB3 PRO   217      76.522  63.173  43.615  1.00  0.00           H  
ATOM   3425  CA  PRO   217      76.207  65.251  44.345  1.00  0.00           C  
ATOM   3426  HA  PRO   217      76.982  65.139  45.103  1.00  0.00           H  
ATOM   3427  C   PRO   217      76.945  66.059  43.332  1.00  0.00           C  
ATOM   3428  O   PRO   217      78.185  65.966  43.131  1.00  0.00           O  
ATOM   3429  N   ASN   218      76.198  67.062  42.845  1.00  0.00           N  
ATOM   3430  H   ASN   218      75.225  67.132  43.108  1.00  0.00           H  
ATOM   3431  CA  ASN   218      76.757  68.041  41.875  1.00  0.00           C  
ATOM   3432  HA  ASN   218      77.474  67.518  41.243  1.00  0.00           H  
ATOM   3433  CB  ASN   218      75.673  68.642  41.005  1.00  0.00           C  
ATOM   3434  HB2 ASN   218      74.909  69.054  41.664  1.00  0.00           H  
ATOM   3435  HB3 ASN   218      76.004  69.411  40.307  1.00  0.00           H  
ATOM   3436  CG  ASN   218      74.916  67.671  40.128  1.00  0.00           C  
ATOM   3437  OD1 ASN   218      75.233  67.478  38.961  1.00  0.00           O  
ATOM   3438  ND2 ASN   218      73.940  66.994  40.593  1.00  0.00           N  
ATOM   3439 HD21 ASN   218      73.598  66.297  39.947  1.00  0.00           H  
ATOM   3440 HD22 ASN   218      73.632  67.069  41.552  1.00  0.00           H  
ATOM   3441  C   ASN   218      77.663  69.148  42.496  1.00  0.00           C  
ATOM   3442  O   ASN   218      78.398  69.746  41.800  1.00  0.00           O  
ATOM   3443  N   ILE   219      77.604  69.465  43.846  1.00  0.00           N  
ATOM   3444  H   ILE   219      77.217  68.745  44.439  1.00  0.00           H  
ATOM   3445  CA  ILE   219      78.288  70.576  44.500  1.00  0.00           C  
ATOM   3446  HA  ILE   219      78.547  71.226  43.665  1.00  0.00           H  
ATOM   3447  CB  ILE   219      77.424  71.456  45.504  1.00  0.00           C  
ATOM   3448  HB  ILE   219      77.003  70.823  46.285  1.00  0.00           H  
ATOM   3449  CG2 ILE   219      78.207  72.670  46.105  1.00  0.00           C  
ATOM   3450 HG21 ILE   219      78.694  73.219  45.299  1.00  0.00           H  
ATOM   3451 HG22 ILE   219      77.472  73.276  46.635  1.00  0.00           H  
ATOM   3452 HG23 ILE   219      78.981  72.344  46.800  1.00  0.00           H  
ATOM   3453  CG1 ILE   219      76.091  71.849  44.726  1.00  0.00           C  
ATOM   3454 HG12 ILE   219      76.408  72.285  43.780  1.00  0.00           H  
ATOM   3455 HG13 ILE   219      75.579  70.922  44.468  1.00  0.00           H  
ATOM   3456  CD1 ILE   219      75.142  72.771  45.617  1.00  0.00           C  
ATOM   3457 HD11 ILE   219      75.618  73.687  45.967  1.00  0.00           H  
ATOM   3458 HD12 ILE   219      74.229  73.078  45.107  1.00  0.00           H  
ATOM   3459 HD13 ILE   219      74.821  72.208  46.493  1.00  0.00           H  
ATOM   3460  C   ILE   219      79.622  70.132  45.140  1.00  0.00           C  
ATOM   3461  O   ILE   219      79.674  69.124  45.821  1.00  0.00           O  
ATOM   3462  N   ARG   220      80.689  70.941  45.088  1.00  0.00           N  
ATOM   3463  H   ARG   220      80.503  71.884  44.779  1.00  0.00           H  
ATOM   3464  CA  ARG   220      81.965  70.823  45.861  1.00  0.00           C  
ATOM   3465  HA  ARG   220      81.738  70.323  46.802  1.00  0.00           H  
ATOM   3466  CB  ARG   220      83.022  69.966  45.068  1.00  0.00           C  
ATOM   3467  HB2 ARG   220      83.867  70.546  44.696  1.00  0.00           H  
ATOM   3468  HB3 ARG   220      83.456  69.307  45.820  1.00  0.00           H  
ATOM   3469  CG  ARG   220      82.585  69.135  43.853  1.00  0.00           C  
ATOM   3470  HG2 ARG   220      81.789  68.413  44.036  1.00  0.00           H  
ATOM   3471  HG3 ARG   220      82.216  69.664  42.975  1.00  0.00           H  
ATOM   3472  CD  ARG   220      83.690  68.233  43.280  1.00  0.00           C  
ATOM   3473  HD2 ARG   220      84.234  67.626  44.004  1.00  0.00           H  
ATOM   3474  HD3 ARG   220      83.211  67.663  42.484  1.00  0.00           H  
ATOM   3475  NE  ARG   220      84.637  69.079  42.582  1.00  0.00           N  
ATOM   3476  HE  ARG   220      84.680  70.057  42.834  1.00  0.00           H  
ATOM   3477  CZ  ARG   220      85.558  68.635  41.697  1.00  0.00           C  
ATOM   3478  NH1 ARG   220      85.683  67.411  41.276  1.00  0.00           N  
ATOM   3479 HH11 ARG   220      84.972  66.775  41.608  1.00  0.00           H  
ATOM   3480 HH12 ARG   220      86.257  67.168  40.481  1.00  0.00           H  
ATOM   3481  NH2 ARG   220      86.252  69.605  41.143  1.00  0.00           N  
ATOM   3482 HH21 ARG   220      86.070  70.538  41.484  1.00  0.00           H  
ATOM   3483 HH22 ARG   220      86.990  69.367  40.496  1.00  0.00           H  
ATOM   3484  C   ARG   220      82.680  72.081  46.265  1.00  0.00           C  
ATOM   3485  O   ARG   220      82.499  73.135  45.643  1.00  0.00           O  
ATOM   3486  N   PHE   221      83.406  71.988  47.383  1.00  0.00           N  
ATOM   3487  H   PHE   221      83.333  71.144  47.934  1.00  0.00           H  
ATOM   3488  CA  PHE   221      84.362  73.066  47.840  1.00  0.00           C  
ATOM   3489  HA  PHE   221      83.804  74.000  47.902  1.00  0.00           H  
ATOM   3490  CB  PHE   221      84.967  72.608  49.180  1.00  0.00           C  
ATOM   3491  HB2 PHE   221      84.136  72.546  49.883  1.00  0.00           H  
ATOM   3492  HB3 PHE   221      85.370  71.606  49.031  1.00  0.00           H  
ATOM   3493  CG  PHE   221      85.937  73.528  49.886  1.00  0.00           C  
ATOM   3494  CD1 PHE   221      87.329  73.321  49.821  1.00  0.00           C  
ATOM   3495  HD1 PHE   221      87.736  72.557  49.175  1.00  0.00           H  
ATOM   3496  CE1 PHE   221      88.254  74.171  50.533  1.00  0.00           C  
ATOM   3497  HE1 PHE   221      89.325  74.034  50.517  1.00  0.00           H  
ATOM   3498  CZ  PHE   221      87.713  75.172  51.295  1.00  0.00           C  
ATOM   3499  HZ  PHE   221      88.343  75.833  51.871  1.00  0.00           H  
ATOM   3500  CE2 PHE   221      86.323  75.402  51.368  1.00  0.00           C  
ATOM   3501  HE2 PHE   221      86.021  76.288  51.908  1.00  0.00           H  
ATOM   3502  CD2 PHE   221      85.429  74.566  50.703  1.00  0.00           C  
ATOM   3503  HD2 PHE   221      84.359  74.699  50.772  1.00  0.00           H  
ATOM   3504  C   PHE   221      85.438  73.286  46.770  1.00  0.00           C  
ATOM   3505  O   PHE   221      86.082  72.331  46.300  1.00  0.00           O  
ATOM   3506  N   LEU   222      85.733  74.591  46.472  1.00  0.00           N  
ATOM   3507  H   LEU   222      85.358  75.414  46.922  1.00  0.00           H  
ATOM   3508  CA  LEU   222      86.851  74.952  45.628  1.00  0.00           C  
ATOM   3509  HA  LEU   222      87.076  74.048  45.063  1.00  0.00           H  
ATOM   3510  CB  LEU   222      86.405  76.126  44.668  1.00  0.00           C  
ATOM   3511  HB2 LEU   222      85.463  76.009  44.132  1.00  0.00           H  
ATOM   3512  HB3 LEU   222      86.236  76.969  45.337  1.00  0.00           H  
ATOM   3513  CG  LEU   222      87.518  76.429  43.562  1.00  0.00           C  
ATOM   3514  HG  LEU   222      88.477  76.642  44.035  1.00  0.00           H  
ATOM   3515  CD1 LEU   222      87.691  75.275  42.547  1.00  0.00           C  
ATOM   3516 HD11 LEU   222      86.740  75.071  42.056  1.00  0.00           H  
ATOM   3517 HD12 LEU   222      88.344  75.479  41.698  1.00  0.00           H  
ATOM   3518 HD13 LEU   222      87.992  74.336  43.010  1.00  0.00           H  
ATOM   3519  CD2 LEU   222      87.107  77.705  42.764  1.00  0.00           C  
ATOM   3520 HD21 LEU   222      87.094  78.573  43.422  1.00  0.00           H  
ATOM   3521 HD22 LEU   222      87.919  77.913  42.068  1.00  0.00           H  
ATOM   3522 HD23 LEU   222      86.170  77.666  42.208  1.00  0.00           H  
ATOM   3523  C   LEU   222      88.073  75.418  46.536  1.00  0.00           C  
ATOM   3524  O   LEU   222      89.208  75.031  46.209  1.00  0.00           O  
ATOM   3525  N   ASP   223      87.731  76.236  47.499  1.00  0.00           N  
ATOM   3526  H   ASP   223      86.760  76.414  47.709  1.00  0.00           H  
ATOM   3527  CA  ASP   223      88.622  77.092  48.344  1.00  0.00           C  
ATOM   3528  HA  ASP   223      89.221  76.420  48.958  1.00  0.00           H  
ATOM   3529  CB  ASP   223      89.562  77.962  47.475  1.00  0.00           C  
ATOM   3530  HB2 ASP   223      89.767  77.595  46.469  1.00  0.00           H  
ATOM   3531  HB3 ASP   223      89.055  78.909  47.291  1.00  0.00           H  
ATOM   3532  CG  ASP   223      90.896  78.205  48.135  1.00  0.00           C  
ATOM   3533  OD1 ASP   223      91.129  78.014  49.369  1.00  0.00           O  
ATOM   3534  OD2 ASP   223      91.687  78.718  47.310  1.00  0.00           O  
ATOM   3535  C   ASP   223      87.858  77.979  49.317  1.00  0.00           C  
ATOM   3536  O   ASP   223      86.599  77.879  49.328  1.00  0.00           O  
ATOM   3537  N   LYS   224      88.537  78.853  50.001  1.00  0.00           N  
ATOM   3538  H   LYS   224      89.544  78.832  49.916  1.00  0.00           H  
ATOM   3539  CA  LYS   224      87.905  80.023  50.706  1.00  0.00           C  
ATOM   3540  HA  LYS   224      86.845  80.091  50.460  1.00  0.00           H  
ATOM   3541  CB  LYS   224      87.915  79.908  52.241  1.00  0.00           C  
ATOM   3542  HB2 LYS   224      88.876  80.266  52.610  1.00  0.00           H  
ATOM   3543  HB3 LYS   224      87.075  80.504  52.597  1.00  0.00           H  
ATOM   3544  CG  LYS   224      87.815  78.390  52.787  1.00  0.00           C  
ATOM   3545  HG2 LYS   224      87.145  77.801  52.160  1.00  0.00           H  
ATOM   3546  HG3 LYS   224      88.863  78.098  52.715  1.00  0.00           H  
ATOM   3547  CD  LYS   224      87.191  78.325  54.155  1.00  0.00           C  
ATOM   3548  HD2 LYS   224      87.984  78.637  54.836  1.00  0.00           H  
ATOM   3549  HD3 LYS   224      86.321  78.982  54.179  1.00  0.00           H  
ATOM   3550  CE  LYS   224      86.836  76.892  54.422  1.00  0.00           C  
ATOM   3551  HE2 LYS   224      85.909  76.902  53.850  1.00  0.00           H  
ATOM   3552  HE3 LYS   224      87.542  76.216  53.939  1.00  0.00           H  
ATOM   3553  NZ  LYS   224      86.601  76.652  55.902  1.00  0.00           N  
ATOM   3554  HZ1 LYS   224      85.790  76.058  55.998  1.00  0.00           H  
ATOM   3555  HZ2 LYS   224      87.451  76.300  56.317  1.00  0.00           H  
ATOM   3556  HZ3 LYS   224      86.418  77.532  56.363  1.00  0.00           H  
ATOM   3557  C   LYS   224      88.258  81.388  50.125  1.00  0.00           C  
ATOM   3558  O   LYS   224      89.254  81.464  49.388  1.00  0.00           O  
ATOM   3559  N   LEU   225      87.622  82.460  50.580  1.00  0.00           N  
ATOM   3560  H   LEU   225      86.752  82.311  51.071  1.00  0.00           H  
ATOM   3561  CA  LEU   225      87.957  83.903  50.268  1.00  0.00           C  
ATOM   3562  HA  LEU   225      88.276  83.925  49.227  1.00  0.00           H  
ATOM   3563  CB  LEU   225      86.792  84.836  50.516  1.00  0.00           C  
ATOM   3564  HB2 LEU   225      86.332  84.586  51.473  1.00  0.00           H  
ATOM   3565  HB3 LEU   225      87.291  85.789  50.693  1.00  0.00           H  
ATOM   3566  CG  LEU   225      85.787  85.200  49.472  1.00  0.00           C  
ATOM   3567  HG  LEU   225      85.216  84.328  49.151  1.00  0.00           H  
ATOM   3568  CD1 LEU   225      84.892  86.335  49.997  1.00  0.00           C  
ATOM   3569 HD11 LEU   225      85.400  87.285  50.159  1.00  0.00           H  
ATOM   3570 HD12 LEU   225      84.132  86.633  49.274  1.00  0.00           H  
ATOM   3571 HD13 LEU   225      84.460  86.022  50.947  1.00  0.00           H  
ATOM   3572  CD2 LEU   225      86.352  85.819  48.191  1.00  0.00           C  
ATOM   3573 HD21 LEU   225      87.047  85.152  47.682  1.00  0.00           H  
ATOM   3574 HD22 LEU   225      85.535  85.949  47.481  1.00  0.00           H  
ATOM   3575 HD23 LEU   225      86.800  86.793  48.387  1.00  0.00           H  
ATOM   3576  C   LEU   225      89.124  84.337  51.122  1.00  0.00           C  
ATOM   3577  O   LEU   225      88.975  84.130  52.306  1.00  0.00           O  
ATOM   3578  N   PRO   226      90.077  85.176  50.619  1.00  0.00           N  
ATOM   3579  CD  PRO   226      90.155  85.553  49.190  1.00  0.00           C  
ATOM   3580  HD2 PRO   226      89.312  86.176  48.891  1.00  0.00           H  
ATOM   3581  HD3 PRO   226      90.238  84.746  48.461  1.00  0.00           H  
ATOM   3582  CG  PRO   226      91.395  86.447  49.036  1.00  0.00           C  
ATOM   3583  HG2 PRO   226      91.311  87.249  48.301  1.00  0.00           H  
ATOM   3584  HG3 PRO   226      92.206  85.773  48.763  1.00  0.00           H  
ATOM   3585  CB  PRO   226      91.636  86.917  50.469  1.00  0.00           C  
ATOM   3586  HB2 PRO   226      90.971  87.760  50.656  1.00  0.00           H  
ATOM   3587  HB3 PRO   226      92.681  87.158  50.664  1.00  0.00           H  
ATOM   3588  CA  PRO   226      91.158  85.830  51.359  1.00  0.00           C  
ATOM   3589  HA  PRO   226      91.943  85.139  51.667  1.00  0.00           H  
ATOM   3590  C   PRO   226      90.558  86.354  52.679  1.00  0.00           C  
ATOM   3591  O   PRO   226      89.499  86.991  52.684  1.00  0.00           O  
ATOM   3592  N   GLN   227      91.309  86.170  53.782  1.00  0.00           N  
ATOM   3593  H   GLN   227      92.121  85.591  53.620  1.00  0.00           H  
ATOM   3594  CA  GLN   227      90.892  86.435  55.125  1.00  0.00           C  
ATOM   3595  HA  GLN   227      89.934  85.929  55.245  1.00  0.00           H  
ATOM   3596  CB  GLN   227      91.898  85.930  56.203  1.00  0.00           C  
ATOM   3597  HB2 GLN   227      92.825  86.498  56.130  1.00  0.00           H  
ATOM   3598  HB3 GLN   227      91.344  86.222  57.095  1.00  0.00           H  
ATOM   3599  CG  GLN   227      92.037  84.378  56.219  1.00  0.00           C  
ATOM   3600  HG2 GLN   227      91.057  83.903  56.225  1.00  0.00           H  
ATOM   3601  HG3 GLN   227      92.654  84.107  55.362  1.00  0.00           H  
ATOM   3602  CD  GLN   227      92.880  83.918  57.426  1.00  0.00           C  
ATOM   3603  OE1 GLN   227      93.310  84.638  58.295  1.00  0.00           O  
ATOM   3604  NE2 GLN   227      93.199  82.669  57.467  1.00  0.00           N  
ATOM   3605 HE21 GLN   227      93.691  82.379  58.299  1.00  0.00           H  
ATOM   3606 HE22 GLN   227      92.981  81.988  56.753  1.00  0.00           H  
ATOM   3607  C   GLN   227      90.575  87.907  55.356  1.00  0.00           C  
ATOM   3608  O   GLN   227      91.463  88.682  55.627  1.00  0.00           O  
ATOM   3609  N   GLN   228      89.300  88.215  55.547  1.00  0.00           N  
ATOM   3610  H   GLN   228      88.573  87.518  55.615  1.00  0.00           H  
ATOM   3611  CA  GLN   228      88.935  89.537  56.223  1.00  0.00           C  
ATOM   3612  HA  GLN   228      89.610  90.346  55.944  1.00  0.00           H  
ATOM   3613  CB  GLN   228      87.625  89.996  55.713  1.00  0.00           C  
ATOM   3614  HB2 GLN   228      87.737  90.108  54.635  1.00  0.00           H  
ATOM   3615  HB3 GLN   228      86.921  89.229  56.036  1.00  0.00           H  
ATOM   3616  CG  GLN   228      87.187  91.434  56.174  1.00  0.00           C  
ATOM   3617  HG2 GLN   228      87.208  91.395  57.263  1.00  0.00           H  
ATOM   3618  HG3 GLN   228      87.856  92.237  55.866  1.00  0.00           H  
ATOM   3619  CD  GLN   228      85.752  91.799  55.687  1.00  0.00           C  
ATOM   3620  OE1 GLN   228      85.168  91.111  54.835  1.00  0.00           O  
ATOM   3621  NE2 GLN   228      85.191  92.934  56.082  1.00  0.00           N  
ATOM   3622 HE21 GLN   228      84.223  93.093  55.842  1.00  0.00           H  
ATOM   3623 HE22 GLN   228      85.586  93.519  56.804  1.00  0.00           H  
ATOM   3624  C   GLN   228      89.071  89.381  57.768  1.00  0.00           C  
ATOM   3625  O   GLN   228      89.243  88.307  58.304  1.00  0.00           O  
ATOM   3626  N   THR   229      89.297  90.493  58.567  1.00  0.00           N  
ATOM   3627  H   THR   229      89.253  91.450  58.247  1.00  0.00           H  
ATOM   3628  CA  THR   229      89.551  90.472  60.050  1.00  0.00           C  
ATOM   3629  HA  THR   229      89.468  89.445  60.405  1.00  0.00           H  
ATOM   3630  CB  THR   229      90.944  91.150  60.147  1.00  0.00           C  
ATOM   3631  HB  THR   229      91.248  91.020  61.186  1.00  0.00           H  
ATOM   3632  CG2 THR   229      91.989  90.598  59.145  1.00  0.00           C  
ATOM   3633 HG21 THR   229      91.974  90.876  58.091  1.00  0.00           H  
ATOM   3634 HG22 THR   229      92.949  90.847  59.598  1.00  0.00           H  
ATOM   3635 HG23 THR   229      91.989  89.514  59.260  1.00  0.00           H  
ATOM   3636  OG1 THR   229      90.848  92.533  59.881  1.00  0.00           O  
ATOM   3637  HG1 THR   229      91.158  93.022  60.646  1.00  0.00           H  
ATOM   3638  C   THR   229      88.497  91.080  60.935  1.00  0.00           C  
ATOM   3639  O   THR   229      87.351  91.253  60.441  1.00  0.00           O  
ATOM   3640  N   GLY   230      88.664  91.274  62.216  1.00  0.00           N  
ATOM   3641  H   GLY   230      89.557  90.991  62.593  1.00  0.00           H  
ATOM   3642  CA  GLY   230      87.707  91.735  63.298  1.00  0.00           C  
ATOM   3643  HA2 GLY   230      87.299  92.734  63.147  1.00  0.00           H  
ATOM   3644  HA3 GLY   230      86.836  91.103  63.127  1.00  0.00           H  
ATOM   3645  C   GLY   230      88.134  91.457  64.751  1.00  0.00           C  
ATOM   3646  O   GLY   230      88.351  90.296  65.198  1.00  0.00           O  
ATOM   3647  N   ASP   231      88.118  92.550  65.568  1.00  0.00           N  
ATOM   3648  H   ASP   231      87.848  93.452  65.205  1.00  0.00           H  
ATOM   3649  CA  ASP   231      88.324  92.559  67.023  1.00  0.00           C  
ATOM   3650  HA  ASP   231      88.496  91.522  67.310  1.00  0.00           H  
ATOM   3651  CB  ASP   231      89.474  93.429  67.424  1.00  0.00           C  
ATOM   3652  HB2 ASP   231      89.362  94.442  67.034  1.00  0.00           H  
ATOM   3653  HB3 ASP   231      89.429  93.642  68.492  1.00  0.00           H  
ATOM   3654  CG  ASP   231      90.859  92.839  67.071  1.00  0.00           C  
ATOM   3655  OD1 ASP   231      91.039  91.616  66.831  1.00  0.00           O  
ATOM   3656  OD2 ASP   231      91.844  93.607  66.995  1.00  0.00           O  
ATOM   3657  C   ASP   231      86.963  92.831  67.750  1.00  0.00           C  
ATOM   3658  O   ASP   231      86.951  93.503  68.795  1.00  0.00           O  
ATOM   3659  N   HIE   232      85.869  92.699  66.996  1.00  0.00           N  
ATOM   3660  H   HIE   232      85.946  92.203  66.119  1.00  0.00           H  
ATOM   3661  CA  HIE   232      84.477  93.069  67.329  1.00  0.00           C  
ATOM   3662  HA  HIE   232      84.463  94.154  67.432  1.00  0.00           H  
ATOM   3663  CB  HIE   232      83.530  92.737  66.123  1.00  0.00           C  
ATOM   3664  HB2 HIE   232      83.295  91.673  66.140  1.00  0.00           H  
ATOM   3665  HB3 HIE   232      82.530  93.168  66.178  1.00  0.00           H  
ATOM   3666  CG  HIE   232      84.136  93.231  64.832  1.00  0.00           C  
ATOM   3667  ND1 HIE   232      84.177  94.534  64.369  1.00  0.00           N  
ATOM   3668  CE1 HIE   232      84.637  94.502  63.110  1.00  0.00           C  
ATOM   3669  HE1 HIE   232      84.754  95.376  62.486  1.00  0.00           H  
ATOM   3670  NE2 HIE   232      84.908  93.224  62.746  1.00  0.00           N  
ATOM   3671  HE2 HIE   232      84.999  92.939  61.782  1.00  0.00           H  
ATOM   3672  CD2 HIE   232      84.610  92.442  63.816  1.00  0.00           C  
ATOM   3673  HD2 HIE   232      84.596  91.365  63.902  1.00  0.00           H  
ATOM   3674  C   HIE   232      83.972  92.569  68.689  1.00  0.00           C  
ATOM   3675  O   HIE   232      84.225  91.460  69.084  1.00  0.00           O  
ATOM   3676  N   ALA   233      83.147  93.473  69.318  1.00  0.00           N  
ATOM   3677  H   ALA   233      82.982  94.357  68.859  1.00  0.00           H  
ATOM   3678  CA  ALA   233      82.271  93.124  70.456  1.00  0.00           C  
ATOM   3679  HA  ALA   233      81.849  94.047  70.853  1.00  0.00           H  
ATOM   3680  CB  ALA   233      81.087  92.273  70.013  1.00  0.00           C  
ATOM   3681  HB1 ALA   233      81.554  91.381  69.595  1.00  0.00           H  
ATOM   3682  HB2 ALA   233      80.459  91.992  70.858  1.00  0.00           H  
ATOM   3683  HB3 ALA   233      80.504  92.858  69.302  1.00  0.00           H  
ATOM   3684  C   ALA   233      83.101  92.464  71.614  1.00  0.00           C  
ATOM   3685  O   ALA   233      82.471  91.688  72.382  1.00  0.00           O  
ATOM   3686  N   GLY   234      84.369  92.870  71.815  1.00  0.00           N  
ATOM   3687  H   GLY   234      84.708  93.658  71.281  1.00  0.00           H  
ATOM   3688  CA  GLY   234      85.302  92.283  72.758  1.00  0.00           C  
ATOM   3689  HA2 GLY   234      86.086  93.023  72.920  1.00  0.00           H  
ATOM   3690  HA3 GLY   234      84.876  92.281  73.761  1.00  0.00           H  
ATOM   3691  C   GLY   234      86.041  91.005  72.424  1.00  0.00           C  
ATOM   3692  O   GLY   234      86.880  90.615  73.216  1.00  0.00           O  
ATOM   3693  N   ILE   235      85.714  90.417  71.239  1.00  0.00           N  
ATOM   3694  H   ILE   235      85.026  90.878  70.660  1.00  0.00           H  
ATOM   3695  CA  ILE   235      86.332  89.210  70.805  1.00  0.00           C  
ATOM   3696  HA  ILE   235      86.736  88.729  71.695  1.00  0.00           H  
ATOM   3697  CB  ILE   235      85.238  88.271  70.355  1.00  0.00           C  
ATOM   3698  HB  ILE   235      84.659  88.750  69.565  1.00  0.00           H  
ATOM   3699  CG2 ILE   235      85.952  87.097  69.725  1.00  0.00           C  
ATOM   3700 HG21 ILE   235      86.563  86.561  70.451  1.00  0.00           H  
ATOM   3701 HG22 ILE   235      85.185  86.376  69.442  1.00  0.00           H  
ATOM   3702 HG23 ILE   235      86.384  87.327  68.751  1.00  0.00           H  
ATOM   3703  CG1 ILE   235      84.255  87.781  71.462  1.00  0.00           C  
ATOM   3704 HG12 ILE   235      84.400  86.717  71.651  1.00  0.00           H  
ATOM   3705 HG13 ILE   235      84.373  88.044  72.513  1.00  0.00           H  
ATOM   3706  CD1 ILE   235      82.819  88.006  71.089  1.00  0.00           C  
ATOM   3707 HD11 ILE   235      82.515  87.689  70.091  1.00  0.00           H  
ATOM   3708 HD12 ILE   235      82.217  87.440  71.800  1.00  0.00           H  
ATOM   3709 HD13 ILE   235      82.583  89.055  71.264  1.00  0.00           H  
ATOM   3710  C   ILE   235      87.345  89.545  69.715  1.00  0.00           C  
ATOM   3711  O   ILE   235      87.009  89.883  68.566  1.00  0.00           O  
ATOM   3712  N   LYS   236      88.618  89.576  70.182  1.00  0.00           N  
ATOM   3713  H   LYS   236      88.794  89.397  71.160  1.00  0.00           H  
ATOM   3714  CA  LYS   236      89.842  89.711  69.416  1.00  0.00           C  
ATOM   3715  HA  LYS   236      89.743  90.501  68.672  1.00  0.00           H  
ATOM   3716  CB  LYS   236      91.065  90.050  70.322  1.00  0.00           C  
ATOM   3717  HB2 LYS   236      91.113  89.323  71.132  1.00  0.00           H  
ATOM   3718  HB3 LYS   236      91.916  89.977  69.644  1.00  0.00           H  
ATOM   3719  CG  LYS   236      90.938  91.411  70.929  1.00  0.00           C  
ATOM   3720  HG2 LYS   236      90.496  92.113  70.222  1.00  0.00           H  
ATOM   3721  HG3 LYS   236      90.200  91.554  71.718  1.00  0.00           H  
ATOM   3722  CD  LYS   236      92.251  92.032  71.482  1.00  0.00           C  
ATOM   3723  HD2 LYS   236      92.748  91.239  72.042  1.00  0.00           H  
ATOM   3724  HD3 LYS   236      92.834  92.308  70.604  1.00  0.00           H  
ATOM   3725  CE  LYS   236      92.097  93.083  72.427  1.00  0.00           C  
ATOM   3726  HE2 LYS   236      91.311  93.772  72.117  1.00  0.00           H  
ATOM   3727  HE3 LYS   236      91.715  92.769  73.398  1.00  0.00           H  
ATOM   3728  NZ  LYS   236      93.300  93.864  72.611  1.00  0.00           N  
ATOM   3729  HZ1 LYS   236      93.527  94.277  71.718  1.00  0.00           H  
ATOM   3730  HZ2 LYS   236      93.156  94.508  73.376  1.00  0.00           H  
ATOM   3731  HZ3 LYS   236      94.110  93.303  72.832  1.00  0.00           H  
ATOM   3732  C   LYS   236      90.137  88.493  68.570  1.00  0.00           C  
ATOM   3733  O   LYS   236      89.785  87.356  68.804  1.00  0.00           O  
ATOM   3734  N   ASP   237      90.859  88.720  67.410  1.00  0.00           N  
ATOM   3735  H   ASP   237      90.996  89.699  67.206  1.00  0.00           H  
ATOM   3736  CA  ASP   237      91.363  87.720  66.482  1.00  0.00           C  
ATOM   3737  HA  ASP   237      91.783  88.269  65.639  1.00  0.00           H  
ATOM   3738  CB  ASP   237      92.551  86.979  67.103  1.00  0.00           C  
ATOM   3739  HB2 ASP   237      92.181  86.512  68.016  1.00  0.00           H  
ATOM   3740  HB3 ASP   237      92.911  86.130  66.522  1.00  0.00           H  
ATOM   3741  CG  ASP   237      93.748  87.937  67.388  1.00  0.00           C  
ATOM   3742  OD1 ASP   237      94.220  88.759  66.538  1.00  0.00           O  
ATOM   3743  OD2 ASP   237      94.203  87.930  68.516  1.00  0.00           O  
ATOM   3744  C   ASP   237      90.277  86.772  65.934  1.00  0.00           C  
ATOM   3745  O   ASP   237      90.410  85.579  66.161  1.00  0.00           O  
ATOM   3746  N   ARG   238      89.287  87.386  65.202  1.00  0.00           N  
ATOM   3747  H   ARG   238      89.350  88.394  65.183  1.00  0.00           H  
ATOM   3748  CA  ARG   238      88.307  86.671  64.439  1.00  0.00           C  
ATOM   3749  HA  ARG   238      88.526  85.606  64.518  1.00  0.00           H  
ATOM   3750  CB  ARG   238      86.901  86.936  65.003  1.00  0.00           C  
ATOM   3751  HB2 ARG   238      86.896  86.613  66.044  1.00  0.00           H  
ATOM   3752  HB3 ARG   238      86.721  88.010  64.954  1.00  0.00           H  
ATOM   3753  CG  ARG   238      85.816  86.209  64.198  1.00  0.00           C  
ATOM   3754  HG2 ARG   238      85.880  86.415  63.129  1.00  0.00           H  
ATOM   3755  HG3 ARG   238      85.854  85.124  64.294  1.00  0.00           H  
ATOM   3756  CD  ARG   238      84.377  86.534  64.676  1.00  0.00           C  
ATOM   3757  HD2 ARG   238      84.323  86.011  65.631  1.00  0.00           H  
ATOM   3758  HD3 ARG   238      84.120  87.584  64.810  1.00  0.00           H  
ATOM   3759  NE  ARG   238      83.506  85.720  63.795  1.00  0.00           N  
ATOM   3760  HE  ARG   238      83.942  85.174  63.065  1.00  0.00           H  
ATOM   3761  CZ  ARG   238      82.225  85.815  63.789  1.00  0.00           C  
ATOM   3762  NH1 ARG   238      81.457  86.225  64.744  1.00  0.00           N  
ATOM   3763 HH11 ARG   238      81.790  86.749  65.541  1.00  0.00           H  
ATOM   3764 HH12 ARG   238      80.503  85.894  64.756  1.00  0.00           H  
ATOM   3765  NH2 ARG   238      81.560  85.385  62.751  1.00  0.00           N  
ATOM   3766 HH21 ARG   238      82.073  84.981  61.980  1.00  0.00           H  
ATOM   3767 HH22 ARG   238      80.606  85.716  62.724  1.00  0.00           H  
ATOM   3768  C   ARG   238      88.418  86.996  62.913  1.00  0.00           C  
ATOM   3769  O   ARG   238      88.528  88.143  62.551  1.00  0.00           O  
ATOM   3770  N   VAL   239      88.468  85.821  62.258  1.00  0.00           N  
ATOM   3771  H   VAL   239      88.248  84.964  62.745  1.00  0.00           H  
ATOM   3772  CA  VAL   239      88.747  85.607  60.814  1.00  0.00           C  
ATOM   3773  HA  VAL   239      89.277  86.390  60.272  1.00  0.00           H  
ATOM   3774  CB  VAL   239      89.583  84.386  60.657  1.00  0.00           C  
ATOM   3775  HB  VAL   239      89.089  83.508  61.072  1.00  0.00           H  
ATOM   3776  CG1 VAL   239      89.962  83.965  59.248  1.00  0.00           C  
ATOM   3777 HG11 VAL   239      90.536  84.760  58.771  1.00  0.00           H  
ATOM   3778 HG12 VAL   239      90.567  83.059  59.209  1.00  0.00           H  
ATOM   3779 HG13 VAL   239      89.024  83.698  58.760  1.00  0.00           H  
ATOM   3780  CG2 VAL   239      90.844  84.537  61.407  1.00  0.00           C  
ATOM   3781 HG21 VAL   239      90.747  84.530  62.492  1.00  0.00           H  
ATOM   3782 HG22 VAL   239      91.432  83.646  61.187  1.00  0.00           H  
ATOM   3783 HG23 VAL   239      91.290  85.481  61.096  1.00  0.00           H  
ATOM   3784  C   VAL   239      87.387  85.380  60.146  1.00  0.00           C  
ATOM   3785  O   VAL   239      86.599  84.550  60.620  1.00  0.00           O  
ATOM   3786  N   TYR   240      87.094  86.144  59.122  1.00  0.00           N  
ATOM   3787  H   TYR   240      87.720  86.907  58.907  1.00  0.00           H  
ATOM   3788  CA  TYR   240      86.063  85.880  58.117  1.00  0.00           C  
ATOM   3789  HA  TYR   240      85.317  85.160  58.454  1.00  0.00           H  
ATOM   3790  CB  TYR   240      85.251  87.161  57.915  1.00  0.00           C  
ATOM   3791  HB2 TYR   240      86.001  87.923  57.702  1.00  0.00           H  
ATOM   3792  HB3 TYR   240      84.595  87.043  57.053  1.00  0.00           H  
ATOM   3793  CG  TYR   240      84.564  87.700  59.133  1.00  0.00           C  
ATOM   3794  CD1 TYR   240      83.207  87.306  59.415  1.00  0.00           C  
ATOM   3795  HD1 TYR   240      82.656  86.688  58.722  1.00  0.00           H  
ATOM   3796  CE1 TYR   240      82.590  87.618  60.608  1.00  0.00           C  
ATOM   3797  HE1 TYR   240      81.571  87.345  60.836  1.00  0.00           H  
ATOM   3798  CZ  TYR   240      83.307  88.384  61.531  1.00  0.00           C  
ATOM   3799  OH  TYR   240      82.692  88.882  62.663  1.00  0.00           O  
ATOM   3800  HH  TYR   240      81.790  88.688  62.929  1.00  0.00           H  
ATOM   3801  CE2 TYR   240      84.648  88.744  61.260  1.00  0.00           C  
ATOM   3802  HE2 TYR   240      85.095  89.423  61.971  1.00  0.00           H  
ATOM   3803  CD2 TYR   240      85.318  88.454  60.077  1.00  0.00           C  
ATOM   3804  HD2 TYR   240      86.308  88.844  59.892  1.00  0.00           H  
ATOM   3805  C   TYR   240      86.665  85.306  56.772  1.00  0.00           C  
ATOM   3806  O   TYR   240      86.983  86.087  55.869  1.00  0.00           O  
ATOM   3807  N   SER   241      86.863  83.982  56.772  1.00  0.00           N  
ATOM   3808  H   SER   241      86.552  83.481  57.592  1.00  0.00           H  
ATOM   3809  CA  SER   241      87.372  83.207  55.588  1.00  0.00           C  
ATOM   3810  HA  SER   241      87.929  83.890  54.948  1.00  0.00           H  
ATOM   3811  CB  SER   241      88.339  82.110  56.005  1.00  0.00           C  
ATOM   3812  HB2 SER   241      88.502  81.460  55.146  1.00  0.00           H  
ATOM   3813  HB3 SER   241      89.308  82.550  56.238  1.00  0.00           H  
ATOM   3814  OG  SER   241      87.922  81.307  57.134  1.00  0.00           O  
ATOM   3815  HG  SER   241      87.277  80.646  56.872  1.00  0.00           H  
ATOM   3816  C   SER   241      86.197  82.538  54.869  1.00  0.00           C  
ATOM   3817  O   SER   241      86.121  81.280  54.835  1.00  0.00           O  
ATOM   3818  N   ASN   242      85.301  83.349  54.180  1.00  0.00           N  
ATOM   3819  H   ASN   242      85.527  84.323  54.037  1.00  0.00           H  
ATOM   3820  CA  ASN   242      84.118  82.830  53.563  1.00  0.00           C  
ATOM   3821  HA  ASN   242      83.544  82.327  54.341  1.00  0.00           H  
ATOM   3822  CB  ASN   242      83.212  83.996  53.037  1.00  0.00           C  
ATOM   3823  HB2 ASN   242      83.565  84.212  52.029  1.00  0.00           H  
ATOM   3824  HB3 ASN   242      82.198  83.637  52.863  1.00  0.00           H  
ATOM   3825  CG  ASN   242      83.130  85.184  53.905  1.00  0.00           C  
ATOM   3826  OD1 ASN   242      84.084  85.989  53.998  1.00  0.00           O  
ATOM   3827  ND2 ASN   242      82.124  85.328  54.737  1.00  0.00           N  
ATOM   3828 HD21 ASN   242      82.108  86.214  55.221  1.00  0.00           H  
ATOM   3829 HD22 ASN   242      81.441  84.585  54.758  1.00  0.00           H  
ATOM   3830  C   ASN   242      84.379  81.779  52.504  1.00  0.00           C  
ATOM   3831  O   ASN   242      84.877  82.128  51.439  1.00  0.00           O  
ATOM   3832  N   SER   243      84.053  80.491  52.666  1.00  0.00           N  
ATOM   3833  H   SER   243      83.693  80.281  53.586  1.00  0.00           H  
ATOM   3834  CA  SER   243      84.123  79.401  51.681  1.00  0.00           C  
ATOM   3835  HA  SER   243      85.174  79.197  51.472  1.00  0.00           H  
ATOM   3836  CB  SER   243      83.376  78.222  52.275  1.00  0.00           C  
ATOM   3837  HB2 SER   243      82.361  78.570  52.464  1.00  0.00           H  
ATOM   3838  HB3 SER   243      83.278  77.331  51.655  1.00  0.00           H  
ATOM   3839  OG  SER   243      83.977  77.728  53.434  1.00  0.00           O  
ATOM   3840  HG  SER   243      83.527  76.895  53.588  1.00  0.00           H  
ATOM   3841  C   SER   243      83.458  79.696  50.319  1.00  0.00           C  
ATOM   3842  O   SER   243      82.362  80.270  50.229  1.00  0.00           O  
ATOM   3843  N   ILE   244      84.101  79.182  49.273  1.00  0.00           N  
ATOM   3844  H   ILE   244      84.970  78.684  49.405  1.00  0.00           H  
ATOM   3845  CA  ILE   244      83.868  79.372  47.792  1.00  0.00           C  
ATOM   3846  HA  ILE   244      83.061  80.102  47.721  1.00  0.00           H  
ATOM   3847  CB  ILE   244      85.131  80.024  47.123  1.00  0.00           C  
ATOM   3848  HB  ILE   244      85.968  79.341  47.262  1.00  0.00           H  
ATOM   3849  CG2 ILE   244      84.871  80.228  45.656  1.00  0.00           C  
ATOM   3850 HG21 ILE   244      84.069  80.940  45.463  1.00  0.00           H  
ATOM   3851 HG22 ILE   244      85.667  80.644  45.038  1.00  0.00           H  
ATOM   3852 HG23 ILE   244      84.503  79.330  45.160  1.00  0.00           H  
ATOM   3853  CG1 ILE   244      85.481  81.380  47.792  1.00  0.00           C  
ATOM   3854 HG12 ILE   244      84.606  82.025  47.872  1.00  0.00           H  
ATOM   3855 HG13 ILE   244      85.809  81.168  48.810  1.00  0.00           H  
ATOM   3856  CD1 ILE   244      86.611  82.151  47.184  1.00  0.00           C  
ATOM   3857 HD11 ILE   244      87.437  81.472  46.973  1.00  0.00           H  
ATOM   3858 HD12 ILE   244      86.414  82.679  46.251  1.00  0.00           H  
ATOM   3859 HD13 ILE   244      86.895  82.991  47.819  1.00  0.00           H  
ATOM   3860  C   ILE   244      83.472  77.920  47.214  1.00  0.00           C  
ATOM   3861  O   ILE   244      84.172  76.959  47.592  1.00  0.00           O  
ATOM   3862  N   TYR   245      82.346  77.771  46.536  1.00  0.00           N  
ATOM   3863  H   TYR   245      81.732  78.572  46.574  1.00  0.00           H  
ATOM   3864  CA  TYR   245      81.834  76.484  46.087  1.00  0.00           C  
ATOM   3865  HA  TYR   245      82.368  75.618  46.478  1.00  0.00           H  
ATOM   3866  CB  TYR   245      80.332  76.309  46.506  1.00  0.00           C  
ATOM   3867  HB2 TYR   245      79.840  77.261  46.305  1.00  0.00           H  
ATOM   3868  HB3 TYR   245      79.797  75.649  45.824  1.00  0.00           H  
ATOM   3869  CG  TYR   245      80.281  75.959  47.980  1.00  0.00           C  
ATOM   3870  CD1 TYR   245      80.322  74.598  48.308  1.00  0.00           C  
ATOM   3871  HD1 TYR   245      80.353  73.853  47.527  1.00  0.00           H  
ATOM   3872  CE1 TYR   245      80.388  74.195  49.615  1.00  0.00           C  
ATOM   3873  HE1 TYR   245      80.455  73.167  49.940  1.00  0.00           H  
ATOM   3874  CZ  TYR   245      80.284  75.125  50.663  1.00  0.00           C  
ATOM   3875  OH  TYR   245      80.266  74.751  51.960  1.00  0.00           O  
ATOM   3876  HH  TYR   245      80.411  73.803  52.014  1.00  0.00           H  
ATOM   3877  CE2 TYR   245      80.093  76.476  50.355  1.00  0.00           C  
ATOM   3878  HE2 TYR   245      80.112  77.184  51.170  1.00  0.00           H  
ATOM   3879  CD2 TYR   245      80.166  76.891  49.005  1.00  0.00           C  
ATOM   3880  HD2 TYR   245      80.204  77.951  48.800  1.00  0.00           H  
ATOM   3881  C   TYR   245      81.806  76.447  44.556  1.00  0.00           C  
ATOM   3882  O   TYR   245      81.302  77.326  43.908  1.00  0.00           O  
ATOM   3883  N   GLU   246      82.248  75.347  43.961  1.00  0.00           N  
ATOM   3884  H   GLU   246      82.556  74.588  44.551  1.00  0.00           H  
ATOM   3885  CA  GLU   246      81.967  75.043  42.560  1.00  0.00           C  
ATOM   3886  HA  GLU   246      81.765  75.968  42.020  1.00  0.00           H  
ATOM   3887  CB  GLU   246      83.174  74.357  41.955  1.00  0.00           C  
ATOM   3888  HB2 GLU   246      83.029  74.021  40.928  1.00  0.00           H  
ATOM   3889  HB3 GLU   246      83.845  75.208  41.840  1.00  0.00           H  
ATOM   3890  CG  GLU   246      83.663  73.143  42.713  1.00  0.00           C  
ATOM   3891  HG2 GLU   246      84.069  73.439  43.680  1.00  0.00           H  
ATOM   3892  HG3 GLU   246      82.829  72.446  42.796  1.00  0.00           H  
ATOM   3893  CD  GLU   246      84.769  72.341  42.090  1.00  0.00           C  
ATOM   3894  OE1 GLU   246      85.432  71.613  42.845  1.00  0.00           O  
ATOM   3895  OE2 GLU   246      85.011  72.360  40.904  1.00  0.00           O  
ATOM   3896  C   GLU   246      80.768  74.101  42.499  1.00  0.00           C  
ATOM   3897  O   GLU   246      80.459  73.295  43.378  1.00  0.00           O  
ATOM   3898  N   LEU   247      80.111  74.186  41.385  1.00  0.00           N  
ATOM   3899  H   LEU   247      80.422  74.910  40.753  1.00  0.00           H  
ATOM   3900  CA  LEU   247      78.760  73.643  41.108  1.00  0.00           C  
ATOM   3901  HA  LEU   247      78.544  72.838  41.810  1.00  0.00           H  
ATOM   3902  CB  LEU   247      77.737  74.813  41.121  1.00  0.00           C  
ATOM   3903  HB2 LEU   247      78.115  75.598  40.466  1.00  0.00           H  
ATOM   3904  HB3 LEU   247      76.887  74.350  40.621  1.00  0.00           H  
ATOM   3905  CG  LEU   247      77.380  75.322  42.520  1.00  0.00           C  
ATOM   3906  HG  LEU   247      77.975  74.841  43.296  1.00  0.00           H  
ATOM   3907  CD1 LEU   247      77.696  76.786  42.749  1.00  0.00           C  
ATOM   3908 HD11 LEU   247      77.239  77.542  42.110  1.00  0.00           H  
ATOM   3909 HD12 LEU   247      77.333  77.052  43.742  1.00  0.00           H  
ATOM   3910 HD13 LEU   247      78.770  76.952  42.669  1.00  0.00           H  
ATOM   3911  CD2 LEU   247      75.906  75.213  42.803  1.00  0.00           C  
ATOM   3912 HD21 LEU   247      75.559  74.226  42.496  1.00  0.00           H  
ATOM   3913 HD22 LEU   247      75.740  75.335  43.873  1.00  0.00           H  
ATOM   3914 HD23 LEU   247      75.314  75.937  42.243  1.00  0.00           H  
ATOM   3915  C   LEU   247      78.853  73.034  39.691  1.00  0.00           C  
ATOM   3916  O   LEU   247      78.932  73.778  38.665  1.00  0.00           O  
ATOM   3917  N   LEU   248      78.810  71.750  39.672  1.00  0.00           N  
ATOM   3918  H   LEU   248      78.695  71.271  40.554  1.00  0.00           H  
ATOM   3919  CA  LEU   248      78.928  70.934  38.426  1.00  0.00           C  
ATOM   3920  HA  LEU   248      79.506  71.523  37.714  1.00  0.00           H  
ATOM   3921  CB  LEU   248      79.742  69.716  38.724  1.00  0.00           C  
ATOM   3922  HB2 LEU   248      79.238  69.146  39.504  1.00  0.00           H  
ATOM   3923  HB3 LEU   248      79.706  69.132  37.804  1.00  0.00           H  
ATOM   3924  CG  LEU   248      81.342  69.709  38.940  1.00  0.00           C  
ATOM   3925  HG  LEU   248      81.870  69.964  38.021  1.00  0.00           H  
ATOM   3926  CD1 LEU   248      81.758  70.718  40.018  1.00  0.00           C  
ATOM   3927 HD11 LEU   248      82.763  70.702  40.440  1.00  0.00           H  
ATOM   3928 HD12 LEU   248      81.657  71.693  39.542  1.00  0.00           H  
ATOM   3929 HD13 LEU   248      81.150  70.519  40.901  1.00  0.00           H  
ATOM   3930  CD2 LEU   248      81.865  68.440  39.533  1.00  0.00           C  
ATOM   3931 HD21 LEU   248      81.411  67.593  39.020  1.00  0.00           H  
ATOM   3932 HD22 LEU   248      82.943  68.365  39.392  1.00  0.00           H  
ATOM   3933 HD23 LEU   248      81.554  68.406  40.577  1.00  0.00           H  
ATOM   3934  C   LEU   248      77.608  70.709  37.708  1.00  0.00           C  
ATOM   3935  O   LEU   248      76.535  70.766  38.276  1.00  0.00           O  
ATOM   3936  N   GLU   249      77.652  70.580  36.393  1.00  0.00           N  
ATOM   3937  H   GLU   249      78.574  70.524  35.986  1.00  0.00           H  
ATOM   3938  CA  GLU   249      76.520  70.257  35.590  1.00  0.00           C  
ATOM   3939  HA  GLU   249      75.875  69.592  36.164  1.00  0.00           H  
ATOM   3940  CB  GLU   249      75.668  71.419  35.164  1.00  0.00           C  
ATOM   3941  HB2 GLU   249      75.233  71.879  36.051  1.00  0.00           H  
ATOM   3942  HB3 GLU   249      76.228  72.142  34.569  1.00  0.00           H  
ATOM   3943  CG  GLU   249      74.328  71.018  34.507  1.00  0.00           C  
ATOM   3944  HG2 GLU   249      74.567  70.481  33.589  1.00  0.00           H  
ATOM   3945  HG3 GLU   249      73.751  70.313  35.106  1.00  0.00           H  
ATOM   3946  CD  GLU   249      73.404  72.161  34.072  1.00  0.00           C  
ATOM   3947  OE1 GLU   249      72.160  72.080  34.354  1.00  0.00           O  
ATOM   3948  OE2 GLU   249      73.832  73.253  33.602  1.00  0.00           O  
ATOM   3949  C   GLU   249      76.955  69.387  34.326  1.00  0.00           C  
ATOM   3950  O   GLU   249      77.693  69.877  33.487  1.00  0.00           O  
ATOM   3951  N   ASN   250      76.542  68.120  34.415  1.00  0.00           N  
ATOM   3952  H   ASN   250      76.028  67.733  35.193  1.00  0.00           H  
ATOM   3953  CA  ASN   250      77.037  67.029  33.515  1.00  0.00           C  
ATOM   3954  HA  ASN   250      76.557  66.078  33.747  1.00  0.00           H  
ATOM   3955  CB  ASN   250      76.535  67.389  32.019  1.00  0.00           C  
ATOM   3956  HB2 ASN   250      77.163  68.135  31.534  1.00  0.00           H  
ATOM   3957  HB3 ASN   250      76.812  66.540  31.393  1.00  0.00           H  
ATOM   3958  CG  ASN   250      75.128  67.945  31.799  1.00  0.00           C  
ATOM   3959  OD1 ASN   250      74.906  68.728  30.911  1.00  0.00           O  
ATOM   3960  ND2 ASN   250      74.197  67.335  32.502  1.00  0.00           N  
ATOM   3961 HD21 ASN   250      73.213  67.494  32.337  1.00  0.00           H  
ATOM   3962 HD22 ASN   250      74.525  66.670  33.188  1.00  0.00           H  
ATOM   3963  C   ASN   250      78.526  66.777  33.800  1.00  0.00           C  
ATOM   3964  O   ASN   250      79.293  66.477  32.828  1.00  0.00           O  
ATOM   3965  N   GLY   251      78.986  66.848  35.068  1.00  0.00           N  
ATOM   3966  H   GLY   251      78.259  66.882  35.768  1.00  0.00           H  
ATOM   3967  CA  GLY   251      80.377  66.602  35.425  1.00  0.00           C  
ATOM   3968  HA2 GLY   251      80.341  66.350  36.485  1.00  0.00           H  
ATOM   3969  HA3 GLY   251      80.695  65.709  34.886  1.00  0.00           H  
ATOM   3970  C   GLY   251      81.395  67.737  35.210  1.00  0.00           C  
ATOM   3971  O   GLY   251      82.296  67.985  35.986  1.00  0.00           O  
ATOM   3972  N   GLN   252      81.123  68.628  34.279  1.00  0.00           N  
ATOM   3973  H   GLN   252      80.379  68.286  33.688  1.00  0.00           H  
ATOM   3974  CA  GLN   252      81.754  69.879  33.935  1.00  0.00           C  
ATOM   3975  HA  GLN   252      82.843  69.854  33.912  1.00  0.00           H  
ATOM   3976  CB  GLN   252      81.518  70.238  32.479  1.00  0.00           C  
ATOM   3977  HB2 GLN   252      80.445  70.395  32.359  1.00  0.00           H  
ATOM   3978  HB3 GLN   252      82.069  71.162  32.302  1.00  0.00           H  
ATOM   3979  CG  GLN   252      82.080  69.299  31.406  1.00  0.00           C  
ATOM   3980  HG2 GLN   252      81.363  68.483  31.322  1.00  0.00           H  
ATOM   3981  HG3 GLN   252      81.893  69.772  30.442  1.00  0.00           H  
ATOM   3982  CD  GLN   252      83.551  68.944  31.495  1.00  0.00           C  
ATOM   3983  OE1 GLN   252      83.984  67.814  31.389  1.00  0.00           O  
ATOM   3984  NE2 GLN   252      84.382  69.944  31.704  1.00  0.00           N  
ATOM   3985 HE21 GLN   252      85.379  69.800  31.786  1.00  0.00           H  
ATOM   3986 HE22 GLN   252      84.137  70.901  31.496  1.00  0.00           H  
ATOM   3987  C   GLN   252      81.381  70.978  34.933  1.00  0.00           C  
ATOM   3988  O   GLN   252      80.254  71.114  35.324  1.00  0.00           O  
ATOM   3989  N   ARG   253      82.312  71.723  35.437  1.00  0.00           N  
ATOM   3990  H   ARG   253      83.273  71.591  35.156  1.00  0.00           H  
ATOM   3991  CA  ARG   253      81.992  72.889  36.356  1.00  0.00           C  
ATOM   3992  HA  ARG   253      81.272  72.550  37.100  1.00  0.00           H  
ATOM   3993  CB  ARG   253      83.279  73.551  36.956  1.00  0.00           C  
ATOM   3994  HB2 ARG   253      83.920  72.735  37.291  1.00  0.00           H  
ATOM   3995  HB3 ARG   253      83.792  73.966  36.088  1.00  0.00           H  
ATOM   3996  CG  ARG   253      83.045  74.644  38.044  1.00  0.00           C  
ATOM   3997  HG2 ARG   253      82.319  75.354  37.646  1.00  0.00           H  
ATOM   3998  HG3 ARG   253      82.532  74.165  38.878  1.00  0.00           H  
ATOM   3999  CD  ARG   253      84.380  75.244  38.529  1.00  0.00           C  
ATOM   4000  HD2 ARG   253      84.888  75.708  37.684  1.00  0.00           H  
ATOM   4001  HD3 ARG   253      84.148  76.035  39.241  1.00  0.00           H  
ATOM   4002  NE  ARG   253      85.328  74.363  39.166  1.00  0.00           N  
ATOM   4003  HE  ARG   253      85.135  74.014  40.094  1.00  0.00           H  
ATOM   4004  CZ  ARG   253      86.523  73.941  38.735  1.00  0.00           C  
ATOM   4005  NH1 ARG   253      87.136  74.318  37.642  1.00  0.00           N  
ATOM   4006 HH11 ARG   253      86.638  74.978  37.062  1.00  0.00           H  
ATOM   4007 HH12 ARG   253      87.992  73.879  37.335  1.00  0.00           H  
ATOM   4008  NH2 ARG   253      87.225  73.077  39.355  1.00  0.00           N  
ATOM   4009 HH21 ARG   253      86.646  72.598  40.031  1.00  0.00           H  
ATOM   4010 HH22 ARG   253      88.037  72.600  38.990  1.00  0.00           H  
ATOM   4011  C   ARG   253      81.192  73.886  35.576  1.00  0.00           C  
ATOM   4012  O   ARG   253      81.537  74.156  34.424  1.00  0.00           O  
ATOM   4013  N   ALA   254      80.109  74.314  36.105  1.00  0.00           N  
ATOM   4014  H   ALA   254      79.906  73.920  37.012  1.00  0.00           H  
ATOM   4015  CA  ALA   254      78.995  75.181  35.593  1.00  0.00           C  
ATOM   4016  HA  ALA   254      79.323  75.471  34.595  1.00  0.00           H  
ATOM   4017  CB  ALA   254      77.905  74.187  35.475  1.00  0.00           C  
ATOM   4018  HB1 ALA   254      77.495  73.921  36.449  1.00  0.00           H  
ATOM   4019  HB2 ALA   254      77.034  74.705  35.072  1.00  0.00           H  
ATOM   4020  HB3 ALA   254      78.042  73.285  34.878  1.00  0.00           H  
ATOM   4021  C   ALA   254      78.750  76.482  36.384  1.00  0.00           C  
ATOM   4022  O   ALA   254      78.150  77.447  35.852  1.00  0.00           O  
ATOM   4023  N   GLY   255      79.130  76.427  37.654  1.00  0.00           N  
ATOM   4024  H   GLY   255      79.266  75.520  38.078  1.00  0.00           H  
ATOM   4025  CA  GLY   255      79.078  77.574  38.505  1.00  0.00           C  
ATOM   4026  HA2 GLY   255      79.116  78.502  37.933  1.00  0.00           H  
ATOM   4027  HA3 GLY   255      78.179  77.488  39.116  1.00  0.00           H  
ATOM   4028  C   GLY   255      80.220  77.581  39.476  1.00  0.00           C  
ATOM   4029  O   GLY   255      80.569  76.484  39.955  1.00  0.00           O  
ATOM   4030  N   THR   256      80.568  78.784  39.877  1.00  0.00           N  
ATOM   4031  H   THR   256      80.156  79.577  39.405  1.00  0.00           H  
ATOM   4032  CA  THR   256      81.414  79.001  41.060  1.00  0.00           C  
ATOM   4033  HA  THR   256      81.275  78.206  41.792  1.00  0.00           H  
ATOM   4034  CB  THR   256      82.878  79.153  40.699  1.00  0.00           C  
ATOM   4035  HB  THR   256      82.924  80.195  40.382  1.00  0.00           H  
ATOM   4036  CG2 THR   256      83.908  78.966  41.828  1.00  0.00           C  
ATOM   4037 HG21 THR   256      83.824  77.909  42.080  1.00  0.00           H  
ATOM   4038 HG22 THR   256      84.901  79.275  41.500  1.00  0.00           H  
ATOM   4039 HG23 THR   256      83.661  79.533  42.725  1.00  0.00           H  
ATOM   4040  OG1 THR   256      83.247  78.455  39.490  1.00  0.00           O  
ATOM   4041  HG1 THR   256      83.950  78.926  39.035  1.00  0.00           H  
ATOM   4042  C   THR   256      81.089  80.375  41.682  1.00  0.00           C  
ATOM   4043  O   THR   256      80.914  81.339  40.887  1.00  0.00           O  
ATOM   4044  N   CYS   257      81.090  80.440  43.020  1.00  0.00           N  
ATOM   4045  H   CYS   257      81.328  79.579  43.492  1.00  0.00           H  
ATOM   4046  CA  CYS   257      80.606  81.609  43.723  1.00  0.00           C  
ATOM   4047  HA  CYS   257      81.148  82.484  43.364  1.00  0.00           H  
ATOM   4048  CB  CYS   257      79.188  81.754  43.394  1.00  0.00           C  
ATOM   4049  HB2 CYS   257      78.822  82.707  43.776  1.00  0.00           H  
ATOM   4050  HB3 CYS   257      79.054  81.908  42.323  1.00  0.00           H  
ATOM   4051  SG  CYS   257      78.288  80.232  43.893  1.00  0.00           S  
ATOM   4052  HG  CYS   257      78.725  79.450  42.901  1.00  0.00           H  
ATOM   4053  C   CYS   257      80.811  81.471  45.241  1.00  0.00           C  
ATOM   4054  O   CYS   257      81.349  80.471  45.736  1.00  0.00           O  
ATOM   4055  N   VAL   258      80.474  82.554  45.894  1.00  0.00           N  
ATOM   4056  H   VAL   258      80.009  83.271  45.356  1.00  0.00           H  
ATOM   4057  CA  VAL   258      80.331  82.590  47.321  1.00  0.00           C  
ATOM   4058  HA  VAL   258      81.006  81.802  47.656  1.00  0.00           H  
ATOM   4059  CB  VAL   258      80.735  83.890  48.110  1.00  0.00           C  
ATOM   4060  HB  VAL   258      79.989  84.680  48.022  1.00  0.00           H  
ATOM   4061  CG1 VAL   258      81.002  83.607  49.602  1.00  0.00           C  
ATOM   4062 HG11 VAL   258      82.006  83.237  49.808  1.00  0.00           H  
ATOM   4063 HG12 VAL   258      80.917  84.483  50.244  1.00  0.00           H  
ATOM   4064 HG13 VAL   258      80.203  82.992  50.017  1.00  0.00           H  
ATOM   4065  CG2 VAL   258      82.057  84.487  47.551  1.00  0.00           C  
ATOM   4066 HG21 VAL   258      81.928  84.698  46.490  1.00  0.00           H  
ATOM   4067 HG22 VAL   258      82.351  85.384  48.096  1.00  0.00           H  
ATOM   4068 HG23 VAL   258      82.849  83.745  47.664  1.00  0.00           H  
ATOM   4069  C   VAL   258      78.960  82.272  47.751  1.00  0.00           C  
ATOM   4070  O   VAL   258      77.982  82.834  47.198  1.00  0.00           O  
ATOM   4071  N   LEU   259      78.756  81.215  48.512  1.00  0.00           N  
ATOM   4072  H   LEU   259      79.591  80.923  49.000  1.00  0.00           H  
ATOM   4073  CA  LEU   259      77.489  80.495  48.788  1.00  0.00           C  
ATOM   4074  HA  LEU   259      76.610  81.137  48.840  1.00  0.00           H  
ATOM   4075  CB  LEU   259      77.325  79.389  47.705  1.00  0.00           C  
ATOM   4076  HB2 LEU   259      77.120  79.890  46.759  1.00  0.00           H  
ATOM   4077  HB3 LEU   259      78.319  78.943  47.728  1.00  0.00           H  
ATOM   4078  CG  LEU   259      76.104  78.384  47.900  1.00  0.00           C  
ATOM   4079  HG  LEU   259      76.103  77.944  48.897  1.00  0.00           H  
ATOM   4080  CD1 LEU   259      74.752  79.073  47.865  1.00  0.00           C  
ATOM   4081 HD11 LEU   259      74.860  79.756  47.022  1.00  0.00           H  
ATOM   4082 HD12 LEU   259      73.967  78.350  47.642  1.00  0.00           H  
ATOM   4083 HD13 LEU   259      74.678  79.678  48.768  1.00  0.00           H  
ATOM   4084  CD2 LEU   259      76.289  77.344  46.813  1.00  0.00           C  
ATOM   4085 HD21 LEU   259      77.043  76.637  47.161  1.00  0.00           H  
ATOM   4086 HD22 LEU   259      75.344  76.808  46.728  1.00  0.00           H  
ATOM   4087 HD23 LEU   259      76.520  77.827  45.864  1.00  0.00           H  
ATOM   4088  C   LEU   259      77.583  79.854  50.171  1.00  0.00           C  
ATOM   4089  O   LEU   259      78.640  79.335  50.557  1.00  0.00           O  
ATOM   4090  N   GLU   260      76.522  79.946  51.018  1.00  0.00           N  
ATOM   4091  H   GLU   260      75.773  80.545  50.701  1.00  0.00           H  
ATOM   4092  CA  GLU   260      76.397  79.439  52.376  1.00  0.00           C  
ATOM   4093  HA  GLU   260      77.002  78.533  52.401  1.00  0.00           H  
ATOM   4094  CB  GLU   260      77.031  80.462  53.333  1.00  0.00           C  
ATOM   4095  HB2 GLU   260      76.847  80.058  54.328  1.00  0.00           H  
ATOM   4096  HB3 GLU   260      78.117  80.550  53.310  1.00  0.00           H  
ATOM   4097  CG  GLU   260      76.401  81.859  53.396  1.00  0.00           C  
ATOM   4098  HG2 GLU   260      76.556  82.484  52.517  1.00  0.00           H  
ATOM   4099  HG3 GLU   260      75.328  81.709  53.517  1.00  0.00           H  
ATOM   4100  CD  GLU   260      76.913  82.597  54.568  1.00  0.00           C  
ATOM   4101  OE1 GLU   260      76.038  83.262  55.234  1.00  0.00           O  
ATOM   4102  OE2 GLU   260      78.107  82.532  54.973  1.00  0.00           O  
ATOM   4103  C   GLU   260      74.985  79.135  52.817  1.00  0.00           C  
ATOM   4104  O   GLU   260      74.042  79.773  52.382  1.00  0.00           O  
ATOM   4105  N   TYR   261      74.795  78.251  53.810  1.00  0.00           N  
ATOM   4106  H   TYR   261      75.529  77.651  54.161  1.00  0.00           H  
ATOM   4107  CA  TYR   261      73.596  78.366  54.684  1.00  0.00           C  
ATOM   4108  HA  TYR   261      72.699  78.593  54.108  1.00  0.00           H  
ATOM   4109  CB  TYR   261      73.291  77.020  55.447  1.00  0.00           C  
ATOM   4110  HB2 TYR   261      74.181  76.652  55.957  1.00  0.00           H  
ATOM   4111  HB3 TYR   261      72.560  77.205  56.233  1.00  0.00           H  
ATOM   4112  CG  TYR   261      72.784  75.973  54.498  1.00  0.00           C  
ATOM   4113  CD1 TYR   261      71.484  76.186  53.921  1.00  0.00           C  
ATOM   4114  HD1 TYR   261      71.064  77.176  54.018  1.00  0.00           H  
ATOM   4115  CE1 TYR   261      70.923  75.135  53.116  1.00  0.00           C  
ATOM   4116  HE1 TYR   261      70.019  75.255  52.537  1.00  0.00           H  
ATOM   4117  CZ  TYR   261      71.664  73.967  52.862  1.00  0.00           C  
ATOM   4118  OH  TYR   261      71.064  72.947  52.155  1.00  0.00           O  
ATOM   4119  HH  TYR   261      70.495  73.277  51.456  1.00  0.00           H  
ATOM   4120  CE2 TYR   261      72.955  73.845  53.304  1.00  0.00           C  
ATOM   4121  HE2 TYR   261      73.527  72.964  53.051  1.00  0.00           H  
ATOM   4122  CD2 TYR   261      73.476  74.836  54.056  1.00  0.00           C  
ATOM   4123  HD2 TYR   261      74.460  74.781  54.497  1.00  0.00           H  
ATOM   4124  C   TYR   261      73.806  79.542  55.719  1.00  0.00           C  
ATOM   4125  O   TYR   261      74.879  79.774  56.255  1.00  0.00           O  
ATOM   4126  N   ALA   262      72.841  80.390  55.860  1.00  0.00           N  
ATOM   4127  H   ALA   262      71.982  80.137  55.392  1.00  0.00           H  
ATOM   4128  CA  ALA   262      72.864  81.498  56.875  1.00  0.00           C  
ATOM   4129  HA  ALA   262      73.708  82.154  56.660  1.00  0.00           H  
ATOM   4130  CB  ALA   262      71.606  82.393  56.701  1.00  0.00           C  
ATOM   4131  HB1 ALA   262      71.488  83.106  57.517  1.00  0.00           H  
ATOM   4132  HB2 ALA   262      71.807  83.101  55.897  1.00  0.00           H  
ATOM   4133  HB3 ALA   262      70.647  81.881  56.631  1.00  0.00           H  
ATOM   4134  C   ALA   262      72.808  80.918  58.303  1.00  0.00           C  
ATOM   4135  O   ALA   262      71.861  80.263  58.661  1.00  0.00           O  
ATOM   4136  N   THR   263      73.574  81.465  59.312  1.00  0.00           N  
ATOM   4137  H   THR   263      74.305  82.126  59.094  1.00  0.00           H  
ATOM   4138  CA  THR   263      73.741  80.917  60.646  1.00  0.00           C  
ATOM   4139  HA  THR   263      74.007  79.887  60.410  1.00  0.00           H  
ATOM   4140  CB  THR   263      74.771  81.783  61.406  1.00  0.00           C  
ATOM   4141  HB  THR   263      74.423  82.812  61.506  1.00  0.00           H  
ATOM   4142  CG2 THR   263      75.232  81.074  62.638  1.00  0.00           C  
ATOM   4143 HG21 THR   263      75.334  80.005  62.449  1.00  0.00           H  
ATOM   4144 HG22 THR   263      76.219  81.421  62.944  1.00  0.00           H  
ATOM   4145 HG23 THR   263      74.548  81.242  63.470  1.00  0.00           H  
ATOM   4146  OG1 THR   263      75.917  81.875  60.549  1.00  0.00           O  
ATOM   4147  HG1 THR   263      76.421  82.559  60.996  1.00  0.00           H  
ATOM   4148  C   THR   263      72.476  80.897  61.494  1.00  0.00           C  
ATOM   4149  O   THR   263      72.371  80.034  62.352  1.00  0.00           O  
ATOM   4150  N   PRO   264      71.511  81.826  61.389  1.00  0.00           N  
ATOM   4151  CD  PRO   264      71.415  83.122  60.675  1.00  0.00           C  
ATOM   4152  HD2 PRO   264      70.981  83.004  59.683  1.00  0.00           H  
ATOM   4153  HD3 PRO   264      72.411  83.565  60.679  1.00  0.00           H  
ATOM   4154  CG  PRO   264      70.521  84.007  61.487  1.00  0.00           C  
ATOM   4155  HG2 PRO   264      70.123  84.852  60.925  1.00  0.00           H  
ATOM   4156  HG3 PRO   264      71.148  84.483  62.240  1.00  0.00           H  
ATOM   4157  CB  PRO   264      69.503  82.980  61.880  1.00  0.00           C  
ATOM   4158  HB2 PRO   264      68.727  82.915  61.118  1.00  0.00           H  
ATOM   4159  HB3 PRO   264      68.905  83.227  62.757  1.00  0.00           H  
ATOM   4160  CA  PRO   264      70.271  81.695  62.188  1.00  0.00           C  
ATOM   4161  HA  PRO   264      70.563  81.676  63.238  1.00  0.00           H  
ATOM   4162  C   PRO   264      69.509  80.443  61.884  1.00  0.00           C  
ATOM   4163  O   PRO   264      68.665  80.055  62.732  1.00  0.00           O  
ATOM   4164  N   LEU   265      69.563  79.964  60.639  1.00  0.00           N  
ATOM   4165  H   LEU   265      70.291  80.293  60.021  1.00  0.00           H  
ATOM   4166  CA  LEU   265      68.801  78.792  60.264  1.00  0.00           C  
ATOM   4167  HA  LEU   265      67.786  78.937  60.635  1.00  0.00           H  
ATOM   4168  CB  LEU   265      68.613  78.608  58.730  1.00  0.00           C  
ATOM   4169  HB2 LEU   265      69.526  78.583  58.135  1.00  0.00           H  
ATOM   4170  HB3 LEU   265      68.138  77.651  58.513  1.00  0.00           H  
ATOM   4171  CG  LEU   265      67.681  79.750  58.024  1.00  0.00           C  
ATOM   4172  HG  LEU   265      68.304  80.636  57.905  1.00  0.00           H  
ATOM   4173  CD1 LEU   265      67.279  79.342  56.618  1.00  0.00           C  
ATOM   4174 HD11 LEU   265      66.542  78.541  56.555  1.00  0.00           H  
ATOM   4175 HD12 LEU   265      66.820  80.193  56.117  1.00  0.00           H  
ATOM   4176 HD13 LEU   265      68.213  79.100  56.110  1.00  0.00           H  
ATOM   4177  CD2 LEU   265      66.375  79.964  58.723  1.00  0.00           C  
ATOM   4178 HD21 LEU   265      65.794  80.694  58.160  1.00  0.00           H  
ATOM   4179 HD22 LEU   265      65.880  78.993  58.740  1.00  0.00           H  
ATOM   4180 HD23 LEU   265      66.394  80.371  59.733  1.00  0.00           H  
ATOM   4181  C   LEU   265      69.178  77.528  61.133  1.00  0.00           C  
ATOM   4182  O   LEU   265      68.258  76.871  61.672  1.00  0.00           O  
ATOM   4183  N   GLN   266      70.500  77.303  61.111  1.00  0.00           N  
ATOM   4184  H   GLN   266      70.990  77.944  60.503  1.00  0.00           H  
ATOM   4185  CA  GLN   266      71.169  76.385  61.995  1.00  0.00           C  
ATOM   4186  HA  GLN   266      70.776  75.427  61.654  1.00  0.00           H  
ATOM   4187  CB  GLN   266      72.743  76.547  61.743  1.00  0.00           C  
ATOM   4188  HB2 GLN   266      73.115  77.572  61.755  1.00  0.00           H  
ATOM   4189  HB3 GLN   266      73.298  76.067  62.549  1.00  0.00           H  
ATOM   4190  CG  GLN   266      73.150  75.919  60.424  1.00  0.00           C  
ATOM   4191  HG2 GLN   266      73.051  74.834  60.416  1.00  0.00           H  
ATOM   4192  HG3 GLN   266      72.583  76.433  59.648  1.00  0.00           H  
ATOM   4193  CD  GLN   266      74.639  76.164  59.951  1.00  0.00           C  
ATOM   4194  OE1 GLN   266      75.126  77.278  60.018  1.00  0.00           O  
ATOM   4195  NE2 GLN   266      75.293  75.185  59.404  1.00  0.00           N  
ATOM   4196 HE21 GLN   266      76.299  75.174  59.315  1.00  0.00           H  
ATOM   4197 HE22 GLN   266      74.872  74.267  59.410  1.00  0.00           H  
ATOM   4198  C   GLN   266      70.754  76.635  63.416  1.00  0.00           C  
ATOM   4199  O   GLN   266      70.478  75.697  64.135  1.00  0.00           O  
ATOM   4200  N   THR   267      70.546  77.886  63.886  1.00  0.00           N  
ATOM   4201  H   THR   267      70.950  78.624  63.327  1.00  0.00           H  
ATOM   4202  CA  THR   267      70.190  78.198  65.246  1.00  0.00           C  
ATOM   4203  HA  THR   267      70.920  77.579  65.769  1.00  0.00           H  
ATOM   4204  CB  THR   267      70.307  79.699  65.524  1.00  0.00           C  
ATOM   4205  HB  THR   267      69.518  80.301  65.073  1.00  0.00           H  
ATOM   4206  CG2 THR   267      70.144  79.836  67.019  1.00  0.00           C  
ATOM   4207 HG21 THR   267      70.658  78.993  67.479  1.00  0.00           H  
ATOM   4208 HG22 THR   267      70.365  80.864  67.308  1.00  0.00           H  
ATOM   4209 HG23 THR   267      69.109  79.672  67.320  1.00  0.00           H  
ATOM   4210  OG1 THR   267      71.588  80.302  65.232  1.00  0.00           O  
ATOM   4211  HG1 THR   267      71.839  80.046  64.342  1.00  0.00           H  
ATOM   4212  C   THR   267      68.772  77.779  65.564  1.00  0.00           C  
ATOM   4213  O   THR   267      68.490  77.045  66.497  1.00  0.00           O  
ATOM   4214  N   LEU   268      67.847  78.054  64.679  1.00  0.00           N  
ATOM   4215  H   LEU   268      68.114  78.594  63.868  1.00  0.00           H  
ATOM   4216  CA  LEU   268      66.436  77.725  64.746  1.00  0.00           C  
ATOM   4217  HA  LEU   268      65.946  77.989  65.683  1.00  0.00           H  
ATOM   4218  CB  LEU   268      65.658  78.386  63.595  1.00  0.00           C  
ATOM   4219  HB2 LEU   268      66.086  78.182  62.613  1.00  0.00           H  
ATOM   4220  HB3 LEU   268      64.662  77.947  63.526  1.00  0.00           H  
ATOM   4221  CG  LEU   268      65.574  79.902  63.924  1.00  0.00           C  
ATOM   4222  HG  LEU   268      66.552  80.318  64.170  1.00  0.00           H  
ATOM   4223  CD1 LEU   268      64.998  80.689  62.715  1.00  0.00           C  
ATOM   4224 HD11 LEU   268      63.930  80.470  62.702  1.00  0.00           H  
ATOM   4225 HD12 LEU   268      65.366  81.691  62.936  1.00  0.00           H  
ATOM   4226 HD13 LEU   268      65.441  80.346  61.780  1.00  0.00           H  
ATOM   4227  CD2 LEU   268      64.591  80.240  65.036  1.00  0.00           C  
ATOM   4228 HD21 LEU   268      64.961  79.900  66.003  1.00  0.00           H  
ATOM   4229 HD22 LEU   268      64.579  81.327  65.109  1.00  0.00           H  
ATOM   4230 HD23 LEU   268      63.625  79.747  64.930  1.00  0.00           H  
ATOM   4231  C   LEU   268      66.133  76.188  64.692  1.00  0.00           C  
ATOM   4232  O   LEU   268      65.305  75.659  65.446  1.00  0.00           O  
ATOM   4233  N   PHE   269      66.825  75.548  63.714  1.00  0.00           N  
ATOM   4234  H   PHE   269      67.569  76.095  63.305  1.00  0.00           H  
ATOM   4235  CA  PHE   269      66.985  74.051  63.805  1.00  0.00           C  
ATOM   4236  HA  PHE   269      65.977  73.636  63.848  1.00  0.00           H  
ATOM   4237  CB  PHE   269      67.859  73.496  62.595  1.00  0.00           C  
ATOM   4238  HB2 PHE   269      67.519  73.941  61.660  1.00  0.00           H  
ATOM   4239  HB3 PHE   269      68.917  73.728  62.716  1.00  0.00           H  
ATOM   4240  CG  PHE   269      67.643  72.014  62.476  1.00  0.00           C  
ATOM   4241  CD1 PHE   269      68.732  71.159  62.791  1.00  0.00           C  
ATOM   4242  HD1 PHE   269      69.694  71.580  63.043  1.00  0.00           H  
ATOM   4243  CE1 PHE   269      68.644  69.762  62.582  1.00  0.00           C  
ATOM   4244  HE1 PHE   269      69.444  69.129  62.936  1.00  0.00           H  
ATOM   4245  CZ  PHE   269      67.421  69.225  62.168  1.00  0.00           C  
ATOM   4246  HZ  PHE   269      67.281  68.154  62.178  1.00  0.00           H  
ATOM   4247  CE2 PHE   269      66.340  70.057  61.802  1.00  0.00           C  
ATOM   4248  HE2 PHE   269      65.485  69.556  61.374  1.00  0.00           H  
ATOM   4249  CD2 PHE   269      66.476  71.461  61.967  1.00  0.00           C  
ATOM   4250  HD2 PHE   269      65.717  72.124  61.580  1.00  0.00           H  
ATOM   4251  C   PHE   269      67.522  73.572  65.182  1.00  0.00           C  
ATOM   4252  O   PHE   269      66.870  72.744  65.804  1.00  0.00           O  
ATOM   4253  N   ALA   270      68.589  74.145  65.748  1.00  0.00           N  
ATOM   4254  H   ALA   270      68.975  74.984  65.339  1.00  0.00           H  
ATOM   4255  CA  ALA   270      69.206  73.783  67.038  1.00  0.00           C  
ATOM   4256  HA  ALA   270      69.391  72.713  66.942  1.00  0.00           H  
ATOM   4257  CB  ALA   270      70.604  74.330  67.012  1.00  0.00           C  
ATOM   4258  HB1 ALA   270      71.083  73.990  66.094  1.00  0.00           H  
ATOM   4259  HB2 ALA   270      70.488  75.408  66.903  1.00  0.00           H  
ATOM   4260  HB3 ALA   270      71.220  73.878  67.789  1.00  0.00           H  
ATOM   4261  C   ALA   270      68.273  73.966  68.288  1.00  0.00           C  
ATOM   4262  O   ALA   270      68.090  73.102  69.140  1.00  0.00           O  
ATOM   4263  N   MET   271      67.529  75.087  68.249  1.00  0.00           N  
ATOM   4264  H   MET   271      67.765  75.663  67.453  1.00  0.00           H  
ATOM   4265  CA  MET   271      66.348  75.355  69.061  1.00  0.00           C  
ATOM   4266  HA  MET   271      66.543  75.273  70.130  1.00  0.00           H  
ATOM   4267  CB  MET   271      65.728  76.759  68.726  1.00  0.00           C  
ATOM   4268  HB2 MET   271      65.510  76.821  67.660  1.00  0.00           H  
ATOM   4269  HB3 MET   271      64.805  76.969  69.266  1.00  0.00           H  
ATOM   4270  CG  MET   271      66.703  77.899  69.174  1.00  0.00           C  
ATOM   4271  HG2 MET   271      66.743  77.811  70.260  1.00  0.00           H  
ATOM   4272  HG3 MET   271      67.647  77.897  68.630  1.00  0.00           H  
ATOM   4273  SD  MET   271      66.037  79.452  68.805  1.00  0.00           S  
ATOM   4274  CE  MET   271      64.548  79.539  69.864  1.00  0.00           C  
ATOM   4275  HE1 MET   271      63.695  79.511  69.186  1.00  0.00           H  
ATOM   4276  HE2 MET   271      64.524  78.834  70.695  1.00  0.00           H  
ATOM   4277  HE3 MET   271      64.535  80.545  70.284  1.00  0.00           H  
ATOM   4278  C   MET   271      65.184  74.260  68.896  1.00  0.00           C  
ATOM   4279  O   MET   271      64.615  73.852  69.870  1.00  0.00           O  
ATOM   4280  N   SER   272      64.869  73.749  67.734  1.00  0.00           N  
ATOM   4281  H   SER   272      65.325  74.165  66.934  1.00  0.00           H  
ATOM   4282  CA  SER   272      63.903  72.662  67.517  1.00  0.00           C  
ATOM   4283  HA  SER   272      63.077  72.892  68.190  1.00  0.00           H  
ATOM   4284  CB  SER   272      63.382  72.764  66.064  1.00  0.00           C  
ATOM   4285  HB2 SER   272      62.456  72.234  65.840  1.00  0.00           H  
ATOM   4286  HB3 SER   272      63.304  73.818  65.798  1.00  0.00           H  
ATOM   4287  OG  SER   272      64.415  72.043  65.336  1.00  0.00           O  
ATOM   4288  HG  SER   272      65.278  72.372  65.599  1.00  0.00           H  
ATOM   4289  C   SER   272      64.357  71.241  67.939  1.00  0.00           C  
ATOM   4290  O   SER   272      63.562  70.331  67.794  1.00  0.00           O  
ATOM   4291  N   GLN   273      65.527  71.059  68.611  1.00  0.00           N  
ATOM   4292  H   GLN   273      66.087  71.875  68.814  1.00  0.00           H  
ATOM   4293  CA  GLN   273      66.124  69.867  69.099  1.00  0.00           C  
ATOM   4294  HA  GLN   273      65.341  69.113  69.010  1.00  0.00           H  
ATOM   4295  CB  GLN   273      67.307  69.546  68.125  1.00  0.00           C  
ATOM   4296  HB2 GLN   273      67.728  70.526  67.900  1.00  0.00           H  
ATOM   4297  HB3 GLN   273      68.088  68.941  68.585  1.00  0.00           H  
ATOM   4298  CG  GLN   273      66.852  68.742  66.871  1.00  0.00           C  
ATOM   4299  HG2 GLN   273      66.212  67.905  67.150  1.00  0.00           H  
ATOM   4300  HG3 GLN   273      66.140  69.304  66.265  1.00  0.00           H  
ATOM   4301  CD  GLN   273      68.009  68.201  65.965  1.00  0.00           C  
ATOM   4302  OE1 GLN   273      69.169  68.099  66.401  1.00  0.00           O  
ATOM   4303  NE2 GLN   273      67.683  67.639  64.788  1.00  0.00           N  
ATOM   4304 HE21 GLN   273      68.359  67.097  64.269  1.00  0.00           H  
ATOM   4305 HE22 GLN   273      66.731  67.686  64.454  1.00  0.00           H  
ATOM   4306  C   GLN   273      66.617  69.855  70.570  1.00  0.00           C  
ATOM   4307  O   GLN   273      67.256  68.915  70.997  1.00  0.00           O  
ATOM   4308  N   TYR   274      66.378  70.907  71.291  1.00  0.00           N  
ATOM   4309  H   TYR   274      65.847  71.683  70.923  1.00  0.00           H  
ATOM   4310  CA  TYR   274      66.603  71.031  72.689  1.00  0.00           C  
ATOM   4311  HA  TYR   274      67.269  70.223  72.992  1.00  0.00           H  
ATOM   4312  CB  TYR   274      67.200  72.439  72.825  1.00  0.00           C  
ATOM   4313  HB2 TYR   274      66.440  73.169  72.545  1.00  0.00           H  
ATOM   4314  HB3 TYR   274      67.383  72.759  73.851  1.00  0.00           H  
ATOM   4315  CG  TYR   274      68.517  72.797  72.150  1.00  0.00           C  
ATOM   4316  CD1 TYR   274      69.501  71.815  71.867  1.00  0.00           C  
ATOM   4317  HD1 TYR   274      69.276  70.758  71.842  1.00  0.00           H  
ATOM   4318  CE1 TYR   274      70.771  72.173  71.411  1.00  0.00           C  
ATOM   4319  HE1 TYR   274      71.459  71.408  71.084  1.00  0.00           H  
ATOM   4320  CZ  TYR   274      71.120  73.517  71.289  1.00  0.00           C  
ATOM   4321  OH  TYR   274      72.364  73.820  70.817  1.00  0.00           O  
ATOM   4322  HH  TYR   274      72.630  73.180  70.153  1.00  0.00           H  
ATOM   4323  CE2 TYR   274      70.170  74.552  71.660  1.00  0.00           C  
ATOM   4324  HE2 TYR   274      70.474  75.587  71.614  1.00  0.00           H  
ATOM   4325  CD2 TYR   274      68.874  74.133  72.173  1.00  0.00           C  
ATOM   4326  HD2 TYR   274      68.120  74.826  72.515  1.00  0.00           H  
ATOM   4327  C   TYR   274      65.253  70.933  73.402  1.00  0.00           C  
ATOM   4328  O   TYR   274      64.327  71.770  73.178  1.00  0.00           O  
ATOM   4329  N   SER   275      65.072  69.908  74.283  1.00  0.00           N  
ATOM   4330  H   SER   275      65.830  69.249  74.389  1.00  0.00           H  
ATOM   4331  CA  SER   275      63.818  69.688  74.992  1.00  0.00           C  
ATOM   4332  HA  SER   275      63.036  69.378  74.300  1.00  0.00           H  
ATOM   4333  CB  SER   275      63.937  68.541  75.985  1.00  0.00           C  
ATOM   4334  HB2 SER   275      62.966  68.462  76.475  1.00  0.00           H  
ATOM   4335  HB3 SER   275      64.213  67.710  75.337  1.00  0.00           H  
ATOM   4336  OG  SER   275      65.099  68.799  76.729  1.00  0.00           O  
ATOM   4337  HG  SER   275      64.923  68.272  77.512  1.00  0.00           H  
ATOM   4338  C   SER   275      63.295  70.890  75.776  1.00  0.00           C  
ATOM   4339  O   SER   275      62.099  71.159  75.786  1.00  0.00           O  
ATOM   4340  N   GLN   276      64.187  71.636  76.384  1.00  0.00           N  
ATOM   4341  H   GLN   276      65.174  71.429  76.322  1.00  0.00           H  
ATOM   4342  CA  GLN   276      63.713  72.780  77.213  1.00  0.00           C  
ATOM   4343  HA  GLN   276      62.954  72.400  77.897  1.00  0.00           H  
ATOM   4344  CB  GLN   276      64.798  73.265  78.220  1.00  0.00           C  
ATOM   4345  HB2 GLN   276      65.507  73.925  77.719  1.00  0.00           H  
ATOM   4346  HB3 GLN   276      64.209  73.755  78.995  1.00  0.00           H  
ATOM   4347  CG  GLN   276      65.569  72.122  78.956  1.00  0.00           C  
ATOM   4348  HG2 GLN   276      65.786  72.475  79.964  1.00  0.00           H  
ATOM   4349  HG3 GLN   276      64.877  71.286  79.059  1.00  0.00           H  
ATOM   4350  CD  GLN   276      66.829  71.764  78.161  1.00  0.00           C  
ATOM   4351  OE1 GLN   276      66.929  71.356  77.002  1.00  0.00           O  
ATOM   4352  NE2 GLN   276      68.024  71.968  78.803  1.00  0.00           N  
ATOM   4353 HE21 GLN   276      68.926  71.765  78.396  1.00  0.00           H  
ATOM   4354 HE22 GLN   276      68.017  71.960  79.813  1.00  0.00           H  
ATOM   4355  C   GLN   276      63.094  73.983  76.515  1.00  0.00           C  
ATOM   4356  O   GLN   276      62.291  74.743  77.061  1.00  0.00           O  
ATOM   4357  N   ALA   277      63.348  74.060  75.216  1.00  0.00           N  
ATOM   4358  H   ALA   277      63.886  73.317  74.793  1.00  0.00           H  
ATOM   4359  CA  ALA   277      63.068  75.196  74.391  1.00  0.00           C  
ATOM   4360  HA  ALA   277      63.175  76.104  74.983  1.00  0.00           H  
ATOM   4361  CB  ALA   277      64.101  75.255  73.233  1.00  0.00           C  
ATOM   4362  HB1 ALA   277      63.855  74.535  72.452  1.00  0.00           H  
ATOM   4363  HB2 ALA   277      64.020  76.301  72.937  1.00  0.00           H  
ATOM   4364  HB3 ALA   277      65.059  75.011  73.692  1.00  0.00           H  
ATOM   4365  C   ALA   277      61.593  75.221  73.843  1.00  0.00           C  
ATOM   4366  O   ALA   277      61.115  76.297  73.551  1.00  0.00           O  
ATOM   4367  N   GLY   278      60.909  74.115  73.832  1.00  0.00           N  
ATOM   4368  H   GLY   278      61.411  73.398  74.336  1.00  0.00           H  
ATOM   4369  CA  GLY   278      59.454  73.873  73.506  1.00  0.00           C  
ATOM   4370  HA2 GLY   278      59.174  72.846  73.743  1.00  0.00           H  
ATOM   4371  HA3 GLY   278      58.856  74.381  74.263  1.00  0.00           H  
ATOM   4372  C   GLY   278      59.034  74.333  72.139  1.00  0.00           C  
ATOM   4373  O   GLY   278      57.903  74.728  71.983  1.00  0.00           O  
ATOM   4374  N   PHE   279      59.988  74.400  71.216  1.00  0.00           N  
ATOM   4375  H   PHE   279      60.840  73.920  71.468  1.00  0.00           H  
ATOM   4376  CA  PHE   279      59.943  75.197  70.076  1.00  0.00           C  
ATOM   4377  HA  PHE   279      59.154  75.928  70.251  1.00  0.00           H  
ATOM   4378  CB  PHE   279      61.314  76.060  69.886  1.00  0.00           C  
ATOM   4379  HB2 PHE   279      61.613  76.585  70.793  1.00  0.00           H  
ATOM   4380  HB3 PHE   279      62.014  75.255  69.659  1.00  0.00           H  
ATOM   4381  CG  PHE   279      61.353  76.924  68.694  1.00  0.00           C  
ATOM   4382  CD1 PHE   279      62.235  76.585  67.625  1.00  0.00           C  
ATOM   4383  HD1 PHE   279      62.789  75.666  67.510  1.00  0.00           H  
ATOM   4384  CE1 PHE   279      62.349  77.543  66.556  1.00  0.00           C  
ATOM   4385  HE1 PHE   279      62.834  77.246  65.638  1.00  0.00           H  
ATOM   4386  CZ  PHE   279      61.644  78.779  66.594  1.00  0.00           C  
ATOM   4387  HZ  PHE   279      61.537  79.392  65.711  1.00  0.00           H  
ATOM   4388  CE2 PHE   279      60.960  79.134  67.728  1.00  0.00           C  
ATOM   4389  HE2 PHE   279      60.390  80.050  67.685  1.00  0.00           H  
ATOM   4390  CD2 PHE   279      60.748  78.196  68.740  1.00  0.00           C  
ATOM   4391  HD2 PHE   279      60.147  78.503  69.584  1.00  0.00           H  
ATOM   4392  C   PHE   279      59.592  74.224  68.944  1.00  0.00           C  
ATOM   4393  O   PHE   279      60.529  73.429  68.519  1.00  0.00           O  
ATOM   4394  N   SER   280      58.310  74.162  68.580  1.00  0.00           N  
ATOM   4395  H   SER   280      57.584  74.730  68.995  1.00  0.00           H  
ATOM   4396  CA  SER   280      57.748  73.069  67.744  1.00  0.00           C  
ATOM   4397  HA  SER   280      58.167  72.103  68.025  1.00  0.00           H  
ATOM   4398  CB  SER   280      56.252  72.931  68.023  1.00  0.00           C  
ATOM   4399  HB2 SER   280      55.951  71.959  67.634  1.00  0.00           H  
ATOM   4400  HB3 SER   280      56.182  72.924  69.111  1.00  0.00           H  
ATOM   4401  OG  SER   280      55.436  73.925  67.423  1.00  0.00           O  
ATOM   4402  HG  SER   280      54.985  73.433  66.733  1.00  0.00           H  
ATOM   4403  C   SER   280      58.107  73.285  66.223  1.00  0.00           C  
ATOM   4404  O   SER   280      58.536  74.339  65.695  1.00  0.00           O  
ATOM   4405  N   ARG   281      57.903  72.293  65.330  1.00  0.00           N  
ATOM   4406  H   ARG   281      57.629  71.384  65.675  1.00  0.00           H  
ATOM   4407  CA  ARG   281      58.175  72.451  63.908  1.00  0.00           C  
ATOM   4408  HA  ARG   281      59.206  72.799  63.860  1.00  0.00           H  
ATOM   4409  CB  ARG   281      57.906  71.064  63.141  1.00  0.00           C  
ATOM   4410  HB2 ARG   281      58.252  70.216  63.731  1.00  0.00           H  
ATOM   4411  HB3 ARG   281      56.821  71.021  63.045  1.00  0.00           H  
ATOM   4412  CG  ARG   281      58.525  71.051  61.775  1.00  0.00           C  
ATOM   4413  HG2 ARG   281      58.124  71.861  61.165  1.00  0.00           H  
ATOM   4414  HG3 ARG   281      59.591  71.267  61.845  1.00  0.00           H  
ATOM   4415  CD  ARG   281      58.126  69.812  61.059  1.00  0.00           C  
ATOM   4416  HD2 ARG   281      58.539  68.940  61.567  1.00  0.00           H  
ATOM   4417  HD3 ARG   281      57.057  69.653  60.920  1.00  0.00           H  
ATOM   4418  NE  ARG   281      58.683  69.771  59.691  1.00  0.00           N  
ATOM   4419  HE  ARG   281      58.236  70.485  59.133  1.00  0.00           H  
ATOM   4420  CZ  ARG   281      59.677  69.131  59.139  1.00  0.00           C  
ATOM   4421  NH1 ARG   281      60.387  68.261  59.784  1.00  0.00           N  
ATOM   4422 HH11 ARG   281      60.248  67.980  60.744  1.00  0.00           H  
ATOM   4423 HH12 ARG   281      61.267  67.888  59.459  1.00  0.00           H  
ATOM   4424  NH2 ARG   281      60.072  69.516  57.971  1.00  0.00           N  
ATOM   4425 HH21 ARG   281      59.525  70.227  57.508  1.00  0.00           H  
ATOM   4426 HH22 ARG   281      60.630  68.966  57.333  1.00  0.00           H  
ATOM   4427  C   ARG   281      57.394  73.566  63.273  1.00  0.00           C  
ATOM   4428  O   ARG   281      57.819  74.140  62.284  1.00  0.00           O  
ATOM   4429  N   GLU   282      56.155  73.771  63.793  1.00  0.00           N  
ATOM   4430  H   GLU   282      55.863  73.161  64.543  1.00  0.00           H  
ATOM   4431  CA  GLU   282      55.265  74.995  63.579  1.00  0.00           C  
ATOM   4432  HA  GLU   282      55.031  75.067  62.517  1.00  0.00           H  
ATOM   4433  CB  GLU   282      53.892  74.991  64.376  1.00  0.00           C  
ATOM   4434  HB2 GLU   282      53.945  75.175  65.449  1.00  0.00           H  
ATOM   4435  HB3 GLU   282      53.319  75.820  63.961  1.00  0.00           H  
ATOM   4436  CG  GLU   282      53.099  73.702  64.081  1.00  0.00           C  
ATOM   4437  HG2 GLU   282      52.172  74.007  64.567  1.00  0.00           H  
ATOM   4438  HG3 GLU   282      52.857  73.624  63.021  1.00  0.00           H  
ATOM   4439  CD  GLU   282      53.600  72.302  64.608  1.00  0.00           C  
ATOM   4440  OE1 GLU   282      52.981  71.336  64.246  1.00  0.00           O  
ATOM   4441  OE2 GLU   282      54.501  72.148  65.485  1.00  0.00           O  
ATOM   4442  C   GLU   282      56.025  76.353  63.833  1.00  0.00           C  
ATOM   4443  O   GLU   282      56.069  77.166  62.899  1.00  0.00           O  
ATOM   4444  N   ASP   283      56.442  76.555  65.047  1.00  0.00           N  
ATOM   4445  H   ASP   283      56.395  75.799  65.715  1.00  0.00           H  
ATOM   4446  CA  ASP   283      57.268  77.738  65.513  1.00  0.00           C  
ATOM   4447  HA  ASP   283      56.680  78.652  65.437  1.00  0.00           H  
ATOM   4448  CB  ASP   283      57.767  77.445  66.964  1.00  0.00           C  
ATOM   4449  HB2 ASP   283      58.478  76.620  66.981  1.00  0.00           H  
ATOM   4450  HB3 ASP   283      58.324  78.367  67.134  1.00  0.00           H  
ATOM   4451  CG  ASP   283      56.697  77.382  68.018  1.00  0.00           C  
ATOM   4452  OD1 ASP   283      55.562  77.887  67.795  1.00  0.00           O  
ATOM   4453  OD2 ASP   283      56.949  77.034  69.234  1.00  0.00           O  
ATOM   4454  C   ASP   283      58.385  78.024  64.561  1.00  0.00           C  
ATOM   4455  O   ASP   283      58.473  79.118  63.997  1.00  0.00           O  
ATOM   4456  N   ARG   284      59.220  76.942  64.423  1.00  0.00           N  
ATOM   4457  H   ARG   284      58.978  76.086  64.901  1.00  0.00           H  
ATOM   4458  CA  ARG   284      60.429  77.000  63.588  1.00  0.00           C  
ATOM   4459  HA  ARG   284      61.140  77.713  64.005  1.00  0.00           H  
ATOM   4460  CB  ARG   284      61.039  75.568  63.421  1.00  0.00           C  
ATOM   4461  HB2 ARG   284      61.054  75.165  64.434  1.00  0.00           H  
ATOM   4462  HB3 ARG   284      60.383  74.884  62.883  1.00  0.00           H  
ATOM   4463  CG  ARG   284      62.416  75.561  62.797  1.00  0.00           C  
ATOM   4464  HG2 ARG   284      62.331  75.929  61.775  1.00  0.00           H  
ATOM   4465  HG3 ARG   284      63.093  76.223  63.337  1.00  0.00           H  
ATOM   4466  CD  ARG   284      63.116  74.190  62.915  1.00  0.00           C  
ATOM   4467  HD2 ARG   284      64.180  74.385  63.047  1.00  0.00           H  
ATOM   4468  HD3 ARG   284      62.708  73.821  63.856  1.00  0.00           H  
ATOM   4469  NE  ARG   284      62.986  73.263  61.738  1.00  0.00           N  
ATOM   4470  HE  ARG   284      62.794  73.653  60.827  1.00  0.00           H  
ATOM   4471  CZ  ARG   284      62.857  71.923  61.853  1.00  0.00           C  
ATOM   4472  NH1 ARG   284      63.065  71.193  62.933  1.00  0.00           N  
ATOM   4473 HH11 ARG   284      63.418  71.640  63.768  1.00  0.00           H  
ATOM   4474 HH12 ARG   284      62.689  70.257  62.882  1.00  0.00           H  
ATOM   4475  NH2 ARG   284      62.346  71.315  60.823  1.00  0.00           N  
ATOM   4476 HH21 ARG   284      62.377  71.823  59.951  1.00  0.00           H  
ATOM   4477 HH22 ARG   284      62.393  70.306  60.848  1.00  0.00           H  
ATOM   4478  C   ARG   284      60.064  77.615  62.234  1.00  0.00           C  
ATOM   4479  O   ARG   284      60.578  78.620  61.879  1.00  0.00           O  
ATOM   4480  N   LEU   285      59.127  77.032  61.493  1.00  0.00           N  
ATOM   4481  H   LEU   285      58.803  76.121  61.788  1.00  0.00           H  
ATOM   4482  CA  LEU   285      58.685  77.538  60.138  1.00  0.00           C  
ATOM   4483  HA  LEU   285      59.462  77.541  59.373  1.00  0.00           H  
ATOM   4484  CB  LEU   285      57.704  76.558  59.577  1.00  0.00           C  
ATOM   4485  HB2 LEU   285      58.102  75.550  59.700  1.00  0.00           H  
ATOM   4486  HB3 LEU   285      56.797  76.636  60.178  1.00  0.00           H  
ATOM   4487  CG  LEU   285      57.166  76.740  58.124  1.00  0.00           C  
ATOM   4488  HG  LEU   285      56.702  77.726  58.105  1.00  0.00           H  
ATOM   4489  CD1 LEU   285      58.268  76.683  57.095  1.00  0.00           C  
ATOM   4490 HD11 LEU   285      58.916  77.557  57.157  1.00  0.00           H  
ATOM   4491 HD12 LEU   285      58.919  75.822  57.241  1.00  0.00           H  
ATOM   4492 HD13 LEU   285      57.949  76.605  56.055  1.00  0.00           H  
ATOM   4493  CD2 LEU   285      56.109  75.683  57.783  1.00  0.00           C  
ATOM   4494 HD21 LEU   285      55.364  75.699  58.578  1.00  0.00           H  
ATOM   4495 HD22 LEU   285      55.554  75.910  56.873  1.00  0.00           H  
ATOM   4496 HD23 LEU   285      56.529  74.677  57.760  1.00  0.00           H  
ATOM   4497  C   LEU   285      58.042  78.912  60.143  1.00  0.00           C  
ATOM   4498  O   LEU   285      58.337  79.632  59.204  1.00  0.00           O  
ATOM   4499  N   GLU   286      57.177  79.261  61.107  1.00  0.00           N  
ATOM   4500  H   GLU   286      56.914  78.505  61.723  1.00  0.00           H  
ATOM   4501  CA  GLU   286      56.678  80.637  61.355  1.00  0.00           C  
ATOM   4502  HA  GLU   286      56.092  81.002  60.510  1.00  0.00           H  
ATOM   4503  CB  GLU   286      55.585  80.590  62.524  1.00  0.00           C  
ATOM   4504  HB2 GLU   286      54.735  80.025  62.140  1.00  0.00           H  
ATOM   4505  HB3 GLU   286      55.952  80.036  63.388  1.00  0.00           H  
ATOM   4506  CG  GLU   286      55.086  82.055  62.658  1.00  0.00           C  
ATOM   4507  HG2 GLU   286      55.798  82.709  63.160  1.00  0.00           H  
ATOM   4508  HG3 GLU   286      54.866  82.534  61.704  1.00  0.00           H  
ATOM   4509  CD  GLU   286      53.862  82.128  63.505  1.00  0.00           C  
ATOM   4510  OE1 GLU   286      53.061  83.061  63.158  1.00  0.00           O  
ATOM   4511  OE2 GLU   286      53.621  81.365  64.470  1.00  0.00           O  
ATOM   4512  C   GLU   286      57.688  81.725  61.587  1.00  0.00           C  
ATOM   4513  O   GLU   286      57.705  82.763  60.949  1.00  0.00           O  
ATOM   4514  N   GLN   287      58.527  81.536  62.558  1.00  0.00           N  
ATOM   4515  H   GLN   287      58.354  80.606  62.912  1.00  0.00           H  
ATOM   4516  CA  GLN   287      59.622  82.368  62.910  1.00  0.00           C  
ATOM   4517  HA  GLN   287      59.186  83.355  63.063  1.00  0.00           H  
ATOM   4518  CB  GLN   287      60.297  81.848  64.195  1.00  0.00           C  
ATOM   4519  HB2 GLN   287      60.482  80.780  64.076  1.00  0.00           H  
ATOM   4520  HB3 GLN   287      61.242  82.388  64.259  1.00  0.00           H  
ATOM   4521  CG  GLN   287      59.437  82.003  65.442  1.00  0.00           C  
ATOM   4522  HG2 GLN   287      58.553  81.366  65.400  1.00  0.00           H  
ATOM   4523  HG3 GLN   287      60.024  81.660  66.294  1.00  0.00           H  
ATOM   4524  CD  GLN   287      59.109  83.475  65.728  1.00  0.00           C  
ATOM   4525  OE1 GLN   287      59.970  84.413  65.719  1.00  0.00           O  
ATOM   4526  NE2 GLN   287      57.941  83.872  66.173  1.00  0.00           N  
ATOM   4527 HE21 GLN   287      57.770  84.867  66.200  1.00  0.00           H  
ATOM   4528 HE22 GLN   287      57.209  83.207  66.377  1.00  0.00           H  
ATOM   4529  C   GLN   287      60.718  82.532  61.785  1.00  0.00           C  
ATOM   4530  O   GLN   287      61.207  83.622  61.497  1.00  0.00           O  
ATOM   4531  N   ALA   288      61.008  81.367  61.155  1.00  0.00           N  
ATOM   4532  H   ALA   288      60.733  80.476  61.544  1.00  0.00           H  
ATOM   4533  CA  ALA   288      62.068  81.319  60.123  1.00  0.00           C  
ATOM   4534  HA  ALA   288      63.045  81.668  60.458  1.00  0.00           H  
ATOM   4535  CB  ALA   288      62.390  79.862  59.645  1.00  0.00           C  
ATOM   4536  HB1 ALA   288      61.524  79.205  59.570  1.00  0.00           H  
ATOM   4537  HB2 ALA   288      62.790  79.884  58.632  1.00  0.00           H  
ATOM   4538  HB3 ALA   288      63.042  79.360  60.361  1.00  0.00           H  
ATOM   4539  C   ALA   288      61.662  82.083  58.896  1.00  0.00           C  
ATOM   4540  O   ALA   288      62.384  82.971  58.456  1.00  0.00           O  
ATOM   4541  N   LYS   289      60.423  81.906  58.341  1.00  0.00           N  
ATOM   4542  H   LYS   289      59.797  81.261  58.803  1.00  0.00           H  
ATOM   4543  CA  LYS   289      59.876  82.759  57.228  1.00  0.00           C  
ATOM   4544  HA  LYS   289      60.403  82.408  56.341  1.00  0.00           H  
ATOM   4545  CB  LYS   289      58.382  82.502  57.121  1.00  0.00           C  
ATOM   4546  HB2 LYS   289      57.913  82.285  58.080  1.00  0.00           H  
ATOM   4547  HB3 LYS   289      58.002  83.371  56.584  1.00  0.00           H  
ATOM   4548  CG  LYS   289      58.035  81.386  56.133  1.00  0.00           C  
ATOM   4549  HG2 LYS   289      58.205  81.698  55.103  1.00  0.00           H  
ATOM   4550  HG3 LYS   289      58.691  80.600  56.508  1.00  0.00           H  
ATOM   4551  CD  LYS   289      56.600  80.958  56.422  1.00  0.00           C  
ATOM   4552  HD2 LYS   289      56.448  80.781  57.487  1.00  0.00           H  
ATOM   4553  HD3 LYS   289      55.904  81.754  56.158  1.00  0.00           H  
ATOM   4554  CE  LYS   289      56.252  79.701  55.632  1.00  0.00           C  
ATOM   4555  HE2 LYS   289      56.748  78.795  55.980  1.00  0.00           H  
ATOM   4556  HE3 LYS   289      55.235  79.491  55.964  1.00  0.00           H  
ATOM   4557  NZ  LYS   289      56.272  79.817  54.104  1.00  0.00           N  
ATOM   4558  HZ1 LYS   289      56.210  80.774  53.786  1.00  0.00           H  
ATOM   4559  HZ2 LYS   289      57.110  79.354  53.783  1.00  0.00           H  
ATOM   4560  HZ3 LYS   289      55.551  79.335  53.585  1.00  0.00           H  
ATOM   4561  C   LYS   289      60.167  84.231  57.563  1.00  0.00           C  
ATOM   4562  O   LYS   289      60.678  84.979  56.757  1.00  0.00           O  
ATOM   4563  N   LEU   290      59.687  84.666  58.709  1.00  0.00           N  
ATOM   4564  H   LEU   290      59.243  83.941  59.254  1.00  0.00           H  
ATOM   4565  CA  LEU   290      59.731  86.108  59.189  1.00  0.00           C  
ATOM   4566  HA  LEU   290      59.272  86.680  58.383  1.00  0.00           H  
ATOM   4567  CB  LEU   290      58.827  86.260  60.432  1.00  0.00           C  
ATOM   4568  HB2 LEU   290      57.813  86.159  60.045  1.00  0.00           H  
ATOM   4569  HB3 LEU   290      58.985  85.328  60.974  1.00  0.00           H  
ATOM   4570  CG  LEU   290      59.050  87.511  61.308  1.00  0.00           C  
ATOM   4571  HG  LEU   290      60.117  87.539  61.530  1.00  0.00           H  
ATOM   4572  CD1 LEU   290      58.685  88.786  60.566  1.00  0.00           C  
ATOM   4573 HD11 LEU   290      57.618  88.897  60.375  1.00  0.00           H  
ATOM   4574 HD12 LEU   290      58.921  89.628  61.217  1.00  0.00           H  
ATOM   4575 HD13 LEU   290      59.259  88.859  59.643  1.00  0.00           H  
ATOM   4576  CD2 LEU   290      58.378  87.435  62.658  1.00  0.00           C  
ATOM   4577 HD21 LEU   290      58.843  88.178  63.307  1.00  0.00           H  
ATOM   4578 HD22 LEU   290      57.336  87.733  62.548  1.00  0.00           H  
ATOM   4579 HD23 LEU   290      58.504  86.432  63.064  1.00  0.00           H  
ATOM   4580  C   LEU   290      61.179  86.557  59.205  1.00  0.00           C  
ATOM   4581  O   LEU   290      61.404  87.717  58.842  1.00  0.00           O  
ATOM   4582  N   PHE   291      62.162  85.757  59.786  1.00  0.00           N  
ATOM   4583  H   PHE   291      61.874  84.853  60.132  1.00  0.00           H  
ATOM   4584  CA  PHE   291      63.548  86.155  59.778  1.00  0.00           C  
ATOM   4585  HA  PHE   291      63.678  87.150  60.204  1.00  0.00           H  
ATOM   4586  CB  PHE   291      64.466  85.169  60.490  1.00  0.00           C  
ATOM   4587  HB2 PHE   291      64.535  85.530  61.516  1.00  0.00           H  
ATOM   4588  HB3 PHE   291      63.904  84.240  60.588  1.00  0.00           H  
ATOM   4589  CG  PHE   291      65.832  84.931  59.949  1.00  0.00           C  
ATOM   4590  CD1 PHE   291      66.094  83.839  59.070  1.00  0.00           C  
ATOM   4591  HD1 PHE   291      65.405  83.023  58.911  1.00  0.00           H  
ATOM   4592  CE1 PHE   291      67.398  83.761  58.480  1.00  0.00           C  
ATOM   4593  HE1 PHE   291      67.607  82.959  57.787  1.00  0.00           H  
ATOM   4594  CZ  PHE   291      68.322  84.786  58.712  1.00  0.00           C  
ATOM   4595  HZ  PHE   291      69.176  84.781  58.051  1.00  0.00           H  
ATOM   4596  CE2 PHE   291      68.055  85.851  59.530  1.00  0.00           C  
ATOM   4597  HE2 PHE   291      68.775  86.654  59.595  1.00  0.00           H  
ATOM   4598  CD2 PHE   291      66.823  85.878  60.241  1.00  0.00           C  
ATOM   4599  HD2 PHE   291      66.589  86.698  60.904  1.00  0.00           H  
ATOM   4600  C   PHE   291      64.006  86.451  58.329  1.00  0.00           C  
ATOM   4601  O   PHE   291      64.486  87.561  58.051  1.00  0.00           O  
ATOM   4602  N   CYS   292      63.721  85.570  57.423  1.00  0.00           N  
ATOM   4603  H   CYS   292      63.326  84.713  57.784  1.00  0.00           H  
ATOM   4604  CA  CYS   292      64.090  85.668  56.045  1.00  0.00           C  
ATOM   4605  HA  CYS   292      65.146  85.932  55.986  1.00  0.00           H  
ATOM   4606  CB  CYS   292      63.851  84.398  55.289  1.00  0.00           C  
ATOM   4607  HB2 CYS   292      62.792  84.138  55.316  1.00  0.00           H  
ATOM   4608  HB3 CYS   292      64.199  84.500  54.261  1.00  0.00           H  
ATOM   4609  SG  CYS   292      64.693  83.000  56.189  1.00  0.00           S  
ATOM   4610  HG  CYS   292      63.707  82.899  57.085  1.00  0.00           H  
ATOM   4611  C   CYS   292      63.350  86.852  55.297  1.00  0.00           C  
ATOM   4612  O   CYS   292      63.910  87.454  54.396  1.00  0.00           O  
ATOM   4613  N   ARG   293      62.120  87.268  55.772  1.00  0.00           N  
ATOM   4614  H   ARG   293      61.708  86.791  56.561  1.00  0.00           H  
ATOM   4615  CA  ARG   293      61.382  88.415  55.310  1.00  0.00           C  
ATOM   4616  HA  ARG   293      61.641  88.559  54.261  1.00  0.00           H  
ATOM   4617  CB  ARG   293      59.901  88.044  55.528  1.00  0.00           C  
ATOM   4618  HB2 ARG   293      59.707  87.124  54.976  1.00  0.00           H  
ATOM   4619  HB3 ARG   293      59.654  87.817  56.566  1.00  0.00           H  
ATOM   4620  CG  ARG   293      58.877  89.031  54.949  1.00  0.00           C  
ATOM   4621  HG2 ARG   293      59.214  89.575  54.067  1.00  0.00           H  
ATOM   4622  HG3 ARG   293      58.043  88.406  54.631  1.00  0.00           H  
ATOM   4623  CD  ARG   293      58.377  90.051  55.974  1.00  0.00           C  
ATOM   4624  HD2 ARG   293      57.469  89.701  56.465  1.00  0.00           H  
ATOM   4625  HD3 ARG   293      59.131  90.387  56.686  1.00  0.00           H  
ATOM   4626  NE  ARG   293      58.093  91.306  55.280  1.00  0.00           N  
ATOM   4627  HE  ARG   293      58.879  91.933  55.185  1.00  0.00           H  
ATOM   4628  CZ  ARG   293      57.020  92.006  55.119  1.00  0.00           C  
ATOM   4629  NH1 ARG   293      55.904  91.710  55.586  1.00  0.00           N  
ATOM   4630 HH11 ARG   293      55.781  90.753  55.884  1.00  0.00           H  
ATOM   4631 HH12 ARG   293      55.061  92.266  55.605  1.00  0.00           H  
ATOM   4632  NH2 ARG   293      57.201  93.211  54.671  1.00  0.00           N  
ATOM   4633 HH21 ARG   293      58.150  93.535  54.545  1.00  0.00           H  
ATOM   4634 HH22 ARG   293      56.400  93.788  54.459  1.00  0.00           H  
ATOM   4635  C   ARG   293      61.917  89.754  55.833  1.00  0.00           C  
ATOM   4636  O   ARG   293      62.197  90.687  55.064  1.00  0.00           O  
ATOM   4637  N   THR   294      62.035  89.861  57.186  1.00  0.00           N  
ATOM   4638  H   THR   294      61.887  89.003  57.697  1.00  0.00           H  
ATOM   4639  CA  THR   294      62.752  91.039  57.762  1.00  0.00           C  
ATOM   4640  HA  THR   294      62.169  91.955  57.667  1.00  0.00           H  
ATOM   4641  CB  THR   294      62.963  90.809  59.275  1.00  0.00           C  
ATOM   4642  HB  THR   294      63.684  89.997  59.367  1.00  0.00           H  
ATOM   4643  CG2 THR   294      63.580  91.999  59.945  1.00  0.00           C  
ATOM   4644 HG21 THR   294      63.069  92.907  59.625  1.00  0.00           H  
ATOM   4645 HG22 THR   294      63.553  91.867  61.026  1.00  0.00           H  
ATOM   4646 HG23 THR   294      64.626  92.097  59.656  1.00  0.00           H  
ATOM   4647  OG1 THR   294      61.696  90.534  59.837  1.00  0.00           O  
ATOM   4648  HG1 THR   294      61.855  89.996  60.616  1.00  0.00           H  
ATOM   4649  C   THR   294      64.196  91.257  57.114  1.00  0.00           C  
ATOM   4650  O   THR   294      64.621  92.403  56.942  1.00  0.00           O  
ATOM   4651  N   LEU   295      64.914  90.158  56.865  1.00  0.00           N  
ATOM   4652  H   LEU   295      64.637  89.194  56.979  1.00  0.00           H  
ATOM   4653  CA  LEU   295      66.273  90.302  56.287  1.00  0.00           C  
ATOM   4654  HA  LEU   295      66.756  91.079  56.878  1.00  0.00           H  
ATOM   4655  CB  LEU   295      67.025  88.950  56.338  1.00  0.00           C  
ATOM   4656  HB2 LEU   295      67.188  88.621  57.364  1.00  0.00           H  
ATOM   4657  HB3 LEU   295      66.544  88.130  55.804  1.00  0.00           H  
ATOM   4658  CG  LEU   295      68.524  88.929  55.774  1.00  0.00           C  
ATOM   4659  HG  LEU   295      68.501  89.259  54.735  1.00  0.00           H  
ATOM   4660  CD1 LEU   295      69.399  89.859  56.604  1.00  0.00           C  
ATOM   4661 HD11 LEU   295      69.740  89.473  57.565  1.00  0.00           H  
ATOM   4662 HD12 LEU   295      70.282  89.989  55.978  1.00  0.00           H  
ATOM   4663 HD13 LEU   295      68.926  90.828  56.761  1.00  0.00           H  
ATOM   4664  CD2 LEU   295      69.161  87.514  55.734  1.00  0.00           C  
ATOM   4665 HD21 LEU   295      68.708  86.854  54.994  1.00  0.00           H  
ATOM   4666 HD22 LEU   295      70.197  87.583  55.401  1.00  0.00           H  
ATOM   4667 HD23 LEU   295      69.175  87.017  56.704  1.00  0.00           H  
ATOM   4668  C   LEU   295      66.226  90.717  54.803  1.00  0.00           C  
ATOM   4669  O   LEU   295      67.127  91.542  54.465  1.00  0.00           O  
ATOM   4670  N   GLU   296      65.202  90.287  53.991  1.00  0.00           N  
ATOM   4671  H   GLU   296      64.516  89.702  54.446  1.00  0.00           H  
ATOM   4672  CA  GLU   296      65.019  90.817  52.665  1.00  0.00           C  
ATOM   4673  HA  GLU   296      65.967  90.755  52.130  1.00  0.00           H  
ATOM   4674  CB  GLU   296      64.117  89.884  51.773  1.00  0.00           C  
ATOM   4675  HB2 GLU   296      64.263  88.830  52.009  1.00  0.00           H  
ATOM   4676  HB3 GLU   296      63.058  89.982  52.010  1.00  0.00           H  
ATOM   4677  CG  GLU   296      64.297  90.018  50.295  1.00  0.00           C  
ATOM   4678  HG2 GLU   296      64.182  91.051  49.967  1.00  0.00           H  
ATOM   4679  HG3 GLU   296      65.258  89.646  49.940  1.00  0.00           H  
ATOM   4680  CD  GLU   296      63.262  89.165  49.566  1.00  0.00           C  
ATOM   4681  OE1 GLU   296      63.649  88.480  48.590  1.00  0.00           O  
ATOM   4682  OE2 GLU   296      62.076  89.406  49.701  1.00  0.00           O  
ATOM   4683  C   GLU   296      64.530  92.260  52.532  1.00  0.00           C  
ATOM   4684  O   GLU   296      64.723  92.843  51.483  1.00  0.00           O  
ATOM   4685  N   ASP   297      63.869  92.709  53.596  1.00  0.00           N  
ATOM   4686  H   ASP   297      63.631  92.035  54.308  1.00  0.00           H  
ATOM   4687  CA  ASP   297      63.385  94.054  53.817  1.00  0.00           C  
ATOM   4688  HA  ASP   297      63.046  94.522  52.893  1.00  0.00           H  
ATOM   4689  CB  ASP   297      62.253  94.186  54.786  1.00  0.00           C  
ATOM   4690  HB2 ASP   297      62.446  93.831  55.798  1.00  0.00           H  
ATOM   4691  HB3 ASP   297      62.048  95.257  54.804  1.00  0.00           H  
ATOM   4692  CG  ASP   297      60.942  93.534  54.294  1.00  0.00           C  
ATOM   4693  OD1 ASP   297      60.857  93.175  53.088  1.00  0.00           O  
ATOM   4694  OD2 ASP   297      59.888  93.572  55.033  1.00  0.00           O  
ATOM   4695  C   ASP   297      64.522  94.998  54.263  1.00  0.00           C  
ATOM   4696  O   ASP   297      64.753  95.900  53.526  1.00  0.00           O  
ATOM   4697  N   ILE   298      65.357  94.568  55.223  1.00  0.00           N  
ATOM   4698  H   ILE   298      65.113  93.734  55.738  1.00  0.00           H  
ATOM   4699  CA  ILE   298      66.614  95.198  55.566  1.00  0.00           C  
ATOM   4700  HA  ILE   298      66.395  96.153  56.042  1.00  0.00           H  
ATOM   4701  CB  ILE   298      67.479  94.389  56.582  1.00  0.00           C  
ATOM   4702  HB  ILE   298      67.388  93.322  56.380  1.00  0.00           H  
ATOM   4703  CG2 ILE   298      69.014  94.719  56.600  1.00  0.00           C  
ATOM   4704 HG21 ILE   298      69.439  94.191  55.747  1.00  0.00           H  
ATOM   4705 HG22 ILE   298      69.172  95.797  56.636  1.00  0.00           H  
ATOM   4706 HG23 ILE   298      69.571  94.281  57.428  1.00  0.00           H  
ATOM   4707  CG1 ILE   298      66.843  94.595  57.952  1.00  0.00           C  
ATOM   4708 HG12 ILE   298      67.085  95.567  58.381  1.00  0.00           H  
ATOM   4709 HG13 ILE   298      65.760  94.536  57.837  1.00  0.00           H  
ATOM   4710  CD1 ILE   298      67.272  93.535  58.969  1.00  0.00           C  
ATOM   4711 HD11 ILE   298      68.158  93.983  59.419  1.00  0.00           H  
ATOM   4712 HD12 ILE   298      66.505  93.360  59.724  1.00  0.00           H  
ATOM   4713 HD13 ILE   298      67.500  92.686  58.325  1.00  0.00           H  
ATOM   4714  C   ILE   298      67.410  95.403  54.275  1.00  0.00           C  
ATOM   4715  O   ILE   298      67.941  96.458  54.096  1.00  0.00           O  
ATOM   4716  N   LEU   299      67.602  94.296  53.513  1.00  0.00           N  
ATOM   4717  H   LEU   299      67.326  93.409  53.912  1.00  0.00           H  
ATOM   4718  CA  LEU   299      68.441  94.328  52.269  1.00  0.00           C  
ATOM   4719  HA  LEU   299      69.322  94.905  52.548  1.00  0.00           H  
ATOM   4720  CB  LEU   299      68.824  92.898  51.912  1.00  0.00           C  
ATOM   4721  HB2 LEU   299      67.971  92.224  51.993  1.00  0.00           H  
ATOM   4722  HB3 LEU   299      69.268  92.959  50.919  1.00  0.00           H  
ATOM   4723  CG  LEU   299      69.951  92.439  52.915  1.00  0.00           C  
ATOM   4724  HG  LEU   299      69.485  92.512  53.898  1.00  0.00           H  
ATOM   4725  CD1 LEU   299      70.342  91.034  52.637  1.00  0.00           C  
ATOM   4726 HD11 LEU   299      70.510  90.752  51.597  1.00  0.00           H  
ATOM   4727 HD12 LEU   299      71.158  90.819  53.326  1.00  0.00           H  
ATOM   4728 HD13 LEU   299      69.585  90.371  53.055  1.00  0.00           H  
ATOM   4729  CD2 LEU   299      71.303  93.184  52.766  1.00  0.00           C  
ATOM   4730 HD21 LEU   299      71.145  94.229  53.032  1.00  0.00           H  
ATOM   4731 HD22 LEU   299      72.099  92.753  53.373  1.00  0.00           H  
ATOM   4732 HD23 LEU   299      71.649  93.085  51.738  1.00  0.00           H  
ATOM   4733  C   LEU   299      67.809  95.124  51.054  1.00  0.00           C  
ATOM   4734  O   LEU   299      68.561  95.542  50.163  1.00  0.00           O  
ATOM   4735  N   ALA   300      66.482  95.290  50.890  1.00  0.00           N  
ATOM   4736  H   ALA   300      65.892  94.888  51.605  1.00  0.00           H  
ATOM   4737  CA  ALA   300      65.938  96.270  49.995  1.00  0.00           C  
ATOM   4738  HA  ALA   300      66.301  95.975  49.010  1.00  0.00           H  
ATOM   4739  CB  ALA   300      64.398  96.117  49.984  1.00  0.00           C  
ATOM   4740  HB1 ALA   300      63.922  96.380  50.929  1.00  0.00           H  
ATOM   4741  HB2 ALA   300      63.913  96.820  49.306  1.00  0.00           H  
ATOM   4742  HB3 ALA   300      64.044  95.111  49.762  1.00  0.00           H  
ATOM   4743  C   ALA   300      66.321  97.744  50.240  1.00  0.00           C  
ATOM   4744  O   ALA   300      66.051  98.590  49.373  1.00  0.00           O  
ATOM   4745  N   ASP   301      66.900  98.109  51.410  1.00  0.00           N  
ATOM   4746  H   ASP   301      67.097  97.311  51.997  1.00  0.00           H  
ATOM   4747  CA  ASP   301      67.272  99.485  51.772  1.00  0.00           C  
ATOM   4748  HA  ASP   301      66.820 100.106  50.999  1.00  0.00           H  
ATOM   4749  CB  ASP   301      66.829  99.890  53.190  1.00  0.00           C  
ATOM   4750  HB2 ASP   301      67.489  99.540  53.984  1.00  0.00           H  
ATOM   4751  HB3 ASP   301      66.904 100.974  53.277  1.00  0.00           H  
ATOM   4752  CG  ASP   301      65.463  99.368  53.627  1.00  0.00           C  
ATOM   4753  OD1 ASP   301      64.569  99.557  52.751  1.00  0.00           O  
ATOM   4754  OD2 ASP   301      65.196  98.940  54.769  1.00  0.00           O  
ATOM   4755  C   ASP   301      68.812  99.726  51.530  1.00  0.00           C  
ATOM   4756  O   ASP   301      69.461 100.708  51.946  1.00  0.00           O  
ATOM   4757  N   ALA   302      69.535  98.743  50.941  1.00  0.00           N  
ATOM   4758  H   ALA   302      69.061  97.865  50.782  1.00  0.00           H  
ATOM   4759  CA  ALA   302      71.011  98.563  50.924  1.00  0.00           C  
ATOM   4760  HA  ALA   302      71.505  99.407  51.405  1.00  0.00           H  
ATOM   4761  CB  ALA   302      71.372  97.388  51.771  1.00  0.00           C  
ATOM   4762  HB1 ALA   302      70.923  96.440  51.474  1.00  0.00           H  
ATOM   4763  HB2 ALA   302      72.416  97.120  51.604  1.00  0.00           H  
ATOM   4764  HB3 ALA   302      71.221  97.510  52.843  1.00  0.00           H  
ATOM   4765  C   ALA   302      71.480  98.364  49.465  1.00  0.00           C  
ATOM   4766  O   ALA   302      71.178  97.387  48.844  1.00  0.00           O  
ATOM   4767  N   PRO   303      72.358  99.266  48.903  1.00  0.00           N  
ATOM   4768  CD  PRO   303      72.759 100.502  49.512  1.00  0.00           C  
ATOM   4769  HD2 PRO   303      73.465 100.279  50.313  1.00  0.00           H  
ATOM   4770  HD3 PRO   303      71.904 100.963  50.006  1.00  0.00           H  
ATOM   4771  CG  PRO   303      73.455 101.341  48.387  1.00  0.00           C  
ATOM   4772  HG2 PRO   303      74.163 102.082  48.758  1.00  0.00           H  
ATOM   4773  HG3 PRO   303      72.774 101.928  47.772  1.00  0.00           H  
ATOM   4774  CB  PRO   303      74.014 100.256  47.510  1.00  0.00           C  
ATOM   4775  HB2 PRO   303      74.882  99.936  48.087  1.00  0.00           H  
ATOM   4776  HB3 PRO   303      74.287 100.651  46.532  1.00  0.00           H  
ATOM   4777  CA  PRO   303      72.958  99.219  47.487  1.00  0.00           C  
ATOM   4778  HA  PRO   303      72.199  99.569  46.787  1.00  0.00           H  
ATOM   4779  C   PRO   303      73.612  97.879  47.019  1.00  0.00           C  
ATOM   4780  O   PRO   303      73.581  97.543  45.839  1.00  0.00           O  
ATOM   4781  N   GLU   304      74.239  97.195  47.924  1.00  0.00           N  
ATOM   4782  H   GLU   304      74.185  97.539  48.872  1.00  0.00           H  
ATOM   4783  CA  GLU   304      74.946  95.966  47.630  1.00  0.00           C  
ATOM   4784  HA  GLU   304      75.617  96.107  46.783  1.00  0.00           H  
ATOM   4785  CB  GLU   304      75.708  95.404  48.816  1.00  0.00           C  
ATOM   4786  HB2 GLU   304      75.039  95.197  49.651  1.00  0.00           H  
ATOM   4787  HB3 GLU   304      76.329  94.540  48.579  1.00  0.00           H  
ATOM   4788  CG  GLU   304      76.822  96.381  49.303  1.00  0.00           C  
ATOM   4789  HG2 GLU   304      77.446  95.869  50.034  1.00  0.00           H  
ATOM   4790  HG3 GLU   304      77.423  96.660  48.437  1.00  0.00           H  
ATOM   4791  CD  GLU   304      76.257  97.677  49.988  1.00  0.00           C  
ATOM   4792  OE1 GLU   304      76.799  98.793  49.817  1.00  0.00           O  
ATOM   4793  OE2 GLU   304      75.191  97.522  50.651  1.00  0.00           O  
ATOM   4794  C   GLU   304      74.028  94.791  47.240  1.00  0.00           C  
ATOM   4795  O   GLU   304      74.348  93.983  46.438  1.00  0.00           O  
ATOM   4796  N   SER   305      72.761  94.796  47.677  1.00  0.00           N  
ATOM   4797  H   SER   305      72.491  95.539  48.305  1.00  0.00           H  
ATOM   4798  CA  SER   305      71.656  93.822  47.357  1.00  0.00           C  
ATOM   4799  HA  SER   305      72.075  92.828  47.197  1.00  0.00           H  
ATOM   4800  CB  SER   305      70.572  93.778  48.421  1.00  0.00           C  
ATOM   4801  HB2 SER   305      71.000  93.942  49.411  1.00  0.00           H  
ATOM   4802  HB3 SER   305      69.844  94.579  48.301  1.00  0.00           H  
ATOM   4803  OG  SER   305      69.911  92.482  48.385  1.00  0.00           O  
ATOM   4804  HG  SER   305      69.489  92.462  47.522  1.00  0.00           H  
ATOM   4805  C   SER   305      71.037  94.118  46.001  1.00  0.00           C  
ATOM   4806  O   SER   305      70.072  93.474  45.612  1.00  0.00           O  
ATOM   4807  N   GLN   306      71.573  95.126  45.237  1.00  0.00           N  
ATOM   4808  H   GLN   306      72.288  95.687  45.678  1.00  0.00           H  
ATOM   4809  CA  GLN   306      71.101  95.568  43.894  1.00  0.00           C  
ATOM   4810  HA  GLN   306      70.142  95.063  43.778  1.00  0.00           H  
ATOM   4811  CB  GLN   306      70.753  97.132  43.939  1.00  0.00           C  
ATOM   4812  HB2 GLN   306      71.623  97.785  43.873  1.00  0.00           H  
ATOM   4813  HB3 GLN   306      70.082  97.349  43.109  1.00  0.00           H  
ATOM   4814  CG  GLN   306      70.005  97.501  45.257  1.00  0.00           C  
ATOM   4815  HG2 GLN   306      69.196  96.772  45.235  1.00  0.00           H  
ATOM   4816  HG3 GLN   306      70.550  97.403  46.196  1.00  0.00           H  
ATOM   4817  CD  GLN   306      69.394  98.917  45.238  1.00  0.00           C  
ATOM   4818  OE1 GLN   306      69.608  99.802  46.075  1.00  0.00           O  
ATOM   4819  NE2 GLN   306      68.501  99.258  44.297  1.00  0.00           N  
ATOM   4820 HE21 GLN   306      68.225 100.217  44.140  1.00  0.00           H  
ATOM   4821 HE22 GLN   306      68.090  98.484  43.794  1.00  0.00           H  
ATOM   4822  C   GLN   306      72.011  95.150  42.725  1.00  0.00           C  
ATOM   4823  O   GLN   306      71.988  95.671  41.591  1.00  0.00           O  
ATOM   4824  N   ASN   307      72.824  94.110  42.985  1.00  0.00           N  
ATOM   4825  H   ASN   307      72.641  93.585  43.828  1.00  0.00           H  
ATOM   4826  CA  ASN   307      73.773  93.498  42.098  1.00  0.00           C  
ATOM   4827  HA  ASN   307      73.183  92.893  41.409  1.00  0.00           H  
ATOM   4828  CB  ASN   307      74.635  94.529  41.431  1.00  0.00           C  
ATOM   4829  HB2 ASN   307      75.046  95.208  42.177  1.00  0.00           H  
ATOM   4830  HB3 ASN   307      75.557  94.040  41.117  1.00  0.00           H  
ATOM   4831  CG  ASN   307      74.201  95.111  40.090  1.00  0.00           C  
ATOM   4832  OD1 ASN   307      73.396  94.645  39.279  1.00  0.00           O  
ATOM   4833  ND2 ASN   307      74.800  96.253  39.776  1.00  0.00           N  
ATOM   4834 HD21 ASN   307      74.545  96.586  38.857  1.00  0.00           H  
ATOM   4835 HD22 ASN   307      75.429  96.676  40.444  1.00  0.00           H  
ATOM   4836  C   ASN   307      74.620  92.454  42.842  1.00  0.00           C  
ATOM   4837  O   ASN   307      74.863  91.391  42.282  1.00  0.00           O  
ATOM   4838  N   ASN   308      75.038  92.607  44.078  1.00  0.00           N  
ATOM   4839  H   ASN   308      74.973  93.437  44.650  1.00  0.00           H  
ATOM   4840  CA  ASN   308      76.146  91.775  44.626  1.00  0.00           C  
ATOM   4841  HA  ASN   308      76.349  90.880  44.038  1.00  0.00           H  
ATOM   4842  CB  ASN   308      77.400  92.575  44.352  1.00  0.00           C  
ATOM   4843  HB2 ASN   308      78.261  92.037  44.747  1.00  0.00           H  
ATOM   4844  HB3 ASN   308      77.443  92.580  43.263  1.00  0.00           H  
ATOM   4845  CG  ASN   308      77.378  94.017  44.891  1.00  0.00           C  
ATOM   4846  OD1 ASN   308      77.322  94.948  44.138  1.00  0.00           O  
ATOM   4847  ND2 ASN   308      77.719  94.276  46.131  1.00  0.00           N  
ATOM   4848 HD21 ASN   308      77.996  95.240  46.244  1.00  0.00           H  
ATOM   4849 HD22 ASN   308      77.792  93.553  46.833  1.00  0.00           H  
ATOM   4850  C   ASN   308      75.949  91.296  46.031  1.00  0.00           C  
ATOM   4851  O   ASN   308      76.878  91.317  46.833  1.00  0.00           O  
ATOM   4852  N   CYS   309      74.833  90.740  46.376  1.00  0.00           N  
ATOM   4853  H   CYS   309      74.102  91.028  45.740  1.00  0.00           H  
ATOM   4854  CA  CYS   309      74.337  89.999  47.561  1.00  0.00           C  
ATOM   4855  HA  CYS   309      74.973  89.115  47.613  1.00  0.00           H  
ATOM   4856  CB  CYS   309      74.284  90.957  48.772  1.00  0.00           C  
ATOM   4857  HB2 CYS   309      75.255  91.407  48.982  1.00  0.00           H  
ATOM   4858  HB3 CYS   309      73.605  91.782  48.556  1.00  0.00           H  
ATOM   4859  SG  CYS   309      73.748  90.208  50.370  1.00  0.00           S  
ATOM   4860  HG  CYS   309      72.456  90.462  50.142  1.00  0.00           H  
ATOM   4861  C   CYS   309      72.927  89.527  47.292  1.00  0.00           C  
ATOM   4862  O   CYS   309      72.075  90.347  46.924  1.00  0.00           O  
ATOM   4863  N   ARG   310      72.608  88.248  47.587  1.00  0.00           N  
ATOM   4864  H   ARG   310      73.290  87.671  48.058  1.00  0.00           H  
ATOM   4865  CA  ARG   310      71.234  87.739  47.311  1.00  0.00           C  
ATOM   4866  HA  ARG   310      70.591  88.612  47.420  1.00  0.00           H  
ATOM   4867  CB  ARG   310      71.225  87.421  45.765  1.00  0.00           C  
ATOM   4868  HB2 ARG   310      71.833  88.144  45.222  1.00  0.00           H  
ATOM   4869  HB3 ARG   310      71.638  86.448  45.495  1.00  0.00           H  
ATOM   4870  CG  ARG   310      69.857  87.374  45.184  1.00  0.00           C  
ATOM   4871  HG2 ARG   310      69.400  86.446  45.527  1.00  0.00           H  
ATOM   4872  HG3 ARG   310      69.364  88.223  45.658  1.00  0.00           H  
ATOM   4873  CD  ARG   310      69.751  87.580  43.666  1.00  0.00           C  
ATOM   4874  HD2 ARG   310      70.425  86.885  43.164  1.00  0.00           H  
ATOM   4875  HD3 ARG   310      68.789  87.197  43.325  1.00  0.00           H  
ATOM   4876  NE  ARG   310      69.914  89.019  43.158  1.00  0.00           N  
ATOM   4877  HE  ARG   310      69.906  89.739  43.866  1.00  0.00           H  
ATOM   4878  CZ  ARG   310      69.942  89.297  41.881  1.00  0.00           C  
ATOM   4879  NH1 ARG   310      69.851  88.454  40.928  1.00  0.00           N  
ATOM   4880 HH11 ARG   310      69.720  87.493  41.208  1.00  0.00           H  
ATOM   4881 HH12 ARG   310      69.797  88.826  39.991  1.00  0.00           H  
ATOM   4882  NH2 ARG   310      70.117  90.547  41.507  1.00  0.00           N  
ATOM   4883 HH21 ARG   310      70.108  91.297  42.184  1.00  0.00           H  
ATOM   4884 HH22 ARG   310      70.165  90.771  40.523  1.00  0.00           H  
ATOM   4885  C   ARG   310      70.720  86.532  48.070  1.00  0.00           C  
ATOM   4886  O   ARG   310      71.458  85.558  48.136  1.00  0.00           O  
ATOM   4887  N   LEU   311      69.524  86.597  48.534  1.00  0.00           N  
ATOM   4888  H   LEU   311      69.090  87.495  48.373  1.00  0.00           H  
ATOM   4889  CA  LEU   311      68.771  85.449  49.065  1.00  0.00           C  
ATOM   4890  HA  LEU   311      69.406  84.922  49.777  1.00  0.00           H  
ATOM   4891  CB  LEU   311      67.521  85.927  49.779  1.00  0.00           C  
ATOM   4892  HB2 LEU   311      66.804  86.297  49.047  1.00  0.00           H  
ATOM   4893  HB3 LEU   311      66.976  85.190  50.368  1.00  0.00           H  
ATOM   4894  CG  LEU   311      67.867  87.043  50.751  1.00  0.00           C  
ATOM   4895  HG  LEU   311      68.062  87.976  50.224  1.00  0.00           H  
ATOM   4896  CD1 LEU   311      66.585  87.354  51.670  1.00  0.00           C  
ATOM   4897 HD11 LEU   311      66.317  86.336  51.953  1.00  0.00           H  
ATOM   4898 HD12 LEU   311      66.785  88.006  52.520  1.00  0.00           H  
ATOM   4899 HD13 LEU   311      65.838  87.689  50.950  1.00  0.00           H  
ATOM   4900  CD2 LEU   311      68.963  86.825  51.814  1.00  0.00           C  
ATOM   4901 HD21 LEU   311      68.678  85.937  52.378  1.00  0.00           H  
ATOM   4902 HD22 LEU   311      69.951  86.565  51.434  1.00  0.00           H  
ATOM   4903 HD23 LEU   311      68.934  87.735  52.413  1.00  0.00           H  
ATOM   4904  C   LEU   311      68.408  84.356  47.979  1.00  0.00           C  
ATOM   4905  O   LEU   311      67.914  84.677  46.892  1.00  0.00           O  
ATOM   4906  N   ILE   312      68.685  83.101  48.339  1.00  0.00           N  
ATOM   4907  H   ILE   312      69.091  82.960  49.253  1.00  0.00           H  
ATOM   4908  CA  ILE   312      67.989  81.937  47.735  1.00  0.00           C  
ATOM   4909  HA  ILE   312      67.461  82.183  46.814  1.00  0.00           H  
ATOM   4910  CB  ILE   312      69.130  80.908  47.356  1.00  0.00           C  
ATOM   4911  HB  ILE   312      69.627  80.736  48.310  1.00  0.00           H  
ATOM   4912  CG2 ILE   312      68.515  79.622  46.692  1.00  0.00           C  
ATOM   4913 HG21 ILE   312      68.126  79.926  45.720  1.00  0.00           H  
ATOM   4914 HG22 ILE   312      69.250  78.817  46.707  1.00  0.00           H  
ATOM   4915 HG23 ILE   312      67.623  79.289  47.222  1.00  0.00           H  
ATOM   4916  CG1 ILE   312      70.352  81.438  46.475  1.00  0.00           C  
ATOM   4917 HG12 ILE   312      69.920  82.052  45.685  1.00  0.00           H  
ATOM   4918 HG13 ILE   312      71.034  82.062  47.052  1.00  0.00           H  
ATOM   4919  CD1 ILE   312      71.075  80.403  45.570  1.00  0.00           C  
ATOM   4920 HD11 ILE   312      70.416  79.917  44.850  1.00  0.00           H  
ATOM   4921 HD12 ILE   312      71.868  80.983  45.097  1.00  0.00           H  
ATOM   4922 HD13 ILE   312      71.649  79.731  46.207  1.00  0.00           H  
ATOM   4923  C   ILE   312      66.992  81.324  48.686  1.00  0.00           C  
ATOM   4924  O   ILE   312      67.332  80.428  49.475  1.00  0.00           O  
ATOM   4925  N   ALA   313      65.714  81.820  48.787  1.00  0.00           N  
ATOM   4926  H   ALA   313      65.485  82.585  48.169  1.00  0.00           H  
ATOM   4927  CA  ALA   313      64.634  81.257  49.572  1.00  0.00           C  
ATOM   4928  HA  ALA   313      65.089  80.949  50.513  1.00  0.00           H  
ATOM   4929  CB  ALA   313      63.626  82.354  49.959  1.00  0.00           C  
ATOM   4930  HB1 ALA   313      63.107  82.724  49.075  1.00  0.00           H  
ATOM   4931  HB2 ALA   313      63.010  82.063  50.810  1.00  0.00           H  
ATOM   4932  HB3 ALA   313      64.233  83.187  50.312  1.00  0.00           H  
ATOM   4933  C   ALA   313      63.976  80.087  48.878  1.00  0.00           C  
ATOM   4934  O   ALA   313      63.701  80.321  47.711  1.00  0.00           O  
ATOM   4935  N   TYR   314      63.793  78.952  49.526  1.00  0.00           N  
ATOM   4936  H   TYR   314      64.177  78.823  50.451  1.00  0.00           H  
ATOM   4937  CA  TYR   314      63.242  77.720  48.905  1.00  0.00           C
[truncated: 2,655,867 more chars]
