# Supplementary material for: AhR diminishes the efficacy of chemotherapy via suppressing STING dependent type-I interferon in bladder cancer
Source: Nat Commun. 2023 Sep 5;14:5415. doi: 10.1038/s41467-023-41218-5 (PMC10480448; doi:10.1038/s41467-023-41218-5)
Supplement: Supplementary file 4 — Supplementary Data 1 [file 41467_2023_41218_MOESM4_ESM.zip › I-TASSER Results for AhR & initial and final configurations for molecular dynamics trajectories/Interaction of dimer STING with AhR in state without endogenous ligand (Kyn) binding/initial structure_1.pdb]

CRYST1  171.830  171.434  110.766  90.00  90.00  90.00               1
ATOM      1  N   MET     1      69.082  95.373  78.019  1.00  0.00           N  
ATOM      2  H1  MET     1      70.027  95.424  78.370  1.00  0.00           H  
ATOM      3  H2  MET     1      68.959  94.515  77.501  1.00  0.00           H  
ATOM      4  H3  MET     1      68.414  95.390  78.776  1.00  0.00           H  
ATOM      5  CA  MET     1      68.813  96.504  77.109  1.00  0.00           C  
ATOM      6  HA  MET     1      69.585  96.469  76.341  1.00  0.00           H  
ATOM      7  CB  MET     1      67.450  96.266  76.387  1.00  0.00           C  
ATOM      8  HB2 MET     1      67.322  95.262  75.982  1.00  0.00           H  
ATOM      9  HB3 MET     1      66.625  96.519  77.052  1.00  0.00           H  
ATOM     10  CG  MET     1      67.261  97.259  75.254  1.00  0.00           C  
ATOM     11  HG2 MET     1      66.212  97.172  74.970  1.00  0.00           H  
ATOM     12  HG3 MET     1      67.305  98.298  75.579  1.00  0.00           H  
ATOM     13  SD  MET     1      68.314  97.009  73.759  1.00  0.00           S  
ATOM     14  CE  MET     1      67.686  98.586  73.006  1.00  0.00           C  
ATOM     15  HE1 MET     1      66.609  98.652  73.158  1.00  0.00           H  
ATOM     16  HE2 MET     1      68.104  99.478  73.474  1.00  0.00           H  
ATOM     17  HE3 MET     1      67.860  98.591  71.930  1.00  0.00           H  
ATOM     18  C   MET     1      68.779  97.883  77.917  1.00  0.00           C  
ATOM     19  O   MET     1      68.116  97.934  78.953  1.00  0.00           O  
ATOM     20  N   PRO     2      69.530  98.937  77.485  1.00  0.00           N  
ATOM     21  CD  PRO     2      70.478  98.935  76.334  1.00  0.00           C  
ATOM     22  HD2 PRO     2      69.885  98.853  75.423  1.00  0.00           H  
ATOM     23  HD3 PRO     2      71.141  98.074  76.422  1.00  0.00           H  
ATOM     24  CG  PRO     2      71.322 100.177  76.304  1.00  0.00           C  
ATOM     25  HG2 PRO     2      70.852 100.855  75.591  1.00  0.00           H  
ATOM     26  HG3 PRO     2      72.349  99.900  76.068  1.00  0.00           H  
ATOM     27  CB  PRO     2      71.265 100.566  77.816  1.00  0.00           C  
ATOM     28  HB2 PRO     2      71.488 101.626  77.932  1.00  0.00           H  
ATOM     29  HB3 PRO     2      72.028  99.938  78.276  1.00  0.00           H  
ATOM     30  CA  PRO     2      69.798 100.196  78.271  1.00  0.00           C  
ATOM     31  HA  PRO     2      69.754 100.150  79.359  1.00  0.00           H  
ATOM     32  C   PRO     2      68.642 101.240  77.901  1.00  0.00           C  
ATOM     33  O   PRO     2      67.667 100.933  77.273  1.00  0.00           O  
ATOM     34  N   HIE     3      68.727 102.473  78.416  1.00  0.00           N  
ATOM     35  H   HIE     3      69.526 102.673  79.001  1.00  0.00           H  
ATOM     36  CA  HIE     3      67.711 103.636  78.286  1.00  0.00           C  
ATOM     37  HA  HIE     3      66.699 103.364  78.588  1.00  0.00           H  
ATOM     38  CB  HIE     3      68.155 104.807  79.248  1.00  0.00           C  
ATOM     39  HB2 HIE     3      67.552 105.667  78.955  1.00  0.00           H  
ATOM     40  HB3 HIE     3      68.062 104.638  80.320  1.00  0.00           H  
ATOM     41  CG  HIE     3      69.559 105.190  78.973  1.00  0.00           C  
ATOM     42  ND1 HIE     3      70.794 104.495  79.191  1.00  0.00           N  
ATOM     43  CE1 HIE     3      71.764 105.358  78.789  1.00  0.00           C  
ATOM     44  HE1 HIE     3      72.823 105.154  78.852  1.00  0.00           H  
ATOM     45  NE2 HIE     3      71.280 106.533  78.489  1.00  0.00           N  
ATOM     46  HE2 HIE     3      71.830 107.351  78.269  1.00  0.00           H  
ATOM     47  CD2 HIE     3      69.878 106.453  78.600  1.00  0.00           C  
ATOM     48  HD2 HIE     3      69.291 107.353  78.490  1.00  0.00           H  
ATOM     49  C   HIE     3      67.495 104.116  76.849  1.00  0.00           C  
ATOM     50  O   HIE     3      66.424 104.488  76.444  1.00  0.00           O  
ATOM     51  N   SER     4      68.567 104.007  76.070  1.00  0.00           N  
ATOM     52  H   SER     4      69.464 103.773  76.471  1.00  0.00           H  
ATOM     53  CA  SER     4      68.719 104.417  74.711  1.00  0.00           C  
ATOM     54  HA  SER     4      68.335 105.431  74.599  1.00  0.00           H  
ATOM     55  CB  SER     4      70.204 104.433  74.325  1.00  0.00           C  
ATOM     56  HB2 SER     4      70.542 103.403  74.436  1.00  0.00           H  
ATOM     57  HB3 SER     4      70.352 104.889  73.346  1.00  0.00           H  
ATOM     58  OG  SER     4      70.933 105.285  75.210  1.00  0.00           O  
ATOM     59  HG  SER     4      71.679 104.840  75.619  1.00  0.00           H  
ATOM     60  C   SER     4      67.806 103.695  73.666  1.00  0.00           C  
ATOM     61  O   SER     4      67.644 102.483  73.700  1.00  0.00           O  
ATOM     62  N   SER     5      67.313 104.432  72.668  1.00  0.00           N  
ATOM     63  H   SER     5      67.532 105.416  72.601  1.00  0.00           H  
ATOM     64  CA  SER     5      66.504 103.832  71.583  1.00  0.00           C  
ATOM     65  HA  SER     5      65.783 103.112  71.971  1.00  0.00           H  
ATOM     66  CB  SER     5      65.745 104.996  70.921  1.00  0.00           C  
ATOM     67  HB2 SER     5      65.341 105.603  71.732  1.00  0.00           H  
ATOM     68  HB3 SER     5      66.381 105.666  70.342  1.00  0.00           H  
ATOM     69  OG  SER     5      64.623 104.515  70.184  1.00  0.00           O  
ATOM     70  HG  SER     5      64.119 105.288  69.920  1.00  0.00           H  
ATOM     71  C   SER     5      67.404 103.181  70.527  1.00  0.00           C  
ATOM     72  O   SER     5      68.631 103.526  70.329  1.00  0.00           O  
ATOM     73  N   LEU     6      66.919 102.189  69.745  1.00  0.00           N  
ATOM     74  H   LEU     6      65.981 101.874  69.950  1.00  0.00           H  
ATOM     75  CA  LEU     6      67.697 101.528  68.641  1.00  0.00           C  
ATOM     76  HA  LEU     6      68.678 101.320  69.069  1.00  0.00           H  
ATOM     77  CB  LEU     6      67.116 100.104  68.362  1.00  0.00           C  
ATOM     78  HB2 LEU     6      67.367  99.484  69.223  1.00  0.00           H  
ATOM     79  HB3 LEU     6      66.028 100.057  68.311  1.00  0.00           H  
ATOM     80  CG  LEU     6      67.661  99.403  67.144  1.00  0.00           C  
ATOM     81  HG  LEU     6      67.462 100.036  66.279  1.00  0.00           H  
ATOM     82  CD1 LEU     6      69.137  99.089  67.218  1.00  0.00           C  
ATOM     83 HD11 LEU     6      69.432  98.420  68.026  1.00  0.00           H  
ATOM     84 HD12 LEU     6      69.328  98.528  66.302  1.00  0.00           H  
ATOM     85 HD13 LEU     6      69.756  99.983  67.151  1.00  0.00           H  
ATOM     86  CD2 LEU     6      66.808  98.127  67.006  1.00  0.00           C  
ATOM     87 HD21 LEU     6      65.788  98.290  67.353  1.00  0.00           H  
ATOM     88 HD22 LEU     6      66.818  97.781  65.972  1.00  0.00           H  
ATOM     89 HD23 LEU     6      67.262  97.313  67.572  1.00  0.00           H  
ATOM     90  C   LEU     6      67.855 102.484  67.439  1.00  0.00           C  
ATOM     91  O   LEU     6      68.903 102.594  66.831  1.00  0.00           O  
ATOM     92  N   HIE     7      66.762 103.132  66.973  1.00  0.00           N  
ATOM     93  H   HIE     7      65.969 103.068  67.594  1.00  0.00           H  
ATOM     94  CA  HIE     7      66.791 104.027  65.765  1.00  0.00           C  
ATOM     95  HA  HIE     7      67.674 104.647  65.921  1.00  0.00           H  
ATOM     96  CB  HIE     7      66.987 103.067  64.561  1.00  0.00           C  
ATOM     97  HB2 HIE     7      67.798 102.357  64.720  1.00  0.00           H  
ATOM     98  HB3 HIE     7      66.086 102.459  64.488  1.00  0.00           H  
ATOM     99  CG  HIE     7      67.187 103.869  63.245  1.00  0.00           C  
ATOM    100  ND1 HIE     7      66.248 104.677  62.637  1.00  0.00           N  
ATOM    101  CE1 HIE     7      66.897 105.275  61.653  1.00  0.00           C  
ATOM    102  HE1 HIE     7      66.487 105.846  60.832  1.00  0.00           H  
ATOM    103  NE2 HIE     7      68.189 104.867  61.661  1.00  0.00           N  
ATOM    104  HE2 HIE     7      68.873 105.260  61.030  1.00  0.00           H  
ATOM    105  CD2 HIE     7      68.423 104.108  62.730  1.00  0.00           C  
ATOM    106  HD2 HIE     7      69.367 103.731  63.095  1.00  0.00           H  
ATOM    107  C   HIE     7      65.500 104.864  65.644  1.00  0.00           C  
ATOM    108  O   HIE     7      64.454 104.252  65.913  1.00  0.00           O  
ATOM    109  N   PRO     8      65.687 106.201  65.405  1.00  0.00           N  
ATOM    110  CD  PRO     8      66.993 106.868  65.188  1.00  0.00           C  
ATOM    111  HD2 PRO     8      67.606 106.345  64.454  1.00  0.00           H  
ATOM    112  HD3 PRO     8      67.543 107.057  66.110  1.00  0.00           H  
ATOM    113  CG  PRO     8      66.540 108.141  64.579  1.00  0.00           C  
ATOM    114  HG2 PRO     8      66.266 108.010  63.532  1.00  0.00           H  
ATOM    115  HG3 PRO     8      67.256 108.925  64.823  1.00  0.00           H  
ATOM    116  CB  PRO     8      65.202 108.514  65.348  1.00  0.00           C  
ATOM    117  HB2 PRO     8      64.571 109.184  64.764  1.00  0.00           H  
ATOM    118  HB3 PRO     8      65.474 109.064  66.250  1.00  0.00           H  
ATOM    119  CA  PRO     8      64.567 107.128  65.586  1.00  0.00           C  
ATOM    120  HA  PRO     8      64.180 107.129  66.605  1.00  0.00           H  
ATOM    121  C   PRO     8      63.438 106.798  64.628  1.00  0.00           C  
ATOM    122  O   PRO     8      62.260 106.919  64.897  1.00  0.00           O  
ATOM    123  N   SER     9      63.823 106.219  63.494  1.00  0.00           N  
ATOM    124  H   SER     9      64.774 105.880  63.524  1.00  0.00           H  
ATOM    125  CA  SER     9      62.889 105.905  62.431  1.00  0.00           C  
ATOM    126  HA  SER     9      62.107 106.664  62.413  1.00  0.00           H  
ATOM    127  CB  SER     9      63.636 106.019  61.046  1.00  0.00           C  
ATOM    128  HB2 SER     9      64.444 105.289  61.008  1.00  0.00           H  
ATOM    129  HB3 SER     9      62.847 105.892  60.304  1.00  0.00           H  
ATOM    130  OG  SER     9      64.307 107.277  60.849  1.00  0.00           O  
ATOM    131  HG  SER     9      63.860 107.970  61.339  1.00  0.00           H  
ATOM    132  C   SER     9      62.222 104.493  62.580  1.00  0.00           C  
ATOM    133  O   SER     9      61.445 104.205  61.670  1.00  0.00           O  
ATOM    134  N   ILE    10      62.365 103.802  63.710  1.00  0.00           N  
ATOM    135  H   ILE    10      63.184 103.983  64.272  1.00  0.00           H  
ATOM    136  CA  ILE    10      61.485 102.680  63.996  1.00  0.00           C  
ATOM    137  HA  ILE    10      61.311 102.080  63.103  1.00  0.00           H  
ATOM    138  CB  ILE    10      62.070 101.782  65.175  1.00  0.00           C  
ATOM    139  HB  ILE    10      62.240 102.305  66.117  1.00  0.00           H  
ATOM    140  CG2 ILE    10      61.097 100.624  65.695  1.00  0.00           C  
ATOM    141 HG21 ILE    10      60.113 100.973  66.007  1.00  0.00           H  
ATOM    142 HG22 ILE    10      61.053  99.956  64.835  1.00  0.00           H  
ATOM    143 HG23 ILE    10      61.514 100.094  66.551  1.00  0.00           H  
ATOM    144  CG1 ILE    10      63.414 101.144  64.647  1.00  0.00           C  
ATOM    145 HG12 ILE    10      63.068 100.389  63.941  1.00  0.00           H  
ATOM    146 HG13 ILE    10      64.063 101.811  64.080  1.00  0.00           H  
ATOM    147  CD1 ILE    10      64.343 100.456  65.738  1.00  0.00           C  
ATOM    148 HD11 ILE    10      65.141  99.888  65.260  1.00  0.00           H  
ATOM    149 HD12 ILE    10      64.747 101.197  66.428  1.00  0.00           H  
ATOM    150 HD13 ILE    10      63.742  99.773  66.338  1.00  0.00           H  
ATOM    151  C   ILE    10      60.168 103.187  64.496  1.00  0.00           C  
ATOM    152  O   ILE    10      60.187 104.032  65.386  1.00  0.00           O  
ATOM    153  N   PRO    11      58.988 102.692  64.055  1.00  0.00           N  
ATOM    154  CD  PRO    11      58.687 101.974  62.831  1.00  0.00           C  
ATOM    155  HD2 PRO    11      59.297 101.105  62.586  1.00  0.00           H  
ATOM    156  HD3 PRO    11      58.811 102.596  61.944  1.00  0.00           H  
ATOM    157  CG  PRO    11      57.172 101.613  62.854  1.00  0.00           C  
ATOM    158  HG2 PRO    11      56.989 100.804  63.561  1.00  0.00           H  
ATOM    159  HG3 PRO    11      56.832 101.413  61.838  1.00  0.00           H  
ATOM    160  CB  PRO    11      56.583 102.897  63.396  1.00  0.00           C  
ATOM    161  HB2 PRO    11      55.588 102.758  63.818  1.00  0.00           H  
ATOM    162  HB3 PRO    11      56.632 103.708  62.669  1.00  0.00           H  
ATOM    163  CA  PRO    11      57.655 103.209  64.522  1.00  0.00           C  
ATOM    164  HA  PRO    11      57.726 104.295  64.584  1.00  0.00           H  
ATOM    165  C   PRO    11      57.244 102.698  65.917  1.00  0.00           C  
ATOM    166  O   PRO    11      57.524 101.554  66.309  1.00  0.00           O  
ATOM    167  N   CYS    12      56.652 103.619  66.768  1.00  0.00           N  
ATOM    168  H   CYS    12      56.633 104.594  66.505  1.00  0.00           H  
ATOM    169  CA  CYS    12      56.227 103.168  68.133  1.00  0.00           C  
ATOM    170  HA  CYS    12      56.925 102.421  68.511  1.00  0.00           H  
ATOM    171  CB  CYS    12      56.255 104.409  69.006  1.00  0.00           C  
ATOM    172  HB2 CYS    12      55.682 105.212  68.541  1.00  0.00           H  
ATOM    173  HB3 CYS    12      55.932 104.274  70.038  1.00  0.00           H  
ATOM    174  SG  CYS    12      58.008 105.139  69.093  1.00  0.00           S  
ATOM    175  HG  CYS    12      58.103 105.932  68.022  1.00  0.00           H  
ATOM    176  C   CYS    12      54.804 102.500  68.054  1.00  0.00           C  
ATOM    177  O   CYS    12      54.198 102.482  66.984  1.00  0.00           O  
ATOM    178  N   PRO    13      54.345 101.876  69.176  1.00  0.00           N  
ATOM    179  CD  PRO    13      55.071 101.574  70.366  1.00  0.00           C  
ATOM    180  HD2 PRO    13      55.118 102.386  71.092  1.00  0.00           H  
ATOM    181  HD3 PRO    13      56.038 101.177  70.053  1.00  0.00           H  
ATOM    182  CG  PRO    13      54.294 100.402  71.006  1.00  0.00           C  
ATOM    183  HG2 PRO    13      54.438 100.258  72.077  1.00  0.00           H  
ATOM    184  HG3 PRO    13      54.547  99.521  70.417  1.00  0.00           H  
ATOM    185  CB  PRO    13      52.825 100.686  70.685  1.00  0.00           C  
ATOM    186  HB2 PRO    13      52.408 101.408  71.387  1.00  0.00           H  
ATOM    187  HB3 PRO    13      52.133  99.844  70.661  1.00  0.00           H  
ATOM    188  CA  PRO    13      52.950 101.318  69.255  1.00  0.00           C  
ATOM    189  HA  PRO    13      52.865 100.527  68.510  1.00  0.00           H  
ATOM    190  C   PRO    13      51.909 102.427  69.091  1.00  0.00           C  
ATOM    191  O   PRO    13      52.126 103.531  69.616  1.00  0.00           O  
ATOM    192  N   ARG    14      50.850 102.116  68.265  1.00  0.00           N  
ATOM    193  H   ARG    14      50.955 101.195  67.864  1.00  0.00           H  
ATOM    194  CA  ARG    14      49.626 102.954  67.929  1.00  0.00           C  
ATOM    195  HA  ARG    14      50.062 103.666  67.229  1.00  0.00           H  
ATOM    196  CB  ARG    14      48.523 102.096  67.322  1.00  0.00           C  
ATOM    197  HB2 ARG    14      48.497 101.131  67.827  1.00  0.00           H  
ATOM    198  HB3 ARG    14      47.549 102.581  67.388  1.00  0.00           H  
ATOM    199  CG  ARG    14      48.742 101.738  65.867  1.00  0.00           C  
ATOM    200  HG2 ARG    14      49.111 102.581  65.282  1.00  0.00           H  
ATOM    201  HG3 ARG    14      49.479 100.937  65.915  1.00  0.00           H  
ATOM    202  CD  ARG    14      47.482 101.300  65.128  1.00  0.00           C  
ATOM    203  HD2 ARG    14      46.893 102.216  65.069  1.00  0.00           H  
ATOM    204  HD3 ARG    14      47.692 101.006  64.100  1.00  0.00           H  
ATOM    205  NE  ARG    14      46.706 100.267  65.814  1.00  0.00           N  
ATOM    206  HE  ARG    14      47.122  99.428  66.193  1.00  0.00           H  
ATOM    207  CZ  ARG    14      45.382 100.155  65.810  1.00  0.00           C  
ATOM    208  NH1 ARG    14      44.708 100.966  65.040  1.00  0.00           N  
ATOM    209 HH11 ARG    14      45.188 101.533  64.356  1.00  0.00           H  
ATOM    210 HH12 ARG    14      43.699 100.921  65.002  1.00  0.00           H  
ATOM    211  NH2 ARG    14      44.795  99.259  66.458  1.00  0.00           N  
ATOM    212 HH21 ARG    14      45.356  98.545  66.899  1.00  0.00           H  
ATOM    213 HH22 ARG    14      43.802  99.076  66.431  1.00  0.00           H  
ATOM    214  C   ARG    14      49.005 103.643  69.148  1.00  0.00           C  
ATOM    215  O   ARG    14      48.957 103.019  70.194  1.00  0.00           O  
ATOM    216  N   GLY    15      48.700 105.004  69.104  1.00  0.00           N  
ATOM    217  H   GLY    15      48.573 105.425  68.195  1.00  0.00           H  
ATOM    218  CA  GLY    15      48.452 105.821  70.318  1.00  0.00           C  
ATOM    219  HA2 GLY    15      49.170 105.529  71.084  1.00  0.00           H  
ATOM    220  HA3 GLY    15      48.657 106.875  70.132  1.00  0.00           H  
ATOM    221  C   GLY    15      47.121 105.547  70.955  1.00  0.00           C  
ATOM    222  O   GLY    15      46.369 104.656  70.608  1.00  0.00           O  
ATOM    223  N   HIE    16      46.744 106.393  71.951  1.00  0.00           N  
ATOM    224  H   HIE    16      47.303 107.219  72.109  1.00  0.00           H  
ATOM    225  CA  HIE    16      45.555 106.181  72.780  1.00  0.00           C  
ATOM    226  HA  HIE    16      45.530 105.180  73.209  1.00  0.00           H  
ATOM    227  CB  HIE    16      45.441 107.168  73.930  1.00  0.00           C  
ATOM    228  HB2 HIE    16      46.067 106.722  74.703  1.00  0.00           H  
ATOM    229  HB3 HIE    16      45.849 108.116  73.577  1.00  0.00           H  
ATOM    230  CG  HIE    16      44.081 107.439  74.599  1.00  0.00           C  
ATOM    231  ND1 HIE    16      43.376 108.586  74.316  1.00  0.00           N  
ATOM    232  CE1 HIE    16      42.195 108.367  74.934  1.00  0.00           C  
ATOM    233  HE1 HIE    16      41.386 109.082  74.926  1.00  0.00           H  
ATOM    234  NE2 HIE    16      42.129 107.221  75.556  1.00  0.00           N  
ATOM    235  HE2 HIE    16      41.286 106.716  75.790  1.00  0.00           H  
ATOM    236  CD2 HIE    16      43.378 106.624  75.435  1.00  0.00           C  
ATOM    237  HD2 HIE    16      43.590 105.614  75.753  1.00  0.00           H  
ATOM    238  C   HIE    16      44.262 106.111  71.933  1.00  0.00           C  
ATOM    239  O   HIE    16      43.580 105.117  72.109  1.00  0.00           O  
ATOM    240  N   GLY    17      44.084 107.038  70.971  1.00  0.00           N  
ATOM    241  H   GLY    17      44.663 107.856  71.091  1.00  0.00           H  
ATOM    242  CA  GLY    17      42.871 107.122  70.211  1.00  0.00           C  
ATOM    243  HA2 GLY    17      42.038 107.098  70.914  1.00  0.00           H  
ATOM    244  HA3 GLY    17      42.840 108.025  69.601  1.00  0.00           H  
ATOM    245  C   GLY    17      42.575 105.907  69.295  1.00  0.00           C  
ATOM    246  O   GLY    17      41.444 105.755  68.913  1.00  0.00           O  
ATOM    247  N   ALA    18      43.619 105.181  68.919  1.00  0.00           N  
ATOM    248  H   ALA    18      44.460 105.640  69.240  1.00  0.00           H  
ATOM    249  CA  ALA    18      43.610 103.954  68.144  1.00  0.00           C  
ATOM    250  HA  ALA    18      42.766 104.070  67.465  1.00  0.00           H  
ATOM    251  CB  ALA    18      44.885 103.833  67.215  1.00  0.00           C  
ATOM    252  HB1 ALA    18      44.908 102.816  66.825  1.00  0.00           H  
ATOM    253  HB2 ALA    18      44.882 104.596  66.436  1.00  0.00           H  
ATOM    254  HB3 ALA    18      45.809 103.966  67.778  1.00  0.00           H  
ATOM    255  C   ALA    18      43.367 102.780  69.105  1.00  0.00           C  
ATOM    256  O   ALA    18      42.633 101.873  68.854  1.00  0.00           O  
ATOM    257  N   GLN    19      44.096 102.751  70.241  1.00  0.00           N  
ATOM    258  H   GLN    19      44.663 103.560  70.454  1.00  0.00           H  
ATOM    259  CA  GLN    19      44.017 101.666  71.271  1.00  0.00           C  
ATOM    260  HA  GLN    19      44.033 100.747  70.685  1.00  0.00           H  
ATOM    261  CB  GLN    19      45.245 101.677  72.156  1.00  0.00           C  
ATOM    262  HB2 GLN    19      46.138 101.555  71.544  1.00  0.00           H  
ATOM    263  HB3 GLN    19      45.297 102.685  72.566  1.00  0.00           H  
ATOM    264  CG  GLN    19      45.394 100.620  73.198  1.00  0.00           C  
ATOM    265  HG2 GLN    19      46.220 100.953  73.826  1.00  0.00           H  
ATOM    266  HG3 GLN    19      44.440 100.423  73.688  1.00  0.00           H  
ATOM    267  CD  GLN    19      45.997  99.339  72.640  1.00  0.00           C  
ATOM    268  OE1 GLN    19      46.027  99.119  71.457  1.00  0.00           O  
ATOM    269  NE2 GLN    19      46.419  98.304  73.445  1.00  0.00           N  
ATOM    270 HE21 GLN    19      46.845  97.480  73.046  1.00  0.00           H  
ATOM    271 HE22 GLN    19      46.385  98.406  74.450  1.00  0.00           H  
ATOM    272  C   GLN    19      42.675 101.744  72.055  1.00  0.00           C  
ATOM    273  O   GLN    19      42.043 100.679  72.195  1.00  0.00           O  
ATOM    274  N   LYS    20      42.037 102.917  72.357  1.00  0.00           N  
ATOM    275  H   LYS    20      42.544 103.756  72.115  1.00  0.00           H  
ATOM    276  CA  LYS    20      40.886 103.136  73.124  1.00  0.00           C  
ATOM    277  HA  LYS    20      40.366 102.230  73.437  1.00  0.00           H  
ATOM    278  CB  LYS    20      41.260 103.909  74.404  1.00  0.00           C  
ATOM    279  HB2 LYS    20      41.720 104.866  74.159  1.00  0.00           H  
ATOM    280  HB3 LYS    20      40.400 104.230  74.992  1.00  0.00           H  
ATOM    281  CG  LYS    20      42.124 103.012  75.278  1.00  0.00           C  
ATOM    282  HG2 LYS    20      43.048 102.664  74.816  1.00  0.00           H  
ATOM    283  HG3 LYS    20      42.441 103.570  76.159  1.00  0.00           H  
ATOM    284  CD  LYS    20      41.447 101.724  75.796  1.00  0.00           C  
ATOM    285  HD2 LYS    20      40.590 102.033  76.395  1.00  0.00           H  
ATOM    286  HD3 LYS    20      41.045 101.181  74.940  1.00  0.00           H  
ATOM    287  CE  LYS    20      42.343 100.858  76.730  1.00  0.00           C  
ATOM    288  HE2 LYS    20      43.295 100.817  76.201  1.00  0.00           H  
ATOM    289  HE3 LYS    20      42.426 101.367  77.690  1.00  0.00           H  
ATOM    290  NZ  LYS    20      41.798  99.522  76.826  1.00  0.00           N  
ATOM    291  HZ1 LYS    20      42.302  98.892  77.434  1.00  0.00           H  
ATOM    292  HZ2 LYS    20      40.818  99.445  77.055  1.00  0.00           H  
ATOM    293  HZ3 LYS    20      41.845  99.097  75.910  1.00  0.00           H  
ATOM    294  C   LYS    20      39.808 103.930  72.319  1.00  0.00           C  
ATOM    295  O   LYS    20      38.918 104.609  72.794  1.00  0.00           O  
ATOM    296  N   ALA    21      39.790 103.773  70.988  1.00  0.00           N  
ATOM    297  H   ALA    21      40.207 102.877  70.780  1.00  0.00           H  
ATOM    298  CA  ALA    21      38.936 104.357  69.942  1.00  0.00           C  
ATOM    299  HA  ALA    21      39.189 105.403  69.769  1.00  0.00           H  
ATOM    300  CB  ALA    21      39.130 103.561  68.556  1.00  0.00           C  
ATOM    301  HB1 ALA    21      40.168 103.434  68.249  1.00  0.00           H  
ATOM    302  HB2 ALA    21      38.800 102.542  68.761  1.00  0.00           H  
ATOM    303  HB3 ALA    21      38.412 103.849  67.788  1.00  0.00           H  
ATOM    304  C   ALA    21      37.474 104.270  70.390  1.00  0.00           C  
ATOM    305  O   ALA    21      36.747 105.265  70.243  1.00  0.00           O  
ATOM    306  N   ALA    22      36.971 103.139  70.773  1.00  0.00           N  
ATOM    307  H   ALA    22      37.651 102.393  70.737  1.00  0.00           H  
ATOM    308  CA  ALA    22      35.623 102.983  71.262  1.00  0.00           C  
ATOM    309  HA  ALA    22      34.944 103.325  70.481  1.00  0.00           H  
ATOM    310  CB  ALA    22      35.338 101.527  71.671  1.00  0.00           C  
ATOM    311  HB1 ALA    22      36.109 101.164  72.350  1.00  0.00           H  
ATOM    312  HB2 ALA    22      34.374 101.382  72.158  1.00  0.00           H  
ATOM    313  HB3 ALA    22      35.289 101.008  70.713  1.00  0.00           H  
ATOM    314  C   ALA    22      35.270 103.839  72.486  1.00  0.00           C  
ATOM    315  O   ALA    22      34.184 104.412  72.458  1.00  0.00           O  
ATOM    316  N   LEU    23      36.082 103.796  73.528  1.00  0.00           N  
ATOM    317  H   LEU    23      36.950 103.284  73.461  1.00  0.00           H  
ATOM    318  CA  LEU    23      35.904 104.611  74.752  1.00  0.00           C  
ATOM    319  HA  LEU    23      34.891 104.506  75.140  1.00  0.00           H  
ATOM    320  CB  LEU    23      36.871 104.098  75.822  1.00  0.00           C  
ATOM    321  HB2 LEU    23      37.906 103.989  75.499  1.00  0.00           H  
ATOM    322  HB3 LEU    23      36.836 104.875  76.585  1.00  0.00           H  
ATOM    323  CG  LEU    23      36.445 102.790  76.447  1.00  0.00           C  
ATOM    324  HG  LEU    23      36.689 101.957  75.788  1.00  0.00           H  
ATOM    325  CD1 LEU    23      37.322 102.626  77.718  1.00  0.00           C  
ATOM    326 HD11 LEU    23      37.208 101.582  78.011  1.00  0.00           H  
ATOM    327 HD12 LEU    23      38.371 102.633  77.422  1.00  0.00           H  
ATOM    328 HD13 LEU    23      37.075 103.327  78.516  1.00  0.00           H  
ATOM    329  CD2 LEU    23      34.990 102.745  76.985  1.00  0.00           C  
ATOM    330 HD21 LEU    23      34.935 101.876  77.641  1.00  0.00           H  
ATOM    331 HD22 LEU    23      34.815 103.694  77.490  1.00  0.00           H  
ATOM    332 HD23 LEU    23      34.291 102.657  76.153  1.00  0.00           H  
ATOM    333  C   LEU    23      36.069 106.181  74.502  1.00  0.00           C  
ATOM    334  O   LEU    23      35.387 106.971  75.170  1.00  0.00           O  
ATOM    335  N   VAL    24      36.855 106.549  73.538  1.00  0.00           N  
ATOM    336  H   VAL    24      37.341 105.790  73.082  1.00  0.00           H  
ATOM    337  CA  VAL    24      36.930 107.956  72.956  1.00  0.00           C  
ATOM    338  HA  VAL    24      37.153 108.610  73.799  1.00  0.00           H  
ATOM    339  CB  VAL    24      37.985 108.177  71.794  1.00  0.00           C  
ATOM    340  HB  VAL    24      37.923 107.441  70.993  1.00  0.00           H  
ATOM    341  CG1 VAL    24      37.948 109.586  71.248  1.00  0.00           C  
ATOM    342 HG11 VAL    24      38.179 110.289  72.048  1.00  0.00           H  
ATOM    343 HG12 VAL    24      38.737 109.587  70.497  1.00  0.00           H  
ATOM    344 HG13 VAL    24      37.027 109.920  70.770  1.00  0.00           H  
ATOM    345  CG2 VAL    24      39.428 108.075  72.360  1.00  0.00           C  
ATOM    346 HG21 VAL    24      40.088 108.062  71.493  1.00  0.00           H  
ATOM    347 HG22 VAL    24      39.602 108.833  73.123  1.00  0.00           H  
ATOM    348 HG23 VAL    24      39.505 107.119  72.878  1.00  0.00           H  
ATOM    349  C   VAL    24      35.538 108.401  72.526  1.00  0.00           C  
ATOM    350  O   VAL    24      35.074 109.513  72.886  1.00  0.00           O  
ATOM    351  N   LEU    25      34.914 107.549  71.668  1.00  0.00           N  
ATOM    352  H   LEU    25      35.421 106.724  71.380  1.00  0.00           H  
ATOM    353  CA  LEU    25      33.673 107.922  70.974  1.00  0.00           C  
ATOM    354  HA  LEU    25      33.765 108.905  70.513  1.00  0.00           H  
ATOM    355  CB  LEU    25      33.308 106.897  69.873  1.00  0.00           C  
ATOM    356  HB2 LEU    25      34.008 106.849  69.038  1.00  0.00           H  
ATOM    357  HB3 LEU    25      33.350 105.915  70.344  1.00  0.00           H  
ATOM    358  CG  LEU    25      32.041 106.980  69.050  1.00  0.00           C  
ATOM    359  HG  LEU    25      31.307 107.059  69.852  1.00  0.00           H  
ATOM    360  CD1 LEU    25      31.840 108.098  68.032  1.00  0.00           C  
ATOM    361 HD11 LEU    25      32.317 107.931  67.066  1.00  0.00           H  
ATOM    362 HD12 LEU    25      30.777 108.336  68.051  1.00  0.00           H  
ATOM    363 HD13 LEU    25      32.356 108.940  68.494  1.00  0.00           H  
ATOM    364  CD2 LEU    25      31.730 105.640  68.495  1.00  0.00           C  
ATOM    365 HD21 LEU    25      31.459 104.884  69.231  1.00  0.00           H  
ATOM    366 HD22 LEU    25      30.822 105.697  67.894  1.00  0.00           H  
ATOM    367 HD23 LEU    25      32.582 105.299  67.907  1.00  0.00           H  
ATOM    368  C   LEU    25      32.559 107.963  72.032  1.00  0.00           C  
ATOM    369  O   LEU    25      31.779 108.865  72.053  1.00  0.00           O  
ATOM    370  N   LEU    26      32.591 107.056  73.008  1.00  0.00           N  
ATOM    371  H   LEU    26      33.229 106.279  72.914  1.00  0.00           H  
ATOM    372  CA  LEU    26      31.532 107.033  74.051  1.00  0.00           C  
ATOM    373  HA  LEU    26      30.557 107.130  73.573  1.00  0.00           H  
ATOM    374  CB  LEU    26      31.680 105.700  74.822  1.00  0.00           C  
ATOM    375  HB2 LEU    26      32.690 105.308  74.698  1.00  0.00           H  
ATOM    376  HB3 LEU    26      31.580 106.035  75.854  1.00  0.00           H  
ATOM    377  CG  LEU    26      30.678 104.646  74.351  1.00  0.00           C  
ATOM    378  HG  LEU    26      29.812 105.284  74.174  1.00  0.00           H  
ATOM    379  CD1 LEU    26      31.075 103.922  73.110  1.00  0.00           C  
ATOM    380 HD11 LEU    26      31.897 103.220  73.249  1.00  0.00           H  
ATOM    381 HD12 LEU    26      30.166 103.423  72.776  1.00  0.00           H  
ATOM    382 HD13 LEU    26      31.205 104.577  72.248  1.00  0.00           H  
ATOM    383  CD2 LEU    26      30.400 103.644  75.433  1.00  0.00           C  
ATOM    384 HD21 LEU    26      29.516 103.058  75.180  1.00  0.00           H  
ATOM    385 HD22 LEU    26      31.286 103.042  75.631  1.00  0.00           H  
ATOM    386 HD23 LEU    26      30.075 104.204  76.310  1.00  0.00           H  
ATOM    387  C   LEU    26      31.587 108.269  74.915  1.00  0.00           C  
ATOM    388  O   LEU    26      30.569 108.826  75.327  1.00  0.00           O  
ATOM    389  N   SER    27      32.857 108.741  75.171  1.00  0.00           N  
ATOM    390  H   SER    27      33.654 108.214  74.842  1.00  0.00           H  
ATOM    391  CA  SER    27      33.227 109.916  75.922  1.00  0.00           C  
ATOM    392  HA  SER    27      32.550 109.861  76.774  1.00  0.00           H  
ATOM    393  CB  SER    27      34.650 110.030  76.447  1.00  0.00           C  
ATOM    394  HB2 SER    27      35.312 109.929  75.587  1.00  0.00           H  
ATOM    395  HB3 SER    27      34.683 110.936  77.052  1.00  0.00           H  
ATOM    396  OG  SER    27      34.918 108.899  77.284  1.00  0.00           O  
ATOM    397  HG  SER    27      34.988 108.054  76.834  1.00  0.00           H  
ATOM    398  C   SER    27      32.728 111.204  75.236  1.00  0.00           C  
ATOM    399  O   SER    27      32.206 112.165  75.896  1.00  0.00           O  
ATOM    400  N   ALA    28      32.905 111.283  73.865  1.00  0.00           N  
ATOM    401  H   ALA    28      33.341 110.504  73.392  1.00  0.00           H  
ATOM    402  CA  ALA    28      32.498 112.388  73.039  1.00  0.00           C  
ATOM    403  HA  ALA    28      32.817 113.362  73.409  1.00  0.00           H  
ATOM    404  CB  ALA    28      33.167 112.267  71.621  1.00  0.00           C  
ATOM    405  HB1 ALA    28      32.971 111.388  71.005  1.00  0.00           H  
ATOM    406  HB2 ALA    28      32.876 113.190  71.120  1.00  0.00           H  
ATOM    407  HB3 ALA    28      34.234 112.252  71.841  1.00  0.00           H  
ATOM    408  C   ALA    28      31.013 112.554  72.992  1.00  0.00           C  
ATOM    409  O   ALA    28      30.503 113.650  73.208  1.00  0.00           O  
ATOM    410  N   CYS    29      30.366 111.393  72.698  1.00  0.00           N  
ATOM    411  H   CYS    29      30.880 110.536  72.556  1.00  0.00           H  
ATOM    412  CA  CYS    29      28.915 111.230  72.840  1.00  0.00           C  
ATOM    413  HA  CYS    29      28.485 111.860  72.062  1.00  0.00           H  
ATOM    414  CB  CYS    29      28.488 109.784  72.505  1.00  0.00           C  
ATOM    415  HB2 CYS    29      29.074 109.442  71.652  1.00  0.00           H  
ATOM    416  HB3 CYS    29      28.689 109.077  73.310  1.00  0.00           H  
ATOM    417  SG  CYS    29      26.751 109.805  72.126  1.00  0.00           S  
ATOM    418  HG  CYS    29      26.280 110.421  73.214  1.00  0.00           H  
ATOM    419  C   CYS    29      28.331 111.661  74.184  1.00  0.00           C  
ATOM    420  O   CYS    29      27.377 112.407  74.265  1.00  0.00           O  
ATOM    421  N   LEU    30      28.964 111.250  75.281  1.00  0.00           N  
ATOM    422  H   LEU    30      29.723 110.602  75.129  1.00  0.00           H  
ATOM    423  CA  LEU    30      28.584 111.530  76.651  1.00  0.00           C  
ATOM    424  HA  LEU    30      27.560 111.160  76.694  1.00  0.00           H  
ATOM    425  CB  LEU    30      29.540 110.663  77.569  1.00  0.00           C  
ATOM    426  HB2 LEU    30      29.410 109.595  77.392  1.00  0.00           H  
ATOM    427  HB3 LEU    30      30.543 110.855  77.188  1.00  0.00           H  
ATOM    428  CG  LEU    30      29.756 111.029  79.030  1.00  0.00           C  
ATOM    429  HG  LEU    30      30.287 111.977  79.115  1.00  0.00           H  
ATOM    430  CD1 LEU    30      28.503 111.132  79.879  1.00  0.00           C  
ATOM    431 HD11 LEU    30      27.799 111.924  79.623  1.00  0.00           H  
ATOM    432 HD12 LEU    30      28.027 110.153  79.819  1.00  0.00           H  
ATOM    433 HD13 LEU    30      28.769 111.256  80.928  1.00  0.00           H  
ATOM    434  CD2 LEU    30      30.674 109.996  79.689  1.00  0.00           C  
ATOM    435 HD21 LEU    30      31.613 109.898  79.145  1.00  0.00           H  
ATOM    436 HD22 LEU    30      30.816 110.303  80.726  1.00  0.00           H  
ATOM    437 HD23 LEU    30      30.119 109.063  79.787  1.00  0.00           H  
ATOM    438  C   LEU    30      28.539 112.999  77.100  1.00  0.00           C  
ATOM    439  O   LEU    30      27.498 113.524  77.497  1.00  0.00           O  
ATOM    440  N   VAL    31      29.534 113.696  76.696  1.00  0.00           N  
ATOM    441  H   VAL    31      30.332 113.231  76.287  1.00  0.00           H  
ATOM    442  CA  VAL    31      29.730 115.169  76.698  1.00  0.00           C  
ATOM    443  HA  VAL    31      29.615 115.485  77.735  1.00  0.00           H  
ATOM    444  CB  VAL    31      31.169 115.736  76.300  1.00  0.00           C  
ATOM    445  HB  VAL    31      31.243 115.668  75.215  1.00  0.00           H  
ATOM    446  CG1 VAL    31      31.231 117.212  76.627  1.00  0.00           C  
ATOM    447 HG11 VAL    31      32.103 117.636  76.128  1.00  0.00           H  
ATOM    448 HG12 VAL    31      30.392 117.676  76.109  1.00  0.00           H  
ATOM    449 HG13 VAL    31      31.092 117.515  77.665  1.00  0.00           H  
ATOM    450  CG2 VAL    31      32.348 115.197  77.062  1.00  0.00           C  
ATOM    451 HG21 VAL    31      32.465 114.136  76.844  1.00  0.00           H  
ATOM    452 HG22 VAL    31      33.312 115.675  76.886  1.00  0.00           H  
ATOM    453 HG23 VAL    31      32.134 115.412  78.109  1.00  0.00           H  
ATOM    454  C   VAL    31      28.582 115.852  75.916  1.00  0.00           C  
ATOM    455  O   VAL    31      28.046 116.832  76.408  1.00  0.00           O  
ATOM    456  N   THR    32      28.184 115.388  74.693  1.00  0.00           N  
ATOM    457  H   THR    32      28.649 114.611  74.246  1.00  0.00           H  
ATOM    458  CA  THR    32      27.053 115.895  73.926  1.00  0.00           C  
ATOM    459  HA  THR    32      27.098 116.983  73.971  1.00  0.00           H  
ATOM    460  CB  THR    32      27.111 115.495  72.460  1.00  0.00           C  
ATOM    461  HB  THR    32      27.640 114.542  72.437  1.00  0.00           H  
ATOM    462  CG2 THR    32      25.870 115.400  71.564  1.00  0.00           C  
ATOM    463 HG21 THR    32      25.303 116.302  71.795  1.00  0.00           H  
ATOM    464 HG22 THR    32      25.980 115.466  70.482  1.00  0.00           H  
ATOM    465 HG23 THR    32      25.332 114.477  71.779  1.00  0.00           H  
ATOM    466  OG1 THR    32      27.968 116.356  71.734  1.00  0.00           O  
ATOM    467  HG1 THR    32      27.641 116.336  70.831  1.00  0.00           H  
ATOM    468  C   THR    32      25.730 115.486  74.356  1.00  0.00           C  
ATOM    469  O   THR    32      24.863 116.343  74.482  1.00  0.00           O  
ATOM    470  N   LEU    33      25.534 114.274  75.004  1.00  0.00           N  
ATOM    471  H   LEU    33      26.253 113.574  74.889  1.00  0.00           H  
ATOM    472  CA  LEU    33      24.303 113.941  75.736  1.00  0.00           C  
ATOM    473  HA  LEU    33      23.490 114.015  75.014  1.00  0.00           H  
ATOM    474  CB  LEU    33      24.313 112.480  76.146  1.00  0.00           C  
ATOM    475  HB2 LEU    33      25.090 112.439  76.910  1.00  0.00           H  
ATOM    476  HB3 LEU    33      23.390 112.294  76.695  1.00  0.00           H  
ATOM    477  CG  LEU    33      24.384 111.370  75.066  1.00  0.00           C  
ATOM    478  HG  LEU    33      25.237 111.635  74.441  1.00  0.00           H  
ATOM    479  CD1 LEU    33      24.779 110.075  75.775  1.00  0.00           C  
ATOM    480 HD11 LEU    33      23.908 109.820  76.380  1.00  0.00           H  
ATOM    481 HD12 LEU    33      24.979 109.263  75.075  1.00  0.00           H  
ATOM    482 HD13 LEU    33      25.649 110.227  76.414  1.00  0.00           H  
ATOM    483  CD2 LEU    33      23.086 111.100  74.330  1.00  0.00           C  
ATOM    484 HD21 LEU    33      23.147 110.274  73.622  1.00  0.00           H  
ATOM    485 HD22 LEU    33      22.327 110.805  75.055  1.00  0.00           H  
ATOM    486 HD23 LEU    33      22.727 111.992  73.816  1.00  0.00           H  
ATOM    487  C   LEU    33      24.146 114.865  76.921  1.00  0.00           C  
ATOM    488  O   LEU    33      23.063 115.378  77.161  1.00  0.00           O  
ATOM    489  N   TRP    34      25.192 115.111  77.683  1.00  0.00           N  
ATOM    490  H   TRP    34      26.019 114.580  77.452  1.00  0.00           H  
ATOM    491  CA  TRP    34      25.148 116.116  78.686  1.00  0.00           C  
ATOM    492  HA  TRP    34      24.354 115.845  79.382  1.00  0.00           H  
ATOM    493  CB  TRP    34      26.430 115.993  79.601  1.00  0.00           C  
ATOM    494  HB2 TRP    34      26.347 115.026  80.097  1.00  0.00           H  
ATOM    495  HB3 TRP    34      27.295 115.939  78.939  1.00  0.00           H  
ATOM    496  CG  TRP    34      26.722 117.072  80.583  1.00  0.00           C  
ATOM    497  CD1 TRP    34      26.377 117.123  81.884  1.00  0.00           C  
ATOM    498  HD1 TRP    34      25.833 116.333  82.380  1.00  0.00           H  
ATOM    499  NE1 TRP    34      26.885 118.278  82.457  1.00  0.00           N  
ATOM    500  HE1 TRP    34      26.737 118.724  83.351  1.00  0.00           H  
ATOM    501  CE2 TRP    34      27.359 119.131  81.474  1.00  0.00           C  
ATOM    502  CZ2 TRP    34      27.858 120.427  81.511  1.00  0.00           C  
ATOM    503  HZ2 TRP    34      27.888 120.872  82.494  1.00  0.00           H  
ATOM    504  CH2 TRP    34      28.374 120.864  80.313  1.00  0.00           C  
ATOM    505  HH2 TRP    34      28.731 121.883  80.291  1.00  0.00           H  
ATOM    506  CZ3 TRP    34      28.425 120.104  79.140  1.00  0.00           C  
ATOM    507  HZ3 TRP    34      28.828 120.552  78.244  1.00  0.00           H  
ATOM    508  CE3 TRP    34      27.888 118.849  79.116  1.00  0.00           C  
ATOM    509  HE3 TRP    34      27.817 118.266  78.209  1.00  0.00           H  
ATOM    510  CD2 TRP    34      27.348 118.320  80.291  1.00  0.00           C  
ATOM    511  C   TRP    34      24.974 117.578  78.213  1.00  0.00           C  
ATOM    512  O   TRP    34      24.380 118.404  78.907  1.00  0.00           O  
ATOM    513  N   GLY    35      25.418 117.897  77.014  1.00  0.00           N  
ATOM    514  H   GLY    35      25.749 117.091  76.504  1.00  0.00           H  
ATOM    515  CA  GLY    35      25.088 119.220  76.370  1.00  0.00           C  
ATOM    516  HA2 GLY    35      25.327 120.054  77.029  1.00  0.00           H  
ATOM    517  HA3 GLY    35      25.722 119.153  75.486  1.00  0.00           H  
ATOM    518  C   GLY    35      23.688 119.334  75.963  1.00  0.00           C  
ATOM    519  O   GLY    35      23.255 120.486  76.017  1.00  0.00           O  
ATOM    520  N   LEU    36      23.005 118.283  75.538  1.00  0.00           N  
ATOM    521  H   LEU    36      23.534 117.422  75.535  1.00  0.00           H  
ATOM    522  CA  LEU    36      21.572 118.337  75.326  1.00  0.00           C  
ATOM    523  HA  LEU    36      21.361 119.236  74.747  1.00  0.00           H  
ATOM    524  CB  LEU    36      21.136 117.005  74.687  1.00  0.00           C  
ATOM    525  HB2 LEU    36      21.564 116.176  75.251  1.00  0.00           H  
ATOM    526  HB3 LEU    36      20.059 116.912  74.548  1.00  0.00           H  
ATOM    527  CG  LEU    36      21.780 116.818  73.269  1.00  0.00           C  
ATOM    528  HG  LEU    36      22.828 117.117  73.290  1.00  0.00           H  
ATOM    529  CD1 LEU    36      21.701 115.323  72.811  1.00  0.00           C  
ATOM    530 HD11 LEU    36      22.300 115.173  71.913  1.00  0.00           H  
ATOM    531 HD12 LEU    36      22.056 114.527  73.466  1.00  0.00           H  
ATOM    532 HD13 LEU    36      20.644 115.097  72.665  1.00  0.00           H  
ATOM    533  CD2 LEU    36      21.046 117.654  72.209  1.00  0.00           C  
ATOM    534 HD21 LEU    36      21.557 117.517  71.256  1.00  0.00           H  
ATOM    535 HD22 LEU    36      20.026 117.271  72.162  1.00  0.00           H  
ATOM    536 HD23 LEU    36      21.123 118.653  72.637  1.00  0.00           H  
ATOM    537  C   LEU    36      20.779 118.409  76.699  1.00  0.00           C  
ATOM    538  O   LEU    36      19.638 118.839  76.734  1.00  0.00           O  
ATOM    539  N   GLY    37      21.453 117.979  77.804  1.00  0.00           N  
ATOM    540  H   GLY    37      22.375 117.590  77.662  1.00  0.00           H  
ATOM    541  CA  GLY    37      20.982 117.931  79.250  1.00  0.00           C  
ATOM    542  HA2 GLY    37      21.852 118.036  79.899  1.00  0.00           H  
ATOM    543  HA3 GLY    37      20.342 118.776  79.504  1.00  0.00           H  
ATOM    544  C   GLY    37      20.271 116.685  79.602  1.00  0.00           C  
ATOM    545  O   GLY    37      19.512 116.716  80.597  1.00  0.00           O  
ATOM    546  N   GLU    38      20.548 115.630  78.875  1.00  0.00           N  
ATOM    547  H   GLU    38      21.259 115.751  78.168  1.00  0.00           H  
ATOM    548  CA  GLU    38      20.106 114.244  79.194  1.00  0.00           C  
ATOM    549  HA  GLU    38      19.041 114.052  79.062  1.00  0.00           H  
ATOM    550  CB  GLU    38      20.841 113.292  78.229  1.00  0.00           C  
ATOM    551  HB2 GLU    38      20.845 113.737  77.234  1.00  0.00           H  
ATOM    552  HB3 GLU    38      21.893 113.175  78.487  1.00  0.00           H  
ATOM    553  CG  GLU    38      20.307 111.849  78.014  1.00  0.00           C  
ATOM    554  HG2 GLU    38      21.078 111.250  77.529  1.00  0.00           H  
ATOM    555  HG3 GLU    38      20.080 111.566  79.042  1.00  0.00           H  
ATOM    556  CD  GLU    38      18.997 111.863  77.172  1.00  0.00           C  
ATOM    557  OE1 GLU    38      18.653 112.898  76.582  1.00  0.00           O  
ATOM    558  OE2 GLU    38      18.373 110.774  77.139  1.00  0.00           O  
ATOM    559  C   GLU    38      20.407 113.745  80.662  1.00  0.00           C  
ATOM    560  O   GLU    38      21.509 114.043  81.107  1.00  0.00           O  
ATOM    561  N   PRO    39      19.518 113.138  81.460  1.00  0.00           N  
ATOM    562  CD  PRO    39      18.151 112.811  81.006  1.00  0.00           C  
ATOM    563  HD2 PRO    39      18.240 112.253  80.074  1.00  0.00           H  
ATOM    564  HD3 PRO    39      17.655 113.763  80.818  1.00  0.00           H  
ATOM    565  CG  PRO    39      17.417 112.085  82.130  1.00  0.00           C  
ATOM    566  HG2 PRO    39      17.481 111.014  81.938  1.00  0.00           H  
ATOM    567  HG3 PRO    39      16.374 112.330  82.327  1.00  0.00           H  
ATOM    568  CB  PRO    39      18.292 112.481  83.348  1.00  0.00           C  
ATOM    569  HB2 PRO    39      18.295 111.658  84.063  1.00  0.00           H  
ATOM    570  HB3 PRO    39      17.891 113.380  83.816  1.00  0.00           H  
ATOM    571  CA  PRO    39      19.710 112.711  82.822  1.00  0.00           C  
ATOM    572  HA  PRO    39      20.268 113.518  83.298  1.00  0.00           H  
ATOM    573  C   PRO    39      20.618 111.528  83.067  1.00  0.00           C  
ATOM    574  O   PRO    39      20.738 110.719  82.106  1.00  0.00           O  
ATOM    575  N   PRO    40      21.286 111.368  84.217  1.00  0.00           N  
ATOM    576  CD  PRO    40      21.100 112.179  85.452  1.00  0.00           C  
ATOM    577  HD2 PRO    40      20.199 111.791  85.926  1.00  0.00           H  
ATOM    578  HD3 PRO    40      21.066 113.246  85.232  1.00  0.00           H  
ATOM    579  CG  PRO    40      22.277 111.949  86.361  1.00  0.00           C  
ATOM    580  HG2 PRO    40      21.934 111.975  87.396  1.00  0.00           H  
ATOM    581  HG3 PRO    40      22.986 112.720  86.060  1.00  0.00           H  
ATOM    582  CB  PRO    40      22.750 110.566  85.920  1.00  0.00           C  
ATOM    583  HB2 PRO    40      22.256 109.785  86.499  1.00  0.00           H  
ATOM    584  HB3 PRO    40      23.827 110.406  85.958  1.00  0.00           H  
ATOM    585  CA  PRO    40      22.406 110.466  84.411  1.00  0.00           C  
ATOM    586  HA  PRO    40      23.283 110.745  83.827  1.00  0.00           H  
ATOM    587  C   PRO    40      21.979 109.093  83.955  1.00  0.00           C  
ATOM    588  O   PRO    40      22.611 108.533  83.078  1.00  0.00           O  
ATOM    589  N   GLU    41      20.758 108.604  84.401  1.00  0.00           N  
ATOM    590  H   GLU    41      20.279 109.124  85.122  1.00  0.00           H  
ATOM    591  CA  GLU    41      20.274 107.230  84.129  1.00  0.00           C  
ATOM    592  HA  GLU    41      21.041 106.525  84.449  1.00  0.00           H  
ATOM    593  CB  GLU    41      18.933 107.051  84.892  1.00  0.00           C  
ATOM    594  HB2 GLU    41      18.976 107.483  85.892  1.00  0.00           H  
ATOM    595  HB3 GLU    41      18.199 107.693  84.405  1.00  0.00           H  
ATOM    596  CG  GLU    41      18.398 105.620  84.831  1.00  0.00           C  
ATOM    597  HG2 GLU    41      17.385 105.595  85.233  1.00  0.00           H  
ATOM    598  HG3 GLU    41      18.157 105.446  83.782  1.00  0.00           H  
ATOM    599  CD  GLU    41      19.294 104.700  85.581  1.00  0.00           C  
ATOM    600  OE1 GLU    41      20.045 105.187  86.454  1.00  0.00           O  
ATOM    601  OE2 GLU    41      19.234 103.460  85.308  1.00  0.00           O  
ATOM    602  C   GLU    41      20.053 107.015  82.687  1.00  0.00           C  
ATOM    603  O   GLU    41      20.428 105.952  82.170  1.00  0.00           O  
ATOM    604  N   HIE    42      19.391 107.940  82.000  1.00  0.00           N  
ATOM    605  H   HIE    42      19.391 108.826  82.485  1.00  0.00           H  
ATOM    606  CA  HIE    42      19.016 107.727  80.587  1.00  0.00           C  
ATOM    607  HA  HIE    42      18.670 106.702  80.451  1.00  0.00           H  
ATOM    608  CB  HIE    42      17.902 108.635  80.038  1.00  0.00           C  
ATOM    609  HB2 HIE    42      18.203 109.662  79.828  1.00  0.00           H  
ATOM    610  HB3 HIE    42      17.696 108.236  79.045  1.00  0.00           H  
ATOM    611  CG  HIE    42      16.629 108.677  80.824  1.00  0.00           C  
ATOM    612  ND1 HIE    42      15.582 109.602  80.591  1.00  0.00           N  
ATOM    613  CE1 HIE    42      14.548 109.080  81.191  1.00  0.00           C  
ATOM    614  HE1 HIE    42      13.588 109.562  81.299  1.00  0.00           H  
ATOM    615  NE2 HIE    42      14.845 107.958  81.801  1.00  0.00           N  
ATOM    616  HE2 HIE    42      14.151 107.268  82.050  1.00  0.00           H  
ATOM    617  CD2 HIE    42      16.130 107.643  81.560  1.00  0.00           C  
ATOM    618  HD2 HIE    42      16.668 106.768  81.894  1.00  0.00           H  
ATOM    619  C   HIE    42      20.209 107.974  79.715  1.00  0.00           C  
ATOM    620  O   HIE    42      20.349 107.459  78.680  1.00  0.00           O  
ATOM    621  N   THR    43      21.173 108.746  80.213  1.00  0.00           N  
ATOM    622  H   THR    43      21.050 109.230  81.091  1.00  0.00           H  
ATOM    623  CA  THR    43      22.579 108.824  79.714  1.00  0.00           C  
ATOM    624  HA  THR    43      22.491 108.994  78.641  1.00  0.00           H  
ATOM    625  CB  THR    43      23.415 109.895  80.429  1.00  0.00           C  
ATOM    626  HB  THR    43      23.689 109.618  81.447  1.00  0.00           H  
ATOM    627  CG2 THR    43      24.773 110.100  79.779  1.00  0.00           C  
ATOM    628 HG21 THR    43      25.443 109.295  80.079  1.00  0.00           H  
ATOM    629 HG22 THR    43      24.695 110.036  78.694  1.00  0.00           H  
ATOM    630 HG23 THR    43      25.273 111.012  80.108  1.00  0.00           H  
ATOM    631  OG1 THR    43      22.771 111.098  80.322  1.00  0.00           O  
ATOM    632  HG1 THR    43      21.903 111.002  80.719  1.00  0.00           H  
ATOM    633  C   THR    43      23.240 107.457  79.772  1.00  0.00           C  
ATOM    634  O   THR    43      23.759 106.949  78.784  1.00  0.00           O  
ATOM    635  N   LEU    44      23.195 106.792  80.936  1.00  0.00           N  
ATOM    636  H   LEU    44      22.828 107.289  81.735  1.00  0.00           H  
ATOM    637  CA  LEU    44      23.777 105.521  81.213  1.00  0.00           C  
ATOM    638  HA  LEU    44      24.817 105.540  80.887  1.00  0.00           H  
ATOM    639  CB  LEU    44      23.724 105.226  82.702  1.00  0.00           C  
ATOM    640  HB2 LEU    44      24.281 106.009  83.216  1.00  0.00           H  
ATOM    641  HB3 LEU    44      22.696 105.235  83.066  1.00  0.00           H  
ATOM    642  CG  LEU    44      24.188 103.802  83.112  1.00  0.00           C  
ATOM    643  HG  LEU    44      23.470 103.136  82.633  1.00  0.00           H  
ATOM    644  CD1 LEU    44      25.600 103.386  82.809  1.00  0.00           C  
ATOM    645 HD11 LEU    44      26.289 104.091  83.274  1.00  0.00           H  
ATOM    646 HD12 LEU    44      25.775 102.383  83.197  1.00  0.00           H  
ATOM    647 HD13 LEU    44      25.595 103.292  81.723  1.00  0.00           H  
ATOM    648  CD2 LEU    44      24.057 103.530  84.675  1.00  0.00           C  
ATOM    649 HD21 LEU    44      23.019 103.366  84.965  1.00  0.00           H  
ATOM    650 HD22 LEU    44      24.632 102.663  85.000  1.00  0.00           H  
ATOM    651 HD23 LEU    44      24.491 104.473  85.007  1.00  0.00           H  
ATOM    652  C   LEU    44      23.099 104.368  80.328  1.00  0.00           C  
ATOM    653  O   LEU    44      23.733 103.457  79.839  1.00  0.00           O  
ATOM    654  N   ARG    45      21.802 104.459  80.009  1.00  0.00           N  
ATOM    655  H   ARG    45      21.223 105.153  80.460  1.00  0.00           H  
ATOM    656  CA  ARG    45      21.092 103.539  79.109  1.00  0.00           C  
ATOM    657  HA  ARG    45      21.484 102.525  79.194  1.00  0.00           H  
ATOM    658  CB  ARG    45      19.627 103.510  79.536  1.00  0.00           C  
ATOM    659  HB2 ARG    45      19.140 104.486  79.561  1.00  0.00           H  
ATOM    660  HB3 ARG    45      19.102 102.825  78.870  1.00  0.00           H  
ATOM    661  CG  ARG    45      19.628 102.816  80.888  1.00  0.00           C  
ATOM    662  HG2 ARG    45      19.877 101.759  80.788  1.00  0.00           H  
ATOM    663  HG3 ARG    45      20.394 103.167  81.579  1.00  0.00           H  
ATOM    664  CD  ARG    45      18.218 102.811  81.458  1.00  0.00           C  
ATOM    665  HD2 ARG    45      17.705 103.770  81.388  1.00  0.00           H  
ATOM    666  HD3 ARG    45      17.528 102.168  80.912  1.00  0.00           H  
ATOM    667  NE  ARG    45      18.213 102.360  82.908  1.00  0.00           N  
ATOM    668  HE  ARG    45      18.530 103.121  83.493  1.00  0.00           H  
ATOM    669  CZ  ARG    45      17.957 101.194  83.429  1.00  0.00           C  
ATOM    670  NH1 ARG    45      17.394 100.153  82.750  1.00  0.00           N  
ATOM    671 HH11 ARG    45      17.125 100.195  81.778  1.00  0.00           H  
ATOM    672 HH12 ARG    45      17.233  99.405  83.410  1.00  0.00           H  
ATOM    673  NH2 ARG    45      18.289 100.987  84.691  1.00  0.00           N  
ATOM    674 HH21 ARG    45      18.720 101.810  85.087  1.00  0.00           H  
ATOM    675 HH22 ARG    45      18.015 100.195  85.255  1.00  0.00           H  
ATOM    676  C   ARG    45      21.325 103.809  77.650  1.00  0.00           C  
ATOM    677  O   ARG    45      21.040 102.947  76.790  1.00  0.00           O  
ATOM    678  N   TYR    46      21.879 104.932  77.271  1.00  0.00           N  
ATOM    679  H   TYR    46      22.122 105.631  77.958  1.00  0.00           H  
ATOM    680  CA  TYR    46      22.316 105.261  75.909  1.00  0.00           C  
ATOM    681  HA  TYR    46      21.640 104.824  75.175  1.00  0.00           H  
ATOM    682  CB  TYR    46      22.461 106.716  75.634  1.00  0.00           C  
ATOM    683  HB2 TYR    46      21.588 107.249  76.012  1.00  0.00           H  
ATOM    684  HB3 TYR    46      23.288 107.030  76.270  1.00  0.00           H  
ATOM    685  CG  TYR    46      22.678 106.976  74.144  1.00  0.00           C  
ATOM    686  CD1 TYR    46      21.644 107.346  73.322  1.00  0.00           C  
ATOM    687  HD1 TYR    46      20.610 107.343  73.632  1.00  0.00           H  
ATOM    688  CE1 TYR    46      21.900 107.715  71.969  1.00  0.00           C  
ATOM    689  HE1 TYR    46      21.104 107.895  71.262  1.00  0.00           H  
ATOM    690  CZ  TYR    46      23.211 107.628  71.450  1.00  0.00           C  
ATOM    691  OH  TYR    46      23.347 107.829  70.130  1.00  0.00           O  
ATOM    692  HH  TYR    46      22.791 108.547  69.818  1.00  0.00           H  
ATOM    693  CE2 TYR    46      24.322 107.286  72.297  1.00  0.00           C  
ATOM    694  HE2 TYR    46      25.266 106.986  71.866  1.00  0.00           H  
ATOM    695  CD2 TYR    46      23.966 107.042  73.629  1.00  0.00           C  
ATOM    696  HD2 TYR    46      24.758 106.766  74.311  1.00  0.00           H  
ATOM    697  C   TYR    46      23.638 104.544  75.769  1.00  0.00           C  
ATOM    698  O   TYR    46      23.790 103.766  74.848  1.00  0.00           O  
ATOM    699  N   LEU    47      24.503 104.669  76.777  1.00  0.00           N  
ATOM    700  H   LEU    47      24.231 105.183  77.603  1.00  0.00           H  
ATOM    701  CA  LEU    47      25.874 104.120  76.651  1.00  0.00           C  
ATOM    702  HA  LEU    47      26.207 104.542  75.703  1.00  0.00           H  
ATOM    703  CB  LEU    47      26.824 104.671  77.771  1.00  0.00           C  
ATOM    704  HB2 LEU    47      26.467 104.427  78.771  1.00  0.00           H  
ATOM    705  HB3 LEU    47      27.743 104.085  77.734  1.00  0.00           H  
ATOM    706  CG  LEU    47      27.028 106.162  77.762  1.00  0.00           C  
ATOM    707  HG  LEU    47      26.051 106.646  77.788  1.00  0.00           H  
ATOM    708  CD1 LEU    47      27.754 106.483  79.055  1.00  0.00           C  
ATOM    709 HD11 LEU    47      28.474 105.695  79.278  1.00  0.00           H  
ATOM    710 HD12 LEU    47      28.403 107.350  78.927  1.00  0.00           H  
ATOM    711 HD13 LEU    47      27.091 106.628  79.908  1.00  0.00           H  
ATOM    712  CD2 LEU    47      27.808 106.745  76.547  1.00  0.00           C  
ATOM    713 HD21 LEU    47      27.797 107.835  76.568  1.00  0.00           H  
ATOM    714 HD22 LEU    47      28.865 106.498  76.457  1.00  0.00           H  
ATOM    715 HD23 LEU    47      27.268 106.543  75.622  1.00  0.00           H  
ATOM    716  C   LEU    47      25.973 102.643  76.420  1.00  0.00           C  
ATOM    717  O   LEU    47      26.768 102.233  75.573  1.00  0.00           O  
ATOM    718  N   VAL    48      25.213 101.767  77.120  1.00  0.00           N  
ATOM    719  H   VAL    48      24.751 102.151  77.931  1.00  0.00           H  
ATOM    720  CA  VAL    48      25.331 100.298  76.977  1.00  0.00           C  
ATOM    721  HA  VAL    48      26.369  99.965  76.994  1.00  0.00           H  
ATOM    722  CB  VAL    48      24.665  99.602  78.153  1.00  0.00           C  
ATOM    723  HB  VAL    48      24.805  98.529  78.021  1.00  0.00           H  
ATOM    724  CG1 VAL    48      25.185  99.971  79.586  1.00  0.00           C  
ATOM    725 HG11 VAL    48      26.263  99.815  79.604  1.00  0.00           H  
ATOM    726 HG12 VAL    48      24.916 100.936  80.016  1.00  0.00           H  
ATOM    727 HG13 VAL    48      24.795  99.230  80.284  1.00  0.00           H  
ATOM    728  CG2 VAL    48      23.186  99.911  78.230  1.00  0.00           C  
ATOM    729 HG21 VAL    48      22.867 100.943  78.080  1.00  0.00           H  
ATOM    730 HG22 VAL    48      22.777  99.352  77.388  1.00  0.00           H  
ATOM    731 HG23 VAL    48      22.776  99.502  79.153  1.00  0.00           H  
ATOM    732  C   VAL    48      24.811  99.770  75.660  1.00  0.00           C  
ATOM    733  O   VAL    48      25.393  98.858  75.062  1.00  0.00           O  
ATOM    734  N   LEU    49      23.778 100.297  75.160  1.00  0.00           N  
ATOM    735  H   LEU    49      23.338 100.908  75.833  1.00  0.00           H  
ATOM    736  CA  LEU    49      23.333 100.195  73.768  1.00  0.00           C  
ATOM    737  HA  LEU    49      23.163  99.123  73.660  1.00  0.00           H  
ATOM    738  CB  LEU    49      22.024 101.054  73.522  1.00  0.00           C  
ATOM    739  HB2 LEU    49      21.330 100.715  74.291  1.00  0.00           H  
ATOM    740  HB3 LEU    49      22.180 102.117  73.706  1.00  0.00           H  
ATOM    741  CG  LEU    49      21.265 100.776  72.258  1.00  0.00           C  
ATOM    742  HG  LEU    49      21.384  99.706  72.087  1.00  0.00           H  
ATOM    743  CD1 LEU    49      19.796 101.119  72.456  1.00  0.00           C  
ATOM    744 HD11 LEU    49      19.450 100.774  73.431  1.00  0.00           H  
ATOM    745 HD12 LEU    49      19.672 102.201  72.406  1.00  0.00           H  
ATOM    746 HD13 LEU    49      19.245 100.733  71.599  1.00  0.00           H  
ATOM    747  CD2 LEU    49      21.732 101.422  71.039  1.00  0.00           C  
ATOM    748 HD21 LEU    49      22.745 101.148  70.746  1.00  0.00           H  
ATOM    749 HD22 LEU    49      21.056 101.106  70.245  1.00  0.00           H  
ATOM    750 HD23 LEU    49      21.667 102.505  71.152  1.00  0.00           H  
ATOM    751  C   LEU    49      24.294 100.628  72.746  1.00  0.00           C  
ATOM    752  O   LEU    49      24.561  99.866  71.844  1.00  0.00           O  
ATOM    753  N   HIE    50      24.846 101.844  72.971  1.00  0.00           N  
ATOM    754  H   HIE    50      24.655 102.351  73.823  1.00  0.00           H  
ATOM    755  CA  HIE    50      25.913 102.377  72.168  1.00  0.00           C  
ATOM    756  HA  HIE    50      25.476 102.584  71.191  1.00  0.00           H  
ATOM    757  CB  HIE    50      26.375 103.768  72.647  1.00  0.00           C  
ATOM    758  HB2 HIE    50      25.421 104.290  72.709  1.00  0.00           H  
ATOM    759  HB3 HIE    50      26.673 103.712  73.694  1.00  0.00           H  
ATOM    760  CG  HIE    50      27.482 104.553  71.932  1.00  0.00           C  
ATOM    761  ND1 HIE    50      27.883 105.780  72.401  1.00  0.00           N  
ATOM    762  CE1 HIE    50      28.777 106.199  71.434  1.00  0.00           C  
ATOM    763  HE1 HIE    50      29.202 107.187  71.337  1.00  0.00           H  
ATOM    764  NE2 HIE    50      28.783 105.270  70.442  1.00  0.00           N  
ATOM    765  HE2 HIE    50      29.194 105.464  69.540  1.00  0.00           H  
ATOM    766  CD2 HIE    50      28.010 104.216  70.760  1.00  0.00           C  
ATOM    767  HD2 HIE    50      27.743 103.407  70.096  1.00  0.00           H  
ATOM    768  C   HIE    50      27.108 101.356  71.966  1.00  0.00           C  
ATOM    769  O   HIE    50      27.322 101.033  70.827  1.00  0.00           O  
ATOM    770  N   LEU    51      27.708 100.891  73.026  1.00  0.00           N  
ATOM    771  H   LEU    51      27.338 101.186  73.919  1.00  0.00           H  
ATOM    772  CA  LEU    51      28.735  99.847  72.992  1.00  0.00           C  
ATOM    773  HA  LEU    51      29.611 100.170  72.430  1.00  0.00           H  
ATOM    774  CB  LEU    51      29.241  99.592  74.488  1.00  0.00           C  
ATOM    775  HB2 LEU    51      29.247 100.562  74.985  1.00  0.00           H  
ATOM    776  HB3 LEU    51      28.338  99.143  74.902  1.00  0.00           H  
ATOM    777  CG  LEU    51      30.591  98.866  74.810  1.00  0.00           C  
ATOM    778  HG  LEU    51      30.557  97.802  74.575  1.00  0.00           H  
ATOM    779  CD1 LEU    51      31.739  99.373  73.974  1.00  0.00           C  
ATOM    780 HD11 LEU    51      32.556  98.711  74.260  1.00  0.00           H  
ATOM    781 HD12 LEU    51      31.533  99.454  72.906  1.00  0.00           H  
ATOM    782 HD13 LEU    51      32.078 100.397  74.127  1.00  0.00           H  
ATOM    783  CD2 LEU    51      30.940  99.071  76.278  1.00  0.00           C  
ATOM    784 HD21 LEU    51      30.239  98.576  76.950  1.00  0.00           H  
ATOM    785 HD22 LEU    51      31.870  98.541  76.482  1.00  0.00           H  
ATOM    786 HD23 LEU    51      31.203 100.114  76.453  1.00  0.00           H  
ATOM    787  C   LEU    51      28.391  98.482  72.305  1.00  0.00           C  
ATOM    788  O   LEU    51      29.236  97.812  71.722  1.00  0.00           O  
ATOM    789  N   ALA    52      27.190  98.011  72.540  1.00  0.00           N  
ATOM    790  H   ALA    52      26.588  98.466  73.211  1.00  0.00           H  
ATOM    791  CA  ALA    52      26.598  96.807  71.866  1.00  0.00           C  
ATOM    792  HA  ALA    52      27.294  95.977  71.991  1.00  0.00           H  
ATOM    793  CB  ALA    52      25.279  96.485  72.563  1.00  0.00           C  
ATOM    794  HB1 ALA    52      25.599  96.210  73.568  1.00  0.00           H  
ATOM    795  HB2 ALA    52      24.551  97.295  72.524  1.00  0.00           H  
ATOM    796  HB3 ALA    52      24.827  95.575  72.169  1.00  0.00           H  
ATOM    797  C   ALA    52      26.396  97.018  70.416  1.00  0.00           C  
ATOM    798  O   ALA    52      26.872  96.231  69.660  1.00  0.00           O  
ATOM    799  N   SER    53      25.781  98.168  70.065  1.00  0.00           N  
ATOM    800  H   SER    53      25.496  98.831  70.773  1.00  0.00           H  
ATOM    801  CA  SER    53      25.664  98.603  68.624  1.00  0.00           C  
ATOM    802  HA  SER    53      25.027  97.924  68.056  1.00  0.00           H  
ATOM    803  CB  SER    53      24.847  99.899  68.608  1.00  0.00           C  
ATOM    804  HB2 SER    53      23.817  99.796  68.949  1.00  0.00           H  
ATOM    805  HB3 SER    53      25.309 100.575  69.327  1.00  0.00           H  
ATOM    806  OG  SER    53      24.978 100.668  67.375  1.00  0.00           O  
ATOM    807  HG  SER    53      25.356 101.546  67.453  1.00  0.00           H  
ATOM    808  C   SER    53      27.007  98.787  67.913  1.00  0.00           C  
ATOM    809  O   SER    53      27.342  98.341  66.836  1.00  0.00           O  
ATOM    810  N   LEU    54      27.987  99.504  68.550  1.00  0.00           N  
ATOM    811  H   LEU    54      27.723 100.117  69.308  1.00  0.00           H  
ATOM    812  CA  LEU    54      29.380  99.830  68.034  1.00  0.00           C  
ATOM    813  HA  LEU    54      29.221 100.367  67.099  1.00  0.00           H  
ATOM    814  CB  LEU    54      30.036 100.693  69.107  1.00  0.00           C  
ATOM    815  HB2 LEU    54      29.502 101.633  69.245  1.00  0.00           H  
ATOM    816  HB3 LEU    54      29.997 100.113  70.029  1.00  0.00           H  
ATOM    817  CG  LEU    54      31.508 101.133  68.975  1.00  0.00           C  
ATOM    818  HG  LEU    54      32.036 100.180  68.947  1.00  0.00           H  
ATOM    819  CD1 LEU    54      31.925 101.928  67.686  1.00  0.00           C  
ATOM    820 HD11 LEU    54      31.554 101.534  66.740  1.00  0.00           H  
ATOM    821 HD12 LEU    54      31.604 102.970  67.684  1.00  0.00           H  
ATOM    822 HD13 LEU    54      33.013 101.969  67.636  1.00  0.00           H  
ATOM    823  CD2 LEU    54      31.925 101.853  70.312  1.00  0.00           C  
ATOM    824 HD21 LEU    54      31.976 101.127  71.123  1.00  0.00           H  
ATOM    825 HD22 LEU    54      32.801 102.473  70.120  1.00  0.00           H  
ATOM    826 HD23 LEU    54      31.257 102.660  70.613  1.00  0.00           H  
ATOM    827  C   LEU    54      30.197  98.544  67.648  1.00  0.00           C  
ATOM    828  O   LEU    54      30.559  98.339  66.477  1.00  0.00           O  
ATOM    829  N   GLN    55      30.406  97.544  68.571  1.00  0.00           N  
ATOM    830  H   GLN    55      29.960  97.598  69.475  1.00  0.00           H  
ATOM    831  CA  GLN    55      30.928  96.128  68.227  1.00  0.00           C  
ATOM    832  HA  GLN    55      31.952  96.275  67.886  1.00  0.00           H  
ATOM    833  CB  GLN    55      30.989  95.305  69.506  1.00  0.00           C  
ATOM    834  HB2 GLN    55      29.976  95.135  69.872  1.00  0.00           H  
ATOM    835  HB3 GLN    55      31.286  94.298  69.214  1.00  0.00           H  
ATOM    836  CG  GLN    55      31.879  95.717  70.660  1.00  0.00           C  
ATOM    837  HG2 GLN    55      31.361  96.557  71.123  1.00  0.00           H  
ATOM    838  HG3 GLN    55      31.864  94.914  71.397  1.00  0.00           H  
ATOM    839  CD  GLN    55      33.326  96.241  70.376  1.00  0.00           C  
ATOM    840  OE1 GLN    55      33.894  96.125  69.377  1.00  0.00           O  
ATOM    841  NE2 GLN    55      33.874  96.753  71.492  1.00  0.00           N  
ATOM    842 HE21 GLN    55      34.861  96.966  71.524  1.00  0.00           H  
ATOM    843 HE22 GLN    55      33.321  96.754  72.337  1.00  0.00           H  
ATOM    844  C   GLN    55      30.096  95.343  67.190  1.00  0.00           C  
ATOM    845  O   GLN    55      30.738  94.678  66.373  1.00  0.00           O  
ATOM    846  N   LEU    56      28.763  95.330  67.210  1.00  0.00           N  
ATOM    847  H   LEU    56      28.311  95.611  68.068  1.00  0.00           H  
ATOM    848  CA  LEU    56      27.971  94.672  66.237  1.00  0.00           C  
ATOM    849  HA  LEU    56      28.292  93.631  66.209  1.00  0.00           H  
ATOM    850  CB  LEU    56      26.458  94.798  66.709  1.00  0.00           C  
ATOM    851  HB2 LEU    56      26.424  94.224  67.635  1.00  0.00           H  
ATOM    852  HB3 LEU    56      26.187  95.818  66.980  1.00  0.00           H  
ATOM    853  CG  LEU    56      25.490  94.257  65.605  1.00  0.00           C  
ATOM    854  HG  LEU    56      25.774  94.799  64.703  1.00  0.00           H  
ATOM    855  CD1 LEU    56      25.738  92.746  65.456  1.00  0.00           C  
ATOM    856 HD11 LEU    56      26.739  92.609  65.046  1.00  0.00           H  
ATOM    857 HD12 LEU    56      25.610  92.278  66.432  1.00  0.00           H  
ATOM    858 HD13 LEU    56      25.016  92.347  64.743  1.00  0.00           H  
ATOM    859  CD2 LEU    56      23.996  94.401  65.910  1.00  0.00           C  
ATOM    860 HD21 LEU    56      23.771  95.451  66.097  1.00  0.00           H  
ATOM    861 HD22 LEU    56      23.425  94.186  65.007  1.00  0.00           H  
ATOM    862 HD23 LEU    56      23.767  93.808  66.795  1.00  0.00           H  
ATOM    863  C   LEU    56      28.268  95.300  64.848  1.00  0.00           C  
ATOM    864  O   LEU    56      28.497  94.523  63.912  1.00  0.00           O  
ATOM    865  N   GLY    57      28.430  96.636  64.731  1.00  0.00           N  
ATOM    866  H   GLY    57      28.205  97.217  65.526  1.00  0.00           H  
ATOM    867  CA  GLY    57      28.798  97.298  63.408  1.00  0.00           C  
ATOM    868  HA2 GLY    57      28.058  97.096  62.634  1.00  0.00           H  
ATOM    869  HA3 GLY    57      28.775  98.346  63.706  1.00  0.00           H  
ATOM    870  C   GLY    57      30.181  96.860  62.912  1.00  0.00           C  
ATOM    871  O   GLY    57      30.383  96.755  61.708  1.00  0.00           O  
ATOM    872  N   LEU    58      31.186  96.718  63.717  1.00  0.00           N  
ATOM    873  H   LEU    58      31.090  96.812  64.718  1.00  0.00           H  
ATOM    874  CA  LEU    58      32.470  96.175  63.293  1.00  0.00           C  
ATOM    875  HA  LEU    58      32.882  96.810  62.509  1.00  0.00           H  
ATOM    876  CB  LEU    58      33.387  96.362  64.514  1.00  0.00           C  
ATOM    877  HB2 LEU    58      32.902  95.992  65.418  1.00  0.00           H  
ATOM    878  HB3 LEU    58      34.342  95.838  64.545  1.00  0.00           H  
ATOM    879  CG  LEU    58      33.640  97.857  64.795  1.00  0.00           C  
ATOM    880  HG  LEU    58      32.699  98.383  64.958  1.00  0.00           H  
ATOM    881  CD1 LEU    58      34.428  97.973  66.100  1.00  0.00           C  
ATOM    882 HD11 LEU    58      35.454  97.635  65.958  1.00  0.00           H  
ATOM    883 HD12 LEU    58      34.413  99.028  66.375  1.00  0.00           H  
ATOM    884 HD13 LEU    58      34.018  97.355  66.899  1.00  0.00           H  
ATOM    885  CD2 LEU    58      34.435  98.651  63.718  1.00  0.00           C  
ATOM    886 HD21 LEU    58      34.488  99.699  64.013  1.00  0.00           H  
ATOM    887 HD22 LEU    58      35.420  98.185  63.685  1.00  0.00           H  
ATOM    888 HD23 LEU    58      33.965  98.537  62.741  1.00  0.00           H  
ATOM    889  C   LEU    58      32.490  94.657  62.895  1.00  0.00           C  
ATOM    890  O   LEU    58      33.139  94.237  61.996  1.00  0.00           O  
ATOM    891  N   LEU    59      31.697  93.804  63.577  1.00  0.00           N  
ATOM    892  H   LEU    59      31.132  94.201  64.314  1.00  0.00           H  
ATOM    893  CA  LEU    59      31.549  92.417  63.293  1.00  0.00           C  
ATOM    894  HA  LEU    59      32.572  92.043  63.250  1.00  0.00           H  
ATOM    895  CB  LEU    59      30.833  91.684  64.402  1.00  0.00           C  
ATOM    896  HB2 LEU    59      31.380  91.991  65.293  1.00  0.00           H  
ATOM    897  HB3 LEU    59      29.839  92.129  64.356  1.00  0.00           H  
ATOM    898  CG  LEU    59      30.654  90.195  64.270  1.00  0.00           C  
ATOM    899  HG  LEU    59      30.005  90.023  63.412  1.00  0.00           H  
ATOM    900  CD1 LEU    59      31.915  89.440  64.084  1.00  0.00           C  
ATOM    901 HD11 LEU    59      31.766  88.388  63.842  1.00  0.00           H  
ATOM    902 HD12 LEU    59      32.528  89.885  63.300  1.00  0.00           H  
ATOM    903 HD13 LEU    59      32.453  89.437  65.032  1.00  0.00           H  
ATOM    904  CD2 LEU    59      29.917  89.614  65.488  1.00  0.00           C  
ATOM    905 HD21 LEU    59      30.613  89.670  66.326  1.00  0.00           H  
ATOM    906 HD22 LEU    59      29.052  90.224  65.748  1.00  0.00           H  
ATOM    907 HD23 LEU    59      29.703  88.560  65.311  1.00  0.00           H  
ATOM    908  C   LEU    59      30.921  92.198  61.945  1.00  0.00           C  
ATOM    909  O   LEU    59      31.385  91.367  61.187  1.00  0.00           O  
ATOM    910  N   LEU    60      29.904  92.985  61.604  1.00  0.00           N  
ATOM    911  H   LEU    60      29.626  93.629  62.331  1.00  0.00           H  
ATOM    912  CA  LEU    60      29.142  93.005  60.327  1.00  0.00           C  
ATOM    913  HA  LEU    60      28.761  92.041  59.989  1.00  0.00           H  
ATOM    914  CB  LEU    60      27.873  93.945  60.469  1.00  0.00           C  
ATOM    915  HB2 LEU    60      28.032  94.767  61.168  1.00  0.00           H  
ATOM    916  HB3 LEU    60      27.668  94.367  59.486  1.00  0.00           H  
ATOM    917  CG  LEU    60      26.664  93.120  61.075  1.00  0.00           C  
ATOM    918  HG  LEU    60      27.051  92.529  61.905  1.00  0.00           H  
ATOM    919  CD1 LEU    60      25.608  93.966  61.626  1.00  0.00           C  
ATOM    920 HD11 LEU    60      24.869  93.380  62.172  1.00  0.00           H  
ATOM    921 HD12 LEU    60      26.046  94.596  62.400  1.00  0.00           H  
ATOM    922 HD13 LEU    60      25.112  94.667  60.954  1.00  0.00           H  
ATOM    923  CD2 LEU    60      26.058  92.134  60.021  1.00  0.00           C  
ATOM    924 HD21 LEU    60      25.712  92.719  59.168  1.00  0.00           H  
ATOM    925 HD22 LEU    60      26.722  91.330  59.706  1.00  0.00           H  
ATOM    926 HD23 LEU    60      25.135  91.692  60.397  1.00  0.00           H  
ATOM    927  C   LEU    60      30.005  93.556  59.178  1.00  0.00           C  
ATOM    928  O   LEU    60      30.051  93.014  58.057  1.00  0.00           O  
ATOM    929  N   ASN    61      30.902  94.530  59.420  1.00  0.00           N  
ATOM    930  H   ASN    61      30.966  94.915  60.352  1.00  0.00           H  
ATOM    931  CA  ASN    61      31.928  95.032  58.481  1.00  0.00           C  
ATOM    932  HA  ASN    61      31.423  95.478  57.624  1.00  0.00           H  
ATOM    933  CB  ASN    61      32.710  96.200  59.160  1.00  0.00           C  
ATOM    934  HB2 ASN    61      32.016  96.985  59.460  1.00  0.00           H  
ATOM    935  HB3 ASN    61      33.052  95.912  60.154  1.00  0.00           H  
ATOM    936  CG  ASN    61      33.893  96.706  58.326  1.00  0.00           C  
ATOM    937  OD1 ASN    61      35.065  96.279  58.532  1.00  0.00           O  
ATOM    938  ND2 ASN    61      33.661  97.650  57.470  1.00  0.00           N  
ATOM    939 HD21 ASN    61      34.446  97.951  56.911  1.00  0.00           H  
ATOM    940 HD22 ASN    61      32.724  97.962  57.257  1.00  0.00           H  
ATOM    941  C   ASN    61      32.799  93.921  58.107  1.00  0.00           C  
ATOM    942  O   ASN    61      33.117  93.833  56.901  1.00  0.00           O  
ATOM    943  N   GLY    62      33.185  93.023  59.078  1.00  0.00           N  
ATOM    944  H   GLY    62      32.817  93.069  60.018  1.00  0.00           H  
ATOM    945  CA  GLY    62      33.888  91.778  58.809  1.00  0.00           C  
ATOM    946  HA2 GLY    62      34.894  91.991  58.446  1.00  0.00           H  
ATOM    947  HA3 GLY    62      33.982  91.228  59.746  1.00  0.00           H  
ATOM    948  C   GLY    62      33.220  90.819  57.879  1.00  0.00           C  
ATOM    949  O   GLY    62      33.830  90.436  56.878  1.00  0.00           O  
ATOM    950  N   VAL    63      31.929  90.556  58.068  1.00  0.00           N  
ATOM    951  H   VAL    63      31.459  90.971  58.859  1.00  0.00           H  
ATOM    952  CA  VAL    63      31.188  89.672  57.097  1.00  0.00           C  
ATOM    953  HA  VAL    63      31.753  88.755  56.927  1.00  0.00           H  
ATOM    954  CB  VAL    63      29.850  89.199  57.708  1.00  0.00           C  
ATOM    955  HB  VAL    63      29.262  90.096  57.902  1.00  0.00           H  
ATOM    956  CG1 VAL    63      29.107  88.276  56.742  1.00  0.00           C  
ATOM    957 HG11 VAL    63      28.778  88.781  55.834  1.00  0.00           H  
ATOM    958 HG12 VAL    63      29.772  87.453  56.482  1.00  0.00           H  
ATOM    959 HG13 VAL    63      28.177  87.902  57.170  1.00  0.00           H  
ATOM    960  CG2 VAL    63      30.161  88.516  59.044  1.00  0.00           C  
ATOM    961 HG21 VAL    63      30.610  89.201  59.763  1.00  0.00           H  
ATOM    962 HG22 VAL    63      29.173  88.270  59.435  1.00  0.00           H  
ATOM    963 HG23 VAL    63      30.803  87.642  58.934  1.00  0.00           H  
ATOM    964  C   VAL    63      31.150  90.361  55.701  1.00  0.00           C  
ATOM    965  O   VAL    63      31.346  89.763  54.639  1.00  0.00           O  
ATOM    966  N   CYS    64      31.038  91.686  55.630  1.00  0.00           N  
ATOM    967  H   CYS    64      30.903  92.122  56.531  1.00  0.00           H  
ATOM    968  CA  CYS    64      30.979  92.350  54.332  1.00  0.00           C  
ATOM    969  HA  CYS    64      30.222  91.831  53.745  1.00  0.00           H  
ATOM    970  CB  CYS    64      30.432  93.801  54.503  1.00  0.00           C  
ATOM    971  HB2 CYS    64      31.080  94.319  55.210  1.00  0.00           H  
ATOM    972  HB3 CYS    64      30.512  94.393  53.591  1.00  0.00           H  
ATOM    973  SG  CYS    64      28.725  93.905  55.229  1.00  0.00           S  
ATOM    974  HG  CYS    64      29.165  93.523  56.431  1.00  0.00           H  
ATOM    975  C   CYS    64      32.300  92.349  53.618  1.00  0.00           C  
ATOM    976  O   CYS    64      32.404  92.305  52.341  1.00  0.00           O  
ATOM    977  N   SER    65      33.364  92.280  54.367  1.00  0.00           N  
ATOM    978  H   SER    65      33.166  92.112  55.343  1.00  0.00           H  
ATOM    979  CA  SER    65      34.707  92.201  53.901  1.00  0.00           C  
ATOM    980  HA  SER    65      34.819  92.798  52.996  1.00  0.00           H  
ATOM    981  CB  SER    65      35.804  92.704  54.840  1.00  0.00           C  
ATOM    982  HB2 SER    65      35.990  92.045  55.688  1.00  0.00           H  
ATOM    983  HB3 SER    65      36.711  92.754  54.236  1.00  0.00           H  
ATOM    984  OG  SER    65      35.461  93.948  55.459  1.00  0.00           O  
ATOM    985  HG  SER    65      34.665  93.861  55.988  1.00  0.00           H  
ATOM    986  C   SER    65      34.982  90.854  53.337  1.00  0.00           C  
ATOM    987  O   SER    65      35.697  90.690  52.328  1.00  0.00           O  
ATOM    988  N   LEU    66      34.497  89.804  54.047  1.00  0.00           N  
ATOM    989  H   LEU    66      33.999  89.976  54.909  1.00  0.00           H  
ATOM    990  CA  LEU    66      34.724  88.463  53.671  1.00  0.00           C  
ATOM    991  HA  LEU    66      35.768  88.175  53.793  1.00  0.00           H  
ATOM    992  CB  LEU    66      33.975  87.451  54.538  1.00  0.00           C  
ATOM    993  HB2 LEU    66      33.995  87.739  55.589  1.00  0.00           H  
ATOM    994  HB3 LEU    66      32.943  87.501  54.192  1.00  0.00           H  
ATOM    995  CG  LEU    66      34.380  85.995  54.394  1.00  0.00           C  
ATOM    996  HG  LEU    66      34.495  85.739  53.340  1.00  0.00           H  
ATOM    997  CD1 LEU    66      35.786  85.910  55.076  1.00  0.00           C  
ATOM    998 HD11 LEU    66      36.584  86.321  54.457  1.00  0.00           H  
ATOM    999 HD12 LEU    66      35.815  86.449  56.023  1.00  0.00           H  
ATOM   1000 HD13 LEU    66      36.065  84.871  55.252  1.00  0.00           H  
ATOM   1001  CD2 LEU    66      33.341  85.102  55.050  1.00  0.00           C  
ATOM   1002 HD21 LEU    66      32.410  85.355  54.542  1.00  0.00           H  
ATOM   1003 HD22 LEU    66      33.524  84.045  54.857  1.00  0.00           H  
ATOM   1004 HD23 LEU    66      33.292  85.139  56.139  1.00  0.00           H  
ATOM   1005  C   LEU    66      34.280  88.187  52.229  1.00  0.00           C  
ATOM   1006  O   LEU    66      35.057  87.638  51.444  1.00  0.00           O  
ATOM   1007  N   ALA    67      33.119  88.730  51.887  1.00  0.00           N  
ATOM   1008  H   ALA    67      32.710  89.319  52.599  1.00  0.00           H  
ATOM   1009  CA  ALA    67      32.552  88.692  50.537  1.00  0.00           C  
ATOM   1010  HA  ALA    67      32.455  87.633  50.298  1.00  0.00           H  
ATOM   1011  CB  ALA    67      31.263  89.419  50.567  1.00  0.00           C  
ATOM   1012  HB1 ALA    67      30.737  89.432  49.612  1.00  0.00           H  
ATOM   1013  HB2 ALA    67      30.762  88.896  51.382  1.00  0.00           H  
ATOM   1014  HB3 ALA    67      31.379  90.445  50.916  1.00  0.00           H  
ATOM   1015  C   ALA    67      33.492  89.127  49.410  1.00  0.00           C  
ATOM   1016  O   ALA    67      33.627  88.386  48.410  1.00  0.00           O  
ATOM   1017  N   GLU    68      34.147  90.259  49.499  1.00  0.00           N  
ATOM   1018  H   GLU    68      33.962  90.837  50.306  1.00  0.00           H  
ATOM   1019  CA  GLU    68      35.182  90.804  48.556  1.00  0.00           C  
ATOM   1020  HA  GLU    68      34.899  90.585  47.527  1.00  0.00           H  
ATOM   1021  CB  GLU    68      35.365  92.309  48.850  1.00  0.00           C  
ATOM   1022  HB2 GLU    68      35.728  92.475  49.864  1.00  0.00           H  
ATOM   1023  HB3 GLU    68      36.121  92.640  48.138  1.00  0.00           H  
ATOM   1024  CG  GLU    68      34.157  93.264  48.567  1.00  0.00           C  
ATOM   1025  HG2 GLU    68      33.321  93.024  49.224  1.00  0.00           H  
ATOM   1026  HG3 GLU    68      34.544  94.260  48.780  1.00  0.00           H  
ATOM   1027  CD  GLU    68      33.765  93.174  47.084  1.00  0.00           C  
ATOM   1028  OE1 GLU    68      32.542  93.302  46.823  1.00  0.00           O  
ATOM   1029  OE2 GLU    68      34.582  92.872  46.176  1.00  0.00           O  
ATOM   1030  C   GLU    68      36.515  90.003  48.681  1.00  0.00           C  
ATOM   1031  O   GLU    68      37.027  89.705  47.584  1.00  0.00           O  
ATOM   1032  N   GLU    69      36.950  89.588  49.835  1.00  0.00           N  
ATOM   1033  H   GLU    69      36.574  90.003  50.676  1.00  0.00           H  
ATOM   1034  CA  GLU    69      38.090  88.619  49.948  1.00  0.00           C  
ATOM   1035  HA  GLU    69      38.959  88.989  49.404  1.00  0.00           H  
ATOM   1036  CB  GLU    69      38.495  88.345  51.412  1.00  0.00           C  
ATOM   1037  HB2 GLU    69      37.584  88.162  51.982  1.00  0.00           H  
ATOM   1038  HB3 GLU    69      39.111  87.459  51.570  1.00  0.00           H  
ATOM   1039  CG  GLU    69      39.146  89.572  52.145  1.00  0.00           C  
ATOM   1040  HG2 GLU    69      38.336  90.287  52.289  1.00  0.00           H  
ATOM   1041  HG3 GLU    69      39.587  89.259  53.092  1.00  0.00           H  
ATOM   1042  CD  GLU    69      40.128  90.334  51.196  1.00  0.00           C  
ATOM   1043  OE1 GLU    69      41.066  89.665  50.792  1.00  0.00           O  
ATOM   1044  OE2 GLU    69      39.894  91.521  50.799  1.00  0.00           O  
ATOM   1045  C   GLU    69      37.829  87.206  49.277  1.00  0.00           C  
ATOM   1046  O   GLU    69      38.690  86.598  48.656  1.00  0.00           O  
ATOM   1047  N   LEU    70      36.571  86.729  49.333  1.00  0.00           N  
ATOM   1048  H   LEU    70      35.954  87.288  49.905  1.00  0.00           H  
ATOM   1049  CA  LEU    70      36.094  85.601  48.552  1.00  0.00           C  
ATOM   1050  HA  LEU    70      36.792  84.782  48.728  1.00  0.00           H  
ATOM   1051  CB  LEU    70      34.672  85.188  49.029  1.00  0.00           C  
ATOM   1052  HB2 LEU    70      34.082  86.104  49.040  1.00  0.00           H  
ATOM   1053  HB3 LEU    70      34.375  84.434  48.299  1.00  0.00           H  
ATOM   1054  CG  LEU    70      34.631  84.546  50.416  1.00  0.00           C  
ATOM   1055  HG  LEU    70      35.154  85.134  51.169  1.00  0.00           H  
ATOM   1056  CD1 LEU    70      33.177  84.311  50.898  1.00  0.00           C  
ATOM   1057 HD11 LEU    70      33.056  83.731  51.813  1.00  0.00           H  
ATOM   1058 HD12 LEU    70      32.701  85.281  51.044  1.00  0.00           H  
ATOM   1059 HD13 LEU    70      32.758  83.811  50.025  1.00  0.00           H  
ATOM   1060  CD2 LEU    70      35.325  83.155  50.308  1.00  0.00           C  
ATOM   1061 HD21 LEU    70      36.369  83.267  50.017  1.00  0.00           H  
ATOM   1062 HD22 LEU    70      35.418  82.664  51.277  1.00  0.00           H  
ATOM   1063 HD23 LEU    70      34.824  82.493  49.602  1.00  0.00           H  
ATOM   1064  C   LEU    70      36.020  85.795  47.015  1.00  0.00           C  
ATOM   1065  O   LEU    70      36.051  84.831  46.275  1.00  0.00           O  
ATOM   1066  N   ARG    71      36.030  87.075  46.633  1.00  0.00           N  
ATOM   1067  H   ARG    71      35.842  87.874  47.221  1.00  0.00           H  
ATOM   1068  CA  ARG    71      36.300  87.444  45.248  1.00  0.00           C  
ATOM   1069  HA  ARG    71      35.769  86.759  44.587  1.00  0.00           H  
ATOM   1070  CB  ARG    71      35.803  88.881  45.023  1.00  0.00           C  
ATOM   1071  HB2 ARG    71      35.019  89.015  45.769  1.00  0.00           H  
ATOM   1072  HB3 ARG    71      36.568  89.656  45.075  1.00  0.00           H  
ATOM   1073  CG  ARG    71      35.167  89.086  43.637  1.00  0.00           C  
ATOM   1074  HG2 ARG    71      35.885  88.652  42.941  1.00  0.00           H  
ATOM   1075  HG3 ARG    71      34.257  88.509  43.471  1.00  0.00           H  
ATOM   1076  CD  ARG    71      34.954  90.554  43.333  1.00  0.00           C  
ATOM   1077  HD2 ARG    71      35.897  91.002  43.645  1.00  0.00           H  
ATOM   1078  HD3 ARG    71      34.801  90.684  42.261  1.00  0.00           H  
ATOM   1079  NE  ARG    71      33.897  91.320  44.096  1.00  0.00           N  
ATOM   1080  HE  ARG    71      34.128  92.062  44.740  1.00  0.00           H  
ATOM   1081  CZ  ARG    71      32.628  91.378  43.767  1.00  0.00           C  
ATOM   1082  NH1 ARG    71      32.195  90.652  42.805  1.00  0.00           N  
ATOM   1083 HH11 ARG    71      32.791  90.286  42.077  1.00  0.00           H  
ATOM   1084 HH12 ARG    71      31.196  90.721  42.672  1.00  0.00           H  
ATOM   1085  NH2 ARG    71      31.847  92.210  44.453  1.00  0.00           N  
ATOM   1086 HH21 ARG    71      32.310  92.623  45.249  1.00  0.00           H  
ATOM   1087 HH22 ARG    71      30.874  92.331  44.209  1.00  0.00           H  
ATOM   1088  C   ARG    71      37.775  87.278  44.848  1.00  0.00           C  
ATOM   1089  O   ARG    71      38.118  87.584  43.707  1.00  0.00           O  
ATOM   1090  N   HIE    72      38.690  86.993  45.766  1.00  0.00           N  
ATOM   1091  H   HIE    72      38.444  86.780  46.722  1.00  0.00           H  
ATOM   1092  CA  HIE    72      40.154  86.737  45.532  1.00  0.00           C  
ATOM   1093  HA  HIE    72      40.206  86.748  44.443  1.00  0.00           H  
ATOM   1094  CB  HIE    72      40.953  87.918  46.116  1.00  0.00           C  
ATOM   1095  HB2 HIE    72      40.696  88.019  47.171  1.00  0.00           H  
ATOM   1096  HB3 HIE    72      42.024  87.720  46.158  1.00  0.00           H  
ATOM   1097  CG  HIE    72      40.781  89.228  45.405  1.00  0.00           C  
ATOM   1098  ND1 HIE    72      41.497  89.555  44.256  1.00  0.00           N  
ATOM   1099  CE1 HIE    72      41.002  90.741  43.790  1.00  0.00           C  
ATOM   1100  HE1 HIE    72      41.354  91.333  42.958  1.00  0.00           H  
ATOM   1101  NE2 HIE    72      40.051  91.146  44.650  1.00  0.00           N  
ATOM   1102  HE2 HIE    72      39.487  91.984  44.621  1.00  0.00           H  
ATOM   1103  CD2 HIE    72      39.875  90.242  45.659  1.00  0.00           C  
ATOM   1104  HD2 HIE    72      39.112  89.998  46.383  1.00  0.00           H  
ATOM   1105  C   HIE    72      40.723  85.430  46.084  1.00  0.00           C  
ATOM   1106  O   HIE    72      41.960  85.207  46.214  1.00  0.00           O  
ATOM   1107  N   ILE    73      39.891  84.451  46.420  1.00  0.00           N  
ATOM   1108  H   ILE    73      38.921  84.577  46.169  1.00  0.00           H  
ATOM   1109  CA  ILE    73      40.324  83.269  47.131  1.00  0.00           C  
ATOM   1110  HA  ILE    73      40.785  83.550  48.078  1.00  0.00           H  
ATOM   1111  CB  ILE    73      39.128  82.411  47.636  1.00  0.00           C  
ATOM   1112  HB  ILE    73      38.519  83.076  48.249  1.00  0.00           H  
ATOM   1113  CG2 ILE    73      38.180  82.155  46.414  1.00  0.00           C  
ATOM   1114 HG21 ILE    73      37.715  83.010  45.924  1.00  0.00           H  
ATOM   1115 HG22 ILE    73      38.703  81.548  45.675  1.00  0.00           H  
ATOM   1116 HG23 ILE    73      37.300  81.622  46.774  1.00  0.00           H  
ATOM   1117  CG1 ILE    73      39.490  81.084  48.315  1.00  0.00           C  
ATOM   1118 HG12 ILE    73      40.020  80.483  47.577  1.00  0.00           H  
ATOM   1119 HG13 ILE    73      40.069  81.372  49.193  1.00  0.00           H  
ATOM   1120  CD1 ILE    73      38.401  80.312  48.784  1.00  0.00           C  
ATOM   1121 HD11 ILE    73      37.820  79.785  48.027  1.00  0.00           H  
ATOM   1122 HD12 ILE    73      38.727  79.501  49.435  1.00  0.00           H  
ATOM   1123 HD13 ILE    73      37.794  80.963  49.413  1.00  0.00           H  
ATOM   1124  C   ILE    73      41.367  82.424  46.347  1.00  0.00           C  
ATOM   1125  O   ILE    73      42.235  81.938  47.050  1.00  0.00           O  
ATOM   1126  N   HIE    74      41.196  82.268  45.072  1.00  0.00           N  
ATOM   1127  H   HIE    74      40.414  82.737  44.637  1.00  0.00           H  
ATOM   1128  CA  HIE    74      42.101  81.652  44.048  1.00  0.00           C  
ATOM   1129  HA  HIE    74      42.290  80.600  44.261  1.00  0.00           H  
ATOM   1130  CB  HIE    74      41.459  81.867  42.688  1.00  0.00           C  
ATOM   1131  HB2 HIE    74      42.350  81.893  42.060  1.00  0.00           H  
ATOM   1132  HB3 HIE    74      40.808  81.023  42.457  1.00  0.00           H  
ATOM   1133  CG  HIE    74      40.636  83.127  42.559  1.00  0.00           C  
ATOM   1134  ND1 HIE    74      39.409  83.372  43.095  1.00  0.00           N  
ATOM   1135  CE1 HIE    74      39.071  84.617  42.706  1.00  0.00           C  
ATOM   1136  HE1 HIE    74      38.143  85.130  42.912  1.00  0.00           H  
ATOM   1137  NE2 HIE    74      40.144  85.252  42.153  1.00  0.00           N  
ATOM   1138  HE2 HIE    74      40.193  86.252  42.021  1.00  0.00           H  
ATOM   1139  CD2 HIE    74      41.106  84.323  42.016  1.00  0.00           C  
ATOM   1140  HD2 HIE    74      42.047  84.487  41.513  1.00  0.00           H  
ATOM   1141  C   HIE    74      43.534  82.212  44.045  1.00  0.00           C  
ATOM   1142  O   HIE    74      44.481  81.491  43.802  1.00  0.00           O  
ATOM   1143  N   SER    75      43.633  83.508  44.281  1.00  0.00           N  
ATOM   1144  H   SER    75      42.874  84.013  44.715  1.00  0.00           H  
ATOM   1145  CA  SER    75      44.895  84.298  44.045  1.00  0.00           C  
ATOM   1146  HA  SER    75      45.681  83.711  43.571  1.00  0.00           H  
ATOM   1147  CB  SER    75      44.601  85.506  43.154  1.00  0.00           C  
ATOM   1148  HB2 SER    75      45.396  86.244  43.047  1.00  0.00           H  
ATOM   1149  HB3 SER    75      44.463  85.212  42.114  1.00  0.00           H  
ATOM   1150  OG  SER    75      43.458  86.165  43.627  1.00  0.00           O  
ATOM   1151  HG  SER    75      42.729  85.900  43.062  1.00  0.00           H  
ATOM   1152  C   SER    75      45.422  84.830  45.396  1.00  0.00           C  
ATOM   1153  O   SER    75      46.494  84.429  45.805  1.00  0.00           O  
ATOM   1154  N   ARG    76      44.714  85.668  46.091  1.00  0.00           N  
ATOM   1155  H   ARG    76      43.854  85.977  45.661  1.00  0.00           H  
ATOM   1156  CA  ARG    76      45.178  86.142  47.395  1.00  0.00           C  
ATOM   1157  HA  ARG    76      46.202  86.475  47.225  1.00  0.00           H  
ATOM   1158  CB  ARG    76      44.380  87.363  47.811  1.00  0.00           C  
ATOM   1159  HB2 ARG    76      44.481  88.044  46.966  1.00  0.00           H  
ATOM   1160  HB3 ARG    76      43.322  87.145  47.957  1.00  0.00           H  
ATOM   1161  CG  ARG    76      44.934  88.103  49.034  1.00  0.00           C  
ATOM   1162  HG2 ARG    76      44.570  87.588  49.922  1.00  0.00           H  
ATOM   1163  HG3 ARG    76      46.019  88.020  49.105  1.00  0.00           H  
ATOM   1164  CD  ARG    76      44.781  89.599  49.088  1.00  0.00           C  
ATOM   1165  HD2 ARG    76      45.081  89.920  50.085  1.00  0.00           H  
ATOM   1166  HD3 ARG    76      45.373  90.089  48.314  1.00  0.00           H  
ATOM   1167  NE  ARG    76      43.355  90.030  49.035  1.00  0.00           N  
ATOM   1168  HE  ARG    76      42.744  89.849  49.818  1.00  0.00           H  
ATOM   1169  CZ  ARG    76      42.752  90.754  48.136  1.00  0.00           C  
ATOM   1170  NH1 ARG    76      43.266  91.197  47.048  1.00  0.00           N  
ATOM   1171 HH11 ARG    76      44.196  90.890  46.799  1.00  0.00           H  
ATOM   1172 HH12 ARG    76      42.667  91.644  46.369  1.00  0.00           H  
ATOM   1173  NH2 ARG    76      41.553  91.013  48.353  1.00  0.00           N  
ATOM   1174 HH21 ARG    76      41.132  90.716  49.221  1.00  0.00           H  
ATOM   1175 HH22 ARG    76      40.995  91.550  47.704  1.00  0.00           H  
ATOM   1176  C   ARG    76      45.389  85.044  48.445  1.00  0.00           C  
ATOM   1177  O   ARG    76      46.319  85.170  49.220  1.00  0.00           O  
ATOM   1178  N   TYR    77      44.584  83.970  48.474  1.00  0.00           N  
ATOM   1179  H   TYR    77      43.904  83.880  47.732  1.00  0.00           H  
ATOM   1180  CA  TYR    77      44.654  82.920  49.526  1.00  0.00           C  
ATOM   1181  HA  TYR    77      45.455  83.110  50.240  1.00  0.00           H  
ATOM   1182  CB  TYR    77      43.352  83.074  50.293  1.00  0.00           C  
ATOM   1183  HB2 TYR    77      42.525  82.899  49.606  1.00  0.00           H  
ATOM   1184  HB3 TYR    77      43.371  82.369  51.124  1.00  0.00           H  
ATOM   1185  CG  TYR    77      43.188  84.415  50.948  1.00  0.00           C  
ATOM   1186  CD1 TYR    77      43.900  84.841  52.069  1.00  0.00           C  
ATOM   1187  HD1 TYR    77      44.664  84.246  52.548  1.00  0.00           H  
ATOM   1188  CE1 TYR    77      43.635  86.140  52.633  1.00  0.00           C  
ATOM   1189  HE1 TYR    77      44.377  86.624  53.250  1.00  0.00           H  
ATOM   1190  CZ  TYR    77      42.640  86.931  51.955  1.00  0.00           C  
ATOM   1191  OH  TYR    77      42.612  88.242  52.300  1.00  0.00           O  
ATOM   1192  HH  TYR    77      42.099  88.831  51.741  1.00  0.00           H  
ATOM   1193  CE2 TYR    77      41.888  86.462  50.894  1.00  0.00           C  
ATOM   1194  HE2 TYR    77      41.157  87.089  50.406  1.00  0.00           H  
ATOM   1195  CD2 TYR    77      42.163  85.211  50.400  1.00  0.00           C  
ATOM   1196  HD2 TYR    77      41.542  84.893  49.576  1.00  0.00           H  
ATOM   1197  C   TYR    77      44.879  81.583  48.975  1.00  0.00           C  
ATOM   1198  O   TYR    77      44.552  80.619  49.641  1.00  0.00           O  
ATOM   1199  N   ARG    78      45.349  81.433  47.704  1.00  0.00           N  
ATOM   1200  H   ARG    78      45.388  82.272  47.144  1.00  0.00           H  
ATOM   1201  CA  ARG    78      45.794  80.093  47.142  1.00  0.00           C  
ATOM   1202  HA  ARG    78      45.988  80.221  46.077  1.00  0.00           H  
ATOM   1203  CB  ARG    78      47.168  79.669  47.855  1.00  0.00           C  
ATOM   1204  HB2 ARG    78      47.765  80.560  48.053  1.00  0.00           H  
ATOM   1205  HB3 ARG    78      46.796  79.189  48.760  1.00  0.00           H  
ATOM   1206  CG  ARG    78      48.155  78.706  47.167  1.00  0.00           C  
ATOM   1207  HG2 ARG    78      47.700  77.716  47.173  1.00  0.00           H  
ATOM   1208  HG3 ARG    78      48.405  79.136  46.198  1.00  0.00           H  
ATOM   1209  CD  ARG    78      49.455  78.717  47.962  1.00  0.00           C  
ATOM   1210  HD2 ARG    78      50.105  79.571  47.770  1.00  0.00           H  
ATOM   1211  HD3 ARG    78      49.176  78.674  49.015  1.00  0.00           H  
ATOM   1212  NE  ARG    78      50.165  77.525  47.606  1.00  0.00           N  
ATOM   1213  HE  ARG    78      50.680  77.496  46.737  1.00  0.00           H  
ATOM   1214  CZ  ARG    78      50.125  76.439  48.390  1.00  0.00           C  
ATOM   1215  NH1 ARG    78      49.333  76.348  49.407  1.00  0.00           N  
ATOM   1216 HH11 ARG    78      48.687  77.101  49.593  1.00  0.00           H  
ATOM   1217 HH12 ARG    78      49.276  75.520  49.982  1.00  0.00           H  
ATOM   1218  NH2 ARG    78      50.751  75.379  48.239  1.00  0.00           N  
ATOM   1219 HH21 ARG    78      51.024  75.148  47.294  1.00  0.00           H  
ATOM   1220 HH22 ARG    78      50.658  74.632  48.913  1.00  0.00           H  
ATOM   1221  C   ARG    78      44.761  78.964  47.183  1.00  0.00           C  
ATOM   1222  O   ARG    78      45.177  77.774  47.146  1.00  0.00           O  
ATOM   1223  N   GLY    79      43.463  79.254  47.184  1.00  0.00           N  
ATOM   1224  H   GLY    79      43.188  80.225  47.213  1.00  0.00           H  
ATOM   1225  CA  GLY    79      42.334  78.338  47.256  1.00  0.00           C  
ATOM   1226  HA2 GLY    79      41.537  78.723  46.620  1.00  0.00           H  
ATOM   1227  HA3 GLY    79      42.631  77.424  46.741  1.00  0.00           H  
ATOM   1228  C   GLY    79      41.782  78.153  48.670  1.00  0.00           C  
ATOM   1229  O   GLY    79      40.862  77.315  48.789  1.00  0.00           O  
ATOM   1230  N   SER    80      42.395  78.733  49.725  1.00  0.00           N  
ATOM   1231  H   SER    80      43.133  79.403  49.566  1.00  0.00           H  
ATOM   1232  CA  SER    80      42.116  78.468  51.120  1.00  0.00           C  
ATOM   1233  HA  SER    80      41.686  77.466  51.124  1.00  0.00           H  
ATOM   1234  CB  SER    80      43.331  78.581  52.063  1.00  0.00           C  
ATOM   1235  HB2 SER    80      44.135  77.940  51.700  1.00  0.00           H  
ATOM   1236  HB3 SER    80      43.834  79.538  51.926  1.00  0.00           H  
ATOM   1237  OG  SER    80      42.930  78.379  53.363  1.00  0.00           O  
ATOM   1238  HG  SER    80      42.612  77.473  53.357  1.00  0.00           H  
ATOM   1239  C   SER    80      40.869  79.224  51.625  1.00  0.00           C  
ATOM   1240  O   SER    80      40.908  80.415  51.830  1.00  0.00           O  
ATOM   1241  N   TYR    81      39.732  78.587  51.651  1.00  0.00           N  
ATOM   1242  H   TYR    81      39.732  77.605  51.413  1.00  0.00           H  
ATOM   1243  CA  TYR    81      38.544  79.141  52.332  1.00  0.00           C  
ATOM   1244  HA  TYR    81      38.235  80.037  51.793  1.00  0.00           H  
ATOM   1245  CB  TYR    81      37.340  78.241  52.123  1.00  0.00           C  
ATOM   1246  HB2 TYR    81      37.403  77.898  51.090  1.00  0.00           H  
ATOM   1247  HB3 TYR    81      37.396  77.324  52.708  1.00  0.00           H  
ATOM   1248  CG  TYR    81      36.072  78.913  52.512  1.00  0.00           C  
ATOM   1249  CD1 TYR    81      35.369  79.659  51.525  1.00  0.00           C  
ATOM   1250  HD1 TYR    81      35.668  79.632  50.487  1.00  0.00           H  
ATOM   1251  CE1 TYR    81      34.283  80.451  51.945  1.00  0.00           C  
ATOM   1252  HE1 TYR    81      33.753  81.081  51.247  1.00  0.00           H  
ATOM   1253  CZ  TYR    81      33.845  80.353  53.233  1.00  0.00           C  
ATOM   1254  OH  TYR    81      32.853  81.144  53.664  1.00  0.00           O  
ATOM   1255  HH  TYR    81      32.768  81.892  53.068  1.00  0.00           H  
ATOM   1256  CE2 TYR    81      34.577  79.666  54.176  1.00  0.00           C  
ATOM   1257  HE2 TYR    81      34.309  79.742  55.219  1.00  0.00           H  
ATOM   1258  CD2 TYR    81      35.705  78.917  53.844  1.00  0.00           C  
ATOM   1259  HD2 TYR    81      36.268  78.358  54.577  1.00  0.00           H  
ATOM   1260  C   TYR    81      38.958  79.570  53.790  1.00  0.00           C  
ATOM   1261  O   TYR    81      38.622  80.644  54.226  1.00  0.00           O  
ATOM   1262  N   TRP    82      39.558  78.611  54.559  1.00  0.00           N  
ATOM   1263  H   TRP    82      39.770  77.714  54.146  1.00  0.00           H  
ATOM   1264  CA  TRP    82      40.075  78.892  55.972  1.00  0.00           C  
ATOM   1265  HA  TRP    82      39.254  78.976  56.684  1.00  0.00           H  
ATOM   1266  CB  TRP    82      40.938  77.659  56.360  1.00  0.00           C  
ATOM   1267  HB2 TRP    82      40.192  76.936  56.689  1.00  0.00           H  
ATOM   1268  HB3 TRP    82      41.484  77.306  55.486  1.00  0.00           H  
ATOM   1269  CG  TRP    82      41.860  77.954  57.546  1.00  0.00           C  
ATOM   1270  CD1 TRP    82      43.209  78.055  57.576  1.00  0.00           C  
ATOM   1271  HD1 TRP    82      43.894  78.015  56.742  1.00  0.00           H  
ATOM   1272  NE1 TRP    82      43.643  78.298  58.934  1.00  0.00           N  
ATOM   1273  HE1 TRP    82      44.610  78.133  59.175  1.00  0.00           H  
ATOM   1274  CE2 TRP    82      42.606  78.250  59.753  1.00  0.00           C  
ATOM   1275  CZ2 TRP    82      42.433  78.434  61.135  1.00  0.00           C  
ATOM   1276  HZ2 TRP    82      43.324  78.576  61.728  1.00  0.00           H  
ATOM   1277  CH2 TRP    82      41.182  78.335  61.725  1.00  0.00           C  
ATOM   1278  HH2 TRP    82      41.025  78.278  62.792  1.00  0.00           H  
ATOM   1279  CZ3 TRP    82      40.046  78.388  60.915  1.00  0.00           C  
ATOM   1280  HZ3 TRP    82      39.055  78.369  61.345  1.00  0.00           H  
ATOM   1281  CE3 TRP    82      40.138  78.232  59.540  1.00  0.00           C  
ATOM   1282  HE3 TRP    82      39.300  78.088  58.875  1.00  0.00           H  
ATOM   1283  CD2 TRP    82      41.407  78.249  58.965  1.00  0.00           C  
ATOM   1284  C   TRP    82      40.905  80.181  56.073  1.00  0.00           C  
ATOM   1285  O   TRP    82      40.595  80.982  56.937  1.00  0.00           O  
ATOM   1286  N   ARG    83      41.917  80.399  55.243  1.00  0.00           N  
ATOM   1287  H   ARG    83      42.118  79.743  54.502  1.00  0.00           H  
ATOM   1288  CA  ARG    83      42.795  81.563  55.320  1.00  0.00           C  
ATOM   1289  HA  ARG    83      43.011  81.848  56.349  1.00  0.00           H  
ATOM   1290  CB  ARG    83      44.010  81.432  54.573  1.00  0.00           C  
ATOM   1291  HB2 ARG    83      43.654  81.163  53.579  1.00  0.00           H  
ATOM   1292  HB3 ARG    83      44.504  82.377  54.348  1.00  0.00           H  
ATOM   1293  CG  ARG    83      45.014  80.429  55.172  1.00  0.00           C  
ATOM   1294  HG2 ARG    83      45.610  81.031  55.857  1.00  0.00           H  
ATOM   1295  HG3 ARG    83      44.476  79.690  55.766  1.00  0.00           H  
ATOM   1296  CD  ARG    83      46.061  79.898  54.296  1.00  0.00           C  
ATOM   1297  HD2 ARG    83      45.562  79.321  53.518  1.00  0.00           H  
ATOM   1298  HD3 ARG    83      46.752  80.662  53.938  1.00  0.00           H  
ATOM   1299  NE  ARG    83      46.839  78.880  55.023  1.00  0.00           N  
ATOM   1300  HE  ARG    83      47.725  79.255  55.330  1.00  0.00           H  
ATOM   1301  CZ  ARG    83      46.646  77.557  55.096  1.00  0.00           C  
ATOM   1302  NH1 ARG    83      45.579  76.941  54.643  1.00  0.00           N  
ATOM   1303 HH11 ARG    83      44.931  77.488  54.095  1.00  0.00           H  
ATOM   1304 HH12 ARG    83      45.455  75.956  54.828  1.00  0.00           H  
ATOM   1305  NH2 ARG    83      47.468  76.932  55.812  1.00  0.00           N  
ATOM   1306 HH21 ARG    83      48.228  77.463  56.213  1.00  0.00           H  
ATOM   1307 HH22 ARG    83      47.301  75.939  55.887  1.00  0.00           H  
ATOM   1308  C   ARG    83      42.034  82.834  54.832  1.00  0.00           C  
ATOM   1309  O   ARG    83      42.444  83.871  55.258  1.00  0.00           O  
ATOM   1310  N   THR    84      40.985  82.737  54.052  1.00  0.00           N  
ATOM   1311  H   THR    84      40.693  81.831  53.716  1.00  0.00           H  
ATOM   1312  CA  THR    84      40.166  83.927  53.693  1.00  0.00           C  
ATOM   1313  HA  THR    84      40.814  84.726  53.332  1.00  0.00           H  
ATOM   1314  CB  THR    84      39.235  83.577  52.521  1.00  0.00           C  
ATOM   1315  HB  THR    84      38.588  82.818  52.962  1.00  0.00           H  
ATOM   1316  CG2 THR    84      38.394  84.681  52.016  1.00  0.00           C  
ATOM   1317 HG21 THR    84      38.862  85.160  51.156  1.00  0.00           H  
ATOM   1318 HG22 THR    84      37.462  84.365  51.548  1.00  0.00           H  
ATOM   1319 HG23 THR    84      38.148  85.471  52.725  1.00  0.00           H  
ATOM   1320  OG1 THR    84      39.874  82.964  51.398  1.00  0.00           O  
ATOM   1321  HG1 THR    84      40.113  82.074  51.664  1.00  0.00           H  
ATOM   1322  C   THR    84      39.411  84.329  54.960  1.00  0.00           C  
ATOM   1323  O   THR    84      39.257  85.513  55.246  1.00  0.00           O  
ATOM   1324  N   VAL    85      38.909  83.402  55.735  1.00  0.00           N  
ATOM   1325  H   VAL    85      39.036  82.466  55.378  1.00  0.00           H  
ATOM   1326  CA  VAL    85      38.153  83.685  56.942  1.00  0.00           C  
ATOM   1327  HA  VAL    85      37.403  84.446  56.724  1.00  0.00           H  
ATOM   1328  CB  VAL    85      37.475  82.424  57.547  1.00  0.00           C  
ATOM   1329  HB  VAL    85      38.170  81.619  57.790  1.00  0.00           H  
ATOM   1330  CG1 VAL    85      36.710  82.744  58.861  1.00  0.00           C  
ATOM   1331 HG11 VAL    85      35.961  83.460  58.521  1.00  0.00           H  
ATOM   1332 HG12 VAL    85      36.035  81.924  59.105  1.00  0.00           H  
ATOM   1333 HG13 VAL    85      37.290  83.035  59.737  1.00  0.00           H  
ATOM   1334  CG2 VAL    85      36.440  81.908  56.507  1.00  0.00           C  
ATOM   1335 HG21 VAL    85      36.081  80.910  56.758  1.00  0.00           H  
ATOM   1336 HG22 VAL    85      35.718  82.718  56.406  1.00  0.00           H  
ATOM   1337 HG23 VAL    85      36.882  81.741  55.525  1.00  0.00           H  
ATOM   1338  C   VAL    85      39.116  84.162  57.990  1.00  0.00           C  
ATOM   1339  O   VAL    85      38.920  85.172  58.645  1.00  0.00           O  
ATOM   1340  N   ARG    86      40.291  83.474  58.220  1.00  0.00           N  
ATOM   1341  H   ARG    86      40.329  82.542  57.834  1.00  0.00           H  
ATOM   1342  CA  ARG    86      41.298  83.811  59.235  1.00  0.00           C  
ATOM   1343  HA  ARG    86      40.901  83.789  60.250  1.00  0.00           H  
ATOM   1344  CB  ARG    86      42.437  82.741  59.049  1.00  0.00           C  
ATOM   1345  HB2 ARG    86      42.055  81.749  58.810  1.00  0.00           H  
ATOM   1346  HB3 ARG    86      42.984  82.962  58.132  1.00  0.00           H  
ATOM   1347  CG  ARG    86      43.277  82.451  60.331  1.00  0.00           C  
ATOM   1348  HG2 ARG    86      43.478  83.426  60.773  1.00  0.00           H  
ATOM   1349  HG3 ARG    86      42.703  81.727  60.910  1.00  0.00           H  
ATOM   1350  CD  ARG    86      44.637  81.754  60.012  1.00  0.00           C  
ATOM   1351  HD2 ARG    86      44.409  80.813  59.510  1.00  0.00           H  
ATOM   1352  HD3 ARG    86      45.260  82.381  59.374  1.00  0.00           H  
ATOM   1353  NE  ARG    86      45.373  81.465  61.208  1.00  0.00           N  
ATOM   1354  HE  ARG    86      44.968  80.803  61.854  1.00  0.00           H  
ATOM   1355  CZ  ARG    86      46.478  81.991  61.652  1.00  0.00           C  
ATOM   1356  NH1 ARG    86      46.956  83.078  61.146  1.00  0.00           N  
ATOM   1357 HH11 ARG    86      46.467  83.479  60.358  1.00  0.00           H  
ATOM   1358 HH12 ARG    86      47.736  83.552  61.578  1.00  0.00           H  
ATOM   1359  NH2 ARG    86      47.098  81.605  62.755  1.00  0.00           N  
ATOM   1360 HH21 ARG    86      46.726  80.853  63.317  1.00  0.00           H  
ATOM   1361 HH22 ARG    86      47.889  82.144  63.076  1.00  0.00           H  
ATOM   1362  C   ARG    86      41.845  85.163  59.070  1.00  0.00           C  
ATOM   1363  O   ARG    86      41.916  85.937  60.046  1.00  0.00           O  
ATOM   1364  N   ALA    87      42.169  85.595  57.861  1.00  0.00           N  
ATOM   1365  H   ALA    87      42.182  84.869  57.159  1.00  0.00           H  
ATOM   1366  CA  ALA    87      42.492  86.987  57.476  1.00  0.00           C  
ATOM   1367  HA  ALA    87      43.341  87.279  58.094  1.00  0.00           H  
ATOM   1368  CB  ALA    87      42.870  87.048  56.025  1.00  0.00           C  
ATOM   1369  HB1 ALA    87      43.283  88.010  55.721  1.00  0.00           H  
ATOM   1370  HB2 ALA    87      43.650  86.386  55.650  1.00  0.00           H  
ATOM   1371  HB3 ALA    87      41.979  86.967  55.402  1.00  0.00           H  
ATOM   1372  C   ALA    87      41.334  87.937  57.766  1.00  0.00           C  
ATOM   1373  O   ALA    87      41.471  89.074  58.241  1.00  0.00           O  
ATOM   1374  N   CYS    88      40.126  87.565  57.464  1.00  0.00           N  
ATOM   1375  H   CYS    88      39.934  86.697  56.984  1.00  0.00           H  
ATOM   1376  CA  CYS    88      38.951  88.564  57.388  1.00  0.00           C  
ATOM   1377  HA  CYS    88      39.344  89.578  57.458  1.00  0.00           H  
ATOM   1378  CB  CYS    88      38.292  88.426  56.041  1.00  0.00           C  
ATOM   1379  HB2 CYS    88      39.065  88.379  55.274  1.00  0.00           H  
ATOM   1380  HB3 CYS    88      37.792  87.458  56.030  1.00  0.00           H  
ATOM   1381  SG  CYS    88      37.127  89.756  55.692  1.00  0.00           S  
ATOM   1382  HG  CYS    88      36.591  89.911  56.906  1.00  0.00           H  
ATOM   1383  C   CYS    88      37.919  88.481  58.513  1.00  0.00           C  
ATOM   1384  O   CYS    88      37.163  89.441  58.767  1.00  0.00           O  
ATOM   1385  N   LEU    89      38.060  87.544  59.439  1.00  0.00           N  
ATOM   1386  H   LEU    89      38.812  86.877  59.341  1.00  0.00           H  
ATOM   1387  CA  LEU    89      37.084  87.265  60.536  1.00  0.00           C  
ATOM   1388  HA  LEU    89      36.753  88.238  60.899  1.00  0.00           H  
ATOM   1389  CB  LEU    89      35.843  86.461  60.041  1.00  0.00           C  
ATOM   1390  HB2 LEU    89      36.179  85.673  59.367  1.00  0.00           H  
ATOM   1391  HB3 LEU    89      35.319  85.991  60.874  1.00  0.00           H  
ATOM   1392  CG  LEU    89      34.691  87.210  59.325  1.00  0.00           C  
ATOM   1393  HG  LEU    89      35.012  87.703  58.407  1.00  0.00           H  
ATOM   1394  CD1 LEU    89      33.663  86.184  58.789  1.00  0.00           C  
ATOM   1395 HD11 LEU    89      32.779  86.593  58.299  1.00  0.00           H  
ATOM   1396 HD12 LEU    89      34.154  85.584  58.022  1.00  0.00           H  
ATOM   1397 HD13 LEU    89      33.360  85.553  59.625  1.00  0.00           H  
ATOM   1398  CD2 LEU    89      34.044  88.230  60.312  1.00  0.00           C  
ATOM   1399 HD21 LEU    89      34.815  88.951  60.588  1.00  0.00           H  
ATOM   1400 HD22 LEU    89      33.239  88.767  59.811  1.00  0.00           H  
ATOM   1401 HD23 LEU    89      33.475  87.777  61.124  1.00  0.00           H  
ATOM   1402  C   LEU    89      37.813  86.588  61.669  1.00  0.00           C  
ATOM   1403  O   LEU    89      37.716  87.133  62.800  1.00  0.00           O  
ATOM   1404  N   GLY    90      38.588  85.482  61.529  1.00  0.00           N  
ATOM   1405  H   GLY    90      38.606  85.075  60.605  1.00  0.00           H  
ATOM   1406  CA  GLY    90      39.177  84.653  62.539  1.00  0.00           C  
ATOM   1407  HA2 GLY    90      39.708  83.778  62.163  1.00  0.00           H  
ATOM   1408  HA3 GLY    90      40.052  85.200  62.889  1.00  0.00           H  
ATOM   1409  C   GLY    90      38.204  84.236  63.738  1.00  0.00           C  
ATOM   1410  O   GLY    90      37.080  83.831  63.359  1.00  0.00           O  
ATOM   1411  N   CYS    91      38.693  84.252  64.939  1.00  0.00           N  
ATOM   1412  H   CYS    91      39.607  84.678  64.992  1.00  0.00           H  
ATOM   1413  CA  CYS    91      38.097  83.717  66.150  1.00  0.00           C  
ATOM   1414  HA  CYS    91      37.704  82.722  65.940  1.00  0.00           H  
ATOM   1415  CB  CYS    91      39.130  83.412  67.168  1.00  0.00           C  
ATOM   1416  HB2 CYS    91      38.722  82.869  68.021  1.00  0.00           H  
ATOM   1417  HB3 CYS    91      39.902  82.839  66.654  1.00  0.00           H  
ATOM   1418  SG  CYS    91      39.950  84.976  67.799  1.00  0.00           S  
ATOM   1419  HG  CYS    91      41.185  84.478  67.697  1.00  0.00           H  
ATOM   1420  C   CYS    91      37.101  84.713  66.747  1.00  0.00           C  
ATOM   1421  O   CYS    91      37.156  85.859  66.360  1.00  0.00           O  
ATOM   1422  N   PRO    92      36.298  84.323  67.782  1.00  0.00           N  
ATOM   1423  CD  PRO    92      35.976  82.938  68.150  1.00  0.00           C  
ATOM   1424  HD2 PRO    92      36.818  82.522  68.704  1.00  0.00           H  
ATOM   1425  HD3 PRO    92      35.906  82.463  67.172  1.00  0.00           H  
ATOM   1426  CG  PRO    92      34.720  83.036  69.035  1.00  0.00           C  
ATOM   1427  HG2 PRO    92      34.634  82.267  69.802  1.00  0.00           H  
ATOM   1428  HG3 PRO    92      33.886  82.982  68.336  1.00  0.00           H  
ATOM   1429  CB  PRO    92      34.741  84.433  69.673  1.00  0.00           C  
ATOM   1430  HB2 PRO    92      35.284  84.373  70.617  1.00  0.00           H  
ATOM   1431  HB3 PRO    92      33.735  84.833  69.796  1.00  0.00           H  
ATOM   1432  CA  PRO    92      35.485  85.246  68.562  1.00  0.00           C  
ATOM   1433  HA  PRO    92      34.805  85.703  67.843  1.00  0.00           H  
ATOM   1434  C   PRO    92      36.254  86.395  69.218  1.00  0.00           C  
ATOM   1435  O   PRO    92      35.773  87.504  69.284  1.00  0.00           O  
ATOM   1436  N   LEU    93      37.427  86.097  69.772  1.00  0.00           N  
ATOM   1437  H   LEU    93      37.826  85.173  69.689  1.00  0.00           H  
ATOM   1438  CA  LEU    93      38.253  87.062  70.482  1.00  0.00           C  
ATOM   1439  HA  LEU    93      37.641  87.502  71.270  1.00  0.00           H  
ATOM   1440  CB  LEU    93      39.455  86.386  71.164  1.00  0.00           C  
ATOM   1441  HB2 LEU    93      39.144  85.383  71.453  1.00  0.00           H  
ATOM   1442  HB3 LEU    93      40.353  86.252  70.561  1.00  0.00           H  
ATOM   1443  CG  LEU    93      39.872  87.062  72.467  1.00  0.00           C  
ATOM   1444  HG  LEU    93      40.341  88.013  72.215  1.00  0.00           H  
ATOM   1445  CD1 LEU    93      38.732  87.281  73.503  1.00  0.00           C  
ATOM   1446 HD11 LEU    93      38.070  86.419  73.575  1.00  0.00           H  
ATOM   1447 HD12 LEU    93      39.272  87.479  74.429  1.00  0.00           H  
ATOM   1448 HD13 LEU    93      38.228  88.139  73.060  1.00  0.00           H  
ATOM   1449  CD2 LEU    93      40.949  86.173  73.194  1.00  0.00           C  
ATOM   1450 HD21 LEU    93      41.794  86.111  72.509  1.00  0.00           H  
ATOM   1451 HD22 LEU    93      41.223  86.672  74.123  1.00  0.00           H  
ATOM   1452 HD23 LEU    93      40.565  85.171  73.390  1.00  0.00           H  
ATOM   1453  C   LEU    93      38.652  88.312  69.665  1.00  0.00           C  
ATOM   1454  O   LEU    93      39.079  89.306  70.292  1.00  0.00           O  
ATOM   1455  N   ARG    94      38.574  88.287  68.286  1.00  0.00           N  
ATOM   1456  H   ARG    94      38.310  87.422  67.835  1.00  0.00           H  
ATOM   1457  CA  ARG    94      38.719  89.516  67.574  1.00  0.00           C  
ATOM   1458  HA  ARG    94      39.582  90.064  67.950  1.00  0.00           H  
ATOM   1459  CB  ARG    94      38.995  89.226  66.047  1.00  0.00           C  
ATOM   1460  HB2 ARG    94      39.662  88.366  66.108  1.00  0.00           H  
ATOM   1461  HB3 ARG    94      38.043  88.890  65.636  1.00  0.00           H  
ATOM   1462  CG  ARG    94      39.660  90.317  65.239  1.00  0.00           C  
ATOM   1463  HG2 ARG    94      39.121  91.263  65.292  1.00  0.00           H  
ATOM   1464  HG3 ARG    94      40.636  90.382  65.720  1.00  0.00           H  
ATOM   1465  CD  ARG    94      39.664  89.984  63.749  1.00  0.00           C  
ATOM   1466  HD2 ARG    94      38.641  89.706  63.494  1.00  0.00           H  
ATOM   1467  HD3 ARG    94      39.910  90.857  63.145  1.00  0.00           H  
ATOM   1468  NE  ARG    94      40.635  88.981  63.454  1.00  0.00           N  
ATOM   1469  HE  ARG    94      41.162  88.601  64.227  1.00  0.00           H  
ATOM   1470  CZ  ARG    94      40.960  88.407  62.271  1.00  0.00           C  
ATOM   1471  NH1 ARG    94      40.432  88.792  61.132  1.00  0.00           N  
ATOM   1472 HH11 ARG    94      39.834  89.605  61.107  1.00  0.00           H  
ATOM   1473 HH12 ARG    94      40.830  88.557  60.234  1.00  0.00           H  
ATOM   1474  NH2 ARG    94      41.731  87.443  62.275  1.00  0.00           N  
ATOM   1475 HH21 ARG    94      42.244  87.148  63.093  1.00  0.00           H  
ATOM   1476 HH22 ARG    94      41.998  86.986  61.415  1.00  0.00           H  
ATOM   1477  C   ARG    94      37.556  90.532  67.867  1.00  0.00           C  
ATOM   1478  O   ARG    94      37.895  91.664  68.125  1.00  0.00           O  
ATOM   1479  N   ARG    95      36.235  90.154  67.916  1.00  0.00           N  
ATOM   1480  H   ARG    95      36.053  89.248  67.509  1.00  0.00           H  
ATOM   1481  CA  ARG    95      35.077  91.065  67.988  1.00  0.00           C  
ATOM   1482  HA  ARG    95      35.245  91.878  68.695  1.00  0.00           H  
ATOM   1483  CB  ARG    95      34.885  91.674  66.574  1.00  0.00           C  
ATOM   1484  HB2 ARG    95      35.876  91.776  66.133  1.00  0.00           H  
ATOM   1485  HB3 ARG    95      34.379  90.879  66.026  1.00  0.00           H  
ATOM   1486  CG  ARG    95      34.106  92.991  66.412  1.00  0.00           C  
ATOM   1487  HG2 ARG    95      33.944  93.179  65.351  1.00  0.00           H  
ATOM   1488  HG3 ARG    95      33.119  92.847  66.852  1.00  0.00           H  
ATOM   1489  CD  ARG    95      34.679  94.186  67.129  1.00  0.00           C  
ATOM   1490  HD2 ARG    95      34.067  95.071  66.957  1.00  0.00           H  
ATOM   1491  HD3 ARG    95      34.757  93.901  68.178  1.00  0.00           H  
ATOM   1492  NE  ARG    95      36.030  94.534  66.690  1.00  0.00           N  
ATOM   1493  HE  ARG    95      36.387  94.274  65.782  1.00  0.00           H  
ATOM   1494  CZ  ARG    95      36.915  95.118  67.464  1.00  0.00           C  
ATOM   1495  NH1 ARG    95      36.607  95.558  68.671  1.00  0.00           N  
ATOM   1496 HH11 ARG    95      35.621  95.638  68.874  1.00  0.00           H  
ATOM   1497 HH12 ARG    95      37.440  95.857  69.157  1.00  0.00           H  
ATOM   1498  NH2 ARG    95      38.181  95.318  67.127  1.00  0.00           N  
ATOM   1499 HH21 ARG    95      38.535  94.874  66.292  1.00  0.00           H  
ATOM   1500 HH22 ARG    95      38.729  95.850  67.788  1.00  0.00           H  
ATOM   1501  C   ARG    95      33.793  90.478  68.537  1.00  0.00           C  
ATOM   1502  O   ARG    95      33.066  91.183  69.252  1.00  0.00           O  
ATOM   1503  N   GLY    96      33.386  89.268  68.209  1.00  0.00           N  
ATOM   1504  H   GLY    96      33.941  88.755  67.539  1.00  0.00           H  
ATOM   1505  CA  GLY    96      32.233  88.533  68.794  1.00  0.00           C  
ATOM   1506  HA2 GLY    96      31.276  88.969  68.505  1.00  0.00           H  
ATOM   1507  HA3 GLY    96      32.281  87.515  68.408  1.00  0.00           H  
ATOM   1508  C   GLY    96      32.258  88.421  70.378  1.00  0.00           C  
ATOM   1509  O   GLY    96      31.208  88.401  71.006  1.00  0.00           O  
ATOM   1510  N   ALA    97      33.455  88.265  70.896  1.00  0.00           N  
ATOM   1511  H   ALA    97      34.299  88.199  70.345  1.00  0.00           H  
ATOM   1512  CA  ALA    97      33.680  88.223  72.321  1.00  0.00           C  
ATOM   1513  HA  ALA    97      32.933  87.531  72.710  1.00  0.00           H  
ATOM   1514  CB  ALA    97      35.159  87.665  72.557  1.00  0.00           C  
ATOM   1515  HB1 ALA    97      35.847  88.175  71.882  1.00  0.00           H  
ATOM   1516  HB2 ALA    97      35.317  87.922  73.605  1.00  0.00           H  
ATOM   1517  HB3 ALA    97      35.184  86.618  72.254  1.00  0.00           H  
ATOM   1518  C   ALA    97      33.391  89.556  73.011  1.00  0.00           C  
ATOM   1519  O   ALA    97      32.792  89.652  74.095  1.00  0.00           O  
ATOM   1520  N   LEU    98      33.992  90.608  72.500  1.00  0.00           N  
ATOM   1521  H   LEU    98      34.574  90.512  71.679  1.00  0.00           H  
ATOM   1522  CA  LEU    98      33.662  91.988  73.018  1.00  0.00           C  
ATOM   1523  HA  LEU    98      33.763  92.000  74.103  1.00  0.00           H  
ATOM   1524  CB  LEU    98      34.578  93.068  72.415  1.00  0.00           C  
ATOM   1525  HB2 LEU    98      34.325  93.053  71.354  1.00  0.00           H  
ATOM   1526  HB3 LEU    98      34.189  94.039  72.723  1.00  0.00           H  
ATOM   1527  CG  LEU    98      36.038  92.986  72.680  1.00  0.00           C  
ATOM   1528  HG  LEU    98      36.479  93.941  72.397  1.00  0.00           H  
ATOM   1529  CD1 LEU    98      36.221  92.983  74.215  1.00  0.00           C  
ATOM   1530 HD11 LEU    98      35.462  93.660  74.607  1.00  0.00           H  
ATOM   1531 HD12 LEU    98      36.217  91.970  74.617  1.00  0.00           H  
ATOM   1532 HD13 LEU    98      37.177  93.484  74.370  1.00  0.00           H  
ATOM   1533  CD2 LEU    98      36.833  91.815  72.099  1.00  0.00           C  
ATOM   1534 HD21 LEU    98      36.575  90.862  72.560  1.00  0.00           H  
ATOM   1535 HD22 LEU    98      36.628  91.693  71.035  1.00  0.00           H  
ATOM   1536 HD23 LEU    98      37.854  92.108  72.346  1.00  0.00           H  
ATOM   1537  C   LEU    98      32.134  92.304  72.741  1.00  0.00           C  
ATOM   1538  O   LEU    98      31.548  93.031  73.528  1.00  0.00           O  
ATOM   1539  N   LEU    99      31.544  91.804  71.610  1.00  0.00           N  
ATOM   1540  H   LEU    99      32.053  91.176  71.004  1.00  0.00           H  
ATOM   1541  CA  LEU    99      30.111  91.966  71.445  1.00  0.00           C  
ATOM   1542  HA  LEU    99      29.944  93.027  71.630  1.00  0.00           H  
ATOM   1543  CB  LEU    99      29.685  91.640  69.995  1.00  0.00           C  
ATOM   1544  HB2 LEU    99      30.201  92.275  69.275  1.00  0.00           H  
ATOM   1545  HB3 LEU    99      30.042  90.642  69.738  1.00  0.00           H  
ATOM   1546  CG  LEU    99      28.152  91.638  69.762  1.00  0.00           C  
ATOM   1547  HG  LEU    99      27.770  90.941  70.507  1.00  0.00           H  
ATOM   1548  CD1 LEU    99      27.431  92.952  70.091  1.00  0.00           C  
ATOM   1549 HD11 LEU    99      27.678  93.395  71.055  1.00  0.00           H  
ATOM   1550 HD12 LEU    99      27.712  93.762  69.418  1.00  0.00           H  
ATOM   1551 HD13 LEU    99      26.346  92.903  70.190  1.00  0.00           H  
ATOM   1552  CD2 LEU    99      27.843  91.078  68.363  1.00  0.00           C  
ATOM   1553 HD21 LEU    99      28.355  90.121  68.260  1.00  0.00           H  
ATOM   1554 HD22 LEU    99      26.766  90.937  68.279  1.00  0.00           H  
ATOM   1555 HD23 LEU    99      28.229  91.745  67.593  1.00  0.00           H  
ATOM   1556  C   LEU    99      29.239  91.158  72.499  1.00  0.00           C  
ATOM   1557  O   LEU    99      28.437  91.820  73.122  1.00  0.00           O  
ATOM   1558  N   LEU   100      29.653  89.881  72.860  1.00  0.00           N  
ATOM   1559  H   LEU   100      30.444  89.500  72.361  1.00  0.00           H  
ATOM   1560  CA  LEU   100      29.107  89.118  73.973  1.00  0.00           C  
ATOM   1561  HA  LEU   100      28.078  88.869  73.712  1.00  0.00           H  
ATOM   1562  CB  LEU   100      29.885  87.751  74.111  1.00  0.00           C  
ATOM   1563  HB2 LEU   100      29.654  87.097  73.270  1.00  0.00           H  
ATOM   1564  HB3 LEU   100      30.954  87.938  74.212  1.00  0.00           H  
ATOM   1565  CG  LEU   100      29.565  86.960  75.382  1.00  0.00           C  
ATOM   1566  HG  LEU   100      29.792  87.585  76.246  1.00  0.00           H  
ATOM   1567  CD1 LEU   100      28.123  86.508  75.377  1.00  0.00           C  
ATOM   1568 HD11 LEU   100      27.992  85.734  74.621  1.00  0.00           H  
ATOM   1569 HD12 LEU   100      27.936  86.047  76.347  1.00  0.00           H  
ATOM   1570 HD13 LEU   100      27.450  87.339  75.163  1.00  0.00           H  
ATOM   1571  CD2 LEU   100      30.476  85.666  75.419  1.00  0.00           C  
ATOM   1572 HD21 LEU   100      30.539  85.136  74.469  1.00  0.00           H  
ATOM   1573 HD22 LEU   100      31.487  85.962  75.699  1.00  0.00           H  
ATOM   1574 HD23 LEU   100      30.053  85.050  76.213  1.00  0.00           H  
ATOM   1575  C   LEU   100      29.113  89.933  75.218  1.00  0.00           C  
ATOM   1576  O   LEU   100      28.034  90.095  75.795  1.00  0.00           O  
ATOM   1577  N   LEU   101      30.268  90.440  75.646  1.00  0.00           N  
ATOM   1578  H   LEU   101      31.006  90.309  74.969  1.00  0.00           H  
ATOM   1579  CA  LEU   101      30.458  91.380  76.807  1.00  0.00           C  
ATOM   1580  HA  LEU   101      30.089  90.837  77.677  1.00  0.00           H  
ATOM   1581  CB  LEU   101      31.976  91.659  76.941  1.00  0.00           C  
ATOM   1582  HB2 LEU   101      32.512  90.725  77.109  1.00  0.00           H  
ATOM   1583  HB3 LEU   101      32.272  92.108  75.992  1.00  0.00           H  
ATOM   1584  CG  LEU   101      32.218  92.726  77.999  1.00  0.00           C  
ATOM   1585  HG  LEU   101      31.755  93.663  77.690  1.00  0.00           H  
ATOM   1586  CD1 LEU   101      31.769  92.312  79.421  1.00  0.00           C  
ATOM   1587 HD11 LEU   101      30.698  92.121  79.343  1.00  0.00           H  
ATOM   1588 HD12 LEU   101      32.184  91.409  79.867  1.00  0.00           H  
ATOM   1589 HD13 LEU   101      31.951  93.106  80.145  1.00  0.00           H  
ATOM   1590  CD2 LEU   101      33.727  92.968  78.202  1.00  0.00           C  
ATOM   1591 HD21 LEU   101      33.932  93.729  78.955  1.00  0.00           H  
ATOM   1592 HD22 LEU   101      34.199  92.002  78.376  1.00  0.00           H  
ATOM   1593 HD23 LEU   101      34.094  93.404  77.272  1.00  0.00           H  
ATOM   1594  C   LEU   101      29.543  92.640  76.642  1.00  0.00           C  
ATOM   1595  O   LEU   101      28.897  93.045  77.619  1.00  0.00           O  
ATOM   1596  N   SER   102      29.581  93.237  75.457  1.00  0.00           N  
ATOM   1597  H   SER   102      30.104  92.837  74.691  1.00  0.00           H  
ATOM   1598  CA  SER   102      28.736  94.415  75.280  1.00  0.00           C  
ATOM   1599  HA  SER   102      29.119  95.139  75.999  1.00  0.00           H  
ATOM   1600  CB  SER   102      28.971  94.986  73.896  1.00  0.00           C  
ATOM   1601  HB2 SER   102      28.663  94.301  73.106  1.00  0.00           H  
ATOM   1602  HB3 SER   102      28.449  95.939  73.808  1.00  0.00           H  
ATOM   1603  OG  SER   102      30.322  95.335  73.736  1.00  0.00           O  
ATOM   1604  HG  SER   102      30.788  94.504  73.855  1.00  0.00           H  
ATOM   1605  C   SER   102      27.215  94.144  75.396  1.00  0.00           C  
ATOM   1606  O   SER   102      26.560  95.023  75.922  1.00  0.00           O  
ATOM   1607  N   ILE   103      26.762  93.012  74.894  1.00  0.00           N  
ATOM   1608  H   ILE   103      27.356  92.384  74.371  1.00  0.00           H  
ATOM   1609  CA  ILE   103      25.356  92.535  75.075  1.00  0.00           C  
ATOM   1610  HA  ILE   103      24.695  93.244  74.578  1.00  0.00           H  
ATOM   1611  CB  ILE   103      25.203  91.223  74.318  1.00  0.00           C  
ATOM   1612  HB  ILE   103      26.017  90.519  74.493  1.00  0.00           H  
ATOM   1613  CG2 ILE   103      23.987  90.373  74.714  1.00  0.00           C  
ATOM   1614 HG21 ILE   103      24.051  89.397  74.235  1.00  0.00           H  
ATOM   1615 HG22 ILE   103      24.104  90.047  75.748  1.00  0.00           H  
ATOM   1616 HG23 ILE   103      23.000  90.830  74.638  1.00  0.00           H  
ATOM   1617  CG1 ILE   103      25.079  91.485  72.803  1.00  0.00           C  
ATOM   1618 HG12 ILE   103      24.038  91.673  72.541  1.00  0.00           H  
ATOM   1619 HG13 ILE   103      25.707  92.323  72.499  1.00  0.00           H  
ATOM   1620  CD1 ILE   103      25.499  90.271  71.934  1.00  0.00           C  
ATOM   1621 HD11 ILE   103      26.496  89.904  72.182  1.00  0.00           H  
ATOM   1622 HD12 ILE   103      24.821  89.440  72.127  1.00  0.00           H  
ATOM   1623 HD13 ILE   103      25.624  90.558  70.890  1.00  0.00           H  
ATOM   1624  C   ILE   103      24.952  92.442  76.483  1.00  0.00           C  
ATOM   1625  O   ILE   103      23.863  92.773  76.855  1.00  0.00           O  
ATOM   1626  N   TYR   104      25.828  91.838  77.314  1.00  0.00           N  
ATOM   1627  H   TYR   104      26.683  91.478  76.914  1.00  0.00           H  
ATOM   1628  CA  TYR   104      25.533  91.555  78.746  1.00  0.00           C  
ATOM   1629  HA  TYR   104      24.674  90.890  78.840  1.00  0.00           H  
ATOM   1630  CB  TYR   104      26.725  90.795  79.342  1.00  0.00           C  
ATOM   1631  HB2 TYR   104      26.646  89.729  79.130  1.00  0.00           H  
ATOM   1632  HB3 TYR   104      27.687  91.145  78.967  1.00  0.00           H  
ATOM   1633  CG  TYR   104      26.911  91.116  80.854  1.00  0.00           C  
ATOM   1634  CD1 TYR   104      26.148  90.486  81.850  1.00  0.00           C  
ATOM   1635  HD1 TYR   104      25.231  89.951  81.654  1.00  0.00           H  
ATOM   1636  CE1 TYR   104      26.398  90.783  83.257  1.00  0.00           C  
ATOM   1637  HE1 TYR   104      25.875  90.268  84.049  1.00  0.00           H  
ATOM   1638  CZ  TYR   104      27.425  91.732  83.584  1.00  0.00           C  
ATOM   1639  OH  TYR   104      27.587  92.028  84.891  1.00  0.00           O  
ATOM   1640  HH  TYR   104      28.020  92.878  84.998  1.00  0.00           H  
ATOM   1641  CE2 TYR   104      28.030  92.517  82.536  1.00  0.00           C  
ATOM   1642  HE2 TYR   104      28.728  93.295  82.807  1.00  0.00           H  
ATOM   1643  CD2 TYR   104      27.752  92.221  81.171  1.00  0.00           C  
ATOM   1644  HD2 TYR   104      28.101  92.838  80.356  1.00  0.00           H  
ATOM   1645  C   TYR   104      25.131  92.909  79.474  1.00  0.00           C  
ATOM   1646  O   TYR   104      24.027  92.934  80.043  1.00  0.00           O  
ATOM   1647  N   PHE   105      25.881  93.966  79.185  1.00  0.00           N  
ATOM   1648  H   PHE   105      26.705  93.782  78.632  1.00  0.00           H  
ATOM   1649  CA  PHE   105      25.497  95.349  79.525  1.00  0.00           C  
ATOM   1650  HA  PHE   105      25.402  95.384  80.610  1.00  0.00           H  
ATOM   1651  CB  PHE   105      26.645  96.340  79.281  1.00  0.00           C  
ATOM   1652  HB2 PHE   105      26.882  96.270  78.219  1.00  0.00           H  
ATOM   1653  HB3 PHE   105      26.339  97.356  79.528  1.00  0.00           H  
ATOM   1654  CG  PHE   105      27.940  96.053  80.060  1.00  0.00           C  
ATOM   1655  CD1 PHE   105      27.988  96.273  81.417  1.00  0.00           C  
ATOM   1656  HD1 PHE   105      27.127  96.580  81.992  1.00  0.00           H  
ATOM   1657  CE1 PHE   105      29.200  95.938  82.162  1.00  0.00           C  
ATOM   1658  HE1 PHE   105      29.201  96.000  83.240  1.00  0.00           H  
ATOM   1659  CZ  PHE   105      30.332  95.553  81.487  1.00  0.00           C  
ATOM   1660  HZ  PHE   105      31.191  95.235  82.059  1.00  0.00           H  
ATOM   1661  CE2 PHE   105      30.278  95.389  80.094  1.00  0.00           C  
ATOM   1662  HE2 PHE   105      31.186  95.076  79.598  1.00  0.00           H  
ATOM   1663  CD2 PHE   105      29.145  95.612  79.360  1.00  0.00           C  
ATOM   1664  HD2 PHE   105      29.077  95.491  78.288  1.00  0.00           H  
ATOM   1665  C   PHE   105      24.125  95.767  78.970  1.00  0.00           C  
ATOM   1666  O   PHE   105      23.334  96.328  79.722  1.00  0.00           O  
ATOM   1667  N   TYR   106      23.935  95.647  77.641  1.00  0.00           N  
ATOM   1668  H   TYR   106      24.576  95.128  77.058  1.00  0.00           H  
ATOM   1669  CA  TYR   106      22.783  96.123  76.935  1.00  0.00           C  
ATOM   1670  HA  TYR   106      22.725  97.204  77.060  1.00  0.00           H  
ATOM   1671  CB  TYR   106      22.960  95.827  75.386  1.00  0.00           C  
ATOM   1672  HB2 TYR   106      23.720  96.535  75.056  1.00  0.00           H  
ATOM   1673  HB3 TYR   106      23.187  94.761  75.354  1.00  0.00           H  
ATOM   1674  CG  TYR   106      21.812  96.022  74.359  1.00  0.00           C  
ATOM   1675  CD1 TYR   106      21.103  97.258  74.287  1.00  0.00           C  
ATOM   1676  HD1 TYR   106      21.471  98.100  74.853  1.00  0.00           H  
ATOM   1677  CE1 TYR   106      19.931  97.373  73.518  1.00  0.00           C  
ATOM   1678  HE1 TYR   106      19.395  98.308  73.583  1.00  0.00           H  
ATOM   1679  CZ  TYR   106      19.459  96.225  72.782  1.00  0.00           C  
ATOM   1680  OH  TYR   106      18.388  96.280  71.957  1.00  0.00           O  
ATOM   1681  HH  TYR   106      17.948  95.433  72.062  1.00  0.00           H  
ATOM   1682  CE2 TYR   106      20.225  95.005  72.866  1.00  0.00           C  
ATOM   1683  HE2 TYR   106      19.907  94.176  72.250  1.00  0.00           H  
ATOM   1684  CD2 TYR   106      21.400  94.890  73.581  1.00  0.00           C  
ATOM   1685  HD2 TYR   106      21.899  93.933  73.576  1.00  0.00           H  
ATOM   1686  C   TYR   106      21.457  95.534  77.382  1.00  0.00           C  
ATOM   1687  O   TYR   106      20.535  96.292  77.644  1.00  0.00           O  
ATOM   1688  N   TYR   107      21.334  94.218  77.555  1.00  0.00           N  
ATOM   1689  H   TYR   107      22.100  93.595  77.344  1.00  0.00           H  
ATOM   1690  CA  TYR   107      20.133  93.686  78.237  1.00  0.00           C  
ATOM   1691  HA  TYR   107      19.251  94.212  77.872  1.00  0.00           H  
ATOM   1692  CB  TYR   107      19.901  92.209  77.889  1.00  0.00           C  
ATOM   1693  HB2 TYR   107      20.583  91.522  78.389  1.00  0.00           H  
ATOM   1694  HB3 TYR   107      18.895  92.028  78.268  1.00  0.00           H  
ATOM   1695  CG  TYR   107      19.785  91.884  76.400  1.00  0.00           C  
ATOM   1696  CD1 TYR   107      20.595  90.919  75.771  1.00  0.00           C  
ATOM   1697  HD1 TYR   107      21.370  90.422  76.336  1.00  0.00           H  
ATOM   1698  CE1 TYR   107      20.385  90.611  74.449  1.00  0.00           C  
ATOM   1699  HE1 TYR   107      20.895  89.753  74.036  1.00  0.00           H  
ATOM   1700  CZ  TYR   107      19.384  91.216  73.701  1.00  0.00           C  
ATOM   1701  OH  TYR   107      19.137  90.870  72.419  1.00  0.00           O  
ATOM   1702  HH  TYR   107      19.335  89.998  72.072  1.00  0.00           H  
ATOM   1703  CE2 TYR   107      18.551  92.209  74.312  1.00  0.00           C  
ATOM   1704  HE2 TYR   107      17.808  92.774  73.769  1.00  0.00           H  
ATOM   1705  CD2 TYR   107      18.780  92.529  75.661  1.00  0.00           C  
ATOM   1706  HD2 TYR   107      18.178  93.283  76.147  1.00  0.00           H  
ATOM   1707  C   TYR   107      20.058  93.871  79.790  1.00  0.00           C  
ATOM   1708  O   TYR   107      18.981  93.844  80.328  1.00  0.00           O  
ATOM   1709  N   SER   108      21.134  94.180  80.484  1.00  0.00           N  
ATOM   1710  H   SER   108      21.994  94.085  79.963  1.00  0.00           H  
ATOM   1711  CA  SER   108      21.056  94.241  81.932  1.00  0.00           C  
ATOM   1712  HA  SER   108      20.211  93.603  82.189  1.00  0.00           H  
ATOM   1713  CB  SER   108      22.291  93.636  82.648  1.00  0.00           C  
ATOM   1714  HB2 SER   108      22.172  93.603  83.731  1.00  0.00           H  
ATOM   1715  HB3 SER   108      22.564  92.650  82.273  1.00  0.00           H  
ATOM   1716  OG  SER   108      23.469  94.355  82.381  1.00  0.00           O  
ATOM   1717  HG  SER   108      23.687  94.389  81.446  1.00  0.00           H  
ATOM   1718  C   SER   108      20.856  95.680  82.408  1.00  0.00           C  
ATOM   1719  O   SER   108      20.384  95.754  83.583  1.00  0.00           O  
ATOM   1720  N   LEU   109      21.107  96.754  81.656  1.00  0.00           N  
ATOM   1721  H   LEU   109      21.475  96.619  80.725  1.00  0.00           H  
ATOM   1722  CA  LEU   109      20.430  98.072  81.929  1.00  0.00           C  
ATOM   1723  HA  LEU   109      19.783  98.023  82.805  1.00  0.00           H  
ATOM   1724  CB  LEU   109      21.543  99.111  82.277  1.00  0.00           C  
ATOM   1725  HB2 LEU   109      22.381  99.033  81.584  1.00  0.00           H  
ATOM   1726  HB3 LEU   109      21.022 100.065  82.195  1.00  0.00           H  
ATOM   1727  CG  LEU   109      22.146  98.986  83.685  1.00  0.00           C  
ATOM   1728  HG  LEU   109      22.564  97.985  83.796  1.00  0.00           H  
ATOM   1729  CD1 LEU   109      23.303  99.948  83.946  1.00  0.00           C  
ATOM   1730 HD11 LEU   109      23.547  99.997  85.007  1.00  0.00           H  
ATOM   1731 HD12 LEU   109      24.214  99.560  83.489  1.00  0.00           H  
ATOM   1732 HD13 LEU   109      23.090 100.908  83.476  1.00  0.00           H  
ATOM   1733  CD2 LEU   109      21.207  99.080  84.900  1.00  0.00           C  
ATOM   1734 HD21 LEU   109      20.364  98.405  84.754  1.00  0.00           H  
ATOM   1735 HD22 LEU   109      21.763  99.007  85.835  1.00  0.00           H  
ATOM   1736 HD23 LEU   109      20.678 100.032  84.919  1.00  0.00           H  
ATOM   1737  C   LEU   109      19.643  98.468  80.695  1.00  0.00           C  
ATOM   1738  O   LEU   109      20.143  99.250  79.874  1.00  0.00           O  
ATOM   1739  N   PRO   110      18.470  97.864  80.540  1.00  0.00           N  
ATOM   1740  CD  PRO   110      17.813  97.087  81.480  1.00  0.00           C  
ATOM   1741  HD2 PRO   110      17.778  97.445  82.509  1.00  0.00           H  
ATOM   1742  HD3 PRO   110      18.255  96.091  81.489  1.00  0.00           H  
ATOM   1743  CG  PRO   110      16.360  96.850  80.926  1.00  0.00           C  
ATOM   1744  HG2 PRO   110      15.696  97.664  81.217  1.00  0.00           H  
ATOM   1745  HG3 PRO   110      15.857  95.917  81.184  1.00  0.00           H  
ATOM   1746  CB  PRO   110      16.599  96.802  79.457  1.00  0.00           C  
ATOM   1747  HB2 PRO   110      15.724  96.993  78.834  1.00  0.00           H  
ATOM   1748  HB3 PRO   110      16.978  95.840  79.114  1.00  0.00           H  
ATOM   1749  CA  PRO   110      17.704  97.842  79.286  1.00  0.00           C  
ATOM   1750  HA  PRO   110      18.364  97.634  78.445  1.00  0.00           H  
ATOM   1751  C   PRO   110      17.103  99.254  78.956  1.00  0.00           C  
ATOM   1752  O   PRO   110      16.532  99.980  79.809  1.00  0.00           O  
ATOM   1753  N   ASN   111      17.113  99.721  77.663  1.00  0.00           N  
ATOM   1754  H   ASN   111      17.541  99.190  76.919  1.00  0.00           H  
ATOM   1755  CA  ASN   111      16.696 101.078  77.298  1.00  0.00           C  
ATOM   1756  HA  ASN   111      16.658 101.779  78.132  1.00  0.00           H  
ATOM   1757  CB  ASN   111      17.677 101.671  76.276  1.00  0.00           C  
ATOM   1758  HB2 ASN   111      18.698 101.461  76.593  1.00  0.00           H  
ATOM   1759  HB3 ASN   111      17.458 101.193  75.321  1.00  0.00           H  
ATOM   1760  CG  ASN   111      17.422 103.180  76.216  1.00  0.00           C  
ATOM   1761  OD1 ASN   111      16.339 103.625  76.088  1.00  0.00           O  
ATOM   1762  ND2 ASN   111      18.500 103.913  76.296  1.00  0.00           N  
ATOM   1763 HD21 ASN   111      18.425 104.921  76.294  1.00  0.00           H  
ATOM   1764 HD22 ASN   111      19.436 103.566  76.448  1.00  0.00           H  
ATOM   1765  C   ASN   111      15.249 101.113  76.785  1.00  0.00           C  
ATOM   1766  O   ASN   111      14.961 100.484  75.723  1.00  0.00           O  
ATOM   1767  N   ALA   112      14.321 101.837  77.428  1.00  0.00           N  
ATOM   1768  H   ALA   112      14.573 102.512  78.136  1.00  0.00           H  
ATOM   1769  CA  ALA   112      12.876 101.782  77.106  1.00  0.00           C  
ATOM   1770  HA  ALA   112      12.512 100.755  77.060  1.00  0.00           H  
ATOM   1771  CB  ALA   112      12.151 102.539  78.206  1.00  0.00           C  
ATOM   1772  HB1 ALA   112      11.114 102.686  77.903  1.00  0.00           H  
ATOM   1773  HB2 ALA   112      12.240 102.022  79.161  1.00  0.00           H  
ATOM   1774  HB3 ALA   112      12.497 103.571  78.261  1.00  0.00           H  
ATOM   1775  C   ALA   112      12.519 102.306  75.694  1.00  0.00           C  
ATOM   1776  O   ALA   112      11.457 101.973  75.183  1.00  0.00           O  
ATOM   1777  N   VAL   113      13.313 103.262  75.155  1.00  0.00           N  
ATOM   1778  H   VAL   113      14.070 103.539  75.763  1.00  0.00           H  
ATOM   1779  CA  VAL   113      13.044 103.884  73.869  1.00  0.00           C  
ATOM   1780  HA  VAL   113      12.126 103.504  73.420  1.00  0.00           H  
ATOM   1781  CB  VAL   113      12.883 105.436  74.133  1.00  0.00           C  
ATOM   1782  HB  VAL   113      12.728 105.779  73.110  1.00  0.00           H  
ATOM   1783  CG1 VAL   113      11.652 105.650  75.065  1.00  0.00           C  
ATOM   1784 HG11 VAL   113      11.138 106.574  74.797  1.00  0.00           H  
ATOM   1785 HG12 VAL   113      10.963 104.806  75.024  1.00  0.00           H  
ATOM   1786 HG13 VAL   113      11.909 105.663  76.124  1.00  0.00           H  
ATOM   1787  CG2 VAL   113      14.157 106.157  74.574  1.00  0.00           C  
ATOM   1788 HG21 VAL   113      13.976 107.192  74.287  1.00  0.00           H  
ATOM   1789 HG22 VAL   113      14.390 106.072  75.636  1.00  0.00           H  
ATOM   1790 HG23 VAL   113      14.988 105.787  73.973  1.00  0.00           H  
ATOM   1791  C   VAL   113      14.141 103.514  72.789  1.00  0.00           C  
ATOM   1792  O   VAL   113      14.362 104.209  71.751  1.00  0.00           O  
ATOM   1793  N   GLY   114      14.985 102.499  73.114  1.00  0.00           N  
ATOM   1794  H   GLY   114      14.855 101.891  73.910  1.00  0.00           H  
ATOM   1795  CA  GLY   114      16.053 102.108  72.166  1.00  0.00           C  
ATOM   1796  HA2 GLY   114      16.552 102.938  71.666  1.00  0.00           H  
ATOM   1797  HA3 GLY   114      16.786 101.485  72.679  1.00  0.00           H  
ATOM   1798  C   GLY   114      15.589 101.144  71.060  1.00  0.00           C  
ATOM   1799  O   GLY   114      14.644 100.379  71.278  1.00  0.00           O  
ATOM   1800  N   PRO   115      16.245 101.124  69.845  1.00  0.00           N  
ATOM   1801  CD  PRO   115      17.250 102.075  69.406  1.00  0.00           C  
ATOM   1802  HD2 PRO   115      18.055 102.357  70.085  1.00  0.00           H  
ATOM   1803  HD3 PRO   115      16.734 102.992  69.119  1.00  0.00           H  
ATOM   1804  CG  PRO   115      17.926 101.305  68.224  1.00  0.00           C  
ATOM   1805  HG2 PRO   115      18.671 100.730  68.774  1.00  0.00           H  
ATOM   1806  HG3 PRO   115      18.368 101.966  67.479  1.00  0.00           H  
ATOM   1807  CB  PRO   115      16.888 100.381  67.556  1.00  0.00           C  
ATOM   1808  HB2 PRO   115      17.364  99.495  67.135  1.00  0.00           H  
ATOM   1809  HB3 PRO   115      16.310 100.900  66.792  1.00  0.00           H  
ATOM   1810  CA  PRO   115      15.870 100.153  68.787  1.00  0.00           C  
ATOM   1811  HA  PRO   115      14.874 100.316  68.376  1.00  0.00           H  
ATOM   1812  C   PRO   115      16.048  98.708  69.261  1.00  0.00           C  
ATOM   1813  O   PRO   115      16.792  98.444  70.184  1.00  0.00           O  
ATOM   1814  N   PRO   116      15.426  97.659  68.727  1.00  0.00           N  
ATOM   1815  CD  PRO   116      14.326  97.765  67.830  1.00  0.00           C  
ATOM   1816  HD2 PRO   116      14.536  98.078  66.807  1.00  0.00           H  
ATOM   1817  HD3 PRO   116      13.593  98.365  68.369  1.00  0.00           H  
ATOM   1818  CG  PRO   116      13.718  96.337  67.888  1.00  0.00           C  
ATOM   1819  HG2 PRO   116      13.943  95.734  67.008  1.00  0.00           H  
ATOM   1820  HG3 PRO   116      12.646  96.472  68.031  1.00  0.00           H  
ATOM   1821  CB  PRO   116      14.238  95.687  69.190  1.00  0.00           C  
ATOM   1822  HB2 PRO   116      14.301  94.604  69.092  1.00  0.00           H  
ATOM   1823  HB3 PRO   116      13.684  96.003  70.074  1.00  0.00           H  
ATOM   1824  CA  PRO   116      15.597  96.277  69.219  1.00  0.00           C  
ATOM   1825  HA  PRO   116      15.997  96.248  70.233  1.00  0.00           H  
ATOM   1826  C   PRO   116      16.670  95.513  68.393  1.00  0.00           C  
ATOM   1827  O   PRO   116      16.943  95.924  67.229  1.00  0.00           O  
ATOM   1828  N   PHE   117      17.252  94.514  68.906  1.00  0.00           N  
ATOM   1829  H   PHE   117      16.876  94.180  69.781  1.00  0.00           H  
ATOM   1830  CA  PHE   117      18.543  93.998  68.358  1.00  0.00           C  
ATOM   1831  HA  PHE   117      19.162  94.891  68.449  1.00  0.00           H  
ATOM   1832  CB  PHE   117      19.080  92.878  69.342  1.00  0.00           C  
ATOM   1833  HB2 PHE   117      18.895  93.185  70.372  1.00  0.00           H  
ATOM   1834  HB3 PHE   117      18.540  91.938  69.229  1.00  0.00           H  
ATOM   1835  CG  PHE   117      20.550  92.700  69.094  1.00  0.00           C  
ATOM   1836  CD1 PHE   117      21.518  93.693  69.489  1.00  0.00           C  
ATOM   1837  HD1 PHE   117      21.072  94.601  69.866  1.00  0.00           H  
ATOM   1838  CE1 PHE   117      22.896  93.404  69.448  1.00  0.00           C  
ATOM   1839  HE1 PHE   117      23.515  94.234  69.752  1.00  0.00           H  
ATOM   1840  CZ  PHE   117      23.367  92.219  68.910  1.00  0.00           C  
ATOM   1841  HZ  PHE   117      24.406  91.960  68.773  1.00  0.00           H  
ATOM   1842  CE2 PHE   117      22.465  91.313  68.397  1.00  0.00           C  
ATOM   1843  HE2 PHE   117      22.864  90.393  67.996  1.00  0.00           H  
ATOM   1844  CD2 PHE   117      21.073  91.543  68.541  1.00  0.00           C  
ATOM   1845  HD2 PHE   117      20.541  90.747  68.041  1.00  0.00           H  
ATOM   1846  C   PHE   117      18.618  93.448  66.914  1.00  0.00           C  
ATOM   1847  O   PHE   117      19.569  93.690  66.221  1.00  0.00           O  
ATOM   1848  N   THR   118      17.527  92.778  66.456  1.00  0.00           N  
ATOM   1849  H   THR   118      16.791  92.444  67.061  1.00  0.00           H  
ATOM   1850  CA  THR   118      17.288  92.414  65.004  1.00  0.00           C  
ATOM   1851  HA  THR   118      18.113  91.808  64.630  1.00  0.00           H  
ATOM   1852  CB  THR   118      16.020  91.601  64.892  1.00  0.00           C  
ATOM   1853  HB  THR   118      15.722  91.435  63.857  1.00  0.00           H  
ATOM   1854  CG2 THR   118      16.160  90.198  65.442  1.00  0.00           C  
ATOM   1855 HG21 THR   118      16.910  89.611  64.913  1.00  0.00           H  
ATOM   1856 HG22 THR   118      16.387  90.301  66.503  1.00  0.00           H  
ATOM   1857 HG23 THR   118      15.227  89.644  65.548  1.00  0.00           H  
ATOM   1858  OG1 THR   118      14.884  92.180  65.546  1.00  0.00           O  
ATOM   1859  HG1 THR   118      14.573  92.884  64.972  1.00  0.00           H  
ATOM   1860  C   THR   118      17.165  93.624  64.045  1.00  0.00           C  
ATOM   1861  O   THR   118      17.647  93.497  62.908  1.00  0.00           O  
ATOM   1862  N   TRP   119      16.696  94.737  64.577  1.00  0.00           N  
ATOM   1863  H   TRP   119      16.514  94.759  65.570  1.00  0.00           H  
ATOM   1864  CA  TRP   119      16.752  96.057  63.935  1.00  0.00           C  
ATOM   1865  HA  TRP   119      16.401  96.014  62.904  1.00  0.00           H  
ATOM   1866  CB  TRP   119      15.875  97.158  64.593  1.00  0.00           C  
ATOM   1867  HB2 TRP   119      14.853  96.796  64.701  1.00  0.00           H  
ATOM   1868  HB3 TRP   119      16.192  97.458  65.592  1.00  0.00           H  
ATOM   1869  CG  TRP   119      15.828  98.488  63.883  1.00  0.00           C  
ATOM   1870  CD1 TRP   119      14.709  98.883  63.240  1.00  0.00           C  
ATOM   1871  HD1 TRP   119      13.826  98.277  63.094  1.00  0.00           H  
ATOM   1872  NE1 TRP   119      14.866 100.214  62.842  1.00  0.00           N  
ATOM   1873  HE1 TRP   119      14.092 100.732  62.451  1.00  0.00           H  
ATOM   1874  CE2 TRP   119      16.132 100.677  63.121  1.00  0.00           C  
ATOM   1875  CZ2 TRP   119      16.754 101.947  62.978  1.00  0.00           C  
ATOM   1876  HZ2 TRP   119      16.360 102.784  62.421  1.00  0.00           H  
ATOM   1877  CH2 TRP   119      18.000 102.090  63.580  1.00  0.00           C  
ATOM   1878  HH2 TRP   119      18.464 103.053  63.421  1.00  0.00           H  
ATOM   1879  CZ3 TRP   119      18.597 101.126  64.281  1.00  0.00           C  
ATOM   1880  HZ3 TRP   119      19.578 101.375  64.657  1.00  0.00           H  
ATOM   1881  CE3 TRP   119      18.000  99.847  64.380  1.00  0.00           C  
ATOM   1882  HE3 TRP   119      18.543  99.147  64.998  1.00  0.00           H  
ATOM   1883  CD2 TRP   119      16.792  99.594  63.852  1.00  0.00           C  
ATOM   1884  C   TRP   119      18.198  96.438  63.792  1.00  0.00           C  
ATOM   1885  O   TRP   119      18.622  96.612  62.676  1.00  0.00           O  
ATOM   1886  N   MET   120      18.993  96.451  64.843  1.00  0.00           N  
ATOM   1887  H   MET   120      18.595  96.310  65.760  1.00  0.00           H  
ATOM   1888  CA  MET   120      20.401  96.916  64.773  1.00  0.00           C  
ATOM   1889  HA  MET   120      20.294  97.900  64.318  1.00  0.00           H  
ATOM   1890  CB  MET   120      21.171  96.858  66.121  1.00  0.00           C  
ATOM   1891  HB2 MET   120      21.275  95.818  66.430  1.00  0.00           H  
ATOM   1892  HB3 MET   120      22.182  97.259  66.051  1.00  0.00           H  
ATOM   1893  CG  MET   120      20.389  97.654  67.162  1.00  0.00           C  
ATOM   1894  HG2 MET   120      20.002  98.522  66.628  1.00  0.00           H  
ATOM   1895  HG3 MET   120      19.500  97.162  67.557  1.00  0.00           H  
ATOM   1896  SD  MET   120      21.347  98.294  68.602  1.00  0.00           S  
ATOM   1897  CE  MET   120      20.224  97.699  69.931  1.00  0.00           C  
ATOM   1898  HE1 MET   120      19.263  98.196  69.801  1.00  0.00           H  
ATOM   1899  HE2 MET   120      20.120  96.620  69.813  1.00  0.00           H  
ATOM   1900  HE3 MET   120      20.631  97.986  70.901  1.00  0.00           H  
ATOM   1901  C   MET   120      21.181  96.082  63.754  1.00  0.00           C  
ATOM   1902  O   MET   120      21.821  96.652  62.867  1.00  0.00           O  
ATOM   1903  N   LEU   121      21.093  94.776  63.818  1.00  0.00           N  
ATOM   1904  H   LEU   121      20.504  94.392  64.543  1.00  0.00           H  
ATOM   1905  CA  LEU   121      21.621  93.852  62.755  1.00  0.00           C  
ATOM   1906  HA  LEU   121      22.708  93.940  62.727  1.00  0.00           H  
ATOM   1907  CB  LEU   121      21.071  92.480  63.070  1.00  0.00           C  
ATOM   1908  HB2 LEU   121      20.052  92.616  63.431  1.00  0.00           H  
ATOM   1909  HB3 LEU   121      21.018  91.942  62.123  1.00  0.00           H  
ATOM   1910  CG  LEU   121      21.968  91.718  64.096  1.00  0.00           C  
ATOM   1911  HG  LEU   121      22.468  92.382  64.800  1.00  0.00           H  
ATOM   1912  CD1 LEU   121      21.132  90.736  64.914  1.00  0.00           C  
ATOM   1913 HD11 LEU   121      20.166  91.148  65.206  1.00  0.00           H  
ATOM   1914 HD12 LEU   121      20.930  89.849  64.314  1.00  0.00           H  
ATOM   1915 HD13 LEU   121      21.676  90.504  65.830  1.00  0.00           H  
ATOM   1916  CD2 LEU   121      23.079  90.952  63.394  1.00  0.00           C  
ATOM   1917 HD21 LEU   121      23.747  91.529  62.755  1.00  0.00           H  
ATOM   1918 HD22 LEU   121      23.644  90.376  64.127  1.00  0.00           H  
ATOM   1919 HD23 LEU   121      22.603  90.230  62.731  1.00  0.00           H  
ATOM   1920  C   LEU   121      21.131  94.251  61.357  1.00  0.00           C  
ATOM   1921  O   LEU   121      21.909  94.234  60.379  1.00  0.00           O  
ATOM   1922  N   ALA   122      19.815  94.508  61.148  1.00  0.00           N  
ATOM   1923  H   ALA   122      19.148  94.538  61.905  1.00  0.00           H  
ATOM   1924  CA  ALA   122      19.391  94.993  59.764  1.00  0.00           C  
ATOM   1925  HA  ALA   122      19.687  94.243  59.031  1.00  0.00           H  
ATOM   1926  CB  ALA   122      17.841  95.093  59.779  1.00  0.00           C  
ATOM   1927  HB1 ALA   122      17.489  95.814  60.516  1.00  0.00           H  
ATOM   1928  HB2 ALA   122      17.471  95.378  58.794  1.00  0.00           H  
ATOM   1929  HB3 ALA   122      17.421  94.117  60.021  1.00  0.00           H  
ATOM   1930  C   ALA   122      19.965  96.323  59.294  1.00  0.00           C  
ATOM   1931  O   ALA   122      20.231  96.447  58.158  1.00  0.00           O  
ATOM   1932  N   LEU   123      20.241  97.292  60.143  1.00  0.00           N  
ATOM   1933  H   LEU   123      19.945  97.211  61.106  1.00  0.00           H  
ATOM   1934  CA  LEU   123      20.598  98.713  59.730  1.00  0.00           C  
ATOM   1935  HA  LEU   123      20.249  98.870  58.709  1.00  0.00           H  
ATOM   1936  CB  LEU   123      19.819  99.754  60.563  1.00  0.00           C  
ATOM   1937  HB2 LEU   123      19.743  99.426  61.599  1.00  0.00           H  
ATOM   1938  HB3 LEU   123      20.447 100.645  60.580  1.00  0.00           H  
ATOM   1939  CG  LEU   123      18.480 100.224  59.951  1.00  0.00           C  
ATOM   1940  HG  LEU   123      18.030 100.767  60.782  1.00  0.00           H  
ATOM   1941  CD1 LEU   123      18.581 101.100  58.682  1.00  0.00           C  
ATOM   1942 HD11 LEU   123      17.581 101.344  58.325  1.00  0.00           H  
ATOM   1943 HD12 LEU   123      19.248 101.954  58.799  1.00  0.00           H  
ATOM   1944 HD13 LEU   123      19.029 100.664  57.789  1.00  0.00           H  
ATOM   1945  CD2 LEU   123      17.634  99.023  59.586  1.00  0.00           C  
ATOM   1946 HD21 LEU   123      16.655  99.465  59.402  1.00  0.00           H  
ATOM   1947 HD22 LEU   123      18.004  98.522  58.691  1.00  0.00           H  
ATOM   1948 HD23 LEU   123      17.642  98.244  60.348  1.00  0.00           H  
ATOM   1949  C   LEU   123      22.092  98.987  59.733  1.00  0.00           C  
ATOM   1950  O   LEU   123      22.676  99.523  58.801  1.00  0.00           O  
ATOM   1951  N   LEU   124      22.887  98.564  60.755  1.00  0.00           N  
ATOM   1952  H   LEU   124      22.462  98.251  61.616  1.00  0.00           H  
ATOM   1953  CA  LEU   124      24.348  98.548  60.781  1.00  0.00           C  
ATOM   1954  HA  LEU   124      24.733  99.537  60.534  1.00  0.00           H  
ATOM   1955  CB  LEU   124      24.779  97.983  62.110  1.00  0.00           C  
ATOM   1956  HB2 LEU   124      24.460  96.947  62.229  1.00  0.00           H  
ATOM   1957  HB3 LEU   124      25.866  97.966  62.037  1.00  0.00           H  
ATOM   1958  CG  LEU   124      24.505  98.667  63.428  1.00  0.00           C  
ATOM   1959  HG  LEU   124      23.456  98.958  63.485  1.00  0.00           H  
ATOM   1960  CD1 LEU   124      24.771  97.703  64.620  1.00  0.00           C  
ATOM   1961 HD11 LEU   124      24.732  98.187  65.595  1.00  0.00           H  
ATOM   1962 HD12 LEU   124      23.936  97.003  64.588  1.00  0.00           H  
ATOM   1963 HD13 LEU   124      25.704  97.141  64.561  1.00  0.00           H  
ATOM   1964  CD2 LEU   124      25.295  99.961  63.658  1.00  0.00           C  
ATOM   1965 HD21 LEU   124      26.256  99.933  63.143  1.00  0.00           H  
ATOM   1966 HD22 LEU   124      24.669 100.766  63.272  1.00  0.00           H  
ATOM   1967 HD23 LEU   124      25.491 100.166  64.711  1.00  0.00           H  
ATOM   1968  C   LEU   124      24.800  97.574  59.674  1.00  0.00           C  
ATOM   1969  O   LEU   124      25.736  97.837  58.987  1.00  0.00           O  
ATOM   1970  N   GLY   125      24.168  96.431  59.494  1.00  0.00           N  
ATOM   1971  H   GLY   125      23.485  96.184  60.197  1.00  0.00           H  
ATOM   1972  CA  GLY   125      24.170  95.669  58.248  1.00  0.00           C  
ATOM   1973  HA2 GLY   125      25.077  95.073  58.143  1.00  0.00           H  
ATOM   1974  HA3 GLY   125      23.325  94.983  58.189  1.00  0.00           H  
ATOM   1975  C   GLY   125      24.075  96.442  57.022  1.00  0.00           C  
ATOM   1976  O   GLY   125      24.969  96.435  56.193  1.00  0.00           O  
ATOM   1977  N   LEU   126      23.077  97.269  56.874  1.00  0.00           N  
ATOM   1978  H   LEU   126      22.239  97.299  57.437  1.00  0.00           H  
ATOM   1979  CA  LEU   126      22.978  98.056  55.619  1.00  0.00           C  
ATOM   1980  HA  LEU   126      23.097  97.367  54.783  1.00  0.00           H  
ATOM   1981  CB  LEU   126      21.569  98.680  55.573  1.00  0.00           C  
ATOM   1982  HB2 LEU   126      20.820  97.887  55.569  1.00  0.00           H  
ATOM   1983  HB3 LEU   126      21.419  99.237  56.498  1.00  0.00           H  
ATOM   1984  CG  LEU   126      21.412  99.580  54.318  1.00  0.00           C  
ATOM   1985  HG  LEU   126      22.256 100.269  54.280  1.00  0.00           H  
ATOM   1986  CD1 LEU   126      21.417  98.761  53.033  1.00  0.00           C  
ATOM   1987 HD11 LEU   126      21.218  99.453  52.214  1.00  0.00           H  
ATOM   1988 HD12 LEU   126      22.434  98.412  52.858  1.00  0.00           H  
ATOM   1989 HD13 LEU   126      20.708  97.934  53.003  1.00  0.00           H  
ATOM   1990  CD2 LEU   126      20.146 100.391  54.362  1.00  0.00           C  
ATOM   1991 HD21 LEU   126      20.281 101.102  53.547  1.00  0.00           H  
ATOM   1992 HD22 LEU   126      19.255  99.764  54.314  1.00  0.00           H  
ATOM   1993 HD23 LEU   126      20.217 100.922  55.311  1.00  0.00           H  
ATOM   1994  C   LEU   126      24.136  99.030  55.468  1.00  0.00           C  
ATOM   1995  O   LEU   126      24.668  99.240  54.334  1.00  0.00           O  
ATOM   1996  N   SER   127      24.528  99.666  56.560  1.00  0.00           N  
ATOM   1997  H   SER   127      23.914  99.633  57.361  1.00  0.00           H  
ATOM   1998  CA  SER   127      25.660 100.650  56.569  1.00  0.00           C  
ATOM   1999  HA  SER   127      25.411 101.382  55.801  1.00  0.00           H  
ATOM   2000  CB  SER   127      25.900 101.438  57.888  1.00  0.00           C  
ATOM   2001  HB2 SER   127      26.318 100.726  58.600  1.00  0.00           H  
ATOM   2002  HB3 SER   127      26.629 102.236  57.745  1.00  0.00           H  
ATOM   2003  OG  SER   127      24.690 101.947  58.416  1.00  0.00           O  
ATOM   2004  HG  SER   127      24.663 102.848  58.085  1.00  0.00           H  
ATOM   2005  C   SER   127      26.969  99.968  56.176  1.00  0.00           C  
ATOM   2006  O   SER   127      27.691 100.566  55.394  1.00  0.00           O  
ATOM   2007  N   GLN   128      27.201  98.790  56.612  1.00  0.00           N  
ATOM   2008  H   GLN   128      26.696  98.446  57.416  1.00  0.00           H  
ATOM   2009  CA  GLN   128      28.448  98.054  56.181  1.00  0.00           C  
ATOM   2010  HA  GLN   128      29.248  98.787  56.075  1.00  0.00           H  
ATOM   2011  CB  GLN   128      28.913  97.057  57.332  1.00  0.00           C  
ATOM   2012  HB2 GLN   128      28.201  96.240  57.445  1.00  0.00           H  
ATOM   2013  HB3 GLN   128      29.858  96.576  57.080  1.00  0.00           H  
ATOM   2014  CG  GLN   128      29.106  97.844  58.598  1.00  0.00           C  
ATOM   2015  HG2 GLN   128      28.169  98.309  58.904  1.00  0.00           H  
ATOM   2016  HG3 GLN   128      29.161  97.176  59.457  1.00  0.00           H  
ATOM   2017  CD  GLN   128      30.235  98.896  58.576  1.00  0.00           C  
ATOM   2018  OE1 GLN   128      31.116  98.964  57.681  1.00  0.00           O  
ATOM   2019  NE2 GLN   128      30.269  99.754  59.542  1.00  0.00           N  
ATOM   2020 HE21 GLN   128      31.076 100.360  59.584  1.00  0.00           H  
ATOM   2021 HE22 GLN   128      29.659  99.765  60.347  1.00  0.00           H  
ATOM   2022  C   GLN   128      28.341  97.458  54.781  1.00  0.00           C  
ATOM   2023  O   GLN   128      29.354  97.521  54.008  1.00  0.00           O  
ATOM   2024  N   ALA   129      27.162  96.871  54.418  1.00  0.00           N  
ATOM   2025  H   ALA   129      26.353  96.820  55.022  1.00  0.00           H  
ATOM   2026  CA  ALA   129      27.049  96.464  53.069  1.00  0.00           C  
ATOM   2027  HA  ALA   129      27.838  95.754  52.819  1.00  0.00           H  
ATOM   2028  CB  ALA   129      25.678  95.771  52.869  1.00  0.00           C  
ATOM   2029  HB1 ALA   129      25.556  94.999  53.628  1.00  0.00           H  
ATOM   2030  HB2 ALA   129      24.849  96.475  52.942  1.00  0.00           H  
ATOM   2031  HB3 ALA   129      25.598  95.191  51.949  1.00  0.00           H  
ATOM   2032  C   ALA   129      27.268  97.615  52.011  1.00  0.00           C  
ATOM   2033  O   ALA   129      28.009  97.405  51.041  1.00  0.00           O  
ATOM   2034  N   LEU   130      26.681  98.824  52.243  1.00  0.00           N  
ATOM   2035  H   LEU   130      25.976  98.834  52.966  1.00  0.00           H  
ATOM   2036  CA  LEU   130      26.939 100.116  51.564  1.00  0.00           C  
ATOM   2037  HA  LEU   130      26.873  99.953  50.488  1.00  0.00           H  
ATOM   2038  CB  LEU   130      25.846 101.122  51.948  1.00  0.00           C  
ATOM   2039  HB2 LEU   130      25.837 101.280  53.026  1.00  0.00           H  
ATOM   2040  HB3 LEU   130      26.149 102.055  51.472  1.00  0.00           H  
ATOM   2041  CG  LEU   130      24.413 100.810  51.443  1.00  0.00           C  
ATOM   2042  HG  LEU   130      24.006  99.886  51.851  1.00  0.00           H  
ATOM   2043  CD1 LEU   130      23.268 101.804  51.689  1.00  0.00           C  
ATOM   2044 HD11 LEU   130      23.530 102.696  51.121  1.00  0.00           H  
ATOM   2045 HD12 LEU   130      22.267 101.482  51.404  1.00  0.00           H  
ATOM   2046 HD13 LEU   130      23.285 102.120  52.733  1.00  0.00           H  
ATOM   2047  CD2 LEU   130      24.583 100.786  49.941  1.00  0.00           C  
ATOM   2048 HD21 LEU   130      25.094 101.541  49.344  1.00  0.00           H  
ATOM   2049 HD22 LEU   130      25.154  99.890  49.697  1.00  0.00           H  
ATOM   2050 HD23 LEU   130      23.647 100.476  49.475  1.00  0.00           H  
ATOM   2051  C   LEU   130      28.387 100.633  51.688  1.00  0.00           C  
ATOM   2052  O   LEU   130      29.046 100.977  50.706  1.00  0.00           O  
ATOM   2053  N   ASN   131      29.001 100.628  52.886  1.00  0.00           N  
ATOM   2054  H   ASN   131      28.472 100.186  53.624  1.00  0.00           H  
ATOM   2055  CA  ASN   131      30.413 101.044  53.117  1.00  0.00           C  
ATOM   2056  HA  ASN   131      30.445 102.080  52.781  1.00  0.00           H  
ATOM   2057  CB  ASN   131      30.919 100.944  54.580  1.00  0.00           C  
ATOM   2058  HB2 ASN   131      30.507  99.990  54.910  1.00  0.00           H  
ATOM   2059  HB3 ASN   131      32.006 100.907  54.654  1.00  0.00           H  
ATOM   2060  CG  ASN   131      30.363 102.001  55.530  1.00  0.00           C  
ATOM   2061  OD1 ASN   131      30.137 103.122  55.160  1.00  0.00           O  
ATOM   2062  ND2 ASN   131      30.134 101.683  56.808  1.00  0.00           N  
ATOM   2063 HD21 ASN   131      29.814 102.398  57.446  1.00  0.00           H  
ATOM   2064 HD22 ASN   131      30.261 100.728  57.111  1.00  0.00           H  
ATOM   2065  C   ASN   131      31.445 100.311  52.218  1.00  0.00           C  
ATOM   2066  O   ASN   131      32.145 100.919  51.403  1.00  0.00           O  
ATOM   2067  N   ILE   132      31.374  98.966  52.221  1.00  0.00           N  
ATOM   2068  H   ILE   132      30.698  98.443  52.758  1.00  0.00           H  
ATOM   2069  CA  ILE   132      32.093  98.115  51.304  1.00  0.00           C  
ATOM   2070  HA  ILE   132      33.129  98.456  51.287  1.00  0.00           H  
ATOM   2071  CB  ILE   132      32.022  96.639  51.629  1.00  0.00           C  
ATOM   2072  HB  ILE   132      31.074  96.412  52.116  1.00  0.00           H  
ATOM   2073  CG2 ILE   132      32.096  95.685  50.434  1.00  0.00           C  
ATOM   2074 HG21 ILE   132      32.040  94.653  50.778  1.00  0.00           H  
ATOM   2075 HG22 ILE   132      31.250  95.802  49.756  1.00  0.00           H  
ATOM   2076 HG23 ILE   132      32.970  95.788  49.790  1.00  0.00           H  
ATOM   2077  CG1 ILE   132      33.158  96.267  52.626  1.00  0.00           C  
ATOM   2078 HG12 ILE   132      33.269  95.186  52.708  1.00  0.00           H  
ATOM   2079 HG13 ILE   132      34.137  96.498  52.204  1.00  0.00           H  
ATOM   2080  CD1 ILE   132      32.980  96.890  54.061  1.00  0.00           C  
ATOM   2081 HD11 ILE   132      32.087  96.510  54.557  1.00  0.00           H  
ATOM   2082 HD12 ILE   132      33.802  96.614  54.722  1.00  0.00           H  
ATOM   2083 HD13 ILE   132      32.827  97.968  54.018  1.00  0.00           H  
ATOM   2084  C   ILE   132      31.742  98.430  49.830  1.00  0.00           C  
ATOM   2085  O   ILE   132      32.613  98.587  49.032  1.00  0.00           O  
ATOM   2086  N   LEU   133      30.454  98.560  49.450  1.00  0.00           N  
ATOM   2087  H   LEU   133      29.769  98.384  50.172  1.00  0.00           H  
ATOM   2088  CA  LEU   133      30.020  98.618  48.035  1.00  0.00           C  
ATOM   2089  HA  LEU   133      30.378  97.771  47.449  1.00  0.00           H  
ATOM   2090  CB  LEU   133      28.457  98.741  47.943  1.00  0.00           C  
ATOM   2091  HB2 LEU   133      28.076  97.755  48.212  1.00  0.00           H  
ATOM   2092  HB3 LEU   133      28.051  99.534  48.572  1.00  0.00           H  
ATOM   2093  CG  LEU   133      27.841  99.088  46.615  1.00  0.00           C  
ATOM   2094  HG  LEU   133      28.287 100.054  46.379  1.00  0.00           H  
ATOM   2095  CD1 LEU   133      28.247  98.052  45.560  1.00  0.00           C  
ATOM   2096 HD11 LEU   133      29.313  98.123  45.342  1.00  0.00           H  
ATOM   2097 HD12 LEU   133      28.108  97.067  46.006  1.00  0.00           H  
ATOM   2098 HD13 LEU   133      27.609  98.151  44.682  1.00  0.00           H  
ATOM   2099  CD2 LEU   133      26.360  99.147  46.625  1.00  0.00           C  
ATOM   2100 HD21 LEU   133      26.025 100.049  47.136  1.00  0.00           H  
ATOM   2101 HD22 LEU   133      26.010  99.271  45.600  1.00  0.00           H  
ATOM   2102 HD23 LEU   133      25.885  98.259  47.043  1.00  0.00           H  
ATOM   2103  C   LEU   133      30.561  99.912  47.427  1.00  0.00           C  
ATOM   2104  O   LEU   133      30.957  99.842  46.294  1.00  0.00           O  
ATOM   2105  N   LEU   134      30.539 101.051  48.127  1.00  0.00           N  
ATOM   2106  H   LEU   134      30.177 100.994  49.069  1.00  0.00           H  
ATOM   2107  CA  LEU   134      31.052 102.359  47.755  1.00  0.00           C  
ATOM   2108  HA  LEU   134      30.744 102.578  46.733  1.00  0.00           H  
ATOM   2109  CB  LEU   134      30.444 103.317  48.761  1.00  0.00           C  
ATOM   2110  HB2 LEU   134      30.443 102.879  49.760  1.00  0.00           H  
ATOM   2111  HB3 LEU   134      31.069 104.209  48.800  1.00  0.00           H  
ATOM   2112  CG  LEU   134      28.972 103.652  48.402  1.00  0.00           C  
ATOM   2113  HG  LEU   134      28.461 102.748  48.070  1.00  0.00           H  
ATOM   2114  CD1 LEU   134      28.161 104.115  49.603  1.00  0.00           C  
ATOM   2115 HD11 LEU   134      28.400 105.131  49.917  1.00  0.00           H  
ATOM   2116 HD12 LEU   134      27.092 103.959  49.459  1.00  0.00           H  
ATOM   2117 HD13 LEU   134      28.375 103.464  50.450  1.00  0.00           H  
ATOM   2118  CD2 LEU   134      28.923 104.700  47.300  1.00  0.00           C  
ATOM   2119 HD21 LEU   134      29.567 105.577  47.370  1.00  0.00           H  
ATOM   2120 HD22 LEU   134      29.010 104.265  46.304  1.00  0.00           H  
ATOM   2121 HD23 LEU   134      27.930 105.147  47.283  1.00  0.00           H  
ATOM   2122  C   LEU   134      32.596 102.419  47.817  1.00  0.00           C  
ATOM   2123  O   LEU   134      33.082 103.414  47.269  1.00  0.00           O  
ATOM   2124  N   GLY   135      33.358 101.541  48.557  1.00  0.00           N  
ATOM   2125  H   GLY   135      32.957 100.689  48.922  1.00  0.00           H  
ATOM   2126  CA  GLY   135      34.812 101.555  48.537  1.00  0.00           C  
ATOM   2127  HA2 GLY   135      35.229 100.557  48.672  1.00  0.00           H  
ATOM   2128  HA3 GLY   135      35.238 101.963  47.621  1.00  0.00           H  
ATOM   2129  C   GLY   135      35.306 102.353  49.747  1.00  0.00           C  
ATOM   2130  O   GLY   135      36.479 102.581  49.807  1.00  0.00           O  
ATOM   2131  N   LEU   136      34.454 102.658  50.788  1.00  0.00           N  
ATOM   2132  H   LEU   136      33.512 102.296  50.748  1.00  0.00           H  
ATOM   2133  CA  LEU   136      34.878 103.249  52.029  1.00  0.00           C  
ATOM   2134  HA  LEU   136      35.505 104.075  51.694  1.00  0.00           H  
ATOM   2135  CB  LEU   136      33.549 103.705  52.672  1.00  0.00           C  
ATOM   2136  HB2 LEU   136      32.926 102.844  52.915  1.00  0.00           H  
ATOM   2137  HB3 LEU   136      33.797 104.112  53.652  1.00  0.00           H  
ATOM   2138  CG  LEU   136      32.707 104.793  51.954  1.00  0.00           C  
ATOM   2139  HG  LEU   136      32.361 104.475  50.971  1.00  0.00           H  
ATOM   2140  CD1 LEU   136      31.513 105.038  52.867  1.00  0.00           C  
ATOM   2141 HD11 LEU   136      31.950 105.364  53.811  1.00  0.00           H  
ATOM   2142 HD12 LEU   136      30.934 105.885  52.499  1.00  0.00           H  
ATOM   2143 HD13 LEU   136      30.787 104.228  52.939  1.00  0.00           H  
ATOM   2144  CD2 LEU   136      33.468 106.171  51.880  1.00  0.00           C  
ATOM   2145 HD21 LEU   136      33.734 106.482  52.890  1.00  0.00           H  
ATOM   2146 HD22 LEU   136      34.350 106.030  51.254  1.00  0.00           H  
ATOM   2147 HD23 LEU   136      32.847 106.924  51.395  1.00  0.00           H  
ATOM   2148  C   LEU   136      35.597 102.373  53.063  1.00  0.00           C  
ATOM   2149  O   LEU   136      36.503 102.856  53.739  1.00  0.00           O  
ATOM   2150  N   LYS   137      35.261 101.103  53.232  1.00  0.00           N  
ATOM   2151  H   LYS   137      34.603 100.769  52.543  1.00  0.00           H  
ATOM   2152  CA  LYS   137      35.706 100.153  54.291  1.00  0.00           C  
ATOM   2153  HA  LYS   137      36.715 100.335  54.660  1.00  0.00           H  
ATOM   2154  CB  LYS   137      34.743 100.207  55.538  1.00  0.00           C  
ATOM   2155  HB2 LYS   137      33.810  99.730  55.238  1.00  0.00           H  
ATOM   2156  HB3 LYS   137      35.165  99.592  56.333  1.00  0.00           H  
ATOM   2157  CG  LYS   137      34.435 101.559  56.305  1.00  0.00           C  
ATOM   2158  HG2 LYS   137      34.172 102.308  55.558  1.00  0.00           H  
ATOM   2159  HG3 LYS   137      33.644 101.363  57.029  1.00  0.00           H  
ATOM   2160  CD  LYS   137      35.722 102.042  57.014  1.00  0.00           C  
ATOM   2161  HD2 LYS   137      35.926 101.362  57.842  1.00  0.00           H  
ATOM   2162  HD3 LYS   137      36.550 102.071  56.306  1.00  0.00           H  
ATOM   2163  CE  LYS   137      35.480 103.483  57.505  1.00  0.00           C  
ATOM   2164  HE2 LYS   137      35.149 104.117  56.683  1.00  0.00           H  
ATOM   2165  HE3 LYS   137      34.665 103.554  58.226  1.00  0.00           H  
ATOM   2166  NZ  LYS   137      36.792 104.041  58.006  1.00  0.00           N  
ATOM   2167  HZ1 LYS   137      37.233 103.509  58.743  1.00  0.00           H  
ATOM   2168  HZ2 LYS   137      37.424 104.126  57.223  1.00  0.00           H  
ATOM   2169  HZ3 LYS   137      36.666 104.997  58.308  1.00  0.00           H  
ATOM   2170  C   LYS   137      35.808  98.754  53.690  1.00  0.00           C  
ATOM   2171  O   LYS   137      35.259  98.538  52.613  1.00  0.00           O  
ATOM   2172  N   GLY   138      36.475  97.767  54.269  1.00  0.00           N  
ATOM   2173  H   GLY   138      36.472  97.765  55.279  1.00  0.00           H  
ATOM   2174  CA  GLY   138      36.976  96.511  53.680  1.00  0.00           C  
ATOM   2175  HA2 GLY   138      36.231  95.734  53.850  1.00  0.00           H  
ATOM   2176  HA3 GLY   138      36.977  96.465  52.591  1.00  0.00           H  
ATOM   2177  C   GLY   138      38.349  96.037  54.199  1.00  0.00           C  
ATOM   2178  O   GLY   138      39.056  96.812  54.806  1.00  0.00           O  
ATOM   2179  N   LEU   139      38.755  94.781  53.902  1.00  0.00           N  
ATOM   2180  H   LEU   139      38.274  94.284  53.166  1.00  0.00           H  
ATOM   2181  CA  LEU   139      40.012  94.200  54.392  1.00  0.00           C  
ATOM   2182  HA  LEU   139      40.107  94.582  55.408  1.00  0.00           H  
ATOM   2183  CB  LEU   139      39.950  92.699  54.372  1.00  0.00           C  
ATOM   2184  HB2 LEU   139      38.979  92.343  54.716  1.00  0.00           H  
ATOM   2185  HB3 LEU   139      40.034  92.569  53.293  1.00  0.00           H  
ATOM   2186  CG  LEU   139      41.124  92.096  55.131  1.00  0.00           C  
ATOM   2187  HG  LEU   139      42.064  92.596  54.896  1.00  0.00           H  
ATOM   2188  CD1 LEU   139      41.013  92.330  56.624  1.00  0.00           C  
ATOM   2189 HD11 LEU   139      40.238  91.739  57.114  1.00  0.00           H  
ATOM   2190 HD12 LEU   139      41.935  92.184  57.186  1.00  0.00           H  
ATOM   2191 HD13 LEU   139      40.863  93.388  56.841  1.00  0.00           H  
ATOM   2192  CD2 LEU   139      41.440  90.603  54.865  1.00  0.00           C  
ATOM   2193 HD21 LEU   139      40.556  89.983  55.014  1.00  0.00           H  
ATOM   2194 HD22 LEU   139      41.810  90.428  53.855  1.00  0.00           H  
ATOM   2195 HD23 LEU   139      42.163  90.358  55.643  1.00  0.00           H  
ATOM   2196  C   LEU   139      41.134  94.883  53.623  1.00  0.00           C  
ATOM   2197  O   LEU   139      41.006  95.391  52.482  1.00  0.00           O  
ATOM   2198  N   ALA   140      42.322  94.989  54.195  1.00  0.00           N  
ATOM   2199  H   ALA   140      42.432  94.510  55.077  1.00  0.00           H  
ATOM   2200  CA  ALA   140      43.552  95.591  53.621  1.00  0.00           C  
ATOM   2201  HA  ALA   140      43.789  95.146  52.655  1.00  0.00           H  
ATOM   2202  CB  ALA   140      43.303  97.166  53.329  1.00  0.00           C  
ATOM   2203  HB1 ALA   140      42.429  97.315  52.695  1.00  0.00           H  
ATOM   2204  HB2 ALA   140      43.282  97.784  54.226  1.00  0.00           H  
ATOM   2205  HB3 ALA   140      44.133  97.524  52.720  1.00  0.00           H  
ATOM   2206  C   ALA   140      44.789  95.463  54.636  1.00  0.00           C  
ATOM   2207  O   ALA   140      44.536  95.252  55.795  1.00  0.00           O  
ATOM   2208  N   PRO   141      46.058  95.483  54.204  1.00  0.00           N  
ATOM   2209  CD  PRO   141      46.446  95.682  52.885  1.00  0.00           C  
ATOM   2210  HD2 PRO   141      46.276  96.702  52.539  1.00  0.00           H  
ATOM   2211  HD3 PRO   141      45.906  94.949  52.287  1.00  0.00           H  
ATOM   2212  CG  PRO   141      47.983  95.495  52.815  1.00  0.00           C  
ATOM   2213  HG2 PRO   141      48.471  96.164  52.106  1.00  0.00           H  
ATOM   2214  HG3 PRO   141      48.266  94.503  52.462  1.00  0.00           H  
ATOM   2215  CB  PRO   141      48.452  95.690  54.225  1.00  0.00           C  
ATOM   2216  HB2 PRO   141      48.624  96.757  54.364  1.00  0.00           H  
ATOM   2217  HB3 PRO   141      49.310  95.112  54.568  1.00  0.00           H  
ATOM   2218  CA  PRO   141      47.246  95.351  55.058  1.00  0.00           C  
ATOM   2219  HA  PRO   141      47.294  94.285  55.280  1.00  0.00           H  
ATOM   2220  C   PRO   141      47.196  96.029  56.389  1.00  0.00           C  
ATOM   2221  O   PRO   141      47.562  95.459  57.434  1.00  0.00           O  
ATOM   2222  N   ALA   142      46.832  97.341  56.402  1.00  0.00           N  
ATOM   2223  H   ALA   142      46.544  97.871  55.592  1.00  0.00           H  
ATOM   2224  CA  ALA   142      46.870  98.018  57.681  1.00  0.00           C  
ATOM   2225  HA  ALA   142      47.860  97.817  58.092  1.00  0.00           H  
ATOM   2226  CB  ALA   142      46.923  99.557  57.457  1.00  0.00           C  
ATOM   2227  HB1 ALA   142      45.994 100.046  57.164  1.00  0.00           H  
ATOM   2228  HB2 ALA   142      47.092  99.951  58.459  1.00  0.00           H  
ATOM   2229  HB3 ALA   142      47.805  99.887  56.908  1.00  0.00           H  
ATOM   2230  C   ALA   142      45.713  97.665  58.590  1.00  0.00           C  
ATOM   2231  O   ALA   142      45.753  97.915  59.810  1.00  0.00           O  
ATOM   2232  N   GLU   143      44.549  97.158  58.019  1.00  0.00           N  
ATOM   2233  H   GLU   143      44.582  96.989  57.023  1.00  0.00           H  
ATOM   2234  CA  GLU   143      43.424  96.545  58.814  1.00  0.00           C  
ATOM   2235  HA  GLU   143      43.281  97.116  59.731  1.00  0.00           H  
ATOM   2236  CB  GLU   143      42.170  96.369  57.999  1.00  0.00           C  
ATOM   2237  HB2 GLU   143      42.350  95.503  57.362  1.00  0.00           H  
ATOM   2238  HB3 GLU   143      41.413  96.056  58.718  1.00  0.00           H  
ATOM   2239  CG  GLU   143      41.737  97.577  57.224  1.00  0.00           C  
ATOM   2240  HG2 GLU   143      42.517  97.921  56.546  1.00  0.00           H  
ATOM   2241  HG3 GLU   143      40.955  97.295  56.519  1.00  0.00           H  
ATOM   2242  CD  GLU   143      41.314  98.619  58.180  1.00  0.00           C  
ATOM   2243  OE1 GLU   143      41.824  99.761  58.236  1.00  0.00           O  
ATOM   2244  OE2 GLU   143      40.409  98.303  58.947  1.00  0.00           O  
ATOM   2245  C   GLU   143      43.907  95.233  59.452  1.00  0.00           C  
ATOM   2246  O   GLU   143      43.734  95.061  60.682  1.00  0.00           O  
ATOM   2247  N   ILE   144      44.549  94.363  58.650  1.00  0.00           N  
ATOM   2248  H   ILE   144      44.677  94.745  57.724  1.00  0.00           H  
ATOM   2249  CA  ILE   144      45.301  93.165  59.037  1.00  0.00           C  
ATOM   2250  HA  ILE   144      44.626  92.427  59.471  1.00  0.00           H  
ATOM   2251  CB  ILE   144      45.881  92.470  57.780  1.00  0.00           C  
ATOM   2252  HB  ILE   144      46.494  93.185  57.231  1.00  0.00           H  
ATOM   2253  CG2 ILE   144      46.805  91.296  58.098  1.00  0.00           C  
ATOM   2254 HG21 ILE   144      47.692  91.655  58.618  1.00  0.00           H  
ATOM   2255 HG22 ILE   144      46.246  90.531  58.638  1.00  0.00           H  
ATOM   2256 HG23 ILE   144      47.207  90.895  57.167  1.00  0.00           H  
ATOM   2257  CG1 ILE   144      44.713  91.951  56.863  1.00  0.00           C  
ATOM   2258 HG12 ILE   144      44.381  91.030  57.343  1.00  0.00           H  
ATOM   2259 HG13 ILE   144      43.910  92.683  56.782  1.00  0.00           H  
ATOM   2260  CD1 ILE   144      45.156  91.685  55.360  1.00  0.00           C  
ATOM   2261 HD11 ILE   144      45.897  92.448  55.119  1.00  0.00           H  
ATOM   2262 HD12 ILE   144      45.632  90.705  55.366  1.00  0.00           H  
ATOM   2263 HD13 ILE   144      44.246  91.668  54.760  1.00  0.00           H  
ATOM   2264  C   ILE   144      46.305  93.562  60.118  1.00  0.00           C  
ATOM   2265  O   ILE   144      46.387  92.872  61.145  1.00  0.00           O  
ATOM   2266  N   SER   145      47.043  94.669  59.970  1.00  0.00           N  
ATOM   2267  H   SER   145      46.988  95.075  59.047  1.00  0.00           H  
ATOM   2268  CA  SER   145      48.115  94.955  60.957  1.00  0.00           C  
ATOM   2269  HA  SER   145      48.638  94.024  61.176  1.00  0.00           H  
ATOM   2270  CB  SER   145      49.124  95.971  60.416  1.00  0.00           C  
ATOM   2271  HB2 SER   145      50.063  95.970  60.969  1.00  0.00           H  
ATOM   2272  HB3 SER   145      49.495  95.625  59.452  1.00  0.00           H  
ATOM   2273  OG  SER   145      48.622  97.325  60.340  1.00  0.00           O  
ATOM   2274  HG  SER   145      49.420  97.843  60.209  1.00  0.00           H  
ATOM   2275  C   SER   145      47.654  95.481  62.317  1.00  0.00           C  
ATOM   2276  O   SER   145      48.431  95.458  63.287  1.00  0.00           O  
ATOM   2277  N   ALA   146      46.390  95.858  62.360  1.00  0.00           N  
ATOM   2278  H   ALA   146      45.961  96.094  61.477  1.00  0.00           H  
ATOM   2279  CA  ALA   146      45.623  96.336  63.521  1.00  0.00           C  
ATOM   2280  HA  ALA   146      46.241  96.848  64.259  1.00  0.00           H  
ATOM   2281  CB  ALA   146      44.595  97.317  62.928  1.00  0.00           C  
ATOM   2282  HB1 ALA   146      44.178  97.864  63.773  1.00  0.00           H  
ATOM   2283  HB2 ALA   146      45.122  98.058  62.326  1.00  0.00           H  
ATOM   2284  HB3 ALA   146      43.752  96.902  62.376  1.00  0.00           H  
ATOM   2285  C   ALA   146      44.970  95.138  64.240  1.00  0.00           C  
ATOM   2286  O   ALA   146      44.436  95.226  65.368  1.00  0.00           O  
ATOM   2287  N   VAL   147      45.023  93.939  63.628  1.00  0.00           N  
ATOM   2288  H   VAL   147      45.379  93.991  62.684  1.00  0.00           H  
ATOM   2289  CA  VAL   147      44.762  92.692  64.261  1.00  0.00           C  
ATOM   2290  HA  VAL   147      44.220  92.857  65.193  1.00  0.00           H  
ATOM   2291  CB  VAL   147      43.901  91.732  63.351  1.00  0.00           C  
ATOM   2292  HB  VAL   147      44.302  91.851  62.345  1.00  0.00           H  
ATOM   2293  CG1 VAL   147      44.047  90.265  63.785  1.00  0.00           C  
ATOM   2294 HG11 VAL   147      43.724  90.115  64.815  1.00  0.00           H  
ATOM   2295 HG12 VAL   147      43.449  89.641  63.121  1.00  0.00           H  
ATOM   2296 HG13 VAL   147      45.085  89.965  63.645  1.00  0.00           H  
ATOM   2297  CG2 VAL   147      42.435  92.131  63.517  1.00  0.00           C  
ATOM   2298 HG21 VAL   147      42.206  93.138  63.168  1.00  0.00           H  
ATOM   2299 HG22 VAL   147      41.987  91.498  62.752  1.00  0.00           H  
ATOM   2300 HG23 VAL   147      42.136  91.816  64.517  1.00  0.00           H  
ATOM   2301  C   VAL   147      46.083  92.113  64.798  1.00  0.00           C  
ATOM   2302  O   VAL   147      46.176  91.817  65.960  1.00  0.00           O  
ATOM   2303  N   CYS   148      47.102  91.978  63.923  1.00  0.00           N  
ATOM   2304  H   CYS   148      46.908  92.244  62.968  1.00  0.00           H  
ATOM   2305  CA  CYS   148      48.350  91.222  64.124  1.00  0.00           C  
ATOM   2306  HA  CYS   148      48.064  90.243  64.507  1.00  0.00           H  
ATOM   2307  CB  CYS   148      49.116  90.956  62.854  1.00  0.00           C  
ATOM   2308  HB2 CYS   148      49.758  91.795  62.584  1.00  0.00           H  
ATOM   2309  HB3 CYS   148      49.898  90.223  63.051  1.00  0.00           H  
ATOM   2310  SG  CYS   148      47.910  90.394  61.631  1.00  0.00           S  
ATOM   2311  HG  CYS   148      47.661  91.443  60.841  1.00  0.00           H  
ATOM   2312  C   CYS   148      49.208  91.948  65.149  1.00  0.00           C  
ATOM   2313  O   CYS   148      50.066  91.248  65.724  1.00  0.00           O  
ATOM   2314  N   GLU   149      49.005  93.226  65.445  1.00  0.00           N  
ATOM   2315  H   GLU   149      48.370  93.812  64.923  1.00  0.00           H  
ATOM   2316  CA  GLU   149      49.740  93.868  66.578  1.00  0.00           C  
ATOM   2317  HA  GLU   149      50.808  93.762  66.389  1.00  0.00           H  
ATOM   2318  CB  GLU   149      49.448  95.359  66.621  1.00  0.00           C  
ATOM   2319  HB2 GLU   149      50.293  95.888  67.061  1.00  0.00           H  
ATOM   2320  HB3 GLU   149      49.622  95.734  65.612  1.00  0.00           H  
ATOM   2321  CG  GLU   149      48.046  95.705  67.123  1.00  0.00           C  
ATOM   2322  HG2 GLU   149      47.306  95.014  66.720  1.00  0.00           H  
ATOM   2323  HG3 GLU   149      47.948  95.456  68.180  1.00  0.00           H  
ATOM   2324  CD  GLU   149      47.624  97.106  66.756  1.00  0.00           C  
ATOM   2325  OE1 GLU   149      48.319  97.961  66.142  1.00  0.00           O  
ATOM   2326  OE2 GLU   149      46.593  97.521  67.323  1.00  0.00           O  
ATOM   2327  C   GLU   149      49.407  93.233  67.967  1.00  0.00           C  
ATOM   2328  O   GLU   149      50.233  93.203  68.885  1.00  0.00           O  
ATOM   2329  N   LYS   150      48.189  92.637  68.194  1.00  0.00           N  
ATOM   2330  H   LYS   150      47.481  92.701  67.477  1.00  0.00           H  
ATOM   2331  CA  LYS   150      47.813  91.858  69.366  1.00  0.00           C  
ATOM   2332  HA  LYS   150      48.092  92.429  70.252  1.00  0.00           H  
ATOM   2333  CB  LYS   150      46.296  91.702  69.493  1.00  0.00           C  
ATOM   2334  HB2 LYS   150      46.016  91.356  68.498  1.00  0.00           H  
ATOM   2335  HB3 LYS   150      46.156  90.915  70.234  1.00  0.00           H  
ATOM   2336  CG  LYS   150      45.480  92.971  69.867  1.00  0.00           C  
ATOM   2337  HG2 LYS   150      45.568  93.043  70.951  1.00  0.00           H  
ATOM   2338  HG3 LYS   150      46.020  93.778  69.371  1.00  0.00           H  
ATOM   2339  CD  LYS   150      44.008  93.023  69.578  1.00  0.00           C  
ATOM   2340  HD2 LYS   150      43.893  93.242  68.516  1.00  0.00           H  
ATOM   2341  HD3 LYS   150      43.601  92.023  69.723  1.00  0.00           H  
ATOM   2342  CE  LYS   150      43.221  94.137  70.381  1.00  0.00           C  
ATOM   2343  HE2 LYS   150      43.799  95.039  70.584  1.00  0.00           H  
ATOM   2344  HE3 LYS   150      42.488  94.477  69.649  1.00  0.00           H  
ATOM   2345  NZ  LYS   150      42.625  93.610  71.655  1.00  0.00           N  
ATOM   2346  HZ1 LYS   150      41.970  94.221  72.121  1.00  0.00           H  
ATOM   2347  HZ2 LYS   150      42.136  92.743  71.480  1.00  0.00           H  
ATOM   2348  HZ3 LYS   150      43.329  93.393  72.345  1.00  0.00           H  
ATOM   2349  C   LYS   150      48.590  90.619  69.539  1.00  0.00           C  
ATOM   2350  O   LYS   150      48.676  90.140  70.691  1.00  0.00           O  
ATOM   2351  N   GLY   151      49.268  90.025  68.564  1.00  0.00           N  
ATOM   2352  H   GLY   151      49.250  90.517  67.682  1.00  0.00           H  
ATOM   2353  CA  GLY   151      50.368  89.001  68.580  1.00  0.00           C  
ATOM   2354  HA2 GLY   151      49.905  88.109  69.002  1.00  0.00           H  
ATOM   2355  HA3 GLY   151      50.785  88.984  67.573  1.00  0.00           H  
ATOM   2356  C   GLY   151      51.547  89.406  69.529  1.00  0.00           C  
ATOM   2357  O   GLY   151      51.800  90.546  69.892  1.00  0.00           O  
ATOM   2358  N   ASN   152      52.155  88.325  70.084  1.00  0.00           N  
ATOM   2359  H   ASN   152      51.932  87.385  69.792  1.00  0.00           H  
ATOM   2360  CA  ASN   152      53.146  88.437  71.146  1.00  0.00           C  
ATOM   2361  HA  ASN   152      52.742  89.175  71.839  1.00  0.00           H  
ATOM   2362  CB  ASN   152      53.117  87.075  71.791  1.00  0.00           C  
ATOM   2363  HB2 ASN   152      52.102  86.685  71.865  1.00  0.00           H  
ATOM   2364  HB3 ASN   152      53.727  86.486  71.106  1.00  0.00           H  
ATOM   2365  CG  ASN   152      53.813  86.838  73.115  1.00  0.00           C  
ATOM   2366  OD1 ASN   152      53.252  87.014  74.182  1.00  0.00           O  
ATOM   2367  ND2 ASN   152      55.072  86.554  73.120  1.00  0.00           N  
ATOM   2368 HD21 ASN   152      55.613  86.404  73.959  1.00  0.00           H  
ATOM   2369 HD22 ASN   152      55.591  86.457  72.259  1.00  0.00           H  
ATOM   2370  C   ASN   152      54.582  88.964  70.739  1.00  0.00           C  
ATOM   2371  O   ASN   152      55.432  89.192  71.547  1.00  0.00           O  
ATOM   2372  N   PHE   153      54.765  89.253  69.437  1.00  0.00           N  
ATOM   2373  H   PHE   153      53.982  89.151  68.808  1.00  0.00           H  
ATOM   2374  CA  PHE   153      56.048  89.635  68.865  1.00  0.00           C  
ATOM   2375  HA  PHE   153      56.598  89.994  69.734  1.00  0.00           H  
ATOM   2376  CB  PHE   153      56.691  88.436  68.222  1.00  0.00           C  
ATOM   2377  HB2 PHE   153      56.005  87.900  67.566  1.00  0.00           H  
ATOM   2378  HB3 PHE   153      57.632  88.596  67.697  1.00  0.00           H  
ATOM   2379  CG  PHE   153      57.022  87.373  69.251  1.00  0.00           C  
ATOM   2380  CD1 PHE   153      56.213  86.190  69.298  1.00  0.00           C  
ATOM   2381  HD1 PHE   153      55.441  86.070  68.552  1.00  0.00           H  
ATOM   2382  CE1 PHE   153      56.421  85.308  70.371  1.00  0.00           C  
ATOM   2383  HE1 PHE   153      55.929  84.351  70.466  1.00  0.00           H  
ATOM   2384  CZ  PHE   153      57.413  85.600  71.312  1.00  0.00           C  
ATOM   2385  HZ  PHE   153      57.759  84.835  71.992  1.00  0.00           H  
ATOM   2386  CE2 PHE   153      58.212  86.740  71.220  1.00  0.00           C  
ATOM   2387  HE2 PHE   153      59.020  86.778  71.935  1.00  0.00           H  
ATOM   2388  CD2 PHE   153      58.046  87.617  70.191  1.00  0.00           C  
ATOM   2389  HD2 PHE   153      58.674  88.491  70.094  1.00  0.00           H  
ATOM   2390  C   PHE   153      55.855  90.789  67.828  1.00  0.00           C  
ATOM   2391  O   PHE   153      55.391  90.667  66.717  1.00  0.00           O  
ATOM   2392  N   ASN   154      56.151  92.013  68.271  1.00  0.00           N  
ATOM   2393  H   ASN   154      56.388  92.069  69.251  1.00  0.00           H  
ATOM   2394  CA  ASN   154      56.126  93.347  67.580  1.00  0.00           C  
ATOM   2395  HA  ASN   154      55.817  93.197  66.545  1.00  0.00           H  
ATOM   2396  CB  ASN   154      54.983  94.337  68.165  1.00  0.00           C  
ATOM   2397  HB2 ASN   154      55.288  94.716  69.140  1.00  0.00           H  
ATOM   2398  HB3 ASN   154      54.838  95.152  67.455  1.00  0.00           H  
ATOM   2399  CG  ASN   154      53.652  93.670  68.264  1.00  0.00           C  
ATOM   2400  OD1 ASN   154      53.194  93.109  67.267  1.00  0.00           O  
ATOM   2401  ND2 ASN   154      52.936  93.800  69.427  1.00  0.00           N  
ATOM   2402 HD21 ASN   154      51.944  93.611  69.416  1.00  0.00           H  
ATOM   2403 HD22 ASN   154      53.299  94.455  70.105  1.00  0.00           H  
ATOM   2404  C   ASN   154      57.560  93.924  67.468  1.00  0.00           C  
ATOM   2405  O   ASN   154      57.998  94.815  68.177  1.00  0.00           O  
ATOM   2406  N   VAL   155      58.343  93.162  66.715  1.00  0.00           N  
ATOM   2407  H   VAL   155      57.805  92.497  66.178  1.00  0.00           H  
ATOM   2408  CA  VAL   155      59.837  93.093  66.620  1.00  0.00           C  
ATOM   2409  HA  VAL   155      60.239  93.858  67.284  1.00  0.00           H  
ATOM   2410  CB  VAL   155      60.362  91.776  67.188  1.00  0.00           C  
ATOM   2411  HB  VAL   155      61.434  91.762  66.995  1.00  0.00           H  
ATOM   2412  CG1 VAL   155      60.170  91.519  68.707  1.00  0.00           C  
ATOM   2413 HG11 VAL   155      60.620  92.288  69.335  1.00  0.00           H  
ATOM   2414 HG12 VAL   155      59.096  91.473  68.884  1.00  0.00           H  
ATOM   2415 HG13 VAL   155      60.407  90.503  69.024  1.00  0.00           H  
ATOM   2416  CG2 VAL   155      59.659  90.603  66.574  1.00  0.00           C  
ATOM   2417 HG21 VAL   155      59.778  90.678  65.493  1.00  0.00           H  
ATOM   2418 HG22 VAL   155      60.148  89.665  66.836  1.00  0.00           H  
ATOM   2419 HG23 VAL   155      58.604  90.563  66.844  1.00  0.00           H  
ATOM   2420  C   VAL   155      60.434  93.474  65.228  1.00  0.00           C  
ATOM   2421  O   VAL   155      61.590  93.890  65.106  1.00  0.00           O  
ATOM   2422  N   ALA   156      59.615  93.235  64.149  1.00  0.00           N  
ATOM   2423  H   ALA   156      58.735  92.818  64.416  1.00  0.00           H  
ATOM   2424  CA  ALA   156      59.847  93.377  62.653  1.00  0.00           C  
ATOM   2425  HA  ALA   156      60.494  92.579  62.290  1.00  0.00           H  
ATOM   2426  CB  ALA   156      58.484  93.417  61.892  1.00  0.00           C  
ATOM   2427  HB1 ALA   156      58.777  93.550  60.850  1.00  0.00           H  
ATOM   2428  HB2 ALA   156      58.018  92.456  62.111  1.00  0.00           H  
ATOM   2429  HB3 ALA   156      57.872  94.279  62.158  1.00  0.00           H  
ATOM   2430  C   ALA   156      60.674  94.608  62.246  1.00  0.00           C  
ATOM   2431  O   ALA   156      61.797  94.494  61.759  1.00  0.00           O  
ATOM   2432  N   HIE   157      60.249  95.799  62.631  1.00  0.00           N  
ATOM   2433  H   HIE   157      59.305  95.896  62.976  1.00  0.00           H  
ATOM   2434  CA  HIE   157      60.906  97.039  62.329  1.00  0.00           C  
ATOM   2435  HA  HIE   157      61.102  97.034  61.257  1.00  0.00           H  
ATOM   2436  CB  HIE   157      60.029  98.241  62.677  1.00  0.00           C  
ATOM   2437  HB2 HIE   157      59.741  98.264  63.728  1.00  0.00           H  
ATOM   2438  HB3 HIE   157      60.539  99.162  62.393  1.00  0.00           H  
ATOM   2439  CG  HIE   157      58.734  98.218  61.924  1.00  0.00           C  
ATOM   2440  ND1 HIE   157      57.600  97.478  62.160  1.00  0.00           N  
ATOM   2441  CE1 HIE   157      56.740  97.706  61.187  1.00  0.00           C  
ATOM   2442  HE1 HIE   157      55.711  97.391  61.094  1.00  0.00           H  
ATOM   2443  NE2 HIE   157      57.274  98.558  60.314  1.00  0.00           N  
ATOM   2444  HE2 HIE   157      56.774  99.082  59.610  1.00  0.00           H  
ATOM   2445  CD2 HIE   157      58.604  98.845  60.739  1.00  0.00           C  
ATOM   2446  HD2 HIE   157      59.326  99.533  60.324  1.00  0.00           H  
ATOM   2447  C   HIE   157      62.281  97.295  62.995  1.00  0.00           C  
ATOM   2448  O   HIE   157      63.176  97.724  62.284  1.00  0.00           O  
ATOM   2449  N   GLY   158      62.310  96.945  64.278  1.00  0.00           N  
ATOM   2450  H   GLY   158      61.475  96.628  64.747  1.00  0.00           H  
ATOM   2451  CA  GLY   158      63.555  96.879  65.027  1.00  0.00           C  
ATOM   2452  HA2 GLY   158      64.018  97.865  65.056  1.00  0.00           H  
ATOM   2453  HA3 GLY   158      63.318  96.619  66.059  1.00  0.00           H  
ATOM   2454  C   GLY   158      64.563  95.799  64.529  1.00  0.00           C  
ATOM   2455  O   GLY   158      65.734  96.112  64.427  1.00  0.00           O  
ATOM   2456  N   LEU   159      64.156  94.515  64.234  1.00  0.00           N  
ATOM   2457  H   LEU   159      63.214  94.177  64.369  1.00  0.00           H  
ATOM   2458  CA  LEU   159      64.974  93.539  63.473  1.00  0.00           C  
ATOM   2459  HA  LEU   159      65.845  93.218  64.044  1.00  0.00           H  
ATOM   2460  CB  LEU   159      64.240  92.221  63.230  1.00  0.00           C  
ATOM   2461  HB2 LEU   159      63.503  92.477  62.469  1.00  0.00           H  
ATOM   2462  HB3 LEU   159      64.855  91.650  62.534  1.00  0.00           H  
ATOM   2463  CG  LEU   159      63.796  91.358  64.463  1.00  0.00           C  
ATOM   2464  HG  LEU   159      63.233  91.966  65.171  1.00  0.00           H  
ATOM   2465  CD1 LEU   159      62.877  90.240  64.000  1.00  0.00           C  
ATOM   2466 HD11 LEU   159      62.028  90.655  63.458  1.00  0.00           H  
ATOM   2467 HD12 LEU   159      63.282  89.436  63.386  1.00  0.00           H  
ATOM   2468 HD13 LEU   159      62.497  89.788  64.917  1.00  0.00           H  
ATOM   2469  CD2 LEU   159      65.072  90.656  65.108  1.00  0.00           C  
ATOM   2470 HD21 LEU   159      64.852  89.831  65.785  1.00  0.00           H  
ATOM   2471 HD22 LEU   159      65.727  90.198  64.367  1.00  0.00           H  
ATOM   2472 HD23 LEU   159      65.594  91.384  65.728  1.00  0.00           H  
ATOM   2473  C   LEU   159      65.575  94.026  62.146  1.00  0.00           C  
ATOM   2474  O   LEU   159      66.702  93.741  61.786  1.00  0.00           O  
ATOM   2475  N   ALA   160      64.804  94.782  61.433  1.00  0.00           N  
ATOM   2476  H   ALA   160      63.883  95.023  61.769  1.00  0.00           H  
ATOM   2477  CA  ALA   160      65.137  95.287  60.126  1.00  0.00           C  
ATOM   2478  HA  ALA   160      65.413  94.514  59.409  1.00  0.00           H  
ATOM   2479  CB  ALA   160      63.906  95.935  59.470  1.00  0.00           C  
ATOM   2480  HB1 ALA   160      63.328  96.568  60.144  1.00  0.00           H  
ATOM   2481  HB2 ALA   160      64.203  96.568  58.634  1.00  0.00           H  
ATOM   2482  HB3 ALA   160      63.260  95.127  59.128  1.00  0.00           H  
ATOM   2483  C   ALA   160      66.351  96.290  60.190  1.00  0.00           C  
ATOM   2484  O   ALA   160      67.336  96.036  59.471  1.00  0.00           O  
ATOM   2485  N   TRP   161      66.314  97.324  61.044  1.00  0.00           N  
ATOM   2486  H   TRP   161      65.450  97.457  61.551  1.00  0.00           H  
ATOM   2487  CA  TRP   161      67.436  98.184  61.349  1.00  0.00           C  
ATOM   2488  HA  TRP   161      67.758  98.627  60.406  1.00  0.00           H  
ATOM   2489  CB  TRP   161      66.966  99.416  62.136  1.00  0.00           C  
ATOM   2490  HB2 TRP   161      66.431  99.140  63.045  1.00  0.00           H  
ATOM   2491  HB3 TRP   161      67.916  99.877  62.406  1.00  0.00           H  
ATOM   2492  CG  TRP   161      66.155 100.458  61.370  1.00  0.00           C  
ATOM   2493  CD1 TRP   161      64.817 100.512  61.236  1.00  0.00           C  
ATOM   2494  HD1 TRP   161      64.101  99.799  61.616  1.00  0.00           H  
ATOM   2495  NE1 TRP   161      64.407 101.577  60.454  1.00  0.00           N  
ATOM   2496  HE1 TRP   161      63.440 101.814  60.283  1.00  0.00           H  
ATOM   2497  CE2 TRP   161      65.461 102.297  59.984  1.00  0.00           C  
ATOM   2498  CZ2 TRP   161      65.623 103.326  59.048  1.00  0.00           C  
ATOM   2499  HZ2 TRP   161      64.756 103.851  58.675  1.00  0.00           H  
ATOM   2500  CH2 TRP   161      66.859 103.685  58.598  1.00  0.00           C  
ATOM   2501  HH2 TRP   161      66.994 104.354  57.761  1.00  0.00           H  
ATOM   2502  CZ3 TRP   161      67.981 102.958  58.996  1.00  0.00           C  
ATOM   2503  HZ3 TRP   161      68.981 103.152  58.638  1.00  0.00           H  
ATOM   2504  CE3 TRP   161      67.808 101.924  59.965  1.00  0.00           C  
ATOM   2505  HE3 TRP   161      68.619 101.250  60.198  1.00  0.00           H  
ATOM   2506  CD2 TRP   161      66.567 101.535  60.498  1.00  0.00           C  
ATOM   2507  C   TRP   161      68.585  97.388  62.001  1.00  0.00           C  
ATOM   2508  O   TRP   161      69.730  97.630  61.616  1.00  0.00           O  
ATOM   2509  N   SER   162      68.257  96.605  63.022  1.00  0.00           N  
ATOM   2510  H   SER   162      67.314  96.624  63.381  1.00  0.00           H  
ATOM   2511  CA  SER   162      69.194  95.677  63.749  1.00  0.00           C  
ATOM   2512  HA  SER   162      69.832  96.294  64.381  1.00  0.00           H  
ATOM   2513  CB  SER   162      68.540  94.701  64.707  1.00  0.00           C  
ATOM   2514  HB2 SER   162      67.951  95.287  65.413  1.00  0.00           H  
ATOM   2515  HB3 SER   162      67.889  94.077  64.095  1.00  0.00           H  
ATOM   2516  OG  SER   162      69.493  93.820  65.298  1.00  0.00           O  
ATOM   2517  HG  SER   162      68.891  93.222  65.745  1.00  0.00           H  
ATOM   2518  C   SER   162      70.132  94.972  62.788  1.00  0.00           C  
ATOM   2519  O   SER   162      71.340  95.159  62.850  1.00  0.00           O  
ATOM   2520  N   TYR   163      69.613  94.113  61.944  1.00  0.00           N  
ATOM   2521  H   TYR   163      68.612  93.980  61.963  1.00  0.00           H  
ATOM   2522  CA  TYR   163      70.384  93.222  60.984  1.00  0.00           C  
ATOM   2523  HA  TYR   163      71.024  92.543  61.547  1.00  0.00           H  
ATOM   2524  CB  TYR   163      69.409  92.237  60.300  1.00  0.00           C  
ATOM   2525  HB2 TYR   163      68.881  91.668  61.065  1.00  0.00           H  
ATOM   2526  HB3 TYR   163      68.578  92.733  59.798  1.00  0.00           H  
ATOM   2527  CG  TYR   163      69.965  91.196  59.399  1.00  0.00           C  
ATOM   2528  CD1 TYR   163      69.481  91.171  58.082  1.00  0.00           C  
ATOM   2529  HD1 TYR   163      68.681  91.796  57.714  1.00  0.00           H  
ATOM   2530  CE1 TYR   163      69.942  90.194  57.137  1.00  0.00           C  
ATOM   2531  HE1 TYR   163      69.595  90.231  56.115  1.00  0.00           H  
ATOM   2532  CZ  TYR   163      70.886  89.269  57.655  1.00  0.00           C  
ATOM   2533  OH  TYR   163      71.329  88.265  56.862  1.00  0.00           O  
ATOM   2534  HH  TYR   163      72.141  87.843  57.152  1.00  0.00           H  
ATOM   2535  CE2 TYR   163      71.408  89.322  58.982  1.00  0.00           C  
ATOM   2536  HE2 TYR   163      72.159  88.652  59.373  1.00  0.00           H  
ATOM   2537  CD2 TYR   163      70.915  90.286  59.850  1.00  0.00           C  
ATOM   2538  HD2 TYR   163      71.219  90.273  60.887  1.00  0.00           H  
ATOM   2539  C   TYR   163      71.205  94.083  60.028  1.00  0.00           C  
ATOM   2540  O   TYR   163      72.321  93.635  59.675  1.00  0.00           O  
ATOM   2541  N   TYR   164      70.710  95.261  59.619  1.00  0.00           N  
ATOM   2542  H   TYR   164      69.779  95.577  59.847  1.00  0.00           H  
ATOM   2543  CA  TYR   164      71.425  96.098  58.621  1.00  0.00           C  
ATOM   2544  HA  TYR   164      71.596  95.514  57.717  1.00  0.00           H  
ATOM   2545  CB  TYR   164      70.466  97.165  58.150  1.00  0.00           C  
ATOM   2546  HB2 TYR   164      69.616  96.696  57.656  1.00  0.00           H  
ATOM   2547  HB3 TYR   164      70.015  97.709  58.980  1.00  0.00           H  
ATOM   2548  CG  TYR   164      71.158  98.113  57.223  1.00  0.00           C  
ATOM   2549  CD1 TYR   164      71.833  99.264  57.741  1.00  0.00           C  
ATOM   2550  HD1 TYR   164      71.679  99.583  58.761  1.00  0.00           H  
ATOM   2551  CE1 TYR   164      72.572 100.044  56.825  1.00  0.00           C  
ATOM   2552  HE1 TYR   164      72.863 101.030  57.157  1.00  0.00           H  
ATOM   2553  CZ  TYR   164      72.716  99.745  55.434  1.00  0.00           C  
ATOM   2554  OH  TYR   164      73.119 100.650  54.548  1.00  0.00           O  
ATOM   2555  HH  TYR   164      72.727 101.524  54.615  1.00  0.00           H  
ATOM   2556  CE2 TYR   164      72.011  98.654  54.959  1.00  0.00           C  
ATOM   2557  HE2 TYR   164      72.109  98.487  53.896  1.00  0.00           H  
ATOM   2558  CD2 TYR   164      71.241  97.842  55.817  1.00  0.00           C  
ATOM   2559  HD2 TYR   164      70.861  96.954  55.334  1.00  0.00           H  
ATOM   2560  C   TYR   164      72.720  96.567  59.315  1.00  0.00           C  
ATOM   2561  O   TYR   164      73.763  96.111  58.901  1.00  0.00           O  
ATOM   2562  N   ILE   165      72.590  97.343  60.396  1.00  0.00           N  
ATOM   2563  H   ILE   165      71.644  97.689  60.471  1.00  0.00           H  
ATOM   2564  CA  ILE   165      73.558  97.878  61.342  1.00  0.00           C  
ATOM   2565  HA  ILE   165      74.156  98.648  60.854  1.00  0.00           H  
ATOM   2566  CB  ILE   165      72.946  98.493  62.641  1.00  0.00           C  
ATOM   2567  HB  ILE   165      72.186  97.784  62.971  1.00  0.00           H  
ATOM   2568  CG2 ILE   165      73.950  98.872  63.749  1.00  0.00           C  
ATOM   2569 HG21 ILE   165      74.416  97.961  64.124  1.00  0.00           H  
ATOM   2570 HG22 ILE   165      74.735  99.532  63.380  1.00  0.00           H  
ATOM   2571 HG23 ILE   165      73.393  99.347  64.557  1.00  0.00           H  
ATOM   2572  CG1 ILE   165      72.263  99.813  62.207  1.00  0.00           C  
ATOM   2573 HG12 ILE   165      72.979 100.595  61.952  1.00  0.00           H  
ATOM   2574 HG13 ILE   165      71.704  99.590  61.298  1.00  0.00           H  
ATOM   2575  CD1 ILE   165      71.272 100.364  63.311  1.00  0.00           C  
ATOM   2576 HD11 ILE   165      70.535  99.606  63.576  1.00  0.00           H  
ATOM   2577 HD12 ILE   165      71.874 100.775  64.122  1.00  0.00           H  
ATOM   2578 HD13 ILE   165      70.755 101.281  63.026  1.00  0.00           H  
ATOM   2579  C   ILE   165      74.535  96.803  61.799  1.00  0.00           C  
ATOM   2580  O   ILE   165      75.696  97.157  61.817  1.00  0.00           O  
ATOM   2581  N   GLY   166      74.167  95.617  62.299  1.00  0.00           N  
ATOM   2582  H   GLY   166      73.177  95.416  62.326  1.00  0.00           H  
ATOM   2583  CA  GLY   166      75.019  94.566  62.869  1.00  0.00           C  
ATOM   2584  HA2 GLY   166      75.898  95.025  63.321  1.00  0.00           H  
ATOM   2585  HA3 GLY   166      74.415  94.121  63.660  1.00  0.00           H  
ATOM   2586  C   GLY   166      75.615  93.550  61.890  1.00  0.00           C  
ATOM   2587  O   GLY   166      76.447  92.761  62.337  1.00  0.00           O  
ATOM   2588  N   TYR   167      75.313  93.623  60.585  1.00  0.00           N  
ATOM   2589  H   TYR   167      74.493  94.161  60.342  1.00  0.00           H  
ATOM   2590  CA  TYR   167      76.011  92.885  59.508  1.00  0.00           C  
ATOM   2591  HA  TYR   167      76.968  92.472  59.827  1.00  0.00           H  
ATOM   2592  CB  TYR   167      75.316  91.574  59.287  1.00  0.00           C  
ATOM   2593  HB2 TYR   167      75.276  91.002  60.214  1.00  0.00           H  
ATOM   2594  HB3 TYR   167      74.332  91.885  58.936  1.00  0.00           H  
ATOM   2595  CG  TYR   167      75.857  90.685  58.183  1.00  0.00           C  
ATOM   2596  CD1 TYR   167      74.967  90.170  57.205  1.00  0.00           C  
ATOM   2597  HD1 TYR   167      73.908  90.350  57.320  1.00  0.00           H  
ATOM   2598  CE1 TYR   167      75.422  89.392  56.169  1.00  0.00           C  
ATOM   2599  HE1 TYR   167      74.697  88.913  55.527  1.00  0.00           H  
ATOM   2600  CZ  TYR   167      76.718  88.945  56.157  1.00  0.00           C  
ATOM   2601  OH  TYR   167      77.036  87.971  55.299  1.00  0.00           O  
ATOM   2602  HH  TYR   167      76.531  87.154  55.295  1.00  0.00           H  
ATOM   2603  CE2 TYR   167      77.637  89.423  57.144  1.00  0.00           C  
ATOM   2604  HE2 TYR   167      78.664  89.091  57.108  1.00  0.00           H  
ATOM   2605  CD2 TYR   167      77.131  90.248  58.198  1.00  0.00           C  
ATOM   2606  HD2 TYR   167      77.822  90.601  58.950  1.00  0.00           H  
ATOM   2607  C   TYR   167      76.297  93.716  58.257  1.00  0.00           C  
ATOM   2608  O   TYR   167      77.426  94.148  58.043  1.00  0.00           O  
ATOM   2609  N   LEU   168      75.324  93.874  57.339  1.00  0.00           N  
ATOM   2610  H   LEU   168      74.434  93.495  57.631  1.00  0.00           H  
ATOM   2611  CA  LEU   168      75.361  94.493  56.049  1.00  0.00           C  
ATOM   2612  HA  LEU   168      75.923  93.747  55.487  1.00  0.00           H  
ATOM   2613  CB  LEU   168      73.937  94.728  55.490  1.00  0.00           C  
ATOM   2614  HB2 LEU   168      73.363  95.275  56.238  1.00  0.00           H  
ATOM   2615  HB3 LEU   168      74.000  95.332  54.585  1.00  0.00           H  
ATOM   2616  CG  LEU   168      73.322  93.333  55.044  1.00  0.00           C  
ATOM   2617  HG  LEU   168      73.955  92.519  55.395  1.00  0.00           H  
ATOM   2618  CD1 LEU   168      71.927  93.277  55.685  1.00  0.00           C  
ATOM   2619 HD11 LEU   168      72.058  93.120  56.756  1.00  0.00           H  
ATOM   2620 HD12 LEU   168      71.411  94.217  55.491  1.00  0.00           H  
ATOM   2621 HD13 LEU   168      71.304  92.445  55.356  1.00  0.00           H  
ATOM   2622  CD2 LEU   168      73.033  93.202  53.497  1.00  0.00           C  
ATOM   2623 HD21 LEU   168      72.399  94.000  53.111  1.00  0.00           H  
ATOM   2624 HD22 LEU   168      73.978  93.324  52.969  1.00  0.00           H  
ATOM   2625 HD23 LEU   168      72.600  92.210  53.366  1.00  0.00           H  
ATOM   2626  C   LEU   168      76.094  95.843  56.064  1.00  0.00           C  
ATOM   2627  O   LEU   168      76.948  95.907  55.155  1.00  0.00           O  
ATOM   2628  N   ARG   169      75.865  96.748  57.065  1.00  0.00           N  
ATOM   2629  H   ARG   169      75.181  96.486  57.760  1.00  0.00           H  
ATOM   2630  CA  ARG   169      76.630  97.938  57.287  1.00  0.00           C  
ATOM   2631  HA  ARG   169      76.464  98.696  56.521  1.00  0.00           H  
ATOM   2632  CB  ARG   169      76.366  98.548  58.640  1.00  0.00           C  
ATOM   2633  HB2 ARG   169      75.298  98.747  58.720  1.00  0.00           H  
ATOM   2634  HB3 ARG   169      76.747  97.809  59.345  1.00  0.00           H  
ATOM   2635  CG  ARG   169      77.033  99.850  58.862  1.00  0.00           C  
ATOM   2636  HG2 ARG   169      78.092  99.595  58.905  1.00  0.00           H  
ATOM   2637  HG3 ARG   169      76.739 100.587  58.115  1.00  0.00           H  
ATOM   2638  CD  ARG   169      76.703 100.464  60.211  1.00  0.00           C  
ATOM   2639  HD2 ARG   169      75.650 100.715  60.336  1.00  0.00           H  
ATOM   2640  HD3 ARG   169      76.905  99.675  60.936  1.00  0.00           H  
ATOM   2641  NE  ARG   169      77.505 101.658  60.494  1.00  0.00           N  
ATOM   2642  HE  ARG   169      77.599 102.405  59.820  1.00  0.00           H  
ATOM   2643  CZ  ARG   169      78.477 101.686  61.379  1.00  0.00           C  
ATOM   2644  NH1 ARG   169      78.835 100.770  62.275  1.00  0.00           N  
ATOM   2645 HH11 ARG   169      78.243  99.979  62.483  1.00  0.00           H  
ATOM   2646 HH12 ARG   169      79.566 101.051  62.913  1.00  0.00           H  
ATOM   2647  NH2 ARG   169      79.352 102.612  61.279  1.00  0.00           N  
ATOM   2648 HH21 ARG   169      79.337 103.237  60.487  1.00  0.00           H  
ATOM   2649 HH22 ARG   169      80.132 102.492  61.910  1.00  0.00           H  
ATOM   2650  C   ARG   169      78.170  97.782  57.114  1.00  0.00           C  
ATOM   2651  O   ARG   169      78.826  98.645  56.485  1.00  0.00           O  
ATOM   2652  N   LEU   170      78.698  96.698  57.682  1.00  0.00           N  
ATOM   2653  H   LEU   170      78.204  95.975  58.185  1.00  0.00           H  
ATOM   2654  CA  LEU   170      80.132  96.416  57.519  1.00  0.00           C  
ATOM   2655  HA  LEU   170      80.664  97.360  57.640  1.00  0.00           H  
ATOM   2656  CB  LEU   170      80.712  95.403  58.556  1.00  0.00           C  
ATOM   2657  HB2 LEU   170      80.003  94.585  58.677  1.00  0.00           H  
ATOM   2658  HB3 LEU   170      81.633  95.071  58.076  1.00  0.00           H  
ATOM   2659  CG  LEU   170      81.094  95.797  59.977  1.00  0.00           C  
ATOM   2660  HG  LEU   170      81.889  96.542  59.934  1.00  0.00           H  
ATOM   2661  CD1 LEU   170      79.948  96.400  60.763  1.00  0.00           C  
ATOM   2662 HD11 LEU   170      80.217  96.542  61.809  1.00  0.00           H  
ATOM   2663 HD12 LEU   170      79.687  97.410  60.445  1.00  0.00           H  
ATOM   2664 HD13 LEU   170      79.036  95.803  60.734  1.00  0.00           H  
ATOM   2665  CD2 LEU   170      81.578  94.473  60.616  1.00  0.00           C  
ATOM   2666 HD21 LEU   170      80.813  93.701  60.701  1.00  0.00           H  
ATOM   2667 HD22 LEU   170      82.425  93.998  60.123  1.00  0.00           H  
ATOM   2668 HD23 LEU   170      81.929  94.817  61.590  1.00  0.00           H  
ATOM   2669  C   LEU   170      80.443  95.980  56.048  1.00  0.00           C  
ATOM   2670  O   LEU   170      81.465  96.378  55.477  1.00  0.00           O  
ATOM   2671  N   ILE   171      79.607  95.020  55.527  1.00  0.00           N  
ATOM   2672  H   ILE   171      78.785  94.805  56.073  1.00  0.00           H  
ATOM   2673  CA  ILE   171      79.915  94.133  54.348  1.00  0.00           C  
ATOM   2674  HA  ILE   171      80.987  93.960  54.444  1.00  0.00           H  
ATOM   2675  CB  ILE   171      79.132  92.768  54.414  1.00  0.00           C  
ATOM   2676  HB  ILE   171      78.245  92.994  55.007  1.00  0.00           H  
ATOM   2677  CG2 ILE   171      78.710  92.125  53.074  1.00  0.00           C  
ATOM   2678 HG21 ILE   171      79.521  92.210  52.351  1.00  0.00           H  
ATOM   2679 HG22 ILE   171      78.459  91.086  53.287  1.00  0.00           H  
ATOM   2680 HG23 ILE   171      77.841  92.647  52.672  1.00  0.00           H  
ATOM   2681  CG1 ILE   171      79.844  91.653  55.248  1.00  0.00           C  
ATOM   2682 HG12 ILE   171      79.176  90.793  55.298  1.00  0.00           H  
ATOM   2683 HG13 ILE   171      80.788  91.413  54.758  1.00  0.00           H  
ATOM   2684  CD1 ILE   171      80.009  91.938  56.766  1.00  0.00           C  
ATOM   2685 HD11 ILE   171      80.778  92.709  56.819  1.00  0.00           H  
ATOM   2686 HD12 ILE   171      79.053  92.156  57.242  1.00  0.00           H  
ATOM   2687 HD13 ILE   171      80.448  91.028  57.175  1.00  0.00           H  
ATOM   2688  C   ILE   171      79.833  94.930  53.030  1.00  0.00           C  
ATOM   2689  O   ILE   171      80.710  94.895  52.205  1.00  0.00           O  
ATOM   2690  N   LEU   172      78.764  95.723  52.847  1.00  0.00           N  
ATOM   2691  H   LEU   172      78.065  95.676  53.574  1.00  0.00           H  
ATOM   2692  CA  LEU   172      78.419  96.532  51.624  1.00  0.00           C  
ATOM   2693  HA  LEU   172      78.101  95.872  50.817  1.00  0.00           H  
ATOM   2694  CB  LEU   172      77.095  97.440  51.840  1.00  0.00           C  
ATOM   2695  HB2 LEU   172      77.175  97.950  52.800  1.00  0.00           H  
ATOM   2696  HB3 LEU   172      76.873  98.127  51.024  1.00  0.00           H  
ATOM   2697  CG  LEU   172      75.848  96.586  51.814  1.00  0.00           C  
ATOM   2698  HG  LEU   172      75.976  95.678  52.403  1.00  0.00           H  
ATOM   2699  CD1 LEU   172      74.681  97.377  52.531  1.00  0.00           C  
ATOM   2700 HD11 LEU   172      73.814  96.734  52.686  1.00  0.00           H  
ATOM   2701 HD12 LEU   172      74.995  97.711  53.520  1.00  0.00           H  
ATOM   2702 HD13 LEU   172      74.445  98.280  51.969  1.00  0.00           H  
ATOM   2703  CD2 LEU   172      75.359  96.029  50.474  1.00  0.00           C  
ATOM   2704 HD21 LEU   172      76.268  95.577  50.077  1.00  0.00           H  
ATOM   2705 HD22 LEU   172      74.655  95.252  50.773  1.00  0.00           H  
ATOM   2706 HD23 LEU   172      74.899  96.764  49.813  1.00  0.00           H  
ATOM   2707  C   LEU   172      79.571  97.476  51.055  1.00  0.00           C  
ATOM   2708  O   LEU   172      79.743  97.507  49.880  1.00  0.00           O  
ATOM   2709  N   PRO   173      80.287  98.218  51.952  1.00  0.00           N  
ATOM   2710  CD  PRO   173      80.116  98.511  53.360  1.00  0.00           C  
ATOM   2711  HD2 PRO   173      80.788  97.943  54.003  1.00  0.00           H  
ATOM   2712  HD3 PRO   173      79.091  98.420  53.722  1.00  0.00           H  
ATOM   2713  CG  PRO   173      80.581  99.944  53.561  1.00  0.00           C  
ATOM   2714  HG2 PRO   173      80.823 100.187  54.596  1.00  0.00           H  
ATOM   2715  HG3 PRO   173      79.695 100.531  53.320  1.00  0.00           H  
ATOM   2716  CB  PRO   173      81.814  99.987  52.639  1.00  0.00           C  
ATOM   2717  HB2 PRO   173      82.677  99.507  53.100  1.00  0.00           H  
ATOM   2718  HB3 PRO   173      82.081 100.987  52.296  1.00  0.00           H  
ATOM   2719  CA  PRO   173      81.315  99.123  51.423  1.00  0.00           C  
ATOM   2720  HA  PRO   173      80.802  99.758  50.702  1.00  0.00           H  
ATOM   2721  C   PRO   173      82.447  98.455  50.671  1.00  0.00           C  
ATOM   2722  O   PRO   173      82.874  98.918  49.597  1.00  0.00           O  
ATOM   2723  N   GLU   174      82.958  97.298  51.200  1.00  0.00           N  
ATOM   2724  H   GLU   174      82.537  96.918  52.036  1.00  0.00           H  
ATOM   2725  CA  GLU   174      84.071  96.551  50.570  1.00  0.00           C  
ATOM   2726  HA  GLU   174      84.626  97.206  49.898  1.00  0.00           H  
ATOM   2727  CB  GLU   174      85.053  95.949  51.672  1.00  0.00           C  
ATOM   2728  HB2 GLU   174      84.589  95.015  51.991  1.00  0.00           H  
ATOM   2729  HB3 GLU   174      86.019  95.691  51.238  1.00  0.00           H  
ATOM   2730  CG  GLU   174      85.251  96.819  52.938  1.00  0.00           C  
ATOM   2731  HG2 GLU   174      84.380  97.141  53.508  1.00  0.00           H  
ATOM   2732  HG3 GLU   174      85.837  96.184  53.602  1.00  0.00           H  
ATOM   2733  CD  GLU   174      86.121  98.060  52.680  1.00  0.00           C  
ATOM   2734  OE1 GLU   174      85.536  98.919  52.035  1.00  0.00           O  
ATOM   2735  OE2 GLU   174      87.249  98.091  53.141  1.00  0.00           O  
ATOM   2736  C   GLU   174      83.794  95.339  49.656  1.00  0.00           C  
ATOM   2737  O   GLU   174      84.670  94.893  48.941  1.00  0.00           O  
ATOM   2738  N   LEU   175      82.542  94.907  49.626  1.00  0.00           N  
ATOM   2739  H   LEU   175      81.889  95.412  50.209  1.00  0.00           H  
ATOM   2740  CA  LEU   175      82.069  93.634  48.905  1.00  0.00           C  
ATOM   2741  HA  LEU   175      82.580  92.812  49.406  1.00  0.00           H  
ATOM   2742  CB  LEU   175      80.578  93.472  49.240  1.00  0.00           C  
ATOM   2743  HB2 LEU   175      80.517  93.461  50.328  1.00  0.00           H  
ATOM   2744  HB3 LEU   175      80.109  94.385  48.874  1.00  0.00           H  
ATOM   2745  CG  LEU   175      79.836  92.293  48.640  1.00  0.00           C  
ATOM   2746  HG  LEU   175      80.130  92.213  47.593  1.00  0.00           H  
ATOM   2747  CD1 LEU   175      80.430  91.099  49.330  1.00  0.00           C  
ATOM   2748 HD11 LEU   175      79.957  90.162  49.033  1.00  0.00           H  
ATOM   2749 HD12 LEU   175      81.503  90.959  49.199  1.00  0.00           H  
ATOM   2750 HD13 LEU   175      80.211  91.133  50.397  1.00  0.00           H  
ATOM   2751  CD2 LEU   175      78.333  92.281  48.902  1.00  0.00           C  
ATOM   2752 HD21 LEU   175      78.164  92.104  49.964  1.00  0.00           H  
ATOM   2753 HD22 LEU   175      77.906  93.217  48.542  1.00  0.00           H  
ATOM   2754 HD23 LEU   175      77.831  91.519  48.307  1.00  0.00           H  
ATOM   2755  C   LEU   175      82.495  93.595  47.454  1.00  0.00           C  
ATOM   2756  O   LEU   175      83.153  92.611  47.090  1.00  0.00           O  
ATOM   2757  N   GLN   176      82.217  94.615  46.622  1.00  0.00           N  
ATOM   2758  H   GLN   176      81.754  95.384  47.085  1.00  0.00           H  
ATOM   2759  CA  GLN   176      82.548  94.785  45.248  1.00  0.00           C  
ATOM   2760  HA  GLN   176      81.916  94.111  44.671  1.00  0.00           H  
ATOM   2761  CB  GLN   176      82.103  96.173  44.655  1.00  0.00           C  
ATOM   2762  HB2 GLN   176      81.026  96.304  44.759  1.00  0.00           H  
ATOM   2763  HB3 GLN   176      82.549  96.951  45.274  1.00  0.00           H  
ATOM   2764  CG  GLN   176      82.343  96.233  43.089  1.00  0.00           C  
ATOM   2765  HG2 GLN   176      83.418  96.335  42.943  1.00  0.00           H  
ATOM   2766  HG3 GLN   176      81.999  95.272  42.706  1.00  0.00           H  
ATOM   2767  CD  GLN   176      81.525  97.399  42.524  1.00  0.00           C  
ATOM   2768  OE1 GLN   176      81.533  98.502  43.060  1.00  0.00           O  
ATOM   2769  NE2 GLN   176      80.841  97.190  41.462  1.00  0.00           N  
ATOM   2770 HE21 GLN   176      80.429  97.910  40.885  1.00  0.00           H  
ATOM   2771 HE22 GLN   176      80.857  96.218  41.190  1.00  0.00           H  
ATOM   2772  C   GLN   176      84.048  94.521  44.976  1.00  0.00           C  
ATOM   2773  O   GLN   176      84.377  93.573  44.281  1.00  0.00           O  
ATOM   2774  N   ALA   177      84.917  95.209  45.699  1.00  0.00           N  
ATOM   2775  H   ALA   177      84.593  95.909  46.350  1.00  0.00           H  
ATOM   2776  CA  ALA   177      86.338  94.986  45.566  1.00  0.00           C  
ATOM   2777  HA  ALA   177      86.392  94.886  44.481  1.00  0.00           H  
ATOM   2778  CB  ALA   177      87.161  96.228  45.972  1.00  0.00           C  
ATOM   2779  HB1 ALA   177      86.912  97.056  45.309  1.00  0.00           H  
ATOM   2780  HB2 ALA   177      87.028  96.434  47.035  1.00  0.00           H  
ATOM   2781  HB3 ALA   177      88.223  96.061  45.792  1.00  0.00           H  
ATOM   2782  C   ALA   177      86.914  93.630  46.204  1.00  0.00           C  
ATOM   2783  O   ALA   177      87.876  93.061  45.628  1.00  0.00           O  
ATOM   2784  N   ARG   178      86.235  93.118  47.230  1.00  0.00           N  
ATOM   2785  H   ARG   178      85.425  93.627  47.554  1.00  0.00           H  
ATOM   2786  CA  ARG   178      86.479  91.703  47.671  1.00  0.00           C  
ATOM   2787  HA  ARG   178      87.523  91.508  47.917  1.00  0.00           H  
ATOM   2788  CB  ARG   178      85.624  91.500  48.958  1.00  0.00           C  
ATOM   2789  HB2 ARG   178      84.615  91.904  48.875  1.00  0.00           H  
ATOM   2790  HB3 ARG   178      85.571  90.454  49.259  1.00  0.00           H  
ATOM   2791  CG  ARG   178      86.276  92.220  50.182  1.00  0.00           C  
ATOM   2792  HG2 ARG   178      87.192  91.659  50.367  1.00  0.00           H  
ATOM   2793  HG3 ARG   178      86.363  93.277  49.929  1.00  0.00           H  
ATOM   2794  CD  ARG   178      85.461  91.935  51.464  1.00  0.00           C  
ATOM   2795  HD2 ARG   178      85.804  92.666  52.196  1.00  0.00           H  
ATOM   2796  HD3 ARG   178      84.434  92.275  51.335  1.00  0.00           H  
ATOM   2797  NE  ARG   178      85.627  90.542  51.949  1.00  0.00           N  
ATOM   2798  HE  ARG   178      86.474  90.040  51.726  1.00  0.00           H  
ATOM   2799  CZ  ARG   178      84.761  89.743  52.612  1.00  0.00           C  
ATOM   2800  NH1 ARG   178      83.641  90.286  52.983  1.00  0.00           N  
ATOM   2801 HH11 ARG   178      83.533  91.290  52.954  1.00  0.00           H  
ATOM   2802 HH12 ARG   178      83.054  89.693  53.553  1.00  0.00           H  
ATOM   2803  NH2 ARG   178      85.030  88.545  53.037  1.00  0.00           N  
ATOM   2804 HH21 ARG   178      86.002  88.328  52.867  1.00  0.00           H  
ATOM   2805 HH22 ARG   178      84.507  88.187  53.823  1.00  0.00           H  
ATOM   2806  C   ARG   178      86.120  90.708  46.541  1.00  0.00           C  
ATOM   2807  O   ARG   178      87.003  89.846  46.258  1.00  0.00           O  
ATOM   2808  N   ILE   179      84.987  90.776  45.874  1.00  0.00           N  
ATOM   2809  H   ILE   179      84.300  91.471  46.130  1.00  0.00           H  
ATOM   2810  CA  ILE   179      84.692  89.948  44.724  1.00  0.00           C  
ATOM   2811  HA  ILE   179      84.853  88.909  45.011  1.00  0.00           H  
ATOM   2812  CB  ILE   179      83.183  90.065  44.273  1.00  0.00           C  
ATOM   2813  HB  ILE   179      83.039  91.143  44.191  1.00  0.00           H  
ATOM   2814  CG2 ILE   179      82.922  89.419  42.948  1.00  0.00           C  
ATOM   2815 HG21 ILE   179      83.605  89.620  42.123  1.00  0.00           H  
ATOM   2816 HG22 ILE   179      82.883  88.341  43.101  1.00  0.00           H  
ATOM   2817 HG23 ILE   179      81.876  89.631  42.726  1.00  0.00           H  
ATOM   2818  CG1 ILE   179      82.320  89.533  45.432  1.00  0.00           C  
ATOM   2819 HG12 ILE   179      82.269  88.445  45.383  1.00  0.00           H  
ATOM   2820 HG13 ILE   179      82.792  89.793  46.380  1.00  0.00           H  
ATOM   2821  CD1 ILE   179      80.896  89.943  45.426  1.00  0.00           C  
ATOM   2822 HD11 ILE   179      80.826  91.028  45.348  1.00  0.00           H  
ATOM   2823 HD12 ILE   179      80.315  89.581  44.577  1.00  0.00           H  
ATOM   2824 HD13 ILE   179      80.475  89.619  46.378  1.00  0.00           H  
ATOM   2825  C   ILE   179      85.676  90.129  43.621  1.00  0.00           C  
ATOM   2826  O   ILE   179      86.164  89.133  43.046  1.00  0.00           O  
ATOM   2827  N   ARG   180      86.103  91.378  43.359  1.00  0.00           N  
ATOM   2828  H   ARG   180      85.693  92.213  43.753  1.00  0.00           H  
ATOM   2829  CA  ARG   180      86.963  91.495  42.176  1.00  0.00           C  
ATOM   2830  HA  ARG   180      86.527  90.986  41.316  1.00  0.00           H  
ATOM   2831  CB  ARG   180      87.041  92.998  41.800  1.00  0.00           C  
ATOM   2832  HB2 ARG   180      87.407  93.554  42.663  1.00  0.00           H  
ATOM   2833  HB3 ARG   180      87.828  93.050  41.048  1.00  0.00           H  
ATOM   2834  CG  ARG   180      85.845  93.887  41.288  1.00  0.00           C  
ATOM   2835  HG2 ARG   180      85.748  93.501  40.274  1.00  0.00           H  
ATOM   2836  HG3 ARG   180      84.972  93.614  41.881  1.00  0.00           H  
ATOM   2837  CD  ARG   180      86.056  95.296  41.201  1.00  0.00           C  
ATOM   2838  HD2 ARG   180      86.108  95.657  42.228  1.00  0.00           H  
ATOM   2839  HD3 ARG   180      87.041  95.405  40.749  1.00  0.00           H  
ATOM   2840  NE  ARG   180      84.926  95.978  40.465  1.00  0.00           N  
ATOM   2841  HE  ARG   180      84.423  95.405  39.803  1.00  0.00           H  
ATOM   2842  CZ  ARG   180      84.475  97.248  40.477  1.00  0.00           C  
ATOM   2843  NH1 ARG   180      84.907  98.162  41.235  1.00  0.00           N  
ATOM   2844 HH11 ARG   180      85.739  97.981  41.778  1.00  0.00           H  
ATOM   2845 HH12 ARG   180      84.788  99.134  40.989  1.00  0.00           H  
ATOM   2846  NH2 ARG   180      83.587  97.631  39.598  1.00  0.00           N  
ATOM   2847 HH21 ARG   180      83.109  96.971  39.001  1.00  0.00           H  
ATOM   2848 HH22 ARG   180      83.434  98.613  39.419  1.00  0.00           H  
ATOM   2849  C   ARG   180      88.350  90.877  42.430  1.00  0.00           C  
ATOM   2850  O   ARG   180      88.889  90.143  41.622  1.00  0.00           O  
ATOM   2851  N   THR   181      88.862  90.993  43.652  1.00  0.00           N  
ATOM   2852  H   THR   181      88.270  91.511  44.285  1.00  0.00           H  
ATOM   2853  CA  THR   181      90.185  90.506  43.993  1.00  0.00           C  
ATOM   2854  HA  THR   181      90.856  90.880  43.220  1.00  0.00           H  
ATOM   2855  CB  THR   181      90.682  91.023  45.370  1.00  0.00           C  
ATOM   2856  HB  THR   181      89.975  90.751  46.153  1.00  0.00           H  
ATOM   2857  CG2 THR   181      92.056  90.404  45.739  1.00  0.00           C  
ATOM   2858 HG21 THR   181      92.715  90.230  44.888  1.00  0.00           H  
ATOM   2859 HG22 THR   181      92.642  90.967  46.466  1.00  0.00           H  
ATOM   2860 HG23 THR   181      91.841  89.444  46.209  1.00  0.00           H  
ATOM   2861  OG1 THR   181      90.781  92.461  45.501  1.00  0.00           O  
ATOM   2862  HG1 THR   181      89.900  92.835  45.569  1.00  0.00           H  
ATOM   2863  C   THR   181      90.053  88.938  44.039  1.00  0.00           C  
ATOM   2864  O   THR   181      90.983  88.302  43.586  1.00  0.00           O  
ATOM   2865  N   TYR   182      88.962  88.291  44.411  1.00  0.00           N  
ATOM   2866  H   TYR   182      88.215  88.840  44.813  1.00  0.00           H  
ATOM   2867  CA  TYR   182      88.704  86.823  44.164  1.00  0.00           C  
ATOM   2868  HA  TYR   182      89.480  86.216  44.631  1.00  0.00           H  
ATOM   2869  CB  TYR   182      87.374  86.456  44.784  1.00  0.00           C  
ATOM   2870  HB2 TYR   182      87.399  86.849  45.800  1.00  0.00           H  
ATOM   2871  HB3 TYR   182      86.537  86.919  44.260  1.00  0.00           H  
ATOM   2872  CG  TYR   182      87.127  84.959  44.777  1.00  0.00           C  
ATOM   2873  CD1 TYR   182      86.398  84.475  43.686  1.00  0.00           C  
ATOM   2874  HD1 TYR   182      86.096  85.155  42.903  1.00  0.00           H  
ATOM   2875  CE1 TYR   182      86.137  83.066  43.612  1.00  0.00           C  
ATOM   2876  HE1 TYR   182      85.596  82.561  42.826  1.00  0.00           H  
ATOM   2877  CZ  TYR   182      86.621  82.241  44.640  1.00  0.00           C  
ATOM   2878  OH  TYR   182      86.346  80.889  44.529  1.00  0.00           O  
ATOM   2879  HH  TYR   182      87.063  80.310  44.798  1.00  0.00           H  
ATOM   2880  CE2 TYR   182      87.303  82.718  45.772  1.00  0.00           C  
ATOM   2881  HE2 TYR   182      87.635  82.129  46.614  1.00  0.00           H  
ATOM   2882  CD2 TYR   182      87.516  84.106  45.822  1.00  0.00           C  
ATOM   2883  HD2 TYR   182      88.009  84.517  46.691  1.00  0.00           H  
ATOM   2884  C   TYR   182      88.770  86.477  42.655  1.00  0.00           C  
ATOM   2885  O   TYR   182      89.490  85.578  42.143  1.00  0.00           O  
ATOM   2886  N   ASN   183      88.049  87.270  41.867  1.00  0.00           N  
ATOM   2887  H   ASN   183      87.420  87.971  42.232  1.00  0.00           H  
ATOM   2888  CA  ASN   183      88.097  87.075  40.387  1.00  0.00           C  
ATOM   2889  HA  ASN   183      87.839  86.024  40.259  1.00  0.00           H  
ATOM   2890  CB  ASN   183      87.036  87.920  39.726  1.00  0.00           C  
ATOM   2891  HB2 ASN   183      87.060  88.946  40.094  1.00  0.00           H  
ATOM   2892  HB3 ASN   183      87.214  88.043  38.658  1.00  0.00           H  
ATOM   2893  CG  ASN   183      85.586  87.410  39.901  1.00  0.00           C  
ATOM   2894  OD1 ASN   183      85.315  86.248  40.105  1.00  0.00           O  
ATOM   2895  ND2 ASN   183      84.620  88.254  39.738  1.00  0.00           N  
ATOM   2896 HD21 ASN   183      83.650  88.003  39.872  1.00  0.00           H  
ATOM   2897 HD22 ASN   183      84.825  89.218  39.516  1.00  0.00           H  
ATOM   2898  C   ASN   183      89.467  87.298  39.746  1.00  0.00           C  
ATOM   2899  O   ASN   183      89.677  86.676  38.718  1.00  0.00           O  
ATOM   2900  N   GLN   184      90.425  87.862  40.441  1.00  0.00           N  
ATOM   2901  H   GLN   184      90.213  88.311  41.321  1.00  0.00           H  
ATOM   2902  CA  GLN   184      91.837  88.037  39.978  1.00  0.00           C  
ATOM   2903  HA  GLN   184      91.780  88.619  39.059  1.00  0.00           H  
ATOM   2904  CB  GLN   184      92.569  88.827  40.938  1.00  0.00           C  
ATOM   2905  HB2 GLN   184      91.978  89.699  41.217  1.00  0.00           H  
ATOM   2906  HB3 GLN   184      92.701  88.198  41.818  1.00  0.00           H  
ATOM   2907  CG  GLN   184      93.927  89.458  40.488  1.00  0.00           C  
ATOM   2908  HG2 GLN   184      94.520  88.592  40.193  1.00  0.00           H  
ATOM   2909  HG3 GLN   184      93.669  90.077  39.629  1.00  0.00           H  
ATOM   2910  CD  GLN   184      94.468  90.364  41.613  1.00  0.00           C  
ATOM   2911  OE1 GLN   184      93.845  90.654  42.592  1.00  0.00           O  
ATOM   2912  NE2 GLN   184      95.662  90.868  41.423  1.00  0.00           N  
ATOM   2913 HE21 GLN   184      96.029  91.572  42.047  1.00  0.00           H  
ATOM   2914 HE22 GLN   184      96.145  90.681  40.556  1.00  0.00           H  
ATOM   2915  C   GLN   184      92.505  86.653  39.778  1.00  0.00           C  
ATOM   2916  O   GLN   184      93.419  86.552  38.992  1.00  0.00           O  
ATOM   2917  N   HIE   185      92.090  85.688  40.607  1.00  0.00           N  
ATOM   2918  H   HIE   185      91.475  85.955  41.363  1.00  0.00           H  
ATOM   2919  CA  HIE   185      92.392  84.286  40.390  1.00  0.00           C  
ATOM   2920  HA  HIE   185      93.232  84.225  39.697  1.00  0.00           H  
ATOM   2921  CB  HIE   185      92.687  83.600  41.741  1.00  0.00           C  
ATOM   2922  HB2 HIE   185      93.610  84.056  42.100  1.00  0.00           H  
ATOM   2923  HB3 HIE   185      91.890  83.830  42.448  1.00  0.00           H  
ATOM   2924  CG  HIE   185      92.844  82.127  41.753  1.00  0.00           C  
ATOM   2925  ND1 HIE   185      93.939  81.472  41.233  1.00  0.00           N  
ATOM   2926  CE1 HIE   185      93.729  80.150  41.481  1.00  0.00           C  
ATOM   2927  HE1 HIE   185      94.361  79.332  41.167  1.00  0.00           H  
ATOM   2928  NE2 HIE   185      92.641  80.088  42.248  1.00  0.00           N  
ATOM   2929  HE2 HIE   185      92.284  79.239  42.664  1.00  0.00           H  
ATOM   2930  CD2 HIE   185      92.023  81.271  42.403  1.00  0.00           C  
ATOM   2931  HD2 HIE   185      91.239  81.491  43.113  1.00  0.00           H  
ATOM   2932  C   HIE   185      91.334  83.505  39.592  1.00  0.00           C  
ATOM   2933  O   HIE   185      91.596  82.827  38.561  1.00  0.00           O  
ATOM   2934  N   TYR   186      90.087  83.539  40.079  1.00  0.00           N  
ATOM   2935  H   TYR   186      89.917  84.180  40.841  1.00  0.00           H  
ATOM   2936  CA  TYR   186      88.969  82.747  39.576  1.00  0.00           C  
ATOM   2937  HA  TYR   186      89.207  81.687  39.668  1.00  0.00           H  
ATOM   2938  CB  TYR   186      87.835  82.882  40.506  1.00  0.00           C  
ATOM   2939  HB2 TYR   186      88.229  82.837  41.522  1.00  0.00           H  
ATOM   2940  HB3 TYR   186      87.607  83.944  40.423  1.00  0.00           H  
ATOM   2941  CG  TYR   186      86.566  81.985  40.417  1.00  0.00           C  
ATOM   2942  CD1 TYR   186      85.424  82.639  39.986  1.00  0.00           C  
ATOM   2943  HD1 TYR   186      85.437  83.717  39.913  1.00  0.00           H  
ATOM   2944  CE1 TYR   186      84.225  81.906  39.725  1.00  0.00           C  
ATOM   2945  HE1 TYR   186      83.370  82.383  39.271  1.00  0.00           H  
ATOM   2946  CZ  TYR   186      84.216  80.538  39.741  1.00  0.00           C  
ATOM   2947  OH  TYR   186      83.083  79.817  39.375  1.00  0.00           O  
ATOM   2948  HH  TYR   186      82.243  79.876  39.834  1.00  0.00           H  
ATOM   2949  CE2 TYR   186      85.362  79.916  40.194  1.00  0.00           C  
ATOM   2950  HE2 TYR   186      85.340  78.836  40.230  1.00  0.00           H  
ATOM   2951  CD2 TYR   186      86.559  80.614  40.576  1.00  0.00           C  
ATOM   2952  HD2 TYR   186      87.358  80.068  41.055  1.00  0.00           H  
ATOM   2953  C   TYR   186      88.661  82.967  38.106  1.00  0.00           C  
ATOM   2954  O   TYR   186      88.920  82.130  37.276  1.00  0.00           O  
ATOM   2955  N   ASN   187      88.191  84.137  37.706  1.00  0.00           N  
ATOM   2956  H   ASN   187      88.265  84.974  38.265  1.00  0.00           H  
ATOM   2957  CA  ASN   187      87.904  84.438  36.301  1.00  0.00           C  
ATOM   2958  HA  ASN   187      87.460  83.517  35.924  1.00  0.00           H  
ATOM   2959  CB  ASN   187      86.931  85.683  36.205  1.00  0.00           C  
ATOM   2960  HB2 ASN   187      86.026  85.505  36.786  1.00  0.00           H  
ATOM   2961  HB3 ASN   187      87.513  86.553  36.511  1.00  0.00           H  
ATOM   2962  CG  ASN   187      86.461  85.938  34.757  1.00  0.00           C  
ATOM   2963  OD1 ASN   187      86.548  87.052  34.272  1.00  0.00           O  
ATOM   2964  ND2 ASN   187      85.982  84.951  34.042  1.00  0.00           N  
ATOM   2965 HD21 ASN   187      85.624  85.285  33.158  1.00  0.00           H  
ATOM   2966 HD22 ASN   187      85.719  84.079  34.477  1.00  0.00           H  
ATOM   2967  C   ASN   187      89.187  84.629  35.383  1.00  0.00           C  
ATOM   2968  O   ASN   187      89.159  84.652  34.146  1.00  0.00           O  
ATOM   2969  N   ASN   188      90.404  84.667  35.959  1.00  0.00           N  
ATOM   2970  H   ASN   188      90.468  84.645  36.966  1.00  0.00           H  
ATOM   2971  CA  ASN   188      91.699  84.376  35.180  1.00  0.00           C  
ATOM   2972  HA  ASN   188      91.636  84.771  34.166  1.00  0.00           H  
ATOM   2973  CB  ASN   188      92.853  85.116  35.863  1.00  0.00           C  
ATOM   2974  HB2 ASN   188      92.586  86.166  35.990  1.00  0.00           H  
ATOM   2975  HB3 ASN   188      92.953  84.675  36.854  1.00  0.00           H  
ATOM   2976  CG  ASN   188      94.223  85.000  35.176  1.00  0.00           C  
ATOM   2977  OD1 ASN   188      94.496  85.736  34.294  1.00  0.00           O  
ATOM   2978  ND2 ASN   188      95.008  83.994  35.458  1.00  0.00           N  
ATOM   2979 HD21 ASN   188      95.820  83.880  34.869  1.00  0.00           H  
ATOM   2980 HD22 ASN   188      94.807  83.311  36.174  1.00  0.00           H  
ATOM   2981  C   ASN   188      91.856  82.886  34.837  1.00  0.00           C  
ATOM   2982  O   ASN   188      92.273  82.489  33.780  1.00  0.00           O  
ATOM   2983  N   LEU   189      91.539  81.996  35.808  1.00  0.00           N  
ATOM   2984  H   LEU   189      91.142  82.417  36.636  1.00  0.00           H  
ATOM   2985  CA  LEU   189      91.685  80.529  35.796  1.00  0.00           C  
ATOM   2986  HA  LEU   189      92.687  80.323  35.420  1.00  0.00           H  
ATOM   2987  CB  LEU   189      91.526  79.972  37.243  1.00  0.00           C  
ATOM   2988  HB2 LEU   189      92.280  80.365  37.925  1.00  0.00           H  
ATOM   2989  HB3 LEU   189      90.621  80.400  37.674  1.00  0.00           H  
ATOM   2990  CG  LEU   189      91.589  78.432  37.385  1.00  0.00           C  
ATOM   2991  HG  LEU   189      90.782  78.100  36.732  1.00  0.00           H  
ATOM   2992  CD1 LEU   189      92.965  77.818  36.982  1.00  0.00           C  
ATOM   2993 HD11 LEU   189      92.930  76.733  37.083  1.00  0.00           H  
ATOM   2994 HD12 LEU   189      93.132  78.091  35.939  1.00  0.00           H  
ATOM   2995 HD13 LEU   189      93.731  78.126  37.693  1.00  0.00           H  
ATOM   2996  CD2 LEU   189      91.278  78.038  38.764  1.00  0.00           C  
ATOM   2997 HD21 LEU   189      90.233  78.263  38.978  1.00  0.00           H  
ATOM   2998 HD22 LEU   189      91.287  76.949  38.809  1.00  0.00           H  
ATOM   2999 HD23 LEU   189      91.896  78.490  39.540  1.00  0.00           H  
ATOM   3000  C   LEU   189      90.756  79.856  34.766  1.00  0.00           C  
ATOM   3001  O   LEU   189      91.140  78.926  34.057  1.00  0.00           O  
ATOM   3002  N   LEU   190      89.515  80.226  34.796  1.00  0.00           N  
ATOM   3003  H   LEU   190      89.209  80.920  35.463  1.00  0.00           H  
ATOM   3004  CA  LEU   190      88.355  79.499  34.227  1.00  0.00           C  
ATOM   3005  HA  LEU   190      88.475  79.015  33.258  1.00  0.00           H  
ATOM   3006  CB  LEU   190      87.804  78.548  35.232  1.00  0.00           C  
ATOM   3007  HB2 LEU   190      86.800  78.238  34.941  1.00  0.00           H  
ATOM   3008  HB3 LEU   190      88.404  77.639  35.231  1.00  0.00           H  
ATOM   3009  CG  LEU   190      87.578  79.004  36.745  1.00  0.00           C  
ATOM   3010  HG  LEU   190      88.424  79.625  37.041  1.00  0.00           H  
ATOM   3011  CD1 LEU   190      86.410  79.970  36.900  1.00  0.00           C  
ATOM   3012 HD11 LEU   190      86.680  80.903  36.405  1.00  0.00           H  
ATOM   3013 HD12 LEU   190      85.484  79.558  36.497  1.00  0.00           H  
ATOM   3014 HD13 LEU   190      86.185  80.283  37.919  1.00  0.00           H  
ATOM   3015  CD2 LEU   190      87.296  77.877  37.835  1.00  0.00           C  
ATOM   3016 HD21 LEU   190      88.153  77.217  37.704  1.00  0.00           H  
ATOM   3017 HD22 LEU   190      87.429  78.234  38.857  1.00  0.00           H  
ATOM   3018 HD23 LEU   190      86.363  77.329  37.702  1.00  0.00           H  
ATOM   3019  C   LEU   190      87.373  80.597  33.862  1.00  0.00           C  
ATOM   3020  O   LEU   190      87.511  81.784  34.201  1.00  0.00           O  
ATOM   3021  N   ARG   191      86.340  80.172  33.087  1.00  0.00           N  
ATOM   3022  H   ARG   191      86.150  79.180  33.069  1.00  0.00           H  
ATOM   3023  CA  ARG   191      85.398  80.963  32.283  1.00  0.00           C  
ATOM   3024  HA  ARG   191      85.888  81.790  31.768  1.00  0.00           H  
ATOM   3025  CB  ARG   191      84.863  80.079  31.178  1.00  0.00           C  
ATOM   3026  HB2 ARG   191      84.365  79.246  31.674  1.00  0.00           H  
ATOM   3027  HB3 ARG   191      84.151  80.679  30.612  1.00  0.00           H  
ATOM   3028  CG  ARG   191      86.036  79.643  30.323  1.00  0.00           C  
ATOM   3029  HG2 ARG   191      86.432  80.606  30.001  1.00  0.00           H  
ATOM   3030  HG3 ARG   191      86.754  78.963  30.781  1.00  0.00           H  
ATOM   3031  CD  ARG   191      85.561  79.068  29.062  1.00  0.00           C  
ATOM   3032  HD2 ARG   191      85.272  78.019  29.126  1.00  0.00           H  
ATOM   3033  HD3 ARG   191      84.628  79.553  28.778  1.00  0.00           H  
ATOM   3034  NE  ARG   191      86.599  79.316  27.957  1.00  0.00           N  
ATOM   3035  HE  ARG   191      87.416  79.881  28.140  1.00  0.00           H  
ATOM   3036  CZ  ARG   191      86.557  78.764  26.744  1.00  0.00           C  
ATOM   3037  NH1 ARG   191      85.599  78.025  26.345  1.00  0.00           N  
ATOM   3038 HH11 ARG   191      84.786  77.926  26.937  1.00  0.00           H  
ATOM   3039 HH12 ARG   191      85.502  77.631  25.420  1.00  0.00           H  
ATOM   3040  NH2 ARG   191      87.528  79.002  25.873  1.00  0.00           N  
ATOM   3041 HH21 ARG   191      88.384  79.464  26.143  1.00  0.00           H  
ATOM   3042 HH22 ARG   191      87.407  78.508  25.000  1.00  0.00           H  
ATOM   3043  C   ARG   191      84.349  81.708  33.143  1.00  0.00           C  
ATOM   3044  O   ARG   191      83.932  82.843  32.813  1.00  0.00           O  
ATOM   3045  N   GLY   192      83.924  81.084  34.226  1.00  0.00           N  
ATOM   3046  H   GLY   192      84.232  80.145  34.434  1.00  0.00           H  
ATOM   3047  CA  GLY   192      83.027  81.717  35.198  1.00  0.00           C  
ATOM   3048  HA2 GLY   192      82.120  81.915  34.626  1.00  0.00           H  
ATOM   3049  HA3 GLY   192      82.843  81.037  36.029  1.00  0.00           H  
ATOM   3050  C   GLY   192      83.532  82.963  35.902  1.00  0.00           C  
ATOM   3051  O   GLY   192      84.743  83.259  35.926  1.00  0.00           O  
ATOM   3052  N   ALA   193      82.731  83.688  36.630  1.00  0.00           N  
ATOM   3053  H   ALA   193      81.766  83.411  36.740  1.00  0.00           H  
ATOM   3054  CA  ALA   193      83.074  84.929  37.325  1.00  0.00           C  
ATOM   3055  HA  ALA   193      84.075  84.877  37.752  1.00  0.00           H  
ATOM   3056  CB  ALA   193      83.063  86.117  36.310  1.00  0.00           C  
ATOM   3057  HB1 ALA   193      83.731  85.901  35.476  1.00  0.00           H  
ATOM   3058  HB2 ALA   193      82.045  86.173  35.924  1.00  0.00           H  
ATOM   3059  HB3 ALA   193      83.387  87.080  36.704  1.00  0.00           H  
ATOM   3060  C   ALA   193      81.988  85.183  38.388  1.00  0.00           C  
ATOM   3061  O   ALA   193      80.827  85.059  38.125  1.00  0.00           O  
ATOM   3062  N   VAL   194      82.358  85.509  39.628  1.00  0.00           N  
ATOM   3063  H   VAL   194      83.356  85.588  39.757  1.00  0.00           H  
ATOM   3064  CA  VAL   194      81.401  85.753  40.774  1.00  0.00           C  
ATOM   3065  HA  VAL   194      80.621  84.993  40.785  1.00  0.00           H  
ATOM   3066  CB  VAL   194      82.177  85.786  42.007  1.00  0.00           C  
ATOM   3067  HB  VAL   194      82.931  86.552  41.829  1.00  0.00           H  
ATOM   3068  CG1 VAL   194      81.451  86.054  43.341  1.00  0.00           C  
ATOM   3069 HG11 VAL   194      82.162  86.252  44.144  1.00  0.00           H  
ATOM   3070 HG12 VAL   194      80.970  87.030  43.298  1.00  0.00           H  
ATOM   3071 HG13 VAL   194      80.673  85.317  43.543  1.00  0.00           H  
ATOM   3072  CG2 VAL   194      82.996  84.573  42.394  1.00  0.00           C  
ATOM   3073 HG21 VAL   194      83.621  84.182  41.590  1.00  0.00           H  
ATOM   3074 HG22 VAL   194      83.771  84.802  43.125  1.00  0.00           H  
ATOM   3075 HG23 VAL   194      82.395  83.759  42.799  1.00  0.00           H  
ATOM   3076  C   VAL   194      80.663  87.108  40.513  1.00  0.00           C  
ATOM   3077  O   VAL   194      81.298  88.127  40.147  1.00  0.00           O  
ATOM   3078  N   SER   195      79.305  87.135  40.589  1.00  0.00           N  
ATOM   3079  H   SER   195      78.818  86.280  40.816  1.00  0.00           H  
ATOM   3080  CA  SER   195      78.500  88.412  40.401  1.00  0.00           C  
ATOM   3081  HA  SER   195      78.805  88.907  39.479  1.00  0.00           H  
ATOM   3082  CB  SER   195      77.032  87.925  40.378  1.00  0.00           C  
ATOM   3083  HB2 SER   195      76.808  87.403  39.448  1.00  0.00           H  
ATOM   3084  HB3 SER   195      76.857  87.296  41.251  1.00  0.00           H  
ATOM   3085  OG  SER   195      76.195  88.995  40.413  1.00  0.00           O  
ATOM   3086  HG  SER   195      76.295  89.395  39.546  1.00  0.00           H  
ATOM   3087  C   SER   195      78.762  89.409  41.550  1.00  0.00           C  
ATOM   3088  O   SER   195      78.916  88.941  42.689  1.00  0.00           O  
ATOM   3089  N   GLN   196      78.926  90.662  41.273  1.00  0.00           N  
ATOM   3090  H   GLN   196      78.648  90.997  40.362  1.00  0.00           H  
ATOM   3091  CA  GLN   196      79.481  91.634  42.205  1.00  0.00           C  
ATOM   3092  HA  GLN   196      80.346  91.266  42.757  1.00  0.00           H  
ATOM   3093  CB  GLN   196      80.085  92.788  41.432  1.00  0.00           C  
ATOM   3094  HB2 GLN   196      79.253  93.063  40.783  1.00  0.00           H  
ATOM   3095  HB3 GLN   196      80.330  93.670  42.025  1.00  0.00           H  
ATOM   3096  CG  GLN   196      81.257  92.282  40.624  1.00  0.00           C  
ATOM   3097  HG2 GLN   196      81.875  91.528  41.111  1.00  0.00           H  
ATOM   3098  HG3 GLN   196      80.865  91.628  39.846  1.00  0.00           H  
ATOM   3099  CD  GLN   196      82.152  93.297  39.998  1.00  0.00           C  
ATOM   3100  OE1 GLN   196      81.864  94.479  40.051  1.00  0.00           O  
ATOM   3101  NE2 GLN   196      83.163  92.859  39.328  1.00  0.00           N  
ATOM   3102 HE21 GLN   196      83.772  93.451  38.782  1.00  0.00           H  
ATOM   3103 HE22 GLN   196      83.323  91.867  39.231  1.00  0.00           H  
ATOM   3104  C   GLN   196      78.417  92.134  43.222  1.00  0.00           C  
ATOM   3105  O   GLN   196      78.044  93.269  43.303  1.00  0.00           O  
ATOM   3106  N   ARG   197      77.803  91.174  43.955  1.00  0.00           N  
ATOM   3107  H   ARG   197      78.180  90.245  43.839  1.00  0.00           H  
ATOM   3108  CA  ARG   197      76.499  91.297  44.590  1.00  0.00           C  
ATOM   3109  HA  ARG   197      76.465  92.257  45.104  1.00  0.00           H  
ATOM   3110  CB  ARG   197      75.393  91.213  43.544  1.00  0.00           C  
ATOM   3111  HB2 ARG   197      75.654  92.047  42.893  1.00  0.00           H  
ATOM   3112  HB3 ARG   197      75.416  90.371  42.852  1.00  0.00           H  
ATOM   3113  CG  ARG   197      73.983  91.683  44.016  1.00  0.00           C  
ATOM   3114  HG2 ARG   197      73.392  90.962  44.580  1.00  0.00           H  
ATOM   3115  HG3 ARG   197      74.107  92.401  44.827  1.00  0.00           H  
ATOM   3116  CD  ARG   197      72.947  92.161  42.959  1.00  0.00           C  
ATOM   3117  HD2 ARG   197      73.014  91.438  42.146  1.00  0.00           H  
ATOM   3118  HD3 ARG   197      71.926  92.139  43.340  1.00  0.00           H  
ATOM   3119  NE  ARG   197      73.253  93.501  42.378  1.00  0.00           N  
ATOM   3120  HE  ARG   197      74.106  93.936  42.701  1.00  0.00           H  
ATOM   3121  CZ  ARG   197      72.541  94.158  41.495  1.00  0.00           C  
ATOM   3122  NH1 ARG   197      71.389  93.778  40.969  1.00  0.00           N  
ATOM   3123 HH11 ARG   197      70.935  92.883  41.086  1.00  0.00           H  
ATOM   3124 HH12 ARG   197      70.886  94.452  40.409  1.00  0.00           H  
ATOM   3125  NH2 ARG   197      72.913  95.315  41.127  1.00  0.00           N  
ATOM   3126 HH21 ARG   197      73.808  95.603  41.496  1.00  0.00           H  
ATOM   3127 HH22 ARG   197      72.518  95.853  40.370  1.00  0.00           H  
ATOM   3128  C   ARG   197      76.291  90.132  45.588  1.00  0.00           C  
ATOM   3129  O   ARG   197      76.799  89.078  45.294  1.00  0.00           O  
ATOM   3130  N   LEU   198      75.777  90.487  46.825  1.00  0.00           N  
ATOM   3131  H   LEU   198      75.526  91.453  46.984  1.00  0.00           H  
ATOM   3132  CA  LEU   198      75.432  89.500  47.858  1.00  0.00           C  
ATOM   3133  HA  LEU   198      75.778  88.511  47.556  1.00  0.00           H  
ATOM   3134  CB  LEU   198      75.919  89.981  49.255  1.00  0.00           C  
ATOM   3135  HB2 LEU   198      77.001  89.885  49.345  1.00  0.00           H  
ATOM   3136  HB3 LEU   198      75.629  91.031  49.305  1.00  0.00           H  
ATOM   3137  CG  LEU   198      75.258  89.311  50.554  1.00  0.00           C  
ATOM   3138  HG  LEU   198      74.198  89.564  50.577  1.00  0.00           H  
ATOM   3139  CD1 LEU   198      75.464  87.793  50.406  1.00  0.00           C  
ATOM   3140 HD11 LEU   198      74.898  87.398  49.562  1.00  0.00           H  
ATOM   3141 HD12 LEU   198      76.541  87.631  50.378  1.00  0.00           H  
ATOM   3142 HD13 LEU   198      75.046  87.189  51.211  1.00  0.00           H  
ATOM   3143  CD2 LEU   198      76.008  89.748  51.773  1.00  0.00           C  
ATOM   3144 HD21 LEU   198      77.072  89.515  51.733  1.00  0.00           H  
ATOM   3145 HD22 LEU   198      75.967  90.830  51.895  1.00  0.00           H  
ATOM   3146 HD23 LEU   198      75.576  89.380  52.703  1.00  0.00           H  
ATOM   3147  C   LEU   198      73.845  89.404  47.830  1.00  0.00           C  
ATOM   3148  O   LEU   198      73.071  90.396  47.795  1.00  0.00           O  
ATOM   3149  N   TYR   199      73.370  88.175  47.656  1.00  0.00           N  
ATOM   3150  H   TYR   199      73.928  87.337  47.574  1.00  0.00           H  
ATOM   3151  CA  TYR   199      71.943  87.957  47.420  1.00  0.00           C  
ATOM   3152  HA  TYR   199      71.447  88.905  47.212  1.00  0.00           H  
ATOM   3153  CB  TYR   199      71.740  86.971  46.246  1.00  0.00           C  
ATOM   3154  HB2 TYR   199      72.197  86.021  46.523  1.00  0.00           H  
ATOM   3155  HB3 TYR   199      70.691  86.689  46.148  1.00  0.00           H  
ATOM   3156  CG  TYR   199      72.242  87.537  44.921  1.00  0.00           C  
ATOM   3157  CD1 TYR   199      71.375  88.184  44.063  1.00  0.00           C  
ATOM   3158  HD1 TYR   199      70.345  88.236  44.382  1.00  0.00           H  
ATOM   3159  CE1 TYR   199      71.817  88.623  42.830  1.00  0.00           C  
ATOM   3160  HE1 TYR   199      71.173  89.055  42.079  1.00  0.00           H  
ATOM   3161  CZ  TYR   199      73.225  88.541  42.531  1.00  0.00           C  
ATOM   3162  OH  TYR   199      73.565  88.998  41.351  1.00  0.00           O  
ATOM   3163  HH  TYR   199      74.483  88.972  41.074  1.00  0.00           H  
ATOM   3164  CE2 TYR   199      74.162  88.014  43.452  1.00  0.00           C  
ATOM   3165  HE2 TYR   199      75.199  87.869  43.186  1.00  0.00           H  
ATOM   3166  CD2 TYR   199      73.632  87.432  44.658  1.00  0.00           C  
ATOM   3167  HD2 TYR   199      74.277  86.903  45.343  1.00  0.00           H  
ATOM   3168  C   TYR   199      71.351  87.384  48.733  1.00  0.00           C  
ATOM   3169  O   TYR   199      71.927  86.456  49.287  1.00  0.00           O  
ATOM   3170  N   ILE   200      70.348  87.940  49.320  1.00  0.00           N  
ATOM   3171  H   ILE   200      69.993  88.726  48.795  1.00  0.00           H  
ATOM   3172  CA  ILE   200      69.794  87.602  50.621  1.00  0.00           C  
ATOM   3173  HA  ILE   200      70.484  86.948  51.154  1.00  0.00           H  
ATOM   3174  CB  ILE   200      69.468  88.889  51.330  1.00  0.00           C  
ATOM   3175  HB  ILE   200      68.866  89.546  50.703  1.00  0.00           H  
ATOM   3176  CG2 ILE   200      68.782  88.568  52.676  1.00  0.00           C  
ATOM   3177 HG21 ILE   200      67.851  88.019  52.529  1.00  0.00           H  
ATOM   3178 HG22 ILE   200      69.382  87.903  53.297  1.00  0.00           H  
ATOM   3179 HG23 ILE   200      68.620  89.462  53.279  1.00  0.00           H  
ATOM   3180  CG1 ILE   200      70.660  89.769  51.762  1.00  0.00           C  
ATOM   3181 HG12 ILE   200      71.067  90.250  50.872  1.00  0.00           H  
ATOM   3182 HG13 ILE   200      70.336  90.565  52.432  1.00  0.00           H  
ATOM   3183  CD1 ILE   200      71.746  89.068  52.626  1.00  0.00           C  
ATOM   3184 HD11 ILE   200      72.647  89.675  52.712  1.00  0.00           H  
ATOM   3185 HD12 ILE   200      71.404  88.689  53.589  1.00  0.00           H  
ATOM   3186 HD13 ILE   200      71.959  88.137  52.100  1.00  0.00           H  
ATOM   3187  C   ILE   200      68.576  86.858  50.384  1.00  0.00           C  
ATOM   3188  O   ILE   200      67.626  87.390  49.790  1.00  0.00           O  
ATOM   3189  N   LEU   201      68.611  85.558  50.782  1.00  0.00           N  
ATOM   3190  H   LEU   201      69.452  85.258  51.254  1.00  0.00           H  
ATOM   3191  CA  LEU   201      67.531  84.600  50.658  1.00  0.00           C  
ATOM   3192  HA  LEU   201      67.136  84.710  49.648  1.00  0.00           H  
ATOM   3193  CB  LEU   201      68.083  83.190  50.819  1.00  0.00           C  
ATOM   3194  HB2 LEU   201      68.589  83.103  51.780  1.00  0.00           H  
ATOM   3195  HB3 LEU   201      67.228  82.517  50.881  1.00  0.00           H  
ATOM   3196  CG  LEU   201      68.855  82.633  49.563  1.00  0.00           C  
ATOM   3197  HG  LEU   201      69.764  83.215  49.406  1.00  0.00           H  
ATOM   3198  CD1 LEU   201      69.472  81.307  49.830  1.00  0.00           C  
ATOM   3199 HD11 LEU   201      70.091  81.116  48.953  1.00  0.00           H  
ATOM   3200 HD12 LEU   201      70.060  81.435  50.739  1.00  0.00           H  
ATOM   3201 HD13 LEU   201      68.787  80.475  49.996  1.00  0.00           H  
ATOM   3202  CD2 LEU   201      67.945  82.592  48.341  1.00  0.00           C  
ATOM   3203 HD21 LEU   201      68.527  82.028  47.611  1.00  0.00           H  
ATOM   3204 HD22 LEU   201      66.986  82.102  48.513  1.00  0.00           H  
ATOM   3205 HD23 LEU   201      67.817  83.565  47.867  1.00  0.00           H  
ATOM   3206  C   LEU   201      66.454  84.915  51.674  1.00  0.00           C  
ATOM   3207  O   LEU   201      66.734  84.836  52.870  1.00  0.00           O  
ATOM   3208  N   LEU   202      65.262  85.280  51.252  1.00  0.00           N  
ATOM   3209  H   LEU   202      65.042  85.385  50.271  1.00  0.00           H  
ATOM   3210  CA  LEU   202      64.101  85.495  52.157  1.00  0.00           C  
ATOM   3211  HA  LEU   202      64.467  85.308  53.167  1.00  0.00           H  
ATOM   3212  CB  LEU   202      63.725  86.956  51.977  1.00  0.00           C  
ATOM   3213  HB2 LEU   202      63.538  87.104  50.914  1.00  0.00           H  
ATOM   3214  HB3 LEU   202      62.786  87.271  52.432  1.00  0.00           H  
ATOM   3215  CG  LEU   202      64.688  88.084  52.288  1.00  0.00           C  
ATOM   3216  HG  LEU   202      65.638  88.033  51.756  1.00  0.00           H  
ATOM   3217  CD1 LEU   202      64.062  89.467  51.938  1.00  0.00           C  
ATOM   3218 HD11 LEU   202      64.636  90.304  52.336  1.00  0.00           H  
ATOM   3219 HD12 LEU   202      64.053  89.530  50.849  1.00  0.00           H  
ATOM   3220 HD13 LEU   202      63.023  89.514  52.264  1.00  0.00           H  
ATOM   3221  CD2 LEU   202      64.889  88.165  53.818  1.00  0.00           C  
ATOM   3222 HD21 LEU   202      63.936  88.269  54.337  1.00  0.00           H  
ATOM   3223 HD22 LEU   202      65.563  87.389  54.180  1.00  0.00           H  
ATOM   3224 HD23 LEU   202      65.376  89.084  54.146  1.00  0.00           H  
ATOM   3225  C   LEU   202      62.935  84.441  51.958  1.00  0.00           C  
ATOM   3226  O   LEU   202      62.011  84.698  51.197  1.00  0.00           O  
ATOM   3227  N   PRO   203      63.067  83.281  52.548  1.00  0.00           N  
ATOM   3228  CD  PRO   203      64.235  82.676  53.034  1.00  0.00           C  
ATOM   3229  HD2 PRO   203      64.915  83.276  53.638  1.00  0.00           H  
ATOM   3230  HD3 PRO   203      64.800  82.278  52.191  1.00  0.00           H  
ATOM   3231  CG  PRO   203      63.882  81.491  53.938  1.00  0.00           C  
ATOM   3232  HG2 PRO   203      63.704  81.732  54.986  1.00  0.00           H  
ATOM   3233  HG3 PRO   203      64.616  80.686  53.929  1.00  0.00           H  
ATOM   3234  CB  PRO   203      62.456  81.198  53.361  1.00  0.00           C  
ATOM   3235  HB2 PRO   203      61.879  80.952  54.252  1.00  0.00           H  
ATOM   3236  HB3 PRO   203      62.471  80.435  52.582  1.00  0.00           H  
ATOM   3237  CA  PRO   203      61.876  82.458  52.822  1.00  0.00           C  
ATOM   3238  HA  PRO   203      61.287  82.290  51.920  1.00  0.00           H  
ATOM   3239  C   PRO   203      60.928  83.140  53.878  1.00  0.00           C  
ATOM   3240  O   PRO   203      61.172  83.195  55.094  1.00  0.00           O  
ATOM   3241  N   LEU   204      59.825  83.740  53.361  1.00  0.00           N  
ATOM   3242  H   LEU   204      59.638  83.750  52.369  1.00  0.00           H  
ATOM   3243  CA  LEU   204      59.006  84.613  54.210  1.00  0.00           C  
ATOM   3244  HA  LEU   204      59.711  85.238  54.757  1.00  0.00           H  
ATOM   3245  CB  LEU   204      57.993  85.404  53.345  1.00  0.00           C  
ATOM   3246  HB2 LEU   204      57.375  84.679  52.815  1.00  0.00           H  
ATOM   3247  HB3 LEU   204      57.480  86.023  54.081  1.00  0.00           H  
ATOM   3248  CG  LEU   204      58.751  86.226  52.229  1.00  0.00           C  
ATOM   3249  HG  LEU   204      59.609  85.668  51.852  1.00  0.00           H  
ATOM   3250  CD1 LEU   204      57.848  86.326  51.034  1.00  0.00           C  
ATOM   3251 HD11 LEU   204      57.657  85.322  50.654  1.00  0.00           H  
ATOM   3252 HD12 LEU   204      56.921  86.856  51.247  1.00  0.00           H  
ATOM   3253 HD13 LEU   204      58.345  86.838  50.210  1.00  0.00           H  
ATOM   3254  CD2 LEU   204      59.209  87.562  52.963  1.00  0.00           C  
ATOM   3255 HD21 LEU   204      59.508  88.287  52.206  1.00  0.00           H  
ATOM   3256 HD22 LEU   204      58.440  88.030  53.577  1.00  0.00           H  
ATOM   3257 HD23 LEU   204      60.075  87.394  53.603  1.00  0.00           H  
ATOM   3258  C   LEU   204      58.311  83.828  55.289  1.00  0.00           C  
ATOM   3259  O   LEU   204      57.992  84.394  56.294  1.00  0.00           O  
ATOM   3260  N   ASP   205      58.141  82.495  55.226  1.00  0.00           N  
ATOM   3261  H   ASP   205      58.489  81.998  54.418  1.00  0.00           H  
ATOM   3262  CA  ASP   205      57.641  81.718  56.355  1.00  0.00           C  
ATOM   3263  HA  ASP   205      57.170  82.459  57.000  1.00  0.00           H  
ATOM   3264  CB  ASP   205      56.601  80.624  55.851  1.00  0.00           C  
ATOM   3265  HB2 ASP   205      56.124  80.265  56.762  1.00  0.00           H  
ATOM   3266  HB3 ASP   205      55.971  81.074  55.084  1.00  0.00           H  
ATOM   3267  CG  ASP   205      57.397  79.508  55.091  1.00  0.00           C  
ATOM   3268  OD1 ASP   205      58.655  79.493  54.851  1.00  0.00           O  
ATOM   3269  OD2 ASP   205      56.765  78.470  54.823  1.00  0.00           O  
ATOM   3270  C   ASP   205      58.703  81.007  57.185  1.00  0.00           C  
ATOM   3271  O   ASP   205      58.472  80.246  58.106  1.00  0.00           O  
ATOM   3272  N   CYS   206      59.956  81.503  57.049  1.00  0.00           N  
ATOM   3273  H   CYS   206      60.074  82.201  56.328  1.00  0.00           H  
ATOM   3274  CA  CYS   206      61.082  81.274  57.964  1.00  0.00           C  
ATOM   3275  HA  CYS   206      61.947  81.855  57.645  1.00  0.00           H  
ATOM   3276  CB  CYS   206      60.774  81.911  59.375  1.00  0.00           C  
ATOM   3277  HB2 CYS   206      60.020  81.293  59.861  1.00  0.00           H  
ATOM   3278  HB3 CYS   206      61.603  82.040  60.072  1.00  0.00           H  
ATOM   3279  SG  CYS   206      60.076  83.488  59.124  1.00  0.00           S  
ATOM   3280  HG  CYS   206      59.264  83.286  58.083  1.00  0.00           H  
ATOM   3281  C   CYS   206      61.513  79.756  58.054  1.00  0.00           C  
ATOM   3282  O   CYS   206      62.139  79.398  59.029  1.00  0.00           O  
ATOM   3283  N   GLY   207      61.326  79.018  56.922  1.00  0.00           N  
ATOM   3284  H   GLY   207      60.706  79.371  56.207  1.00  0.00           H  
ATOM   3285  CA  GLY   207      61.985  77.677  56.770  1.00  0.00           C  
ATOM   3286  HA2 GLY   207      62.198  77.333  57.782  1.00  0.00           H  
ATOM   3287  HA3 GLY   207      61.358  76.879  56.373  1.00  0.00           H  
ATOM   3288  C   GLY   207      63.409  77.682  56.145  1.00  0.00           C  
ATOM   3289  O   GLY   207      63.445  77.853  54.929  1.00  0.00           O  
ATOM   3290  N   VAL   208      64.518  77.661  56.938  1.00  0.00           N  
ATOM   3291  H   VAL   208      64.415  77.726  57.941  1.00  0.00           H  
ATOM   3292  CA  VAL   208      65.940  77.862  56.516  1.00  0.00           C  
ATOM   3293  HA  VAL   208      65.857  78.009  55.439  1.00  0.00           H  
ATOM   3294  CB  VAL   208      66.438  79.113  57.234  1.00  0.00           C  
ATOM   3295  HB  VAL   208      66.120  79.069  58.276  1.00  0.00           H  
ATOM   3296  CG1 VAL   208      67.965  79.217  57.092  1.00  0.00           C  
ATOM   3297 HG11 VAL   208      68.257  78.900  56.091  1.00  0.00           H  
ATOM   3298 HG12 VAL   208      68.359  80.207  57.323  1.00  0.00           H  
ATOM   3299 HG13 VAL   208      68.308  78.564  57.895  1.00  0.00           H  
ATOM   3300  CG2 VAL   208      65.842  80.414  56.630  1.00  0.00           C  
ATOM   3301 HG21 VAL   208      64.760  80.286  56.659  1.00  0.00           H  
ATOM   3302 HG22 VAL   208      66.135  81.312  57.174  1.00  0.00           H  
ATOM   3303 HG23 VAL   208      66.121  80.456  55.577  1.00  0.00           H  
ATOM   3304  C   VAL   208      66.869  76.665  56.811  1.00  0.00           C  
ATOM   3305  O   VAL   208      67.121  76.495  58.012  1.00  0.00           O  
ATOM   3306  N   PRO   209      67.340  75.957  55.809  1.00  0.00           N  
ATOM   3307  CD  PRO   209      66.800  75.984  54.417  1.00  0.00           C  
ATOM   3308  HD2 PRO   209      66.769  77.032  54.119  1.00  0.00           H  
ATOM   3309  HD3 PRO   209      65.890  75.396  54.298  1.00  0.00           H  
ATOM   3310  CG  PRO   209      67.900  75.194  53.668  1.00  0.00           C  
ATOM   3311  HG2 PRO   209      68.695  75.907  53.450  1.00  0.00           H  
ATOM   3312  HG3 PRO   209      67.478  74.868  52.717  1.00  0.00           H  
ATOM   3313  CB  PRO   209      68.342  74.121  54.645  1.00  0.00           C  
ATOM   3314  HB2 PRO   209      69.353  73.798  54.396  1.00  0.00           H  
ATOM   3315  HB3 PRO   209      67.726  73.222  54.673  1.00  0.00           H  
ATOM   3316  CA  PRO   209      68.331  74.920  56.031  1.00  0.00           C  
ATOM   3317  HA  PRO   209      68.066  74.167  56.772  1.00  0.00           H  
ATOM   3318  C   PRO   209      69.747  75.466  56.255  1.00  0.00           C  
ATOM   3319  O   PRO   209      70.147  76.420  55.608  1.00  0.00           O  
ATOM   3320  N   ASP   210      70.503  74.679  57.061  1.00  0.00           N  
ATOM   3321  H   ASP   210      69.984  73.995  57.592  1.00  0.00           H  
ATOM   3322  CA  ASP   210      71.857  74.976  57.356  1.00  0.00           C  
ATOM   3323  HA  ASP   210      71.983  75.924  57.879  1.00  0.00           H  
ATOM   3324  CB  ASP   210      72.511  73.933  58.312  1.00  0.00           C  
ATOM   3325  HB2 ASP   210      72.186  72.940  58.000  1.00  0.00           H  
ATOM   3326  HB3 ASP   210      73.593  74.041  58.234  1.00  0.00           H  
ATOM   3327  CG  ASP   210      72.167  74.156  59.787  1.00  0.00           C  
ATOM   3328  OD1 ASP   210      71.934  73.211  60.548  1.00  0.00           O  
ATOM   3329  OD2 ASP   210      72.081  75.349  60.168  1.00  0.00           O  
ATOM   3330  C   ASP   210      72.697  75.133  56.152  1.00  0.00           C  
ATOM   3331  O   ASP   210      73.583  76.020  55.974  1.00  0.00           O  
ATOM   3332  N   ASN   211      72.426  74.350  55.081  1.00  0.00           N  
ATOM   3333  H   ASN   211      71.755  73.605  55.205  1.00  0.00           H  
ATOM   3334  CA  ASN   211      73.163  74.485  53.742  1.00  0.00           C  
ATOM   3335  HA  ASN   211      73.810  75.362  53.712  1.00  0.00           H  
ATOM   3336  CB  ASN   211      74.136  73.297  53.668  1.00  0.00           C  
ATOM   3337  HB2 ASN   211      74.687  73.191  54.602  1.00  0.00           H  
ATOM   3338  HB3 ASN   211      73.586  72.357  53.630  1.00  0.00           H  
ATOM   3339  CG  ASN   211      75.116  73.329  52.478  1.00  0.00           C  
ATOM   3340  OD1 ASN   211      74.927  73.873  51.396  1.00  0.00           O  
ATOM   3341  ND2 ASN   211      76.182  72.589  52.595  1.00  0.00           N  
ATOM   3342 HD21 ASN   211      76.767  72.391  51.796  1.00  0.00           H  
ATOM   3343 HD22 ASN   211      76.345  72.170  53.499  1.00  0.00           H  
ATOM   3344  C   ASN   211      72.164  74.514  52.552  1.00  0.00           C  
ATOM   3345  O   ASN   211      71.166  73.766  52.619  1.00  0.00           O  
ATOM   3346  N   LEU   212      72.394  75.387  51.551  1.00  0.00           N  
ATOM   3347  H   LEU   212      73.273  75.884  51.562  1.00  0.00           H  
ATOM   3348  CA  LEU   212      71.506  75.669  50.488  1.00  0.00           C  
ATOM   3349  HA  LEU   212      70.556  75.946  50.945  1.00  0.00           H  
ATOM   3350  CB  LEU   212      72.146  76.879  49.641  1.00  0.00           C  
ATOM   3351  HB2 LEU   212      73.220  76.728  49.535  1.00  0.00           H  
ATOM   3352  HB3 LEU   212      71.803  76.960  48.609  1.00  0.00           H  
ATOM   3353  CG  LEU   212      71.884  78.279  50.233  1.00  0.00           C  
ATOM   3354  HG  LEU   212      70.798  78.356  50.181  1.00  0.00           H  
ATOM   3355  CD1 LEU   212      72.347  78.649  51.601  1.00  0.00           C  
ATOM   3356 HD11 LEU   212      72.020  77.960  52.379  1.00  0.00           H  
ATOM   3357 HD12 LEU   212      73.433  78.724  51.656  1.00  0.00           H  
ATOM   3358 HD13 LEU   212      72.061  79.681  51.805  1.00  0.00           H  
ATOM   3359  CD2 LEU   212      72.466  79.271  49.237  1.00  0.00           C  
ATOM   3360 HD21 LEU   212      72.301  80.336  49.403  1.00  0.00           H  
ATOM   3361 HD22 LEU   212      73.542  79.105  49.295  1.00  0.00           H  
ATOM   3362 HD23 LEU   212      72.100  78.952  48.261  1.00  0.00           H  
ATOM   3363  C   LEU   212      71.218  74.529  49.504  1.00  0.00           C  
ATOM   3364  O   LEU   212      70.161  74.593  48.906  1.00  0.00           O  
ATOM   3365  N   SER   213      72.090  73.561  49.405  1.00  0.00           N  
ATOM   3366  H   SER   213      72.965  73.705  49.889  1.00  0.00           H  
ATOM   3367  CA  SER   213      71.909  72.381  48.587  1.00  0.00           C  
ATOM   3368  HA  SER   213      71.643  72.671  47.570  1.00  0.00           H  
ATOM   3369  CB  SER   213      73.192  71.570  48.422  1.00  0.00           C  
ATOM   3370  HB2 SER   213      72.972  70.701  47.803  1.00  0.00           H  
ATOM   3371  HB3 SER   213      73.893  72.221  47.899  1.00  0.00           H  
ATOM   3372  OG  SER   213      73.654  71.147  49.679  1.00  0.00           O  
ATOM   3373  HG  SER   213      74.437  70.592  49.640  1.00  0.00           H  
ATOM   3374  C   SER   213      70.763  71.521  49.099  1.00  0.00           C  
ATOM   3375  O   SER   213      70.111  70.839  48.355  1.00  0.00           O  
ATOM   3376  N   MET   214      70.658  71.552  50.432  1.00  0.00           N  
ATOM   3377  H   MET   214      71.252  72.191  50.940  1.00  0.00           H  
ATOM   3378  CA  MET   214      69.391  71.072  51.039  1.00  0.00           C  
ATOM   3379  HA  MET   214      69.314  70.042  50.692  1.00  0.00           H  
ATOM   3380  CB  MET   214      69.521  70.940  52.500  1.00  0.00           C  
ATOM   3381  HB2 MET   214      69.323  71.858  53.054  1.00  0.00           H  
ATOM   3382  HB3 MET   214      68.646  70.393  52.854  1.00  0.00           H  
ATOM   3383  CG  MET   214      70.818  70.208  53.076  1.00  0.00           C  
ATOM   3384  HG2 MET   214      70.917  69.282  52.510  1.00  0.00           H  
ATOM   3385  HG3 MET   214      71.697  70.835  52.923  1.00  0.00           H  
ATOM   3386  SD  MET   214      70.677  69.657  54.847  1.00  0.00           S  
ATOM   3387  CE  MET   214      70.656  71.367  55.544  1.00  0.00           C  
ATOM   3388  HE1 MET   214      71.015  72.076  54.798  1.00  0.00           H  
ATOM   3389  HE2 MET   214      69.619  71.580  55.802  1.00  0.00           H  
ATOM   3390  HE3 MET   214      71.399  71.465  56.336  1.00  0.00           H  
ATOM   3391  C   MET   214      68.136  71.824  50.558  1.00  0.00           C  
ATOM   3392  O   MET   214      67.137  71.071  50.399  1.00  0.00           O  
ATOM   3393  N   ALA   215      68.121  73.118  50.285  1.00  0.00           N  
ATOM   3394  H   ALA   215      69.034  73.551  50.313  1.00  0.00           H  
ATOM   3395  CA  ALA   215      67.001  73.704  49.504  1.00  0.00           C  
ATOM   3396  HA  ALA   215      66.044  73.420  49.942  1.00  0.00           H  
ATOM   3397  CB  ALA   215      66.967  75.214  49.631  1.00  0.00           C  
ATOM   3398  HB1 ALA   215      67.988  75.594  49.604  1.00  0.00           H  
ATOM   3399  HB2 ALA   215      66.355  75.535  48.788  1.00  0.00           H  
ATOM   3400  HB3 ALA   215      66.495  75.513  50.567  1.00  0.00           H  
ATOM   3401  C   ALA   215      66.888  73.184  48.068  1.00  0.00           C  
ATOM   3402  O   ALA   215      65.818  72.715  47.638  1.00  0.00           O  
ATOM   3403  N   ASP   216      68.007  73.311  47.275  1.00  0.00           N  
ATOM   3404  H   ASP   216      68.811  73.744  47.706  1.00  0.00           H  
ATOM   3405  CA  ASP   216      68.036  72.921  45.873  1.00  0.00           C  
ATOM   3406  HA  ASP   216      67.371  72.062  45.786  1.00  0.00           H  
ATOM   3407  CB  ASP   216      67.499  74.056  44.989  1.00  0.00           C  
ATOM   3408  HB2 ASP   216      66.444  74.103  45.260  1.00  0.00           H  
ATOM   3409  HB3 ASP   216      67.947  75.024  45.211  1.00  0.00           H  
ATOM   3410  CG  ASP   216      67.506  73.770  43.485  1.00  0.00           C  
ATOM   3411  OD1 ASP   216      67.079  74.646  42.731  1.00  0.00           O  
ATOM   3412  OD2 ASP   216      67.840  72.621  43.119  1.00  0.00           O  
ATOM   3413  C   ASP   216      69.447  72.441  45.493  1.00  0.00           C  
ATOM   3414  O   ASP   216      70.406  73.206  45.511  1.00  0.00           O  
ATOM   3415  N   PRO   217      69.601  71.172  45.037  1.00  0.00           N  
ATOM   3416  CD  PRO   217      68.642  70.092  45.017  1.00  0.00           C  
ATOM   3417  HD2 PRO   217      67.968  70.147  44.162  1.00  0.00           H  
ATOM   3418  HD3 PRO   217      67.991  70.067  45.891  1.00  0.00           H  
ATOM   3419  CG  PRO   217      69.390  68.816  44.986  1.00  0.00           C  
ATOM   3420  HG2 PRO   217      68.823  68.092  44.401  1.00  0.00           H  
ATOM   3421  HG3 PRO   217      69.565  68.383  45.971  1.00  0.00           H  
ATOM   3422  CB  PRO   217      70.757  69.133  44.362  1.00  0.00           C  
ATOM   3423  HB2 PRO   217      70.715  68.917  43.295  1.00  0.00           H  
ATOM   3424  HB3 PRO   217      71.534  68.546  44.852  1.00  0.00           H  
ATOM   3425  CA  PRO   217      70.913  70.689  44.689  1.00  0.00           C  
ATOM   3426  HA  PRO   217      71.599  70.812  45.528  1.00  0.00           H  
ATOM   3427  C   PRO   217      71.571  71.315  43.523  1.00  0.00           C  
ATOM   3428  O   PRO   217      72.788  71.081  43.347  1.00  0.00           O  
ATOM   3429  N   ASN   218      70.878  72.019  42.626  1.00  0.00           N  
ATOM   3430  H   ASN   218      69.873  72.052  42.724  1.00  0.00           H  
ATOM   3431  CA  ASN   218      71.519  72.978  41.663  1.00  0.00           C  
ATOM   3432  HA  ASN   218      72.309  72.523  41.065  1.00  0.00           H  
ATOM   3433  CB  ASN   218      70.486  73.452  40.600  1.00  0.00           C  
ATOM   3434  HB2 ASN   218      69.522  73.565  41.095  1.00  0.00           H  
ATOM   3435  HB3 ASN   218      70.703  74.391  40.092  1.00  0.00           H  
ATOM   3436  CG  ASN   218      70.349  72.378  39.511  1.00  0.00           C  
ATOM   3437  OD1 ASN   218      71.192  72.213  38.702  1.00  0.00           O  
ATOM   3438  ND2 ASN   218      69.227  71.751  39.358  1.00  0.00           N  
ATOM   3439 HD21 ASN   218      69.118  71.191  38.525  1.00  0.00           H  
ATOM   3440 HD22 ASN   218      68.484  71.835  40.037  1.00  0.00           H  
ATOM   3441  C   ASN   218      72.230  74.149  42.363  1.00  0.00           C  
ATOM   3442  O   ASN   218      72.955  74.847  41.631  1.00  0.00           O  
ATOM   3443  N   ILE   219      72.197  74.364  43.655  1.00  0.00           N  
ATOM   3444  H   ILE   219      71.612  73.881  44.321  1.00  0.00           H  
ATOM   3445  CA  ILE   219      73.153  75.328  44.213  1.00  0.00           C  
ATOM   3446  HA  ILE   219      73.556  75.986  43.443  1.00  0.00           H  
ATOM   3447  CB  ILE   219      72.472  76.188  45.337  1.00  0.00           C  
ATOM   3448  HB  ILE   219      72.373  75.618  46.261  1.00  0.00           H  
ATOM   3449  CG2 ILE   219      73.412  77.428  45.539  1.00  0.00           C  
ATOM   3450 HG21 ILE   219      74.401  76.982  45.639  1.00  0.00           H  
ATOM   3451 HG22 ILE   219      73.295  78.053  44.654  1.00  0.00           H  
ATOM   3452 HG23 ILE   219      73.261  77.909  46.505  1.00  0.00           H  
ATOM   3453  CG1 ILE   219      71.043  76.664  44.873  1.00  0.00           C  
ATOM   3454 HG12 ILE   219      71.136  77.267  43.970  1.00  0.00           H  
ATOM   3455 HG13 ILE   219      70.405  75.799  44.692  1.00  0.00           H  
ATOM   3456  CD1 ILE   219      70.242  77.493  45.844  1.00  0.00           C  
ATOM   3457 HD11 ILE   219      70.789  78.417  46.029  1.00  0.00           H  
ATOM   3458 HD12 ILE   219      69.310  77.791  45.365  1.00  0.00           H  
ATOM   3459 HD13 ILE   219      69.859  76.909  46.681  1.00  0.00           H  
ATOM   3460  C   ILE   219      74.291  74.488  44.789  1.00  0.00           C  
ATOM   3461  O   ILE   219      74.139  73.505  45.516  1.00  0.00           O  
ATOM   3462  N   ARG   220      75.574  74.882  44.603  1.00  0.00           N  
ATOM   3463  H   ARG   220      75.642  75.819  44.230  1.00  0.00           H  
ATOM   3464  CA  ARG   220      76.762  74.188  44.975  1.00  0.00           C  
ATOM   3465  HA  ARG   220      76.502  73.518  45.795  1.00  0.00           H  
ATOM   3466  CB  ARG   220      77.227  73.323  43.753  1.00  0.00           C  
ATOM   3467  HB2 ARG   220      76.317  72.778  43.500  1.00  0.00           H  
ATOM   3468  HB3 ARG   220      77.561  73.915  42.902  1.00  0.00           H  
ATOM   3469  CG  ARG   220      78.267  72.291  44.135  1.00  0.00           C  
ATOM   3470  HG2 ARG   220      79.079  72.853  44.596  1.00  0.00           H  
ATOM   3471  HG3 ARG   220      77.882  71.691  44.959  1.00  0.00           H  
ATOM   3472  CD  ARG   220      78.766  71.439  42.919  1.00  0.00           C  
ATOM   3473  HD2 ARG   220      79.436  70.677  43.317  1.00  0.00           H  
ATOM   3474  HD3 ARG   220      77.898  70.902  42.535  1.00  0.00           H  
ATOM   3475  NE  ARG   220      79.507  72.237  41.879  1.00  0.00           N  
ATOM   3476  HE  ARG   220      79.657  73.209  42.108  1.00  0.00           H  
ATOM   3477  CZ  ARG   220      79.990  71.735  40.775  1.00  0.00           C  
ATOM   3478  NH1 ARG   220      79.752  70.528  40.475  1.00  0.00           N  
ATOM   3479 HH11 ARG   220      79.505  69.963  41.275  1.00  0.00           H  
ATOM   3480 HH12 ARG   220      80.281  70.190  39.685  1.00  0.00           H  
ATOM   3481  NH2 ARG   220      80.778  72.494  39.981  1.00  0.00           N  
ATOM   3482 HH21 ARG   220      80.802  73.475  40.219  1.00  0.00           H  
ATOM   3483 HH22 ARG   220      81.296  72.174  39.175  1.00  0.00           H  
ATOM   3484  C   ARG   220      77.848  75.111  45.630  1.00  0.00           C  
ATOM   3485  O   ARG   220      78.343  76.013  44.949  1.00  0.00           O  
ATOM   3486  N   PHE   221      78.127  74.973  46.902  1.00  0.00           N  
ATOM   3487  H   PHE   221      77.603  74.267  47.399  1.00  0.00           H  
ATOM   3488  CA  PHE   221      79.314  75.507  47.528  1.00  0.00           C  
ATOM   3489  HA  PHE   221      79.252  76.593  47.453  1.00  0.00           H  
ATOM   3490  CB  PHE   221      79.301  75.129  49.009  1.00  0.00           C  
ATOM   3491  HB2 PHE   221      78.359  75.510  49.403  1.00  0.00           H  
ATOM   3492  HB3 PHE   221      79.317  74.044  49.111  1.00  0.00           H  
ATOM   3493  CG  PHE   221      80.434  75.640  49.931  1.00  0.00           C  
ATOM   3494  CD1 PHE   221      81.416  74.862  50.603  1.00  0.00           C  
ATOM   3495  HD1 PHE   221      81.287  73.792  50.531  1.00  0.00           H  
ATOM   3496  CE1 PHE   221      82.382  75.493  51.357  1.00  0.00           C  
ATOM   3497  HE1 PHE   221      83.138  74.868  51.809  1.00  0.00           H  
ATOM   3498  CZ  PHE   221      82.416  76.890  51.527  1.00  0.00           C  
ATOM   3499  HZ  PHE   221      83.226  77.333  52.087  1.00  0.00           H  
ATOM   3500  CE2 PHE   221      81.376  77.710  50.906  1.00  0.00           C  
ATOM   3501  HE2 PHE   221      81.319  78.788  50.924  1.00  0.00           H  
ATOM   3502  CD2 PHE   221      80.451  77.066  50.109  1.00  0.00           C  
ATOM   3503  HD2 PHE   221      79.657  77.674  49.702  1.00  0.00           H  
ATOM   3504  C   PHE   221      80.649  75.360  46.739  1.00  0.00           C  
ATOM   3505  O   PHE   221      81.077  74.311  46.311  1.00  0.00           O  
ATOM   3506  N   LEU   222      81.480  76.443  46.760  1.00  0.00           N  
ATOM   3507  H   LEU   222      81.116  77.277  47.198  1.00  0.00           H  
ATOM   3508  CA  LEU   222      82.719  76.532  46.005  1.00  0.00           C  
ATOM   3509  HA  LEU   222      82.862  75.569  45.515  1.00  0.00           H  
ATOM   3510  CB  LEU   222      82.495  77.616  44.957  1.00  0.00           C  
ATOM   3511  HB2 LEU   222      81.660  77.459  44.273  1.00  0.00           H  
ATOM   3512  HB3 LEU   222      82.284  78.498  45.562  1.00  0.00           H  
ATOM   3513  CG  LEU   222      83.704  77.802  44.061  1.00  0.00           C  
ATOM   3514  HG  LEU   222      84.630  77.709  44.628  1.00  0.00           H  
ATOM   3515  CD1 LEU   222      83.779  76.809  42.888  1.00  0.00           C  
ATOM   3516 HD11 LEU   222      84.510  77.121  42.143  1.00  0.00           H  
ATOM   3517 HD12 LEU   222      84.020  75.810  43.251  1.00  0.00           H  
ATOM   3518 HD13 LEU   222      82.795  76.683  42.436  1.00  0.00           H  
ATOM   3519  CD2 LEU   222      83.670  79.283  43.559  1.00  0.00           C  
ATOM   3520 HD21 LEU   222      84.628  79.484  43.081  1.00  0.00           H  
ATOM   3521 HD22 LEU   222      82.787  79.263  42.919  1.00  0.00           H  
ATOM   3522 HD23 LEU   222      83.621  79.925  44.439  1.00  0.00           H  
ATOM   3523  C   LEU   222      83.894  76.794  47.028  1.00  0.00           C  
ATOM   3524  O   LEU   222      84.740  75.897  47.021  1.00  0.00           O  
ATOM   3525  N   ASP   223      83.934  77.943  47.693  1.00  0.00           N  
ATOM   3526  H   ASP   223      83.091  78.448  47.929  1.00  0.00           H  
ATOM   3527  CA  ASP   223      85.102  78.740  48.284  1.00  0.00           C  
ATOM   3528  HA  ASP   223      85.630  78.105  48.995  1.00  0.00           H  
ATOM   3529  CB  ASP   223      86.085  78.924  47.129  1.00  0.00           C  
ATOM   3530  HB2 ASP   223      86.244  77.994  46.584  1.00  0.00           H  
ATOM   3531  HB3 ASP   223      85.520  79.562  46.448  1.00  0.00           H  
ATOM   3532  CG  ASP   223      87.488  79.388  47.475  1.00  0.00           C  
ATOM   3533  OD1 ASP   223      87.857  79.434  48.668  1.00  0.00           O  
ATOM   3534  OD2 ASP   223      88.251  79.787  46.509  1.00  0.00           O  
ATOM   3535  C   ASP   223      84.582  80.055  49.016  1.00  0.00           C  
ATOM   3536  O   ASP   223      83.333  80.118  49.159  1.00  0.00           O  
ATOM   3537  N   LYS   224      85.559  80.910  49.343  1.00  0.00           N  
ATOM   3538  H   LYS   224      86.496  80.625  49.097  1.00  0.00           H  
ATOM   3539  CA  LYS   224      85.377  82.136  50.093  1.00  0.00           C  
ATOM   3540  HA  LYS   224      84.337  82.429  50.238  1.00  0.00           H  
ATOM   3541  CB  LYS   224      85.997  81.951  51.492  1.00  0.00           C  
ATOM   3542  HB2 LYS   224      87.054  81.687  51.466  1.00  0.00           H  
ATOM   3543  HB3 LYS   224      85.928  82.906  52.014  1.00  0.00           H  
ATOM   3544  CG  LYS   224      85.273  80.882  52.302  1.00  0.00           C  
ATOM   3545  HG2 LYS   224      85.357  79.877  51.889  1.00  0.00           H  
ATOM   3546  HG3 LYS   224      85.698  80.870  53.306  1.00  0.00           H  
ATOM   3547  CD  LYS   224      83.753  81.181  52.438  1.00  0.00           C  
ATOM   3548  HD2 LYS   224      83.640  82.159  52.904  1.00  0.00           H  
ATOM   3549  HD3 LYS   224      83.243  81.064  51.481  1.00  0.00           H  
ATOM   3550  CE  LYS   224      82.921  80.276  53.320  1.00  0.00           C  
ATOM   3551  HE2 LYS   224      81.929  80.653  53.072  1.00  0.00           H  
ATOM   3552  HE3 LYS   224      83.071  79.242  53.009  1.00  0.00           H  
ATOM   3553  NZ  LYS   224      83.093  80.539  54.813  1.00  0.00           N  
ATOM   3554  HZ1 LYS   224      84.045  80.628  55.141  1.00  0.00           H  
ATOM   3555  HZ2 LYS   224      82.594  81.374  55.086  1.00  0.00           H  
ATOM   3556  HZ3 LYS   224      82.751  79.705  55.269  1.00  0.00           H  
ATOM   3557  C   LYS   224      86.063  83.417  49.546  1.00  0.00           C  
ATOM   3558  O   LYS   224      87.113  83.221  49.004  1.00  0.00           O  
ATOM   3559  N   LEU   225      85.500  84.657  49.837  1.00  0.00           N  
ATOM   3560  H   LEU   225      84.686  84.645  50.435  1.00  0.00           H  
ATOM   3561  CA  LEU   225      86.092  85.970  49.555  1.00  0.00           C  
ATOM   3562  HA  LEU   225      86.412  86.010  48.514  1.00  0.00           H  
ATOM   3563  CB  LEU   225      85.046  87.056  49.799  1.00  0.00           C  
ATOM   3564  HB2 LEU   225      84.886  87.196  50.868  1.00  0.00           H  
ATOM   3565  HB3 LEU   225      85.570  87.942  49.441  1.00  0.00           H  
ATOM   3566  CG  LEU   225      83.771  86.962  48.957  1.00  0.00           C  
ATOM   3567  HG  LEU   225      83.319  85.997  49.187  1.00  0.00           H  
ATOM   3568  CD1 LEU   225      82.818  88.108  49.226  1.00  0.00           C  
ATOM   3569 HD11 LEU   225      83.196  89.058  48.849  1.00  0.00           H  
ATOM   3570 HD12 LEU   225      81.893  87.962  48.668  1.00  0.00           H  
ATOM   3571 HD13 LEU   225      82.705  88.189  50.307  1.00  0.00           H  
ATOM   3572  CD2 LEU   225      83.899  87.040  47.457  1.00  0.00           C  
ATOM   3573 HD21 LEU   225      83.151  86.581  46.811  1.00  0.00           H  
ATOM   3574 HD22 LEU   225      84.236  88.003  47.072  1.00  0.00           H  
ATOM   3575 HD23 LEU   225      84.637  86.254  47.299  1.00  0.00           H  
ATOM   3576  C   LEU   225      87.219  86.211  50.541  1.00  0.00           C  
ATOM   3577  O   LEU   225      87.199  85.694  51.677  1.00  0.00           O  
ATOM   3578  N   PRO   226      88.230  86.988  50.091  1.00  0.00           N  
ATOM   3579  CD  PRO   226      88.371  87.569  48.740  1.00  0.00           C  
ATOM   3580  HD2 PRO   226      87.476  87.987  48.279  1.00  0.00           H  
ATOM   3581  HD3 PRO   226      88.825  86.775  48.146  1.00  0.00           H  
ATOM   3582  CG  PRO   226      89.246  88.800  48.947  1.00  0.00           C  
ATOM   3583  HG2 PRO   226      88.584  89.594  49.294  1.00  0.00           H  
ATOM   3584  HG3 PRO   226      89.849  89.100  48.090  1.00  0.00           H  
ATOM   3585  CB  PRO   226      90.198  88.463  50.153  1.00  0.00           C  
ATOM   3586  HB2 PRO   226      90.309  89.370  50.747  1.00  0.00           H  
ATOM   3587  HB3 PRO   226      91.162  88.052  49.856  1.00  0.00           H  
ATOM   3588  CA  PRO   226      89.393  87.448  50.937  1.00  0.00           C  
ATOM   3589  HA  PRO   226      89.976  86.542  51.106  1.00  0.00           H  
ATOM   3590  C   PRO   226      88.745  87.951  52.248  1.00  0.00           C  
ATOM   3591  O   PRO   226      87.746  88.672  52.195  1.00  0.00           O  
ATOM   3592  N   GLN   227      89.179  87.413  53.347  1.00  0.00           N  
ATOM   3593  H   GLN   227      90.053  86.907  53.320  1.00  0.00           H  
ATOM   3594  CA  GLN   227      88.588  87.644  54.652  1.00  0.00           C  
ATOM   3595  HA  GLN   227      87.663  87.079  54.773  1.00  0.00           H  
ATOM   3596  CB  GLN   227      89.703  87.119  55.631  1.00  0.00           C  
ATOM   3597  HB2 GLN   227      90.711  87.419  55.347  1.00  0.00           H  
ATOM   3598  HB3 GLN   227      89.406  87.393  56.644  1.00  0.00           H  
ATOM   3599  CG  GLN   227      89.553  85.561  55.500  1.00  0.00           C  
ATOM   3600  HG2 GLN   227      88.500  85.281  55.512  1.00  0.00           H  
ATOM   3601  HG3 GLN   227      90.120  85.332  54.598  1.00  0.00           H  
ATOM   3602  CD  GLN   227      90.272  84.870  56.609  1.00  0.00           C  
ATOM   3603  OE1 GLN   227      90.783  85.455  57.606  1.00  0.00           O  
ATOM   3604  NE2 GLN   227      90.602  83.561  56.492  1.00  0.00           N  
ATOM   3605 HE21 GLN   227      91.234  83.103  57.133  1.00  0.00           H  
ATOM   3606 HE22 GLN   227      90.094  83.011  55.814  1.00  0.00           H  
ATOM   3607  C   GLN   227      88.283  89.118  54.983  1.00  0.00           C  
ATOM   3608  O   GLN   227      88.960  90.029  54.526  1.00  0.00           O  
ATOM   3609  N   GLN   228      87.387  89.363  55.895  1.00  0.00           N  
ATOM   3610  H   GLN   228      86.740  88.611  56.088  1.00  0.00           H  
ATOM   3611  CA  GLN   228      87.071  90.699  56.499  1.00  0.00           C  
ATOM   3612  HA  GLN   228      87.913  91.390  56.478  1.00  0.00           H  
ATOM   3613  CB  GLN   228      85.895  91.329  55.661  1.00  0.00           C  
ATOM   3614  HB2 GLN   228      86.176  91.432  54.613  1.00  0.00           H  
ATOM   3615  HB3 GLN   228      85.062  90.627  55.658  1.00  0.00           H  
ATOM   3616  CG  GLN   228      85.382  92.599  56.231  1.00  0.00           C  
ATOM   3617  HG2 GLN   228      85.005  92.413  57.237  1.00  0.00           H  
ATOM   3618  HG3 GLN   228      86.234  93.257  56.405  1.00  0.00           H  
ATOM   3619  CD  GLN   228      84.273  93.299  55.433  1.00  0.00           C  
ATOM   3620  OE1 GLN   228      83.631  92.796  54.559  1.00  0.00           O  
ATOM   3621  NE2 GLN   228      83.988  94.520  55.786  1.00  0.00           N  
ATOM   3622 HE21 GLN   228      83.211  94.936  55.293  1.00  0.00           H  
ATOM   3623 HE22 GLN   228      84.534  95.005  56.485  1.00  0.00           H  
ATOM   3624  C   GLN   228      86.870  90.549  58.008  1.00  0.00           C  
ATOM   3625  O   GLN   228      85.903  89.945  58.451  1.00  0.00           O  
ATOM   3626  N   THR   229      87.793  90.875  58.891  1.00  0.00           N  
ATOM   3627  H   THR   229      88.698  91.223  58.608  1.00  0.00           H  
ATOM   3628  CA  THR   229      87.498  90.983  60.357  1.00  0.00           C  
ATOM   3629  HA  THR   229      87.265  89.973  60.695  1.00  0.00           H  
ATOM   3630  CB  THR   229      88.679  91.691  61.037  1.00  0.00           C  
ATOM   3631  HB  THR   229      88.808  92.678  60.593  1.00  0.00           H  
ATOM   3632  CG2 THR   229      88.413  91.745  62.548  1.00  0.00           C  
ATOM   3633 HG21 THR   229      88.164  90.812  63.053  1.00  0.00           H  
ATOM   3634 HG22 THR   229      89.319  92.108  63.032  1.00  0.00           H  
ATOM   3635 HG23 THR   229      87.787  92.590  62.835  1.00  0.00           H  
ATOM   3636  OG1 THR   229      89.806  90.796  60.915  1.00  0.00           O  
ATOM   3637  HG1 THR   229      90.489  91.327  60.499  1.00  0.00           H  
ATOM   3638  C   THR   229      86.183  91.752  60.676  1.00  0.00           C  
ATOM   3639  O   THR   229      85.746  92.647  59.883  1.00  0.00           O  
ATOM   3640  N   GLY   230      85.477  91.345  61.710  1.00  0.00           N  
ATOM   3641  H   GLY   230      85.808  90.537  62.217  1.00  0.00           H  
ATOM   3642  CA  GLY   230      84.215  91.967  62.058  1.00  0.00           C  
ATOM   3643  HA2 GLY   230      84.343  92.911  62.587  1.00  0.00           H  
ATOM   3644  HA3 GLY   230      83.683  92.145  61.123  1.00  0.00           H  
ATOM   3645  C   GLY   230      83.432  91.075  63.050  1.00  0.00           C  
ATOM   3646  O   GLY   230      83.377  89.897  62.818  1.00  0.00           O  
ATOM   3647  N   ASP   231      82.950  91.567  64.200  1.00  0.00           N  
ATOM   3648  H   ASP   231      82.978  92.558  64.394  1.00  0.00           H  
ATOM   3649  CA  ASP   231      82.406  90.782  65.243  1.00  0.00           C  
ATOM   3650  HA  ASP   231      83.171  90.136  65.674  1.00  0.00           H  
ATOM   3651  CB  ASP   231      82.186  91.715  66.434  1.00  0.00           C  
ATOM   3652  HB2 ASP   231      81.513  92.489  66.067  1.00  0.00           H  
ATOM   3653  HB3 ASP   231      81.723  91.142  67.238  1.00  0.00           H  
ATOM   3654  CG  ASP   231      83.377  92.452  67.008  1.00  0.00           C  
ATOM   3655  OD1 ASP   231      84.526  92.001  66.695  1.00  0.00           O  
ATOM   3656  OD2 ASP   231      83.230  93.448  67.686  1.00  0.00           O  
ATOM   3657  C   ASP   231      81.100  90.032  64.900  1.00  0.00           C  
ATOM   3658  O   ASP   231      80.287  90.485  64.102  1.00  0.00           O  
ATOM   3659  N   HIE   232      80.913  88.878  65.548  1.00  0.00           N  
ATOM   3660  H   HIE   232      81.661  88.657  66.189  1.00  0.00           H  
ATOM   3661  CA  HIE   232      79.730  88.028  65.332  1.00  0.00           C  
ATOM   3662  HA  HIE   232      78.840  88.582  65.035  1.00  0.00           H  
ATOM   3663  CB  HIE   232      80.160  87.069  64.244  1.00  0.00           C  
ATOM   3664  HB2 HIE   232      80.540  87.502  63.318  1.00  0.00           H  
ATOM   3665  HB3 HIE   232      80.887  86.350  64.621  1.00  0.00           H  
ATOM   3666  CG  HIE   232      78.922  86.261  63.737  1.00  0.00           C  
ATOM   3667  ND1 HIE   232      78.414  85.062  64.258  1.00  0.00           N  
ATOM   3668  CE1 HIE   232      77.326  84.789  63.524  1.00  0.00           C  
ATOM   3669  HE1 HIE   232      76.608  84.019  63.767  1.00  0.00           H  
ATOM   3670  NE2 HIE   232      77.104  85.793  62.662  1.00  0.00           N  
ATOM   3671  HE2 HIE   232      76.282  85.964  62.100  1.00  0.00           H  
ATOM   3672  CD2 HIE   232      78.117  86.690  62.741  1.00  0.00           C  
ATOM   3673  HD2 HIE   232      78.179  87.617  62.190  1.00  0.00           H  
ATOM   3674  C   HIE   232      79.282  87.280  66.595  1.00  0.00           C  
ATOM   3675  O   HIE   232      80.149  86.693  67.329  1.00  0.00           O  
ATOM   3676  N   ALA   233      77.988  87.291  66.961  1.00  0.00           N  
ATOM   3677  H   ALA   233      77.349  87.893  66.460  1.00  0.00           H  
ATOM   3678  CA  ALA   233      77.436  86.683  68.166  1.00  0.00           C  
ATOM   3679  HA  ALA   233      76.368  86.889  68.247  1.00  0.00           H  
ATOM   3680  CB  ALA   233      77.511  85.116  67.990  1.00  0.00           C  
ATOM   3681  HB1 ALA   233      77.021  84.753  68.894  1.00  0.00           H  
ATOM   3682  HB2 ALA   233      77.112  84.833  67.016  1.00  0.00           H  
ATOM   3683  HB3 ALA   233      78.543  84.809  68.159  1.00  0.00           H  
ATOM   3684  C   ALA   233      78.038  87.273  69.429  1.00  0.00           C  
ATOM   3685  O   ALA   233      78.157  86.625  70.496  1.00  0.00           O  
ATOM   3686  N   GLY   234      78.344  88.577  69.376  1.00  0.00           N  
ATOM   3687  H   GLY   234      78.294  88.965  68.444  1.00  0.00           H  
ATOM   3688  CA  GLY   234      78.875  89.402  70.471  1.00  0.00           C  
ATOM   3689  HA2 GLY   234      78.705  90.445  70.203  1.00  0.00           H  
ATOM   3690  HA3 GLY   234      78.352  89.262  71.417  1.00  0.00           H  
ATOM   3691  C   GLY   234      80.421  89.243  70.759  1.00  0.00           C  
ATOM   3692  O   GLY   234      80.950  89.883  71.669  1.00  0.00           O  
ATOM   3693  N   ILE   235      81.048  88.299  69.986  1.00  0.00           N  
ATOM   3694  H   ILE   235      80.521  87.996  69.179  1.00  0.00           H  
ATOM   3695  CA  ILE   235      82.428  87.973  70.109  1.00  0.00           C  
ATOM   3696  HA  ILE   235      82.670  87.940  71.171  1.00  0.00           H  
ATOM   3697  CB  ILE   235      82.571  86.459  69.705  1.00  0.00           C  
ATOM   3698  HB  ILE   235      82.279  86.423  68.655  1.00  0.00           H  
ATOM   3699  CG2 ILE   235      83.992  85.945  69.887  1.00  0.00           C  
ATOM   3700 HG21 ILE   235      84.099  84.925  69.519  1.00  0.00           H  
ATOM   3701 HG22 ILE   235      84.678  86.505  69.253  1.00  0.00           H  
ATOM   3702 HG23 ILE   235      84.292  85.993  70.934  1.00  0.00           H  
ATOM   3703  CG1 ILE   235      81.565  85.597  70.471  1.00  0.00           C  
ATOM   3704 HG12 ILE   235      80.543  85.913  70.265  1.00  0.00           H  
ATOM   3705 HG13 ILE   235      81.587  84.567  70.115  1.00  0.00           H  
ATOM   3706  CD1 ILE   235      81.786  85.542  71.993  1.00  0.00           C  
ATOM   3707 HD11 ILE   235      81.346  84.615  72.361  1.00  0.00           H  
ATOM   3708 HD12 ILE   235      82.870  85.584  72.100  1.00  0.00           H  
ATOM   3709 HD13 ILE   235      81.428  86.477  72.425  1.00  0.00           H  
ATOM   3710  C   ILE   235      83.403  88.866  69.305  1.00  0.00           C  
ATOM   3711  O   ILE   235      83.179  89.068  68.093  1.00  0.00           O  
ATOM   3712  N   LYS   236      84.317  89.371  70.074  1.00  0.00           N  
ATOM   3713  H   LYS   236      84.263  89.084  71.041  1.00  0.00           H  
ATOM   3714  CA  LYS   236      85.432  90.261  69.603  1.00  0.00           C  
ATOM   3715  HA  LYS   236      84.945  91.046  69.025  1.00  0.00           H  
ATOM   3716  CB  LYS   236      86.157  90.895  70.796  1.00  0.00           C  
ATOM   3717  HB2 LYS   236      86.303  90.115  71.542  1.00  0.00           H  
ATOM   3718  HB3 LYS   236      87.075  91.339  70.410  1.00  0.00           H  
ATOM   3719  CG  LYS   236      85.404  91.999  71.388  1.00  0.00           C  
ATOM   3720  HG2 LYS   236      85.347  92.812  70.665  1.00  0.00           H  
ATOM   3721  HG3 LYS   236      84.425  91.601  71.655  1.00  0.00           H  
ATOM   3722  CD  LYS   236      86.099  92.531  72.727  1.00  0.00           C  
ATOM   3723  HD2 LYS   236      86.344  91.664  73.339  1.00  0.00           H  
ATOM   3724  HD3 LYS   236      87.042  93.005  72.454  1.00  0.00           H  
ATOM   3725  CE  LYS   236      85.256  93.454  73.554  1.00  0.00           C  
ATOM   3726  HE2 LYS   236      85.168  94.360  72.954  1.00  0.00           H  
ATOM   3727  HE3 LYS   236      84.240  93.099  73.728  1.00  0.00           H  
ATOM   3728  NZ  LYS   236      85.946  93.890  74.799  1.00  0.00           N  
ATOM   3729  HZ1 LYS   236      86.479  93.146  75.226  1.00  0.00           H  
ATOM   3730  HZ2 LYS   236      86.550  94.696  74.721  1.00  0.00           H  
ATOM   3731  HZ3 LYS   236      85.377  94.158  75.589  1.00  0.00           H  
ATOM   3732  C   LYS   236      86.344  89.580  68.649  1.00  0.00           C  
ATOM   3733  O   LYS   236      86.760  88.491  68.922  1.00  0.00           O  
ATOM   3734  N   ASP   237      86.684  90.273  67.567  1.00  0.00           N  
ATOM   3735  H   ASP   237      86.130  91.093  67.363  1.00  0.00           H  
ATOM   3736  CA  ASP   237      87.715  89.905  66.577  1.00  0.00           C  
ATOM   3737  HA  ASP   237      87.728  90.766  65.909  1.00  0.00           H  
ATOM   3738  CB  ASP   237      89.177  89.919  67.092  1.00  0.00           C  
ATOM   3739  HB2 ASP   237      89.222  89.096  67.805  1.00  0.00           H  
ATOM   3740  HB3 ASP   237      89.735  89.819  66.161  1.00  0.00           H  
ATOM   3741  CG  ASP   237      89.574  91.209  67.848  1.00  0.00           C  
ATOM   3742  OD1 ASP   237      88.939  92.239  67.615  1.00  0.00           O  
ATOM   3743  OD2 ASP   237      90.543  91.131  68.616  1.00  0.00           O  
ATOM   3744  C   ASP   237      87.447  88.634  65.771  1.00  0.00           C  
ATOM   3745  O   ASP   237      88.324  88.026  65.202  1.00  0.00           O  
ATOM   3746  N   ARG   238      86.124  88.320  65.621  1.00  0.00           N  
ATOM   3747  H   ARG   238      85.416  88.796  66.162  1.00  0.00           H  
ATOM   3748  CA  ARG   238      85.697  87.328  64.606  1.00  0.00           C  
ATOM   3749  HA  ARG   238      86.325  86.462  64.816  1.00  0.00           H  
ATOM   3750  CB  ARG   238      84.239  86.854  64.866  1.00  0.00           C  
ATOM   3751  HB2 ARG   238      83.525  87.611  65.189  1.00  0.00           H  
ATOM   3752  HB3 ARG   238      83.906  86.425  63.921  1.00  0.00           H  
ATOM   3753  CG  ARG   238      84.245  85.734  65.851  1.00  0.00           C  
ATOM   3754  HG2 ARG   238      84.910  84.979  65.431  1.00  0.00           H  
ATOM   3755  HG3 ARG   238      84.743  86.099  66.750  1.00  0.00           H  
ATOM   3756  CD  ARG   238      82.882  85.144  66.036  1.00  0.00           C  
ATOM   3757  HD2 ARG   238      82.311  85.891  66.587  1.00  0.00           H  
ATOM   3758  HD3 ARG   238      82.444  84.924  65.063  1.00  0.00           H  
ATOM   3759  NE  ARG   238      82.988  83.937  66.857  1.00  0.00           N  
ATOM   3760  HE  ARG   238      83.897  83.579  67.116  1.00  0.00           H  
ATOM   3761  CZ  ARG   238      81.969  83.270  67.420  1.00  0.00           C  
ATOM   3762  NH1 ARG   238      80.762  83.604  67.381  1.00  0.00           N  
ATOM   3763 HH11 ARG   238      80.459  84.495  67.014  1.00  0.00           H  
ATOM   3764 HH12 ARG   238      80.081  83.015  67.838  1.00  0.00           H  
ATOM   3765  NH2 ARG   238      82.129  82.060  67.944  1.00  0.00           N  
ATOM   3766 HH21 ARG   238      83.040  81.629  68.010  1.00  0.00           H  
ATOM   3767 HH22 ARG   238      81.351  81.824  68.544  1.00  0.00           H  
ATOM   3768  C   ARG   238      86.023  87.774  63.142  1.00  0.00           C  
ATOM   3769  O   ARG   238      86.537  88.867  62.912  1.00  0.00           O  
ATOM   3770  N   VAL   239      85.817  86.948  62.115  1.00  0.00           N  
ATOM   3771  H   VAL   239      85.537  86.018  62.393  1.00  0.00           H  
ATOM   3772  CA  VAL   239      86.182  87.175  60.756  1.00  0.00           C  
ATOM   3773  HA  VAL   239      86.436  88.187  60.443  1.00  0.00           H  
ATOM   3774  CB  VAL   239      87.425  86.361  60.483  1.00  0.00           C  
ATOM   3775  HB  VAL   239      87.226  85.312  60.701  1.00  0.00           H  
ATOM   3776  CG1 VAL   239      87.836  86.409  59.008  1.00  0.00           C  
ATOM   3777 HG11 VAL   239      87.906  87.448  58.686  1.00  0.00           H  
ATOM   3778 HG12 VAL   239      88.701  85.774  58.816  1.00  0.00           H  
ATOM   3779 HG13 VAL   239      86.972  86.044  58.451  1.00  0.00           H  
ATOM   3780  CG2 VAL   239      88.626  86.777  61.313  1.00  0.00           C  
ATOM   3781 HG21 VAL   239      89.558  86.281  61.043  1.00  0.00           H  
ATOM   3782 HG22 VAL   239      88.775  87.856  61.268  1.00  0.00           H  
ATOM   3783 HG23 VAL   239      88.498  86.536  62.368  1.00  0.00           H  
ATOM   3784  C   VAL   239      85.071  86.688  59.895  1.00  0.00           C  
ATOM   3785  O   VAL   239      84.641  85.557  59.995  1.00  0.00           O  
ATOM   3786  N   TYR   240      84.569  87.541  58.974  1.00  0.00           N  
ATOM   3787  H   TYR   240      85.063  88.411  58.834  1.00  0.00           H  
ATOM   3788  CA  TYR   240      83.706  87.132  57.882  1.00  0.00           C  
ATOM   3789  HA  TYR   240      83.265  86.172  58.148  1.00  0.00           H  
ATOM   3790  CB  TYR   240      82.721  88.305  57.574  1.00  0.00           C  
ATOM   3791  HB2 TYR   240      83.207  89.131  57.055  1.00  0.00           H  
ATOM   3792  HB3 TYR   240      82.016  87.952  56.821  1.00  0.00           H  
ATOM   3793  CG  TYR   240      81.776  88.760  58.695  1.00  0.00           C  
ATOM   3794  CD1 TYR   240      80.645  87.967  58.896  1.00  0.00           C  
ATOM   3795  HD1 TYR   240      80.388  87.132  58.261  1.00  0.00           H  
ATOM   3796  CE1 TYR   240      79.768  88.365  59.959  1.00  0.00           C  
ATOM   3797  HE1 TYR   240      78.912  87.749  60.192  1.00  0.00           H  
ATOM   3798  CZ  TYR   240      80.061  89.435  60.833  1.00  0.00           C  
ATOM   3799  OH  TYR   240      79.207  89.642  61.883  1.00  0.00           O  
ATOM   3800  HH  TYR   240      79.656  89.927  62.682  1.00  0.00           H  
ATOM   3801  CE2 TYR   240      81.104  90.305  60.471  1.00  0.00           C  
ATOM   3802  HE2 TYR   240      81.259  91.225  61.016  1.00  0.00           H  
ATOM   3803  CD2 TYR   240      81.975  89.952  59.446  1.00  0.00           C  
ATOM   3804  HD2 TYR   240      82.805  90.612  59.244  1.00  0.00           H  
ATOM   3805  C   TYR   240      84.489  86.720  56.629  1.00  0.00           C  
ATOM   3806  O   TYR   240      85.312  87.495  56.176  1.00  0.00           O  
ATOM   3807  N   SER   241      84.185  85.597  56.008  1.00  0.00           N  
ATOM   3808  H   SER   241      83.448  85.057  56.438  1.00  0.00           H  
ATOM   3809  CA  SER   241      84.761  85.087  54.706  1.00  0.00           C  
ATOM   3810  HA  SER   241      85.370  85.914  54.341  1.00  0.00           H  
ATOM   3811  CB  SER   241      85.456  83.809  54.909  1.00  0.00           C  
ATOM   3812  HB2 SER   241      86.123  83.452  54.125  1.00  0.00           H  
ATOM   3813  HB3 SER   241      86.170  84.061  55.694  1.00  0.00           H  
ATOM   3814  OG  SER   241      84.690  82.761  55.383  1.00  0.00           O  
ATOM   3815  HG  SER   241      84.494  82.795  56.322  1.00  0.00           H  
ATOM   3816  C   SER   241      83.725  84.955  53.569  1.00  0.00           C  
ATOM   3817  O   SER   241      84.093  85.200  52.438  1.00  0.00           O  
ATOM   3818  N   ASN   242      82.421  84.751  53.894  1.00  0.00           N  
ATOM   3819  H   ASN   242      82.135  84.600  54.851  1.00  0.00           H  
ATOM   3820  CA  ASN   242      81.300  84.852  52.965  1.00  0.00           C  
ATOM   3821  HA  ASN   242      80.356  84.804  53.508  1.00  0.00           H  
ATOM   3822  CB  ASN   242      81.268  86.319  52.289  1.00  0.00           C  
ATOM   3823  HB2 ASN   242      82.125  86.369  51.618  1.00  0.00           H  
ATOM   3824  HB3 ASN   242      80.393  86.427  51.649  1.00  0.00           H  
ATOM   3825  CG  ASN   242      81.260  87.440  53.380  1.00  0.00           C  
ATOM   3826  OD1 ASN   242      82.298  87.890  53.793  1.00  0.00           O  
ATOM   3827  ND2 ASN   242      80.088  87.946  53.715  1.00  0.00           N  
ATOM   3828 HD21 ASN   242      80.029  88.585  54.495  1.00  0.00           H  
ATOM   3829 HD22 ASN   242      79.216  87.551  53.393  1.00  0.00           H  
ATOM   3830  C   ASN   242      81.307  83.645  51.924  1.00  0.00           C  
ATOM   3831  O   ASN   242      82.042  83.738  50.939  1.00  0.00           O  
ATOM   3832  N   SER   243      80.463  82.623  52.087  1.00  0.00           N  
ATOM   3833  H   SER   243      79.781  82.653  52.832  1.00  0.00           H  
ATOM   3834  CA  SER   243      80.282  81.424  51.179  1.00  0.00           C  
ATOM   3835  HA  SER   243      81.146  80.761  51.218  1.00  0.00           H  
ATOM   3836  CB  SER   243      79.190  80.484  51.708  1.00  0.00           C  
ATOM   3837  HB2 SER   243      78.274  80.997  52.001  1.00  0.00           H  
ATOM   3838  HB3 SER   243      78.903  79.707  51.000  1.00  0.00           H  
ATOM   3839  OG  SER   243      79.693  79.763  52.774  1.00  0.00           O  
ATOM   3840  HG  SER   243      79.280  78.900  52.852  1.00  0.00           H  
ATOM   3841  C   SER   243      79.950  81.801  49.793  1.00  0.00           C  
ATOM   3842  O   SER   243      78.853  82.421  49.636  1.00  0.00           O  
ATOM   3843  N   ILE   244      80.845  81.446  48.810  1.00  0.00           N  
ATOM   3844  H   ILE   244      81.686  80.955  49.077  1.00  0.00           H  
ATOM   3845  CA  ILE   244      80.510  81.616  47.395  1.00  0.00           C  
ATOM   3846  HA  ILE   244      79.816  82.453  47.323  1.00  0.00           H  
ATOM   3847  CB  ILE   244      81.778  81.799  46.568  1.00  0.00           C  
ATOM   3848  HB  ILE   244      82.355  80.876  46.513  1.00  0.00           H  
ATOM   3849  CG2 ILE   244      81.414  82.179  45.117  1.00  0.00           C  
ATOM   3850 HG21 ILE   244      82.307  82.254  44.497  1.00  0.00           H  
ATOM   3851 HG22 ILE   244      80.777  81.381  44.735  1.00  0.00           H  
ATOM   3852 HG23 ILE   244      80.865  83.120  45.136  1.00  0.00           H  
ATOM   3853  CG1 ILE   244      82.763  82.837  47.170  1.00  0.00           C  
ATOM   3854 HG12 ILE   244      82.356  83.835  47.009  1.00  0.00           H  
ATOM   3855 HG13 ILE   244      82.953  82.771  48.241  1.00  0.00           H  
ATOM   3856  CD1 ILE   244      84.141  83.047  46.562  1.00  0.00           C  
ATOM   3857 HD11 ILE   244      84.668  83.915  46.959  1.00  0.00           H  
ATOM   3858 HD12 ILE   244      84.706  82.138  46.767  1.00  0.00           H  
ATOM   3859 HD13 ILE   244      84.039  83.215  45.490  1.00  0.00           H  
ATOM   3860  C   ILE   244      79.781  80.325  46.926  1.00  0.00           C  
ATOM   3861  O   ILE   244      80.061  79.188  47.284  1.00  0.00           O  
ATOM   3862  N   TYR   245      78.715  80.549  46.196  1.00  0.00           N  
ATOM   3863  H   TYR   245      78.545  81.514  45.950  1.00  0.00           H  
ATOM   3864  CA  TYR   245      77.921  79.459  45.637  1.00  0.00           C  
ATOM   3865  HA  TYR   245      78.322  78.494  45.947  1.00  0.00           H  
ATOM   3866  CB  TYR   245      76.519  79.574  46.132  1.00  0.00           C  
ATOM   3867  HB2 TYR   245      76.204  80.617  46.145  1.00  0.00           H  
ATOM   3868  HB3 TYR   245      75.777  78.989  45.589  1.00  0.00           H  
ATOM   3869  CG  TYR   245      76.370  79.025  47.497  1.00  0.00           C  
ATOM   3870  CD1 TYR   245      76.187  77.611  47.647  1.00  0.00           C  
ATOM   3871  HD1 TYR   245      76.176  76.939  46.802  1.00  0.00           H  
ATOM   3872  CE1 TYR   245      75.876  77.146  48.922  1.00  0.00           C  
ATOM   3873  HE1 TYR   245      75.572  76.119  49.062  1.00  0.00           H  
ATOM   3874  CZ  TYR   245      75.927  78.015  50.103  1.00  0.00           C  
ATOM   3875  OH  TYR   245      75.602  77.446  51.247  1.00  0.00           O  
ATOM   3876  HH  TYR   245      75.640  78.134  51.916  1.00  0.00           H  
ATOM   3877  CE2 TYR   245      76.193  79.417  49.919  1.00  0.00           C  
ATOM   3878  HE2 TYR   245      76.282  80.123  50.731  1.00  0.00           H  
ATOM   3879  CD2 TYR   245      76.278  79.943  48.624  1.00  0.00           C  
ATOM   3880  HD2 TYR   245      76.486  80.990  48.456  1.00  0.00           H  
ATOM   3881  C   TYR   245      77.760  79.504  44.098  1.00  0.00           C  
ATOM   3882  O   TYR   245      77.165  80.421  43.501  1.00  0.00           O  
ATOM   3883  N   GLU   246      78.181  78.489  43.452  1.00  0.00           N  
ATOM   3884  H   GLU   246      78.658  77.745  43.940  1.00  0.00           H  
ATOM   3885  CA  GLU   246      77.662  78.108  42.166  1.00  0.00           C  
ATOM   3886  HA  GLU   246      77.961  78.888  41.466  1.00  0.00           H  
ATOM   3887  CB  GLU   246      78.283  76.871  41.600  1.00  0.00           C  
ATOM   3888  HB2 GLU   246      78.268  76.069  42.338  1.00  0.00           H  
ATOM   3889  HB3 GLU   246      77.875  76.676  40.609  1.00  0.00           H  
ATOM   3890  CG  GLU   246      79.765  76.974  41.171  1.00  0.00           C  
ATOM   3891  HG2 GLU   246      79.809  77.594  40.276  1.00  0.00           H  
ATOM   3892  HG3 GLU   246      80.336  77.491  41.942  1.00  0.00           H  
ATOM   3893  CD  GLU   246      80.443  75.638  41.069  1.00  0.00           C  
ATOM   3894  OE1 GLU   246      80.501  74.854  42.033  1.00  0.00           O  
ATOM   3895  OE2 GLU   246      80.784  75.183  39.946  1.00  0.00           O  
ATOM   3896  C   GLU   246      76.126  77.980  42.046  1.00  0.00           C  
ATOM   3897  O   GLU   246      75.508  77.383  42.951  1.00  0.00           O  
ATOM   3898  N   LEU   247      75.612  78.234  40.810  1.00  0.00           N  
ATOM   3899  H   LEU   247      76.296  78.508  40.119  1.00  0.00           H  
ATOM   3900  CA  LEU   247      74.193  77.965  40.407  1.00  0.00           C  
ATOM   3901  HA  LEU   247      73.735  77.296  41.135  1.00  0.00           H  
ATOM   3902  CB  LEU   247      73.472  79.362  40.277  1.00  0.00           C  
ATOM   3903  HB2 LEU   247      74.132  80.039  39.734  1.00  0.00           H  
ATOM   3904  HB3 LEU   247      72.642  79.181  39.595  1.00  0.00           H  
ATOM   3905  CG  LEU   247      72.983  80.092  41.577  1.00  0.00           C  
ATOM   3906  HG  LEU   247      72.305  80.897  41.293  1.00  0.00           H  
ATOM   3907  CD1 LEU   247      72.029  79.291  42.465  1.00  0.00           C  
ATOM   3908 HD11 LEU   247      72.443  78.284  42.524  1.00  0.00           H  
ATOM   3909 HD12 LEU   247      71.960  79.841  43.403  1.00  0.00           H  
ATOM   3910 HD13 LEU   247      71.123  79.302  41.859  1.00  0.00           H  
ATOM   3911  CD2 LEU   247      74.187  80.700  42.287  1.00  0.00           C  
ATOM   3912 HD21 LEU   247      74.999  81.023  41.635  1.00  0.00           H  
ATOM   3913 HD22 LEU   247      73.972  81.653  42.771  1.00  0.00           H  
ATOM   3914 HD23 LEU   247      74.482  80.049  43.110  1.00  0.00           H  
ATOM   3915  C   LEU   247      74.275  77.168  39.113  1.00  0.00           C  
ATOM   3916  O   LEU   247      74.550  77.811  38.057  1.00  0.00           O  
ATOM   3917  N   LEU   248      74.045  75.861  39.187  1.00  0.00           N  
ATOM   3918  H   LEU   248      73.970  75.551  40.145  1.00  0.00           H  
ATOM   3919  CA  LEU   248      74.017  74.927  38.100  1.00  0.00           C  
ATOM   3920  HA  LEU   248      74.788  75.241  37.396  1.00  0.00           H  
ATOM   3921  CB  LEU   248      74.375  73.549  38.590  1.00  0.00           C  
ATOM   3922  HB2 LEU   248      73.639  73.233  39.329  1.00  0.00           H  
ATOM   3923  HB3 LEU   248      74.222  72.887  37.738  1.00  0.00           H  
ATOM   3924  CG  LEU   248      75.805  73.500  39.270  1.00  0.00           C  
ATOM   3925  HG  LEU   248      75.789  73.731  40.335  1.00  0.00           H  
ATOM   3926  CD1 LEU   248      76.167  71.957  39.194  1.00  0.00           C  
ATOM   3927 HD11 LEU   248      75.918  71.531  38.222  1.00  0.00           H  
ATOM   3928 HD12 LEU   248      77.230  71.845  39.408  1.00  0.00           H  
ATOM   3929 HD13 LEU   248      75.595  71.338  39.885  1.00  0.00           H  
ATOM   3930  CD2 LEU   248      76.995  74.128  38.552  1.00  0.00           C  
ATOM   3931 HD21 LEU   248      77.055  73.896  37.488  1.00  0.00           H  
ATOM   3932 HD22 LEU   248      76.898  75.192  38.767  1.00  0.00           H  
ATOM   3933 HD23 LEU   248      77.968  73.757  38.873  1.00  0.00           H  
ATOM   3934  C   LEU   248      72.663  74.943  37.372  1.00  0.00           C  
ATOM   3935  O   LEU   248      71.623  75.363  37.843  1.00  0.00           O  
ATOM   3936  N   GLU   249      72.627  74.372  36.131  1.00  0.00           N  
ATOM   3937  H   GLU   249      73.567  74.073  35.916  1.00  0.00           H  
ATOM   3938  CA  GLU   249      71.445  73.906  35.486  1.00  0.00           C  
ATOM   3939  HA  GLU   249      70.634  73.612  36.152  1.00  0.00           H  
ATOM   3940  CB  GLU   249      70.918  75.063  34.637  1.00  0.00           C  
ATOM   3941  HB2 GLU   249      70.859  75.985  35.216  1.00  0.00           H  
ATOM   3942  HB3 GLU   249      71.618  75.235  33.819  1.00  0.00           H  
ATOM   3943  CG  GLU   249      69.572  74.651  34.082  1.00  0.00           C  
ATOM   3944  HG2 GLU   249      69.672  73.627  33.722  1.00  0.00           H  
ATOM   3945  HG3 GLU   249      68.850  74.703  34.898  1.00  0.00           H  
ATOM   3946  CD  GLU   249      69.030  75.395  32.930  1.00  0.00           C  
ATOM   3947  OE1 GLU   249      69.413  76.554  32.689  1.00  0.00           O  
ATOM   3948  OE2 GLU   249      68.100  74.835  32.214  1.00  0.00           O  
ATOM   3949  C   GLU   249      71.840  72.730  34.589  1.00  0.00           C  
ATOM   3950  O   GLU   249      72.679  72.788  33.677  1.00  0.00           O  
ATOM   3951  N   ASN   250      71.333  71.527  34.974  1.00  0.00           N  
ATOM   3952  H   ASN   250      70.780  71.528  35.820  1.00  0.00           H  
ATOM   3953  CA  ASN   250      71.725  70.143  34.462  1.00  0.00           C  
ATOM   3954  HA  ASN   250      71.321  69.328  35.063  1.00  0.00           H  
ATOM   3955  CB  ASN   250      71.069  69.900  33.048  1.00  0.00           C  
ATOM   3956  HB2 ASN   250      70.029  70.214  33.143  1.00  0.00           H  
ATOM   3957  HB3 ASN   250      71.551  70.457  32.245  1.00  0.00           H  
ATOM   3958  CG  ASN   250      71.111  68.448  32.618  1.00  0.00           C  
ATOM   3959  OD1 ASN   250      71.184  67.488  33.355  1.00  0.00           O  
ATOM   3960  ND2 ASN   250      70.885  68.261  31.294  1.00  0.00           N  
ATOM   3961 HD21 ASN   250      70.758  67.304  30.997  1.00  0.00           H  
ATOM   3962 HD22 ASN   250      70.793  69.047  30.666  1.00  0.00           H  
ATOM   3963  C   ASN   250      73.222  69.851  34.515  1.00  0.00           C  
ATOM   3964  O   ASN   250      73.824  69.332  33.579  1.00  0.00           O  
ATOM   3965  N   GLY   251      73.793  70.138  35.665  1.00  0.00           N  
ATOM   3966  H   GLY   251      73.344  70.536  36.477  1.00  0.00           H  
ATOM   3967  CA  GLY   251      75.261  69.867  35.829  1.00  0.00           C  
ATOM   3968  HA2 GLY   251      75.441  69.612  36.873  1.00  0.00           H  
ATOM   3969  HA3 GLY   251      75.495  69.002  35.208  1.00  0.00           H  
ATOM   3970  C   GLY   251      76.257  70.999  35.325  1.00  0.00           C  
ATOM   3971  O   GLY   251      77.318  71.094  35.917  1.00  0.00           O  
ATOM   3972  N   GLN   252      75.965  71.595  34.176  1.00  0.00           N  
ATOM   3973  H   GLN   252      75.082  71.426  33.717  1.00  0.00           H  
ATOM   3974  CA  GLN   252      76.746  72.746  33.738  1.00  0.00           C  
ATOM   3975  HA  GLN   252      77.806  72.563  33.564  1.00  0.00           H  
ATOM   3976  CB  GLN   252      76.260  73.159  32.317  1.00  0.00           C  
ATOM   3977  HB2 GLN   252      75.233  73.522  32.283  1.00  0.00           H  
ATOM   3978  HB3 GLN   252      76.807  74.058  32.032  1.00  0.00           H  
ATOM   3979  CG  GLN   252      76.684  72.099  31.310  1.00  0.00           C  
ATOM   3980  HG2 GLN   252      77.732  72.176  31.021  1.00  0.00           H  
ATOM   3981  HG3 GLN   252      76.483  71.110  31.722  1.00  0.00           H  
ATOM   3982  CD  GLN   252      75.944  72.347  29.999  1.00  0.00           C  
ATOM   3983  OE1 GLN   252      74.779  71.959  29.891  1.00  0.00           O  
ATOM   3984  NE2 GLN   252      76.505  73.047  29.001  1.00  0.00           N  
ATOM   3985 HE21 GLN   252      75.915  73.263  28.210  1.00  0.00           H  
ATOM   3986 HE22 GLN   252      77.451  73.385  29.110  1.00  0.00           H  
ATOM   3987  C   GLN   252      76.629  73.968  34.706  1.00  0.00           C  
ATOM   3988  O   GLN   252      75.612  74.170  35.310  1.00  0.00           O  
ATOM   3989  N   ARG   253      77.652  74.849  34.805  1.00  0.00           N  
ATOM   3990  H   ARG   253      78.454  74.828  34.191  1.00  0.00           H  
ATOM   3991  CA  ARG   253      77.629  76.103  35.631  1.00  0.00           C  
ATOM   3992  HA  ARG   253      77.223  75.793  36.593  1.00  0.00           H  
ATOM   3993  CB  ARG   253      79.113  76.542  35.955  1.00  0.00           C  
ATOM   3994  HB2 ARG   253      79.606  75.754  36.525  1.00  0.00           H  
ATOM   3995  HB3 ARG   253      79.603  76.784  35.012  1.00  0.00           H  
ATOM   3996  CG  ARG   253      79.182  77.761  36.846  1.00  0.00           C  
ATOM   3997  HG2 ARG   253      78.613  78.596  36.439  1.00  0.00           H  
ATOM   3998  HG3 ARG   253      78.835  77.484  37.842  1.00  0.00           H  
ATOM   3999  CD  ARG   253      80.647  78.206  37.060  1.00  0.00           C  
ATOM   4000  HD2 ARG   253      81.064  78.290  36.056  1.00  0.00           H  
ATOM   4001  HD3 ARG   253      80.698  79.240  37.401  1.00  0.00           H  
ATOM   4002  NE  ARG   253      81.406  77.262  37.920  1.00  0.00           N  
ATOM   4003  HE  ARG   253      80.949  76.882  38.736  1.00  0.00           H  
ATOM   4004  CZ  ARG   253      82.662  76.889  37.757  1.00  0.00           C  
ATOM   4005  NH1 ARG   253      83.439  77.208  36.813  1.00  0.00           N  
ATOM   4006 HH11 ARG   253      83.072  77.919  36.197  1.00  0.00           H  
ATOM   4007 HH12 ARG   253      84.353  76.791  36.702  1.00  0.00           H  
ATOM   4008  NH2 ARG   253      83.068  76.051  38.635  1.00  0.00           N  
ATOM   4009 HH21 ARG   253      82.378  75.686  39.275  1.00  0.00           H  
ATOM   4010 HH22 ARG   253      84.055  75.835  38.608  1.00  0.00           H  
ATOM   4011  C   ARG   253      76.796  77.154  34.853  1.00  0.00           C  
ATOM   4012  O   ARG   253      77.118  77.567  33.776  1.00  0.00           O  
ATOM   4013  N   ALA   254      75.664  77.404  35.465  1.00  0.00           N  
ATOM   4014  H   ALA   254      75.475  76.963  36.354  1.00  0.00           H  
ATOM   4015  CA  ALA   254      74.775  78.490  35.070  1.00  0.00           C  
ATOM   4016  HA  ALA   254      74.915  78.646  34.000  1.00  0.00           H  
ATOM   4017  CB  ALA   254      73.296  78.180  35.147  1.00  0.00           C  
ATOM   4018  HB1 ALA   254      73.121  77.479  34.330  1.00  0.00           H  
ATOM   4019  HB2 ALA   254      73.071  77.603  36.044  1.00  0.00           H  
ATOM   4020  HB3 ALA   254      72.774  79.124  34.990  1.00  0.00           H  
ATOM   4021  C   ALA   254      75.130  79.902  35.603  1.00  0.00           C  
ATOM   4022  O   ALA   254      74.702  80.925  35.028  1.00  0.00           O  
ATOM   4023  N   GLY   255      75.940  80.057  36.688  1.00  0.00           N  
ATOM   4024  H   GLY   255      76.132  79.194  37.177  1.00  0.00           H  
ATOM   4025  CA  GLY   255      76.144  81.278  37.482  1.00  0.00           C  
ATOM   4026  HA2 GLY   255      76.514  82.060  36.819  1.00  0.00           H  
ATOM   4027  HA3 GLY   255      75.185  81.657  37.837  1.00  0.00           H  
ATOM   4028  C   GLY   255      76.904  80.937  38.797  1.00  0.00           C  
ATOM   4029  O   GLY   255      77.163  79.787  39.102  1.00  0.00           O  
ATOM   4030  N   THR   256      77.340  81.985  39.440  1.00  0.00           N  
ATOM   4031  H   THR   256      77.077  82.920  39.165  1.00  0.00           H  
ATOM   4032  CA  THR   256      78.133  81.933  40.632  1.00  0.00           C  
ATOM   4033  HA  THR   256      77.868  81.080  41.257  1.00  0.00           H  
ATOM   4034  CB  THR   256      79.634  81.799  40.318  1.00  0.00           C  
ATOM   4035  HB  THR   256      80.028  82.681  39.814  1.00  0.00           H  
ATOM   4036  CG2 THR   256      80.480  81.629  41.572  1.00  0.00           C  
ATOM   4037 HG21 THR   256      81.526  81.570  41.270  1.00  0.00           H  
ATOM   4038 HG22 THR   256      80.412  82.541  42.165  1.00  0.00           H  
ATOM   4039 HG23 THR   256      80.169  80.786  42.189  1.00  0.00           H  
ATOM   4040  OG1 THR   256      79.869  80.592  39.642  1.00  0.00           O  
ATOM   4041  HG1 THR   256      79.678  80.769  38.718  1.00  0.00           H  
ATOM   4042  C   THR   256      77.966  83.245  41.362  1.00  0.00           C  
ATOM   4043  O   THR   256      77.900  84.274  40.682  1.00  0.00           O  
ATOM   4044  N   CYS   257      77.774  83.318  42.690  1.00  0.00           N  
ATOM   4045  H   CYS   257      77.782  82.499  43.280  1.00  0.00           H  
ATOM   4046  CA  CYS   257      77.653  84.559  43.492  1.00  0.00           C  
ATOM   4047  HA  CYS   257      78.342  85.347  43.191  1.00  0.00           H  
ATOM   4048  CB  CYS   257      76.221  85.119  43.359  1.00  0.00           C  
ATOM   4049  HB2 CYS   257      76.137  85.997  43.999  1.00  0.00           H  
ATOM   4050  HB3 CYS   257      76.066  85.387  42.314  1.00  0.00           H  
ATOM   4051  SG  CYS   257      75.059  83.858  44.033  1.00  0.00           S  
ATOM   4052  HG  CYS   257      73.978  84.551  43.666  1.00  0.00           H  
ATOM   4053  C   CYS   257      77.915  84.270  44.969  1.00  0.00           C  
ATOM   4054  O   CYS   257      78.380  83.156  45.289  1.00  0.00           O  
ATOM   4055  N   VAL   258      77.720  85.268  45.884  1.00  0.00           N  
ATOM   4056  H   VAL   258      77.396  86.161  45.540  1.00  0.00           H  
ATOM   4057  CA  VAL   258      77.709  85.019  47.329  1.00  0.00           C  
ATOM   4058  HA  VAL   258      78.085  84.019  47.545  1.00  0.00           H  
ATOM   4059  CB  VAL   258      78.661  85.887  48.177  1.00  0.00           C  
ATOM   4060  HB  VAL   258      78.422  85.889  49.240  1.00  0.00           H  
ATOM   4061  CG1 VAL   258      80.069  85.393  48.229  1.00  0.00           C  
ATOM   4062 HG11 VAL   258      80.628  85.930  48.995  1.00  0.00           H  
ATOM   4063 HG12 VAL   258      80.071  84.318  48.408  1.00  0.00           H  
ATOM   4064 HG13 VAL   258      80.590  85.590  47.292  1.00  0.00           H  
ATOM   4065  CG2 VAL   258      78.735  87.381  47.781  1.00  0.00           C  
ATOM   4066 HG21 VAL   258      79.239  87.576  46.835  1.00  0.00           H  
ATOM   4067 HG22 VAL   258      77.764  87.774  47.479  1.00  0.00           H  
ATOM   4068 HG23 VAL   258      79.184  87.887  48.635  1.00  0.00           H  
ATOM   4069  C   VAL   258      76.228  85.114  47.770  1.00  0.00           C  
ATOM   4070  O   VAL   258      75.631  86.142  47.408  1.00  0.00           O  
ATOM   4071  N   LEU   259      75.735  84.181  48.545  1.00  0.00           N  
ATOM   4072  H   LEU   259      76.443  83.524  48.842  1.00  0.00           H  
ATOM   4073  CA  LEU   259      74.352  84.094  49.019  1.00  0.00           C  
ATOM   4074  HA  LEU   259      73.884  85.042  48.753  1.00  0.00           H  
ATOM   4075  CB  LEU   259      73.748  82.848  48.318  1.00  0.00           C  
ATOM   4076  HB2 LEU   259      74.325  81.924  48.361  1.00  0.00           H  
ATOM   4077  HB3 LEU   259      72.901  82.556  48.940  1.00  0.00           H  
ATOM   4078  CG  LEU   259      73.147  83.079  46.901  1.00  0.00           C  
ATOM   4079  HG  LEU   259      73.637  83.887  46.358  1.00  0.00           H  
ATOM   4080  CD1 LEU   259      73.343  81.732  46.136  1.00  0.00           C  
ATOM   4081 HD11 LEU   259      73.162  80.876  46.787  1.00  0.00           H  
ATOM   4082 HD12 LEU   259      72.685  81.589  45.279  1.00  0.00           H  
ATOM   4083 HD13 LEU   259      74.390  81.618  45.855  1.00  0.00           H  
ATOM   4084  CD2 LEU   259      71.596  83.364  46.800  1.00  0.00           C  
ATOM   4085 HD21 LEU   259      71.195  84.175  47.407  1.00  0.00           H  
ATOM   4086 HD22 LEU   259      71.256  83.478  45.771  1.00  0.00           H  
ATOM   4087 HD23 LEU   259      71.163  82.413  47.109  1.00  0.00           H  
ATOM   4088  C   LEU   259      74.230  83.700  50.510  1.00  0.00           C  
ATOM   4089  O   LEU   259      75.064  82.920  50.970  1.00  0.00           O  
ATOM   4090  N   GLU   260      73.227  84.196  51.209  1.00  0.00           N  
ATOM   4091  H   GLU   260      72.630  84.835  50.704  1.00  0.00           H  
ATOM   4092  CA  GLU   260      73.028  83.925  52.595  1.00  0.00           C  
ATOM   4093  HA  GLU   260      73.398  82.924  52.814  1.00  0.00           H  
ATOM   4094  CB  GLU   260      74.015  84.883  53.372  1.00  0.00           C  
ATOM   4095  HB2 GLU   260      75.020  84.635  53.029  1.00  0.00           H  
ATOM   4096  HB3 GLU   260      73.705  85.888  53.083  1.00  0.00           H  
ATOM   4097  CG  GLU   260      73.830  84.855  54.907  1.00  0.00           C  
ATOM   4098  HG2 GLU   260      73.253  85.737  55.185  1.00  0.00           H  
ATOM   4099  HG3 GLU   260      73.360  83.958  55.309  1.00  0.00           H  
ATOM   4100  CD  GLU   260      75.167  84.954  55.589  1.00  0.00           C  
ATOM   4101  OE1 GLU   260      75.291  84.531  56.699  1.00  0.00           O  
ATOM   4102  OE2 GLU   260      76.162  85.507  55.110  1.00  0.00           O  
ATOM   4103  C   GLU   260      71.587  84.257  53.100  1.00  0.00           C  
ATOM   4104  O   GLU   260      71.007  85.160  52.519  1.00  0.00           O  
ATOM   4105  N   TYR   261      71.013  83.369  53.950  1.00  0.00           N  
ATOM   4106  H   TYR   261      71.533  82.563  54.266  1.00  0.00           H  
ATOM   4107  CA  TYR   261      69.709  83.642  54.474  1.00  0.00           C  
ATOM   4108  HA  TYR   261      69.129  84.115  53.681  1.00  0.00           H  
ATOM   4109  CB  TYR   261      69.070  82.298  55.007  1.00  0.00           C  
ATOM   4110  HB2 TYR   261      69.682  81.967  55.845  1.00  0.00           H  
ATOM   4111  HB3 TYR   261      68.094  82.589  55.393  1.00  0.00           H  
ATOM   4112  CG  TYR   261      68.809  81.145  54.016  1.00  0.00           C  
ATOM   4113  CD1 TYR   261      67.618  81.203  53.346  1.00  0.00           C  
ATOM   4114  HD1 TYR   261      66.988  82.072  53.460  1.00  0.00           H  
ATOM   4115  CE1 TYR   261      67.294  80.127  52.499  1.00  0.00           C  
ATOM   4116  HE1 TYR   261      66.304  80.088  52.067  1.00  0.00           H  
ATOM   4117  CZ  TYR   261      68.071  78.979  52.382  1.00  0.00           C  
ATOM   4118  OH  TYR   261      67.736  77.897  51.712  1.00  0.00           O  
ATOM   4119  HH  TYR   261      66.787  77.850  51.571  1.00  0.00           H  
ATOM   4120  CE2 TYR   261      69.340  79.027  53.027  1.00  0.00           C  
ATOM   4121  HE2 TYR   261      70.010  78.202  52.835  1.00  0.00           H  
ATOM   4122  CD2 TYR   261      69.714  80.103  53.830  1.00  0.00           C  
ATOM   4123  HD2 TYR   261      70.693  80.127  54.284  1.00  0.00           H  
ATOM   4124  C   TYR   261      69.777  84.637  55.687  1.00  0.00           C  
ATOM   4125  O   TYR   261      70.694  84.762  56.455  1.00  0.00           O  
ATOM   4126  N   ALA   262      68.579  85.270  55.877  1.00  0.00           N  
ATOM   4127  H   ALA   262      67.763  84.917  55.399  1.00  0.00           H  
ATOM   4128  CA  ALA   262      68.370  86.383  56.823  1.00  0.00           C  
ATOM   4129  HA  ALA   262      69.238  87.042  56.833  1.00  0.00           H  
ATOM   4130  CB  ALA   262      67.219  87.355  56.389  1.00  0.00           C  
ATOM   4131  HB1 ALA   262      66.267  86.833  56.486  1.00  0.00           H  
ATOM   4132  HB2 ALA   262      67.130  88.173  57.103  1.00  0.00           H  
ATOM   4133  HB3 ALA   262      67.436  87.864  55.450  1.00  0.00           H  
ATOM   4134  C   ALA   262      68.278  85.807  58.256  1.00  0.00           C  
ATOM   4135  O   ALA   262      67.301  85.277  58.767  1.00  0.00           O  
ATOM   4136  N   THR   263      69.292  85.985  59.040  1.00  0.00           N  
ATOM   4137  H   THR   263      70.061  86.472  58.603  1.00  0.00           H  
ATOM   4138  CA  THR   263      69.327  85.681  60.528  1.00  0.00           C  
ATOM   4139  HA  THR   263      69.452  84.600  60.585  1.00  0.00           H  
ATOM   4140  CB  THR   263      70.534  86.231  61.085  1.00  0.00           C  
ATOM   4141  HB  THR   263      70.526  87.303  60.892  1.00  0.00           H  
ATOM   4142  CG2 THR   263      70.806  85.893  62.543  1.00  0.00           C  
ATOM   4143 HG21 THR   263      70.889  84.812  62.656  1.00  0.00           H  
ATOM   4144 HG22 THR   263      71.752  86.304  62.896  1.00  0.00           H  
ATOM   4145 HG23 THR   263      70.034  86.301  63.195  1.00  0.00           H  
ATOM   4146  OG1 THR   263      71.652  85.841  60.372  1.00  0.00           O  
ATOM   4147  HG1 THR   263      71.568  84.958  60.004  1.00  0.00           H  
ATOM   4148  C   THR   263      68.048  86.119  61.240  1.00  0.00           C  
ATOM   4149  O   THR   263      67.449  85.251  61.853  1.00  0.00           O  
ATOM   4150  N   PRO   264      67.450  87.309  61.075  1.00  0.00           N  
ATOM   4151  CD  PRO   264      68.203  88.493  60.879  1.00  0.00           C  
ATOM   4152  HD2 PRO   264      68.722  88.420  59.924  1.00  0.00           H  
ATOM   4153  HD3 PRO   264      68.910  88.596  61.702  1.00  0.00           H  
ATOM   4154  CG  PRO   264      67.185  89.623  60.962  1.00  0.00           C  
ATOM   4155  HG2 PRO   264      67.228  90.447  60.250  1.00  0.00           H  
ATOM   4156  HG3 PRO   264      67.244  90.037  61.969  1.00  0.00           H  
ATOM   4157  CB  PRO   264      65.823  88.912  60.813  1.00  0.00           C  
ATOM   4158  HB2 PRO   264      65.793  88.664  59.752  1.00  0.00           H  
ATOM   4159  HB3 PRO   264      64.973  89.523  61.117  1.00  0.00           H  
ATOM   4160  CA  PRO   264      66.122  87.643  61.577  1.00  0.00           C  
ATOM   4161  HA  PRO   264      66.258  87.862  62.636  1.00  0.00           H  
ATOM   4162  C   PRO   264      65.056  86.541  61.376  1.00  0.00           C  
ATOM   4163  O   PRO   264      64.388  86.185  62.352  1.00  0.00           O  
ATOM   4164  N   LEU   265      64.910  85.919  60.190  1.00  0.00           N  
ATOM   4165  H   LEU   265      65.611  86.071  59.479  1.00  0.00           H  
ATOM   4166  CA  LEU   265      63.954  84.794  59.935  1.00  0.00           C  
ATOM   4167  HA  LEU   265      62.941  85.157  60.105  1.00  0.00           H  
ATOM   4168  CB  LEU   265      64.032  84.381  58.488  1.00  0.00           C  
ATOM   4169  HB2 LEU   265      64.991  83.881  58.353  1.00  0.00           H  
ATOM   4170  HB3 LEU   265      63.238  83.647  58.351  1.00  0.00           H  
ATOM   4171  CG  LEU   265      63.992  85.636  57.571  1.00  0.00           C  
ATOM   4172  HG  LEU   265      64.651  86.436  57.906  1.00  0.00           H  
ATOM   4173  CD1 LEU   265      64.264  85.146  56.156  1.00  0.00           C  
ATOM   4174 HD11 LEU   265      63.508  84.388  55.952  1.00  0.00           H  
ATOM   4175 HD12 LEU   265      64.164  85.970  55.449  1.00  0.00           H  
ATOM   4176 HD13 LEU   265      65.246  84.673  56.174  1.00  0.00           H  
ATOM   4177  CD2 LEU   265      62.578  86.155  57.484  1.00  0.00           C  
ATOM   4178 HD21 LEU   265      61.843  85.426  57.140  1.00  0.00           H  
ATOM   4179 HD22 LEU   265      62.298  86.251  58.532  1.00  0.00           H  
ATOM   4180 HD23 LEU   265      62.393  87.082  56.941  1.00  0.00           H  
ATOM   4181  C   LEU   265      64.180  83.537  60.916  1.00  0.00           C  
ATOM   4182  O   LEU   265      63.257  83.141  61.583  1.00  0.00           O  
ATOM   4183  N   GLN   266      65.398  83.088  61.124  1.00  0.00           N  
ATOM   4184  H   GLN   266      66.118  83.512  60.557  1.00  0.00           H  
ATOM   4185  CA  GLN   266      65.758  82.204  62.238  1.00  0.00           C  
ATOM   4186  HA  GLN   266      65.307  81.262  61.925  1.00  0.00           H  
ATOM   4187  CB  GLN   266      67.272  82.002  62.375  1.00  0.00           C  
ATOM   4188  HB2 GLN   266      67.705  82.871  62.871  1.00  0.00           H  
ATOM   4189  HB3 GLN   266      67.512  81.190  63.061  1.00  0.00           H  
ATOM   4190  CG  GLN   266      68.124  81.738  61.121  1.00  0.00           C  
ATOM   4191  HG2 GLN   266      67.801  80.828  60.616  1.00  0.00           H  
ATOM   4192  HG3 GLN   266      67.998  82.581  60.442  1.00  0.00           H  
ATOM   4193  CD  GLN   266      69.667  81.703  61.309  1.00  0.00           C  
ATOM   4194  OE1 GLN   266      70.281  82.078  62.335  1.00  0.00           O  
ATOM   4195  NE2 GLN   266      70.361  81.260  60.257  1.00  0.00           N  
ATOM   4196 HE21 GLN   266      71.337  81.141  60.490  1.00  0.00           H  
ATOM   4197 HE22 GLN   266      69.873  80.820  59.491  1.00  0.00           H  
ATOM   4198  C   GLN   266      65.169  82.627  63.549  1.00  0.00           C  
ATOM   4199  O   GLN   266      64.548  81.753  64.147  1.00  0.00           O  
ATOM   4200  N   THR   267      65.263  83.874  63.968  1.00  0.00           N  
ATOM   4201  H   THR   267      65.696  84.590  63.403  1.00  0.00           H  
ATOM   4202  CA  THR   267      64.559  84.398  65.219  1.00  0.00           C  
ATOM   4203  HA  THR   267      64.925  83.890  66.110  1.00  0.00           H  
ATOM   4204  CB  THR   267      65.029  85.825  65.500  1.00  0.00           C  
ATOM   4205  HB  THR   267      65.123  86.483  64.636  1.00  0.00           H  
ATOM   4206  CG2 THR   267      64.403  86.715  66.572  1.00  0.00           C  
ATOM   4207 HG21 THR   267      65.059  87.572  66.723  1.00  0.00           H  
ATOM   4208 HG22 THR   267      63.405  87.062  66.305  1.00  0.00           H  
ATOM   4209 HG23 THR   267      64.389  86.152  67.505  1.00  0.00           H  
ATOM   4210  OG1 THR   267      66.369  85.767  65.914  1.00  0.00           O  
ATOM   4211  HG1 THR   267      66.910  85.215  65.346  1.00  0.00           H  
ATOM   4212  C   THR   267      63.033  84.252  65.217  1.00  0.00           C  
ATOM   4213  O   THR   267      62.368  83.943  66.217  1.00  0.00           O  
ATOM   4214  N   LEU   268      62.366  84.580  64.133  1.00  0.00           N  
ATOM   4215  H   LEU   268      62.861  84.751  63.269  1.00  0.00           H  
ATOM   4216  CA  LEU   268      60.968  84.386  64.089  1.00  0.00           C  
ATOM   4217  HA  LEU   268      60.525  84.750  65.016  1.00  0.00           H  
ATOM   4218  CB  LEU   268      60.445  84.947  62.770  1.00  0.00           C  
ATOM   4219  HB2 LEU   268      60.805  84.411  61.892  1.00  0.00           H  
ATOM   4220  HB3 LEU   268      59.365  84.895  62.908  1.00  0.00           H  
ATOM   4221  CG  LEU   268      60.718  86.429  62.472  1.00  0.00           C  
ATOM   4222  HG  LEU   268      61.738  86.629  62.145  1.00  0.00           H  
ATOM   4223  CD1 LEU   268      59.759  86.886  61.415  1.00  0.00           C  
ATOM   4224 HD11 LEU   268      58.730  86.594  61.623  1.00  0.00           H  
ATOM   4225 HD12 LEU   268      59.697  87.958  61.227  1.00  0.00           H  
ATOM   4226 HD13 LEU   268      60.105  86.425  60.489  1.00  0.00           H  
ATOM   4227  CD2 LEU   268      60.409  87.184  63.756  1.00  0.00           C  
ATOM   4228 HD21 LEU   268      61.260  87.043  64.422  1.00  0.00           H  
ATOM   4229 HD22 LEU   268      60.190  88.231  63.546  1.00  0.00           H  
ATOM   4230 HD23 LEU   268      59.523  86.794  64.257  1.00  0.00           H  
ATOM   4231  C   LEU   268      60.727  82.891  64.192  1.00  0.00           C  
ATOM   4232  O   LEU   268      59.936  82.379  64.970  1.00  0.00           O  
ATOM   4233  N   PHE   269      61.456  82.051  63.457  1.00  0.00           N  
ATOM   4234  H   PHE   269      62.059  82.415  62.733  1.00  0.00           H  
ATOM   4235  CA  PHE   269      61.337  80.616  63.448  1.00  0.00           C  
ATOM   4236  HA  PHE   269      60.301  80.322  63.278  1.00  0.00           H  
ATOM   4237  CB  PHE   269      62.204  79.949  62.362  1.00  0.00           C  
ATOM   4238  HB2 PHE   269      61.819  80.368  61.432  1.00  0.00           H  
ATOM   4239  HB3 PHE   269      63.249  80.237  62.482  1.00  0.00           H  
ATOM   4240  CG  PHE   269      62.116  78.367  62.409  1.00  0.00           C  
ATOM   4241  CD1 PHE   269      61.262  77.799  61.441  1.00  0.00           C  
ATOM   4242  HD1 PHE   269      60.589  78.446  60.898  1.00  0.00           H  
ATOM   4243  CE1 PHE   269      61.345  76.397  61.228  1.00  0.00           C  
ATOM   4244  HE1 PHE   269      60.763  75.815  60.528  1.00  0.00           H  
ATOM   4245  CZ  PHE   269      62.180  75.568  62.047  1.00  0.00           C  
ATOM   4246  HZ  PHE   269      62.241  74.528  61.759  1.00  0.00           H  
ATOM   4247  CE2 PHE   269      62.866  76.123  63.057  1.00  0.00           C  
ATOM   4248  HE2 PHE   269      63.406  75.436  63.693  1.00  0.00           H  
ATOM   4249  CD2 PHE   269      62.974  77.545  63.168  1.00  0.00           C  
ATOM   4250  HD2 PHE   269      63.671  77.995  63.860  1.00  0.00           H  
ATOM   4251  C   PHE   269      61.737  80.006  64.854  1.00  0.00           C  
ATOM   4252  O   PHE   269      61.198  79.008  65.166  1.00  0.00           O  
ATOM   4253  N   ALA   270      62.562  80.696  65.628  1.00  0.00           N  
ATOM   4254  H   ALA   270      63.191  81.408  65.285  1.00  0.00           H  
ATOM   4255  CA  ALA   270      62.734  80.288  67.089  1.00  0.00           C  
ATOM   4256  HA  ALA   270      62.788  79.201  67.036  1.00  0.00           H  
ATOM   4257  CB  ALA   270      64.087  80.834  67.467  1.00  0.00           C  
ATOM   4258  HB1 ALA   270      64.169  80.852  68.553  1.00  0.00           H  
ATOM   4259  HB2 ALA   270      64.852  80.164  67.073  1.00  0.00           H  
ATOM   4260  HB3 ALA   270      64.219  81.865  67.138  1.00  0.00           H  
ATOM   4261  C   ALA   270      61.634  80.560  68.180  1.00  0.00           C  
ATOM   4262  O   ALA   270      61.258  79.730  69.042  1.00  0.00           O  
ATOM   4263  N   MET   271      61.192  81.812  68.030  1.00  0.00           N  
ATOM   4264  H   MET   271      61.564  82.347  67.257  1.00  0.00           H  
ATOM   4265  CA  MET   271      60.106  82.306  68.817  1.00  0.00           C  
ATOM   4266  HA  MET   271      60.370  82.231  69.872  1.00  0.00           H  
ATOM   4267  CB  MET   271      59.835  83.751  68.418  1.00  0.00           C  
ATOM   4268  HB2 MET   271      59.535  83.800  67.371  1.00  0.00           H  
ATOM   4269  HB3 MET   271      58.954  84.039  68.993  1.00  0.00           H  
ATOM   4270  CG  MET   271      60.804  84.819  68.781  1.00  0.00           C  
ATOM   4271  HG2 MET   271      60.606  85.020  69.834  1.00  0.00           H  
ATOM   4272  HG3 MET   271      61.833  84.565  68.529  1.00  0.00           H  
ATOM   4273  SD  MET   271      60.635  86.377  67.969  1.00  0.00           S  
ATOM   4274  CE  MET   271      61.674  87.466  68.949  1.00  0.00           C  
ATOM   4275  HE1 MET   271      62.713  87.148  68.866  1.00  0.00           H  
ATOM   4276  HE2 MET   271      61.709  88.499  68.603  1.00  0.00           H  
ATOM   4277  HE3 MET   271      61.324  87.497  69.980  1.00  0.00           H  
ATOM   4278  C   MET   271      58.862  81.466  68.545  1.00  0.00           C  
ATOM   4279  O   MET   271      58.067  81.287  69.476  1.00  0.00           O  
ATOM   4280  N   SER   272      58.713  80.932  67.292  1.00  0.00           N  
ATOM   4281  H   SER   272      59.401  81.232  66.616  1.00  0.00           H  
ATOM   4282  CA  SER   272      57.484  80.273  66.808  1.00  0.00           C  
ATOM   4283  HA  SER   272      56.599  80.854  67.066  1.00  0.00           H  
ATOM   4284  CB  SER   272      57.708  79.948  65.333  1.00  0.00           C  
ATOM   4285  HB2 SER   272      58.245  80.734  64.803  1.00  0.00           H  
ATOM   4286  HB3 SER   272      58.407  79.121  65.206  1.00  0.00           H  
ATOM   4287  OG  SER   272      56.460  79.705  64.552  1.00  0.00           O  
ATOM   4288  HG  SER   272      55.842  80.392  64.811  1.00  0.00           H  
ATOM   4289  C   SER   272      57.220  78.950  67.610  1.00  0.00           C  
ATOM   4290  O   SER   272      56.141  78.418  67.740  1.00  0.00           O  
ATOM   4291  N   GLN   273      58.153  78.405  68.420  1.00  0.00           N  
ATOM   4292  H   GLN   273      59.021  78.921  68.440  1.00  0.00           H  
ATOM   4293  CA  GLN   273      58.214  77.052  68.939  1.00  0.00           C  
ATOM   4294  HA  GLN   273      57.634  76.353  68.337  1.00  0.00           H  
ATOM   4295  CB  GLN   273      59.643  76.482  68.836  1.00  0.00           C  
ATOM   4296  HB2 GLN   273      60.312  77.114  69.420  1.00  0.00           H  
ATOM   4297  HB3 GLN   273      59.601  75.444  69.165  1.00  0.00           H  
ATOM   4298  CG  GLN   273      60.049  76.570  67.309  1.00  0.00           C  
ATOM   4299  HG2 GLN   273      59.267  76.040  66.764  1.00  0.00           H  
ATOM   4300  HG3 GLN   273      60.279  77.576  66.958  1.00  0.00           H  
ATOM   4301  CD  GLN   273      61.353  75.774  67.141  1.00  0.00           C  
ATOM   4302  OE1 GLN   273      61.747  75.037  68.002  1.00  0.00           O  
ATOM   4303  NE2 GLN   273      62.141  76.224  66.146  1.00  0.00           N  
ATOM   4304 HE21 GLN   273      63.120  75.981  66.110  1.00  0.00           H  
ATOM   4305 HE22 GLN   273      61.739  76.946  65.564  1.00  0.00           H  
ATOM   4306  C   GLN   273      57.575  77.002  70.360  1.00  0.00           C  
ATOM   4307  O   GLN   273      57.492  75.944  70.974  1.00  0.00           O  
ATOM   4308  N   TYR   274      57.041  78.129  70.876  1.00  0.00           N  
ATOM   4309  H   TYR   274      57.116  78.972  70.325  1.00  0.00           H  
ATOM   4310  CA  TYR   274      56.434  78.312  72.187  1.00  0.00           C  
ATOM   4311  HA  TYR   274      56.698  77.536  72.905  1.00  0.00           H  
ATOM   4312  CB  TYR   274      57.077  79.545  72.905  1.00  0.00           C  
ATOM   4313  HB2 TYR   274      57.130  80.424  72.263  1.00  0.00           H  
ATOM   4314  HB3 TYR   274      56.462  79.768  73.778  1.00  0.00           H  
ATOM   4315  CG  TYR   274      58.513  79.188  73.414  1.00  0.00           C  
ATOM   4316  CD1 TYR   274      58.819  79.007  74.806  1.00  0.00           C  
ATOM   4317  HD1 TYR   274      58.076  79.189  75.568  1.00  0.00           H  
ATOM   4318  CE1 TYR   274      60.004  78.478  75.250  1.00  0.00           C  
ATOM   4319  HE1 TYR   274      60.158  78.257  76.296  1.00  0.00           H  
ATOM   4320  CZ  TYR   274      60.966  78.152  74.209  1.00  0.00           C  
ATOM   4321  OH  TYR   274      62.223  77.668  74.552  1.00  0.00           O  
ATOM   4322  HH  TYR   274      62.245  77.884  75.487  1.00  0.00           H  
ATOM   4323  CE2 TYR   274      60.790  78.496  72.855  1.00  0.00           C  
ATOM   4324  HE2 TYR   274      61.466  78.310  72.034  1.00  0.00           H  
ATOM   4325  CD2 TYR   274      59.587  79.094  72.452  1.00  0.00           C  
ATOM   4326  HD2 TYR   274      59.410  79.416  71.437  1.00  0.00           H  
ATOM   4327  C   TYR   274      54.925  78.464  72.063  1.00  0.00           C  
ATOM   4328  O   TYR   274      54.469  79.556  71.612  1.00  0.00           O  
ATOM   4329  N   SER   275      54.187  77.436  72.382  1.00  0.00           N  
ATOM   4330  H   SER   275      54.576  76.737  72.997  1.00  0.00           H  
ATOM   4331  CA  SER   275      52.729  77.264  72.128  1.00  0.00           C  
ATOM   4332  HA  SER   275      52.612  77.257  71.044  1.00  0.00           H  
ATOM   4333  CB  SER   275      52.331  75.938  72.605  1.00  0.00           C  
ATOM   4334  HB2 SER   275      52.976  75.143  72.231  1.00  0.00           H  
ATOM   4335  HB3 SER   275      52.338  75.832  73.689  1.00  0.00           H  
ATOM   4336  OG  SER   275      51.015  75.757  72.143  1.00  0.00           O  
ATOM   4337  HG  SER   275      50.822  74.816  72.128  1.00  0.00           H  
ATOM   4338  C   SER   275      51.901  78.405  72.613  1.00  0.00           C  
ATOM   4339  O   SER   275      50.997  78.934  71.936  1.00  0.00           O  
ATOM   4340  N   GLN   276      52.168  78.964  73.806  1.00  0.00           N  
ATOM   4341  H   GLN   276      52.985  78.650  74.309  1.00  0.00           H  
ATOM   4342  CA  GLN   276      51.308  79.945  74.498  1.00  0.00           C  
ATOM   4343  HA  GLN   276      50.250  79.685  74.455  1.00  0.00           H  
ATOM   4344  CB  GLN   276      51.804  80.016  75.967  1.00  0.00           C  
ATOM   4345  HB2 GLN   276      51.619  79.048  76.433  1.00  0.00           H  
ATOM   4346  HB3 GLN   276      52.875  80.180  75.849  1.00  0.00           H  
ATOM   4347  CG  GLN   276      51.289  81.150  76.928  1.00  0.00           C  
ATOM   4348  HG2 GLN   276      51.941  81.257  77.795  1.00  0.00           H  
ATOM   4349  HG3 GLN   276      51.311  82.173  76.552  1.00  0.00           H  
ATOM   4350  CD  GLN   276      49.883  80.914  77.472  1.00  0.00           C  
ATOM   4351  OE1 GLN   276      49.520  79.803  77.764  1.00  0.00           O  
ATOM   4352  NE2 GLN   276      49.025  81.875  77.529  1.00  0.00           N  
ATOM   4353 HE21 GLN   276      48.087  81.721  77.870  1.00  0.00           H  
ATOM   4354 HE22 GLN   276      49.372  82.802  77.325  1.00  0.00           H  
ATOM   4355  C   GLN   276      51.342  81.312  73.806  1.00  0.00           C  
ATOM   4356  O   GLN   276      50.416  82.097  73.939  1.00  0.00           O  
ATOM   4357  N   ALA   277      52.368  81.574  72.984  1.00  0.00           N  
ATOM   4358  H   ALA   277      52.956  80.760  72.878  1.00  0.00           H  
ATOM   4359  CA  ALA   277      52.671  82.874  72.492  1.00  0.00           C  
ATOM   4360  HA  ALA   277      52.230  83.604  73.171  1.00  0.00           H  
ATOM   4361  CB  ALA   277      54.233  83.153  72.464  1.00  0.00           C  
ATOM   4362  HB1 ALA   277      54.613  83.053  73.480  1.00  0.00           H  
ATOM   4363  HB2 ALA   277      54.762  82.539  71.734  1.00  0.00           H  
ATOM   4364  HB3 ALA   277      54.323  84.184  72.122  1.00  0.00           H  
ATOM   4365  C   ALA   277      52.041  83.172  71.153  1.00  0.00           C  
ATOM   4366  O   ALA   277      52.213  84.293  70.669  1.00  0.00           O  
ATOM   4367  N   GLY   278      51.195  82.227  70.700  1.00  0.00           N  
ATOM   4368  H   GLY   278      51.205  81.411  71.296  1.00  0.00           H  
ATOM   4369  CA  GLY   278      50.274  82.312  69.626  1.00  0.00           C  
ATOM   4370  HA2 GLY   278      49.971  81.276  69.477  1.00  0.00           H  
ATOM   4371  HA3 GLY   278      49.412  82.924  69.893  1.00  0.00           H  
ATOM   4372  C   GLY   278      50.969  82.872  68.358  1.00  0.00           C  
ATOM   4373  O   GLY   278      50.473  83.706  67.610  1.00  0.00           O  
ATOM   4374  N   PHE   279      52.181  82.257  67.990  1.00  0.00           N  
ATOM   4375  H   PHE   279      52.594  81.570  68.605  1.00  0.00           H  
ATOM   4376  CA  PHE   279      52.997  82.717  66.889  1.00  0.00           C  
ATOM   4377  HA  PHE   279      52.371  83.371  66.281  1.00  0.00           H  
ATOM   4378  CB  PHE   279      54.064  83.556  67.566  1.00  0.00           C  
ATOM   4379  HB2 PHE   279      53.661  84.134  68.398  1.00  0.00           H  
ATOM   4380  HB3 PHE   279      54.783  82.877  68.024  1.00  0.00           H  
ATOM   4381  CG  PHE   279      54.810  84.476  66.640  1.00  0.00           C  
ATOM   4382  CD1 PHE   279      54.101  85.535  66.129  1.00  0.00           C  
ATOM   4383  HD1 PHE   279      53.083  85.705  66.449  1.00  0.00           H  
ATOM   4384  CE1 PHE   279      54.622  86.417  65.265  1.00  0.00           C  
ATOM   4385  HE1 PHE   279      53.984  87.193  64.869  1.00  0.00           H  
ATOM   4386  CZ  PHE   279      56.007  86.234  64.865  1.00  0.00           C  
ATOM   4387  HZ  PHE   279      56.447  86.898  64.136  1.00  0.00           H  
ATOM   4388  CE2 PHE   279      56.779  85.193  65.377  1.00  0.00           C  
ATOM   4389  HE2 PHE   279      57.804  85.086  65.054  1.00  0.00           H  
ATOM   4390  CD2 PHE   279      56.152  84.274  66.228  1.00  0.00           C  
ATOM   4391  HD2 PHE   279      56.693  83.430  66.629  1.00  0.00           H  
ATOM   4392  C   PHE   279      53.450  81.654  65.891  1.00  0.00           C  
ATOM   4393  O   PHE   279      54.622  81.311  65.805  1.00  0.00           O  
ATOM   4394  N   SER   280      52.478  81.081  65.152  1.00  0.00           N  
ATOM   4395  H   SER   280      51.517  81.370  65.269  1.00  0.00           H  
ATOM   4396  CA  SER   280      52.800  79.903  64.354  1.00  0.00           C  
ATOM   4397  HA  SER   280      53.489  79.250  64.889  1.00  0.00           H  
ATOM   4398  CB  SER   280      51.521  79.046  64.099  1.00  0.00           C  
ATOM   4399  HB2 SER   280      51.699  78.067  63.655  1.00  0.00           H  
ATOM   4400  HB3 SER   280      51.036  78.724  65.020  1.00  0.00           H  
ATOM   4401  OG  SER   280      50.668  79.764  63.220  1.00  0.00           O  
ATOM   4402  HG  SER   280      50.305  80.572  63.590  1.00  0.00           H  
ATOM   4403  C   SER   280      53.463  80.314  63.019  1.00  0.00           C  
ATOM   4404  O   SER   280      53.746  81.462  62.718  1.00  0.00           O  
ATOM   4405  N   ARG   281      53.640  79.321  62.105  1.00  0.00           N  
ATOM   4406  H   ARG   281      53.516  78.389  62.475  1.00  0.00           H  
ATOM   4407  CA  ARG   281      54.127  79.404  60.743  1.00  0.00           C  
ATOM   4408  HA  ARG   281      55.066  79.952  60.668  1.00  0.00           H  
ATOM   4409  CB  ARG   281      54.235  77.997  60.040  1.00  0.00           C  
ATOM   4410  HB2 ARG   281      54.809  77.409  60.756  1.00  0.00           H  
ATOM   4411  HB3 ARG   281      53.296  77.450  60.133  1.00  0.00           H  
ATOM   4412  CG  ARG   281      54.723  77.883  58.590  1.00  0.00           C  
ATOM   4413  HG2 ARG   281      53.942  78.315  57.964  1.00  0.00           H  
ATOM   4414  HG3 ARG   281      55.638  78.461  58.461  1.00  0.00           H  
ATOM   4415  CD  ARG   281      55.086  76.498  58.100  1.00  0.00           C  
ATOM   4416  HD2 ARG   281      55.762  75.959  58.765  1.00  0.00           H  
ATOM   4417  HD3 ARG   281      54.242  75.809  58.108  1.00  0.00           H  
ATOM   4418  NE  ARG   281      55.774  76.573  56.807  1.00  0.00           N  
ATOM   4419  HE  ARG   281      56.005  77.437  56.337  1.00  0.00           H  
ATOM   4420  CZ  ARG   281      56.229  75.465  56.202  1.00  0.00           C  
ATOM   4421  NH1 ARG   281      55.968  74.253  56.605  1.00  0.00           N  
ATOM   4422 HH11 ARG   281      55.450  74.077  57.454  1.00  0.00           H  
ATOM   4423 HH12 ARG   281      56.270  73.491  56.014  1.00  0.00           H  
ATOM   4424  NH2 ARG   281      56.779  75.539  55.048  1.00  0.00           N  
ATOM   4425 HH21 ARG   281      57.089  76.434  54.696  1.00  0.00           H  
ATOM   4426 HH22 ARG   281      57.146  74.732  54.563  1.00  0.00           H  
ATOM   4427  C   ARG   281      53.200  80.302  59.887  1.00  0.00           C  
ATOM   4428  O   ARG   281      53.802  81.147  59.275  1.00  0.00           O  
ATOM   4429  N   GLU   282      51.860  80.259  60.001  1.00  0.00           N  
ATOM   4430  H   GLU   282      51.438  79.603  60.643  1.00  0.00           H  
ATOM   4431  CA  GLU   282      50.997  81.268  59.402  1.00  0.00           C  
ATOM   4432  HA  GLU   282      51.263  81.232  58.346  1.00  0.00           H  
ATOM   4433  CB  GLU   282      49.510  80.829  59.510  1.00  0.00           C  
ATOM   4434  HB2 GLU   282      49.492  79.797  59.859  1.00  0.00           H  
ATOM   4435  HB3 GLU   282      49.128  81.489  60.290  1.00  0.00           H  
ATOM   4436  CG  GLU   282      48.631  81.106  58.260  1.00  0.00           C  
ATOM   4437  HG2 GLU   282      47.554  81.070  58.424  1.00  0.00           H  
ATOM   4438  HG3 GLU   282      48.797  82.127  57.915  1.00  0.00           H  
ATOM   4439  CD  GLU   282      48.872  80.172  57.093  1.00  0.00           C  
ATOM   4440  OE1 GLU   282      48.862  78.947  57.335  1.00  0.00           O  
ATOM   4441  OE2 GLU   282      49.082  80.587  55.907  1.00  0.00           O  
ATOM   4442  C   GLU   282      51.318  82.663  59.995  1.00  0.00           C  
ATOM   4443  O   GLU   282      51.251  83.710  59.304  1.00  0.00           O  
ATOM   4444  N   ASP   283      51.536  82.780  61.317  1.00  0.00           N  
ATOM   4445  H   ASP   283      51.453  81.946  61.881  1.00  0.00           H  
ATOM   4446  CA  ASP   283      51.542  84.085  61.999  1.00  0.00           C  
ATOM   4447  HA  ASP   283      50.822  84.730  61.496  1.00  0.00           H  
ATOM   4448  CB  ASP   283      51.033  84.117  63.448  1.00  0.00           C  
ATOM   4449  HB2 ASP   283      51.705  83.672  64.181  1.00  0.00           H  
ATOM   4450  HB3 ASP   283      50.908  85.151  63.771  1.00  0.00           H  
ATOM   4451  CG  ASP   283      49.706  83.383  63.478  1.00  0.00           C  
ATOM   4452  OD1 ASP   283      49.622  82.202  63.810  1.00  0.00           O  
ATOM   4453  OD2 ASP   283      48.690  83.890  62.888  1.00  0.00           O  
ATOM   4454  C   ASP   283      52.901  84.880  62.011  1.00  0.00           C  
ATOM   4455  O   ASP   283      52.923  86.151  61.860  1.00  0.00           O  
ATOM   4456  N   ARG   284      53.999  84.235  61.859  1.00  0.00           N  
ATOM   4457  H   ARG   284      53.903  83.233  61.932  1.00  0.00           H  
ATOM   4458  CA  ARG   284      55.329  84.845  61.755  1.00  0.00           C  
ATOM   4459  HA  ARG   284      55.408  85.565  62.569  1.00  0.00           H  
ATOM   4460  CB  ARG   284      56.372  83.743  62.117  1.00  0.00           C  
ATOM   4461  HB2 ARG   284      57.335  84.225  62.288  1.00  0.00           H  
ATOM   4462  HB3 ARG   284      56.164  83.303  63.093  1.00  0.00           H  
ATOM   4463  CG  ARG   284      56.616  82.541  61.126  1.00  0.00           C  
ATOM   4464  HG2 ARG   284      55.745  82.201  60.565  1.00  0.00           H  
ATOM   4465  HG3 ARG   284      57.353  82.844  60.382  1.00  0.00           H  
ATOM   4466  CD  ARG   284      57.206  81.367  61.861  1.00  0.00           C  
ATOM   4467  HD2 ARG   284      58.027  81.644  62.523  1.00  0.00           H  
ATOM   4468  HD3 ARG   284      56.429  81.063  62.562  1.00  0.00           H  
ATOM   4469  NE  ARG   284      57.643  80.321  60.834  1.00  0.00           N  
ATOM   4470  HE  ARG   284      57.787  80.637  59.885  1.00  0.00           H  
ATOM   4471  CZ  ARG   284      57.536  79.012  61.015  1.00  0.00           C  
ATOM   4472  NH1 ARG   284      57.185  78.405  62.128  1.00  0.00           N  
ATOM   4473 HH11 ARG   284      56.949  78.967  62.934  1.00  0.00           H  
ATOM   4474 HH12 ARG   284      57.213  77.395  62.142  1.00  0.00           H  
ATOM   4475  NH2 ARG   284      57.901  78.267  60.019  1.00  0.00           N  
ATOM   4476 HH21 ARG   284      58.141  78.758  59.169  1.00  0.00           H  
ATOM   4477 HH22 ARG   284      58.014  77.263  60.033  1.00  0.00           H  
ATOM   4478  C   ARG   284      55.558  85.468  60.387  1.00  0.00           C  
ATOM   4479  O   ARG   284      56.297  86.414  60.249  1.00  0.00           O  
ATOM   4480  N   LEU   285      54.702  85.112  59.418  1.00  0.00           N  
ATOM   4481  H   LEU   285      54.106  84.339  59.678  1.00  0.00           H  
ATOM   4482  CA  LEU   285      54.572  85.735  58.116  1.00  0.00           C  
ATOM   4483  HA  LEU   285      55.550  85.597  57.655  1.00  0.00           H  
ATOM   4484  CB  LEU   285      53.627  84.959  57.196  1.00  0.00           C  
ATOM   4485  HB2 LEU   285      53.777  83.892  57.359  1.00  0.00           H  
ATOM   4486  HB3 LEU   285      52.615  85.118  57.567  1.00  0.00           H  
ATOM   4487  CG  LEU   285      53.610  85.172  55.663  1.00  0.00           C  
ATOM   4488  HG  LEU   285      53.306  86.189  55.416  1.00  0.00           H  
ATOM   4489  CD1 LEU   285      54.978  84.957  55.049  1.00  0.00           C  
ATOM   4490 HD11 LEU   285      54.924  85.041  53.963  1.00  0.00           H  
ATOM   4491 HD12 LEU   285      55.655  85.709  55.453  1.00  0.00           H  
ATOM   4492 HD13 LEU   285      55.285  83.970  55.397  1.00  0.00           H  
ATOM   4493  CD2 LEU   285      52.610  84.234  55.008  1.00  0.00           C  
ATOM   4494 HD21 LEU   285      52.865  84.165  53.951  1.00  0.00           H  
ATOM   4495 HD22 LEU   285      52.687  83.214  55.385  1.00  0.00           H  
ATOM   4496 HD23 LEU   285      51.560  84.430  55.224  1.00  0.00           H  
ATOM   4497  C   LEU   285      54.305  87.237  58.132  1.00  0.00           C  
ATOM   4498  O   LEU   285      54.755  88.017  57.290  1.00  0.00           O  
ATOM   4499  N   GLU   286      53.467  87.685  59.052  1.00  0.00           N  
ATOM   4500  H   GLU   286      53.000  87.055  59.688  1.00  0.00           H  
ATOM   4501  CA  GLU   286      53.226  89.100  59.301  1.00  0.00           C  
ATOM   4502  HA  GLU   286      52.929  89.511  58.337  1.00  0.00           H  
ATOM   4503  CB  GLU   286      52.194  89.304  60.322  1.00  0.00           C  
ATOM   4504  HB2 GLU   286      52.522  88.823  61.243  1.00  0.00           H  
ATOM   4505  HB3 GLU   286      51.962  90.354  60.502  1.00  0.00           H  
ATOM   4506  CG  GLU   286      50.838  88.680  59.849  1.00  0.00           C  
ATOM   4507  HG2 GLU   286      50.944  87.597  59.783  1.00  0.00           H  
ATOM   4508  HG3 GLU   286      50.120  88.812  60.658  1.00  0.00           H  
ATOM   4509  CD  GLU   286      50.213  89.209  58.590  1.00  0.00           C  
ATOM   4510  OE1 GLU   286      50.429  90.392  58.237  1.00  0.00           O  
ATOM   4511  OE2 GLU   286      49.366  88.510  57.947  1.00  0.00           O  
ATOM   4512  C   GLU   286      54.517  89.868  59.612  1.00  0.00           C  
ATOM   4513  O   GLU   286      54.844  90.782  58.852  1.00  0.00           O  
ATOM   4514  N   GLN   287      55.168  89.506  60.751  1.00  0.00           N  
ATOM   4515  H   GLN   287      54.789  88.779  61.340  1.00  0.00           H  
ATOM   4516  CA  GLN   287      56.480  90.110  61.153  1.00  0.00           C  
ATOM   4517  HA  GLN   287      56.356  91.178  61.335  1.00  0.00           H  
ATOM   4518  CB  GLN   287      56.974  89.466  62.518  1.00  0.00           C  
ATOM   4519  HB2 GLN   287      57.021  88.377  62.494  1.00  0.00           H  
ATOM   4520  HB3 GLN   287      58.039  89.675  62.618  1.00  0.00           H  
ATOM   4521  CG  GLN   287      56.240  89.983  63.748  1.00  0.00           C  
ATOM   4522  HG2 GLN   287      55.179  89.733  63.721  1.00  0.00           H  
ATOM   4523  HG3 GLN   287      56.744  89.455  64.557  1.00  0.00           H  
ATOM   4524  CD  GLN   287      56.303  91.506  64.010  1.00  0.00           C  
ATOM   4525  OE1 GLN   287      57.249  92.011  64.525  1.00  0.00           O  
ATOM   4526  NE2 GLN   287      55.348  92.273  63.506  1.00  0.00           N  
ATOM   4527 HE21 GLN   287      55.362  93.174  63.961  1.00  0.00           H  
ATOM   4528 HE22 GLN   287      54.645  91.812  62.945  1.00  0.00           H  
ATOM   4529  C   GLN   287      57.516  89.944  60.061  1.00  0.00           C  
ATOM   4530  O   GLN   287      58.393  90.762  59.949  1.00  0.00           O  
ATOM   4531  N   ALA   288      57.545  88.821  59.314  1.00  0.00           N  
ATOM   4532  H   ALA   288      56.865  88.094  59.488  1.00  0.00           H  
ATOM   4533  CA  ALA   288      58.410  88.677  58.097  1.00  0.00           C  
ATOM   4534  HA  ALA   288      59.471  88.781  58.325  1.00  0.00           H  
ATOM   4535  CB  ALA   288      58.289  87.286  57.468  1.00  0.00           C  
ATOM   4536  HB1 ALA   288      58.491  86.558  58.253  1.00  0.00           H  
ATOM   4537  HB2 ALA   288      57.223  87.216  57.252  1.00  0.00           H  
ATOM   4538  HB3 ALA   288      58.917  87.136  56.590  1.00  0.00           H  
ATOM   4539  C   ALA   288      58.221  89.667  56.934  1.00  0.00           C  
ATOM   4540  O   ALA   288      59.186  90.391  56.603  1.00  0.00           O  
ATOM   4541  N   LYS   289      57.021  89.938  56.461  1.00  0.00           N  
ATOM   4542  H   LYS   289      56.178  89.534  56.843  1.00  0.00           H  
ATOM   4543  CA  LYS   289      56.878  90.975  55.429  1.00  0.00           C  
ATOM   4544  HA  LYS   289      57.621  90.672  54.692  1.00  0.00           H  
ATOM   4545  CB  LYS   289      55.527  90.859  54.852  1.00  0.00           C  
ATOM   4546  HB2 LYS   289      54.836  90.986  55.686  1.00  0.00           H  
ATOM   4547  HB3 LYS   289      55.281  91.706  54.212  1.00  0.00           H  
ATOM   4548  CG  LYS   289      55.301  89.476  54.213  1.00  0.00           C  
ATOM   4549  HG2 LYS   289      55.954  89.330  53.353  1.00  0.00           H  
ATOM   4550  HG3 LYS   289      55.507  88.673  54.921  1.00  0.00           H  
ATOM   4551  CD  LYS   289      53.838  89.329  53.650  1.00  0.00           C  
ATOM   4552  HD2 LYS   289      53.683  90.048  52.846  1.00  0.00           H  
ATOM   4553  HD3 LYS   289      53.581  88.366  53.209  1.00  0.00           H  
ATOM   4554  CE  LYS   289      52.773  89.661  54.767  1.00  0.00           C  
ATOM   4555  HE2 LYS   289      52.904  88.832  55.463  1.00  0.00           H  
ATOM   4556  HE3 LYS   289      52.911  90.669  55.158  1.00  0.00           H  
ATOM   4557  NZ  LYS   289      51.405  89.638  54.262  1.00  0.00           N  
ATOM   4558  HZ1 LYS   289      51.066  88.698  54.112  1.00  0.00           H  
ATOM   4559  HZ2 LYS   289      50.887  90.216  54.908  1.00  0.00           H  
ATOM   4560  HZ3 LYS   289      51.394  90.043  53.337  1.00  0.00           H  
ATOM   4561  C   LYS   289      57.144  92.424  55.871  1.00  0.00           C  
ATOM   4562  O   LYS   289      57.825  93.227  55.153  1.00  0.00           O  
ATOM   4563  N   LEU   290      56.809  92.769  57.080  1.00  0.00           N  
ATOM   4564  H   LEU   290      56.430  92.027  57.651  1.00  0.00           H  
ATOM   4565  CA  LEU   290      57.265  93.985  57.770  1.00  0.00           C  
ATOM   4566  HA  LEU   290      56.930  94.761  57.080  1.00  0.00           H  
ATOM   4567  CB  LEU   290      56.599  94.203  59.162  1.00  0.00           C  
ATOM   4568  HB2 LEU   290      56.773  93.338  59.801  1.00  0.00           H  
ATOM   4569  HB3 LEU   290      57.040  94.991  59.772  1.00  0.00           H  
ATOM   4570  CG  LEU   290      55.048  94.405  59.097  1.00  0.00           C  
ATOM   4571  HG  LEU   290      54.613  93.525  58.623  1.00  0.00           H  
ATOM   4572  CD1 LEU   290      54.506  94.576  60.512  1.00  0.00           C  
ATOM   4573 HD11 LEU   290      54.870  95.490  60.981  1.00  0.00           H  
ATOM   4574 HD12 LEU   290      53.437  94.604  60.303  1.00  0.00           H  
ATOM   4575 HD13 LEU   290      54.827  93.705  61.083  1.00  0.00           H  
ATOM   4576  CD2 LEU   290      54.581  95.657  58.328  1.00  0.00           C  
ATOM   4577 HD21 LEU   290      53.492  95.683  58.325  1.00  0.00           H  
ATOM   4578 HD22 LEU   290      55.008  96.580  58.722  1.00  0.00           H  
ATOM   4579 HD23 LEU   290      54.829  95.466  57.284  1.00  0.00           H  
ATOM   4580  C   LEU   290      58.726  94.092  57.805  1.00  0.00           C  
ATOM   4581  O   LEU   290      59.268  95.132  57.362  1.00  0.00           O  
ATOM   4582  N   PHE   291      59.528  93.063  58.253  1.00  0.00           N  
ATOM   4583  H   PHE   291      59.022  92.261  58.602  1.00  0.00           H  
ATOM   4584  CA  PHE   291      61.003  93.048  58.381  1.00  0.00           C  
ATOM   4585  HA  PHE   291      61.382  93.872  58.986  1.00  0.00           H  
ATOM   4586  CB  PHE   291      61.543  91.671  59.043  1.00  0.00           C  
ATOM   4587  HB2 PHE   291      61.588  91.710  60.131  1.00  0.00           H  
ATOM   4588  HB3 PHE   291      60.891  90.840  58.775  1.00  0.00           H  
ATOM   4589  CG  PHE   291      62.892  91.233  58.636  1.00  0.00           C  
ATOM   4590  CD1 PHE   291      63.116  90.047  57.893  1.00  0.00           C  
ATOM   4591  HD1 PHE   291      62.213  89.551  57.571  1.00  0.00           H  
ATOM   4592  CE1 PHE   291      64.393  89.639  57.475  1.00  0.00           C  
ATOM   4593  HE1 PHE   291      64.568  88.697  56.977  1.00  0.00           H  
ATOM   4594  CZ  PHE   291      65.532  90.442  57.864  1.00  0.00           C  
ATOM   4595  HZ  PHE   291      66.561  90.157  57.699  1.00  0.00           H  
ATOM   4596  CE2 PHE   291      65.275  91.596  58.635  1.00  0.00           C  
ATOM   4597  HE2 PHE   291      66.114  92.180  58.984  1.00  0.00           H  
ATOM   4598  CD2 PHE   291      64.019  91.960  59.055  1.00  0.00           C  
ATOM   4599  HD2 PHE   291      63.884  92.823  59.691  1.00  0.00           H  
ATOM   4600  C   PHE   291      61.621  93.211  57.002  1.00  0.00           C  
ATOM   4601  O   PHE   291      62.390  94.133  56.739  1.00  0.00           O  
ATOM   4602  N   CYS   292      61.172  92.379  56.081  1.00  0.00           N  
ATOM   4603  H   CYS   292      60.442  91.712  56.289  1.00  0.00           H  
ATOM   4604  CA  CYS   292      61.654  92.317  54.679  1.00  0.00           C  
ATOM   4605  HA  CYS   292      62.716  92.075  54.643  1.00  0.00           H  
ATOM   4606  CB  CYS   292      61.076  91.099  53.999  1.00  0.00           C  
ATOM   4607  HB2 CYS   292      59.990  91.075  53.905  1.00  0.00           H  
ATOM   4608  HB3 CYS   292      61.448  91.021  52.977  1.00  0.00           H  
ATOM   4609  SG  CYS   292      61.721  89.633  54.897  1.00  0.00           S  
ATOM   4610  HG  CYS   292      60.759  89.355  55.782  1.00  0.00           H  
ATOM   4611  C   CYS   292      61.463  93.657  53.870  1.00  0.00           C  
ATOM   4612  O   CYS   292      62.316  94.152  53.095  1.00  0.00           O  
ATOM   4613  N   ARG   293      60.265  94.289  53.955  1.00  0.00           N  
ATOM   4614  H   ARG   293      59.496  93.884  54.468  1.00  0.00           H  
ATOM   4615  CA  ARG   293      59.905  95.600  53.395  1.00  0.00           C  
ATOM   4616  HA  ARG   293      60.258  95.699  52.369  1.00  0.00           H  
ATOM   4617  CB  ARG   293      58.397  95.838  53.482  1.00  0.00           C  
ATOM   4618  HB2 ARG   293      57.986  95.518  54.439  1.00  0.00           H  
ATOM   4619  HB3 ARG   293      58.098  96.882  53.383  1.00  0.00           H  
ATOM   4620  CG  ARG   293      57.564  95.089  52.434  1.00  0.00           C  
ATOM   4621  HG2 ARG   293      57.805  94.042  52.620  1.00  0.00           H  
ATOM   4622  HG3 ARG   293      56.511  95.232  52.676  1.00  0.00           H  
ATOM   4623  CD  ARG   293      57.854  95.529  51.009  1.00  0.00           C  
ATOM   4624  HD2 ARG   293      58.864  95.225  50.734  1.00  0.00           H  
ATOM   4625  HD3 ARG   293      57.216  94.923  50.367  1.00  0.00           H  
ATOM   4626  NE  ARG   293      57.615  96.987  50.746  1.00  0.00           N  
ATOM   4627  HE  ARG   293      56.672  97.334  50.845  1.00  0.00           H  
ATOM   4628  CZ  ARG   293      58.420  97.984  50.571  1.00  0.00           C  
ATOM   4629  NH1 ARG   293      59.630  97.816  50.204  1.00  0.00           N  
ATOM   4630 HH11 ARG   293      59.848  96.981  49.679  1.00  0.00           H  
ATOM   4631 HH12 ARG   293      60.267  98.579  50.382  1.00  0.00           H  
ATOM   4632  NH2 ARG   293      58.096  99.221  50.891  1.00  0.00           N  
ATOM   4633 HH21 ARG   293      57.170  99.495  51.187  1.00  0.00           H  
ATOM   4634 HH22 ARG   293      58.783  99.961  50.888  1.00  0.00           H  
ATOM   4635  C   ARG   293      60.707  96.741  54.060  1.00  0.00           C  
ATOM   4636  O   ARG   293      61.243  97.619  53.446  1.00  0.00           O  
ATOM   4637  N   THR   294      60.881  96.669  55.338  1.00  0.00           N  
ATOM   4638  H   THR   294      60.506  95.875  55.837  1.00  0.00           H  
ATOM   4639  CA  THR   294      61.633  97.641  56.143  1.00  0.00           C  
ATOM   4640  HA  THR   294      61.358  98.653  55.846  1.00  0.00           H  
ATOM   4641  CB  THR   294      61.259  97.490  57.641  1.00  0.00           C  
ATOM   4642  HB  THR   294      61.582  96.527  58.038  1.00  0.00           H  
ATOM   4643  CG2 THR   294      61.831  98.595  58.411  1.00  0.00           C  
ATOM   4644 HG21 THR   294      61.667  98.490  59.484  1.00  0.00           H  
ATOM   4645 HG22 THR   294      62.905  98.584  58.226  1.00  0.00           H  
ATOM   4646 HG23 THR   294      61.507  99.580  58.072  1.00  0.00           H  
ATOM   4647  OG1 THR   294      59.877  97.522  57.826  1.00  0.00           O  
ATOM   4648  HG1 THR   294      59.523  96.694  57.493  1.00  0.00           H  
ATOM   4649  C   THR   294      63.128  97.637  55.714  1.00  0.00           C  
ATOM   4650  O   THR   294      63.727  98.624  55.268  1.00  0.00           O  
ATOM   4651  N   LEU   295      63.659  96.434  55.646  1.00  0.00           N  
ATOM   4652  H   LEU   295      63.095  95.710  56.068  1.00  0.00           H  
ATOM   4653  CA  LEU   295      64.938  96.025  55.015  1.00  0.00           C  
ATOM   4654  HA  LEU   295      65.636  96.583  55.640  1.00  0.00           H  
ATOM   4655  CB  LEU   295      65.157  94.546  55.144  1.00  0.00           C  
ATOM   4656  HB2 LEU   295      65.066  94.267  56.194  1.00  0.00           H  
ATOM   4657  HB3 LEU   295      64.369  93.954  54.678  1.00  0.00           H  
ATOM   4658  CG  LEU   295      66.455  94.030  54.648  1.00  0.00           C  
ATOM   4659  HG  LEU   295      66.547  94.324  53.602  1.00  0.00           H  
ATOM   4660  CD1 LEU   295      67.673  94.737  55.315  1.00  0.00           C  
ATOM   4661 HD11 LEU   295      67.620  95.801  55.084  1.00  0.00           H  
ATOM   4662 HD12 LEU   295      67.599  94.646  56.399  1.00  0.00           H  
ATOM   4663 HD13 LEU   295      68.611  94.329  54.938  1.00  0.00           H  
ATOM   4664  CD2 LEU   295      66.350  92.483  54.747  1.00  0.00           C  
ATOM   4665 HD21 LEU   295      65.921  92.191  55.706  1.00  0.00           H  
ATOM   4666 HD22 LEU   295      65.766  92.154  53.888  1.00  0.00           H  
ATOM   4667 HD23 LEU   295      67.346  92.053  54.636  1.00  0.00           H  
ATOM   4668  C   LEU   295      65.140  96.521  53.535  1.00  0.00           C  
ATOM   4669  O   LEU   295      66.203  96.994  53.136  1.00  0.00           O  
ATOM   4670  N   GLU   296      64.122  96.423  52.720  1.00  0.00           N  
ATOM   4671  H   GLU   296      63.309  95.953  53.091  1.00  0.00           H  
ATOM   4672  CA  GLU   296      64.064  96.886  51.346  1.00  0.00           C  
ATOM   4673  HA  GLU   296      64.978  96.657  50.797  1.00  0.00           H  
ATOM   4674  CB  GLU   296      62.908  96.201  50.678  1.00  0.00           C  
ATOM   4675  HB2 GLU   296      62.852  95.144  50.940  1.00  0.00           H  
ATOM   4676  HB3 GLU   296      62.041  96.741  51.058  1.00  0.00           H  
ATOM   4677  CG  GLU   296      62.984  96.276  49.159  1.00  0.00           C  
ATOM   4678  HG2 GLU   296      63.008  97.320  48.848  1.00  0.00           H  
ATOM   4679  HG3 GLU   296      63.910  95.802  48.834  1.00  0.00           H  
ATOM   4680  CD  GLU   296      61.828  95.459  48.533  1.00  0.00           C  
ATOM   4681  OE1 GLU   296      62.094  94.409  47.938  1.00  0.00           O  
ATOM   4682  OE2 GLU   296      60.694  95.876  48.668  1.00  0.00           O  
ATOM   4683  C   GLU   296      64.034  98.453  51.247  1.00  0.00           C  
ATOM   4684  O   GLU   296      64.782  99.030  50.496  1.00  0.00           O  
ATOM   4685  N   ASP   297      63.376  99.106  52.237  1.00  0.00           N  
ATOM   4686  H   ASP   297      62.803  98.620  52.911  1.00  0.00           H  
ATOM   4687  CA  ASP   297      63.406 100.568  52.333  1.00  0.00           C  
ATOM   4688  HA  ASP   297      63.409 100.911  51.299  1.00  0.00           H  
ATOM   4689  CB  ASP   297      62.203 101.035  53.049  1.00  0.00           C  
ATOM   4690  HB2 ASP   297      62.172 100.497  53.997  1.00  0.00           H  
ATOM   4691  HB3 ASP   297      62.278 102.087  53.324  1.00  0.00           H  
ATOM   4692  CG  ASP   297      60.840 100.936  52.298  1.00  0.00           C  
ATOM   4693  OD1 ASP   297      59.813 101.242  52.967  1.00  0.00           O  
ATOM   4694  OD2 ASP   297      60.731 100.494  51.132  1.00  0.00           O  
ATOM   4695  C   ASP   297      64.778 101.018  52.881  1.00  0.00           C  
ATOM   4696  O   ASP   297      65.376 102.021  52.468  1.00  0.00           O  
ATOM   4697  N   ILE   298      65.336 100.392  53.847  1.00  0.00           N  
ATOM   4698  H   ILE   298      64.800  99.584  54.132  1.00  0.00           H  
ATOM   4699  CA  ILE   298      66.649 100.632  54.412  1.00  0.00           C  
ATOM   4700  HA  ILE   298      66.731 101.643  54.814  1.00  0.00           H  
ATOM   4701  CB  ILE   298      67.014  99.649  55.590  1.00  0.00           C  
ATOM   4702  HB  ILE   298      66.827  98.602  55.350  1.00  0.00           H  
ATOM   4703  CG2 ILE   298      68.518  99.661  56.082  1.00  0.00           C  
ATOM   4704 HG21 ILE   298      68.491  99.157  57.048  1.00  0.00           H  
ATOM   4705 HG22 ILE   298      69.167  99.185  55.346  1.00  0.00           H  
ATOM   4706 HG23 ILE   298      68.888 100.646  56.364  1.00  0.00           H  
ATOM   4707  CG1 ILE   298      66.171  99.847  56.855  1.00  0.00           C  
ATOM   4708 HG12 ILE   298      66.478 100.704  57.454  1.00  0.00           H  
ATOM   4709 HG13 ILE   298      65.133 100.007  56.562  1.00  0.00           H  
ATOM   4710  CD1 ILE   298      66.061  98.667  57.836  1.00  0.00           C  
ATOM   4711 HD11 ILE   298      65.628  97.816  57.311  1.00  0.00           H  
ATOM   4712 HD12 ILE   298      66.978  98.421  58.372  1.00  0.00           H  
ATOM   4713 HD13 ILE   298      65.302  98.949  58.566  1.00  0.00           H  
ATOM   4714  C   ILE   298      67.729 100.509  53.322  1.00  0.00           C  
ATOM   4715  O   ILE   298      68.705 101.276  53.303  1.00  0.00           O  
ATOM   4716  N   LEU   299      67.578  99.529  52.450  1.00  0.00           N  
ATOM   4717  H   LEU   299      66.790  98.907  52.559  1.00  0.00           H  
ATOM   4718  CA  LEU   299      68.377  99.240  51.282  1.00  0.00           C  
ATOM   4719  HA  LEU   299      69.357  99.486  51.691  1.00  0.00           H  
ATOM   4720  CB  LEU   299      68.439  97.777  50.939  1.00  0.00           C  
ATOM   4721  HB2 LEU   299      67.432  97.385  50.789  1.00  0.00           H  
ATOM   4722  HB3 LEU   299      68.953  97.733  49.979  1.00  0.00           H  
ATOM   4723  CG  LEU   299      69.234  96.814  51.868  1.00  0.00           C  
ATOM   4724  HG  LEU   299      68.897  97.002  52.888  1.00  0.00           H  
ATOM   4725  CD1 LEU   299      69.064  95.286  51.557  1.00  0.00           C  
ATOM   4726 HD11 LEU   299      69.644  94.933  50.704  1.00  0.00           H  
ATOM   4727 HD12 LEU   299      69.395  94.741  52.441  1.00  0.00           H  
ATOM   4728 HD13 LEU   299      68.003  95.057  51.458  1.00  0.00           H  
ATOM   4729  CD2 LEU   299      70.743  97.125  51.831  1.00  0.00           C  
ATOM   4730 HD21 LEU   299      71.138  96.985  50.825  1.00  0.00           H  
ATOM   4731 HD22 LEU   299      70.919  98.095  52.296  1.00  0.00           H  
ATOM   4732 HD23 LEU   299      71.333  96.490  52.491  1.00  0.00           H  
ATOM   4733  C   LEU   299      68.173 100.260  50.156  1.00  0.00           C  
ATOM   4734  O   LEU   299      69.135 100.558  49.466  1.00  0.00           O  
ATOM   4735  N   ALA   300      66.993 100.860  50.049  1.00  0.00           N  
ATOM   4736  H   ALA   300      66.320 100.514  50.718  1.00  0.00           H  
ATOM   4737  CA  ALA   300      66.609 101.894  49.055  1.00  0.00           C  
ATOM   4738  HA  ALA   300      66.830 101.543  48.047  1.00  0.00           H  
ATOM   4739  CB  ALA   300      65.055 102.144  49.056  1.00  0.00           C  
ATOM   4740  HB1 ALA   300      64.452 101.242  48.956  1.00  0.00           H  
ATOM   4741  HB2 ALA   300      64.873 102.422  50.094  1.00  0.00           H  
ATOM   4742  HB3 ALA   300      64.891 102.944  48.334  1.00  0.00           H  
ATOM   4743  C   ALA   300      67.358 103.190  49.201  1.00  0.00           C  
ATOM   4744  O   ALA   300      67.289 104.008  48.271  1.00  0.00           O  
ATOM   4745  N   ASP   301      68.251 103.424  50.205  1.00  0.00           N  
ATOM   4746  H   ASP   301      68.296 102.726  50.933  1.00  0.00           H  
ATOM   4747  CA  ASP   301      68.747 104.784  50.510  1.00  0.00           C  
ATOM   4748  HA  ASP   301      68.129 105.467  49.928  1.00  0.00           H  
ATOM   4749  CB  ASP   301      68.506 105.030  52.052  1.00  0.00           C  
ATOM   4750  HB2 ASP   301      69.183 104.403  52.633  1.00  0.00           H  
ATOM   4751  HB3 ASP   301      68.780 106.067  52.251  1.00  0.00           H  
ATOM   4752  CG  ASP   301      67.114 104.953  52.611  1.00  0.00           C  
ATOM   4753  OD1 ASP   301      66.126 105.276  51.926  1.00  0.00           O  
ATOM   4754  OD2 ASP   301      66.966 104.526  53.781  1.00  0.00           O  
ATOM   4755  C   ASP   301      70.296 105.067  50.201  1.00  0.00           C  
ATOM   4756  O   ASP   301      70.851 106.013  50.771  1.00  0.00           O  
ATOM   4757  N   ALA   302      70.967 104.243  49.399  1.00  0.00           N  
ATOM   4758  H   ALA   302      70.545 103.376  49.098  1.00  0.00           H  
ATOM   4759  CA  ALA   302      72.469 104.400  49.119  1.00  0.00           C  
ATOM   4760  HA  ALA   302      72.695 105.434  48.859  1.00  0.00           H  
ATOM   4761  CB  ALA   302      73.249 104.069  50.359  1.00  0.00           C  
ATOM   4762  HB1 ALA   302      73.120 103.042  50.702  1.00  0.00           H  
ATOM   4763  HB2 ALA   302      74.322 104.146  50.181  1.00  0.00           H  
ATOM   4764  HB3 ALA   302      73.057 104.770  51.171  1.00  0.00           H  
ATOM   4765  C   ALA   302      72.991 103.508  47.959  1.00  0.00           C  
ATOM   4766  O   ALA   302      72.414 102.412  47.776  1.00  0.00           O  
ATOM   4767  N   PRO   303      73.973 103.891  47.166  1.00  0.00           N  
ATOM   4768  CD  PRO   303      74.534 105.271  47.126  1.00  0.00           C  
ATOM   4769  HD2 PRO   303      75.144 105.486  48.003  1.00  0.00           H  
ATOM   4770  HD3 PRO   303      73.727 106.003  47.142  1.00  0.00           H  
ATOM   4771  CG  PRO   303      75.510 105.374  45.955  1.00  0.00           C  
ATOM   4772  HG2 PRO   303      76.399 105.908  46.290  1.00  0.00           H  
ATOM   4773  HG3 PRO   303      74.914 105.922  45.225  1.00  0.00           H  
ATOM   4774  CB  PRO   303      75.616 103.980  45.322  1.00  0.00           C  
ATOM   4775  HB2 PRO   303      76.565 103.555  45.647  1.00  0.00           H  
ATOM   4776  HB3 PRO   303      75.655 103.999  44.233  1.00  0.00           H  
ATOM   4777  CA  PRO   303      74.420 103.201  45.957  1.00  0.00           C  
ATOM   4778  HA  PRO   303      73.578 103.270  45.267  1.00  0.00           H  
ATOM   4779  C   PRO   303      74.788 101.671  46.092  1.00  0.00           C  
ATOM   4780  O   PRO   303      74.100 100.822  45.533  1.00  0.00           O  
ATOM   4781  N   GLU   304      75.851 101.297  46.898  1.00  0.00           N  
ATOM   4782  H   GLU   304      76.433 102.058  47.217  1.00  0.00           H  
ATOM   4783  CA  GLU   304      76.313  99.907  47.280  1.00  0.00           C  
ATOM   4784  HA  GLU   304      76.757  99.452  46.395  1.00  0.00           H  
ATOM   4785  CB  GLU   304      77.224  99.843  48.553  1.00  0.00           C  
ATOM   4786  HB2 GLU   304      76.867 100.602  49.249  1.00  0.00           H  
ATOM   4787  HB3 GLU   304      77.114  98.888  49.068  1.00  0.00           H  
ATOM   4788  CG  GLU   304      78.687 100.066  48.109  1.00  0.00           C  
ATOM   4789  HG2 GLU   304      79.471 100.066  48.866  1.00  0.00           H  
ATOM   4790  HG3 GLU   304      78.911  99.352  47.317  1.00  0.00           H  
ATOM   4791  CD  GLU   304      78.910 101.356  47.375  1.00  0.00           C  
ATOM   4792  OE1 GLU   304      78.332 102.417  47.704  1.00  0.00           O  
ATOM   4793  OE2 GLU   304      79.680 101.310  46.375  1.00  0.00           O  
ATOM   4794  C   GLU   304      75.094  99.107  47.749  1.00  0.00           C  
ATOM   4795  O   GLU   304      74.956  98.002  47.245  1.00  0.00           O  
ATOM   4796  N   SER   305      74.158  99.761  48.554  1.00  0.00           N  
ATOM   4797  H   SER   305      74.453 100.667  48.889  1.00  0.00           H  
ATOM   4798  CA  SER   305      72.887  99.164  48.979  1.00  0.00           C  
ATOM   4799  HA  SER   305      73.113  98.243  49.517  1.00  0.00           H  
ATOM   4800  CB  SER   305      72.135  99.971  50.053  1.00  0.00           C  
ATOM   4801  HB2 SER   305      71.824 100.917  49.608  1.00  0.00           H  
ATOM   4802  HB3 SER   305      71.275  99.420  50.433  1.00  0.00           H  
ATOM   4803  OG  SER   305      72.961 100.236  51.096  1.00  0.00           O  
ATOM   4804  HG  SER   305      72.365 100.659  51.719  1.00  0.00           H  
ATOM   4805  C   SER   305      71.937  98.666  47.852  1.00  0.00           C  
ATOM   4806  O   SER   305      71.242  97.742  48.094  1.00  0.00           O  
ATOM   4807  N   GLN   306      72.070  99.191  46.617  1.00  0.00           N  
ATOM   4808  H   GLN   306      72.716  99.957  46.486  1.00  0.00           H  
ATOM   4809  CA  GLN   306      71.312  98.574  45.448  1.00  0.00           C  
ATOM   4810  HA  GLN   306      70.534  97.891  45.791  1.00  0.00           H  
ATOM   4811  CB  GLN   306      70.662  99.634  44.549  1.00  0.00           C  
ATOM   4812  HB2 GLN   306      71.411 100.093  43.904  1.00  0.00           H  
ATOM   4813  HB3 GLN   306      70.000  99.064  43.896  1.00  0.00           H  
ATOM   4814  CG  GLN   306      69.762 100.586  45.365  1.00  0.00           C  
ATOM   4815  HG2 GLN   306      70.177 100.724  46.364  1.00  0.00           H  
ATOM   4816  HG3 GLN   306      69.486 101.479  44.805  1.00  0.00           H  
ATOM   4817  CD  GLN   306      68.395 100.031  45.465  1.00  0.00           C  
ATOM   4818  OE1 GLN   306      67.602 100.001  44.483  1.00  0.00           O  
ATOM   4819  NE2 GLN   306      67.934  99.660  46.609  1.00  0.00           N  
ATOM   4820 HE21 GLN   306      66.961  99.390  46.567  1.00  0.00           H  
ATOM   4821 HE22 GLN   306      68.481  99.628  47.457  1.00  0.00           H  
ATOM   4822  C   GLN   306      72.259  97.855  44.573  1.00  0.00           C  
ATOM   4823  O   GLN   306      71.913  96.784  44.071  1.00  0.00           O  
ATOM   4824  N   ASN   307      73.416  98.400  44.286  1.00  0.00           N  
ATOM   4825  H   ASN   307      73.628  99.306  44.678  1.00  0.00           H  
ATOM   4826  CA  ASN   307      74.403  97.940  43.302  1.00  0.00           C  
ATOM   4827  HA  ASN   307      73.864  97.672  42.394  1.00  0.00           H  
ATOM   4828  CB  ASN   307      75.545  98.982  42.940  1.00  0.00           C  
ATOM   4829  HB2 ASN   307      76.073  99.235  43.860  1.00  0.00           H  
ATOM   4830  HB3 ASN   307      76.280  98.492  42.301  1.00  0.00           H  
ATOM   4831  CG  ASN   307      75.015 100.224  42.280  1.00  0.00           C  
ATOM   4832  OD1 ASN   307      73.940 100.197  41.654  1.00  0.00           O  
ATOM   4833  ND2 ASN   307      75.691 101.329  42.236  1.00  0.00           N  
ATOM   4834 HD21 ASN   307      75.345 102.177  41.810  1.00  0.00           H  
ATOM   4835 HD22 ASN   307      76.597 101.357  42.680  1.00  0.00           H  
ATOM   4836  C   ASN   307      74.970  96.589  43.698  1.00  0.00           C  
ATOM   4837  O   ASN   307      75.083  95.734  42.791  1.00  0.00           O  
ATOM   4838  N   ASN   308      75.277  96.372  44.965  1.00  0.00           N  
ATOM   4839  H   ASN   308      75.202  97.108  45.652  1.00  0.00           H  
ATOM   4840  CA  ASN   308      75.998  95.150  45.416  1.00  0.00           C  
ATOM   4841  HA  ASN   308      76.060  94.533  44.520  1.00  0.00           H  
ATOM   4842  CB  ASN   308      77.406  95.605  45.856  1.00  0.00           C  
ATOM   4843  HB2 ASN   308      77.425  96.051  46.850  1.00  0.00           H  
ATOM   4844  HB3 ASN   308      78.072  94.743  45.882  1.00  0.00           H  
ATOM   4845  CG  ASN   308      77.958  96.568  44.878  1.00  0.00           C  
ATOM   4846  OD1 ASN   308      77.863  97.795  44.999  1.00  0.00           O  
ATOM   4847  ND2 ASN   308      78.407  96.147  43.706  1.00  0.00           N  
ATOM   4848 HD21 ASN   308      78.684  96.820  43.006  1.00  0.00           H  
ATOM   4849 HD22 ASN   308      78.306  95.156  43.539  1.00  0.00           H  
ATOM   4850  C   ASN   308      75.198  94.334  46.463  1.00  0.00           C  
ATOM   4851  O   ASN   308      75.762  93.480  47.129  1.00  0.00           O  
ATOM   4852  N   CYS   309      73.839  94.502  46.475  1.00  0.00           N  
ATOM   4853  H   CYS   309      73.458  95.235  45.894  1.00  0.00           H  
ATOM   4854  CA  CYS   309      72.914  93.524  47.152  1.00  0.00           C  
ATOM   4855  HA  CYS   309      73.446  92.577  47.250  1.00  0.00           H  
ATOM   4856  CB  CYS   309      72.591  94.085  48.527  1.00  0.00           C  
ATOM   4857  HB2 CYS   309      73.472  94.401  49.086  1.00  0.00           H  
ATOM   4858  HB3 CYS   309      72.055  95.015  48.338  1.00  0.00           H  
ATOM   4859  SG  CYS   309      71.646  93.058  49.647  1.00  0.00           S  
ATOM   4860  HG  CYS   309      72.527  92.056  49.698  1.00  0.00           H  
ATOM   4861  C   CYS   309      71.593  93.386  46.384  1.00  0.00           C  
ATOM   4862  O   CYS   309      71.183  94.253  45.583  1.00  0.00           O  
ATOM   4863  N   ARG   310      70.887  92.249  46.602  1.00  0.00           N  
ATOM   4864  H   ARG   310      71.247  91.637  47.321  1.00  0.00           H  
ATOM   4865  CA  ARG   310      69.440  92.040  46.076  1.00  0.00           C  
ATOM   4866  HA  ARG   310      68.889  92.973  46.196  1.00  0.00           H  
ATOM   4867  CB  ARG   310      69.454  91.571  44.671  1.00  0.00           C  
ATOM   4868  HB2 ARG   310      70.077  92.287  44.135  1.00  0.00           H  
ATOM   4869  HB3 ARG   310      69.979  90.618  44.736  1.00  0.00           H  
ATOM   4870  CG  ARG   310      68.121  91.369  43.992  1.00  0.00           C  
ATOM   4871  HG2 ARG   310      68.317  90.716  43.142  1.00  0.00           H  
ATOM   4872  HG3 ARG   310      67.292  90.952  44.565  1.00  0.00           H  
ATOM   4873  CD  ARG   310      67.519  92.672  43.437  1.00  0.00           C  
ATOM   4874  HD2 ARG   310      67.644  93.525  44.104  1.00  0.00           H  
ATOM   4875  HD3 ARG   310      68.089  92.966  42.555  1.00  0.00           H  
ATOM   4876  NE  ARG   310      66.056  92.497  43.207  1.00  0.00           N  
ATOM   4877  HE  ARG   310      65.472  92.033  43.888  1.00  0.00           H  
ATOM   4878  CZ  ARG   310      65.363  93.047  42.221  1.00  0.00           C  
ATOM   4879  NH1 ARG   310      65.913  93.845  41.361  1.00  0.00           N  
ATOM   4880 HH11 ARG   310      66.870  94.152  41.467  1.00  0.00           H  
ATOM   4881 HH12 ARG   310      65.388  94.145  40.553  1.00  0.00           H  
ATOM   4882  NH2 ARG   310      64.108  92.851  42.000  1.00  0.00           N  
ATOM   4883 HH21 ARG   310      63.598  92.289  42.666  1.00  0.00           H  
ATOM   4884 HH22 ARG   310      63.586  93.290  41.255  1.00  0.00           H  
ATOM   4885  C   ARG   310      68.791  90.983  47.046  1.00  0.00           C  
ATOM   4886  O   ARG   310      69.302  89.938  47.286  1.00  0.00           O  
ATOM   4887  N   LEU   311      67.634  91.366  47.597  1.00  0.00           N  
ATOM   4888  H   LEU   311      67.253  92.254  47.307  1.00  0.00           H  
ATOM   4889  CA  LEU   311      66.675  90.495  48.283  1.00  0.00           C  
ATOM   4890  HA  LEU   311      67.299  90.007  49.031  1.00  0.00           H  
ATOM   4891  CB  LEU   311      65.651  91.397  48.938  1.00  0.00           C  
ATOM   4892  HB2 LEU   311      64.885  91.781  48.264  1.00  0.00           H  
ATOM   4893  HB3 LEU   311      65.087  90.682  49.536  1.00  0.00           H  
ATOM   4894  CG  LEU   311      66.062  92.575  49.787  1.00  0.00           C  
ATOM   4895  HG  LEU   311      66.529  93.430  49.297  1.00  0.00           H  
ATOM   4896  CD1 LEU   311      64.830  93.116  50.555  1.00  0.00           C  
ATOM   4897 HD11 LEU   311      64.056  93.485  49.883  1.00  0.00           H  
ATOM   4898 HD12 LEU   311      64.466  92.385  51.277  1.00  0.00           H  
ATOM   4899 HD13 LEU   311      65.217  93.974  51.105  1.00  0.00           H  
ATOM   4900  CD2 LEU   311      67.015  92.109  50.860  1.00  0.00           C  
ATOM   4901 HD21 LEU   311      66.625  91.239  51.388  1.00  0.00           H  
ATOM   4902 HD22 LEU   311      68.006  91.902  50.457  1.00  0.00           H  
ATOM   4903 HD23 LEU   311      67.223  92.861  51.622  1.00  0.00           H  
ATOM   4904  C   LEU   311      65.930  89.543  47.374  1.00  0.00           C  
ATOM   4905  O   LEU   311      65.384  90.010  46.439  1.00  0.00           O  
ATOM   4906  N   ILE   312      66.009  88.259  47.762  1.00  0.00           N  
ATOM   4907  H   ILE   312      66.688  87.960  48.448  1.00  0.00           H  
ATOM   4908  CA  ILE   312      65.296  87.204  47.066  1.00  0.00           C  
ATOM   4909  HA  ILE   312      64.936  87.625  46.127  1.00  0.00           H  
ATOM   4910  CB  ILE   312      66.280  86.072  46.648  1.00  0.00           C  
ATOM   4911  HB  ILE   312      66.691  85.542  47.507  1.00  0.00           H  
ATOM   4912  CG2 ILE   312      65.512  84.967  45.864  1.00  0.00           C  
ATOM   4913 HG21 ILE   312      66.241  84.191  45.633  1.00  0.00           H  
ATOM   4914 HG22 ILE   312      64.696  84.500  46.415  1.00  0.00           H  
ATOM   4915 HG23 ILE   312      65.139  85.359  44.918  1.00  0.00           H  
ATOM   4916  CG1 ILE   312      67.442  86.697  45.847  1.00  0.00           C  
ATOM   4917 HG12 ILE   312      66.976  87.442  45.202  1.00  0.00           H  
ATOM   4918 HG13 ILE   312      68.156  87.247  46.460  1.00  0.00           H  
ATOM   4919  CD1 ILE   312      68.268  85.708  44.971  1.00  0.00           C  
ATOM   4920 HD11 ILE   312      67.727  85.374  44.085  1.00  0.00           H  
ATOM   4921 HD12 ILE   312      69.108  86.273  44.567  1.00  0.00           H  
ATOM   4922 HD13 ILE   312      68.640  84.862  45.548  1.00  0.00           H  
ATOM   4923  C   ILE   312      64.101  86.705  47.905  1.00  0.00           C  
ATOM   4924  O   ILE   312      64.246  85.959  48.843  1.00  0.00           O  
ATOM   4925  N   ALA   313      62.914  87.213  47.570  1.00  0.00           N  
ATOM   4926  H   ALA   313      62.760  87.668  46.681  1.00  0.00           H  
ATOM   4927  CA  ALA   313      61.780  86.930  48.404  1.00  0.00           C  
ATOM   4928  HA  ALA   313      62.079  86.654  49.414  1.00  0.00           H  
ATOM   4929  CB  ALA   313      60.999  88.277  48.543  1.00  0.00           C  
ATOM   4930  HB1 ALA   313      60.562  88.533  47.578  1.00  0.00           H  
ATOM   4931  HB2 ALA   313      60.322  88.253  49.397  1.00  0.00           H  
ATOM   4932  HB3 ALA   313      61.730  89.082  48.622  1.00  0.00           H  
ATOM   4933  C   ALA   313      60.895  85.755  47.917  1.00  0.00           C  
ATOM   4934  O   ALA   313      60.481  85.774  46.744  1.00  0.00           O  
ATOM   4935  N   TYR   314      60.590  84.774  48.745  1.00  0.00           N  
ATOM   4936  H   TYR   314      60.972  84.794  49.679  1.00  0.00           H  
ATOM   4937  CA  TYR   314      59.803  83.600  48.260  1.00  0.00           C
[truncated: 2,655,867 more chars]
