# Supplementary material for: AhR diminishes the efficacy of chemotherapy via suppressing STING dependent type-I interferon in bladder cancer
Source: Nat Commun. 2023 Sep 5;14:5415. doi: 10.1038/s41467-023-41218-5 (PMC10480448; doi:10.1038/s41467-023-41218-5)
Supplement: Supplementary file 4 — Supplementary Data 1 [file 41467_2023_41218_MOESM4_ESM.zip › I-TASSER Results for AhR & initial and final configurations for molecular dynamics trajectories/Interaction of monomer STING with AhR in state with endogenous ligand (Kyn) binding/final structure_1.pdb]

CRYST1  149.793  159.033   95.153  90.00  90.00  90.00 P 1           1
ATOM      1  N   MET A   1      87.610  54.470  70.800  1.00  0.00           N
ATOM      2  H1  MET A   1      88.260  55.010  71.350  1.00  0.00           H
ATOM      3  H2  MET A   1      86.680  54.660  71.150  1.00  0.00           H
ATOM      4  H3  MET A   1      87.800  53.480  70.910  1.00  0.00           H
ATOM      5  CA  MET A   1      87.810  54.660  69.370  1.00  0.00           C
ATOM      6  HA  MET A   1      88.880  54.520  69.250  1.00  0.00           H
ATOM      7  CB  MET A   1      87.090  53.630  68.430  1.00  0.00           C
ATOM      8  HB1 MET A   1      86.040  53.540  68.710  1.00  0.00           H
ATOM      9  HB2 MET A   1      87.510  52.640  68.630  1.00  0.00           H
ATOM     10  CG  MET A   1      87.170  53.830  66.930  1.00  0.00           C
ATOM     11  HG1 MET A   1      88.150  54.200  66.640  1.00  0.00           H
ATOM     12  HG2 MET A   1      86.490  54.650  66.710  1.00  0.00           H
ATOM     13  SD  MET A   1      86.610  52.630  65.700  1.00  0.00           S
ATOM     14  CE  MET A   1      87.660  51.150  66.000  1.00  0.00           C
ATOM     15  HE1 MET A   1      87.160  50.260  65.610  1.00  0.00           H
ATOM     16  HE2 MET A   1      88.630  51.150  65.510  1.00  0.00           H
ATOM     17  HE3 MET A   1      88.000  51.000  67.020  1.00  0.00           H
ATOM     18  C   MET A   1      87.390  56.140  69.010  1.00  0.00           C
ATOM     19  O   MET A   1      86.220  56.300  68.580  1.00  0.00           O
ATOM     20  N   ASN A   2      88.240  57.190  69.220  1.00  0.00           N
ATOM     21  H   ASN A   2      89.170  57.020  69.580  1.00  0.00           H
ATOM     22  CA  ASN A   2      87.690  58.620  69.020  1.00  0.00           C
ATOM     23  HA  ASN A   2      86.850  58.820  69.690  1.00  0.00           H
ATOM     24  CB  ASN A   2      88.820  59.610  69.350  1.00  0.00           C
ATOM     25  HB1 ASN A   2      88.350  60.600  69.260  1.00  0.00           H
ATOM     26  HB2 ASN A   2      89.650  59.500  68.650  1.00  0.00           H
ATOM     27  CG  ASN A   2      89.420  59.510  70.730  1.00  0.00           C
ATOM     28  OD1 ASN A   2      88.770  59.890  71.620  1.00  0.00           O
ATOM     29  ND2 ASN A   2      90.670  59.180  70.960  1.00  0.00           N
ATOM     30 1HD2 ASN A   2      91.300  58.870  70.230  1.00  0.00           H
ATOM     31 2HD2 ASN A   2      90.860  59.210  71.950  1.00  0.00           H
ATOM     32  C   ASN A   2      87.080  58.890  67.610  1.00  0.00           C
ATOM     33  O   ASN A   2      87.660  58.570  66.590  1.00  0.00           O
ATOM     34  N   SER A   3      85.960  59.590  67.580  1.00  0.00           N
ATOM     35  H   SER A   3      85.600  59.970  68.450  1.00  0.00           H
ATOM     36  CA  SER A   3      85.210  60.080  66.420  1.00  0.00           C
ATOM     37  HA  SER A   3      85.070  59.280  65.690  1.00  0.00           H
ATOM     38  CB  SER A   3      83.820  60.550  66.700  1.00  0.00           C
ATOM     39  HB1 SER A   3      83.940  61.070  67.660  1.00  0.00           H
ATOM     40  HB2 SER A   3      83.210  59.660  66.850  1.00  0.00           H
ATOM     41  OG  SER A   3      83.260  61.530  65.860  1.00  0.00           O
ATOM     42  HG  SER A   3      82.930  61.150  65.050  1.00  0.00           H
ATOM     43  C   SER A   3      86.090  61.140  65.720  1.00  0.00           C
ATOM     44  O   SER A   3      86.750  61.860  66.440  1.00  0.00           O
ATOM     45  N   SER A   4      86.260  61.090  64.390  1.00  0.00           N
ATOM     46  H   SER A   4      85.850  60.310  63.910  1.00  0.00           H
ATOM     47  CA  SER A   4      86.980  62.170  63.670  1.00  0.00           C
ATOM     48  HA  SER A   4      88.030  62.130  63.990  1.00  0.00           H
ATOM     49  CB  SER A   4      86.950  61.770  62.190  1.00  0.00           C
ATOM     50  HB1 SER A   4      87.510  62.400  61.500  1.00  0.00           H
ATOM     51  HB2 SER A   4      85.900  61.840  61.890  1.00  0.00           H
ATOM     52  OG  SER A   4      87.520  60.420  61.970  1.00  0.00           O
ATOM     53  HG  SER A   4      86.910  59.700  61.810  1.00  0.00           H
ATOM     54  C   SER A   4      86.370  63.530  63.900  1.00  0.00           C
ATOM     55  O   SER A   4      87.160  64.460  64.020  1.00  0.00           O
ATOM     56  N   SER A   5      85.040  63.610  64.040  1.00  0.00           N
ATOM     57  H   SER A   5      84.470  62.780  64.060  1.00  0.00           H
ATOM     58  CA  SER A   5      84.250  64.840  64.170  1.00  0.00           C
ATOM     59  HA  SER A   5      84.800  65.640  63.670  1.00  0.00           H
ATOM     60  CB  SER A   5      83.030  64.650  63.350  1.00  0.00           C
ATOM     61  HB1 SER A   5      83.290  64.610  62.290  1.00  0.00           H
ATOM     62  HB2 SER A   5      82.390  65.500  63.570  1.00  0.00           H
ATOM     63  OG  SER A   5      82.340  63.380  63.670  1.00  0.00           O
ATOM     64  HG  SER A   5      81.430  63.520  63.420  1.00  0.00           H
ATOM     65  C   SER A   5      83.890  65.100  65.640  1.00  0.00           C
ATOM     66  O   SER A   5      83.110  66.020  65.950  1.00  0.00           O
ATOM     67  N   ALA A   6      84.400  64.260  66.600  1.00  0.00           N
ATOM     68  H   ALA A   6      85.120  63.660  66.240  1.00  0.00           H
ATOM     69  CA  ALA A   6      84.020  64.280  68.000  1.00  0.00           C
ATOM     70  HA  ALA A   6      84.560  63.470  68.480  1.00  0.00           H
ATOM     71  CB  ALA A   6      84.540  65.550  68.730  1.00  0.00           C
ATOM     72  HB1 ALA A   6      85.590  65.720  68.490  1.00  0.00           H
ATOM     73  HB2 ALA A   6      83.980  66.450  68.470  1.00  0.00           H
ATOM     74  HB3 ALA A   6      84.330  65.490  69.800  1.00  0.00           H
ATOM     75  C   ALA A   6      82.510  64.170  68.190  1.00  0.00           C
ATOM     76  O   ALA A   6      81.930  64.880  69.070  1.00  0.00           O
ATOM     77  N   ASN A   7      81.890  63.280  67.370  1.00  0.00           N
ATOM     78  H   ASN A   7      82.370  62.720  66.680  1.00  0.00           H
ATOM     79  CA  ASN A   7      80.440  63.000  67.350  1.00  0.00           C
ATOM     80  HA  ASN A   7      80.260  62.380  66.470  1.00  0.00           H
ATOM     81  CB  ASN A   7      80.050  62.070  68.550  1.00  0.00           C
ATOM     82  HB1 ASN A   7      78.960  62.070  68.610  1.00  0.00           H
ATOM     83  HB2 ASN A   7      80.440  62.470  69.490  1.00  0.00           H
ATOM     84  CG  ASN A   7      80.460  60.570  68.490  1.00  0.00           C
ATOM     85  OD1 ASN A   7      80.170  59.950  67.560  1.00  0.00           O
ATOM     86  ND2 ASN A   7      80.950  60.020  69.570  1.00  0.00           N
ATOM     87 1HD2 ASN A   7      81.060  60.530  70.440  1.00  0.00           H
ATOM     88 2HD2 ASN A   7      81.070  59.020  69.610  1.00  0.00           H
ATOM     89  C   ASN A   7      79.400  64.130  67.090  1.00  0.00           C
ATOM     90  O   ASN A   7      78.190  63.880  66.950  1.00  0.00           O
ATOM     91  N   ILE A   8      79.840  65.340  66.800  1.00  0.00           N
ATOM     92  H   ILE A   8      80.830  65.480  66.660  1.00  0.00           H
ATOM     93  CA  ILE A   8      78.980  66.500  66.600  1.00  0.00           C
ATOM     94  HA  ILE A   8      78.320  66.580  67.460  1.00  0.00           H
ATOM     95  CB  ILE A   8      79.780  67.840  66.460  1.00  0.00           C
ATOM     96  HB  ILE A   8      80.390  67.690  65.570  1.00  0.00           H
ATOM     97  CG2 ILE A   8      78.890  69.100  66.390  1.00  0.00           C
ATOM     98 1HG2 ILE A   8      78.260  69.070  65.490  1.00  0.00           H
ATOM     99 2HG2 ILE A   8      78.200  69.220  67.220  1.00  0.00           H
ATOM    100 3HG2 ILE A   8      79.510  70.000  66.390  1.00  0.00           H
ATOM    101  CG1 ILE A   8      80.710  68.130  67.690  1.00  0.00           C
ATOM    102 1HG1 ILE A   8      81.090  67.200  68.110  1.00  0.00           H
ATOM    103 2HG1 ILE A   8      80.140  68.670  68.450  1.00  0.00           H
ATOM    104  CD  ILE A   8      81.960  69.000  67.280  1.00  0.00           C
ATOM    105  HD1 ILE A   8      82.640  69.110  68.130  1.00  0.00           H
ATOM    106  HD2 ILE A   8      82.450  68.590  66.400  1.00  0.00           H
ATOM    107  HD3 ILE A   8      81.720  70.040  67.060  1.00  0.00           H
ATOM    108  C   ILE A   8      78.090  66.380  65.360  1.00  0.00           C
ATOM    109  O   ILE A   8      78.550  66.550  64.190  1.00  0.00           O
ATOM    110  N   THR A   9      76.770  66.240  65.580  1.00  0.00           N
ATOM    111  H   THR A   9      76.510  66.050  66.540  1.00  0.00           H
ATOM    112  CA  THR A   9      75.670  66.310  64.590  1.00  0.00           C
ATOM    113  HA  THR A   9      76.010  67.010  63.820  1.00  0.00           H
ATOM    114  CB  THR A   9      75.270  64.990  63.980  1.00  0.00           C
ATOM    115  HB  THR A   9      74.380  65.140  63.360  1.00  0.00           H
ATOM    116  CG2 THR A   9      76.360  64.220  63.230  1.00  0.00           C
ATOM    117 1HG2 THR A   9      77.130  64.020  63.970  1.00  0.00           H
ATOM    118 2HG2 THR A   9      75.910  63.320  62.810  1.00  0.00           H
ATOM    119 3HG2 THR A   9      76.660  64.720  62.310  1.00  0.00           H
ATOM    120  OG1 THR A   9      74.790  64.020  64.930  1.00  0.00           O
ATOM    121  HG1 THR A   9      74.080  64.280  65.520  1.00  0.00           H
ATOM    122  C   THR A   9      74.480  66.950  65.220  1.00  0.00           C
ATOM    123  O   THR A   9      74.360  66.960  66.460  1.00  0.00           O
ATOM    124  N   TYR A  10      73.560  67.440  64.370  1.00  0.00           N
ATOM    125  H   TYR A  10      74.000  67.580  63.480  1.00  0.00           H
ATOM    126  CA  TYR A  10      72.490  68.360  64.650  1.00  0.00           C
ATOM    127  HA  TYR A  10      72.070  68.190  65.640  1.00  0.00           H
ATOM    128  CB  TYR A  10      73.030  69.840  64.680  1.00  0.00           C
ATOM    129  HB1 TYR A  10      72.170  70.420  65.010  1.00  0.00           H
ATOM    130  HB2 TYR A  10      73.360  70.150  63.690  1.00  0.00           H
ATOM    131  CG  TYR A  10      74.260  70.080  65.580  1.00  0.00           C
ATOM    132  CD1 TYR A  10      74.260  69.830  66.950  1.00  0.00           C
ATOM    133  HD1 TYR A  10      73.410  69.290  67.350  1.00  0.00           H
ATOM    134  CE1 TYR A  10      75.200  70.400  67.870  1.00  0.00           C
ATOM    135  HE1 TYR A  10      75.130  70.330  68.940  1.00  0.00           H
ATOM    136  CZ  TYR A  10      76.230  71.260  67.330  1.00  0.00           C
ATOM    137  OH  TYR A  10      77.160  71.730  68.180  1.00  0.00           O
ATOM    138  HH  TYR A  10      76.920  71.450  69.070  1.00  0.00           H
ATOM    139  CE2 TYR A  10      76.260  71.520  65.960  1.00  0.00           C
ATOM    140  HE2 TYR A  10      77.030  72.210  65.640  1.00  0.00           H
ATOM    141  CD2 TYR A  10      75.310  70.900  65.070  1.00  0.00           C
ATOM    142  HD2 TYR A  10      75.360  71.060  64.000  1.00  0.00           H
ATOM    143  C   TYR A  10      71.300  68.170  63.660  1.00  0.00           C
ATOM    144  O   TYR A  10      71.550  68.290  62.500  1.00  0.00           O
ATOM    145  N   ALA A  11      70.040  68.060  64.200  1.00  0.00           N
ATOM    146  H   ALA A  11      69.930  68.130  65.200  1.00  0.00           H
ATOM    147  CA  ALA A  11      68.840  67.830  63.450  1.00  0.00           C
ATOM    148  HA  ALA A  11      68.910  68.320  62.480  1.00  0.00           H
ATOM    149  CB  ALA A  11      68.800  66.290  63.140  1.00  0.00           C
ATOM    150  HB1 ALA A  11      68.060  66.120  62.360  1.00  0.00           H
ATOM    151  HB2 ALA A  11      69.770  65.980  62.760  1.00  0.00           H
ATOM    152  HB3 ALA A  11      68.550  65.770  64.070  1.00  0.00           H
ATOM    153  C   ALA A  11      67.540  68.480  64.080  1.00  0.00           C
ATOM    154  O   ALA A  11      66.370  68.120  63.700  1.00  0.00           O
ATOM    155  N   SER A  12      67.750  69.390  65.030  1.00  0.00           N
ATOM    156  H   SER A  12      68.730  69.540  65.200  1.00  0.00           H
ATOM    157  CA  SER A  12      66.680  69.880  65.900  1.00  0.00           C
ATOM    158  HA  SER A  12      67.110  70.380  66.760  1.00  0.00           H
ATOM    159  CB  SER A  12      65.860  70.870  65.200  1.00  0.00           C
ATOM    160  HB1 SER A  12      66.480  71.550  64.620  1.00  0.00           H
ATOM    161  HB2 SER A  12      65.400  71.480  65.980  1.00  0.00           H
ATOM    162  OG  SER A  12      64.850  70.230  64.400  1.00  0.00           O
ATOM    163  HG  SER A  12      65.210  69.570  63.810  1.00  0.00           H
ATOM    164  C   SER A  12      65.900  68.720  66.570  1.00  0.00           C
ATOM    165  O   SER A  12      64.890  68.980  67.160  1.00  0.00           O
ATOM    166  N   ARG A  13      66.530  67.580  66.730  1.00  0.00           N
ATOM    167  H   ARG A  13      67.520  67.740  66.640  1.00  0.00           H
ATOM    168  CA  ARG A  13      65.980  66.230  67.130  1.00  0.00           C
ATOM    169  HA  ARG A  13      66.830  65.560  67.000  1.00  0.00           H
ATOM    170  CB  ARG A  13      65.660  66.170  68.660  1.00  0.00           C
ATOM    171  HB1 ARG A  13      65.190  65.280  69.070  1.00  0.00           H
ATOM    172  HB2 ARG A  13      64.830  66.810  68.950  1.00  0.00           H
ATOM    173  CG  ARG A  13      66.780  66.730  69.610  1.00  0.00           C
ATOM    174  HG1 ARG A  13      67.050  67.760  69.380  1.00  0.00           H
ATOM    175  HG2 ARG A  13      67.700  66.140  69.620  1.00  0.00           H
ATOM    176  CD  ARG A  13      66.220  66.770  71.020  1.00  0.00           C
ATOM    177  HD1 ARG A  13      65.520  65.940  71.070  1.00  0.00           H
ATOM    178  HD2 ARG A  13      65.630  67.670  71.150  1.00  0.00           H
ATOM    179  NE  ARG A  13      67.280  66.850  72.030  1.00  0.00           N
ATOM    180  HE  ARG A  13      68.130  67.340  71.770  1.00  0.00           H
ATOM    181  CZ  ARG A  13      67.360  66.100  73.130  1.00  0.00           C
ATOM    182  NH1 ARG A  13      66.400  65.300  73.560  1.00  0.00           N
ATOM    183 1HH1 ARG A  13      65.500  65.150  73.130  1.00  0.00           H
ATOM    184 2HH1 ARG A  13      66.600  64.890  74.460  1.00  0.00           H
ATOM    185  NH2 ARG A  13      68.370  66.200  73.850  1.00  0.00           N
ATOM    186 1HH2 ARG A  13      69.170  66.730  73.530  1.00  0.00           H
ATOM    187 2HH2 ARG A  13      68.560  65.540  74.600  1.00  0.00           H
ATOM    188  C   ARG A  13      64.820  65.610  66.350  1.00  0.00           C
ATOM    189  O   ARG A  13      64.670  64.340  66.430  1.00  0.00           O
ATOM    190  N   LYS A  14      64.020  66.440  65.650  1.00  0.00           N
ATOM    191  H   LYS A  14      64.200  67.430  65.650  1.00  0.00           H
ATOM    192  CA  LYS A  14      62.890  66.030  64.820  1.00  0.00           C
ATOM    193  HA  LYS A  14      62.060  65.760  65.480  1.00  0.00           H
ATOM    194  CB  LYS A  14      62.300  67.220  64.050  1.00  0.00           C
ATOM    195  HB1 LYS A  14      61.430  66.930  63.460  1.00  0.00           H
ATOM    196  HB2 LYS A  14      62.990  67.550  63.280  1.00  0.00           H
ATOM    197  CG  LYS A  14      61.920  68.460  64.950  1.00  0.00           C
ATOM    198  HG1 LYS A  14      62.880  68.690  65.420  1.00  0.00           H
ATOM    199  HG2 LYS A  14      61.360  68.140  65.830  1.00  0.00           H
ATOM    200  CD  LYS A  14      61.370  69.630  64.170  1.00  0.00           C
ATOM    201  HD1 LYS A  14      60.430  69.400  63.680  1.00  0.00           H
ATOM    202  HD2 LYS A  14      62.090  69.880  63.390  1.00  0.00           H
ATOM    203  CE  LYS A  14      61.200  70.940  64.890  1.00  0.00           C
ATOM    204  HE1 LYS A  14      60.360  70.880  65.580  1.00  0.00           H
ATOM    205  HE2 LYS A  14      60.910  71.760  64.240  1.00  0.00           H
ATOM    206  NZ  LYS A  14      62.380  71.250  65.730  1.00  0.00           N
ATOM    207  HZ1 LYS A  14      63.170  71.210  65.100  1.00  0.00           H
ATOM    208  HZ2 LYS A  14      62.320  72.190  66.100  1.00  0.00           H
ATOM    209  HZ3 LYS A  14      62.340  70.600  66.500  1.00  0.00           H
ATOM    210  C   LYS A  14      63.170  64.860  63.890  1.00  0.00           C
ATOM    211  O   LYS A  14      64.020  64.870  62.980  1.00  0.00           O
ATOM    212  N   ARG A  15      62.410  63.800  64.050  1.00  0.00           N
ATOM    213  H   ARG A  15      61.660  63.830  64.720  1.00  0.00           H
ATOM    214  CA  ARG A  15      62.480  62.530  63.280  1.00  0.00           C
ATOM    215  HA  ARG A  15      63.520  62.210  63.410  1.00  0.00           H
ATOM    216  CB  ARG A  15      61.540  61.540  63.880  1.00  0.00           C
ATOM    217  HB1 ARG A  15      61.620  60.670  63.230  1.00  0.00           H
ATOM    218  HB2 ARG A  15      60.530  61.890  64.090  1.00  0.00           H
ATOM    219  CG  ARG A  15      61.900  60.940  65.220  1.00  0.00           C
ATOM    220  HG1 ARG A  15      62.490  61.700  65.720  1.00  0.00           H
ATOM    221  HG2 ARG A  15      62.440  60.000  65.110  1.00  0.00           H
ATOM    222  CD  ARG A  15      60.660  60.660  66.090  1.00  0.00           C
ATOM    223  HD1 ARG A  15      60.030  59.920  65.580  1.00  0.00           H
ATOM    224  HD2 ARG A  15      60.050  61.560  66.170  1.00  0.00           H
ATOM    225  NE  ARG A  15      61.060  60.230  67.420  1.00  0.00           N
ATOM    226  HE  ARG A  15      61.140  60.900  68.170  1.00  0.00           H
ATOM    227  CZ  ARG A  15      61.490  59.040  67.780  1.00  0.00           C
ATOM    228  NH1 ARG A  15      61.350  58.020  66.940  1.00  0.00           N
ATOM    229 1HH1 ARG A  15      60.960  58.280  66.050  1.00  0.00           H
ATOM    230 2HH1 ARG A  15      61.230  57.130  67.400  1.00  0.00           H
ATOM    231  NH2 ARG A  15      61.780  58.770  69.040  1.00  0.00           N
ATOM    232 1HH2 ARG A  15      61.720  59.620  69.600  1.00  0.00           H
ATOM    233 2HH2 ARG A  15      62.000  57.840  69.370  1.00  0.00           H
ATOM    234  C   ARG A  15      62.200  62.630  61.800  1.00  0.00           C
ATOM    235  O   ARG A  15      61.250  63.230  61.310  1.00  0.00           O
ATOM    236  N   ARG A  16      62.910  61.810  61.010  1.00  0.00           N
ATOM    237  H   ARG A  16      63.500  61.170  61.530  1.00  0.00           H
ATOM    238  CA  ARG A  16      63.180  62.030  59.590  1.00  0.00           C
ATOM    239  HA  ARG A  16      63.510  63.070  59.540  1.00  0.00           H
ATOM    240  CB  ARG A  16      64.200  61.030  58.960  1.00  0.00           C
ATOM    241  HB1 ARG A  16      63.870  60.000  58.790  1.00  0.00           H
ATOM    242  HB2 ARG A  16      64.960  60.970  59.730  1.00  0.00           H
ATOM    243  CG  ARG A  16      64.740  61.420  57.600  1.00  0.00           C
ATOM    244  HG1 ARG A  16      63.870  61.630  56.980  1.00  0.00           H
ATOM    245  HG2 ARG A  16      65.320  60.600  57.160  1.00  0.00           H
ATOM    246  CD  ARG A  16      65.680  62.700  57.750  1.00  0.00           C
ATOM    247  HD1 ARG A  16      66.110  62.610  58.750  1.00  0.00           H
ATOM    248  HD2 ARG A  16      65.130  63.630  57.600  1.00  0.00           H
ATOM    249  NE  ARG A  16      66.870  62.660  56.830  1.00  0.00           N
ATOM    250  HE  ARG A  16      66.790  62.320  55.880  1.00  0.00           H
ATOM    251  CZ  ARG A  16      68.170  63.000  57.030  1.00  0.00           C
ATOM    252  NH1 ARG A  16      68.630  63.630  58.100  1.00  0.00           N
ATOM    253 1HH1 ARG A  16      67.950  64.190  58.590  1.00  0.00           H
ATOM    254 2HH1 ARG A  16      69.590  63.940  58.130  1.00  0.00           H
ATOM    255  NH2 ARG A  16      69.050  62.500  56.180  1.00  0.00           N
ATOM    256 1HH2 ARG A  16      68.700  62.130  55.310  1.00  0.00           H
ATOM    257 2HH2 ARG A  16      70.020  62.790  56.260  1.00  0.00           H
ATOM    258  C   ARG A  16      61.930  62.030  58.760  1.00  0.00           C
ATOM    259  O   ARG A  16      61.660  62.960  58.030  1.00  0.00           O
ATOM    260  N   LYS A  17      61.090  60.970  58.780  1.00  0.00           N
ATOM    261  H   LYS A  17      61.250  60.150  59.350  1.00  0.00           H
ATOM    262  CA  LYS A  17      59.920  60.910  57.920  1.00  0.00           C
ATOM    263  HA  LYS A  17      60.200  61.060  56.880  1.00  0.00           H
ATOM    264  CB  LYS A  17      59.310  59.470  57.930  1.00  0.00           C
ATOM    265  HB1 LYS A  17      58.420  59.420  57.300  1.00  0.00           H
ATOM    266  HB2 LYS A  17      58.970  59.250  58.950  1.00  0.00           H
ATOM    267  CG  LYS A  17      60.270  58.340  57.490  1.00  0.00           C
ATOM    268  HG1 LYS A  17      60.930  58.020  58.300  1.00  0.00           H
ATOM    269  HG2 LYS A  17      60.940  58.710  56.720  1.00  0.00           H
ATOM    270  CD  LYS A  17      59.400  57.100  57.010  1.00  0.00           C
ATOM    271  HD1 LYS A  17      58.700  57.400  56.230  1.00  0.00           H
ATOM    272  HD2 LYS A  17      58.810  56.730  57.850  1.00  0.00           H
ATOM    273  CE  LYS A  17      60.350  56.050  56.560  1.00  0.00           C
ATOM    274  HE1 LYS A  17      59.720  55.170  56.490  1.00  0.00           H
ATOM    275  HE2 LYS A  17      61.100  55.900  57.340  1.00  0.00           H
ATOM    276  NZ  LYS A  17      60.880  56.340  55.240  1.00  0.00           N
ATOM    277  HZ1 LYS A  17      61.540  57.100  55.290  1.00  0.00           H
ATOM    278  HZ2 LYS A  17      61.360  55.580  54.780  1.00  0.00           H
ATOM    279  HZ3 LYS A  17      60.150  56.680  54.630  1.00  0.00           H
ATOM    280  C   LYS A  17      58.920  61.940  58.400  1.00  0.00           C
ATOM    281  O   LYS A  17      58.450  62.600  57.480  1.00  0.00           O
ATOM    282  N   PRO A  18      58.630  62.070  59.700  1.00  0.00           N
ATOM    283  CD  PRO A  18      59.040  61.170  60.780  1.00  0.00           C
ATOM    284  HD1 PRO A  18      60.120  61.120  60.880  1.00  0.00           H
ATOM    285  HD2 PRO A  18      58.580  60.200  60.550  1.00  0.00           H
ATOM    286  CG  PRO A  18      58.240  61.660  61.990  1.00  0.00           C
ATOM    287  HG1 PRO A  18      58.790  61.470  62.910  1.00  0.00           H
ATOM    288  HG2 PRO A  18      57.280  61.150  62.060  1.00  0.00           H
ATOM    289  CB  PRO A  18      57.980  63.110  61.720  1.00  0.00           C
ATOM    290  HB1 PRO A  18      58.900  63.610  62.040  1.00  0.00           H
ATOM    291  HB2 PRO A  18      57.170  63.600  62.270  1.00  0.00           H
ATOM    292  CA  PRO A  18      57.770  63.120  60.250  1.00  0.00           C
ATOM    293  HA  PRO A  18      56.730  62.850  60.090  1.00  0.00           H
ATOM    294  C   PRO A  18      57.930  64.540  59.650  1.00  0.00           C
ATOM    295  O   PRO A  18      57.020  65.150  59.140  1.00  0.00           O
ATOM    296  N   VAL A  19      59.140  64.980  59.670  1.00  0.00           N
ATOM    297  H   VAL A  19      59.870  64.380  60.010  1.00  0.00           H
ATOM    298  CA  VAL A  19      59.500  66.250  58.930  1.00  0.00           C
ATOM    299  HA  VAL A  19      58.890  67.090  59.260  1.00  0.00           H
ATOM    300  CB  VAL A  19      60.980  66.590  59.330  1.00  0.00           C
ATOM    301  HB  VAL A  19      61.540  65.720  58.970  1.00  0.00           H
ATOM    302  CG1 VAL A  19      61.470  67.910  58.690  1.00  0.00           C
ATOM    303 1HG1 VAL A  19      62.550  67.990  58.820  1.00  0.00           H
ATOM    304 2HG1 VAL A  19      61.300  67.960  57.620  1.00  0.00           H
ATOM    305 3HG1 VAL A  19      60.960  68.620  59.340  1.00  0.00           H
ATOM    306  CG2 VAL A  19      61.070  66.680  60.860  1.00  0.00           C
ATOM    307 1HG2 VAL A  19      60.250  67.280  61.240  1.00  0.00           H
ATOM    308 2HG2 VAL A  19      60.990  65.720  61.370  1.00  0.00           H
ATOM    309 3HG2 VAL A  19      62.010  67.120  61.180  1.00  0.00           H
ATOM    310  C   VAL A  19      59.330  66.220  57.380  1.00  0.00           C
ATOM    311  O   VAL A  19      58.690  67.130  56.770  1.00  0.00           O
ATOM    312  N   GLN A  20      59.890  65.180  56.780  1.00  0.00           N
ATOM    313  H   GLN A  20      60.460  64.510  57.250  1.00  0.00           H
ATOM    314  CA  GLN A  20      59.840  65.010  55.270  1.00  0.00           C
ATOM    315  HA  GLN A  20      60.230  65.960  54.910  1.00  0.00           H
ATOM    316  CB  GLN A  20      60.670  63.810  54.750  1.00  0.00           C
ATOM    317  HB1 GLN A  20      60.330  62.910  55.250  1.00  0.00           H
ATOM    318  HB2 GLN A  20      61.710  64.000  55.020  1.00  0.00           H
ATOM    319  CG  GLN A  20      60.530  63.710  53.240  1.00  0.00           C
ATOM    320  HG1 GLN A  20      59.470  63.530  53.060  1.00  0.00           H
ATOM    321  HG2 GLN A  20      61.030  62.760  53.080  1.00  0.00           H
ATOM    322  CD  GLN A  20      61.150  64.830  52.350  1.00  0.00           C
ATOM    323  OE1 GLN A  20      61.570  65.930  52.730  1.00  0.00           O
ATOM    324  NE2 GLN A  20      61.160  64.680  51.070  1.00  0.00           N
ATOM    325 1HE2 GLN A  20      60.540  63.940  50.780  1.00  0.00           H
ATOM    326 2HE2 GLN A  20      61.090  65.590  50.640  1.00  0.00           H
ATOM    327  C   GLN A  20      58.420  64.840  54.700  1.00  0.00           C
ATOM    328  O   GLN A  20      58.150  65.350  53.610  1.00  0.00           O
ATOM    329  N   LYS A  21      57.430  64.260  55.420  1.00  0.00           N
ATOM    330  H   LYS A  21      57.610  63.940  56.370  1.00  0.00           H
ATOM    331  CA  LYS A  21      56.060  64.140  54.960  1.00  0.00           C
ATOM    332  HA  LYS A  21      56.110  63.920  53.890  1.00  0.00           H
ATOM    333  CB  LYS A  21      55.240  63.010  55.620  1.00  0.00           C
ATOM    334  HB1 LYS A  21      55.790  62.070  55.510  1.00  0.00           H
ATOM    335  HB2 LYS A  21      54.330  62.760  55.080  1.00  0.00           H
ATOM    336  CG  LYS A  21      54.830  63.250  57.100  1.00  0.00           C
ATOM    337  HG1 LYS A  21      54.190  64.130  57.200  1.00  0.00           H
ATOM    338  HG2 LYS A  21      55.740  63.410  57.680  1.00  0.00           H
ATOM    339  CD  LYS A  21      54.040  61.990  57.680  1.00  0.00           C
ATOM    340  HD1 LYS A  21      54.490  61.030  57.420  1.00  0.00           H
ATOM    341  HD2 LYS A  21      53.020  62.100  57.310  1.00  0.00           H
ATOM    342  CE  LYS A  21      53.990  62.210  59.200  1.00  0.00           C
ATOM    343  HE1 LYS A  21      53.190  62.940  59.340  1.00  0.00           H
ATOM    344  HE2 LYS A  21      54.890  62.540  59.720  1.00  0.00           H
ATOM    345  NZ  LYS A  21      53.500  60.990  59.900  1.00  0.00           N
ATOM    346  HZ1 LYS A  21      52.560  60.740  59.610  1.00  0.00           H
ATOM    347  HZ2 LYS A  21      54.130  60.220  59.710  1.00  0.00           H
ATOM    348  HZ3 LYS A  21      53.560  61.130  60.900  1.00  0.00           H
ATOM    349  C   LYS A  21      55.310  65.490  54.900  1.00  0.00           C
ATOM    350  O   LYS A  21      54.100  65.500  54.870  1.00  0.00           O
ATOM    351  N   THR A  22      56.000  66.640  54.970  1.00  0.00           N
ATOM    352  H   THR A  22      57.000  66.730  55.050  1.00  0.00           H
ATOM    353  CA  THR A  22      55.370  68.010  54.760  1.00  0.00           C
ATOM    354  HA  THR A  22      54.480  68.110  55.390  1.00  0.00           H
ATOM    355  CB  THR A  22      56.250  69.170  55.190  1.00  0.00           C
ATOM    356  HB  THR A  22      57.140  69.080  54.580  1.00  0.00           H
ATOM    357  CG2 THR A  22      55.730  70.590  55.040  1.00  0.00           C
ATOM    358 1HG2 THR A  22      56.430  71.290  55.500  1.00  0.00           H
ATOM    359 2HG2 THR A  22      55.510  70.940  54.030  1.00  0.00           H
ATOM    360 3HG2 THR A  22      54.780  70.490  55.580  1.00  0.00           H
ATOM    361  OG1 THR A  22      56.690  69.040  56.500  1.00  0.00           O
ATOM    362  HG1 THR A  22      57.430  68.430  56.590  1.00  0.00           H
ATOM    363  C   THR A  22      55.060  68.260  53.320  1.00  0.00           C
ATOM    364  O   THR A  22      55.890  68.250  52.420  1.00  0.00           O
ATOM    365  N   VAL A  23      53.800  68.490  53.020  1.00  0.00           N
ATOM    366  H   VAL A  23      53.130  68.490  53.780  1.00  0.00           H
ATOM    367  CA  VAL A  23      53.160  68.580  51.720  1.00  0.00           C
ATOM    368  HA  VAL A  23      53.910  68.220  51.010  1.00  0.00           H
ATOM    369  CB  VAL A  23      51.850  67.810  51.660  1.00  0.00           C
ATOM    370  HB  VAL A  23      51.340  67.910  50.710  1.00  0.00           H
ATOM    371  CG1 VAL A  23      52.240  66.300  51.780  1.00  0.00           C
ATOM    372 1HG1 VAL A  23      51.380  65.700  51.510  1.00  0.00           H
ATOM    373 2HG1 VAL A  23      53.010  65.990  51.070  1.00  0.00           H
ATOM    374 3HG1 VAL A  23      52.600  66.100  52.790  1.00  0.00           H
ATOM    375  CG2 VAL A  23      50.790  68.210  52.710  1.00  0.00           C
ATOM    376 1HG2 VAL A  23      50.640  69.290  52.610  1.00  0.00           H
ATOM    377 2HG2 VAL A  23      49.840  67.710  52.530  1.00  0.00           H
ATOM    378 3HG2 VAL A  23      51.070  67.880  53.710  1.00  0.00           H
ATOM    379  C   VAL A  23      52.880  70.080  51.330  1.00  0.00           C
ATOM    380  O   VAL A  23      52.680  70.940  52.170  1.00  0.00           O
ATOM    381  N   LYS A  24      52.810  70.330  50.030  1.00  0.00           N
ATOM    382  H   LYS A  24      52.990  69.540  49.440  1.00  0.00           H
ATOM    383  CA  LYS A  24      52.420  71.670  49.530  1.00  0.00           C
ATOM    384  HA  LYS A  24      52.880  72.370  50.220  1.00  0.00           H
ATOM    385  CB  LYS A  24      52.950  71.850  48.130  1.00  0.00           C
ATOM    386  HB1 LYS A  24      52.560  72.770  47.710  1.00  0.00           H
ATOM    387  HB2 LYS A  24      52.500  71.130  47.450  1.00  0.00           H
ATOM    388  CG  LYS A  24      54.440  71.830  48.010  1.00  0.00           C
ATOM    389  HG1 LYS A  24      54.830  70.890  48.410  1.00  0.00           H
ATOM    390  HG2 LYS A  24      54.920  72.620  48.570  1.00  0.00           H
ATOM    391  CD  LYS A  24      54.970  71.890  46.560  1.00  0.00           C
ATOM    392  HD1 LYS A  24      56.010  72.170  46.410  1.00  0.00           H
ATOM    393  HD2 LYS A  24      54.390  72.660  46.050  1.00  0.00           H
ATOM    394  CE  LYS A  24      54.710  70.550  45.790  1.00  0.00           C
ATOM    395  HE1 LYS A  24      53.640  70.350  45.860  1.00  0.00           H
ATOM    396  HE2 LYS A  24      55.300  69.900  46.440  1.00  0.00           H
ATOM    397  NZ  LYS A  24      55.220  70.510  44.380  1.00  0.00           N
ATOM    398  HZ1 LYS A  24      55.020  69.610  43.960  1.00  0.00           H
ATOM    399  HZ2 LYS A  24      54.760  71.060  43.670  1.00  0.00           H
ATOM    400  HZ3 LYS A  24      56.210  70.710  44.340  1.00  0.00           H
ATOM    401  C   LYS A  24      50.970  72.000  49.650  1.00  0.00           C
ATOM    402  O   LYS A  24      50.210  71.060  49.590  1.00  0.00           O
ATOM    403  N   PRO A  25      50.540  73.290  49.610  1.00  0.00           N
ATOM    404  CD  PRO A  25      51.410  74.500  49.350  1.00  0.00           C
ATOM    405  HD1 PRO A  25      51.500  74.680  48.280  1.00  0.00           H
ATOM    406  HD2 PRO A  25      52.460  74.450  49.640  1.00  0.00           H
ATOM    407  CG  PRO A  25      50.660  75.640  50.060  1.00  0.00           C
ATOM    408  HG1 PRO A  25      50.950  76.620  49.680  1.00  0.00           H
ATOM    409  HG2 PRO A  25      50.730  75.550  51.140  1.00  0.00           H
ATOM    410  CB  PRO A  25      49.210  75.320  49.640  1.00  0.00           C
ATOM    411  HB1 PRO A  25      49.010  75.640  48.610  1.00  0.00           H
ATOM    412  HB2 PRO A  25      48.430  75.790  50.250  1.00  0.00           H
ATOM    413  CA  PRO A  25      49.130  73.820  49.810  1.00  0.00           C
ATOM    414  HA  PRO A  25      48.910  73.730  50.870  1.00  0.00           H
ATOM    415  C   PRO A  25      48.070  73.290  48.870  1.00  0.00           C
ATOM    416  O   PRO A  25      46.990  72.920  49.380  1.00  0.00           O
ATOM    417  N   ILE A  26      48.350  73.200  47.580  1.00  0.00           N
ATOM    418  H   ILE A  26      49.260  73.480  47.230  1.00  0.00           H
ATOM    419  CA  ILE A  26      47.290  72.740  46.690  1.00  0.00           C
ATOM    420  HA  ILE A  26      46.380  73.220  47.060  1.00  0.00           H
ATOM    421  CB  ILE A  26      47.430  73.310  45.260  1.00  0.00           C
ATOM    422  HB  ILE A  26      48.350  72.950  44.800  1.00  0.00           H
ATOM    423  CG2 ILE A  26      46.320  72.660  44.430  1.00  0.00           C
ATOM    424 1HG2 ILE A  26      46.440  71.580  44.320  1.00  0.00           H
ATOM    425 2HG2 ILE A  26      45.350  72.850  44.900  1.00  0.00           H
ATOM    426 3HG2 ILE A  26      46.290  73.170  43.470  1.00  0.00           H
ATOM    427  CG1 ILE A  26      47.400  74.890  45.220  1.00  0.00           C
ATOM    428 1HG1 ILE A  26      47.330  75.170  44.170  1.00  0.00           H
ATOM    429 2HG1 ILE A  26      48.290  75.370  45.620  1.00  0.00           H
ATOM    430  CD  ILE A  26      46.170  75.520  45.930  1.00  0.00           C
ATOM    431  HD1 ILE A  26      45.220  75.070  45.640  1.00  0.00           H
ATOM    432  HD2 ILE A  26      46.350  75.380  47.000  1.00  0.00           H
ATOM    433  HD3 ILE A  26      46.110  76.590  45.750  1.00  0.00           H
ATOM    434  C   ILE A  26      47.170  71.150  46.870  1.00  0.00           C
ATOM    435  O   ILE A  26      46.050  70.690  47.140  1.00  0.00           O
ATOM    436  N   PRO A  27      48.230  70.290  46.980  1.00  0.00           N
ATOM    437  CD  PRO A  27      49.400  70.600  46.250  1.00  0.00           C
ATOM    438  HD1 PRO A  27      49.920  71.390  46.790  1.00  0.00           H
ATOM    439  HD2 PRO A  27      49.280  70.830  45.190  1.00  0.00           H
ATOM    440  CG  PRO A  27      50.180  69.280  46.270  1.00  0.00           C
ATOM    441  HG1 PRO A  27      51.220  69.480  46.510  1.00  0.00           H
ATOM    442  HG2 PRO A  27      50.020  68.760  45.320  1.00  0.00           H
ATOM    443  CB  PRO A  27      49.510  68.420  47.420  1.00  0.00           C
ATOM    444  HB1 PRO A  27      49.880  68.580  48.430  1.00  0.00           H
ATOM    445  HB2 PRO A  27      49.610  67.350  47.220  1.00  0.00           H
ATOM    446  CA  PRO A  27      48.080  68.940  47.450  1.00  0.00           C
ATOM    447  HA  PRO A  27      47.520  68.360  46.710  1.00  0.00           H
ATOM    448  C   PRO A  27      47.400  68.690  48.830  1.00  0.00           C
ATOM    449  O   PRO A  27      46.460  67.870  49.050  1.00  0.00           O
ATOM    450  N   ALA A  28      47.710  69.660  49.730  1.00  0.00           N
ATOM    451  H   ALA A  28      48.430  70.280  49.400  1.00  0.00           H
ATOM    452  CA  ALA A  28      47.260  69.790  51.090  1.00  0.00           C
ATOM    453  HA  ALA A  28      47.410  68.820  51.570  1.00  0.00           H
ATOM    454  CB  ALA A  28      48.020  70.830  51.800  1.00  0.00           C
ATOM    455  HB1 ALA A  28      49.100  70.640  51.790  1.00  0.00           H
ATOM    456  HB2 ALA A  28      47.960  71.790  51.290  1.00  0.00           H
ATOM    457  HB3 ALA A  28      47.660  71.010  52.820  1.00  0.00           H
ATOM    458  C   ALA A  28      45.710  70.090  51.180  1.00  0.00           C
ATOM    459  O   ALA A  28      44.980  69.540  52.040  1.00  0.00           O
ATOM    460  N   GLU A  29      45.200  70.920  50.220  1.00  0.00           N
ATOM    461  H   GLU A  29      45.920  71.240  49.580  1.00  0.00           H
ATOM    462  CA  GLU A  29      43.770  71.350  50.040  1.00  0.00           C
ATOM    463  HA  GLU A  29      43.450  71.560  51.060  1.00  0.00           H
ATOM    464  CB  GLU A  29      43.700  72.600  49.160  1.00  0.00           C
ATOM    465  HB1 GLU A  29      43.600  72.190  48.160  1.00  0.00           H
ATOM    466  HB2 GLU A  29      44.610  73.190  49.240  1.00  0.00           H
ATOM    467  CG  GLU A  29      42.530  73.530  49.430  1.00  0.00           C
ATOM    468  HG1 GLU A  29      41.630  72.910  49.460  1.00  0.00           H
ATOM    469  HG2 GLU A  29      42.410  74.140  48.540  1.00  0.00           H
ATOM    470  CD  GLU A  29      42.670  74.280  50.760  1.00  0.00           C
ATOM    471  OE1 GLU A  29      43.270  73.860  51.770  1.00  0.00           O
ATOM    472  OE2 GLU A  29      42.200  75.430  50.720  1.00  0.00           O
ATOM    473  C   GLU A  29      42.840  70.240  49.450  1.00  0.00           C
ATOM    474  O   GLU A  29      41.580  70.430  49.440  1.00  0.00           O
ATOM    475  N   GLY A  30      43.340  69.030  49.170  1.00  0.00           N
ATOM    476  H   GLY A  30      44.340  68.970  49.330  1.00  0.00           H
ATOM    477  CA  GLY A  30      42.560  67.920  48.460  1.00  0.00           C
ATOM    478  HA1 GLY A  30      41.480  67.970  48.600  1.00  0.00           H
ATOM    479  HA2 GLY A  30      42.930  66.970  48.860  1.00  0.00           H
ATOM    480  C   GLY A  30      42.900  67.840  46.960  1.00  0.00           C
ATOM    481  O   GLY A  30      42.380  66.960  46.310  1.00  0.00           O
ATOM    482  N   ILE A  31      43.650  68.750  46.370  1.00  0.00           N
ATOM    483  H   ILE A  31      44.100  69.470  46.900  1.00  0.00           H
ATOM    484  CA  ILE A  31      43.830  68.770  44.880  1.00  0.00           C
ATOM    485  HA  ILE A  31      43.030  68.120  44.500  1.00  0.00           H
ATOM    486  CB  ILE A  31      43.500  70.150  44.250  1.00  0.00           C
ATOM    487  HB  ILE A  31      44.040  70.940  44.770  1.00  0.00           H
ATOM    488  CG2 ILE A  31      43.910  70.200  42.770  1.00  0.00           C
ATOM    489 1HG2 ILE A  31      43.230  69.640  42.140  1.00  0.00           H
ATOM    490 2HG2 ILE A  31      43.950  71.240  42.440  1.00  0.00           H
ATOM    491 3HG2 ILE A  31      44.920  69.840  42.600  1.00  0.00           H
ATOM    492  CG1 ILE A  31      41.970  70.410  44.460  1.00  0.00           C
ATOM    493 1HG1 ILE A  31      41.710  70.510  45.520  1.00  0.00           H
ATOM    494 2HG1 ILE A  31      41.340  69.590  44.100  1.00  0.00           H
ATOM    495  CD  ILE A  31      41.420  71.670  43.820  1.00  0.00           C
ATOM    496  HD1 ILE A  31      41.630  71.610  42.750  1.00  0.00           H
ATOM    497  HD2 ILE A  31      40.360  71.700  44.040  1.00  0.00           H
ATOM    498  HD3 ILE A  31      41.910  72.560  44.230  1.00  0.00           H
ATOM    499  C   ILE A  31      45.200  68.190  44.570  1.00  0.00           C
ATOM    500  O   ILE A  31      46.240  68.850  44.840  1.00  0.00           O
ATOM    501  N   LYS A  32      45.280  66.880  44.100  1.00  0.00           N
ATOM    502  H   LYS A  32      44.440  66.340  44.050  1.00  0.00           H
ATOM    503  CA  LYS A  32      46.580  66.140  44.140  1.00  0.00           C
ATOM    504  HA  LYS A  32      47.330  66.760  44.620  1.00  0.00           H
ATOM    505  CB  LYS A  32      46.370  64.970  45.160  1.00  0.00           C
ATOM    506  HB1 LYS A  32      47.030  64.140  44.910  1.00  0.00           H
ATOM    507  HB2 LYS A  32      45.390  64.550  44.950  1.00  0.00           H
ATOM    508  CG  LYS A  32      46.620  65.250  46.650  1.00  0.00           C
ATOM    509  HG1 LYS A  32      45.850  65.930  47.020  1.00  0.00           H
ATOM    510  HG2 LYS A  32      47.590  65.710  46.820  1.00  0.00           H
ATOM    511  CD  LYS A  32      46.400  64.000  47.520  1.00  0.00           C
ATOM    512  HD1 LYS A  32      46.930  63.160  47.060  1.00  0.00           H
ATOM    513  HD2 LYS A  32      45.360  63.730  47.320  1.00  0.00           H
ATOM    514  CE  LYS A  32      46.680  64.230  49.010  1.00  0.00           C
ATOM    515  HE1 LYS A  32      47.670  64.670  49.160  1.00  0.00           H
ATOM    516  HE2 LYS A  32      46.700  63.230  49.430  1.00  0.00           H
ATOM    517  NZ  LYS A  32      45.620  65.120  49.540  1.00  0.00           N
ATOM    518  HZ1 LYS A  32      44.700  64.730  49.370  1.00  0.00           H
ATOM    519  HZ2 LYS A  32      45.600  65.070  50.550  1.00  0.00           H
ATOM    520  HZ3 LYS A  32      45.640  66.050  49.170  1.00  0.00           H
ATOM    521  C   LYS A  32      47.250  65.670  42.850  1.00  0.00           C
ATOM    522  O   LYS A  32      48.020  64.730  42.810  1.00  0.00           O
ATOM    523  N   SER A  33      46.920  66.370  41.750  1.00  0.00           N
ATOM    524  H   SER A  33      46.310  67.170  41.740  1.00  0.00           H
ATOM    525  CA  SER A  33      47.550  66.000  40.480  1.00  0.00           C
ATOM    526  HA  SER A  33      47.290  64.960  40.270  1.00  0.00           H
ATOM    527  CB  SER A  33      47.010  67.000  39.460  1.00  0.00           C
ATOM    528  HB1 SER A  33      45.930  66.860  39.470  1.00  0.00           H
ATOM    529  HB2 SER A  33      47.430  66.910  38.460  1.00  0.00           H
ATOM    530  OG  SER A  33      47.350  68.340  39.870  1.00  0.00           O
ATOM    531  HG  SER A  33      47.170  68.900  39.110  1.00  0.00           H
ATOM    532  C   SER A  33      49.120  66.100  40.450  1.00  0.00           C
ATOM    533  O   SER A  33      49.740  65.310  39.680  1.00  0.00           O
ATOM    534  N   ASN A  34      49.780  67.020  41.150  1.00  0.00           N
ATOM    535  H   ASN A  34      49.220  67.780  41.500  1.00  0.00           H
ATOM    536  CA  ASN A  34      51.270  67.190  41.060  1.00  0.00           C
ATOM    537  HA  ASN A  34      51.520  67.170  40.000  1.00  0.00           H
ATOM    538  CB  ASN A  34      51.700  68.520  41.620  1.00  0.00           C
ATOM    539  HB1 ASN A  34      51.260  68.540  42.620  1.00  0.00           H
ATOM    540  HB2 ASN A  34      51.110  69.290  41.130  1.00  0.00           H
ATOM    541  CG  ASN A  34      53.160  68.830  41.710  1.00  0.00           C
ATOM    542  OD1 ASN A  34      53.900  68.260  42.450  1.00  0.00           O
ATOM    543  ND2 ASN A  34      53.660  69.870  41.140  1.00  0.00           N
ATOM    544 1HD2 ASN A  34      53.070  70.260  40.420  1.00  0.00           H
ATOM    545 2HD2 ASN A  34      54.620  70.150  41.270  1.00  0.00           H
ATOM    546  C   ASN A  34      52.020  65.940  41.730  1.00  0.00           C
ATOM    547  O   ASN A  34      52.790  65.280  41.020  1.00  0.00           O
ATOM    548  N   PRO A  35      51.690  65.540  42.980  1.00  0.00           N
ATOM    549  CD  PRO A  35      50.950  66.230  44.070  1.00  0.00           C
ATOM    550  HD1 PRO A  35      50.020  66.550  43.600  1.00  0.00           H
ATOM    551  HD2 PRO A  35      51.490  67.070  44.510  1.00  0.00           H
ATOM    552  CG  PRO A  35      50.620  65.130  45.120  1.00  0.00           C
ATOM    553  HG1 PRO A  35      49.770  64.540  44.790  1.00  0.00           H
ATOM    554  HG2 PRO A  35      50.500  65.620  46.090  1.00  0.00           H
ATOM    555  CB  PRO A  35      51.860  64.280  45.110  1.00  0.00           C
ATOM    556  HB1 PRO A  35      51.730  63.280  45.530  1.00  0.00           H
ATOM    557  HB2 PRO A  35      52.520  64.800  45.800  1.00  0.00           H
ATOM    558  CA  PRO A  35      52.220  64.320  43.660  1.00  0.00           C
ATOM    559  HA  PRO A  35      53.300  64.370  43.600  1.00  0.00           H
ATOM    560  C   PRO A  35      51.750  63.050  43.000  1.00  0.00           C
ATOM    561  O   PRO A  35      52.470  62.010  42.940  1.00  0.00           O
ATOM    562  N   SER A  36      50.460  63.010  42.540  1.00  0.00           N
ATOM    563  H   SER A  36      49.870  63.820  42.650  1.00  0.00           H
ATOM    564  CA  SER A  36      49.950  61.900  41.720  1.00  0.00           C
ATOM    565  HA  SER A  36      50.090  61.000  42.330  1.00  0.00           H
ATOM    566  CB  SER A  36      48.450  62.100  41.580  1.00  0.00           C
ATOM    567  HB1 SER A  36      48.170  62.850  40.840  1.00  0.00           H
ATOM    568  HB2 SER A  36      48.050  62.300  42.580  1.00  0.00           H
ATOM    569  OG  SER A  36      47.890  60.930  41.080  1.00  0.00           O
ATOM    570  HG  SER A  36      48.170  60.240  41.680  1.00  0.00           H
ATOM    571  C   SER A  36      50.670  61.560  40.380  1.00  0.00           C
ATOM    572  O   SER A  36      50.940  60.380  40.040  1.00  0.00           O
ATOM    573  N   LYS A  37      50.940  62.660  39.620  1.00  0.00           N
ATOM    574  H   LYS A  37      50.580  63.540  39.970  1.00  0.00           H
ATOM    575  CA  LYS A  37      51.940  62.360  38.520  1.00  0.00           C
ATOM    576  HA  LYS A  37      51.590  61.460  38.020  1.00  0.00           H
ATOM    577  CB  LYS A  37      52.020  63.630  37.690  1.00  0.00           C
ATOM    578  HB1 LYS A  37      52.060  64.450  38.400  1.00  0.00           H
ATOM    579  HB2 LYS A  37      51.100  63.680  37.110  1.00  0.00           H
ATOM    580  CG  LYS A  37      53.220  63.690  36.740  1.00  0.00           C
ATOM    581  HG1 LYS A  37      53.240  62.730  36.210  1.00  0.00           H
ATOM    582  HG2 LYS A  37      54.140  63.920  37.280  1.00  0.00           H
ATOM    583  CD  LYS A  37      53.070  64.720  35.610  1.00  0.00           C
ATOM    584  HD1 LYS A  37      53.130  65.710  36.060  1.00  0.00           H
ATOM    585  HD2 LYS A  37      52.140  64.520  35.070  1.00  0.00           H
ATOM    586  CE  LYS A  37      54.230  64.670  34.520  1.00  0.00           C
ATOM    587  HE1 LYS A  37      55.160  65.040  34.960  1.00  0.00           H
ATOM    588  HE2 LYS A  37      54.030  65.440  33.770  1.00  0.00           H
ATOM    589  NZ  LYS A  37      54.400  63.390  33.850  1.00  0.00           N
ATOM    590  HZ1 LYS A  37      53.620  63.190  33.240  1.00  0.00           H
ATOM    591  HZ2 LYS A  37      55.260  63.500  33.340  1.00  0.00           H
ATOM    592  HZ3 LYS A  37      54.500  62.680  34.560  1.00  0.00           H
ATOM    593  C   LYS A  37      53.370  61.980  39.020  1.00  0.00           C
ATOM    594  O   LYS A  37      53.960  61.110  38.390  1.00  0.00           O
ATOM    595  N   ARG A  38      53.880  62.590  40.130  1.00  0.00           N
ATOM    596  H   ARG A  38      53.330  63.240  40.680  1.00  0.00           H
ATOM    597  CA  ARG A  38      55.200  62.110  40.580  1.00  0.00           C
ATOM    598  HA  ARG A  38      55.850  62.190  39.710  1.00  0.00           H
ATOM    599  CB  ARG A  38      55.690  63.040  41.680  1.00  0.00           C
ATOM    600  HB1 ARG A  38      55.100  62.870  42.580  1.00  0.00           H
ATOM    601  HB2 ARG A  38      55.490  64.050  41.330  1.00  0.00           H
ATOM    602  CG  ARG A  38      57.200  62.840  41.980  1.00  0.00           C
ATOM    603  HG1 ARG A  38      57.650  63.410  41.160  1.00  0.00           H
ATOM    604  HG2 ARG A  38      57.560  61.810  42.010  1.00  0.00           H
ATOM    605  CD  ARG A  38      57.760  63.580  43.260  1.00  0.00           C
ATOM    606  HD1 ARG A  38      57.470  62.960  44.110  1.00  0.00           H
ATOM    607  HD2 ARG A  38      57.370  64.580  43.400  1.00  0.00           H
ATOM    608  NE  ARG A  38      59.250  63.640  43.280  1.00  0.00           N
ATOM    609  HE  ARG A  38      59.670  64.220  42.570  1.00  0.00           H
ATOM    610  CZ  ARG A  38      60.100  62.700  43.770  1.00  0.00           C
ATOM    611  NH1 ARG A  38      59.740  61.840  44.640  1.00  0.00           N
ATOM    612 1HH1 ARG A  38      58.770  61.630  44.820  1.00  0.00           H
ATOM    613 2HH1 ARG A  38      60.370  61.090  44.920  1.00  0.00           H
ATOM    614  NH2 ARG A  38      61.330  62.680  43.300  1.00  0.00           N
ATOM    615 1HH2 ARG A  38      61.660  63.330  42.600  1.00  0.00           H
ATOM    616 2HH2 ARG A  38      61.980  61.960  43.580  1.00  0.00           H
ATOM    617  C   ARG A  38      55.250  60.600  41.020  1.00  0.00           C
ATOM    618  O   ARG A  38      56.140  59.870  40.620  1.00  0.00           O
ATOM    619  N   HIS A  39      54.180  60.150  41.680  1.00  0.00           N
ATOM    620  H   HIS A  39      53.390  60.780  41.720  1.00  0.00           H
ATOM    621  CA  HIS A  39      54.040  58.800  42.320  1.00  0.00           C
ATOM    622  HA  HIS A  39      55.060  58.550  42.650  1.00  0.00           H
ATOM    623  CB  HIS A  39      53.140  58.890  43.550  1.00  0.00           C
ATOM    624  HB1 HIS A  39      52.210  59.380  43.250  1.00  0.00           H
ATOM    625  HB2 HIS A  39      53.580  59.540  44.300  1.00  0.00           H
ATOM    626  CG  HIS A  39      52.890  57.560  44.070  1.00  0.00           C
ATOM    627  ND1 HIS A  39      53.950  56.730  44.510  1.00  0.00           N
ATOM    628  CE1 HIS A  39      53.370  55.710  45.200  1.00  0.00           C
ATOM    629  HE1 HIS A  39      53.880  54.850  45.620  1.00  0.00           H
ATOM    630  NE2 HIS A  39      52.030  55.860  45.210  1.00  0.00           N
ATOM    631  HE2 HIS A  39      51.430  55.160  45.610  1.00  0.00           H
ATOM    632  CD2 HIS A  39      51.700  57.030  44.520  1.00  0.00           C
ATOM    633  HD2 HIS A  39      50.720  57.450  44.420  1.00  0.00           H
ATOM    634  C   HIS A  39      53.720  57.740  41.300  1.00  0.00           C
ATOM    635  O   HIS A  39      54.270  56.650  41.310  1.00  0.00           O
ATOM    636  N   ARG A  40      52.910  58.130  40.300  1.00  0.00           N
ATOM    637  H   ARG A  40      52.480  59.040  40.240  1.00  0.00           H
ATOM    638  CA  ARG A  40      52.670  57.320  39.100  1.00  0.00           C
ATOM    639  HA  ARG A  40      52.330  56.340  39.440  1.00  0.00           H
ATOM    640  CB  ARG A  40      51.590  57.970  38.120  1.00  0.00           C
ATOM    641  HB1 ARG A  40      51.910  58.990  37.910  1.00  0.00           H
ATOM    642  HB2 ARG A  40      50.660  58.000  38.680  1.00  0.00           H
ATOM    643  CG  ARG A  40      51.310  57.050  36.890  1.00  0.00           C
ATOM    644  HG1 ARG A  40      50.610  56.250  37.120  1.00  0.00           H
ATOM    645  HG2 ARG A  40      52.200  56.600  36.440  1.00  0.00           H
ATOM    646  CD  ARG A  40      50.600  57.930  35.810  1.00  0.00           C
ATOM    647  HD1 ARG A  40      49.730  58.390  36.290  1.00  0.00           H
ATOM    648  HD2 ARG A  40      50.270  57.340  34.950  1.00  0.00           H
ATOM    649  NE  ARG A  40      51.550  58.940  35.270  1.00  0.00           N
ATOM    650  HE  ARG A  40      52.510  59.000  35.580  1.00  0.00           H
ATOM    651  CZ  ARG A  40      51.250  59.690  34.270  1.00  0.00           C
ATOM    652  NH1 ARG A  40      50.040  59.790  33.810  1.00  0.00           N
ATOM    653 1HH1 ARG A  40      49.310  59.160  34.110  1.00  0.00           H
ATOM    654 2HH1 ARG A  40      49.840  60.320  32.970  1.00  0.00           H
ATOM    655  NH2 ARG A  40      52.200  60.380  33.640  1.00  0.00           N
ATOM    656 1HH2 ARG A  40      53.100  60.120  34.030  1.00  0.00           H
ATOM    657 2HH2 ARG A  40      52.220  60.860  32.750  1.00  0.00           H
ATOM    658  C   ARG A  40      53.910  57.140  38.240  1.00  0.00           C
ATOM    659  O   ARG A  40      54.240  56.000  37.810  1.00  0.00           O
ATOM    660  N   ASP A  41      54.670  58.200  38.070  1.00  0.00           N
ATOM    661  H   ASP A  41      54.350  59.130  38.300  1.00  0.00           H
ATOM    662  CA  ASP A  41      55.850  58.180  37.250  1.00  0.00           C
ATOM    663  HA  ASP A  41      55.680  57.500  36.410  1.00  0.00           H
ATOM    664  CB  ASP A  41      56.210  59.490  36.590  1.00  0.00           C
ATOM    665  HB1 ASP A  41      57.120  59.280  36.040  1.00  0.00           H
ATOM    666  HB2 ASP A  41      56.310  60.170  37.440  1.00  0.00           H
ATOM    667  CG  ASP A  41      55.280  60.150  35.660  1.00  0.00           C
ATOM    668  OD1 ASP A  41      54.260  59.490  35.250  1.00  0.00           O
ATOM    669  OD2 ASP A  41      55.640  61.280  35.240  1.00  0.00           O
ATOM    670  C   ASP A  41      57.030  57.570  38.120  1.00  0.00           C
ATOM    671  O   ASP A  41      57.940  57.070  37.510  1.00  0.00           O
ATOM    672  N   ARG A  42      57.080  57.620  39.430  1.00  0.00           N
ATOM    673  H   ARG A  42      56.430  58.250  39.890  1.00  0.00           H
ATOM    674  CA  ARG A  42      58.100  56.890  40.160  1.00  0.00           C
ATOM    675  HA  ARG A  42      59.100  56.910  39.720  1.00  0.00           H
ATOM    676  CB  ARG A  42      58.030  57.380  41.670  1.00  0.00           C
ATOM    677  HB1 ARG A  42      56.990  57.380  42.000  1.00  0.00           H
ATOM    678  HB2 ARG A  42      58.300  58.410  41.860  1.00  0.00           H
ATOM    679  CG  ARG A  42      58.850  56.470  42.610  1.00  0.00           C
ATOM    680  HG1 ARG A  42      59.850  56.340  42.220  1.00  0.00           H
ATOM    681  HG2 ARG A  42      58.540  55.440  42.470  1.00  0.00           H
ATOM    682  CD  ARG A  42      59.090  56.770  44.090  1.00  0.00           C
ATOM    683  HD1 ARG A  42      58.160  56.710  44.660  1.00  0.00           H
ATOM    684  HD2 ARG A  42      59.450  57.800  44.100  1.00  0.00           H
ATOM    685  NE  ARG A  42      60.110  55.850  44.710  1.00  0.00           N
ATOM    686  HE  ARG A  42      61.020  56.220  44.910  1.00  0.00           H
ATOM    687  CZ  ARG A  42      60.260  54.550  44.670  1.00  0.00           C
ATOM    688  NH1 ARG A  42      59.330  53.750  44.310  1.00  0.00           N
ATOM    689 1HH1 ARG A  42      58.450  54.180  44.090  1.00  0.00           H
ATOM    690 2HH1 ARG A  42      59.600  52.780  44.160  1.00  0.00           H
ATOM    691  NH2 ARG A  42      61.420  54.010  44.880  1.00  0.00           N
ATOM    692 1HH2 ARG A  42      62.090  54.670  45.250  1.00  0.00           H
ATOM    693 2HH2 ARG A  42      61.520  53.010  44.960  1.00  0.00           H
ATOM    694  C   ARG A  42      57.790  55.380  40.150  1.00  0.00           C
ATOM    695  O   ARG A  42      58.690  54.580  40.060  1.00  0.00           O
ATOM    696  N   LEU A  43      56.530  55.000  40.180  1.00  0.00           N
ATOM    697  H   LEU A  43      55.830  55.710  40.320  1.00  0.00           H
ATOM    698  CA  LEU A  43      56.100  53.640  40.090  1.00  0.00           C
ATOM    699  HA  LEU A  43      56.610  53.040  40.850  1.00  0.00           H
ATOM    700  CB  LEU A  43      54.580  53.480  40.430  1.00  0.00           C
ATOM    701  HB1 LEU A  43      54.050  54.040  39.660  1.00  0.00           H
ATOM    702  HB2 LEU A  43      54.520  53.850  41.460  1.00  0.00           H
ATOM    703  CG  LEU A  43      53.840  52.130  40.260  1.00  0.00           C
ATOM    704  HG  LEU A  43      53.950  51.850  39.210  1.00  0.00           H
ATOM    705  CD1 LEU A  43      54.540  51.010  40.960  1.00  0.00           C
ATOM    706 1HD1 LEU A  43      53.910  50.120  40.970  1.00  0.00           H
ATOM    707 2HD1 LEU A  43      55.490  50.870  40.440  1.00  0.00           H
ATOM    708 3HD1 LEU A  43      54.710  51.390  41.960  1.00  0.00           H
ATOM    709  CD2 LEU A  43      52.380  52.110  40.540  1.00  0.00           C
ATOM    710 1HD2 LEU A  43      51.880  52.890  39.970  1.00  0.00           H
ATOM    711 2HD2 LEU A  43      51.950  51.150  40.280  1.00  0.00           H
ATOM    712 3HD2 LEU A  43      52.080  52.030  41.590  1.00  0.00           H
ATOM    713  C   LEU A  43      56.360  53.040  38.720  1.00  0.00           C
ATOM    714  O   LEU A  43      56.880  51.950  38.630  1.00  0.00           O
ATOM    715  N   ASN A  44      56.060  53.840  37.690  1.00  0.00           N
ATOM    716  H   ASN A  44      55.770  54.790  37.870  1.00  0.00           H
ATOM    717  CA  ASN A  44      56.420  53.440  36.370  1.00  0.00           C
ATOM    718  HA  ASN A  44      56.120  52.390  36.290  1.00  0.00           H
ATOM    719  CB  ASN A  44      55.620  54.330  35.310  1.00  0.00           C
ATOM    720  HB1 ASN A  44      56.120  54.050  34.390  1.00  0.00           H
ATOM    721  HB2 ASN A  44      55.610  55.390  35.530  1.00  0.00           H
ATOM    722  CG  ASN A  44      54.220  53.840  35.080  1.00  0.00           C
ATOM    723  OD1 ASN A  44      53.940  52.680  35.280  1.00  0.00           O
ATOM    724  ND2 ASN A  44      53.240  54.620  34.710  1.00  0.00           N
ATOM    725 1HD2 ASN A  44      53.440  55.600  34.560  1.00  0.00           H
ATOM    726 2HD2 ASN A  44      52.290  54.300  34.760  1.00  0.00           H
ATOM    727  C   ASN A  44      57.980  53.390  36.110  1.00  0.00           C
ATOM    728  O   ASN A  44      58.490  52.620  35.300  1.00  0.00           O
ATOM    729  N   THR A  45      58.730  54.210  36.830  1.00  0.00           N
ATOM    730  H   THR A  45      58.220  54.910  37.350  1.00  0.00           H
ATOM    731  CA  THR A  45      60.230  54.230  36.940  1.00  0.00           C
ATOM    732  HA  THR A  45      60.620  54.130  35.920  1.00  0.00           H
ATOM    733  CB  THR A  45      60.800  55.490  37.530  1.00  0.00           C
ATOM    734  HB  THR A  45      60.470  55.830  38.510  1.00  0.00           H
ATOM    735  CG2 THR A  45      62.310  55.440  37.480  1.00  0.00           C
ATOM    736 1HG2 THR A  45      62.700  56.420  37.730  1.00  0.00           H
ATOM    737 2HG2 THR A  45      62.750  54.740  38.190  1.00  0.00           H
ATOM    738 3HG2 THR A  45      62.770  55.320  36.500  1.00  0.00           H
ATOM    739  OG1 THR A  45      60.370  56.560  36.760  1.00  0.00           O
ATOM    740  HG1 THR A  45      59.530  56.920  37.080  1.00  0.00           H
ATOM    741  C   THR A  45      60.680  52.900  37.650  1.00  0.00           C
ATOM    742  O   THR A  45      61.600  52.240  37.170  1.00  0.00           O
ATOM    743  N   GLU A  46      60.100  52.540  38.800  1.00  0.00           N
ATOM    744  H   GLU A  46      59.380  53.180  39.110  1.00  0.00           H
ATOM    745  CA  GLU A  46      60.320  51.370  39.640  1.00  0.00           C
ATOM    746  HA  GLU A  46      61.370  51.320  39.940  1.00  0.00           H
ATOM    747  CB  GLU A  46      59.300  51.570  40.820  1.00  0.00           C
ATOM    748  HB1 GLU A  46      58.280  51.320  40.540  1.00  0.00           H
ATOM    749  HB2 GLU A  46      59.470  52.560  41.230  1.00  0.00           H
ATOM    750  CG  GLU A  46      59.590  50.600  42.020  1.00  0.00           C
ATOM    751  HG1 GLU A  46      59.600  49.540  41.740  1.00  0.00           H
ATOM    752  HG2 GLU A  46      58.730  50.690  42.680  1.00  0.00           H
ATOM    753  CD  GLU A  46      60.790  51.020  42.900  1.00  0.00           C
ATOM    754  OE1 GLU A  46      60.690  51.020  44.150  1.00  0.00           O
ATOM    755  OE2 GLU A  46      61.810  51.470  42.300  1.00  0.00           O
ATOM    756  C   GLU A  46      60.080  50.070  38.890  1.00  0.00           C
ATOM    757  O   GLU A  46      60.880  49.160  38.890  1.00  0.00           O
ATOM    758  N   LEU A  47      59.040  50.050  38.060  1.00  0.00           N
ATOM    759  H   LEU A  47      58.630  50.940  37.810  1.00  0.00           H
ATOM    760  CA  LEU A  47      58.660  48.950  37.160  1.00  0.00           C
ATOM    761  HA  LEU A  47      58.760  48.030  37.750  1.00  0.00           H
ATOM    762  CB  LEU A  47      57.130  49.140  36.620  1.00  0.00           C
ATOM    763  HB1 LEU A  47      56.870  48.510  35.770  1.00  0.00           H
ATOM    764  HB2 LEU A  47      57.000  50.180  36.310  1.00  0.00           H
ATOM    765  CG  LEU A  47      56.100  48.830  37.680  1.00  0.00           C
ATOM    766  HG  LEU A  47      56.430  49.330  38.590  1.00  0.00           H
ATOM    767  CD1 LEU A  47      54.670  49.350  37.380  1.00  0.00           C
ATOM    768 1HD1 LEU A  47      54.040  49.240  38.270  1.00  0.00           H
ATOM    769 2HD1 LEU A  47      54.650  50.410  37.130  1.00  0.00           H
ATOM    770 3HD1 LEU A  47      54.140  48.830  36.590  1.00  0.00           H
ATOM    771  CD2 LEU A  47      55.920  47.300  37.980  1.00  0.00           C
ATOM    772 1HD2 LEU A  47      55.550  46.870  37.050  1.00  0.00           H
ATOM    773 2HD2 LEU A  47      56.900  46.900  38.240  1.00  0.00           H
ATOM    774 3HD2 LEU A  47      55.140  47.170  38.720  1.00  0.00           H
ATOM    775  C   LEU A  47      59.590  48.830  35.970  1.00  0.00           C
ATOM    776  O   LEU A  47      59.960  47.720  35.650  1.00  0.00           O
ATOM    777  N   ASP A  48      60.150  49.910  35.430  1.00  0.00           N
ATOM    778  H   ASP A  48      59.760  50.810  35.670  1.00  0.00           H
ATOM    779  CA  ASP A  48      61.420  49.970  34.620  1.00  0.00           C
ATOM    780  HA  ASP A  48      61.170  49.260  33.830  1.00  0.00           H
ATOM    781  CB  ASP A  48      61.570  51.320  34.020  1.00  0.00           C
ATOM    782  HB1 ASP A  48      62.540  51.360  33.520  1.00  0.00           H
ATOM    783  HB2 ASP A  48      61.600  52.120  34.760  1.00  0.00           H
ATOM    784  CG  ASP A  48      60.630  51.710  32.900  1.00  0.00           C
ATOM    785  OD1 ASP A  48      60.790  52.870  32.410  1.00  0.00           O
ATOM    786  OD2 ASP A  48      59.770  50.880  32.540  1.00  0.00           O
ATOM    787  C   ASP A  48      62.730  49.570  35.380  1.00  0.00           C
ATOM    788  O   ASP A  48      63.550  48.930  34.720  1.00  0.00           O
ATOM    789  N   ARG A  49      62.870  49.760  36.700  1.00  0.00           N
ATOM    790  H   ARG A  49      62.050  50.200  37.080  1.00  0.00           H
ATOM    791  CA  ARG A  49      64.050  49.410  37.560  1.00  0.00           C
ATOM    792  HA  ARG A  49      64.960  49.580  36.990  1.00  0.00           H
ATOM    793  CB  ARG A  49      64.090  50.340  38.810  1.00  0.00           C
ATOM    794  HB1 ARG A  49      63.300  49.990  39.480  1.00  0.00           H
ATOM    795  HB2 ARG A  49      63.770  51.320  38.450  1.00  0.00           H
ATOM    796  CG  ARG A  49      65.520  50.450  39.350  1.00  0.00           C
ATOM    797  HG1 ARG A  49      66.220  50.780  38.590  1.00  0.00           H
ATOM    798  HG2 ARG A  49      65.910  49.480  39.650  1.00  0.00           H
ATOM    799  CD  ARG A  49      65.600  51.510  40.470  1.00  0.00           C
ATOM    800  HD1 ARG A  49      65.240  52.450  40.050  1.00  0.00           H
ATOM    801  HD2 ARG A  49      66.630  51.700  40.770  1.00  0.00           H
ATOM    802  NE  ARG A  49      64.660  51.200  41.520  1.00  0.00           N
ATOM    803  HE  ARG A  49      63.700  51.500  41.440  1.00  0.00           H
ATOM    804  CZ  ARG A  49      64.820  50.440  42.580  1.00  0.00           C
ATOM    805  NH1 ARG A  49      65.920  49.700  42.790  1.00  0.00           N
ATOM    806 1HH1 ARG A  49      66.610  49.720  42.060  1.00  0.00           H
ATOM    807 2HH1 ARG A  49      65.980  49.130  43.620  1.00  0.00           H
ATOM    808  NH2 ARG A  49      63.890  50.400  43.430  1.00  0.00           N
ATOM    809 1HH2 ARG A  49      63.010  50.860  43.240  1.00  0.00           H
ATOM    810 2HH2 ARG A  49      63.970  49.850  44.270  1.00  0.00           H
ATOM    811  C   ARG A  49      64.080  47.910  37.850  1.00  0.00           C
ATOM    812  O   ARG A  49      65.100  47.250  37.720  1.00  0.00           O
ATOM    813  N   LEU A  50      62.890  47.380  38.200  1.00  0.00           N
ATOM    814  H   LEU A  50      62.170  48.040  38.430  1.00  0.00           H
ATOM    815  CA  LEU A  50      62.580  45.950  38.360  1.00  0.00           C
ATOM    816  HA  LEU A  50      63.210  45.450  39.090  1.00  0.00           H
ATOM    817  CB  LEU A  50      61.090  45.790  38.910  1.00  0.00           C
ATOM    818  HB1 LEU A  50      60.430  46.260  38.190  1.00  0.00           H
ATOM    819  HB2 LEU A  50      61.110  46.250  39.900  1.00  0.00           H
ATOM    820  CG  LEU A  50      60.550  44.340  39.090  1.00  0.00           C
ATOM    821  HG  LEU A  50      61.380  43.680  39.350  1.00  0.00           H
ATOM    822  CD1 LEU A  50      59.530  44.260  40.280  1.00  0.00           C
ATOM    823 1HD1 LEU A  50      59.200  43.250  40.500  1.00  0.00           H
ATOM    824 2HD1 LEU A  50      59.910  44.580  41.250  1.00  0.00           H
ATOM    825 3HD1 LEU A  50      58.580  44.760  40.060  1.00  0.00           H
ATOM    826  CD2 LEU A  50      59.830  43.810  37.930  1.00  0.00           C
ATOM    827 1HD2 LEU A  50      60.520  43.840  37.080  1.00  0.00           H
ATOM    828 2HD2 LEU A  50      59.450  42.810  38.090  1.00  0.00           H
ATOM    829 3HD2 LEU A  50      59.030  44.520  37.700  1.00  0.00           H
ATOM    830  C   LEU A  50      62.800  45.230  36.970  1.00  0.00           C
ATOM    831  O   LEU A  50      63.520  44.240  36.890  1.00  0.00           O
ATOM    832  N   ALA A  51      62.190  45.760  35.880  1.00  0.00           N
ATOM    833  H   ALA A  51      61.610  46.560  36.080  1.00  0.00           H
ATOM    834  CA  ALA A  51      62.390  45.300  34.450  1.00  0.00           C
ATOM    835  HA  ALA A  51      62.030  44.280  34.350  1.00  0.00           H
ATOM    836  CB  ALA A  51      61.510  46.200  33.610  1.00  0.00           C
ATOM    837  HB1 ALA A  51      60.480  46.130  33.990  1.00  0.00           H
ATOM    838  HB2 ALA A  51      61.900  47.210  33.540  1.00  0.00           H
ATOM    839  HB3 ALA A  51      61.580  45.860  32.580  1.00  0.00           H
ATOM    840  C   ALA A  51      63.870  45.330  33.900  1.00  0.00           C
ATOM    841  O   ALA A  51      64.130  44.480  33.020  1.00  0.00           O
ATOM    842  N   SER A  52      64.770  46.090  34.550  1.00  0.00           N
ATOM    843  H   SER A  52      64.420  46.710  35.270  1.00  0.00           H
ATOM    844  CA  SER A  52      66.260  46.200  34.320  1.00  0.00           C
ATOM    845  HA  SER A  52      66.380  46.250  33.240  1.00  0.00           H
ATOM    846  CB  SER A  52      66.860  47.390  35.050  1.00  0.00           C
ATOM    847  HB1 SER A  52      66.700  47.190  36.110  1.00  0.00           H
ATOM    848  HB2 SER A  52      66.380  48.290  34.690  1.00  0.00           H
ATOM    849  OG  SER A  52      68.250  47.630  34.800  1.00  0.00           O
ATOM    850  HG  SER A  52      68.570  48.080  35.580  1.00  0.00           H
ATOM    851  C   SER A  52      66.940  44.940  34.790  1.00  0.00           C
ATOM    852  O   SER A  52      67.880  44.480  34.120  1.00  0.00           O
ATOM    853  N   LEU A  53      66.490  44.340  35.850  1.00  0.00           N
ATOM    854  H   LEU A  53      65.670  44.760  36.260  1.00  0.00           H
ATOM    855  CA  LEU A  53      67.040  43.080  36.450  1.00  0.00           C
ATOM    856  HA  LEU A  53      68.120  43.000  36.320  1.00  0.00           H
ATOM    857  CB  LEU A  53      66.700  43.190  38.010  1.00  0.00           C
ATOM    858  HB1 LEU A  53      67.020  42.250  38.450  1.00  0.00           H
ATOM    859  HB2 LEU A  53      65.640  43.190  38.240  1.00  0.00           H
ATOM    860  CG  LEU A  53      67.370  44.380  38.770  1.00  0.00           C
ATOM    861  HG  LEU A  53      67.360  45.220  38.080  1.00  0.00           H
ATOM    862  CD1 LEU A  53      66.540  44.800  40.030  1.00  0.00           C
ATOM    863 1HD1 LEU A  53      66.550  43.960  40.730  1.00  0.00           H
ATOM    864 2HD1 LEU A  53      67.000  45.680  40.480  1.00  0.00           H
ATOM    865 3HD1 LEU A  53      65.540  44.980  39.650  1.00  0.00           H
ATOM    866  CD2 LEU A  53      68.760  43.940  39.170  1.00  0.00           C
ATOM    867 1HD2 LEU A  53      68.790  43.050  39.790  1.00  0.00           H
ATOM    868 2HD2 LEU A  53      69.320  43.730  38.260  1.00  0.00           H
ATOM    869 3HD2 LEU A  53      69.260  44.780  39.630  1.00  0.00           H
ATOM    870  C   LEU A  53      66.410  41.810  35.910  1.00  0.00           C
ATOM    871  O   LEU A  53      67.070  40.800  36.070  1.00  0.00           O
ATOM    872  N   LEU A  54      65.190  41.850  35.390  1.00  0.00           N
ATOM    873  H   LEU A  54      64.670  42.710  35.500  1.00  0.00           H
ATOM    874  CA  LEU A  54      64.470  40.690  34.780  1.00  0.00           C
ATOM    875  HA  LEU A  54      64.510  39.840  35.450  1.00  0.00           H
ATOM    876  CB  LEU A  54      62.960  41.070  34.580  1.00  0.00           C
ATOM    877  HB1 LEU A  54      62.550  40.680  33.650  1.00  0.00           H
ATOM    878  HB2 LEU A  54      62.980  42.150  34.460  1.00  0.00           H
ATOM    879  CG  LEU A  54      62.050  40.730  35.650  1.00  0.00           C
ATOM    880  HG  LEU A  54      62.540  40.970  36.600  1.00  0.00           H
ATOM    881  CD1 LEU A  54      60.790  41.590  35.460  1.00  0.00           C
ATOM    882 1HD1 LEU A  54      60.440  41.360  34.450  1.00  0.00           H
ATOM    883 2HD1 LEU A  54      60.070  41.330  36.240  1.00  0.00           H
ATOM    884 3HD1 LEU A  54      61.240  42.570  35.570  1.00  0.00           H
ATOM    885  CD2 LEU A  54      61.650  39.250  35.480  1.00  0.00           C
ATOM    886 1HD2 LEU A  54      61.350  39.060  34.450  1.00  0.00           H
ATOM    887 2HD2 LEU A  54      62.440  38.630  35.910  1.00  0.00           H
ATOM    888 3HD2 LEU A  54      60.810  39.070  36.160  1.00  0.00           H
ATOM    889  C   LEU A  54      65.080  40.160  33.420  1.00  0.00           C
ATOM    890  O   LEU A  54      65.670  40.960  32.740  1.00  0.00           O
ATOM    891  N   PRO A  55      64.890  38.870  33.010  1.00  0.00           N
ATOM    892  CD  PRO A  55      64.290  37.770  33.790  1.00  0.00           C
ATOM    893  HD1 PRO A  55      63.430  38.140  34.340  1.00  0.00           H
ATOM    894  HD2 PRO A  55      65.090  37.350  34.400  1.00  0.00           H
ATOM    895  CG  PRO A  55      63.730  36.780  32.690  1.00  0.00           C
ATOM    896  HG1 PRO A  55      62.810  37.210  32.300  1.00  0.00           H
ATOM    897  HG2 PRO A  55      63.600  35.790  33.120  1.00  0.00           H
ATOM    898  CB  PRO A  55      64.860  36.890  31.630  1.00  0.00           C
ATOM    899  HB1 PRO A  55      64.480  36.650  30.630  1.00  0.00           H
ATOM    900  HB2 PRO A  55      65.630  36.190  31.960  1.00  0.00           H
ATOM    901  CA  PRO A  55      65.290  38.380  31.710  1.00  0.00           C
ATOM    902  HA  PRO A  55      66.370  38.330  31.610  1.00  0.00           H
ATOM    903  C   PRO A  55      64.690  39.240  30.550  1.00  0.00           C
ATOM    904  O   PRO A  55      63.650  39.910  30.750  1.00  0.00           O
ATOM    905  N   PHE A  56      65.290  39.360  29.370  1.00  0.00           N
ATOM    906  H   PHE A  56      66.060  38.760  29.150  1.00  0.00           H
ATOM    907  CA  PHE A  56      64.680  40.040  28.210  1.00  0.00           C
ATOM    908  HA  PHE A  56      63.660  40.340  28.440  1.00  0.00           H
ATOM    909  CB  PHE A  56      65.570  41.320  27.860  1.00  0.00           C
ATOM    910  HB1 PHE A  56      66.570  41.090  27.510  1.00  0.00           H
ATOM    911  HB2 PHE A  56      65.720  41.930  28.750  1.00  0.00           H
ATOM    912  CG  PHE A  56      64.950  42.140  26.760  1.00  0.00           C
ATOM    913  CD1 PHE A  56      65.330  41.900  25.440  1.00  0.00           C
ATOM    914  HD1 PHE A  56      66.160  41.220  25.310  1.00  0.00           H
ATOM    915  CE1 PHE A  56      64.670  42.580  24.420  1.00  0.00           C
ATOM    916  HE1 PHE A  56      65.080  42.430  23.440  1.00  0.00           H
ATOM    917  CZ  PHE A  56      63.680  43.540  24.700  1.00  0.00           C
ATOM    918  HZ  PHE A  56      63.080  43.990  23.910  1.00  0.00           H
ATOM    919  CE2 PHE A  56      63.370  43.820  26.030  1.00  0.00           C
ATOM    920  HE2 PHE A  56      62.490  44.360  26.360  1.00  0.00           H
ATOM    921  CD2 PHE A  56      64.080  43.170  27.080  1.00  0.00           C
ATOM    922  HD2 PHE A  56      63.840  43.390  28.110  1.00  0.00           H
ATOM    923  C   PHE A  56      64.660  39.020  27.060  1.00  0.00           C
ATOM    924  O   PHE A  56      65.570  38.900  26.230  1.00  0.00           O
ATOM    925  N   PRO A  57      63.640  38.100  26.980  1.00  0.00           N
ATOM    926  CD  PRO A  57      62.550  38.000  27.960  1.00  0.00           C
ATOM    927  HD1 PRO A  57      62.120  39.000  28.000  1.00  0.00           H
ATOM    928  HD2 PRO A  57      62.890  37.810  28.980  1.00  0.00           H
ATOM    929  CG  PRO A  57      61.460  37.020  27.410  1.00  0.00           C
ATOM    930  HG1 PRO A  57      60.760  37.540  26.760  1.00  0.00           H
ATOM    931  HG2 PRO A  57      60.960  36.580  28.270  1.00  0.00           H
ATOM    932  CB  PRO A  57      62.410  36.120  26.590  1.00  0.00           C
ATOM    933  HB1 PRO A  57      61.780  35.570  25.890  1.00  0.00           H
ATOM    934  HB2 PRO A  57      62.930  35.430  27.250  1.00  0.00           H
ATOM    935  CA  PRO A  57      63.380  37.060  25.970  1.00  0.00           C
ATOM    936  HA  PRO A  57      64.310  36.570  25.700  1.00  0.00           H
ATOM    937  C   PRO A  57      62.870  37.770  24.730  1.00  0.00           C
ATOM    938  O   PRO A  57      61.770  37.600  24.250  1.00  0.00           O
ATOM    939  N   GLN A  58      63.720  38.650  24.170  1.00  0.00           N
ATOM    940  H   GLN A  58      64.660  38.700  24.540  1.00  0.00           H
ATOM    941  CA  GLN A  58      63.340  39.550  23.020  1.00  0.00           C
ATOM    942  HA  GLN A  58      64.220  40.150  22.810  1.00  0.00           H
ATOM    943  CB  GLN A  58      63.010  38.660  21.770  1.00  0.00           C
ATOM    944  HB1 GLN A  58      62.730  39.300  20.930  1.00  0.00           H
ATOM    945  HB2 GLN A  58      62.140  38.030  21.930  1.00  0.00           H
ATOM    946  CG  GLN A  58      64.250  37.800  21.160  1.00  0.00           C
ATOM    947  HG1 GLN A  58      65.130  38.360  20.830  1.00  0.00           H
ATOM    948  HG2 GLN A  58      63.850  37.330  20.260  1.00  0.00           H
ATOM    949  CD  GLN A  58      64.760  36.780  22.110  1.00  0.00           C
ATOM    950  OE1 GLN A  58      65.800  36.860  22.810  1.00  0.00           O
ATOM    951  NE2 GLN A  58      64.010  35.750  22.320  1.00  0.00           N
ATOM    952 1HE2 GLN A  58      63.180  35.580  21.760  1.00  0.00           H
ATOM    953 2HE2 GLN A  58      64.320  35.030  22.960  1.00  0.00           H
ATOM    954  C   GLN A  58      62.180  40.520  23.240  1.00  0.00           C
ATOM    955  O   GLN A  58      61.980  41.350  22.370  1.00  0.00           O
ATOM    956  N   ASP A  59      61.350  40.370  24.260  1.00  0.00           N
ATOM    957  H   ASP A  59      61.500  39.520  24.790  1.00  0.00           H
ATOM    958  CA  ASP A  59      60.220  41.240  24.660  1.00  0.00           C
ATOM    959  HA  ASP A  59      60.330  42.170  24.100  1.00  0.00           H
ATOM    960  CB  ASP A  59      58.880  40.650  24.130  1.00  0.00           C
ATOM    961  HB1 ASP A  59      58.520  39.880  24.810  1.00  0.00           H
ATOM    962  HB2 ASP A  59      59.000  40.160  23.170  1.00  0.00           H
ATOM    963  CG  ASP A  59      57.710  41.620  23.980  1.00  0.00           C
ATOM    964  OD1 ASP A  59      57.920  42.830  23.760  1.00  0.00           O
ATOM    965  OD2 ASP A  59      56.570  41.130  24.130  1.00  0.00           O
ATOM    966  C   ASP A  59      60.160  41.500  26.170  1.00  0.00           C
ATOM    967  O   ASP A  59      60.690  40.700  26.910  1.00  0.00           O
ATOM    968  N   VAL A  60      59.490  42.560  26.520  1.00  0.00           N
ATOM    969  H   VAL A  60      59.150  43.210  25.830  1.00  0.00           H
ATOM    970  CA  VAL A  60      59.250  42.890  27.950  1.00  0.00           C
ATOM    971  HA  VAL A  60      60.140  42.590  28.500  1.00  0.00           H
ATOM    972  CB  VAL A  60      59.000  44.360  28.150  1.00  0.00           C
ATOM    973  HB  VAL A  60      58.870  44.460  29.230  1.00  0.00           H
ATOM    974  CG1 VAL A  60      60.270  45.090  27.650  1.00  0.00           C
ATOM    975 1HG1 VAL A  60      60.460  44.900  26.600  1.00  0.00           H
ATOM    976 2HG1 VAL A  60      60.010  46.150  27.660  1.00  0.00           H
ATOM    977 3HG1 VAL A  60      61.190  44.750  28.130  1.00  0.00           H
ATOM    978  CG2 VAL A  60      57.770  44.880  27.300  1.00  0.00           C
ATOM    979 1HG2 VAL A  60      57.570  45.960  27.310  1.00  0.00           H
ATOM    980 2HG2 VAL A  60      57.950  44.600  26.260  1.00  0.00           H
ATOM    981 3HG2 VAL A  60      56.870  44.490  27.770  1.00  0.00           H
ATOM    982  C   VAL A  60      58.220  42.060  28.700  1.00  0.00           C
ATOM    983  O   VAL A  60      57.230  41.640  28.070  1.00  0.00           O
ATOM    984  N   ILE A  61      58.440  41.760  30.020  1.00  0.00           N
ATOM    985  H   ILE A  61      59.210  42.210  30.500  1.00  0.00           H
ATOM    986  CA  ILE A  61      57.480  41.020  30.850  1.00  0.00           C
ATOM    987  HA  ILE A  61      56.950  40.280  30.250  1.00  0.00           H
ATOM    988  CB  ILE A  61      58.200  40.420  32.040  1.00  0.00           C
ATOM    989  HB  ILE A  61      58.910  41.080  32.530  1.00  0.00           H
ATOM    990  CG2 ILE A  61      57.310  39.940  33.180  1.00  0.00           C
ATOM    991 1HG2 ILE A  61      56.710  40.740  33.620  1.00  0.00           H
ATOM    992 2HG2 ILE A  61      56.640  39.140  32.890  1.00  0.00           H
ATOM    993 3HG2 ILE A  61      58.000  39.750  34.000  1.00  0.00           H
ATOM    994  CG1 ILE A  61      59.000  39.190  31.470  1.00  0.00           C
ATOM    995 1HG1 ILE A  61      58.380  38.690  30.730  1.00  0.00           H
ATOM    996 2HG1 ILE A  61      59.260  38.480  32.260  1.00  0.00           H
ATOM    997  CD  ILE A  61      60.370  39.510  30.850  1.00  0.00           C
ATOM    998  HD1 ILE A  61      60.480  40.490  30.400  1.00  0.00           H
ATOM    999  HD2 ILE A  61      61.180  39.440  31.580  1.00  0.00           H
ATOM   1000  HD3 ILE A  61      60.690  38.750  30.130  1.00  0.00           H
ATOM   1001  C   ILE A  61      56.270  42.000  31.230  1.00  0.00           C
ATOM   1002  O   ILE A  61      56.330  43.230  31.050  1.00  0.00           O
ATOM   1003  N   ASN A  62      55.090  41.450  31.650  1.00  0.00           N
ATOM   1004  H   ASN A  62      54.950  40.480  31.890  1.00  0.00           H
ATOM   1005  CA  ASN A  62      53.850  42.250  31.770  1.00  0.00           C
ATOM   1006  HA  ASN A  62      53.670  42.770  30.830  1.00  0.00           H
ATOM   1007  CB  ASN A  62      52.720  41.220  31.760  1.00  0.00           C
ATOM   1008  HB1 ASN A  62      52.850  40.740  32.730  1.00  0.00           H
ATOM   1009  HB2 ASN A  62      52.800  40.510  30.930  1.00  0.00           H
ATOM   1010  CG  ASN A  62      51.350  41.820  31.710  1.00  0.00           C
ATOM   1011  OD1 ASN A  62      50.780  42.140  32.710  1.00  0.00           O
ATOM   1012  ND2 ASN A  62      50.890  42.180  30.510  1.00  0.00           N
ATOM   1013 1HD2 ASN A  62      51.390  41.850  29.700  1.00  0.00           H
ATOM   1014 2HD2 ASN A  62      50.080  42.780  30.450  1.00  0.00           H
ATOM   1015  C   ASN A  62      53.930  43.210  32.960  1.00  0.00           C
ATOM   1016  O   ASN A  62      54.450  42.890  34.020  1.00  0.00           O
ATOM   1017  N   LYS A  63      53.130  44.270  32.870  1.00  0.00           N
ATOM   1018  H   LYS A  63      52.760  44.370  31.930  1.00  0.00           H
ATOM   1019  CA  LYS A  63      52.880  45.260  33.980  1.00  0.00           C
ATOM   1020  HA  LYS A  63      53.820  45.720  34.280  1.00  0.00           H
ATOM   1021  CB  LYS A  63      51.810  46.230  33.440  1.00  0.00           C
ATOM   1022  HB1 LYS A  63      51.500  46.840  34.290  1.00  0.00           H
ATOM   1023  HB2 LYS A  63      50.880  45.690  33.250  1.00  0.00           H
ATOM   1024  CG  LYS A  63      52.180  47.130  32.220  1.00  0.00           C
ATOM   1025  HG1 LYS A  63      52.290  46.450  31.380  1.00  0.00           H
ATOM   1026  HG2 LYS A  63      53.170  47.600  32.300  1.00  0.00           H
ATOM   1027  CD  LYS A  63      51.030  48.090  31.860  1.00  0.00           C
ATOM   1028  HD1 LYS A  63      50.960  48.860  32.630  1.00  0.00           H
ATOM   1029  HD2 LYS A  63      50.080  47.560  31.730  1.00  0.00           H
ATOM   1030  CE  LYS A  63      51.190  48.710  30.430  1.00  0.00           C
ATOM   1031  HE1 LYS A  63      50.880  48.000  29.660  1.00  0.00           H
ATOM   1032  HE2 LYS A  63      52.210  49.030  30.230  1.00  0.00           H
ATOM   1033  NZ  LYS A  63      50.380  49.930  30.360  1.00  0.00           N
ATOM   1034  HZ1 LYS A  63      50.490  50.610  31.090  1.00  0.00           H
ATOM   1035  HZ2 LYS A  63      50.630  50.460  29.530  1.00  0.00           H
ATOM   1036  HZ3 LYS A  63      49.390  49.710  30.360  1.00  0.00           H
ATOM   1037  C   LYS A  63      52.270  44.580  35.230  1.00  0.00           C
ATOM   1038  O   LYS A  63      52.580  44.940  36.410  1.00  0.00           O
ATOM   1039  N   LEU A  64      51.470  43.530  34.990  1.00  0.00           N
ATOM   1040  H   LEU A  64      51.220  43.150  34.090  1.00  0.00           H
ATOM   1041  CA  LEU A  64      50.850  42.830  36.140  1.00  0.00           C
ATOM   1042  HA  LEU A  64      50.740  43.540  36.960  1.00  0.00           H
ATOM   1043  CB  LEU A  64      49.510  42.210  35.760  1.00  0.00           C
ATOM   1044  HB1 LEU A  64      49.160  41.630  36.620  1.00  0.00           H
ATOM   1045  HB2 LEU A  64      49.790  41.510  34.970  1.00  0.00           H
ATOM   1046  CG  LEU A  64      48.420  43.190  35.390  1.00  0.00           C
ATOM   1047  HG  LEU A  64      48.820  43.840  34.610  1.00  0.00           H
ATOM   1048  CD1 LEU A  64      47.160  42.480  34.830  1.00  0.00           C
ATOM   1049 1HD1 LEU A  64      46.500  43.300  34.550  1.00  0.00           H
ATOM   1050 2HD1 LEU A  64      47.510  42.050  33.890  1.00  0.00           H
ATOM   1051 3HD1 LEU A  64      46.730  41.740  35.500  1.00  0.00           H
ATOM   1052  CD2 LEU A  64      48.000  44.160  36.490  1.00  0.00           C
ATOM   1053 1HD2 LEU A  64      48.750  44.930  36.630  1.00  0.00           H
ATOM   1054 2HD2 LEU A  64      47.060  44.630  36.190  1.00  0.00           H
ATOM   1055 3HD2 LEU A  64      47.740  43.610  37.390  1.00  0.00           H
ATOM   1056  C   LEU A  64      51.860  41.790  36.700  1.00  0.00           C
ATOM   1057  O   LEU A  64      51.920  41.810  37.930  1.00  0.00           O
ATOM   1058  N   ASP A  65      52.620  40.970  36.030  1.00  0.00           N
ATOM   1059  H   ASP A  65      52.620  41.050  35.020  1.00  0.00           H
ATOM   1060  CA  ASP A  65      53.530  40.010  36.630  1.00  0.00           C
ATOM   1061  HA  ASP A  65      53.010  39.500  37.450  1.00  0.00           H
ATOM   1062  CB  ASP A  65      53.970  38.970  35.600  1.00  0.00           C
ATOM   1063  HB1 ASP A  65      54.500  39.620  34.900  1.00  0.00           H
ATOM   1064  HB2 ASP A  65      53.110  38.480  35.150  1.00  0.00           H
ATOM   1065  CG  ASP A  65      54.940  37.870  35.930  1.00  0.00           C
ATOM   1066  OD1 ASP A  65      55.150  37.630  37.120  1.00  0.00           O
ATOM   1067  OD2 ASP A  65      55.360  37.180  34.970  1.00  0.00           O
ATOM   1068  C   ASP A  65      54.680  40.760  37.330  1.00  0.00           C
ATOM   1069  O   ASP A  65      55.140  40.350  38.410  1.00  0.00           O
ATOM   1070  N   LYS A  66      55.050  41.940  36.750  1.00  0.00           N
ATOM   1071  H   LYS A  66      54.720  42.140  35.820  1.00  0.00           H
ATOM   1072  CA  LYS A  66      55.950  42.890  37.430  1.00  0.00           C
ATOM   1073  HA  LYS A  66      56.850  42.360  37.750  1.00  0.00           H
ATOM   1074  CB  LYS A  66      56.240  44.060  36.440  1.00  0.00           C
ATOM   1075  HB1 LYS A  66      56.710  44.830  37.050  1.00  0.00           H
ATOM   1076  HB2 LYS A  66      55.270  44.460  36.160  1.00  0.00           H
ATOM   1077  CG  LYS A  66      57.260  43.740  35.340  1.00  0.00           C
ATOM   1078  HG1 LYS A  66      57.060  42.820  34.790  1.00  0.00           H
ATOM   1079  HG2 LYS A  66      58.270  43.720  35.750  1.00  0.00           H
ATOM   1080  CD  LYS A  66      57.300  44.810  34.280  1.00  0.00           C
ATOM   1081  HD1 LYS A  66      57.610  45.730  34.770  1.00  0.00           H
ATOM   1082  HD2 LYS A  66      56.300  45.030  33.900  1.00  0.00           H
ATOM   1083  CE  LYS A  66      58.170  44.640  33.100  1.00  0.00           C
ATOM   1084  HE1 LYS A  66      57.990  43.740  32.510  1.00  0.00           H
ATOM   1085  HE2 LYS A  66      59.210  44.500  33.400  1.00  0.00           H
ATOM   1086  NZ  LYS A  66      58.110  45.830  32.240  1.00  0.00           N
ATOM   1087  HZ1 LYS A  66      57.270  45.870  31.680  1.00  0.00           H
ATOM   1088  HZ2 LYS A  66      58.140  46.710  32.730  1.00  0.00           H
ATOM   1089  HZ3 LYS A  66      58.890  45.790  31.600  1.00  0.00           H
ATOM   1090  C   LYS A  66      55.370  43.470  38.700  1.00  0.00           C
ATOM   1091  O   LYS A  66      55.990  43.390  39.760  1.00  0.00           O
ATOM   1092  N   LEU A  67      54.200  44.100  38.680  1.00  0.00           N
ATOM   1093  H   LEU A  67      53.790  44.180  37.760  1.00  0.00           H
ATOM   1094  CA  LEU A  67      53.560  44.690  39.860  1.00  0.00           C
ATOM   1095  HA  LEU A  67      54.260  45.380  40.330  1.00  0.00           H
ATOM   1096  CB  LEU A  67      52.360  45.490  39.450  1.00  0.00           C
ATOM   1097  HB1 LEU A  67      51.760  44.810  38.850  1.00  0.00           H
ATOM   1098  HB2 LEU A  67      52.480  46.380  38.830  1.00  0.00           H
ATOM   1099  CG  LEU A  67      51.500  45.990  40.610  1.00  0.00           C
ATOM   1100  HG  LEU A  67      51.350  45.160  41.300  1.00  0.00           H
ATOM   1101  CD1 LEU A  67      52.290  47.110  41.280  1.00  0.00           C
ATOM   1102 1HD1 LEU A  67      51.590  47.760  41.810  1.00  0.00           H
ATOM   1103 2HD1 LEU A  67      52.950  46.630  42.000  1.00  0.00           H
ATOM   1104 3HD1 LEU A  67      52.840  47.700  40.550  1.00  0.00           H
ATOM   1105  CD2 LEU A  67      50.080  46.330  40.200  1.00  0.00           C
ATOM   1106 1HD2 LEU A  67      49.650  46.600  41.160  1.00  0.00           H
ATOM   1107 2HD2 LEU A  67      50.100  47.190  39.530  1.00  0.00           H
ATOM   1108 3HD2 LEU A  67      49.600  45.470  39.720  1.00  0.00           H
ATOM   1109  C   LEU A  67      53.170  43.610  40.920  1.00  0.00           C
ATOM   1110  O   LEU A  67      53.220  43.930  42.120  1.00  0.00           O
ATOM   1111  N   SER A  68      52.960  42.340  40.500  1.00  0.00           N
ATOM   1112  H   SER A  68      52.950  42.120  39.510  1.00  0.00           H
ATOM   1113  CA  SER A  68      52.790  41.320  41.490  1.00  0.00           C
ATOM   1114  HA  SER A  68      51.990  41.650  42.140  1.00  0.00           H
ATOM   1115  CB  SER A  68      52.430  40.040  40.750  1.00  0.00           C
ATOM   1116  HB1 SER A  68      52.290  39.330  41.560  1.00  0.00           H
ATOM   1117  HB2 SER A  68      53.340  39.770  40.200  1.00  0.00           H
ATOM   1118  OG  SER A  68      51.240  40.180  40.010  1.00  0.00           O
ATOM   1119  HG  SER A  68      51.410  40.650  39.200  1.00  0.00           H
ATOM   1120  C   SER A  68      54.020  41.000  42.340  1.00  0.00           C
ATOM   1121  O   SER A  68      53.970  40.700  43.540  1.00  0.00           O
ATOM   1122  N   VAL A  69      55.150  41.050  41.750  1.00  0.00           N
ATOM   1123  H   VAL A  69      55.160  41.360  40.790  1.00  0.00           H
ATOM   1124  CA  VAL A  69      56.400  40.980  42.500  1.00  0.00           C
ATOM   1125  HA  VAL A  69      56.260  40.250  43.290  1.00  0.00           H
ATOM   1126  CB  VAL A  69      57.600  40.600  41.550  1.00  0.00           C
ATOM   1127  HB  VAL A  69      57.620  41.180  40.630  1.00  0.00           H
ATOM   1128  CG1 VAL A  69      58.940  40.560  42.320  1.00  0.00           C
ATOM   1129 1HG1 VAL A  69      59.100  41.600  42.620  1.00  0.00           H
ATOM   1130 2HG1 VAL A  69      58.890  39.970  43.240  1.00  0.00           H
ATOM   1131 3HG1 VAL A  69      59.810  40.210  41.750  1.00  0.00           H
ATOM   1132  CG2 VAL A  69      57.510  39.160  41.030  1.00  0.00           C
ATOM   1133 1HG2 VAL A  69      56.620  39.130  40.400  1.00  0.00           H
ATOM   1134 2HG2 VAL A  69      58.430  38.940  40.490  1.00  0.00           H
ATOM   1135 3HG2 VAL A  69      57.420  38.460  41.860  1.00  0.00           H
ATOM   1136  C   VAL A  69      56.700  42.250  43.240  1.00  0.00           C
ATOM   1137  O   VAL A  69      57.080  42.140  44.400  1.00  0.00           O
ATOM   1138  N   LEU A  70      56.470  43.430  42.690  1.00  0.00           N
ATOM   1139  H   LEU A  70      56.250  43.420  41.710  1.00  0.00           H
ATOM   1140  CA  LEU A  70      56.520  44.720  43.450  1.00  0.00           C
ATOM   1141  HA  LEU A  70      57.560  44.840  43.760  1.00  0.00           H
ATOM   1142  CB  LEU A  70      56.210  45.880  42.470  1.00  0.00           C
ATOM   1143  HB1 LEU A  70      55.140  45.910  42.260  1.00  0.00           H
ATOM   1144  HB2 LEU A  70      56.740  45.940  41.520  1.00  0.00           H
ATOM   1145  CG  LEU A  70      56.390  47.310  43.100  1.00  0.00           C
ATOM   1146  HG  LEU A  70      55.980  47.490  44.090  1.00  0.00           H
ATOM   1147  CD1 LEU A  70      57.890  47.610  43.300  1.00  0.00           C
ATOM   1148 1HD1 LEU A  70      58.370  46.940  44.020  1.00  0.00           H
ATOM   1149 2HD1 LEU A  70      58.400  47.670  42.340  1.00  0.00           H
ATOM   1150 3HD1 LEU A  70      58.050  48.560  43.820  1.00  0.00           H
ATOM   1151  CD2 LEU A  70      55.850  48.310  42.040  1.00  0.00           C
ATOM   1152 1HD2 LEU A  70      54.780  48.190  41.910  1.00  0.00           H
ATOM   1153 2HD2 LEU A  70      55.940  49.330  42.430  1.00  0.00           H
ATOM   1154 3HD2 LEU A  70      56.330  48.120  41.090  1.00  0.00           H
ATOM   1155  C   LEU A  70      55.690  44.810  44.770  1.00  0.00           C
ATOM   1156  O   LEU A  70      56.230  45.050  45.800  1.00  0.00           O
ATOM   1157  N   ARG A  71      54.420  44.360  44.690  1.00  0.00           N
ATOM   1158  H   ARG A  71      54.220  44.120  43.730  1.00  0.00           H
ATOM   1159  CA  ARG A  71      53.490  44.060  45.780  1.00  0.00           C
ATOM   1160  HA  ARG A  71      53.300  45.010  46.290  1.00  0.00           H
ATOM   1161  CB  ARG A  71      52.160  43.580  45.260  1.00  0.00           C
ATOM   1162  HB1 ARG A  71      51.500  43.030  45.940  1.00  0.00           H
ATOM   1163  HB2 ARG A  71      52.270  42.950  44.380  1.00  0.00           H
ATOM   1164  CG  ARG A  71      51.250  44.790  44.990  1.00  0.00           C
ATOM   1165  HG1 ARG A  71      51.780  45.430  44.280  1.00  0.00           H
ATOM   1166  HG2 ARG A  71      51.100  45.360  45.900  1.00  0.00           H
ATOM   1167  CD  ARG A  71      49.940  44.350  44.380  1.00  0.00           C
ATOM   1168  HD1 ARG A  71      49.330  43.640  44.940  1.00  0.00           H
ATOM   1169  HD2 ARG A  71      50.160  43.940  43.390  1.00  0.00           H
ATOM   1170  NE  ARG A  71      49.030  45.440  44.150  1.00  0.00           N
ATOM   1171  HE  ARG A  71      49.140  46.230  44.770  1.00  0.00           H
ATOM   1172  CZ  ARG A  71      47.980  45.460  43.340  1.00  0.00           C
ATOM   1173  NH1 ARG A  71      47.800  44.640  42.300  1.00  0.00           N
ATOM   1174 1HH1 ARG A  71      48.520  44.010  41.980  1.00  0.00           H
ATOM   1175 2HH1 ARG A  71      47.050  44.940  41.690  1.00  0.00           H
ATOM   1176  NH2 ARG A  71      47.000  46.310  43.550  1.00  0.00           N
ATOM   1177 1HH2 ARG A  71      46.890  46.880  44.380  1.00  0.00           H
ATOM   1178 2HH2 ARG A  71      46.200  46.190  42.940  1.00  0.00           H
ATOM   1179  C   ARG A  71      54.040  43.170  46.840  1.00  0.00           C
ATOM   1180  O   ARG A  71      54.080  43.610  47.970  1.00  0.00           O
ATOM   1181  N   LEU A  72      54.510  41.940  46.460  1.00  0.00           N
ATOM   1182  H   LEU A  72      54.520  41.760  45.460  1.00  0.00           H
ATOM   1183  CA  LEU A  72      55.270  41.050  47.310  1.00  0.00           C
ATOM   1184  HA  LEU A  72      54.700  40.880  48.220  1.00  0.00           H
ATOM   1185  CB  LEU A  72      55.530  39.690  46.520  1.00  0.00           C
ATOM   1186  HB1 LEU A  72      56.140  39.990  45.660  1.00  0.00           H
ATOM   1187  HB2 LEU A  72      54.570  39.320  46.160  1.00  0.00           H
ATOM   1188  CG  LEU A  72      56.350  38.630  47.330  1.00  0.00           C
ATOM   1189  HG  LEU A  72      57.310  38.990  47.700  1.00  0.00           H
ATOM   1190  CD1 LEU A  72      55.590  38.120  48.510  1.00  0.00           C
ATOM   1191 1HD1 LEU A  72      54.620  37.730  48.200  1.00  0.00           H
ATOM   1192 2HD1 LEU A  72      56.040  37.250  48.990  1.00  0.00           H
ATOM   1193 3HD1 LEU A  72      55.440  38.930  49.230  1.00  0.00           H
ATOM   1194  CD2 LEU A  72      56.470  37.330  46.450  1.00  0.00           C
ATOM   1195 1HD2 LEU A  72      55.460  37.050  46.150  1.00  0.00           H
ATOM   1196 2HD2 LEU A  72      57.110  37.500  45.590  1.00  0.00           H
ATOM   1197 3HD2 LEU A  72      56.840  36.540  47.100  1.00  0.00           H
ATOM   1198  C   LEU A  72      56.530  41.720  47.850  1.00  0.00           C
ATOM   1199  O   LEU A  72      56.750  41.620  49.030  1.00  0.00           O
ATOM   1200  N   SER A  73      57.300  42.540  47.110  1.00  0.00           N
ATOM   1201  H   SER A  73      57.120  42.500  46.120  1.00  0.00           H
ATOM   1202  CA  SER A  73      58.420  43.370  47.700  1.00  0.00           C
ATOM   1203  HA  SER A  73      59.200  42.740  48.130  1.00  0.00           H
ATOM   1204  CB  SER A  73      59.220  44.040  46.510  1.00  0.00           C
ATOM   1205  HB1 SER A  73      58.560  44.680  45.930  1.00  0.00           H
ATOM   1206  HB2 SER A  73      59.620  43.250  45.880  1.00  0.00           H
ATOM   1207  OG  SER A  73      60.280  44.850  47.030  1.00  0.00           O
ATOM   1208  HG  SER A  73      61.000  44.230  47.150  1.00  0.00           H
ATOM   1209  C   SER A  73      57.930  44.300  48.830  1.00  0.00           C
ATOM   1210  O   SER A  73      58.600  44.280  49.900  1.00  0.00           O
ATOM   1211  N   VAL A  74      56.810  44.940  48.680  1.00  0.00           N
ATOM   1212  H   VAL A  74      56.370  44.850  47.780  1.00  0.00           H
ATOM   1213  CA  VAL A  74      56.140  45.820  49.720  1.00  0.00           C
ATOM   1214  HA  VAL A  74      57.000  46.320  50.170  1.00  0.00           H
ATOM   1215  CB  VAL A  74      55.040  46.670  48.970  1.00  0.00           C
ATOM   1216  HB  VAL A  74      54.410  45.990  48.400  1.00  0.00           H
ATOM   1217  CG1 VAL A  74      54.220  47.440  50.000  1.00  0.00           C
ATOM   1218 1HG1 VAL A  74      53.480  48.080  49.520  1.00  0.00           H
ATOM   1219 2HG1 VAL A  74      53.760  46.860  50.800  1.00  0.00           H
ATOM   1220 3HG1 VAL A  74      54.850  48.130  50.560  1.00  0.00           H
ATOM   1221  CG2 VAL A  74      55.770  47.580  48.020  1.00  0.00           C
ATOM   1222 1HG2 VAL A  74      56.030  47.130  47.060  1.00  0.00           H
ATOM   1223 2HG2 VAL A  74      55.150  48.460  47.830  1.00  0.00           H
ATOM   1224 3HG2 VAL A  74      56.700  47.950  48.440  1.00  0.00           H
ATOM   1225  C   VAL A  74      55.610  44.950  50.870  1.00  0.00           C
ATOM   1226  O   VAL A  74      55.770  45.370  52.020  1.00  0.00           O
ATOM   1227  N   SER A  75      55.210  43.690  50.650  1.00  0.00           N
ATOM   1228  H   SER A  75      55.320  43.390  49.690  1.00  0.00           H
ATOM   1229  CA  SER A  75      54.960  42.800  51.760  1.00  0.00           C
ATOM   1230  HA  SER A  75      54.350  43.240  52.540  1.00  0.00           H
ATOM   1231  CB  SER A  75      54.160  41.620  51.200  1.00  0.00           C
ATOM   1232  HB1 SER A  75      54.050  40.770  51.880  1.00  0.00           H
ATOM   1233  HB2 SER A  75      54.620  41.210  50.300  1.00  0.00           H
ATOM   1234  OG  SER A  75      52.850  42.000  50.760  1.00  0.00           O
ATOM   1235  HG  SER A  75      52.490  41.220  50.320  1.00  0.00           H
ATOM   1236  C   SER A  75      56.200  42.410  52.470  1.00  0.00           C
ATOM   1237  O   SER A  75      56.260  42.370  53.710  1.00  0.00           O
ATOM   1238  N   TYR A  76      57.330  42.140  51.740  1.00  0.00           N
ATOM   1239  H   TYR A  76      57.340  42.240  50.740  1.00  0.00           H
ATOM   1240  CA  TYR A  76      58.640  41.780  52.390  1.00  0.00           C
ATOM   1241  HA  TYR A  76      58.340  41.020  53.110  1.00  0.00           H
ATOM   1242  CB  TYR A  76      59.510  41.130  51.240  1.00  0.00           C
ATOM   1243  HB1 TYR A  76      60.530  41.090  51.640  1.00  0.00           H
ATOM   1244  HB2 TYR A  76      59.510  41.730  50.330  1.00  0.00           H
ATOM   1245  CG  TYR A  76      59.130  39.690  50.800  1.00  0.00           C
ATOM   1246  CD1 TYR A  76      58.240  38.810  51.470  1.00  0.00           C
ATOM   1247  HD1 TYR A  76      57.810  39.140  52.400  1.00  0.00           H
ATOM   1248  CE1 TYR A  76      58.050  37.490  51.100  1.00  0.00           C
ATOM   1249  HE1 TYR A  76      57.470  36.840  51.730  1.00  0.00           H
ATOM   1250  CZ  TYR A  76      58.730  37.110  49.920  1.00  0.00           C
ATOM   1251  OH  TYR A  76      58.700  35.770  49.530  1.00  0.00           O
ATOM   1252  HH  TYR A  76      59.130  35.630  48.690  1.00  0.00           H
ATOM   1253  CE2 TYR A  76      59.510  37.960  49.180  1.00  0.00           C
ATOM   1254  HE2 TYR A  76      59.970  37.600  48.270  1.00  0.00           H
ATOM   1255  CD2 TYR A  76      59.740  39.260  49.580  1.00  0.00           C
ATOM   1256  HD2 TYR A  76      60.520  39.910  49.210  1.00  0.00           H
ATOM   1257  C   TYR A  76      59.230  42.970  53.130  1.00  0.00           C
ATOM   1258  O   TYR A  76      59.800  42.750  54.200  1.00  0.00           O
ATOM   1259  N   LEU A  77      59.180  44.170  52.570  1.00  0.00           N
ATOM   1260  H   LEU A  77      58.670  44.280  51.710  1.00  0.00           H
ATOM   1261  CA  LEU A  77      59.450  45.420  53.380  1.00  0.00           C
ATOM   1262  HA  LEU A  77      60.470  45.330  53.740  1.00  0.00           H
ATOM   1263  CB  LEU A  77      59.400  46.640  52.460  1.00  0.00           C
ATOM   1264  HB1 LEU A  77      59.470  47.520  53.100  1.00  0.00           H
ATOM   1265  HB2 LEU A  77      58.500  46.570  51.850  1.00  0.00           H
ATOM   1266  CG  LEU A  77      60.660  46.760  51.560  1.00  0.00           C
ATOM   1267  HG  LEU A  77      60.770  45.800  51.060  1.00  0.00           H
ATOM   1268  CD1 LEU A  77      60.350  47.820  50.550  1.00  0.00           C
ATOM   1269 1HD1 LEU A  77      59.390  47.680  50.060  1.00  0.00           H
ATOM   1270 2HD1 LEU A  77      60.470  48.840  50.910  1.00  0.00           H
ATOM   1271 3HD1 LEU A  77      61.100  47.750  49.760  1.00  0.00           H
ATOM   1272  CD2 LEU A  77      61.990  47.140  52.220  1.00  0.00           C
ATOM   1273 1HD2 LEU A  77      61.880  48.050  52.820  1.00  0.00           H
ATOM   1274 2HD2 LEU A  77      62.360  46.390  52.910  1.00  0.00           H
ATOM   1275 3HD2 LEU A  77      62.750  47.320  51.460  1.00  0.00           H
ATOM   1276  C   LEU A  77      58.630  45.680  54.600  1.00  0.00           C
ATOM   1277  O   LEU A  77      59.060  46.130  55.680  1.00  0.00           O
ATOM   1278  N   ARG A  78      57.330  45.360  54.550  1.00  0.00           N
ATOM   1279  H   ARG A  78      56.940  45.010  53.690  1.00  0.00           H
ATOM   1280  CA  ARG A  78      56.500  45.480  55.750  1.00  0.00           C
ATOM   1281  HA  ARG A  78      56.640  46.500  56.110  1.00  0.00           H
ATOM   1282  CB  ARG A  78      55.080  45.200  55.390  1.00  0.00           C
ATOM   1283  HB1 ARG A  78      54.960  44.140  55.210  1.00  0.00           H
ATOM   1284  HB2 ARG A  78      54.970  45.720  54.430  1.00  0.00           H
ATOM   1285  CG  ARG A  78      54.070  45.730  56.310  1.00  0.00           C
ATOM   1286  HG1 ARG A  78      54.050  46.820  56.230  1.00  0.00           H
ATOM   1287  HG2 ARG A  78      54.400  45.460  57.310  1.00  0.00           H
ATOM   1288  CD  ARG A  78      52.720  45.160  56.010  1.00  0.00           C
ATOM   1289  HD1 ARG A  78      52.010  45.370  56.810  1.00  0.00           H
ATOM   1290  HD2 ARG A  78      52.940  44.090  56.060  1.00  0.00           H
ATOM   1291  NE  ARG A  78      52.190  45.770  54.780  1.00  0.00           N
ATOM   1292  HE  ARG A  78      52.100  46.780  54.830  1.00  0.00           H
ATOM   1293  CZ  ARG A  78      51.970  45.100  53.660  1.00  0.00           C
ATOM   1294  NH1 ARG A  78      52.120  43.840  53.450  1.00  0.00           N
ATOM   1295 1HH1 ARG A  78      52.280  43.190  54.210  1.00  0.00           H
ATOM   1296 2HH1 ARG A  78      52.000  43.480  52.510  1.00  0.00           H
ATOM   1297  NH2 ARG A  78      51.650  45.830  52.610  1.00  0.00           N
ATOM   1298 1HH2 ARG A  78      51.490  46.790  52.870  1.00  0.00           H
ATOM   1299 2HH2 ARG A  78      51.910  45.580  51.670  1.00  0.00           H
ATOM   1300  C   ARG A  78      56.930  44.480  56.850  1.00  0.00           C
ATOM   1301  O   ARG A  78      57.020  44.820  58.050  1.00  0.00           O
ATOM   1302  N   ALA A  79      57.440  43.310  56.550  1.00  0.00           N
ATOM   1303  H   ALA A  79      57.270  42.950  55.620  1.00  0.00           H
ATOM   1304  CA  ALA A  79      58.230  42.380  57.480  1.00  0.00           C
ATOM   1305  HA  ALA A  79      57.690  42.160  58.400  1.00  0.00           H
ATOM   1306  CB  ALA A  79      58.430  41.000  56.690  1.00  0.00           C
ATOM   1307  HB1 ALA A  79      58.010  40.150  57.240  1.00  0.00           H
ATOM   1308  HB2 ALA A  79      58.010  41.020  55.680  1.00  0.00           H
ATOM   1309  HB3 ALA A  79      59.480  40.720  56.620  1.00  0.00           H
ATOM   1310  C   ALA A  79      59.600  42.920  57.990  1.00  0.00           C
ATOM   1311  O   ALA A  79      59.790  42.850  59.190  1.00  0.00           O
ATOM   1312  N   LYS A  80      60.460  43.380  57.090  1.00  0.00           N
ATOM   1313  H   LYS A  80      60.290  43.150  56.130  1.00  0.00           H
ATOM   1314  CA  LYS A  80      61.830  43.860  57.480  1.00  0.00           C
ATOM   1315  HA  LYS A  80      62.340  43.000  57.910  1.00  0.00           H
ATOM   1316  CB  LYS A  80      62.540  44.310  56.220  1.00  0.00           C
ATOM   1317  HB1 LYS A  80      63.550  44.680  56.380  1.00  0.00           H
ATOM   1318  HB2 LYS A  80      61.930  45.070  55.730  1.00  0.00           H
ATOM   1319  CG  LYS A  80      62.840  43.030  55.410  1.00  0.00           C
ATOM   1320  HG1 LYS A  80      61.970  42.360  55.370  1.00  0.00           H
ATOM   1321  HG2 LYS A  80      63.650  42.480  55.880  1.00  0.00           H
ATOM   1322  CD  LYS A  80      63.230  43.280  53.960  1.00  0.00           C
ATOM   1323  HD1 LYS A  80      64.220  43.740  53.930  1.00  0.00           H
ATOM   1324  HD2 LYS A  80      62.460  43.870  53.460  1.00  0.00           H
ATOM   1325  CE  LYS A  80      63.320  41.950  53.180  1.00  0.00           C
ATOM   1326  HE1 LYS A  80      62.520  41.240  53.390  1.00  0.00           H
ATOM   1327  HE2 LYS A  80      64.280  41.510  53.440  1.00  0.00           H
ATOM   1328  NZ  LYS A  80      63.470  42.080  51.690  1.00  0.00           N
ATOM   1329  HZ1 LYS A  80      63.850  41.240  51.270  1.00  0.00           H
ATOM   1330  HZ2 LYS A  80      62.650  42.370  51.170  1.00  0.00           H
ATOM   1331  HZ3 LYS A  80      64.190  42.720  51.410  1.00  0.00           H
ATOM   1332  C   LYS A  80      61.820  45.040  58.350  1.00  0.00           C
ATOM   1333  O   LYS A  80      62.590  45.080  59.350  1.00  0.00           O
ATOM   1334  N   SER A  81      60.940  46.040  58.110  1.00  0.00           N
ATOM   1335  H   SER A  81      60.360  45.910  57.280  1.00  0.00           H
ATOM   1336  CA  SER A  81      60.730  47.190  58.960  1.00  0.00           C
ATOM   1337  HA  SER A  81      61.690  47.690  59.140  1.00  0.00           H
ATOM   1338  CB  SER A  81      59.790  48.140  58.330  1.00  0.00           C
ATOM   1339  HB1 SER A  81      60.090  48.500  57.340  1.00  0.00           H
ATOM   1340  HB2 SER A  81      59.670  49.040  58.930  1.00  0.00           H
ATOM   1341  OG  SER A  81      58.500  47.560  58.280  1.00  0.00           O
ATOM   1342  HG  SER A  81      58.470  47.060  57.460  1.00  0.00           H
ATOM   1343  C   SER A  81      60.220  46.660  60.290  1.00  0.00           C
ATOM   1344  O   SER A  81      60.390  47.440  61.200  1.00  0.00           O
ATOM   1345  N   PHE A  82      59.490  45.540  60.400  1.00  0.00           N
ATOM   1346  H   PHE A  82      59.340  45.060  59.530  1.00  0.00           H
ATOM   1347  CA  PHE A  82      59.090  44.930  61.640  1.00  0.00           C
ATOM   1348  HA  PHE A  82      58.670  45.750  62.220  1.00  0.00           H
ATOM   1349  CB  PHE A  82      57.740  44.140  61.510  1.00  0.00           C
ATOM   1350  HB1 PHE A  82      57.940  43.450  60.690  1.00  0.00           H
ATOM   1351  HB2 PHE A  82      57.050  44.880  61.100  1.00  0.00           H
ATOM   1352  CG  PHE A  82      57.200  43.510  62.740  1.00  0.00           C
ATOM   1353  CD1 PHE A  82      57.120  42.060  62.760  1.00  0.00           C
ATOM   1354  HD1 PHE A  82      57.620  41.400  62.070  1.00  0.00           H
ATOM   1355  CE1 PHE A  82      56.600  41.350  63.880  1.00  0.00           C
ATOM   1356  HE1 PHE A  82      56.540  40.270  63.870  1.00  0.00           H
ATOM   1357  CZ  PHE A  82      56.100  42.130  64.900  1.00  0.00           C
ATOM   1358  HZ  PHE A  82      55.710  41.620  65.770  1.00  0.00           H
ATOM   1359  CE2 PHE A  82      56.260  43.470  65.020  1.00  0.00           C
ATOM   1360  HE2 PHE A  82      55.840  43.950  65.890  1.00  0.00           H
ATOM   1361  CD2 PHE A  82      56.840  44.210  63.920  1.00  0.00           C
ATOM   1362  HD2 PHE A  82      56.910  45.280  64.000  1.00  0.00           H
ATOM   1363  C   PHE A  82      60.200  44.130  62.390  1.00  0.00           C
ATOM   1364  O   PHE A  82      60.300  44.150  63.610  1.00  0.00           O
ATOM   1365  N   PHE A  83      61.190  43.570  61.740  1.00  0.00           N
ATOM   1366  H   PHE A  83      61.120  43.500  60.730  1.00  0.00           H
ATOM   1367  CA  PHE A  83      62.400  43.040  62.310  1.00  0.00           C
ATOM   1368  HA  PHE A  83      62.280  42.360  63.160  1.00  0.00           H
ATOM   1369  CB  PHE A  83      63.210  42.220  61.310  1.00  0.00           C
ATOM   1370  HB1 PHE A  83      64.000  41.750  61.890  1.00  0.00           H
ATOM   1371  HB2 PHE A  83      63.750  42.860  60.610  1.00  0.00           H
ATOM   1372  CG  PHE A  83      62.560  41.190  60.410  1.00  0.00           C
ATOM   1373  CD1 PHE A  83      61.360  40.610  60.790  1.00  0.00           C
ATOM   1374  HD1 PHE A  83      60.830  40.950  61.670  1.00  0.00           H
ATOM   1375  CE1 PHE A  83      60.720  39.650  60.080  1.00  0.00           C
ATOM   1376  HE1 PHE A  83      59.740  39.280  60.340  1.00  0.00           H
ATOM   1377  CZ  PHE A  83      61.350  39.250  58.800  1.00  0.00           C
ATOM   1378  HZ  PHE A  83      60.900  38.560  58.100  1.00  0.00           H
ATOM   1379  CE2 PHE A  83      62.590  39.800  58.440  1.00  0.00           C
ATOM   1380  HE2 PHE A  83      63.050  39.490  57.520  1.00  0.00           H
ATOM   1381  CD2 PHE A  83      63.150  40.820  59.210  1.00  0.00           C
ATOM   1382  HD2 PHE A  83      64.080  41.290  58.930  1.00  0.00           H
ATOM   1383  C   PHE A  83      63.170  44.180  62.950  1.00  0.00           C
ATOM   1384  O   PHE A  83      63.720  43.990  63.960  1.00  0.00           O
ATOM   1385  N   ASP A  84      63.200  45.420  62.410  1.00  0.00           N
ATOM   1386  H   ASP A  84      62.880  45.510  61.450  1.00  0.00           H
ATOM   1387  CA  ASP A  84      63.820  46.650  62.920  1.00  0.00           C
ATOM   1388  HA  ASP A  84      64.870  46.390  63.020  1.00  0.00           H
ATOM   1389  CB  ASP A  84      63.660  47.700  61.780  1.00  0.00           C
ATOM   1390  HB1 ASP A  84      62.620  48.000  61.620  1.00  0.00           H
ATOM   1391  HB2 ASP A  84      64.060  47.300  60.860  1.00  0.00           H
ATOM   1392  CG  ASP A  84      64.540  48.950  61.940  1.00  0.00           C
ATOM   1393  OD1 ASP A  84      65.600  48.880  62.620  1.00  0.00           O
ATOM   1394  OD2 ASP A  84      64.230  50.000  61.310  1.00  0.00           O
ATOM   1395  C   ASP A  84      63.260  47.150  64.270  1.00  0.00           C
ATOM   1396  O   ASP A  84      63.760  48.040  64.940  1.00  0.00           O
ATOM   1397  N   VAL A  85      62.170  46.530  64.690  1.00  0.00           N
ATOM   1398  H   VAL A  85      61.730  45.910  64.030  1.00  0.00           H
ATOM   1399  CA  VAL A  85      61.480  46.560  66.060  1.00  0.00           C
ATOM   1400  HA  VAL A  85      61.550  47.570  66.460  1.00  0.00           H
ATOM   1401  CB  VAL A  85      60.010  46.370  65.990  1.00  0.00           C
ATOM   1402  HB  VAL A  85      59.800  45.360  65.650  1.00  0.00           H
ATOM   1403  CG1 VAL A  85      59.360  46.500  67.420  1.00  0.00           C
ATOM   1404 1HG1 VAL A  85      59.770  47.420  67.840  1.00  0.00           H
ATOM   1405 2HG1 VAL A  85      58.280  46.660  67.310  1.00  0.00           H
ATOM   1406 3HG1 VAL A  85      59.620  45.620  68.010  1.00  0.00           H
ATOM   1407  CG2 VAL A  85      59.330  47.360  65.060  1.00  0.00           C
ATOM   1408 1HG2 VAL A  85      58.340  46.950  64.860  1.00  0.00           H
ATOM   1409 2HG2 VAL A  85      59.320  48.330  65.570  1.00  0.00           H
ATOM   1410 3HG2 VAL A  85      59.810  47.320  64.080  1.00  0.00           H
ATOM   1411  C   VAL A  85      62.110  45.570  67.010  1.00  0.00           C
ATOM   1412  O   VAL A  85      62.380  45.910  68.170  1.00  0.00           O
ATOM   1413  N   ALA A  86      62.460  44.390  66.590  1.00  0.00           N
ATOM   1414  H   ALA A  86      62.550  44.140  65.610  1.00  0.00           H
ATOM   1415  CA  ALA A  86      62.970  43.370  67.410  1.00  0.00           C
ATOM   1416  HA  ALA A  86      62.460  43.450  68.380  1.00  0.00           H
ATOM   1417  CB  ALA A  86      62.460  42.040  66.820  1.00  0.00           C
ATOM   1418  HB1 ALA A  86      61.410  42.120  66.560  1.00  0.00           H
ATOM   1419  HB2 ALA A  86      63.060  41.680  65.990  1.00  0.00           H
ATOM   1420  HB3 ALA A  86      62.730  41.310  67.590  1.00  0.00           H
ATOM   1421  C   ALA A  86      64.470  43.480  67.770  1.00  0.00           C
ATOM   1422  O   ALA A  86      64.860  43.350  68.910  1.00  0.00           O
ATOM   1423  N   LEU A  87      65.320  43.750  66.740  1.00  0.00           N
ATOM   1424  H   LEU A  87      64.910  43.850  65.830  1.00  0.00           H
ATOM   1425  CA  LEU A  87      66.660  44.270  66.940  1.00  0.00           C
ATOM   1426  HA  LEU A  87      67.150  43.600  67.640  1.00  0.00           H
ATOM   1427  CB  LEU A  87      67.320  44.280  65.560  1.00  0.00           C
ATOM   1428  HB1 LEU A  87      68.370  44.510  65.760  1.00  0.00           H
ATOM   1429  HB2 LEU A  87      66.940  45.150  65.020  1.00  0.00           H
ATOM   1430  CG  LEU A  87      67.220  43.060  64.660  1.00  0.00           C
ATOM   1431  HG  LEU A  87      66.190  42.730  64.560  1.00  0.00           H
ATOM   1432  CD1 LEU A  87      67.780  43.410  63.250  1.00  0.00           C
ATOM   1433 1HD1 LEU A  87      67.290  44.250  62.770  1.00  0.00           H
ATOM   1434 2HD1 LEU A  87      68.820  43.720  63.380  1.00  0.00           H
ATOM   1435 3HD1 LEU A  87      67.670  42.560  62.580  1.00  0.00           H
ATOM   1436  CD2 LEU A  87      68.000  41.850  65.200  1.00  0.00           C
ATOM   1437 1HD2 LEU A  87      68.150  41.000  64.530  1.00  0.00           H
ATOM   1438 2HD2 LEU A  87      68.990  42.240  65.410  1.00  0.00           H
ATOM   1439 3HD2 LEU A  87      67.520  41.520  66.130  1.00  0.00           H
ATOM   1440  C   LEU A  87      66.780  45.660  67.530  1.00  0.00           C
ATOM   1441  O   LEU A  87      65.830  46.360  67.560  1.00  0.00           O
ATOM   1442  N   LYS A  88      67.930  45.920  68.240  1.00  0.00           N
ATOM   1443  H   LYS A  88      68.660  45.230  68.200  1.00  0.00           H
ATOM   1444  CA  LYS A  88      68.160  47.230  68.800  1.00  0.00           C
ATOM   1445  HA  LYS A  88      67.220  47.680  69.130  1.00  0.00           H
ATOM   1446  CB  LYS A  88      69.020  47.020  70.090  1.00  0.00           C
ATOM   1447  HB1 LYS A  88      69.580  47.930  70.320  1.00  0.00           H
ATOM   1448  HB2 LYS A  88      69.700  46.190  69.890  1.00  0.00           H
ATOM   1449  CG  LYS A  88      68.280  46.520  71.320  1.00  0.00           C
ATOM   1450  HG1 LYS A  88      67.670  45.680  70.980  1.00  0.00           H
ATOM   1451  HG2 LYS A  88      67.680  47.360  71.670  1.00  0.00           H
ATOM   1452  CD  LYS A  88      69.140  46.100  72.390  1.00  0.00           C
ATOM   1453  HD1 LYS A  88      69.760  45.270  72.060  1.00  0.00           H
ATOM   1454  HD2 LYS A  88      68.540  45.730  73.210  1.00  0.00           H
ATOM   1455  CE  LYS A  88      69.960  47.200  72.950  1.00  0.00           C
ATOM   1456  HE1 LYS A  88      69.320  48.080  72.920  1.00  0.00           H
ATOM   1457  HE2 LYS A  88      70.910  47.290  72.420  1.00  0.00           H
ATOM   1458  NZ  LYS A  88      70.190  46.960  74.410  1.00  0.00           N
ATOM   1459  HZ1 LYS A  88      69.290  47.040  74.850  1.00  0.00           H
ATOM   1460  HZ2 LYS A  88      70.600  46.080  74.690  1.00  0.00           H
ATOM   1461  HZ3 LYS A  88      70.580  47.800  74.820  1.00  0.00           H
ATOM   1462  C   LYS A  88      68.830  48.130  67.830  1.00  0.00           C
ATOM   1463  O   LYS A  88      69.770  47.760  67.140  1.00  0.00           O
ATOM   1464  N   SER A  89      68.450  49.360  67.830  1.00  0.00           N
ATOM   1465  H   SER A  89      67.720  49.680  68.450  1.00  0.00           H
ATOM   1466  CA  SER A  89      69.010  50.390  66.930  1.00  0.00           C
ATOM   1467  HA  SER A  89      69.070  49.990  65.920  1.00  0.00           H
ATOM   1468  CB  SER A  89      68.100  51.690  66.970  1.00  0.00           C
ATOM   1469  HB1 SER A  89      67.910  52.050  67.980  1.00  0.00           H
ATOM   1470  HB2 SER A  89      67.130  51.470  66.510  1.00  0.00           H
ATOM   1471  OG  SER A  89      68.650  52.600  66.080  1.00  0.00           O
ATOM   1472  HG  SER A  89      68.140  53.400  66.220  1.00  0.00           H
ATOM   1473  C   SER A  89      70.390  50.780  67.290  1.00  0.00           C
ATOM   1474  O   SER A  89      70.750  50.760  68.470  1.00  0.00           O
ATOM   1475  N   SER A  90      71.290  51.060  66.340  1.00  0.00           N
ATOM   1476  H   SER A  90      70.880  51.110  65.420  1.00  0.00           H
ATOM   1477  CA  SER A  90      72.750  51.240  66.580  1.00  0.00           C
ATOM   1478  HA  SER A  90      73.130  50.310  67.000  1.00  0.00           H
ATOM   1479  CB  SER A  90      73.480  51.390  65.280  1.00  0.00           C
ATOM   1480  HB1 SER A  90      73.170  52.260  64.690  1.00  0.00           H
ATOM   1481  HB2 SER A  90      73.250  50.490  64.720  1.00  0.00           H
ATOM   1482  OG  SER A  90      74.890  51.360  65.500  1.00  0.00           O
ATOM   1483  HG  SER A  90      75.180  50.450  65.420  1.00  0.00           H
ATOM   1484  C   SER A  90      73.120  52.280  67.640  1.00  0.00           C
ATOM   1485  O   SER A  90      73.820  51.870  68.580  1.00  0.00           O
ATOM   1486  N   PRO A  91      72.500  53.470  67.710  1.00  0.00           N
ATOM   1487  CD  PRO A  91      71.760  54.110  66.660  1.00  0.00           C
ATOM   1488  HD1 PRO A  91      70.970  53.480  66.260  1.00  0.00           H
ATOM   1489  HD2 PRO A  91      72.400  54.490  65.870  1.00  0.00           H
ATOM   1490  CG  PRO A  91      71.060  55.260  67.410  1.00  0.00           C
ATOM   1491  HG1 PRO A  91      70.210  54.840  67.940  1.00  0.00           H
ATOM   1492  HG2 PRO A  91      70.770  56.060  66.730  1.00  0.00           H
ATOM   1493  CB  PRO A  91      72.060  55.710  68.340  1.00  0.00           C
ATOM   1494  HB1 PRO A  91      71.600  56.160  69.220  1.00  0.00           H
ATOM   1495  HB2 PRO A  91      72.820  56.350  67.890  1.00  0.00           H
ATOM   1496  CA  PRO A  91      72.750  54.430  68.860  1.00  0.00           C
ATOM   1497  HA  PRO A  91      73.810  54.670  68.920  1.00  0.00           H
ATOM   1498  C   PRO A  91      72.130  54.000  70.210  1.00  0.00           C
ATOM   1499  O   PRO A  91      72.640  54.360  71.240  1.00  0.00           O
ATOM   1500  N   THR A  92      71.010  53.230  70.260  1.00  0.00           N
ATOM   1501  H   THR A  92      70.680  52.840  69.390  1.00  0.00           H
ATOM   1502  CA  THR A  92      70.480  52.760  71.570  1.00  0.00           C
ATOM   1503  HA  THR A  92      70.500  53.610  72.250  1.00  0.00           H
ATOM   1504  CB  THR A  92      68.980  52.290  71.480  1.00  0.00           C
ATOM   1505  HB  THR A  92      68.610  52.090  72.490  1.00  0.00           H
ATOM   1506  CG2 THR A  92      68.030  53.280  70.810  1.00  0.00           C
ATOM   1507 1HG2 THR A  92      68.080  54.270  71.250  1.00  0.00           H
ATOM   1508 2HG2 THR A  92      68.260  53.330  69.740  1.00  0.00           H
ATOM   1509 3HG2 THR A  92      66.970  53.020  70.800  1.00  0.00           H
ATOM   1510  OG1 THR A  92      68.680  51.190  70.690  1.00  0.00           O
ATOM   1511  HG1 THR A  92      69.380  51.190  70.040  1.00  0.00           H
ATOM   1512  C   THR A  92      71.380  51.590  72.090  1.00  0.00           C
ATOM   1513  O   THR A  92      71.450  51.340  73.320  1.00  0.00           O
ATOM   1514  N   GLU A  93      72.020  50.880  71.190  1.00  0.00           N
ATOM   1515  H   GLU A  93      71.880  51.040  70.200  1.00  0.00           H
ATOM   1516  CA  GLU A  93      73.020  49.840  71.580  1.00  0.00           C
ATOM   1517  HA  GLU A  93      72.760  49.150  72.380  1.00  0.00           H
ATOM   1518  CB  GLU A  93      73.190  49.010  70.240  1.00  0.00           C
ATOM   1519  HB1 GLU A  93      73.250  49.590  69.320  1.00  0.00           H
ATOM   1520  HB2 GLU A  93      72.230  48.510  70.150  1.00  0.00           H
ATOM   1521  CG  GLU A  93      74.280  47.870  70.160  1.00  0.00           C
ATOM   1522  HG1 GLU A  93      75.250  48.360  70.140  1.00  0.00           H
ATOM   1523  HG2 GLU A  93      74.020  47.360  69.230  1.00  0.00           H
ATOM   1524  CD  GLU A  93      74.320  46.890  71.320  1.00  0.00           C
ATOM   1525  OE1 GLU A  93      75.420  46.370  71.630  1.00  0.00           O
ATOM   1526  OE2 GLU A  93      73.230  46.550  71.820  1.00  0.00           O
ATOM   1527  C   GLU A  93      74.420  50.410  71.910  1.00  0.00           C
ATOM   1528  O   GLU A  93      75.000  50.130  72.940  1.00  0.00           O
ATOM   1529  N   ARG A  94      74.890  51.390  71.140  1.00  0.00           N
ATOM   1530  H   ARG A  94      74.530  51.360  70.200  1.00  0.00           H
ATOM   1531  CA  ARG A  94      76.020  52.340  71.300  1.00  0.00           C
ATOM   1532  HA  ARG A  94      76.830  51.890  71.870  1.00  0.00           H
ATOM   1533  CB  ARG A  94      76.600  52.730  69.970  1.00  0.00           C
ATOM   1534  HB1 ARG A  94      77.400  53.460  70.090  1.00  0.00           H
ATOM   1535  HB2 ARG A  94      75.810  53.230  69.410  1.00  0.00           H
ATOM   1536  CG  ARG A  94      77.120  51.530  69.070  1.00  0.00           C
ATOM   1537  HG1 ARG A  94      76.590  50.590  69.160  1.00  0.00           H
ATOM   1538  HG2 ARG A  94      78.090  51.190  69.430  1.00  0.00           H
ATOM   1539  CD  ARG A  94      77.350  51.780  67.580  1.00  0.00           C
ATOM   1540  HD1 ARG A  94      76.370  51.790  67.100  1.00  0.00           H
ATOM   1541  HD2 ARG A  94      77.910  50.880  67.350  1.00  0.00           H
ATOM   1542  NE  ARG A  94      78.050  53.040  67.320  1.00  0.00           N
ATOM   1543  HE  ARG A  94      78.820  53.230  67.940  1.00  0.00           H
ATOM   1544  CZ  ARG A  94      77.800  53.880  66.310  1.00  0.00           C
ATOM   1545  NH1 ARG A  94      76.790  53.770  65.480  1.00  0.00           N
ATOM   1546 1HH1 ARG A  94      76.220  52.950  65.640  1.00  0.00           H
ATOM   1547 2HH1 ARG A  94      76.840  54.290  64.620  1.00  0.00           H
ATOM   1548  NH2 ARG A  94      78.490  54.960  66.190  1.00  0.00           N
ATOM   1549 1HH2 ARG A  94      79.310  55.160  66.740  1.00  0.00           H
ATOM   1550 2HH2 ARG A  94      78.120  55.670  65.580  1.00  0.00           H
ATOM   1551  C   ARG A  94      75.580  53.540  72.120  1.00  0.00           C
ATOM   1552  O   ARG A  94      75.950  54.660  71.770  1.00  0.00           O
ATOM   1553  N   ASN A  95      74.860  53.330  73.190  1.00  0.00           N
ATOM   1554  H   ASN A  95      74.750  52.380  73.510  1.00  0.00           H
ATOM   1555  CA  ASN A  95      74.240  54.480  73.930  1.00  0.00           C
ATOM   1556  HA  ASN A  95      73.660  55.110  73.260  1.00  0.00           H
ATOM   1557  CB  ASN A  95      73.240  53.960  74.960  1.00  0.00           C
ATOM   1558  HB1 ASN A  95      73.480  53.030  75.470  1.00  0.00           H
ATOM   1559  HB2 ASN A  95      72.350  53.640  74.430  1.00  0.00           H
ATOM   1560  CG  ASN A  95      72.820  55.110  75.780  1.00  0.00           C
ATOM   1561  OD1 ASN A  95      72.640  56.220  75.390  1.00  0.00           O
ATOM   1562  ND2 ASN A  95      72.690  54.930  77.050  1.00  0.00           N
ATOM   1563 1HD2 ASN A  95      72.740  53.990  77.410  1.00  0.00           H
ATOM   1564 2HD2 ASN A  95      72.410  55.720  77.630  1.00  0.00           H
ATOM   1565  C   ASN A  95      75.410  55.300  74.590  1.00  0.00           C
ATOM   1566  O   ASN A  95      76.190  54.730  75.350  1.00  0.00           O
ATOM   1567  N   GLY A  96      75.480  56.630  74.300  1.00  0.00           N
ATOM   1568  H   GLY A  96      74.900  57.080  73.600  1.00  0.00           H
ATOM   1569  CA  GLY A  96      76.560  57.460  74.910  1.00  0.00           C
ATOM   1570  HA1 GLY A  96      77.530  57.020  74.690  1.00  0.00           H
ATOM   1571  HA2 GLY A  96      76.550  57.360  75.990  1.00  0.00           H
ATOM   1572  C   GLY A  96      76.490  58.920  74.560  1.00  0.00           C
ATOM   1573  O   GLY A  96      75.530  59.350  73.920  1.00  0.00           O
ATOM   1574  N   GLY A  97      77.570  59.670  74.880  1.00  0.00           N
ATOM   1575  H   GLY A  97      78.310  59.140  75.310  1.00  0.00           H
ATOM   1576  CA  GLY A  97      77.540  61.180  74.830  1.00  0.00           C
ATOM   1577  HA1 GLY A  97      77.220  61.460  75.830  1.00  0.00           H
ATOM   1578  HA2 GLY A  97      76.850  61.490  74.040  1.00  0.00           H
ATOM   1579  C   GLY A  97      78.870  61.820  74.500  1.00  0.00           C
ATOM   1580  O   GLY A  97      78.880  62.970  74.050  1.00  0.00           O
ATOM   1581  N   GLN A  98      80.000  61.130  74.750  1.00  0.00           N
ATOM   1582  H   GLN A  98      79.900  60.320  75.360  1.00  0.00           H
ATOM   1583  CA  GLN A  98      81.400  61.470  74.620  1.00  0.00           C
ATOM   1584  HA  GLN A  98      81.440  62.510  74.960  1.00  0.00           H
ATOM   1585  CB  GLN A  98      82.350  60.580  75.560  1.00  0.00           C
ATOM   1586  HB1 GLN A  98      81.990  60.660  76.580  1.00  0.00           H
ATOM   1587  HB2 GLN A  98      83.330  61.060  75.600  1.00  0.00           H
ATOM   1588  CG  GLN A  98      82.610  59.160  75.030  1.00  0.00           C
ATOM   1589  HG1 GLN A  98      83.490  59.180  74.390  1.00  0.00           H
ATOM   1590  HG2 GLN A  98      81.770  58.770  74.440  1.00  0.00           H
ATOM   1591  CD  GLN A  98      82.960  58.130  76.120  1.00  0.00           C
ATOM   1592  OE1 GLN A  98      82.170  57.300  76.580  1.00  0.00           O
ATOM   1593  NE2 GLN A  98      84.120  58.340  76.720  1.00  0.00           N
ATOM   1594 1HE2 GLN A  98      84.830  59.020  76.500  1.00  0.00           H
ATOM   1595 2HE2 GLN A  98      84.370  57.690  77.460  1.00  0.00           H
ATOM   1596  C   GLN A  98      81.830  61.520  73.090  1.00  0.00           C
ATOM   1597  O   GLN A  98      81.100  61.170  72.150  1.00  0.00           O
ATOM   1598  N   ASP A  99      83.070  61.830  72.820  1.00  0.00           N
ATOM   1599  H   ASP A  99      83.690  62.050  73.590  1.00  0.00           H
ATOM   1600  CA  ASP A  99      83.810  61.780  71.570  1.00  0.00           C
ATOM   1601  HA  ASP A  99      83.110  62.120  70.800  1.00  0.00           H
ATOM   1602  CB  ASP A  99      84.930  62.870  71.600  1.00  0.00           C
ATOM   1603  HB1 ASP A  99      84.450  63.850  71.660  1.00  0.00           H
ATOM   1604  HB2 ASP A  99      85.410  62.860  70.620  1.00  0.00           H
ATOM   1605  CG  ASP A  99      86.010  62.650  72.720  1.00  0.00           C
ATOM   1606  OD1 ASP A  99      85.840  61.720  73.520  1.00  0.00           O
ATOM   1607  OD2 ASP A  99      87.000  63.350  72.780  1.00  0.00           O
ATOM   1608  C   ASP A  99      84.250  60.330  71.030  1.00  0.00           C
ATOM   1609  O   ASP A  99      84.880  60.160  69.990  1.00  0.00           O
ATOM   1610  N   ASN A 100      83.890  59.250  71.700  1.00  0.00           N
ATOM   1611  H   ASN A 100      83.330  59.500  72.500  1.00  0.00           H
ATOM   1612  CA  ASN A 100      84.220  57.860  71.280  1.00  0.00           C
ATOM   1613  HA  ASN A 100      85.200  57.900  70.790  1.00  0.00           H
ATOM   1614  CB  ASN A 100      84.200  56.880  72.500  1.00  0.00           C
ATOM   1615  HB1 ASN A 100      83.260  56.980  73.050  1.00  0.00           H
ATOM   1616  HB2 ASN A 100      84.950  57.180  73.230  1.00  0.00           H
ATOM   1617  CG  ASN A 100      84.510  55.470  72.170  1.00  0.00           C
ATOM   1618  OD1 ASN A 100      84.330  54.900  71.100  1.00  0.00           O
ATOM   1619  ND2 ASN A 100      85.240  54.830  73.030  1.00  0.00           N
ATOM   1620 1HD2 ASN A 100      85.340  55.120  74.000  1.00  0.00           H
ATOM   1621 2HD2 ASN A 100      85.370  53.840  72.900  1.00  0.00           H
ATOM   1622  C   ASN A 100      83.170  57.480  70.230  1.00  0.00           C
ATOM   1623  O   ASN A 100      81.980  57.670  70.640  1.00  0.00           O
ATOM   1624  N   CYS A 101      83.480  56.910  69.090  1.00  0.00           N
ATOM   1625  H   CYS A 101      84.460  56.820  68.860  1.00  0.00           H
ATOM   1626  CA  CYS A 101      82.550  56.350  68.070  1.00  0.00           C
ATOM   1627  HA  CYS A 101      81.910  57.170  67.730  1.00  0.00           H
ATOM   1628  CB  CYS A 101      83.430  55.700  67.040  1.00  0.00           C
ATOM   1629  HB1 CYS A 101      84.210  55.090  67.500  1.00  0.00           H
ATOM   1630  HB2 CYS A 101      83.980  56.540  66.610  1.00  0.00           H
ATOM   1631  SG  CYS A 101      82.580  54.720  65.790  1.00  0.00           S
ATOM   1632  HG  CYS A 101      82.990  53.510  66.170  1.00  0.00           H
ATOM   1633  C   CYS A 101      81.540  55.400  68.630  1.00  0.00           C
ATOM   1634  O   CYS A 101      80.340  55.470  68.330  1.00  0.00           O
ATOM   1635  N   ARG A 102      81.900  54.630  69.690  1.00  0.00           N
ATOM   1636  H   ARG A 102      82.850  54.690  70.030  1.00  0.00           H
ATOM   1637  CA  ARG A 102      81.050  53.760  70.490  1.00  0.00           C
ATOM   1638  HA  ARG A 102      80.390  53.090  69.930  1.00  0.00           H
ATOM   1639  CB  ARG A 102      82.050  52.770  71.260  1.00  0.00           C
ATOM   1640  HB1 ARG A 102      82.600  53.310  72.040  1.00  0.00           H
ATOM   1641  HB2 ARG A 102      82.750  52.530  70.460  1.00  0.00           H
ATOM   1642  CG  ARG A 102      81.510  51.400  71.720  1.00  0.00           C
ATOM   1643  HG1 ARG A 102      81.090  50.910  70.840  1.00  0.00           H
ATOM   1644  HG2 ARG A 102      80.670  51.500  72.410  1.00  0.00           H
ATOM   1645  CD  ARG A 102      82.540  50.380  72.270  1.00  0.00           C
ATOM   1646  HD1 ARG A 102      83.350  50.490  71.550  1.00  0.00           H
ATOM   1647  HD2 ARG A 102      82.070  49.400  72.300  1.00  0.00           H
ATOM   1648  NE  ARG A 102      83.050  50.720  73.600  1.00  0.00           N
ATOM   1649  HE  ARG A 102      82.780  51.620  73.990  1.00  0.00           H
ATOM   1650  CZ  ARG A 102      84.030  50.130  74.250  1.00  0.00           C
ATOM   1651  NH1 ARG A 102      84.480  48.990  73.850  1.00  0.00           N
ATOM   1652 1HH1 ARG A 102      84.120  48.510  73.040  1.00  0.00           H
ATOM   1653 2HH1 ARG A 102      85.170  48.530  74.430  1.00  0.00           H
ATOM   1654  NH2 ARG A 102      84.440  50.730  75.310  1.00  0.00           N
ATOM   1655 1HH2 ARG A 102      84.020  51.600  75.610  1.00  0.00           H
ATOM   1656 2HH2 ARG A 102      85.020  50.200  75.950  1.00  0.00           H
ATOM   1657  C   ARG A 102      80.060  54.380  71.500  1.00  0.00           C
ATOM   1658  O   ARG A 102      79.230  53.660  72.030  1.00  0.00           O
ATOM   1659  N   ALA A 103      80.020  55.640  71.670  1.00  0.00           N
ATOM   1660  H   ALA A 103      80.810  56.190  71.360  1.00  0.00           H
ATOM   1661  CA  ALA A 103      78.880  56.360  72.250  1.00  0.00           C
ATOM   1662  HA  ALA A 103      78.300  55.820  73.010  1.00  0.00           H
ATOM   1663  CB  ALA A 103      79.390  57.650  72.830  1.00  0.00           C
ATOM   1664  HB1 ALA A 103      80.010  57.590  73.730  1.00  0.00           H
ATOM   1665  HB2 ALA A 103      79.930  58.160  72.030  1.00  0.00           H
ATOM   1666  HB3 ALA A 103      78.520  58.220  73.130  1.00  0.00           H
ATOM   1667  C   ALA A 103      77.890  56.840  71.190  1.00  0.00           C
ATOM   1668  O   ALA A 103      76.890  57.500  71.510  1.00  0.00           O
ATOM   1669  N   ALA A 104      78.130  56.600  69.860  1.00  0.00           N
ATOM   1670  H   ALA A 104      78.990  56.120  69.650  1.00  0.00           H
ATOM   1671  CA  ALA A 104      77.270  57.020  68.670  1.00  0.00           C
ATOM   1672  HA  ALA A 104      77.820  56.760  67.760  1.00  0.00           H
ATOM   1673  CB  ALA A 104      76.130  56.100  68.500  1.00  0.00           C
ATOM   1674  HB1 ALA A 104      76.470  55.120  68.810  1.00  0.00           H
ATOM   1675  HB2 ALA A 104      75.350  56.450  69.180  1.00  0.00           H
ATOM   1676  HB3 ALA A 104      75.910  56.120  67.430  1.00  0.00           H
ATOM   1677  C   ALA A 104      77.070  58.540  68.480  1.00  0.00           C
ATOM   1678  O   ALA A 104      77.300  59.200  69.440  1.00  0.00           O
ATOM   1679  N   ASN A 105      76.740  59.010  67.310  1.00  0.00           N
ATOM   1680  H   ASN A 105      76.640  58.350  66.540  1.00  0.00           H
ATOM   1681  CA  ASN A 105      76.720  60.430  67.010  1.00  0.00           C
ATOM   1682  HA  ASN A 105      77.630  60.960  67.250  1.00  0.00           H
ATOM   1683  CB  ASN A 105      76.580  60.630  65.530  1.00  0.00           C
ATOM   1684  HB1 ASN A 105      77.300  60.060  64.940  1.00  0.00           H
ATOM   1685  HB2 ASN A 105      76.740  61.700  65.360  1.00  0.00           H
ATOM   1686  CG  ASN A 105      75.240  60.250  64.980  1.00  0.00           C
ATOM   1687  OD1 ASN A 105      74.750  59.110  64.930  1.00  0.00           O
ATOM   1688  ND2 ASN A 105      74.550  61.200  64.400  1.00  0.00           N
ATOM   1689 1HD2 ASN A 105      74.860  62.150  64.570  1.00  0.00           H
ATOM   1690 2HD2 ASN A 105      73.770  60.970  63.800  1.00  0.00           H
ATOM   1691  C   ASN A 105      75.710  61.170  67.860  1.00  0.00           C
ATOM   1692  O   ASN A 105      74.710  60.610  68.300  1.00  0.00           O
ATOM   1693  N   PHE A 106      75.870  62.510  68.120  1.00  0.00           N
ATOM   1694  H   PHE A 106      76.680  62.980  67.740  1.00  0.00           H
ATOM   1695  CA  PHE A 106      75.050  63.300  69.060  1.00  0.00           C
ATOM   1696  HA  PHE A 106      75.180  62.990  70.100  1.00  0.00           H
ATOM   1697  CB  PHE A 106      75.450  64.830  69.000  1.00  0.00           C
ATOM   1698  HB1 PHE A 106      74.680  65.450  69.470  1.00  0.00           H
ATOM   1699  HB2 PHE A 106      75.480  65.010  67.930  1.00  0.00           H
ATOM   1700  CG  PHE A 106      76.760  65.390  69.550  1.00  0.00           C
ATOM   1701  CD1 PHE A 106      76.870  66.780  69.700  1.00  0.00           C
ATOM   1702  HD1 PHE A 106      76.060  67.410  69.360  1.00  0.00           H
ATOM   1703  CE1 PHE A 106      78.110  67.390  70.050  1.00  0.00           C
ATOM   1704  HE1 PHE A 106      78.290  68.450  70.160  1.00  0.00           H
ATOM   1705  CZ  PHE A 106      79.190  66.570  70.440  1.00  0.00           C
ATOM   1706  HZ  PHE A 106      80.110  67.090  70.670  1.00  0.00           H
ATOM   1707  CE2 PHE A 106      79.030  65.150  70.480  1.00  0.00           C
ATOM   1708  HE2 PHE A 106      79.850  64.480  70.670  1.00  0.00           H
ATOM   1709  CD2 PHE A 106      77.830  64.580  69.980  1.00  0.00           C
ATOM   1710  HD2 PHE A 106      77.880  63.510  69.950  1.00  0.00           H
ATOM   1711  C   PHE A 106      73.510  63.200  68.780  1.00  0.00           C
ATOM   1712  O   PHE A 106      73.070  63.350  67.640  1.00  0.00           O
ATOM   1713  N   ARG A 107      72.720  62.980  69.770  1.00  0.00           N
ATOM   1714  H   ARG A 107      73.120  62.760  70.670  1.00  0.00           H
ATOM   1715  CA  ARG A 107      71.260  62.760  69.710  1.00  0.00           C
ATOM   1716  HA  ARG A 107      71.080  62.270  68.750  1.00  0.00           H
ATOM   1717  CB  ARG A 107      70.860  61.840  70.890  1.00  0.00           C
ATOM   1718  HB1 ARG A 107      69.880  61.460  70.590  1.00  0.00           H
ATOM   1719  HB2 ARG A 107      70.880  62.360  71.850  1.00  0.00           H
ATOM   1720  CG  ARG A 107      71.750  60.650  71.130  1.00  0.00           C
ATOM   1721  HG1 ARG A 107      71.350  60.220  72.050  1.00  0.00           H
ATOM   1722  HG2 ARG A 107      72.780  60.940  71.320  1.00  0.00           H
ATOM   1723  CD  ARG A 107      71.790  59.600  70.040  1.00  0.00           C
ATOM   1724  HD1 ARG A 107      72.440  59.930  69.230  1.00  0.00           H
ATOM   1725  HD2 ARG A 107      70.770  59.450  69.670  1.00  0.00           H
ATOM   1726  NE  ARG A 107      72.270  58.390  70.660  1.00  0.00           N
ATOM   1727  HE  ARG A 107      71.640  57.910  71.280  1.00  0.00           H
ATOM   1728  CZ  ARG A 107      73.530  58.090  70.860  1.00  0.00           C
ATOM   1729  NH1 ARG A 107      74.540  58.810  70.400  1.00  0.00           N
ATOM   1730 1HH1 ARG A 107      74.410  59.500  69.670  1.00  0.00           H
ATOM   1731 2HH1 ARG A 107      75.480  58.550  70.650  1.00  0.00           H
ATOM   1732  NH2 ARG A 107      73.850  57.070  71.570  1.00  0.00           N
ATOM   1733 1HH2 ARG A 107      73.120  56.460  71.910  1.00  0.00           H
ATOM   1734 2HH2 ARG A 107      74.780  56.700  71.510  1.00  0.00           H
ATOM   1735  C   ARG A 107      70.510  64.110  69.620  1.00  0.00           C
ATOM   1736  O   ARG A 107      69.260  64.080  69.560  1.00  0.00           O
ATOM   1737  N   GLU A 108      71.220  65.260  69.550  1.00  0.00           N
ATOM   1738  H   GLU A 108      72.210  65.100  69.500  1.00  0.00           H
ATOM   1739  CA  GLU A 108      70.630  66.470  68.950  1.00  0.00           C
ATOM   1740  HA  GLU A 108      69.620  66.550  69.350  1.00  0.00           H
ATOM   1741  CB  GLU A 108      71.450  67.700  69.290  1.00  0.00           C
ATOM   1742  HB1 GLU A 108      70.860  68.550  68.950  1.00  0.00           H
ATOM   1743  HB2 GLU A 108      72.440  67.720  68.810  1.00  0.00           H
ATOM   1744  CG  GLU A 108      71.760  67.970  70.750  1.00  0.00           C
ATOM   1745  HG1 GLU A 108      72.310  68.910  70.850  1.00  0.00           H
ATOM   1746  HG2 GLU A 108      72.390  67.130  71.060  1.00  0.00           H
ATOM   1747  CD  GLU A 108      70.600  67.940  71.700  1.00  0.00           C
ATOM   1748  OE1 GLU A 108      70.720  67.370  72.820  1.00  0.00           O
ATOM   1749  OE2 GLU A 108      69.520  68.420  71.340  1.00  0.00           O
ATOM   1750  C   GLU A 108      70.490  66.320  67.370  1.00  0.00           C
ATOM   1751  O   GLU A 108      69.500  66.860  66.870  1.00  0.00           O
ATOM   1752  N   GLY A 109      71.350  65.520  66.720  1.00  0.00           N
ATOM   1753  H   GLY A 109      72.100  65.210  67.310  1.00  0.00           H
ATOM   1754  CA  GLY A 109      71.210  64.930  65.370  1.00  0.00           C
ATOM   1755  HA1 GLY A 109      72.240  64.670  65.120  1.00  0.00           H
ATOM   1756  HA2 GLY A 109      70.780  65.670  64.710  1.00  0.00           H
ATOM   1757  C   GLY A 109      70.370  63.610  65.300  1.00  0.00           C
ATOM   1758  O   GLY A 109      69.790  63.130  66.190  1.00  0.00           O
ATOM   1759  N   LEU A 110      70.520  62.960  64.130  1.00  0.00           N
ATOM   1760  H   LEU A 110      70.980  63.590  63.480  1.00  0.00           H
ATOM   1761  CA  LEU A 110      70.070  61.650  63.680  1.00  0.00           C
ATOM   1762  HA  LEU A 110      69.480  61.130  64.440  1.00  0.00           H
ATOM   1763  CB  LEU A 110      69.220  61.820  62.460  1.00  0.00           C
ATOM   1764  HB1 LEU A 110      69.060  60.860  61.970  1.00  0.00           H
ATOM   1765  HB2 LEU A 110      69.820  62.350  61.720  1.00  0.00           H
ATOM   1766  CG  LEU A 110      67.890  62.550  62.610  1.00  0.00           C
ATOM   1767  HG  LEU A 110      68.050  63.580  62.940  1.00  0.00           H
ATOM   1768  CD1 LEU A 110      67.160  62.790  61.320  1.00  0.00           C
ATOM   1769 1HD1 LEU A 110      67.860  63.090  60.540  1.00  0.00           H
ATOM   1770 2HD1 LEU A 110      66.750  61.900  60.840  1.00  0.00           H
ATOM   1771 3HD1 LEU A 110      66.410  63.530  61.570  1.00  0.00           H
ATOM   1772  CD2 LEU A 110      66.930  61.780  63.580  1.00  0.00           C
ATOM   1773 1HD2 LEU A 110      67.040  60.800  63.110  1.00  0.00           H
ATOM   1774 2HD2 LEU A 110      67.430  61.990  64.530  1.00  0.00           H
ATOM   1775 3HD2 LEU A 110      65.930  62.190  63.630  1.00  0.00           H
ATOM   1776  C   LEU A 110      71.170  60.590  63.340  1.00  0.00           C
ATOM   1777  O   LEU A 110      72.220  61.010  62.880  1.00  0.00           O
ATOM   1778  N   ASN A 111      70.990  59.280  63.530  1.00  0.00           N
ATOM   1779  H   ASN A 111      70.120  58.920  63.890  1.00  0.00           H
ATOM   1780  CA  ASN A 111      72.110  58.280  63.270  1.00  0.00           C
ATOM   1781  HA  ASN A 111      72.980  58.680  63.780  1.00  0.00           H
ATOM   1782  CB  ASN A 111      71.750  57.000  64.010  1.00  0.00           C
ATOM   1783  HB1 ASN A 111      70.860  56.590  63.540  1.00  0.00           H
ATOM   1784  HB2 ASN A 111      71.560  57.280  65.050  1.00  0.00           H
ATOM   1785  CG  ASN A 111      72.890  56.000  64.010  1.00  0.00           C
ATOM   1786  OD1 ASN A 111      72.790  54.980  63.310  1.00  0.00           O
ATOM   1787  ND2 ASN A 111      73.990  56.300  64.650  1.00  0.00           N
ATOM   1788 1HD2 ASN A 111      74.050  57.220  65.060  1.00  0.00           H
ATOM   1789 2HD2 ASN A 111      74.870  55.860  64.400  1.00  0.00           H
ATOM   1790  C   ASN A 111      72.440  57.970  61.700  1.00  0.00           C
ATOM   1791  O   ASN A 111      73.510  57.600  61.420  1.00  0.00           O
ATOM   1792  N   LEU A 112      71.630  58.450  60.780  1.00  0.00           N
ATOM   1793  H   LEU A 112      70.790  58.860  61.160  1.00  0.00           H
ATOM   1794  CA  LEU A 112      71.930  58.510  59.340  1.00  0.00           C
ATOM   1795  HA  LEU A 112      72.120  57.510  58.930  1.00  0.00           H
ATOM   1796  CB  LEU A 112      70.690  58.950  58.550  1.00  0.00           C
ATOM   1797  HB1 LEU A 112      70.980  58.770  57.510  1.00  0.00           H
ATOM   1798  HB2 LEU A 112      70.470  60.000  58.740  1.00  0.00           H
ATOM   1799  CG  LEU A 112      69.460  58.050  58.870  1.00  0.00           C
ATOM   1800  HG  LEU A 112      69.410  58.060  59.960  1.00  0.00           H
ATOM   1801  CD1 LEU A 112      68.210  58.640  58.330  1.00  0.00           C
ATOM   1802 1HD1 LEU A 112      67.990  59.510  58.950  1.00  0.00           H
ATOM   1803 2HD1 LEU A 112      68.380  59.020  57.320  1.00  0.00           H
ATOM   1804 3HD1 LEU A 112      67.370  57.950  58.370  1.00  0.00           H
ATOM   1805  CD2 LEU A 112      69.710  56.580  58.280  1.00  0.00           C
ATOM   1806 1HD2 LEU A 112      70.690  56.200  58.600  1.00  0.00           H
ATOM   1807 2HD2 LEU A 112      68.840  55.990  58.580  1.00  0.00           H
ATOM   1808 3HD2 LEU A 112      69.740  56.570  57.200  1.00  0.00           H
ATOM   1809  C   LEU A 112      73.150  59.400  58.980  1.00  0.00           C
ATOM   1810  O   LEU A 112      73.760  59.290  57.920  1.00  0.00           O
ATOM   1811  N   GLN A 113      73.520  60.280  59.890  1.00  0.00           N
ATOM   1812  H   GLN A 113      72.830  60.340  60.630  1.00  0.00           H
ATOM   1813  CA  GLN A 113      74.590  61.320  59.770  1.00  0.00           C
ATOM   1814  HA  GLN A 113      74.740  61.680  58.750  1.00  0.00           H
ATOM   1815  CB  GLN A 113      74.300  62.560  60.740  1.00  0.00           C
ATOM   1816  HB1 GLN A 113      75.160  63.230  60.670  1.00  0.00           H
ATOM   1817  HB2 GLN A 113      74.150  62.250  61.770  1.00  0.00           H
ATOM   1818  CG  GLN A 113      73.080  63.310  60.240  1.00  0.00           C
ATOM   1819  HG1 GLN A 113      72.200  62.690  60.130  1.00  0.00           H
ATOM   1820  HG2 GLN A 113      73.180  63.730  59.240  1.00  0.00           H
ATOM   1821  CD  GLN A 113      72.510  64.390  61.230  1.00  0.00           C
ATOM   1822  OE1 GLN A 113      72.460  64.180  62.460  1.00  0.00           O
ATOM   1823  NE2 GLN A 113      72.130  65.530  60.730  1.00  0.00           N
ATOM   1824 1HE2 GLN A 113      72.300  65.810  59.770  1.00  0.00           H
ATOM   1825 2HE2 GLN A 113      71.840  66.220  61.410  1.00  0.00           H
ATOM   1826  C   GLN A 113      76.040  60.820  60.070  1.00  0.00           C
ATOM   1827  O   GLN A 113      76.970  61.600  60.010  1.00  0.00           O
ATOM   1828  N   GLU A 114      76.140  59.550  60.390  1.00  0.00           N
ATOM   1829  H   GLU A 114      75.270  59.030  60.390  1.00  0.00           H
ATOM   1830  CA  GLU A 114      77.490  58.870  60.510  1.00  0.00           C
ATOM   1831  HA  GLU A 114      78.230  59.550  60.930  1.00  0.00           H
ATOM   1832  CB  GLU A 114      77.360  57.680  61.460  1.00  0.00           C
ATOM   1833  HB1 GLU A 114      78.260  57.070  61.450  1.00  0.00           H
ATOM   1834  HB2 GLU A 114      76.560  56.970  61.220  1.00  0.00           H
ATOM   1835  CG  GLU A 114      77.270  58.190  62.900  1.00  0.00           C
ATOM   1836  HG1 GLU A 114      76.370  58.800  62.880  1.00  0.00           H
ATOM   1837  HG2 GLU A 114      78.140  58.810  63.100  1.00  0.00           H
ATOM   1838  CD  GLU A 114      77.060  57.020  64.010  1.00  0.00           C
ATOM   1839  OE1 GLU A 114      77.440  57.300  65.180  1.00  0.00           O
ATOM   1840  OE2 GLU A 114      76.540  55.940  63.740  1.00  0.00           O
ATOM   1841  C   GLU A 114      78.010  58.510  59.130  1.00  0.00           C
ATOM   1842  O   GLU A 114      77.580  57.530  58.510  1.00  0.00           O
ATOM   1843  N   GLY A 115      78.960  59.300  58.710  1.00  0.00           N
ATOM   1844  H   GLY A 115      79.200  60.130  59.240  1.00  0.00           H
ATOM   1845  CA  GLY A 115      79.600  59.390  57.340  1.00  0.00           C
ATOM   1846  HA1 GLY A 115      79.830  60.440  57.160  1.00  0.00           H
ATOM   1847  HA2 GLY A 115      79.020  58.820  56.620  1.00  0.00           H
ATOM   1848  C   GLY A 115      80.980  58.800  57.410  1.00  0.00           C
ATOM   1849  O   GLY A 115      81.370  58.110  58.350  1.00  0.00           O
ATOM   1850  N   GLU A 116      81.780  59.290  56.420  1.00  0.00           N
ATOM   1851  H   GLU A 116      81.410  59.890  55.700  1.00  0.00           H
ATOM   1852  CA  GLU A 116      83.150  58.670  56.160  1.00  0.00           C
ATOM   1853  HA  GLU A 116      83.100  57.590  56.250  1.00  0.00           H
ATOM   1854  CB  GLU A 116      83.760  59.130  54.880  1.00  0.00           C
ATOM   1855  HB1 GLU A 116      84.840  59.030  54.840  1.00  0.00           H
ATOM   1856  HB2 GLU A 116      83.530  60.180  54.690  1.00  0.00           H
ATOM   1857  CG  GLU A 116      83.250  58.190  53.800  1.00  0.00           C
ATOM   1858  HG1 GLU A 116      82.210  58.350  53.520  1.00  0.00           H
ATOM   1859  HG2 GLU A 116      83.350  57.160  54.150  1.00  0.00           H
ATOM   1860  CD  GLU A 116      84.010  58.380  52.500  1.00  0.00           C
ATOM   1861  OE1 GLU A 116      84.550  59.410  52.160  1.00  0.00           O
ATOM   1862  OE2 GLU A 116      84.060  57.360  51.750  1.00  0.00           O
ATOM   1863  C   GLU A 116      84.040  59.030  57.440  1.00  0.00           C
ATOM   1864  O   GLU A 116      85.050  58.390  57.660  1.00  0.00           O
ATOM   1865  N   PHE A 117      83.540  59.910  58.290  1.00  0.00           N
ATOM   1866  H   PHE A 117      82.620  60.250  58.060  1.00  0.00           H
ATOM   1867  CA  PHE A 117      84.170  60.230  59.580  1.00  0.00           C
ATOM   1868  HA  PHE A 117      85.200  60.550  59.430  1.00  0.00           H
ATOM   1869  CB  PHE A 117      83.440  61.390  60.210  1.00  0.00           C
ATOM   1870  HB1 PHE A 117      83.830  61.550  61.210  1.00  0.00           H
ATOM   1871  HB2 PHE A 117      82.410  61.120  60.460  1.00  0.00           H
ATOM   1872  CG  PHE A 117      83.350  62.670  59.370  1.00  0.00           C
ATOM   1873  CD1 PHE A 117      82.120  63.370  59.100  1.00  0.00           C
ATOM   1874  HD1 PHE A 117      81.180  63.010  59.480  1.00  0.00           H
ATOM   1875  CE1 PHE A 117      82.180  64.670  58.480  1.00  0.00           C
ATOM   1876  HE1 PHE A 117      81.310  65.170  58.090  1.00  0.00           H
ATOM   1877  CZ  PHE A 117      83.420  65.160  58.080  1.00  0.00           C
ATOM   1878  HZ  PHE A 117      83.430  66.150  57.650  1.00  0.00           H
ATOM   1879  CE2 PHE A 117      84.600  64.420  58.240  1.00  0.00           C
ATOM   1880  HE2 PHE A 117      85.520  64.850  57.890  1.00  0.00           H
ATOM   1881  CD2 PHE A 117      84.570  63.220  58.990  1.00  0.00           C
ATOM   1882  HD2 PHE A 117      85.470  62.640  59.170  1.00  0.00           H
ATOM   1883  C   PHE A 117      84.200  59.040  60.550  1.00  0.00           C
ATOM   1884  O   PHE A 117      85.210  58.860  61.170  1.00  0.00           O
ATOM   1885  N   LEU A 118      83.180  58.180  60.560  1.00  0.00           N
ATOM   1886  H   LEU A 118      82.500  58.250  59.810  1.00  0.00           H
ATOM   1887  CA  LEU A 118      83.110  56.900  61.330  1.00  0.00           C
ATOM   1888  HA  LEU A 118      83.560  57.140  62.300  1.00  0.00           H
ATOM   1889  CB  LEU A 118      81.640  56.400  61.370  1.00  0.00           C
ATOM   1890  HB1 LEU A 118      81.200  56.260  60.390  1.00  0.00           H
ATOM   1891  HB2 LEU A 118      81.000  57.170  61.810  1.00  0.00           H
ATOM   1892  CG  LEU A 118      81.520  55.220  62.430  1.00  0.00           C
ATOM   1893  HG  LEU A 118      82.260  55.300  63.220  1.00  0.00           H
ATOM   1894  CD1 LEU A 118      80.090  55.290  63.140  1.00  0.00           C
ATOM   1895 1HD1 LEU A 118      79.340  55.230  62.350  1.00  0.00           H
ATOM   1896 2HD1 LEU A 118      79.960  54.450  63.820  1.00  0.00           H
ATOM   1897 3HD1 LEU A 118      80.030  56.250  63.640  1.00  0.00           H
ATOM   1898  CD2 LEU A 118      81.790  53.860  61.670  1.00  0.00           C
ATOM   1899 1HD2 LEU A 118      81.490  53.870  60.620  1.00  0.00           H
ATOM   1900 2HD2 LEU A 118      82.840  53.610  61.820  1.00  0.00           H
ATOM   1901 3HD2 LEU A 118      81.200  53.120  62.210  1.00  0.00           H
ATOM   1902  C   LEU A 118      84.050  55.840  60.700  1.00  0.00           C
ATOM   1903  O   LEU A 118      84.870  55.250  61.420  1.00  0.00           O
ATOM   1904  N   LEU A 119      84.240  55.680  59.360  1.00  0.00           N
ATOM   1905  H   LEU A 119      83.560  56.130  58.760  1.00  0.00           H
ATOM   1906  CA  LEU A 119      85.270  54.820  58.710  1.00  0.00           C
ATOM   1907  HA  LEU A 119      85.190  53.860  59.230  1.00  0.00           H
ATOM   1908  CB  LEU A 119      84.790  54.610  57.250  1.00  0.00           C
ATOM   1909  HB1 LEU A 119      84.660  55.620  56.860  1.00  0.00           H
ATOM   1910  HB2 LEU A 119      83.830  54.110  57.250  1.00  0.00           H
ATOM   1911  CG  LEU A 119      85.660  53.960  56.120  1.00  0.00           C
ATOM   1912  HG  LEU A 119      86.700  54.300  56.070  1.00  0.00           H
ATOM   1913  CD1 LEU A 119      85.630  52.440  56.350  1.00  0.00           C
ATOM   1914 1HD1 LEU A 119      86.060  52.260  57.330  1.00  0.00           H
ATOM   1915 2HD1 LEU A 119      84.650  51.990  56.140  1.00  0.00           H
ATOM   1916 3HD1 LEU A 119      86.300  52.060  55.580  1.00  0.00           H
ATOM   1917  CD2 LEU A 119      84.950  54.220  54.800  1.00  0.00           C
ATOM   1918 1HD2 LEU A 119      84.750  55.280  54.690  1.00  0.00           H
ATOM   1919 2HD2 LEU A 119      85.480  53.880  53.910  1.00  0.00           H
ATOM   1920 3HD2 LEU A 119      84.040  53.620  54.760  1.00  0.00           H
ATOM   1921  C   LEU A 119      86.680  55.370  58.810  1.00  0.00           C
ATOM   1922  O   LEU A 119      87.550  54.530  58.720  1.00  0.00           O
ATOM   1923  N   GLN A 120      86.860  56.660  58.950  1.00  0.00           N
ATOM   1924  H   GLN A 120      86.040  57.240  58.880  1.00  0.00           H
ATOM   1925  CA  GLN A 120      88.090  57.280  59.420  1.00  0.00           C
ATOM   1926  HA  GLN A 120      88.890  56.830  58.840  1.00  0.00           H
ATOM   1927  CB  GLN A 120      88.140  58.810  59.090  1.00  0.00           C
ATOM   1928  HB1 GLN A 120      88.820  59.400  59.700  1.00  0.00           H
ATOM   1929  HB2 GLN A 120      87.130  59.230  59.130  1.00  0.00           H
ATOM   1930  CG  GLN A 120      88.660  58.840  57.610  1.00  0.00           C
ATOM   1931  HG1 GLN A 120      87.890  58.510  56.920  1.00  0.00           H
ATOM   1932  HG2 GLN A 120      89.550  58.260  57.400  1.00  0.00           H
ATOM   1933  CD  GLN A 120      89.040  60.280  57.250  1.00  0.00           C
ATOM   1934  OE1 GLN A 120      88.100  61.060  57.010  1.00  0.00           O
ATOM   1935  NE2 GLN A 120      90.310  60.600  57.190  1.00  0.00           N
ATOM   1936 1HE2 GLN A 120      90.920  59.800  57.280  1.00  0.00           H
ATOM   1937 2HE2 GLN A 120      90.560  61.510  56.850  1.00  0.00           H
ATOM   1938  C   GLN A 120      88.390  57.050  60.920  1.00  0.00           C
ATOM   1939  O   GLN A 120      89.530  56.930  61.310  1.00  0.00           O
ATOM   1940  N   ALA A 121      87.400  56.890  61.800  1.00  0.00           N
ATOM   1941  H   ALA A 121      86.420  57.020  61.610  1.00  0.00           H
ATOM   1942  CA  ALA A 121      87.710  56.480  63.190  1.00  0.00           C
ATOM   1943  HA  ALA A 121      88.510  57.170  63.470  1.00  0.00           H
ATOM   1944  CB  ALA A 121      86.540  56.930  64.050  1.00  0.00           C
ATOM   1945  HB1 ALA A 121      86.380  58.000  63.970  1.00  0.00           H
ATOM   1946  HB2 ALA A 121      85.620  56.390  63.800  1.00  0.00           H
ATOM   1947  HB3 ALA A 121      86.690  56.630  65.090  1.00  0.00           H
ATOM   1948  C   ALA A 121      88.120  55.020  63.370  1.00  0.00           C
ATOM   1949  O   ALA A 121      88.940  54.650  64.190  1.00  0.00           O
ATOM   1950  N   LEU A 122      87.620  54.120  62.480  1.00  0.00           N
ATOM   1951  H   LEU A 122      86.880  54.410  61.850  1.00  0.00           H
ATOM   1952  CA  LEU A 122      88.100  52.670  62.330  1.00  0.00           C
ATOM   1953  HA  LEU A 122      88.260  52.150  63.280  1.00  0.00           H
ATOM   1954  CB  LEU A 122      86.940  51.980  61.590  1.00  0.00           C
ATOM   1955  HB1 LEU A 122      86.750  52.520  60.660  1.00  0.00           H
ATOM   1956  HB2 LEU A 122      86.030  52.000  62.180  1.00  0.00           H
ATOM   1957  CG  LEU A 122      87.220  50.490  61.150  1.00  0.00           C
ATOM   1958  HG  LEU A 122      88.110  50.410  60.530  1.00  0.00           H
ATOM   1959  CD1 LEU A 122      87.510  49.750  62.450  1.00  0.00           C
ATOM   1960 1HD1 LEU A 122      88.520  49.950  62.800  1.00  0.00           H
ATOM   1961 2HD1 LEU A 122      86.800  49.890  63.260  1.00  0.00           H
ATOM   1962 3HD1 LEU A 122      87.590  48.660  62.380  1.00  0.00           H
ATOM   1963  CD2 LEU A 122      85.940  49.880  60.560  1.00  0.00           C
ATOM   1964 1HD2 LEU A 122      86.120  48.920  60.060  1.00  0.00           H
ATOM   1965 2HD2 LEU A 122      85.220  49.750  61.370  1.00  0.00           H
ATOM   1966 3HD2 LEU A 122      85.510  50.590  59.860  1.00  0.00           H
ATOM   1967  C   LEU A 122      89.420  52.660  61.510  1.00  0.00           C
ATOM   1968  O   LEU A 122      90.150  51.720  61.650  1.00  0.00           O
ATOM   1969  N   ASN A 123      89.680  53.750  60.780  1.00  0.00           N
ATOM   1970  H   ASN A 123      88.990  54.470  60.910  1.00  0.00           H
ATOM   1971  CA  ASN A 123      90.700  53.870  59.690  1.00  0.00           C
ATOM   1972  HA  ASN A 123      90.670  54.840  59.200  1.00  0.00           H
ATOM   1973  CB  ASN A 123      92.030  53.960  60.450  1.00  0.00           C
ATOM   1974  HB1 ASN A 123      92.810  53.890  59.690  1.00  0.00           H
ATOM   1975  HB2 ASN A 123      92.240  53.150  61.150  1.00  0.00           H
ATOM   1976  CG  ASN A 123      92.230  55.230  61.190  1.00  0.00           C
ATOM   1977  OD1 ASN A 123      92.510  56.310  60.690  1.00  0.00           O
ATOM   1978  ND2 ASN A 123      92.040  55.280  62.520  1.00  0.00           N
ATOM   1979 1HD2 ASN A 123      91.600  54.520  63.030  1.00  0.00           H
ATOM   1980 2HD2 ASN A 123      92.160  56.200  62.910  1.00  0.00           H
ATOM   1981  C   ASN A 123      90.640  52.720  58.600  1.00  0.00           C
ATOM   1982  O   ASN A 123      91.470  51.810  58.740  1.00  0.00           O
ATOM   1983  N   GLY A 124      89.630  52.740  57.710  1.00  0.00           N
ATOM   1984  H   GLY A 124      89.130  53.610  57.660  1.00  0.00           H
ATOM   1985  CA  GLY A 124      89.440  51.780  56.630  1.00  0.00           C
ATOM   1986  HA1 GLY A 124      88.690  51.000  56.790  1.00  0.00           H
ATOM   1987  HA2 GLY A 124      90.340  51.200  56.390  1.00  0.00           H
ATOM   1988  C   GLY A 124      89.020  52.460  55.260  1.00  0.00           C
ATOM   1989  O   GLY A 124      88.840  53.650  55.110  1.00  0.00           O
ATOM   1990  N   PHE A 125      88.770  51.590  54.330  1.00  0.00           N
ATOM   1991  H   PHE A 125      89.060  50.650  54.580  1.00  0.00           H
ATOM   1992  CA  PHE A 125      87.940  51.850  53.160  1.00  0.00           C
ATOM   1993  HA  PHE A 125      87.300  52.630  53.550  1.00  0.00           H
ATOM   1994  CB  PHE A 125      88.770  52.420  52.020  1.00  0.00           C
ATOM   1995  HB1 PHE A 125      89.270  53.320  52.390  1.00  0.00           H
ATOM   1996  HB2 PHE A 125      88.170  52.860  51.220  1.00  0.00           H
ATOM   1997  CG  PHE A 125      89.790  51.550  51.360  1.00  0.00           C
ATOM   1998  CD1 PHE A 125      89.480  50.880  50.120  1.00  0.00           C
ATOM   1999  HD1 PHE A 125      88.500  51.040  49.700  1.00  0.00           H
ATOM   2000  CE1 PHE A 125      90.400  49.910  49.650  1.00  0.00           C
ATOM   2001  HE1 PHE A 125      90.040  49.180  48.950  1.00  0.00           H
ATOM   2002  CZ  PHE A 125      91.660  49.730  50.300  1.00  0.00           C
ATOM   2003  HZ  PHE A 125      92.410  49.000  50.020  1.00  0.00           H
ATOM   2004  CE2 PHE A 125      92.010  50.570  51.390  1.00  0.00           C
ATOM   2005  HE2 PHE A 125      92.860  50.330  52.010  1.00  0.00           H
ATOM   2006  CD2 PHE A 125      91.060  51.420  51.900  1.00  0.00           C
ATOM   2007  HD2 PHE A 125      91.350  51.800  52.870  1.00  0.00           H
ATOM   2008  C   PHE A 125      87.020  50.660  52.780  1.00  0.00           C
ATOM   2009  O   PHE A 125      87.380  49.460  52.710  1.00  0.00           O
ATOM   2010  N   VAL A 126      85.710  50.940  52.530  1.00  0.00           N
ATOM   2011  H   VAL A 126      85.460  51.860  52.210  1.00  0.00           H
ATOM   2012  CA  VAL A 126      84.840  49.910  51.930  1.00  0.00           C
ATOM   2013  HA  VAL A 126      85.080  48.980  52.440  1.00  0.00           H
ATOM   2014  CB  VAL A 126      83.330  50.230  52.280  1.00  0.00           C
ATOM   2015  HB  VAL A 126      83.160  51.220  51.850  1.00  0.00           H
ATOM   2016  CG1 VAL A 126      82.210  49.350  51.660  1.00  0.00           C
ATOM   2017 1HG1 VAL A 126      82.160  48.370  52.130  1.00  0.00           H
ATOM   2018 2HG1 VAL A 126      81.350  49.950  51.940  1.00  0.00           H
ATOM   2019 3HG1 VAL A 126      82.330  49.360  50.570  1.00  0.00           H
ATOM   2020  CG2 VAL A 126      83.220  50.010  53.790  1.00  0.00           C
ATOM   2021 1HG2 VAL A 126      83.980  50.570  54.330  1.00  0.00           H
ATOM   2022 2HG2 VAL A 126      82.190  50.130  54.120  1.00  0.00           H
ATOM   2023 3HG2 VAL A 126      83.510  48.970  53.960  1.00  0.00           H
ATOM   2024  C   VAL A 126      85.070  49.730  50.440  1.00  0.00           C
ATOM   2025  O   VAL A 126      85.300  50.660  49.660  1.00  0.00           O
ATOM   2026  N   LEU A 127      85.010  48.480  49.920  1.00  0.00           N
ATOM   2027  H   LEU A 127      84.870  47.780  50.640  1.00  0.00           H
ATOM   2028  CA  LEU A 127      85.150  48.050  48.550  1.00  0.00           C
ATOM   2029  HA  LEU A 127      85.220  48.940  47.940  1.00  0.00           H
ATOM   2030  CB  LEU A 127      86.480  47.250  48.440  1.00  0.00           C
ATOM   2031  HB1 LEU A 127      86.420  46.260  48.900  1.00  0.00           H
ATOM   2032  HB2 LEU A 127      87.270  47.730  49.020  1.00  0.00           H
ATOM   2033  CG  LEU A 127      86.990  46.960  46.990  1.00  0.00           C
ATOM   2034  HG  LEU A 127      86.220  46.500  46.380  1.00  0.00           H
ATOM   2035  CD1 LEU A 127      87.470  48.270  46.290  1.00  0.00           C
ATOM   2036 1HD1 LEU A 127      87.980  48.010  45.360  1.00  0.00           H
ATOM   2037 2HD1 LEU A 127      86.590  48.900  46.100  1.00  0.00           H
ATOM   2038 3HD1 LEU A 127      88.130  48.820  46.960  1.00  0.00           H
ATOM   2039  CD2 LEU A 127      88.170  46.010  47.130  1.00  0.00           C
ATOM   2040 1HD2 LEU A 127      88.440  45.750  46.100  1.00  0.00           H
ATOM   2041 2HD2 LEU A 127      89.060  46.480  47.550  1.00  0.00           H
ATOM   2042 3HD2 LEU A 127      87.880  45.060  47.560  1.00  0.00           H
ATOM   2043  C   LEU A 127      83.910  47.260  48.000  1.00  0.00           C
ATOM   2044  O   LEU A 127      83.420  46.350  48.620  1.00  0.00           O
ATOM   2045  N   VAL A 128      83.370  47.760  46.890  1.00  0.00           N
ATOM   2046  H   VAL A 128      83.720  48.640  46.550  1.00  0.00           H
ATOM   2047  CA  VAL A 128      82.330  47.130  46.080  1.00  0.00           C
ATOM   2048  HA  VAL A 128      82.050  46.230  46.640  1.00  0.00           H
ATOM   2049  CB  VAL A 128      81.110  48.080  45.900  1.00  0.00           C
ATOM   2050  HB  VAL A 128      81.420  49.030  45.480  1.00  0.00           H
ATOM   2051  CG1 VAL A 128      80.110  47.540  44.920  1.00  0.00           C
ATOM   2052 1HG1 VAL A 128      79.420  48.320  44.620  1.00  0.00           H
ATOM   2053 2HG1 VAL A 128      80.610  47.190  44.020  1.00  0.00           H
ATOM   2054 3HG1 VAL A 128      79.490  46.790  45.420  1.00  0.00           H
ATOM   2055  CG2 VAL A 128      80.390  48.310  47.270  1.00  0.00           C
ATOM   2056 1HG2 VAL A 128      81.190  48.490  47.980  1.00  0.00           H
ATOM   2057 2HG2 VAL A 128      79.770  49.200  47.140  1.00  0.00           H
ATOM   2058 3HG2 VAL A 128      79.840  47.400  47.510  1.00  0.00           H
ATOM   2059  C   VAL A 128      82.950  46.620  44.760  1.00  0.00           C
ATOM   2060  O   VAL A 128      83.690  47.410  44.170  1.00  0.00           O
ATOM   2061  N   VAL A 129      82.640  45.400  44.290  1.00  0.00           N
ATOM   2062  H   VAL A 129      82.150  44.750  44.890  1.00  0.00           H
ATOM   2063  CA  VAL A 129      83.170  44.850  43.080  1.00  0.00           C
ATOM   2064  HA  VAL A 129      83.640  45.600  42.450  1.00  0.00           H
ATOM   2065  CB  VAL A 129      84.240  43.750  43.290  1.00  0.00           C
ATOM   2066  HB  VAL A 129      84.050  43.290  44.260  1.00  0.00           H
ATOM   2067  CG1 VAL A 129      84.330  42.520  42.300  1.00  0.00           C
ATOM   2068 1HG1 VAL A 129      85.050  41.840  42.740  1.00  0.00           H
ATOM   2069 2HG1 VAL A 129      83.340  42.080  42.350  1.00  0.00           H
ATOM   2070 3HG1 VAL A 129      84.480  42.770  41.250  1.00  0.00           H
ATOM   2071  CG2 VAL A 129      85.680  44.430  43.310  1.00  0.00           C
ATOM   2072 1HG2 VAL A 129      86.430  43.700  43.610  1.00  0.00           H
ATOM   2073 2HG2 VAL A 129      85.890  44.850  42.330  1.00  0.00           H
ATOM   2074 3HG2 VAL A 129      85.620  45.320  43.950  1.00  0.00           H
ATOM   2075  C   VAL A 129      82.030  44.230  42.290  1.00  0.00           C
ATOM   2076  O   VAL A 129      81.160  43.560  42.840  1.00  0.00           O
ATOM   2077  N   THR A 130      82.100  44.430  41.000  1.00  0.00           N
ATOM   2078  H   THR A 130      82.910  44.930  40.680  1.00  0.00           H
ATOM   2079  CA  THR A 130      81.080  43.930  40.070  1.00  0.00           C
ATOM   2080  HA  THR A 130      80.210  43.700  40.680  1.00  0.00           H
ATOM   2081  CB  THR A 130      80.630  45.020  39.040  1.00  0.00           C
ATOM   2082  HB  THR A 130      80.410  45.950  39.570  1.00  0.00           H
ATOM   2083  CG2 THR A 130      81.720  45.300  37.980  1.00  0.00           C
ATOM   2084 1HG2 THR A 130      82.590  45.710  38.480  1.00  0.00           H
ATOM   2085 2HG2 THR A 130      81.970  44.450  37.340  1.00  0.00           H
ATOM   2086 3HG2 THR A 130      81.300  46.030  37.280  1.00  0.00           H
ATOM   2087  OG1 THR A 130      79.410  44.590  38.500  1.00  0.00           O
ATOM   2088  HG1 THR A 130      79.240  45.310  37.890  1.00  0.00           H
ATOM   2089  C   THR A 130      81.550  42.690  39.340  1.00  0.00           C
ATOM   2090  O   THR A 130      82.720  42.390  39.300  1.00  0.00           O
ATOM   2091  N   THR A 131      80.630  41.840  38.840  1.00  0.00           N
ATOM   2092  H   THR A 131      79.680  42.160  38.880  1.00  0.00           H
ATOM   2093  CA  THR A 131      80.900  40.480  38.140  1.00  0.00           C
ATOM   2094  HA  THR A 131      81.380  39.820  38.860  1.00  0.00           H
ATOM   2095  CB  THR A 131      79.540  39.790  37.860  1.00  0.00           C
ATOM   2096  HB  THR A 131      78.970  40.290  37.080  1.00  0.00           H
ATOM   2097  CG2 THR A 131      79.510  38.310  37.370  1.00  0.00           C
ATOM   2098 1HG2 THR A 131      78.560  37.980  36.950  1.00  0.00           H
ATOM   2099 2HG2 THR A 131      80.340  38.250  36.660  1.00  0.00           H
ATOM   2100 3HG2 THR A 131      79.760  37.590  38.150  1.00  0.00           H
ATOM   2101  OG1 THR A 131      78.730  39.970  39.070  1.00  0.00           O
ATOM   2102  HG1 THR A 131      77.800  39.820  38.890  1.00  0.00           H
ATOM   2103  C   THR A 131      81.740  40.630  36.900  1.00  0.00           C
ATOM   2104  O   THR A 131      82.340  39.700  36.410  1.00  0.00           O
ATOM   2105  N   ASP A 132      81.790  41.890  36.350  1.00  0.00           N
ATOM   2106  H   ASP A 132      81.220  42.610  36.770  1.00  0.00           H
ATOM   2107  CA  ASP A 132      82.640  42.240  35.230  1.00  0.00           C
ATOM   2108  HA  ASP A 132      82.770  41.350  34.620  1.00  0.00           H
ATOM   2109  CB  ASP A 132      81.950  43.290  34.350  1.00  0.00           C
ATOM   2110  HB1 ASP A 132      82.300  44.260  34.700  1.00  0.00           H
ATOM   2111  HB2 ASP A 132      80.880  43.130  34.460  1.00  0.00           H
ATOM   2112  CG  ASP A 132      82.350  43.120  32.820  1.00  0.00           C
ATOM   2113  OD1 ASP A 132      83.250  42.360  32.440  1.00  0.00           O
ATOM   2114  OD2 ASP A 132      81.770  43.830  32.000  1.00  0.00           O
ATOM   2115  C   ASP A 132      84.090  42.680  35.680  1.00  0.00           C
ATOM   2116  O   ASP A 132      84.770  43.470  35.020  1.00  0.00           O
ATOM   2117  N   ALA A 133      84.480  42.330  36.920  1.00  0.00           N
ATOM   2118  H   ALA A 133      83.840  41.810  37.500  1.00  0.00           H
ATOM   2119  CA  ALA A 133      85.740  42.650  37.610  1.00  0.00           C
ATOM   2120  HA  ALA A 133      85.800  42.120  38.560  1.00  0.00           H
ATOM   2121  CB  ALA A 133      86.870  41.950  36.840  1.00  0.00           C
ATOM   2122  HB1 ALA A 133      87.030  42.540  35.940  1.00  0.00           H
ATOM   2123  HB2 ALA A 133      87.730  41.720  37.470  1.00  0.00           H
ATOM   2124  HB3 ALA A 133      86.530  40.960  36.550  1.00  0.00           H
ATOM   2125  C   ALA A 133      86.060  44.080  37.880  1.00  0.00           C
ATOM   2126  O   ALA A 133      87.130  44.380  38.400  1.00  0.00           O
ATOM   2127  N   LEU A 134      85.220  45.080  37.520  1.00  0.00           N
ATOM   2128  H   LEU A 134      84.430  44.980  36.900  1.00  0.00           H
ATOM   2129  CA  LEU A 134      85.600  46.440  37.830  1.00  0.00           C
ATOM   2130  HA  LEU A 134      86.610  46.650  37.500  1.00  0.00           H
ATOM   2131  CB  LEU A 134      84.720  47.390  37.000  1.00  0.00           C
ATOM   2132  HB1 LEU A 134      85.090  48.380  37.280  1.00  0.00           H
ATOM   2133  HB2 LEU A 134      83.680  47.180  37.270  1.00  0.00           H
ATOM   2134  CG  LEU A 134      84.830  47.120  35.500  1.00  0.00           C
ATOM   2135  HG  LEU A 134      84.450  46.130  35.250  1.00  0.00           H
ATOM   2136  CD1 LEU A 134      83.920  48.190  34.840  1.00  0.00           C
ATOM   2137 1HD1 LEU A 134      84.290  49.200  35.010  1.00  0.00           H
ATOM   2138 2HD1 LEU A 134      83.820  48.000  33.780  1.00  0.00           H
ATOM   2139 3HD1 LEU A 134      82.930  48.170  35.290  1.00  0.00           H
ATOM   2140  CD2 LEU A 134      86.220  47.380  34.920  1.00  0.00           C
ATOM   2141 1HD2 LEU A 134      86.680  48.270  35.350  1.00  0.00           H
ATOM   2142 2HD2 LEU A 134      86.760  46.500  35.280  1.00  0.00           H
ATOM   2143 3HD2 LEU A 134      86.250  47.320  33.830  1.00  0.00           H
ATOM   2144  C   LEU A 134      85.330  46.680  39.370  1.00  0.00           C
ATOM   2145  O   LEU A 134      84.420  46.050  39.970  1.00  0.00           O
ATOM   2146  N   VAL A 135      86.020  47.690  39.880  1.00  0.00           N
ATOM   2147  H   VAL A 135      86.640  48.200  39.260  1.00  0.00           H
ATOM   2148  CA  VAL A 135      85.800  48.420  41.160  1.00  0.00           C
ATOM   2149  HA  VAL A 135      85.510  47.640  41.860  1.00  0.00           H
ATOM   2150  CB  VAL A 135      87.090  49.200  41.560  1.00  0.00           C
ATOM   2151  HB  VAL A 135      87.330  49.860  40.730  1.00  0.00           H
ATOM   2152  CG1 VAL A 135      86.890  49.970  42.920  1.00  0.00           C
ATOM   2153 1HG1 VAL A 135      87.900  50.170  43.270  1.00  0.00           H
ATOM   2154 2HG1 VAL A 135      86.290  50.880  42.850  1.00  0.00           H
ATOM   2155 3HG1 VAL A 135      86.440  49.270  43.630  1.00  0.00           H
ATOM   2156  CG2 VAL A 135      88.300  48.300  41.620  1.00  0.00           C
ATOM   2157 1HG2 VAL A 135      88.220  47.480  42.330  1.00  0.00           H
ATOM   2158 2HG2 VAL A 135      88.440  47.820  40.650  1.00  0.00           H
ATOM   2159 3HG2 VAL A 135      89.180  48.900  41.870  1.00  0.00           H
ATOM   2160  C   VAL A 135      84.600  49.250  40.900  1.00  0.00           C
ATOM   2161  O   VAL A 135      84.750  50.440  40.560  1.00  0.00           O
ATOM   2162  N   PHE A 136      83.390  48.720  40.800  1.00  0.00           N
ATOM   2163  H   PHE A 136      83.320  47.740  41.020  1.00  0.00           H
ATOM   2164  CA  PHE A 136      82.190  49.500  40.680  1.00  0.00           C
ATOM   2165  HA  PHE A 136      82.100  49.860  39.650  1.00  0.00           H
ATOM   2166  CB  PHE A 136      81.010  48.470  40.780  1.00  0.00           C
ATOM   2167  HB1 PHE A 136      80.960  48.110  41.810  1.00  0.00           H
ATOM   2168  HB2 PHE A 136      81.300  47.680  40.100  1.00  0.00           H
ATOM   2169  CG  PHE A 136      79.630  48.930  40.470  1.00  0.00           C
ATOM   2170  CD1 PHE A 136      79.050  48.700  39.170  1.00  0.00           C
ATOM   2171  HD1 PHE A 136      79.780  48.300  38.470  1.00  0.00           H
ATOM   2172  CE1 PHE A 136      77.860  49.310  38.800  1.00  0.00           C
ATOM   2173  HE1 PHE A 136      77.510  49.340  37.780  1.00  0.00           H
ATOM   2174  CZ  PHE A 136      77.160  50.100  39.670  1.00  0.00           C
ATOM   2175  HZ  PHE A 136      76.270  50.600  39.340  1.00  0.00           H
ATOM   2176  CE2 PHE A 136      77.690  50.210  41.000  1.00  0.00           C
ATOM   2177  HE2 PHE A 136      77.160  50.890  41.660  1.00  0.00           H
ATOM   2178  CD2 PHE A 136      78.880  49.700  41.410  1.00  0.00           C
ATOM   2179  HD2 PHE A 136      79.160  49.810  42.450  1.00  0.00           H
ATOM   2180  C   PHE A 136      82.170  50.670  41.620  1.00  0.00           C
ATOM   2181  O   PHE A 136      81.810  51.820  41.350  1.00  0.00           O
ATOM   2182  N   TYR A 137      82.600  50.410  42.840  1.00  0.00           N
ATOM   2183  H   TYR A 137      82.760  49.460  43.140  1.00  0.00           H
ATOM   2184  CA  TYR A 137      82.760  51.520  43.890  1.00  0.00           C
ATOM   2185  HA  TYR A 137      83.110  52.450  43.440  1.00  0.00           H
ATOM   2186  CB  TYR A 137      81.360  51.790  44.440  1.00  0.00           C
ATOM   2187  HB1 TYR A 137      80.810  50.850  44.460  1.00  0.00           H
ATOM   2188  HB2 TYR A 137      80.840  52.380  43.670  1.00  0.00           H
ATOM   2189  CG  TYR A 137      81.310  52.660  45.710  1.00  0.00           C
ATOM   2190  CD1 TYR A 137      81.160  54.050  45.620  1.00  0.00           C
ATOM   2191  HD1 TYR A 137      81.130  54.520  44.650  1.00  0.00           H
ATOM   2192  CE1 TYR A 137      81.120  54.880  46.750  1.00  0.00           C
ATOM   2193  HE1 TYR A 137      81.000  55.950  46.650  1.00  0.00           H
ATOM   2194  CZ  TYR A 137      81.030  54.290  48.060  1.00  0.00           C
ATOM   2195  OH  TYR A 137      80.900  55.030  49.200  1.00  0.00           O
ATOM   2196  HH  TYR A 137      80.870  54.400  49.930  1.00  0.00           H
ATOM   2197  CE2 TYR A 137      81.150  52.920  48.160  1.00  0.00           C
ATOM   2198  HE2 TYR A 137      81.210  52.360  49.080  1.00  0.00           H
ATOM   2199  CD2 TYR A 137      81.190  52.090  46.980  1.00  0.00           C
ATOM   2200  HD2 TYR A 137      81.210  51.020  47.080  1.00  0.00           H
ATOM   2201  C   TYR A 137      83.810  51.330  44.990  1.00  0.00           C
ATOM   2202  O   TYR A 137      84.060  50.210  45.490  1.00  0.00           O
ATOM   2203  N   ALA A 138      84.360  52.430  45.570  1.00  0.00           N
ATOM   2204  H   ALA A 138      84.260  53.330  45.130  1.00  0.00           H
ATOM   2205  CA  ALA A 138      85.080  52.490  46.800  1.00  0.00           C
ATOM   2206  HA  ALA A 138      84.790  51.720  47.510  1.00  0.00           H
ATOM   2207  CB  ALA A 138      86.590  52.300  46.550  1.00  0.00           C
ATOM   2208  HB1 ALA A 138      87.080  52.180  47.520  1.00  0.00           H
ATOM   2209  HB2 ALA A 138      86.610  51.280  46.180  1.00  0.00           H
ATOM   2210  HB3 ALA A 138      87.010  53.080  45.920  1.00  0.00           H
ATOM   2211  C   ALA A 138      84.810  53.790  47.570  1.00  0.00           C
ATOM   2212  O   ALA A 138      84.540  54.840  47.010  1.00  0.00           O
ATOM   2213  N   SER A 139      85.150  53.730  48.900  1.00  0.00           N
ATOM   2214  H   SER A 139      85.570  52.880  49.260  1.00  0.00           H
ATOM   2215  CA  SER A 139      85.250  54.900  49.750  1.00  0.00           C
ATOM   2216  HA  SER A 139      84.280  55.380  49.620  1.00  0.00           H
ATOM   2217  CB  SER A 139      85.470  54.560  51.230  1.00  0.00           C
ATOM   2218  HB1 SER A 139      85.500  55.400  51.920  1.00  0.00           H
ATOM   2219  HB2 SER A 139      86.430  54.070  51.370  1.00  0.00           H
ATOM   2220  OG  SER A 139      84.550  53.610  51.700  1.00  0.00           O
ATOM   2221  HG  SER A 139      83.680  54.000  51.850  1.00  0.00           H
ATOM   2222  C   SER A 139      86.360  55.840  49.310  1.00  0.00           C
ATOM   2223  O   SER A 139      87.480  55.370  48.960  1.00  0.00           O
ATOM   2224  N   SER A 140      86.190  57.150  49.460  1.00  0.00           N
ATOM   2225  H   SER A 140      85.250  57.480  49.620  1.00  0.00           H
ATOM   2226  CA  SER A 140      87.250  58.150  49.140  1.00  0.00           C
ATOM   2227  HA  SER A 140      87.560  57.970  48.110  1.00  0.00           H
ATOM   2228  CB  SER A 140      86.670  59.570  49.110  1.00  0.00           C
ATOM   2229  HB1 SER A 140      85.750  59.590  48.530  1.00  0.00           H
ATOM   2230  HB2 SER A 140      87.320  60.310  48.640  1.00  0.00           H
ATOM   2231  OG  SER A 140      86.500  59.990  50.450  1.00  0.00           O
ATOM   2232  HG  SER A 140      85.710  59.620  50.860  1.00  0.00           H
ATOM   2233  C   SER A 140      88.390  58.120  50.150  1.00  0.00           C
ATOM   2234  O   SER A 140      89.500  58.550  49.840  1.00  0.00           O
ATOM   2235  N   THR A 141      88.190  57.450  51.270  1.00  0.00           N
ATOM   2236  H   THR A 141      87.290  57.030  51.450  1.00  0.00           H
ATOM   2237  CA  THR A 141      89.160  57.310  52.360  1.00  0.00           C
ATOM   2238  HA  THR A 141      89.430  58.330  52.640  1.00  0.00           H
ATOM   2239  CB  THR A 141      88.560  56.490  53.550  1.00  0.00           C
ATOM   2240  HB  THR A 141      89.440  56.390  54.180  1.00  0.00           H
ATOM   2241  CG2 THR A 141      87.390  57.180  54.370  1.00  0.00           C
ATOM   2242 1HG2 THR A 141      87.760  58.140  54.710  1.00  0.00           H
ATOM   2243 2HG2 THR A 141      86.480  57.310  53.780  1.00  0.00           H
ATOM   2244 3HG2 THR A 141      87.180  56.700  55.330  1.00  0.00           H
ATOM   2245  OG1 THR A 141      88.070  55.300  53.060  1.00  0.00           O
ATOM   2246  HG1 THR A 141      88.280  54.660  53.740  1.00  0.00           H
ATOM   2247  C   THR A 141      90.470  56.570  51.980  1.00  0.00           C
ATOM   2248  O   THR A 141      91.490  56.750  52.640  1.00  0.00           O
ATOM   2249  N   ILE A 142      90.430  55.870  50.840  1.00  0.00           N
ATOM   2250  H   ILE A 142      89.490  55.850  50.470  1.00  0.00           H
ATOM   2251  CA  ILE A 142      91.520  55.050  50.130  1.00  0.00           C
ATOM   2252  HA  ILE A 142      91.710  54.220  50.810  1.00  0.00           H
ATOM   2253  CB  ILE A 142      90.930  54.410  48.830  1.00  0.00           C
ATOM   2254  HB  ILE A 142      89.930  54.040  49.030  1.00  0.00           H
ATOM   2255  CG2 ILE A 142      90.700  55.450  47.690  1.00  0.00           C
ATOM   2256 1HG2 ILE A 142      90.040  55.010  46.940  1.00  0.00           H
ATOM   2257 2HG2 ILE A 142      90.240  56.340  48.100  1.00  0.00           H
ATOM   2258 3HG2 ILE A 142      91.650  55.840  47.310  1.00  0.00           H
ATOM   2259  CG1 ILE A 142      91.610  53.110  48.420  1.00  0.00           C
ATOM   2260 1HG1 ILE A 142      91.760  52.450  49.270  1.00  0.00           H
ATOM   2261 2HG1 ILE A 142      92.570  53.270  47.930  1.00  0.00           H
ATOM   2262  CD  ILE A 142      90.760  52.310  47.430  1.00  0.00           C
ATOM   2263  HD1 ILE A 142      90.650  52.780  46.460  1.00  0.00           H
ATOM   2264  HD2 ILE A 142      91.360  51.410  47.240  1.00  0.00           H
ATOM   2265  HD3 ILE A 142      89.750  52.030  47.720  1.00  0.00           H
ATOM   2266  C   ILE A 142      92.790  55.850  49.830  1.00  0.00           C
ATOM   2267  O   ILE A 142      93.850  55.310  49.510  1.00  0.00           O
ATOM   2268  N   GLN A 143      92.670  57.210  49.740  1.00  0.00           N
ATOM   2269  H   GLN A 143      91.780  57.680  49.810  1.00  0.00           H
ATOM   2270  CA  GLN A 143      93.700  58.140  49.430  1.00  0.00           C
ATOM   2271  HA  GLN A 143      94.170  57.870  48.490  1.00  0.00           H
ATOM   2272  CB  GLN A 143      93.080  59.570  49.310  1.00  0.00           C
ATOM   2273  HB1 GLN A 143      92.850  59.960  50.300  1.00  0.00           H
ATOM   2274  HB2 GLN A 143      92.140  59.450  48.780  1.00  0.00           H
ATOM   2275  CG  GLN A 143      94.000  60.550  48.530  1.00  0.00           C
ATOM   2276  HG1 GLN A 143      94.160  59.960  47.630  1.00  0.00           H
ATOM   2277  HG2 GLN A 143      94.960  60.760  49.010  1.00  0.00           H
ATOM   2278  CD  GLN A 143      93.200  61.750  48.100  1.00  0.00           C
ATOM   2279  OE1 GLN A 143      92.080  62.070  48.550  1.00  0.00           O
ATOM   2280  NE2 GLN A 143      93.650  62.440  47.020  1.00  0.00           N
ATOM   2281 1HE2 GLN A 143      94.500  62.120  46.570  1.00  0.00           H
ATOM   2282 2HE2 GLN A 143      93.010  63.070  46.540  1.00  0.00           H
ATOM   2283  C   GLN A 143      94.810  58.060  50.520  1.00  0.00           C
ATOM   2284  O   GLN A 143      95.990  57.840  50.200  1.00  0.00           O
ATOM   2285  N   ASP A 144      94.410  58.080  51.760  1.00  0.00           N
ATOM   2286  H   ASP A 144      93.420  58.110  51.950  1.00  0.00           H
ATOM   2287  CA  ASP A 144      95.350  57.860  52.970  1.00  0.00           C
ATOM   2288  HA  ASP A 144      96.020  58.710  53.080  1.00  0.00           H
ATOM   2289  CB  ASP A 144      94.620  57.740  54.300  1.00  0.00           C
ATOM   2290  HB1 ASP A 144      94.160  56.750  54.330  1.00  0.00           H
ATOM   2291  HB2 ASP A 144      93.820  58.470  54.320  1.00  0.00           H
ATOM   2292  CG  ASP A 144      95.610  57.940  55.570  1.00  0.00           C
ATOM   2293  OD1 ASP A 144      95.160  57.600  56.710  1.00  0.00           O
ATOM   2294  OD2 ASP A 144      96.760  58.470  55.360  1.00  0.00           O
ATOM   2295  C   ASP A 144      96.320  56.630  52.850  1.00  0.00           C
ATOM   2296  O   ASP A 144      97.540  56.830  52.800  1.00  0.00           O
ATOM   2297  N   TYR A 145      95.820  55.450  52.480  1.00  0.00           N
ATOM   2298  H   TYR A 145      94.820  55.370  52.500  1.00  0.00           H
ATOM   2299  CA  TYR A 145      96.520  54.180  52.460  1.00  0.00           C
ATOM   2300  HA  TYR A 145      97.260  54.060  53.250  1.00  0.00           H
ATOM   2301  CB  TYR A 145      95.380  53.130  52.750  1.00  0.00           C
ATOM   2302  HB1 TYR A 145      95.870  52.160  52.820  1.00  0.00           H
ATOM   2303  HB2 TYR A 145      94.710  53.100  51.900  1.00  0.00           H
ATOM   2304  CG  TYR A 145      94.540  53.450  53.970  1.00  0.00           C
ATOM   2305  CD1 TYR A 145      95.100  53.360  55.260  1.00  0.00           C
ATOM   2306  HD1 TYR A 145      96.100  52.950  55.340  1.00  0.00           H
ATOM   2307  CE1 TYR A 145      94.420  53.910  56.380  1.00  0.00           C
ATOM   2308  HE1 TYR A 145      94.930  53.840  57.340  1.00  0.00           H
ATOM   2309  CZ  TYR A 145      93.160  54.480  56.210  1.00  0.00           C
ATOM   2310  OH  TYR A 145      92.540  55.180  57.220  1.00  0.00           O
ATOM   2311  HH  TYR A 145      93.240  55.590  57.730  1.00  0.00           H
ATOM   2312  CE2 TYR A 145      92.570  54.470  55.000  1.00  0.00           C
ATOM   2313  HE2 TYR A 145      91.530  54.760  54.960  1.00  0.00           H
ATOM   2314  CD2 TYR A 145      93.280  54.060  53.840  1.00  0.00           C
ATOM   2315  HD2 TYR A 145      92.840  54.200  52.860  1.00  0.00           H
ATOM   2316  C   TYR A 145      97.250  53.890  51.120  1.00  0.00           C
ATOM   2317  O   TYR A 145      98.250  53.220  51.110  1.00  0.00           O
ATOM   2318  N   LEU A 146      96.690  54.380  50.020  1.00  0.00           N
ATOM   2319  H   LEU A 146      95.880  54.980  50.130  1.00  0.00           H
ATOM   2320  CA  LEU A 146      97.130  54.030  48.710  1.00  0.00           C
ATOM   2321  HA  LEU A 146      98.070  53.490  48.820  1.00  0.00           H
ATOM   2322  CB  LEU A 146      96.110  53.080  48.100  1.00  0.00           C
ATOM   2323  HB1 LEU A 146      96.130  53.010  47.010  1.00  0.00           H
ATOM   2324  HB2 LEU A 146      95.150  53.540  48.320  1.00  0.00           H
ATOM   2325  CG  LEU A 146      96.010  51.590  48.680  1.00  0.00           C
ATOM   2326  HG  LEU A 146      96.080  51.670  49.760  1.00  0.00           H
ATOM   2327  CD1 LEU A 146      94.730  50.810  48.290  1.00  0.00           C
ATOM   2328 1HD1 LEU A 146      93.830  51.410  48.440  1.00  0.00           H
ATOM   2329 2HD1 LEU A 146      94.710  50.490  47.250  1.00  0.00           H
ATOM   2330 3HD1 LEU A 146      94.670  49.900  48.880  1.00  0.00           H
ATOM   2331  CD2 LEU A 146      97.200  50.670  48.250  1.00  0.00           C
ATOM   2332 1HD2 LEU A 146      97.200  50.450  47.190  1.00  0.00           H
ATOM   2333 2HD2 LEU A 146      98.110  51.230  48.500  1.00  0.00           H
ATOM   2334 3HD2 LEU A 146      97.170  49.730  48.800  1.00  0.00           H
ATOM   2335  C   LEU A 146      97.320  55.200  47.690  1.00  0.00           C
ATOM   2336  O   LEU A 146      97.810  54.960  46.590  1.00  0.00           O
ATOM   2337  N   GLY A 147      96.930  56.420  48.060  1.00  0.00           N
ATOM   2338  H   GLY A 147      96.630  56.590  49.010  1.00  0.00           H
ATOM   2339  CA  GLY A 147      97.080  57.600  47.300  1.00  0.00           C
ATOM   2340  HA1 GLY A 147      98.150  57.820  47.190  1.00  0.00           H
ATOM   2341  HA2 GLY A 147      96.640  58.340  47.960  1.00  0.00           H
ATOM   2342  C   GLY A 147      96.250  57.640  45.950  1.00  0.00           C
ATOM   2343  O   GLY A 147      96.540  58.640  45.300  1.00  0.00           O
ATOM   2344  N   PHE A 148      95.350  56.770  45.550  1.00  0.00           N
ATOM   2345  H   PHE A 148      95.230  55.950  46.140  1.00  0.00           H
ATOM   2346  CA  PHE A 148      94.450  57.110  44.490  1.00  0.00           C
ATOM   2347  HA  PHE A 148      95.020  57.440  43.620  1.00  0.00           H
ATOM   2348  CB  PHE A 148      93.650  55.900  44.070  1.00  0.00           C
ATOM   2349  HB1 PHE A 148      93.070  56.150  43.180  1.00  0.00           H
ATOM   2350  HB2 PHE A 148      92.910  55.670  44.830  1.00  0.00           H
ATOM   2351  CG  PHE A 148      94.370  54.680  43.710  1.00  0.00           C
ATOM   2352  CD1 PHE A 148      94.520  53.770  44.760  1.00  0.00           C
ATOM   2353  HD1 PHE A 148      93.940  53.990  45.650  1.00  0.00           H
ATOM   2354  CE1 PHE A 148      95.180  52.530  44.520  1.00  0.00           C
ATOM   2355  HE1 PHE A 148      95.380  51.870  45.360  1.00  0.00           H
ATOM   2356  CZ  PHE A 148      95.760  52.330  43.270  1.00  0.00           C
ATOM   2357  HZ  PHE A 148      96.200  51.350  43.130  1.00  0.00           H
ATOM   2358  CE2 PHE A 148      95.570  53.250  42.250  1.00  0.00           C
ATOM   2359  HE2 PHE A 148      96.040  53.020  41.300  1.00  0.00           H
ATOM   2360  CD2 PHE A 148      94.990  54.530  42.430  1.00  0.00           C
ATOM   2361  HD2 PHE A 148      94.890  55.230  41.620  1.00  0.00           H
ATOM   2362  C   PHE A 148      93.470  58.270  44.940  1.00  0.00           C
ATOM   2363  O   PHE A 148      93.030  58.240  46.040  1.00  0.00           O
ATOM   2364  N   GLN A 149      93.080  59.200  44.080  1.00  0.00           N
ATOM   2365  H   GLN A 149      93.500  59.260  43.160  1.00  0.00           H
ATOM   2366  CA  GLN A 149      91.750  59.750  44.160  1.00  0.00           C
ATOM   2367  HA  GLN A 149      91.580  60.120  45.180  1.00  0.00           H
ATOM   2368  CB  GLN A 149      91.540  60.960  43.210  1.00  0.00           C
ATOM   2369  HB1 GLN A 149      90.500  61.280  43.250  1.00  0.00           H
ATOM   2370  HB2 GLN A 149      91.830  60.530  42.250  1.00  0.00           H
ATOM   2371  CG  GLN A 149      92.440  62.180  43.480  1.00  0.00           C
ATOM   2372  HG1 GLN A 149      93.510  61.970  43.470  1.00  0.00           H
ATOM   2373  HG2 GLN A 149      92.230  62.450  44.510  1.00  0.00           H
ATOM   2374  CD  GLN A 149      92.180  63.280  42.510  1.00  0.00           C
ATOM   2375  OE1 GLN A 149      91.970  63.090  41.360  1.00  0.00           O
ATOM   2376  NE2 GLN A 149      92.160  64.530  42.950  1.00  0.00           N
ATOM   2377 1HE2 GLN A 149      92.340  65.270  42.290  1.00  0.00           H
ATOM   2378 2HE2 GLN A 149      92.350  64.720  43.920  1.00  0.00           H
ATOM   2379  C   GLN A 149      90.670  58.670  43.920  1.00  0.00           C
ATOM   2380  O   GLN A 149      90.800  57.750  43.100  1.00  0.00           O
ATOM   2381  N   GLN A 150      89.510  58.880  44.500  1.00  0.00           N
ATOM   2382  H   GLN A 150      89.310  59.770  44.920  1.00  0.00           H
ATOM   2383  CA  GLN A 150      88.350  58.030  44.310  1.00  0.00           C
ATOM   2384  HA  GLN A 150      88.590  57.050  44.720  1.00  0.00           H
ATOM   2385  CB  GLN A 150      87.220  58.650  45.170  1.00  0.00           C
ATOM   2386  HB1 GLN A 150      86.850  59.560  44.700  1.00  0.00           H
ATOM   2387  HB2 GLN A 150      87.740  58.970  46.070  1.00  0.00           H
ATOM   2388  CG  GLN A 150      86.050  57.680  45.520  1.00  0.00           C
ATOM   2389  HG1 GLN A 150      86.420  56.750  45.960  1.00  0.00           H
ATOM   2390  HG2 GLN A 150      85.600  57.330  44.590  1.00  0.00           H
ATOM   2391  CD  GLN A 150      84.910  58.370  46.280  1.00  0.00           C
ATOM   2392  OE1 GLN A 150      84.750  59.620  46.280  1.00  0.00           O
ATOM   2393  NE2 GLN A 150      84.150  57.620  46.990  1.00  0.00           N
ATOM   2394 1HE2 GLN A 150      83.420  58.060  47.530  1.00  0.00           H
ATOM   2395 2HE2 GLN A 150      84.200  56.610  46.920  1.00  0.00           H
ATOM   2396  C   GLN A 150      87.860  57.810  42.830  1.00  0.00           C
ATOM   2397  O   GLN A 150      87.530  56.710  42.410  1.00  0.00           O
ATOM   2398  N   SER A 151      87.790  58.880  42.030  1.00  0.00           N
ATOM   2399  H   SER A 151      88.140  59.760  42.390  1.00  0.00           H
ATOM   2400  CA  SER A 151      87.400  58.860  40.610  1.00  0.00           C
ATOM   2401  HA  SER A 151      86.460  58.330  40.440  1.00  0.00           H
ATOM   2402  CB  SER A 151      87.470  60.260  40.040  1.00  0.00           C
ATOM   2403  HB1 SER A 151      87.180  60.230  38.980  1.00  0.00           H
ATOM   2404  HB2 SER A 151      88.480  60.650  40.120  1.00  0.00           H
ATOM   2405  OG  SER A 151      86.640  61.210  40.670  1.00  0.00           O
ATOM   2406  HG  SER A 151      86.780  61.060  41.610  1.00  0.00           H
ATOM   2407  C   SER A 151      88.450  58.040  39.780  1.00  0.00           C
ATOM   2408  O   SER A 151      88.060  57.280  38.950  1.00  0.00           O
ATOM   2409  N   ASP A 152      89.770  58.140  40.130  1.00  0.00           N
ATOM   2410  H   ASP A 152      89.990  58.800  40.870  1.00  0.00           H
ATOM   2411  CA  ASP A 152      90.870  57.560  39.340  1.00  0.00           C
ATOM   2412  HA  ASP A 152      90.720  57.660  38.270  1.00  0.00           H
ATOM   2413  CB  ASP A 152      92.210  58.190  39.810  1.00  0.00           C
ATOM   2414  HB1 ASP A 152      92.990  57.890  39.100  1.00  0.00           H
ATOM   2415  HB2 ASP A 152      92.520  57.770  40.770  1.00  0.00           H
ATOM   2416  CG  ASP A 152      92.250  59.740  39.810  1.00  0.00           C
ATOM   2417  OD1 ASP A 152      93.310  60.360  40.090  1.00  0.00           O
ATOM   2418  OD2 ASP A 152      91.300  60.410  39.520  1.00  0.00           O
ATOM   2419  C   ASP A 152      90.810  56.030  39.460  1.00  0.00           C
ATOM   2420  O   ASP A 152      91.190  55.380  38.530  1.00  0.00           O
ATOM   2421  N   VAL A 153      90.460  55.580  40.700  1.00  0.00           N
ATOM   2422  H   VAL A 153      90.100  56.230  41.380  1.00  0.00           H
ATOM   2423  CA  VAL A 153      90.460  54.130  40.970  1.00  0.00           C
ATOM   2424  HA  VAL A 153      91.290  53.780  40.350  1.00  0.00           H
ATOM   2425  CB  VAL A 153      90.910  53.870  42.400  1.00  0.00           C
ATOM   2426  HB  VAL A 153      91.630  54.630  42.690  1.00  0.00           H
ATOM   2427  CG1 VAL A 153      89.810  53.860  43.470  1.00  0.00           C
ATOM   2428 1HG1 VAL A 153      89.100  54.670  43.310  1.00  0.00           H
ATOM   2429 2HG1 VAL A 153      89.330  52.880  43.420  1.00  0.00           H
ATOM   2430 3HG1 VAL A 153      90.280  53.970  44.440  1.00  0.00           H
ATOM   2431  CG2 VAL A 153      91.710  52.520  42.480  1.00  0.00           C
ATOM   2432 1HG2 VAL A 153      91.040  51.660  42.410  1.00  0.00           H
ATOM   2433 2HG2 VAL A 153      92.440  52.420  41.680  1.00  0.00           H
ATOM   2434 3HG2 VAL A 153      92.220  52.450  43.440  1.00  0.00           H
ATOM   2435  C   VAL A 153      89.180  53.380  40.570  1.00  0.00           C
ATOM   2436  O   VAL A 153      89.260  52.180  40.330  1.00  0.00           O
ATOM   2437  N   ILE A 154      88.010  54.130  40.530  1.00  0.00           N
ATOM   2438  H   ILE A 154      87.990  55.070  40.900  1.00  0.00           H
ATOM   2439  CA  ILE A 154      86.700  53.600  40.280  1.00  0.00           C
ATOM   2440  HA  ILE A 154      86.510  52.630  40.740  1.00  0.00           H
ATOM   2441  CB  ILE A 154      85.600  54.440  40.890  1.00  0.00           C
ATOM   2442  HB  ILE A 154      85.820  55.490  40.720  1.00  0.00           H
ATOM   2443  CG2 ILE A 154      84.210  54.070  40.360  1.00  0.00           C
ATOM   2444 1HG2 ILE A 154      83.270  54.440  40.760  1.00  0.00           H
ATOM   2445 2HG2 ILE A 154      84.290  54.220  39.280  1.00  0.00           H
ATOM   2446 3HG2 ILE A 154      84.100  53.000  40.510  1.00  0.00           H
ATOM   2447  CG1 ILE A 154      85.390  54.290  42.420  1.00  0.00           C
ATOM   2448 1HG1 ILE A 154      86.300  54.550  42.970  1.00  0.00           H
ATOM   2449 2HG1 ILE A 154      85.220  53.230  42.590  1.00  0.00           H
ATOM   2450  CD  ILE A 154      84.270  55.140  43.080  1.00  0.00           C
ATOM   2451  HD1 ILE A 154      83.250  54.800  42.900  1.00  0.00           H
ATOM   2452  HD2 ILE A 154      84.400  55.030  44.160  1.00  0.00           H
ATOM   2453  HD3 ILE A 154      84.500  56.180  42.880  1.00  0.00           H
ATOM   2454  C   ILE A 154      86.520  53.250  38.790  1.00  0.00           C
ATOM   2455  O   ILE A 154      87.070  53.830  37.890  1.00  0.00           O
ATOM   2456  N   HIS A 155      85.860  52.100  38.570  1.00  0.00           N
ATOM   2457  H   HIS A 155      85.240  51.710  39.260  1.00  0.00           H
ATOM   2458  CA  HIS A 155      85.830  51.480  37.200  1.00  0.00           C
ATOM   2459  HA  HIS A 155      85.380  50.490  37.340  1.00  0.00           H
ATOM   2460  CB  HIS A 155      84.800  52.110  36.230  1.00  0.00           C
ATOM   2461  HB1 HIS A 155      84.840  51.580  35.280  1.00  0.00           H
ATOM   2462  HB2 HIS A 155      85.160  53.130  36.050  1.00  0.00           H
ATOM   2463  CG  HIS A 155      83.350  52.190  36.650  1.00  0.00           C
ATOM   2464  ND1 HIS A 155      82.470  51.130  37.000  1.00  0.00           N
ATOM   2465  CE1 HIS A 155      81.440  51.780  37.580  1.00  0.00           C
ATOM   2466  HE1 HIS A 155      80.580  51.290  37.990  1.00  0.00           H
ATOM   2467  NE2 HIS A 155      81.610  53.110  37.570  1.00  0.00           N
ATOM   2468  HE2 HIS A 155      80.970  53.780  37.970  1.00  0.00           H
ATOM   2469  CD2 HIS A 155      82.820  53.410  37.040  1.00  0.00           C
ATOM   2470  HD2 HIS A 155      83.360  54.340  36.980  1.00  0.00           H
ATOM   2471  C   HIS A 155      87.210  51.150  36.680  1.00  0.00           C
ATOM   2472  O   HIS A 155      87.430  51.040  35.490  1.00  0.00           O
ATOM   2473  N   GLN A 156      88.150  50.870  37.560  1.00  0.00           N
ATOM   2474  H   GLN A 156      87.820  50.790  38.510  1.00  0.00           H
ATOM   2475  CA  GLN A 156      89.420  50.050  37.260  1.00  0.00           C
ATOM   2476  HA  GLN A 156      89.620  50.220  36.200  1.00  0.00           H
ATOM   2477  CB  GLN A 156      90.680  50.600  38.020  1.00  0.00           C
ATOM   2478  HB1 GLN A 156      91.600  50.050  37.810  1.00  0.00           H
ATOM   2479  HB2 GLN A 156      90.530  50.390  39.080  1.00  0.00           H
ATOM   2480  CG  GLN A 156      90.990  52.050  37.810  1.00  0.00           C
ATOM   2481  HG1 GLN A 156      91.540  52.370  38.690  1.00  0.00           H
ATOM   2482  HG2 GLN A 156      90.050  52.570  37.650  1.00  0.00           H
ATOM   2483  CD  GLN A 156      91.840  52.280  36.530  1.00  0.00           C
ATOM   2484  OE1 GLN A 156      92.180  51.500  35.650  1.00  0.00           O
ATOM   2485  NE2 GLN A 156      92.150  53.550  36.430  1.00  0.00           N
ATOM   2486 1HE2 GLN A 156      91.800  54.140  37.170  1.00  0.00           H
ATOM   2487 2HE2 GLN A 156      92.740  53.910  35.690  1.00  0.00           H
ATOM   2488  C   GLN A 156      89.230  48.550  37.430  1.00  0.00           C
ATOM   2489  O   GLN A 156      88.240  48.180  38.100  1.00  0.00           O
ATOM   2490  N   SER A 157      89.990  47.580  36.890  1.00  0.00           N
ATOM   2491  H   SER A 157      90.770  47.900  36.340  1.00  0.00           H
ATOM   2492  CA  SER A 157      89.870  46.190  37.290  1.00  0.00           C
ATOM   2493  HA  SER A 157      88.830  45.920  37.450  1.00  0.00           H
ATOM   2494  CB  SER A 157      90.680  45.260  36.320  1.00  0.00           C
ATOM   2495  HB1 SER A 157      91.720  45.600  36.230  1.00  0.00           H
ATOM   2496  HB2 SER A 157      90.260  45.270  35.310  1.00  0.00           H
ATOM   2497  OG  SER A 157      90.730  43.910  36.830  1.00  0.00           O
ATOM   2498  HG  SER A 157      90.450  43.300  36.150  1.00  0.00           H
ATOM   2499  C   SER A 157      90.530  46.020  38.650  1.00  0.00           C
ATOM   2500  O   SER A 157      91.560  46.540  39.000  1.00  0.00           O
ATOM   2501  N   VAL A 158      89.880  45.230  39.530  1.00  0.00           N
ATOM   2502  H   VAL A 158      89.130  44.600  39.310  1.00  0.00           H
ATOM   2503  CA  VAL A 158      90.470  44.890  40.820  1.00  0.00           C
ATOM   2504  HA  VAL A 158      90.870  45.820  41.230  1.00  0.00           H
ATOM   2505  CB  VAL A 158      89.350  44.330  41.760  1.00  0.00           C
ATOM   2506  HB  VAL A 158      88.460  44.900  41.510  1.00  0.00           H
ATOM   2507  CG1 VAL A 158      89.080  42.870  41.590  1.00  0.00           C
ATOM   2508 1HG1 VAL A 158      88.140  42.720  42.120  1.00  0.00           H
ATOM   2509 2HG1 VAL A 158      89.000  42.660  40.520  1.00  0.00           H
ATOM   2510 3HG1 VAL A 158      89.870  42.270  42.040  1.00  0.00           H
ATOM   2511  CG2 VAL A 158      89.660  44.640  43.230  1.00  0.00           C
ATOM   2512 1HG2 VAL A 158      88.780  44.470  43.850  1.00  0.00           H
ATOM   2513 2HG2 VAL A 158      90.520  44.070  43.580  1.00  0.00           H
ATOM   2514 3HG2 VAL A 158      90.010  45.670  43.320  1.00  0.00           H
ATOM   2515  C   VAL A 158      91.760  43.980  40.670  1.00  0.00           C
ATOM   2516  O   VAL A 158      92.630  44.080  41.550  1.00  0.00           O
ATOM   2517  N   TYR A 159      91.920  43.190  39.580  1.00  0.00           N
ATOM   2518  H   TYR A 159      91.180  43.130  38.900  1.00  0.00           H
ATOM   2519  CA  TYR A 159      93.120  42.400  39.390  1.00  0.00           C
ATOM   2520  HA  TYR A 159      93.310  41.970  40.380  1.00  0.00           H
ATOM   2521  CB  TYR A 159      92.950  41.340  38.310  1.00  0.00           C
ATOM   2522  HB1 TYR A 159      93.860  40.740  38.290  1.00  0.00           H
ATOM   2523  HB2 TYR A 159      92.740  41.710  37.310  1.00  0.00           H
ATOM   2524  CG  TYR A 159      91.810  40.320  38.610  1.00  0.00           C
ATOM   2525  CD1 TYR A 159      91.790  39.650  39.810  1.00  0.00           C
ATOM   2526  HD1 TYR A 159      92.610  39.790  40.500  1.00  0.00           H
ATOM   2527  CE1 TYR A 159      90.730  38.820  40.130  1.00  0.00           C
ATOM   2528  HE1 TYR A 159      90.750  38.370  41.110  1.00  0.00           H
ATOM   2529  CZ  TYR A 159      89.780  38.580  39.160  1.00  0.00           C
ATOM   2530  OH  TYR A 159      88.720  37.710  39.330  1.00  0.00           O
ATOM   2531  HH  TYR A 159      87.960  38.050  38.860  1.00  0.00           H
ATOM   2532  CE2 TYR A 159      89.810  39.220  37.920  1.00  0.00           C
ATOM   2533  HE2 TYR A 159      89.020  38.980  37.230  1.00  0.00           H
ATOM   2534  CD2 TYR A 159      90.750  40.140  37.660  1.00  0.00           C
ATOM   2535  HD2 TYR A 159      90.640  40.740  36.770  1.00  0.00           H
ATOM   2536  C   TYR A 159      94.210  43.330  39.050  1.00  0.00           C
ATOM   2537  O   TYR A 159      95.360  43.000  39.360  1.00  0.00           O
ATOM   2538  N   GLU A 160      93.970  44.400  38.320  1.00  0.00           N
ATOM   2539  H   GLU A 160      93.010  44.560  38.060  1.00  0.00           H
ATOM   2540  CA  GLU A 160      94.960  45.500  38.120  1.00  0.00           C
ATOM   2541  HA  GLU A 160      95.740  44.940  37.620  1.00  0.00           H
ATOM   2542  CB  GLU A 160      94.350  46.640  37.280  1.00  0.00           C
ATOM   2543  HB1 GLU A 160      93.570  47.100  37.890  1.00  0.00           H
ATOM   2544  HB2 GLU A 160      93.940  46.280  36.330  1.00  0.00           H
ATOM   2545  CG  GLU A 160      95.300  47.870  36.970  1.00  0.00           C
ATOM   2546  HG1 GLU A 160      95.490  48.420  37.890  1.00  0.00           H
ATOM   2547  HG2 GLU A 160      94.760  48.540  36.310  1.00  0.00           H
ATOM   2548  CD  GLU A 160      96.640  47.570  36.240  1.00  0.00           C
ATOM   2549  OE1 GLU A 160      96.950  46.400  35.970  1.00  0.00           O
ATOM   2550  OE2 GLU A 160      97.440  48.510  35.900  1.00  0.00           O
ATOM   2551  C   GLU A 160      95.490  46.020  39.440  1.00  0.00           C
ATOM   2552  O   GLU A 160      96.680  46.370  39.440  1.00  0.00           O
ATOM   2553  N   LEU A 161      94.800  46.030  40.530  1.00  0.00           N
ATOM   2554  H   LEU A 161      93.810  45.820  40.510  1.00  0.00           H
ATOM   2555  CA  LEU A 161      95.390  46.450  41.770  1.00  0.00           C
ATOM   2556  HA  LEU A 161      96.150  47.210  41.570  1.00  0.00           H
ATOM   2557  CB  LEU A 161      94.340  47.180  42.670  1.00  0.00           C
ATOM   2558  HB1 LEU A 161      94.790  47.500  43.610  1.00  0.00           H
ATOM   2559  HB2 LEU A 161      93.590  46.430  42.900  1.00  0.00           H
ATOM   2560  CG  LEU A 161      93.600  48.370  41.950  1.00  0.00           C
ATOM   2561  HG  LEU A 161      93.140  48.050  41.020  1.00  0.00           H
ATOM   2562  CD1 LEU A 161      92.470  48.960  42.790  1.00  0.00           C
ATOM   2563 1HD1 LEU A 161      91.700  48.210  42.970  1.00  0.00           H
ATOM   2564 2HD1 LEU A 161      92.760  49.350  43.770  1.00  0.00           H
ATOM   2565 3HD1 LEU A 161      91.950  49.790  42.300  1.00  0.00           H
ATOM   2566  CD2 LEU A 161      94.630  49.580  41.720  1.00  0.00           C
ATOM   2567 1HD2 LEU A 161      94.140  50.400  41.200  1.00  0.00           H
ATOM   2568 2HD2 LEU A 161      95.050  49.800  42.700  1.00  0.00           H
ATOM   2569 3HD2 LEU A 161      95.420  49.250  41.040  1.00  0.00           H
ATOM   2570  C   LEU A 161      96.000  45.330  42.560  1.00  0.00           C
ATOM   2571  O   LEU A 161      96.950  45.590  43.330  1.00  0.00           O
ATOM   2572  N   ILE A 162      95.490  44.070  42.560  1.00  0.00           N
ATOM   2573  H   ILE A 162      94.620  43.890  42.070  1.00  0.00           H
ATOM   2574  CA  ILE A 162      96.090  43.010  43.320  1.00  0.00           C
ATOM   2575  HA  ILE A 162      96.140  43.370  44.340  1.00  0.00           H
ATOM   2576  CB  ILE A 162      95.080  41.890  43.510  1.00  0.00           C
ATOM   2577  HB  ILE A 162      94.770  41.450  42.560  1.00  0.00           H
ATOM   2578  CG2 ILE A 162      95.660  40.690  44.350  1.00  0.00           C
ATOM   2579 1HG2 ILE A 162      94.850  39.990  44.550  1.00  0.00           H
ATOM   2580 2HG2 ILE A 162      96.530  40.360  43.790  1.00  0.00           H
ATOM   2581 3HG2 ILE A 162      96.060  41.120  45.270  1.00  0.00           H
ATOM   2582  CG1 ILE A 162      93.820  42.380  44.260  1.00  0.00           C
ATOM   2583 1HG1 ILE A 162      93.540  43.390  43.970  1.00  0.00           H
ATOM   2584 2HG1 ILE A 162      93.910  42.330  45.340  1.00  0.00           H
ATOM   2585  CD  ILE A 162      92.570  41.540  43.990  1.00  0.00           C
ATOM   2586  HD1 ILE A 162      92.740  40.490  44.210  1.00  0.00           H
ATOM   2587  HD2 ILE A 162      91.750  41.890  44.620  1.00  0.00           H
ATOM   2588  HD3 ILE A 162      92.250  41.630  42.950  1.00  0.00           H
ATOM   2589  C   ILE A 162      97.490  42.580  42.780  1.00  0.00           C
ATOM   2590  O   ILE A 162      97.680  42.550  41.560  1.00  0.00           O
ATOM   2591  N   HIS A 163      98.390  42.190  43.660  1.00  0.00           N
ATOM   2592  H   HIS A 163      98.270  42.410  44.640  1.00  0.00           H
ATOM   2593  CA  HIS A 163      99.730  41.720  43.260  1.00  0.00           C
ATOM   2594  HA  HIS A 163     100.270  42.510  42.750  1.00  0.00           H
ATOM   2595  CB  HIS A 163     100.550  41.500  44.500  1.00  0.00           C
ATOM   2596  HB1 HIS A 163     100.210  40.700  45.160  1.00  0.00           H
ATOM   2597  HB2 HIS A 163     100.500  42.390  45.130  1.00  0.00           H
ATOM   2598  CG  HIS A 163     102.000  41.230  44.170  1.00  0.00           C
ATOM   2599  ND1 HIS A 163     102.420  39.980  43.590  1.00  0.00           N
ATOM   2600  CE1 HIS A 163     103.730  40.140  43.390  1.00  0.00           C
ATOM   2601  HE1 HIS A 163     104.310  39.330  42.990  1.00  0.00           H
ATOM   2602  NE2 HIS A 163     104.180  41.300  43.840  1.00  0.00           N
ATOM   2603  HE2 HIS A 163     105.090  41.700  43.660  1.00  0.00           H
ATOM   2604  CD2 HIS A 163     103.070  42.010  44.330  1.00  0.00           C
ATOM   2605  HD2 HIS A 163     103.110  42.990  44.760  1.00  0.00           H
ATOM   2606  C   HIS A 163      99.570  40.390  42.440  1.00  0.00           C
ATOM   2607  O   HIS A 163      98.850  39.480  42.850  1.00  0.00           O
ATOM   2608  N   THR A 164     100.370  40.220  41.420  1.00  0.00           N
ATOM   2609  H   THR A 164     100.920  41.030  41.170  1.00  0.00           H
ATOM   2610  CA  THR A 164     100.350  38.990  40.590  1.00  0.00           C
ATOM   2611  HA  THR A 164      99.380  39.060  40.090  1.00  0.00           H
ATOM   2612  CB  THR A 164     101.510  39.020  39.490  1.00  0.00           C
ATOM   2613  HB  THR A 164     102.480  39.150  39.970  1.00  0.00           H
ATOM   2614  CG2 THR A 164     101.490  37.820  38.570  1.00  0.00           C
ATOM   2615 1HG2 THR A 164     102.180  37.940  37.730  1.00  0.00           H
ATOM   2616 2HG2 THR A 164     101.800  36.870  38.990  1.00  0.00           H
ATOM   2617 3HG2 THR A 164     100.540  37.600  38.080  1.00  0.00           H
ATOM   2618  OG1 THR A 164     101.290  40.150  38.710  1.00  0.00           O
ATOM   2619  HG1 THR A 164     100.890  40.800  39.300  1.00  0.00           H
ATOM   2620  C   THR A 164     100.350  37.660  41.340  1.00  0.00           C
ATOM   2621  O   THR A 164      99.770  36.730  40.830  1.00  0.00           O
ATOM   2622  N   GLU A 165     101.060  37.570  42.470  1.00  0.00           N
ATOM   2623  H   GLU A 165     101.580  38.380  42.780  1.00  0.00           H
ATOM   2624  CA  GLU A 165     101.010  36.380  43.250  1.00  0.00           C
ATOM   2625  HA  GLU A 165     101.190  35.490  42.650  1.00  0.00           H
ATOM   2626  CB  GLU A 165     102.210  36.370  44.180  1.00  0.00           C
ATOM   2627  HB1 GLU A 165     102.000  35.580  44.900  1.00  0.00           H
ATOM   2628  HB2 GLU A 165     102.100  37.210  44.870  1.00  0.00           H
ATOM   2629  CG  GLU A 165     103.650  36.280  43.620  1.00  0.00           C
ATOM   2630  HG1 GLU A 165     103.680  36.980  42.780  1.00  0.00           H
ATOM   2631  HG2 GLU A 165     103.810  35.270  43.260  1.00  0.00           H
ATOM   2632  CD  GLU A 165     104.700  36.480  44.770  1.00  0.00           C
ATOM   2633  OE1 GLU A 165     105.540  35.650  45.040  1.00  0.00           O
ATOM   2634  OE2 GLU A 165     104.670  37.530  45.420  1.00  0.00           O
ATOM   2635  C   GLU A 165      99.730  36.110  44.030  1.00  0.00           C
ATOM   2636  O   GLU A 165      99.440  34.960  44.280  1.00  0.00           O
ATOM   2637  N   ASP A 166      99.020  37.170  44.360  1.00  0.00           N
ATOM   2638  H   ASP A 166      99.430  38.040  44.070  1.00  0.00           H
ATOM   2639  CA  ASP A 166      97.940  37.200  45.340  1.00  0.00           C
ATOM   2640  HA  ASP A 166      98.030  36.360  46.040  1.00  0.00           H
ATOM   2641  CB  ASP A 166      98.060  38.420  46.280  1.00  0.00           C
ATOM   2642  HB1 ASP A 166      97.190  38.390  46.940  1.00  0.00           H
ATOM   2643  HB2 ASP A 166      97.980  39.370  45.740  1.00  0.00           H
ATOM   2644  CG  ASP A 166      99.280  38.510  47.160  1.00  0.00           C
ATOM   2645  OD1 ASP A 166      99.460  39.590  47.780  1.00  0.00           O
ATOM   2646  OD2 ASP A 166     100.160  37.670  47.120  1.00  0.00           O
ATOM   2647  C   ASP A 166      96.570  37.150  44.650  1.00  0.00           C
ATOM   2648  O   ASP A 166      95.530  36.770  45.150  1.00  0.00           O
ATOM   2649  N   ARG A 167      96.520  37.270  43.340  1.00  0.00           N
ATOM   2650  H   ARG A 167      97.350  37.580  42.850  1.00  0.00           H
ATOM   2651  CA  ARG A 167      95.330  37.210  42.550  1.00  0.00           C
ATOM   2652  HA  ARG A 167      94.650  37.970  42.920  1.00  0.00           H
ATOM   2653  CB  ARG A 167      95.720  37.460  41.020  1.00  0.00           C
ATOM   2654  HB1 ARG A 167      94.820  37.290  40.420  1.00  0.00           H
ATOM   2655  HB2 ARG A 167      96.430  36.660  40.830  1.00  0.00           H
ATOM   2656  CG  ARG A 167      96.180  38.920  40.720  1.00  0.00           C
ATOM   2657  HG1 ARG A 167      97.070  39.030  41.350  1.00  0.00           H
ATOM   2658  HG2 ARG A 167      95.460  39.660  41.080  1.00  0.00           H
ATOM   2659  CD  ARG A 167      96.440  39.130  39.250  1.00  0.00           C
ATOM   2660  HD1 ARG A 167      95.510  38.870  38.740  1.00  0.00           H
ATOM   2661  HD2 ARG A 167      97.110  38.330  38.950  1.00  0.00           H
ATOM   2662  NE  ARG A 167      96.970  40.530  39.010  1.00  0.00           N
ATOM   2663  HE  ARG A 167      96.860  41.220  39.730  1.00  0.00           H
ATOM   2664  CZ  ARG A 167      97.570  40.990  37.920  1.00  0.00           C
ATOM   2665  NH1 ARG A 167      97.770  40.220  36.890  1.00  0.00           N
ATOM   2666 1HH1 ARG A 167      97.570  39.240  37.050  1.00  0.00           H
ATOM   2667 2HH1 ARG A 167      98.240  40.550  36.060  1.00  0.00           H
ATOM   2668  NH2 ARG A 167      98.000  42.200  37.880  1.00  0.00           N
ATOM   2669 1HH2 ARG A 167      97.650  42.860  38.560  1.00  0.00           H
ATOM   2670 2HH2 ARG A 167      98.400  42.550  37.020  1.00  0.00           H
ATOM   2671  C   ARG A 167      94.620  35.860  42.670  1.00  0.00           C
ATOM   2672  O   ARG A 167      93.430  35.790  42.690  1.00  0.00           O
ATOM   2673  N   ALA A 168      95.380  34.810  42.890  1.00  0.00           N
ATOM   2674  H   ALA A 168      96.370  34.990  43.000  1.00  0.00           H
ATOM   2675  CA  ALA A 168      94.920  33.440  43.110  1.00  0.00           C
ATOM   2676  HA  ALA A 168      94.400  33.170  42.190  1.00  0.00           H
ATOM   2677  CB  ALA A 168      96.110  32.570  43.310  1.00  0.00           C
ATOM   2678  HB1 ALA A 168      96.660  32.420  42.380  1.00  0.00           H
ATOM   2679  HB2 ALA A 168      96.910  32.900  43.980  1.00  0.00           H
ATOM   2680  HB3 ALA A 168      95.730  31.640  43.740  1.00  0.00           H
ATOM   2681  C   ALA A 168      94.110  33.330  44.360  1.00  0.00           C
ATOM   2682  O   ALA A 168      93.200  32.450  44.460  1.00  0.00           O
ATOM   2683  N   GLU A 169      94.410  34.220  45.380  1.00  0.00           N
ATOM   2684  H   GLU A 169      95.150  34.900  45.320  1.00  0.00           H
ATOM   2685  CA  GLU A 169      93.590  34.240  46.620  1.00  0.00           C
ATOM   2686  HA  GLU A 169      93.310  33.240  46.940  1.00  0.00           H
ATOM   2687  CB  GLU A 169      94.310  34.980  47.770  1.00  0.00           C
ATOM   2688  HB1 GLU A 169      93.580  35.260  48.530  1.00  0.00           H
ATOM   2689  HB2 GLU A 169      94.470  35.970  47.340  1.00  0.00           H
ATOM   2690  CG  GLU A 169      95.640  34.290  48.270  1.00  0.00           C
ATOM   2691  HG1 GLU A 169      95.820  34.750  49.240  1.00  0.00           H
ATOM   2692  HG2 GLU A 169      96.400  34.420  47.500  1.00  0.00           H
ATOM   2693  CD  GLU A 169      95.390  32.810  48.510  1.00  0.00           C
ATOM   2694  OE1 GLU A 169      96.290  31.970  48.510  1.00  0.00           O
ATOM   2695  OE2 GLU A 169      94.210  32.440  48.890  1.00  0.00           O
ATOM   2696  C   GLU A 169      92.200  34.800  46.410  1.00  0.00           C
ATOM   2697  O   GLU A 169      91.310  34.330  47.070  1.00  0.00           O
ATOM   2698  N   PHE A 170      92.020  35.710  45.450  1.00  0.00           N
ATOM   2699  H   PHE A 170      92.840  36.110  45.010  1.00  0.00           H
ATOM   2700  CA  PHE A 170      90.730  36.290  45.100  1.00  0.00           C
ATOM   2701  HA  PHE A 170      90.210  36.530  46.040  1.00  0.00           H
ATOM   2702  CB  PHE A 170      90.890  37.590  44.320  1.00  0.00           C
ATOM   2703  HB1 PHE A 170      91.260  37.350  43.330  1.00  0.00           H
ATOM   2704  HB2 PHE A 170      91.570  38.230  44.870  1.00  0.00           H
ATOM   2705  CG  PHE A 170      89.630  38.420  44.170  1.00  0.00           C
ATOM   2706  CD1 PHE A 170      89.500  39.620  44.880  1.00  0.00           C
ATOM   2707  HD1 PHE A 170      90.200  39.850  45.660  1.00  0.00           H
ATOM   2708  CE1 PHE A 170      88.330  40.420  44.820  1.00  0.00           C
ATOM   2709  HE1 PHE A 170      88.160  41.250  45.490  1.00  0.00           H
ATOM   2710  CZ  PHE A 170      87.380  40.030  43.840  1.00  0.00           C
ATOM   2711  HZ  PHE A 170      86.490  40.630  43.790  1.00  0.00           H
ATOM   2712  CE2 PHE A 170      87.540  38.940  43.030  1.00  0.00           C
ATOM   2713  HE2 PHE A 170      86.740  38.570  42.400  1.00  0.00           H
ATOM   2714  CD2 PHE A 170      88.690  38.140  43.150  1.00  0.00           C
ATOM   2715  HD2 PHE A 170      88.810  37.230  42.590  1.00  0.00           H
ATOM   2716  C   PHE A 170      89.920  35.310  44.270  1.00  0.00           C
ATOM   2717  O   PHE A 170      88.720  35.010  44.610  1.00  0.00           O
ATOM   2718  N   GLN A 171      90.640  34.550  43.340  1.00  0.00           N
ATOM   2719  H   GLN A 171      91.600  34.810  43.220  1.00  0.00           H
ATOM   2720  CA  GLN A 171      90.090  33.460  42.590  1.00  0.00           C
ATOM   2721  HA  GLN A 171      89.190  33.810  42.080  1.00  0.00           H
ATOM   2722  CB  GLN A 171      91.150  33.040  41.480  1.00  0.00           C
ATOM   2723  HB1 GLN A 171      90.750  32.170  40.950  1.00  0.00           H
ATOM   2724  HB2 GLN A 171      92.060  32.650  41.950  1.00  0.00           H
ATOM   2725  CG  GLN A 171      91.590  34.220  40.570  1.00  0.00           C
ATOM   2726  HG1 GLN A 171      92.550  34.020  40.080  1.00  0.00           H
ATOM   2727  HG2 GLN A 171      91.820  35.110  41.160  1.00  0.00           H
ATOM   2728  CD  GLN A 171      90.570  34.600  39.520  1.00  0.00           C
ATOM   2729  OE1 GLN A 171      89.390  34.200  39.570  1.00  0.00           O
ATOM   2730  NE2 GLN A 171      90.900  35.530  38.680  1.00  0.00           N
ATOM   2731 1HE2 GLN A 171      91.860  35.830  38.620  1.00  0.00           H
ATOM   2732 2HE2 GLN A 171      90.180  36.020  38.160  1.00  0.00           H
ATOM   2733  C   GLN A 171      89.720  32.110  43.430  1.00  0.00           C
ATOM   2734  O   GLN A 171      88.880  31.330  43.090  1.00  0.00           O
ATOM   2735  N   ARG A 172      90.340  31.900  44.620  1.00  0.00           N
ATOM   2736  H   ARG A 172      91.120  32.500  44.850  1.00  0.00           H
ATOM   2737  CA  ARG A 172      89.940  30.870  45.530  1.00  0.00           C
ATOM   2738  HA  ARG A 172      90.020  29.960  44.940  1.00  0.00           H
ATOM   2739  CB  ARG A 172      90.910  30.770  46.720  1.00  0.00           C
ATOM   2740  HB1 ARG A 172      90.930  31.720  47.250  1.00  0.00           H
ATOM   2741  HB2 ARG A 172      91.910  30.620  46.310  1.00  0.00           H
ATOM   2742  CG  ARG A 172      90.610  29.620  47.730  1.00  0.00           C
ATOM   2743  HG1 ARG A 172      90.700  28.720  47.130  1.00  0.00           H
ATOM   2744  HG2 ARG A 172      89.640  29.740  48.210  1.00  0.00           H
ATOM   2745  CD  ARG A 172      91.540  29.770  48.980  1.00  0.00           C
ATOM   2746  HD1 ARG A 172      91.620  28.840  49.550  1.00  0.00           H
ATOM   2747  HD2 ARG A 172      91.160  30.530  49.670  1.00  0.00           H
ATOM   2748  NE  ARG A 172      92.980  30.050  48.630  1.00  0.00           N
ATOM   2749  HE  ARG A 172      93.330  30.990  48.780  1.00  0.00           H
ATOM   2750  CZ  ARG A 172      93.910  29.160  48.380  1.00  0.00           C
ATOM   2751  NH1 ARG A 172      93.690  27.890  48.310  1.00  0.00           N
ATOM   2752 1HH1 ARG A 172      92.780  27.520  48.560  1.00  0.00           H
ATOM   2753 2HH1 ARG A 172      94.390  27.200  48.100  1.00  0.00           H
ATOM   2754  NH2 ARG A 172      95.160  29.430  48.210  1.00  0.00           N
ATOM   2755 1HH2 ARG A 172      95.500  30.370  48.360  1.00  0.00           H
ATOM   2756 2HH2 ARG A 172      95.820  28.690  47.990  1.00  0.00           H
ATOM   2757  C   ARG A 172      88.450  31.160  46.010  1.00  0.00           C
ATOM   2758  O   ARG A 172      87.730  30.230  45.870  1.00  0.00           O
ATOM   2759  N   GLN A 173      88.120  32.390  46.420  1.00  0.00           N
ATOM   2760  H   GLN A 173      88.830  33.110  46.380  1.00  0.00           H
ATOM   2761  CA  GLN A 173      86.810  32.720  46.980  1.00  0.00           C
ATOM   2762  HA  GLN A 173      86.580  31.920  47.680  1.00  0.00           H
ATOM   2763  CB  GLN A 173      86.870  34.020  47.670  1.00  0.00           C
ATOM   2764  HB1 GLN A 173      85.950  34.160  48.240  1.00  0.00           H
ATOM   2765  HB2 GLN A 173      86.880  34.800  46.910  1.00  0.00           H
ATOM   2766  CG  GLN A 173      87.940  34.260  48.790  1.00  0.00           C
ATOM   2767  HG1 GLN A 173      87.810  35.250  49.220  1.00  0.00           H
ATOM   2768  HG2 GLN A 173      88.930  34.360  48.340  1.00  0.00           H
ATOM   2769  CD  GLN A 173      87.870  33.280  49.960  1.00  0.00           C
ATOM   2770  OE1 GLN A 173      86.880  32.900  50.540  1.00  0.00           O
ATOM   2771  NE2 GLN A 173      88.940  32.550  50.080  1.00  0.00           N
ATOM   2772 1HE2 GLN A 173      89.860  32.860  49.800  1.00  0.00           H
ATOM   2773 2HE2 GLN A 173      88.930  31.820  50.780  1.00  0.00           H
ATOM   2774  C   GLN A 173      85.770  32.650  45.830  1.00  0.00           C
ATOM   2775  O   GLN A 173      84.590  32.680  46.180  1.00  0.00           O
ATOM   2776  N   LEU A 174      86.120  32.400  44.600  1.00  0.00           N
ATOM   2777  H   LEU A 174      87.110  32.400  44.410  1.00  0.00           H
ATOM   2778  CA  LEU A 174      85.250  32.130  43.460  1.00  0.00           C
ATOM   2779  HA  LEU A 174      84.200  32.370  43.580  1.00  0.00           H
ATOM   2780  CB  LEU A 174      85.710  32.850  42.260  1.00  0.00           C
ATOM   2781  HB1 LEU A 174      85.390  32.290  41.380  1.00  0.00           H
ATOM   2782  HB2 LEU A 174      86.800  32.960  42.260  1.00  0.00           H
ATOM   2783  CG  LEU A 174      85.260  34.280  42.160  1.00  0.00           C
ATOM   2784  HG  LEU A 174      84.270  34.390  42.590  1.00  0.00           H
ATOM   2785  CD1 LEU A 174      86.100  35.280  42.950  1.00  0.00           C
ATOM   2786 1HD1 LEU A 174      87.110  35.290  42.540  1.00  0.00           H
ATOM   2787 2HD1 LEU A 174      85.830  36.320  42.830  1.00  0.00           H
ATOM   2788 3HD1 LEU A 174      86.180  35.120  44.030  1.00  0.00           H
ATOM   2789  CD2 LEU A 174      85.140  34.870  40.740  1.00  0.00           C
ATOM   2790 1HD2 LEU A 174      84.340  34.450  40.130  1.00  0.00           H
ATOM   2791 2HD2 LEU A 174      84.930  35.940  40.750  1.00  0.00           H
ATOM   2792 3HD2 LEU A 174      86.130  34.720  40.310  1.00  0.00           H
ATOM   2793  C   LEU A 174      85.210  30.580  43.130  1.00  0.00           C
ATOM   2794  O   LEU A 174      84.090  29.950  43.000  1.00  0.00           O
ATOM   2795  N   HIS A 175      86.330  29.880  42.970  1.00  0.00           N
ATOM   2796  H   HIS A 175      87.210  30.370  42.970  1.00  0.00           H
ATOM   2797  CA  HIS A 175      86.410  28.590  42.420  1.00  0.00           C
ATOM   2798  HA  HIS A 175      85.600  28.590  41.700  1.00  0.00           H
ATOM   2799  CB  HIS A 175      87.650  28.330  41.560  1.00  0.00           C
ATOM   2800  HB1 HIS A 175      87.690  29.140  40.840  1.00  0.00           H
ATOM   2801  HB2 HIS A 175      87.560  27.410  40.970  1.00  0.00           H
ATOM   2802  CG  HIS A 175      88.940  28.250  42.290  1.00  0.00           C
ATOM   2803  ND1 HIS A 175      89.200  27.440  43.400  1.00  0.00           N
ATOM   2804  CE1 HIS A 175      90.480  27.680  43.750  1.00  0.00           C
ATOM   2805  HE1 HIS A 175      90.920  27.290  44.660  1.00  0.00           H
ATOM   2806  NE2 HIS A 175      91.040  28.560  42.960  1.00  0.00           N
ATOM   2807  HE2 HIS A 175      92.020  28.810  42.980  1.00  0.00           H
ATOM   2808  CD2 HIS A 175      90.130  28.910  41.990  1.00  0.00           C
ATOM   2809  HD2 HIS A 175      90.280  29.480  41.090  1.00  0.00           H
ATOM   2810  C   HIS A 175      86.110  27.490  43.440  1.00  0.00           C
ATOM   2811  O   HIS A 175      85.540  26.520  43.090  1.00  0.00           O
ATOM   2812  N   TRP A 176      86.370  27.700  44.710  1.00  0.00           N
ATOM   2813  H   TRP A 176      86.820  28.580  44.920  1.00  0.00           H
ATOM   2814  CA  TRP A 176      86.060  26.620  45.670  1.00  0.00           C
ATOM   2815  HA  TRP A 176      86.450  25.650  45.340  1.00  0.00           H
ATOM   2816  CB  TRP A 176      86.760  26.910  47.000  1.00  0.00           C
ATOM   2817  HB1 TRP A 176      87.820  27.100  46.790  1.00  0.00           H
ATOM   2818  HB2 TRP A 176      86.870  25.980  47.550  1.00  0.00           H
ATOM   2819  CG  TRP A 176      86.350  27.980  47.920  1.00  0.00           C
ATOM   2820  CD1 TRP A 176      85.600  29.110  47.720  1.00  0.00           C
ATOM   2821  HD1 TRP A 176      85.220  29.460  46.770  1.00  0.00           H
ATOM   2822  NE1 TRP A 176      85.380  29.820  48.890  1.00  0.00           N
ATOM   2823  HE1 TRP A 176      85.060  30.780  48.880  1.00  0.00           H
ATOM   2824  CE2 TRP A 176      86.010  29.180  49.910  1.00  0.00           C
ATOM   2825  CZ2 TRP A 176      85.950  29.470  51.290  1.00  0.00           C
ATOM   2826  HZ2 TRP A 176      85.440  30.360  51.630  1.00  0.00           H
ATOM   2827  CH2 TRP A 176      86.540  28.620  52.170  1.00  0.00           C
ATOM   2828  HH2 TRP A 176      86.380  28.860  53.210  1.00  0.00           H
ATOM   2829  CZ3 TRP A 176      87.310  27.520  51.700  1.00  0.00           C
ATOM   2830  HZ3 TRP A 176      87.690  26.740  52.340  1.00  0.00           H
ATOM   2831  CE3 TRP A 176      87.260  27.250  50.290  1.00  0.00           C
ATOM   2832  HE3 TRP A 176      87.700  26.370  49.850  1.00  0.00           H
ATOM   2833  CD2 TRP A 176      86.570  28.030  49.370  1.00  0.00           C
ATOM   2834  C   TRP A 176      84.570  26.350  45.940  1.00  0.00           C
ATOM   2835  O   TRP A 176      84.150  25.360  46.500  1.00  0.00           O
ATOM   2836  N   ALA A 177      83.800  27.350  45.460  1.00  0.00           N
ATOM   2837  H   ALA A 177      84.310  28.110  45.050  1.00  0.00           H
ATOM   2838  CA  ALA A 177      82.320  27.400  45.430  1.00  0.00           C
ATOM   2839  HA  ALA A 177      82.110  28.430  45.140  1.00  0.00           H
ATOM   2840  CB  ALA A 177      81.940  26.570  44.190  1.00  0.00           C
ATOM   2841  HB1 ALA A 177      80.860  26.460  44.150  1.00  0.00           H
ATOM   2842  HB2 ALA A 177      82.380  26.980  43.280  1.00  0.00           H
ATOM   2843  HB3 ALA A 177      82.300  25.560  44.370  1.00  0.00           H
ATOM   2844  C   ALA A 177      81.710  27.100  46.800  1.00  0.00           C
ATOM   2845  O   ALA A 177      80.900  26.160  46.880  1.00  0.00           O
ATOM   2846  N   LEU A 178      82.260  27.600  47.940  1.00  0.00           N
ATOM   2847  H   LEU A 178      83.030  28.240  47.830  1.00  0.00           H
ATOM   2848  CA  LEU A 178      81.540  27.540  49.230  1.00  0.00           C
ATOM   2849  HA  LEU A 178      81.170  26.520  49.360  1.00  0.00           H
ATOM   2850  CB  LEU A 178      82.530  27.860  50.320  1.00  0.00           C
ATOM   2851  HB1 LEU A 178      82.820  28.890  50.120  1.00  0.00           H
ATOM   2852  HB2 LEU A 178      83.410  27.240  50.190  1.00  0.00           H
ATOM   2853  CG  LEU A 178      81.930  27.760  51.680  1.00  0.00           C
ATOM   2854  HG  LEU A 178      80.870  27.990  51.620  1.00  0.00           H
ATOM   2855  CD1 LEU A 178      82.000  26.340  52.300  1.00  0.00           C
ATOM   2856 1HD1 LEU A 178      82.970  25.860  52.400  1.00  0.00           H
ATOM   2857 2HD1 LEU A 178      81.490  26.420  53.260  1.00  0.00           H
ATOM   2858 3HD1 LEU A 178      81.470  25.630  51.670  1.00  0.00           H
ATOM   2859  CD2 LEU A 178      82.650  28.770  52.720  1.00  0.00           C
ATOM   2860 1HD2 LEU A 178      82.710  29.790  52.340  1.00  0.00           H
ATOM   2861 2HD2 LEU A 178      82.120  28.600  53.660  1.00  0.00           H
ATOM   2862 3HD2 LEU A 178      83.710  28.540  52.770  1.00  0.00           H
ATOM   2863  C   LEU A 178      80.290  28.380  49.190  1.00  0.00           C
ATOM   2864  O   LEU A 178      79.290  27.960  49.760  1.00  0.00           O
ATOM   2865  N   ASN A 179      80.270  29.560  48.560  1.00  0.00           N
ATOM   2866  H   ASN A 179      81.160  29.910  48.220  1.00  0.00           H
ATOM   2867  CA  ASN A 179      79.170  30.430  48.540  1.00  0.00           C
ATOM   2868  HA  ASN A 179      79.110  30.590  49.620  1.00  0.00           H
ATOM   2869  CB  ASN A 179      79.460  31.810  47.800  1.00  0.00           C
ATOM   2870  HB1 ASN A 179      78.590  32.450  47.920  1.00  0.00           H
ATOM   2871  HB2 ASN A 179      79.680  31.700  46.740  1.00  0.00           H
ATOM   2872  CG  ASN A 179      80.640  32.580  48.380  1.00  0.00           C
ATOM   2873  OD1 ASN A 179      81.520  32.920  47.590  1.00  0.00           O
ATOM   2874  ND2 ASN A 179      80.630  32.860  49.650  1.00  0.00           N
ATOM   2875 1HD2 ASN A 179      79.890  32.450  50.210  1.00  0.00           H
ATOM   2876 2HD2 ASN A 179      81.430  33.350  50.030  1.00  0.00           H
ATOM   2877  C   ASN A 179      77.930  29.820  47.910  1.00  0.00           C
ATOM   2878  O   ASN A 179      78.040  29.120  46.940  1.00  0.00           O
ATOM   2879  N   PRO A 180      76.710  30.190  48.430  1.00  0.00           N
ATOM   2880  CD  PRO A 180      76.340  30.600  49.800  1.00  0.00           C
ATOM   2881  HD1 PRO A 180      76.290  31.680  49.840  1.00  0.00           H
ATOM   2882  HD2 PRO A 180      77.040  30.170  50.520  1.00  0.00           H
ATOM   2883  CG  PRO A 180      74.880  30.020  50.100  1.00  0.00           C
ATOM   2884  HG1 PRO A 180      74.350  30.620  50.840  1.00  0.00           H
ATOM   2885  HG2 PRO A 180      74.920  28.970  50.380  1.00  0.00           H
ATOM   2886  CB  PRO A 180      74.310  30.170  48.690  1.00  0.00           C
ATOM   2887  HB1 PRO A 180      74.040  31.180  48.420  1.00  0.00           H
ATOM   2888  HB2 PRO A 180      73.460  29.510  48.490  1.00  0.00           H
ATOM   2889  CA  PRO A 180      75.480  29.590  47.850  1.00  0.00           C
ATOM   2890  HA  PRO A 180      75.530  28.500  47.960  1.00  0.00           H
ATOM   2891  C   PRO A 180      75.200  30.060  46.380  1.00  0.00           C
ATOM   2892  O   PRO A 180      75.580  31.180  46.020  1.00  0.00           O
ATOM   2893  N   SER A 181      74.400  29.330  45.600  1.00  0.00           N
ATOM   2894  H   SER A 181      74.150  28.430  45.980  1.00  0.00           H
ATOM   2895  CA  SER A 181      73.890  29.700  44.300  1.00  0.00           C
ATOM   2896  HA  SER A 181      74.720  30.180  43.770  1.00  0.00           H
ATOM   2897  CB  SER A 181      73.480  28.430  43.540  1.00  0.00           C
ATOM   2898  HB1 SER A 181      74.350  27.770  43.510  1.00  0.00           H
ATOM   2899  HB2 SER A 181      73.270  28.620  42.490  1.00  0.00           H
ATOM   2900  OG  SER A 181      72.420  27.750  44.220  1.00  0.00           O
ATOM   2901  HG  SER A 181      72.170  26.960  43.740  1.00  0.00           H
ATOM   2902  C   SER A 181      72.690  30.720  44.280  1.00  0.00           C
ATOM   2903  O   SER A 181      72.480  31.430  43.340  1.00  0.00           O
ATOM   2904  N   GLN A 182      71.890  30.780  45.360  1.00  0.00           N
ATOM   2905  H   GLN A 182      72.060  30.300  46.230  1.00  0.00           H
ATOM   2906  CA  GLN A 182      70.770  31.770  45.480  1.00  0.00           C
ATOM   2907  HA  GLN A 182      71.210  32.640  44.990  1.00  0.00           H
ATOM   2908  CB  GLN A 182      69.430  31.390  44.760  1.00  0.00           C
ATOM   2909  HB1 GLN A 182      68.640  32.090  45.000  1.00  0.00           H
ATOM   2910  HB2 GLN A 182      69.150  30.410  45.160  1.00  0.00           H
ATOM   2911  CG  GLN A 182      69.550  31.300  43.230  1.00  0.00           C
ATOM   2912  HG1 GLN A 182      68.710  30.820  42.740  1.00  0.00           H
ATOM   2913  HG2 GLN A 182      70.350  30.610  42.990  1.00  0.00           H
ATOM   2914  CD  GLN A 182      69.760  32.630  42.560  1.00  0.00           C
ATOM   2915  OE1 GLN A 182      70.020  33.670  43.110  1.00  0.00           O
ATOM   2916  NE2 GLN A 182      69.630  32.730  41.230  1.00  0.00           N
ATOM   2917 1HE2 GLN A 182      69.470  31.910  40.660  1.00  0.00           H
ATOM   2918 2HE2 GLN A 182      69.500  33.630  40.800  1.00  0.00           H
ATOM   2919  C   GLN A 182      70.500  31.920  46.970  1.00  0.00           C
ATOM   2920  O   GLN A 182      70.940  31.120  47.830  1.00  0.00           O
ATOM   2921  N   CYS A 183      69.930  33.070  47.330  1.00  0.00           N
ATOM   2922  H   CYS A 183      69.700  33.660  46.550  1.00  0.00           H
ATOM   2923  CA  CYS A 183      69.540  33.480  48.720  1.00  0.00           C
ATOM   2924  HA  CYS A 183      70.100  32.930  49.480  1.00  0.00           H
ATOM   2925  CB  CYS A 183      69.760  34.990  48.740  1.00  0.00           C
ATOM   2926  HB1 CYS A 183      69.040  35.460  48.080  1.00  0.00           H
ATOM   2927  HB2 CYS A 183      70.770  35.140  48.370  1.00  0.00           H
ATOM   2928  SG  CYS A 183      69.670  35.690  50.410  1.00  0.00           S
ATOM   2929  HG  CYS A 183      68.580  35.150  50.950  1.00  0.00           H
ATOM   2930  C   CYS A 183      68.030  33.090  48.940  1.00  0.00           C
ATOM   2931  O   CYS A 183      67.300  33.050  47.940  1.00  0.00           O
ATOM   2932  N   THR A 184      67.650  32.900  50.190  1.00  0.00           N
ATOM   2933  H   THR A 184      68.380  32.800  50.880  1.00  0.00           H
ATOM   2934  CA  THR A 184      66.240  32.810  50.490  1.00  0.00           C
ATOM   2935  HA  THR A 184      65.850  32.030  49.830  1.00  0.00           H
ATOM   2936  CB  THR A 184      66.020  32.400  51.890  1.00  0.00           C
ATOM   2937  HB  THR A 184      66.710  31.560  52.030  1.00  0.00           H
ATOM   2938  CG2 THR A 184      66.310  33.530  52.940  1.00  0.00           C
ATOM   2939 1HG2 THR A 184      65.740  34.440  52.730  1.00  0.00           H
ATOM   2940 2HG2 THR A 184      66.130  33.110  53.940  1.00  0.00           H
ATOM   2941 3HG2 THR A 184      67.350  33.840  52.830  1.00  0.00           H
ATOM   2942  OG1 THR A 184      64.700  32.100  52.140  1.00  0.00           O
ATOM   2943  HG1 THR A 184      64.680  31.150  52.020  1.00  0.00           H
ATOM   2944  C   THR A 184      65.430  34.090  50.120  1.00  0.00           C
ATOM   2945  O   THR A 184      65.990  35.180  50.240  1.00  0.00           O
ATOM   2946  N   GLU A 185      64.240  33.880  49.560  1.00  0.00           N
ATOM   2947  H   GLU A 185      63.900  32.950  49.720  1.00  0.00           H
ATOM   2948  CA  GLU A 185      63.340  34.890  48.820  1.00  0.00           C
ATOM   2949  HA  GLU A 185      63.880  35.270  47.950  1.00  0.00           H
ATOM   2950  CB  GLU A 185      62.030  34.230  48.360  1.00  0.00           C
ATOM   2951  HB1 GLU A 185      61.470  34.900  47.700  1.00  0.00           H
ATOM   2952  HB2 GLU A 185      61.400  34.040  49.230  1.00  0.00           H
ATOM   2953  CG  GLU A 185      62.160  32.970  47.420  1.00  0.00           C
ATOM   2954  HG1 GLU A 185      63.050  33.200  46.850  1.00  0.00           H
ATOM   2955  HG2 GLU A 185      61.300  33.040  46.760  1.00  0.00           H
ATOM   2956  CD  GLU A 185      62.180  31.600  48.050  1.00  0.00           C
ATOM   2957  OE1 GLU A 185      62.730  31.460  49.150  1.00  0.00           O
ATOM   2958  OE2 GLU A 185      61.570  30.640  47.450  1.00  0.00           O
ATOM   2959  C   GLU A 185      63.020  36.160  49.650  1.00  0.00           C
ATOM   2960  O   GLU A 185      63.060  37.350  49.200  1.00  0.00           O
ATOM   2961  N   SER A 186      62.600  35.890  50.920  1.00  0.00           N
ATOM   2962  H   SER A 186      62.510  34.930  51.210  1.00  0.00           H
ATOM   2963  CA  SER A 186      62.360  37.060  51.810  1.00  0.00           C
ATOM   2964  HA  SER A 186      61.600  37.720  51.400  1.00  0.00           H
ATOM   2965  CB  SER A 186      61.680  36.580  53.100  1.00  0.00           C
ATOM   2966  HB1 SER A 186      60.760  36.120  52.750  1.00  0.00           H
ATOM   2967  HB2 SER A 186      61.420  37.450  53.700  1.00  0.00           H
ATOM   2968  OG  SER A 186      62.450  35.610  53.810  1.00  0.00           O
ATOM   2969  HG  SER A 186      62.450  34.820  53.260  1.00  0.00           H
ATOM   2970  C   SER A 186      63.670  37.790  52.120  1.00  0.00           C
ATOM   2971  O   SER A 186      63.640  38.950  52.580  1.00  0.00           O
ATOM   2972  N   GLY A 187      64.830  37.220  51.870  1.00  0.00           N
ATOM   2973  H   GLY A 187      64.780  36.270  51.520  1.00  0.00           H
ATOM   2974  CA  GLY A 187      66.220  37.770  52.030  1.00  0.00           C
ATOM   2975  HA1 GLY A 187      66.950  36.980  52.190  1.00  0.00           H
ATOM   2976  HA2 GLY A 187      66.310  38.340  52.960  1.00  0.00           H
ATOM   2977  C   GLY A 187      66.700  38.700  50.870  1.00  0.00           C
ATOM   2978  O   GLY A 187      66.290  39.870  50.770  1.00  0.00           O
ATOM   2979  N   GLN A 188      67.480  38.090  49.920  1.00  0.00           N
ATOM   2980  H   GLN A 188      67.560  37.090  49.920  1.00  0.00           H
ATOM   2981  CA  GLN A 188      67.950  38.900  48.770  1.00  0.00           C
ATOM   2982  HA  GLN A 188      67.590  39.920  48.790  1.00  0.00           H
ATOM   2983  CB  GLN A 188      69.430  39.090  48.900  1.00  0.00           C
ATOM   2984  HB1 GLN A 188      69.800  39.760  48.130  1.00  0.00           H
ATOM   2985  HB2 GLN A 188      69.910  38.110  48.810  1.00  0.00           H
ATOM   2986  CG  GLN A 188      70.030  39.610  50.240  1.00  0.00           C
ATOM   2987  HG1 GLN A 188      69.770  38.980  51.090  1.00  0.00           H
ATOM   2988  HG2 GLN A 188      69.720  40.610  50.540  1.00  0.00           H
ATOM   2989  CD  GLN A 188      71.560  39.540  50.200  1.00  0.00           C
ATOM   2990  OE1 GLN A 188      72.300  39.740  49.220  1.00  0.00           O
ATOM   2991  NE2 GLN A 188      72.150  39.250  51.350  1.00  0.00           N
ATOM   2992 1HE2 GLN A 188      71.660  39.180  52.230  1.00  0.00           H
ATOM   2993 2HE2 GLN A 188      73.000  38.710  51.300  1.00  0.00           H
ATOM   2994  C   GLN A 188      67.570  38.330  47.300  1.00  0.00           C
ATOM   2995  O   GLN A 188      67.610  37.120  47.010  1.00  0.00           O
ATOM   2996  N   GLY A 189      67.230  39.190  46.410  1.00  0.00           N
ATOM   2997  H   GLY A 189      67.470  40.150  46.590  1.00  0.00           H
ATOM   2998  CA  GLY A 189      66.790  38.990  45.040  1.00  0.00           C
ATOM   2999  HA1 GLY A 189      66.060  38.180  45.130  1.00  0.00           H
ATOM   3000  HA2 GLY A 189      67.600  38.750  44.350  1.00  0.00           H
ATOM   3001  C   GLY A 189      66.100  40.330  44.510  1.00  0.00           C
ATOM   3002  O   GLY A 189      66.260  41.380  45.100  1.00  0.00           O
ATOM   3003  N   ILE A 190      65.270  40.210  43.440  1.00  0.00           N
ATOM   3004  H   ILE A 190      65.080  39.340  42.960  1.00  0.00           H
ATOM   3005  CA  ILE A 190      64.610  41.270  42.760  1.00  0.00           C
ATOM   3006  HA  ILE A 190      65.370  42.020  42.520  1.00  0.00           H
ATOM   3007  CB  ILE A 190      63.940  40.810  41.410  1.00  0.00           C
ATOM   3008  HB  ILE A 190      63.520  39.820  41.600  1.00  0.00           H
ATOM   3009  CG2 ILE A 190      62.790  41.740  40.950  1.00  0.00           C
ATOM   3010 1HG2 ILE A 190      63.030  42.810  40.930  1.00  0.00           H
ATOM   3011 2HG2 ILE A 190      62.380  41.410  40.000  1.00  0.00           H
ATOM   3012 3HG2 ILE A 190      61.950  41.560  41.630  1.00  0.00           H
ATOM   3013  CG1 ILE A 190      65.010  40.710  40.340  1.00  0.00           C
ATOM   3014 1HG1 ILE A 190      65.420  41.700  40.140  1.00  0.00           H
ATOM   3015 2HG1 ILE A 190      64.410  40.580  39.440  1.00  0.00           H
ATOM   3016  CD  ILE A 190      66.000  39.610  40.400  1.00  0.00           C
ATOM   3017  HD1 ILE A 190      66.640  39.820  41.250  1.00  0.00           H
ATOM   3018  HD2 ILE A 190      65.490  38.660  40.530  1.00  0.00           H
ATOM   3019  HD3 ILE A 190      66.670  39.680  39.540  1.00  0.00           H
ATOM   3020  C   ILE A 190      63.650  41.980  43.730  1.00  0.00           C
ATOM   3021  O   ILE A 190      63.550  43.200  43.580  1.00  0.00           O
ATOM   3022  N   GLU A 191      63.080  41.270  44.700  1.00  0.00           N
ATOM   3023  H   GLU A 191      63.250  40.270  44.740  1.00  0.00           H
ATOM   3024  CA  GLU A 191      62.370  41.900  45.840  1.00  0.00           C
ATOM   3025  HA  GLU A 191      61.620  42.520  45.350  1.00  0.00           H
ATOM   3026  CB  GLU A 191      61.680  40.880  46.700  1.00  0.00           C
ATOM   3027  HB1 GLU A 191      61.220  41.420  47.520  1.00  0.00           H
ATOM   3028  HB2 GLU A 191      62.390  40.120  47.030  1.00  0.00           H
ATOM   3029  CG  GLU A 191      60.620  40.050  45.980  1.00  0.00           C
ATOM   3030  HG1 GLU A 191      60.100  40.750  45.320  1.00  0.00           H
ATOM   3031  HG2 GLU A 191      60.000  39.760  46.830  1.00  0.00           H
ATOM   3032  CD  GLU A 191      61.080  38.760  45.240  1.00  0.00           C
ATOM   3033  OE1 GLU A 191      60.190  37.980  44.830  1.00  0.00           O
ATOM   3034  OE2 GLU A 191      62.280  38.420  45.130  1.00  0.00           O
ATOM   3035  C   GLU A 191      63.260  42.790  46.780  1.00  0.00           C
ATOM   3036  O   GLU A 191      62.760  43.810  47.260  1.00  0.00           O
ATOM   3037  N   GLU A 192      64.510  42.410  46.960  1.00  0.00           N
ATOM   3038  H   GLU A 192      64.800  41.510  46.620  1.00  0.00           H
ATOM   3039  CA  GLU A 192      65.440  43.180  47.760  1.00  0.00           C
ATOM   3040  HA  GLU A 192      64.860  43.680  48.530  1.00  0.00           H
ATOM   3041  CB  GLU A 192      66.580  42.340  48.350  1.00  0.00           C
ATOM   3042  HB1 GLU A 192      67.180  41.910  47.550  1.00  0.00           H
ATOM   3043  HB2 GLU A 192      66.050  41.520  48.840  1.00  0.00           H
ATOM   3044  CG  GLU A 192      67.450  43.070  49.330  1.00  0.00           C
ATOM   3045  HG1 GLU A 192      67.680  44.050  48.900  1.00  0.00           H
ATOM   3046  HG2 GLU A 192      68.380  42.520  49.310  1.00  0.00           H
ATOM   3047  CD  GLU A 192      66.920  43.240  50.780  1.00  0.00           C
ATOM   3048  OE1 GLU A 192      65.730  43.500  50.990  1.00  0.00           O
ATOM   3049  OE2 GLU A 192      67.780  43.240  51.680  1.00  0.00           O
ATOM   3050  C   GLU A 192      66.000  44.280  46.880  1.00  0.00           C
ATOM   3051  O   GLU A 192      65.910  45.450  47.260  1.00  0.00           O
ATOM   3052  N   ALA A 193      66.290  44.060  45.600  1.00  0.00           N
ATOM   3053  H   ALA A 193      66.130  43.120  45.270  1.00  0.00           H
ATOM   3054  CA  ALA A 193      66.810  45.040  44.750  1.00  0.00           C
ATOM   3055  HA  ALA A 193      67.700  45.530  45.140  1.00  0.00           H
ATOM   3056  CB  ALA A 193      67.350  44.350  43.480  1.00  0.00           C
ATOM   3057  HB1 ALA A 193      66.470  43.930  42.990  1.00  0.00           H
ATOM   3058  HB2 ALA A 193      67.790  45.060  42.770  1.00  0.00           H
ATOM   3059  HB3 ALA A 193      68.050  43.520  43.600  1.00  0.00           H
ATOM   3060  C   ALA A 193      65.940  46.220  44.320  1.00  0.00           C
ATOM   3061  O   ALA A 193      66.350  47.380  44.440  1.00  0.00           O
ATOM   3062  N   THR A 194      64.740  45.910  43.940  1.00  0.00           N
ATOM   3063  H   THR A 194      64.560  44.920  43.820  1.00  0.00           H
ATOM   3064  CA  THR A 194      63.650  46.900  43.770  1.00  0.00           C
ATOM   3065  HA  THR A 194      63.910  47.770  43.180  1.00  0.00           H
ATOM   3066  CB  THR A 194      62.380  46.250  43.150  1.00  0.00           C
ATOM   3067  HB  THR A 194      61.860  45.650  43.910  1.00  0.00           H
ATOM   3068  CG2 THR A 194      61.380  47.300  42.740  1.00  0.00           C
ATOM   3069 1HG2 THR A 194      60.970  47.730  43.660  1.00  0.00           H
ATOM   3070 2HG2 THR A 194      61.790  48.170  42.230  1.00  0.00           H
ATOM   3071 3HG2 THR A 194      60.540  46.880  42.190  1.00  0.00           H
ATOM   3072  OG1 THR A 194      62.620  45.400  42.120  1.00  0.00           O
ATOM   3073  HG1 THR A 194      62.840  44.580  42.570  1.00  0.00           H
ATOM   3074  C   THR A 194      63.230  47.430  45.160  1.00  0.00           C
ATOM   3075  O   THR A 194      62.750  48.510  45.210  1.00  0.00           O
ATOM   3076  N   GLY A 195      63.400  46.670  46.230  1.00  0.00           N
ATOM   3077  H   GLY A 195      63.800  45.750  46.130  1.00  0.00           H
ATOM   3078  CA  GLY A 195      62.930  47.130  47.560  1.00  0.00           C
ATOM   3079  HA1 GLY A 195      62.700  46.340  48.270  1.00  0.00           H
ATOM   3080  HA2 GLY A 195      61.920  47.520  47.460  1.00  0.00           H
ATOM   3081  C   GLY A 195      63.800  48.210  48.240  1.00  0.00           C
ATOM   3082  O   GLY A 195      63.250  49.070  49.010  1.00  0.00           O
ATOM   3083  N   LEU A 196      65.100  48.180  47.860  1.00  0.00           N
ATOM   3084  H   LEU A 196      65.270  47.480  47.160  1.00  0.00           H
ATOM   3085  CA  LEU A 196      65.980  49.320  47.920  1.00  0.00           C
ATOM   3086  HA  LEU A 196      65.870  49.870  48.860  1.00  0.00           H
ATOM   3087  CB  LEU A 196      67.440  48.770  47.780  1.00  0.00           C
ATOM   3088  HB1 LEU A 196      68.130  49.600  47.640  1.00  0.00           H
ATOM   3089  HB2 LEU A 196      67.460  48.330  46.790  1.00  0.00           H
ATOM   3090  CG  LEU A 196      67.900  47.730  48.880  1.00  0.00           C
ATOM   3091  HG  LEU A 196      67.110  46.980  48.920  1.00  0.00           H
ATOM   3092  CD1 LEU A 196      69.280  47.070  48.520  1.00  0.00           C
ATOM   3093 1HD1 LEU A 196      69.460  46.220  49.190  1.00  0.00           H
ATOM   3094 2HD1 LEU A 196      69.300  46.750  47.480  1.00  0.00           H
ATOM   3095 3HD1 LEU A 196      70.020  47.860  48.610  1.00  0.00           H
ATOM   3096  CD2 LEU A 196      68.080  48.390  50.200  1.00  0.00           C
ATOM   3097 1HD2 LEU A 196      68.750  49.250  50.200  1.00  0.00           H
ATOM   3098 2HD2 LEU A 196      67.130  48.780  50.590  1.00  0.00           H
ATOM   3099 3HD2 LEU A 196      68.440  47.670  50.940  1.00  0.00           H
ATOM   3100  C   LEU A 196      65.580  50.260  46.770  1.00  0.00           C
ATOM   3101  O   LEU A 196      65.300  49.760  45.660  1.00  0.00           O
ATOM   3102  N   PRO A 197      65.570  51.610  46.840  1.00  0.00           N
ATOM   3103  CD  PRO A 197      65.960  52.490  47.900  1.00  0.00           C
ATOM   3104  HD1 PRO A 197      66.940  52.320  48.340  1.00  0.00           H
ATOM   3105  HD2 PRO A 197      65.180  52.370  48.650  1.00  0.00           H
ATOM   3106  CG  PRO A 197      65.990  53.900  47.350  1.00  0.00           C
ATOM   3107  HG1 PRO A 197      66.940  54.120  46.870  1.00  0.00           H
ATOM   3108  HG2 PRO A 197      65.740  54.650  48.100  1.00  0.00           H
ATOM   3109  CB  PRO A 197      64.940  53.810  46.350  1.00  0.00           C
ATOM   3110  HB1 PRO A 197      65.030  54.650  45.660  1.00  0.00           H
ATOM   3111  HB2 PRO A 197      63.910  53.890  46.710  1.00  0.00           H
ATOM   3112  CA  PRO A 197      65.130  52.440  45.690  1.00  0.00           C
ATOM   3113  HA  PRO A 197      64.270  51.990  45.200  1.00  0.00           H
ATOM   3114  C   PRO A 197      66.080  52.540  44.520  1.00  0.00           C
ATOM   3115  O   PRO A 197      65.610  53.120  43.520  1.00  0.00           O
ATOM   3116  N   GLN A 198      67.290  52.010  44.620  1.00  0.00           N
ATOM   3117  H   GLN A 198      67.540  51.440  45.420  1.00  0.00           H
ATOM   3118  CA  GLN A 198      68.330  52.160  43.570  1.00  0.00           C
ATOM   3119  HA  GLN A 198      67.870  52.100  42.580  1.00  0.00           H
ATOM   3120  CB  GLN A 198      69.060  53.470  43.750  1.00  0.00           C
ATOM   3121  HB1 GLN A 198      68.290  54.240  43.690  1.00  0.00           H
ATOM   3122  HB2 GLN A 198      69.740  53.540  42.900  1.00  0.00           H
ATOM   3123  CG  GLN A 198      69.700  53.610  45.150  1.00  0.00           C
ATOM   3124  HG1 GLN A 198      70.170  52.660  45.400  1.00  0.00           H
ATOM   3125  HG2 GLN A 198      68.940  53.840  45.900  1.00  0.00           H
ATOM   3126  CD  GLN A 198      70.610  54.780  45.210  1.00  0.00           C
ATOM   3127  OE1 GLN A 198      70.190  55.940  45.280  1.00  0.00           O
ATOM   3128  NE2 GLN A 198      71.860  54.580  45.220  1.00  0.00           N
ATOM   3129 1HE2 GLN A 198      72.150  53.630  45.040  1.00  0.00           H
ATOM   3130 2HE2 GLN A 198      72.460  55.360  45.430  1.00  0.00           H
ATOM   3131  C   GLN A 198      69.290  50.900  43.560  1.00  0.00           C
ATOM   3132  O   GLN A 198      69.280  50.200  44.500  1.00  0.00           O
ATOM   3133  N   THR A 199      70.230  50.840  42.630  1.00  0.00           N
ATOM   3134  H   THR A 199      70.060  51.520  41.910  1.00  0.00           H
ATOM   3135  CA  THR A 199      71.590  50.160  42.830  1.00  0.00           C
ATOM   3136  HA  THR A 199      71.410  49.100  43.000  1.00  0.00           H
ATOM   3137  CB  THR A 199      72.670  50.400  41.720  1.00  0.00           C
ATOM   3138  HB  THR A 199      72.890  51.460  41.640  1.00  0.00           H
ATOM   3139  CG2 THR A 199      73.850  49.540  41.980  1.00  0.00           C
ATOM   3140 1HG2 THR A 199      74.450  49.960  42.780  1.00  0.00           H
ATOM   3141 2HG2 THR A 199      73.610  48.490  42.140  1.00  0.00           H
ATOM   3142 3HG2 THR A 199      74.580  49.560  41.170  1.00  0.00           H
ATOM   3143  OG1 THR A 199      72.270  49.890  40.470  1.00  0.00           O
ATOM   3144  HG1 THR A 199      72.060  48.950  40.460  1.00  0.00           H
ATOM   3145  C   THR A 199      72.180  50.740  44.180  1.00  0.00           C
ATOM   3146  O   THR A 199      72.450  51.950  44.200  1.00  0.00           O
ATOM   3147  N   VAL A 200      72.470  49.930  45.230  1.00  0.00           N
ATOM   3148  H   VAL A 200      72.380  48.960  44.990  1.00  0.00           H
ATOM   3149  CA  VAL A 200      73.180  50.450  46.450  1.00  0.00           C
ATOM   3150  HA  VAL A 200      73.090  51.530  46.400  1.00  0.00           H
ATOM   3151  CB  VAL A 200      72.630  49.900  47.740  1.00  0.00           C
ATOM   3152  HB  VAL A 200      72.620  48.820  47.850  1.00  0.00           H
ATOM   3153  CG1 VAL A 200      73.280  50.630  48.990  1.00  0.00           C
ATOM   3154 1HG1 VAL A 200      72.740  50.400  49.900  1.00  0.00           H
ATOM   3155 2HG1 VAL A 200      74.260  50.190  49.160  1.00  0.00           H
ATOM   3156 3HG1 VAL A 200      73.360  51.710  48.810  1.00  0.00           H
ATOM   3157  CG2 VAL A 200      71.150  50.370  47.710  1.00  0.00           C
ATOM   3158 1HG2 VAL A 200      70.590  50.030  48.580  1.00  0.00           H
ATOM   3159 2HG2 VAL A 200      71.130  51.450  47.590  1.00  0.00           H
ATOM   3160 3HG2 VAL A 200      70.740  49.800  46.870  1.00  0.00           H
ATOM   3161  C   VAL A 200      74.750  50.120  46.440  1.00  0.00           C
ATOM   3162  O   VAL A 200      75.200  49.090  45.950  1.00  0.00           O
ATOM   3163  N   VAL A 201      75.610  51.060  46.980  1.00  0.00           N
ATOM   3164  H   VAL A 201      75.250  51.950  47.290  1.00  0.00           H
ATOM   3165  CA  VAL A 201      77.050  50.870  47.050  1.00  0.00           C
ATOM   3166  HA  VAL A 201      77.160  49.780  47.010  1.00  0.00           H
ATOM   3167  CB  VAL A 201      77.770  51.490  45.830  1.00  0.00           C
ATOM   3168  HB  VAL A 201      78.770  51.070  45.890  1.00  0.00           H
ATOM   3169  CG1 VAL A 201      77.270  51.090  44.450  1.00  0.00           C
ATOM   3170 1HG1 VAL A 201      76.190  51.290  44.440  1.00  0.00           H
ATOM   3171 2HG1 VAL A 201      77.750  51.620  43.640  1.00  0.00           H
ATOM   3172 3HG1 VAL A 201      77.360  50.010  44.340  1.00  0.00           H
ATOM   3173  CG2 VAL A 201      77.800  53.020  45.960  1.00  0.00           C
ATOM   3174 1HG2 VAL A 201      78.640  53.250  46.630  1.00  0.00           H
ATOM   3175 2HG2 VAL A 201      77.940  53.520  45.000  1.00  0.00           H
ATOM   3176 3HG2 VAL A 201      76.930  53.360  46.520  1.00  0.00           H
ATOM   3177  C   VAL A 201      77.640  51.370  48.380  1.00  0.00           C
ATOM   3178  O   VAL A 201      78.610  50.770  48.890  1.00  0.00           O
ATOM   3179  N   CYS A 202      77.070  52.460  48.920  1.00  0.00           N
ATOM   3180  H   CYS A 202      76.250  52.880  48.500  1.00  0.00           H
ATOM   3181  CA  CYS A 202      77.530  53.090  50.220  1.00  0.00           C
ATOM   3182  HA  CYS A 202      78.610  53.220  50.180  1.00  0.00           H
ATOM   3183  CB  CYS A 202      76.990  54.470  50.380  1.00  0.00           C
ATOM   3184  HB1 CYS A 202      77.160  54.910  51.360  1.00  0.00           H
ATOM   3185  HB2 CYS A 202      75.900  54.490  50.350  1.00  0.00           H
ATOM   3186  SG  CYS A 202      77.420  55.700  49.070  1.00  0.00           S
ATOM   3187  HG  CYS A 202      78.740  55.870  49.200  1.00  0.00           H
ATOM   3188  C   CYS A 202      77.280  52.170  51.450  1.00  0.00           C
ATOM   3189  O   CYS A 202      76.450  52.450  52.260  1.00  0.00           O
ATOM   3190  N   TYR A 203      78.030  51.090  51.590  1.00  0.00           N
ATOM   3191  H   TYR A 203      78.710  50.880  50.880  1.00  0.00           H
ATOM   3192  CA  TYR A 203      78.030  50.280  52.830  1.00  0.00           C
ATOM   3193  HA  TYR A 203      76.990  50.230  53.160  1.00  0.00           H
ATOM   3194  CB  TYR A 203      78.350  48.770  52.560  1.00  0.00           C
ATOM   3195  HB1 TYR A 203      78.290  48.210  53.500  1.00  0.00           H
ATOM   3196  HB2 TYR A 203      79.390  48.820  52.240  1.00  0.00           H
ATOM   3197  CG  TYR A 203      77.310  48.150  51.620  1.00  0.00           C
ATOM   3198  CD1 TYR A 203      76.030  47.770  52.150  1.00  0.00           C
ATOM   3199  HD1 TYR A 203      75.790  47.870  53.200  1.00  0.00           H
ATOM   3200  CE1 TYR A 203      75.020  47.160  51.390  1.00  0.00           C
ATOM   3201  HE1 TYR A 203      74.050  47.040  51.860  1.00  0.00           H
ATOM   3202  CZ  TYR A 203      75.200  46.880  50.050  1.00  0.00           C
ATOM   3203  OH  TYR A 203      74.190  46.270  49.380  1.00  0.00           O
ATOM   3204  HH  TYR A 203      74.240  46.420  48.430  1.00  0.00           H
ATOM   3205  CE2 TYR A 203      76.510  47.270  49.460  1.00  0.00           C
ATOM   3206  HE2 TYR A 203      76.660  47.140  48.400  1.00  0.00           H
ATOM   3207  CD2 TYR A 203      77.540  47.880  50.260  1.00  0.00           C
ATOM   3208  HD2 TYR A 203      78.490  48.170  49.840  1.00  0.00           H
ATOM   3209  C   TYR A 203      78.800  50.910  53.930  1.00  0.00           C
ATOM   3210  O   TYR A 203      79.820  51.500  53.670  1.00  0.00           O
ATOM   3211  N   ASN A 204      78.310  50.790  55.160  1.00  0.00           N
ATOM   3212  H   ASN A 204      77.490  50.200  55.230  1.00  0.00           H
ATOM   3213  CA  ASN A 204      78.990  51.160  56.420  1.00  0.00           C
ATOM   3214  HA  ASN A 204      79.680  51.970  56.190  1.00  0.00           H
ATOM   3215  CB  ASN A 204      77.890  51.560  57.420  1.00  0.00           C
ATOM   3216  HB1 ASN A 204      78.470  51.840  58.300  1.00  0.00           H
ATOM   3217  HB2 ASN A 204      77.130  50.830  57.680  1.00  0.00           H
ATOM   3218  CG  ASN A 204      77.150  52.870  57.050  1.00  0.00           C
ATOM   3219  OD1 ASN A 204      77.580  53.670  56.210  1.00  0.00           O
ATOM   3220  ND2 ASN A 204      76.040  53.160  57.660  1.00  0.00           N
ATOM   3221 1HD2 ASN A 204      75.750  52.570  58.430  1.00  0.00           H
ATOM   3222 2HD2 ASN A 204      75.610  54.070  57.560  1.00  0.00           H
ATOM   3223  C   ASN A 204      79.820  49.970  56.960  1.00  0.00           C
ATOM   3224  O   ASN A 204      79.710  48.880  56.480  1.00  0.00           O
ATOM   3225  N   PRO A 205      80.730  50.280  57.910  1.00  0.00           N
ATOM   3226  CD  PRO A 205      81.290  51.610  58.320  1.00  0.00           C
ATOM   3227  HD1 PRO A 205      80.580  52.040  59.030  1.00  0.00           H
ATOM   3228  HD2 PRO A 205      81.450  52.390  57.580  1.00  0.00           H
ATOM   3229  CG  PRO A 205      82.720  51.280  58.880  1.00  0.00           C
ATOM   3230  HG1 PRO A 205      83.120  51.890  59.700  1.00  0.00           H
ATOM   3231  HG2 PRO A 205      83.420  51.340  58.040  1.00  0.00           H
ATOM   3232  CB  PRO A 205      82.610  49.860  59.350  1.00  0.00           C
ATOM   3233  HB1 PRO A 205      82.200  49.810  60.360  1.00  0.00           H
ATOM   3234  HB2 PRO A 205      83.540  49.310  59.440  1.00  0.00           H
ATOM   3235  CA  PRO A 205      81.570  49.200  58.430  1.00  0.00           C
ATOM   3236  HA  PRO A 205      82.040  48.790  57.530  1.00  0.00           H
ATOM   3237  C   PRO A 205      80.860  48.000  59.140  1.00  0.00           C
ATOM   3238  O   PRO A 205      81.270  46.890  59.020  1.00  0.00           O
ATOM   3239  N   ASP A 206      79.790  48.230  59.910  1.00  0.00           N
ATOM   3240  H   ASP A 206      79.360  49.140  59.900  1.00  0.00           H
ATOM   3241  CA  ASP A 206      78.940  47.280  60.560  1.00  0.00           C
ATOM   3242  HA  ASP A 206      79.620  46.650  61.140  1.00  0.00           H
ATOM   3243  CB  ASP A 206      78.040  47.910  61.600  1.00  0.00           C
ATOM   3244  HB1 ASP A 206      78.780  48.240  62.330  1.00  0.00           H
ATOM   3245  HB2 ASP A 206      77.480  47.180  62.170  1.00  0.00           H
ATOM   3246  CG  ASP A 206      77.190  49.110  61.080  1.00  0.00           C
ATOM   3247  OD1 ASP A 206      75.880  48.990  61.060  1.00  0.00           O
ATOM   3248  OD2 ASP A 206      77.770  50.070  60.620  1.00  0.00           O
ATOM   3249  C   ASP A 206      78.050  46.540  59.600  1.00  0.00           C
ATOM   3250  O   ASP A 206      77.370  45.670  60.110  1.00  0.00           O
ATOM   3251  N   GLN A 207      78.030  46.760  58.320  1.00  0.00           N
ATOM   3252  H   GLN A 207      78.630  47.480  57.940  1.00  0.00           H
ATOM   3253  CA  GLN A 207      77.180  46.090  57.300  1.00  0.00           C
ATOM   3254  HA  GLN A 207      76.480  45.410  57.790  1.00  0.00           H
ATOM   3255  CB  GLN A 207      76.480  47.160  56.430  1.00  0.00           C
ATOM   3256  HB1 GLN A 207      75.900  46.630  55.680  1.00  0.00           H
ATOM   3257  HB2 GLN A 207      77.260  47.760  55.960  1.00  0.00           H
ATOM   3258  CG  GLN A 207      75.570  48.070  57.270  1.00  0.00           C
ATOM   3259  HG1 GLN A 207      76.190  48.370  58.110  1.00  0.00           H
ATOM   3260  HG2 GLN A 207      74.720  47.570  57.720  1.00  0.00           H
ATOM   3261  CD  GLN A 207      75.210  49.330  56.450  1.00  0.00           C
ATOM   3262  OE1 GLN A 207      75.780  49.670  55.440  1.00  0.00           O
ATOM   3263  NE2 GLN A 207      74.240  50.120  56.880  1.00  0.00           N
ATOM   3264 1HE2 GLN A 207      73.690  49.790  57.660  1.00  0.00           H
ATOM   3265 2HE2 GLN A 207      73.960  50.940  56.360  1.00  0.00           H
ATOM   3266  C   GLN A 207      78.010  45.050  56.430  1.00  0.00           C
ATOM   3267  O   GLN A 207      77.440  44.500  55.510  1.00  0.00           O
ATOM   3268  N   ILE A 208      79.240  44.700  56.810  1.00  0.00           N
ATOM   3269  H   ILE A 208      79.400  45.220  57.660  1.00  0.00           H
ATOM   3270  CA  ILE A 208      80.090  43.770  56.150  1.00  0.00           C
ATOM   3271  HA  ILE A 208      79.850  43.670  55.090  1.00  0.00           H
ATOM   3272  CB  ILE A 208      81.600  44.150  56.250  1.00  0.00           C
ATOM   3273  HB  ILE A 208      81.780  43.970  57.310  1.00  0.00           H
ATOM   3274  CG2 ILE A 208      82.570  43.290  55.410  1.00  0.00           C
ATOM   3275 1HG2 ILE A 208      82.590  43.590  54.370  1.00  0.00           H
ATOM   3276 2HG2 ILE A 208      83.590  43.390  55.790  1.00  0.00           H
ATOM   3277 3HG2 ILE A 208      82.370  42.220  55.440  1.00  0.00           H
ATOM   3278  CG1 ILE A 208      81.880  45.640  56.090  1.00  0.00           C
ATOM   3279 1HG1 ILE A 208      82.940  45.690  56.320  1.00  0.00           H
ATOM   3280 2HG1 ILE A 208      81.290  46.220  56.800  1.00  0.00           H
ATOM   3281  CD  ILE A 208      81.610  46.160  54.630  1.00  0.00           C
ATOM   3282  HD1 ILE A 208      81.940  47.190  54.530  1.00  0.00           H
ATOM   3283  HD2 ILE A 208      82.170  45.600  53.880  1.00  0.00           H
ATOM   3284  HD3 ILE A 208      80.580  46.160  54.260  1.00  0.00           H
ATOM   3285  C   ILE A 208      79.800  42.320  56.560  1.00  0.00           C
ATOM   3286  O   ILE A 208      79.870  41.460  55.620  1.00  0.00           O
ATOM   3287  N   PRO A 209      79.560  41.930  57.800  1.00  0.00           N
ATOM   3288  CD  PRO A 209      79.570  42.750  59.040  1.00  0.00           C
ATOM   3289  HD1 PRO A 209      78.610  43.230  59.200  1.00  0.00           H
ATOM   3290  HD2 PRO A 209      80.330  43.530  59.050  1.00  0.00           H
ATOM   3291  CG  PRO A 209      79.800  41.730  60.190  1.00  0.00           C
ATOM   3292  HG1 PRO A 209      79.210  42.070  61.030  1.00  0.00           H
ATOM   3293  HG2 PRO A 209      80.880  41.640  60.290  1.00  0.00           H
ATOM   3294  CB  PRO A 209      79.170  40.460  59.630  1.00  0.00           C
ATOM   3295  HB1 PRO A 209      78.140  40.440  59.990  1.00  0.00           H
ATOM   3296  HB2 PRO A 209      79.770  39.610  59.960  1.00  0.00           H
ATOM   3297  CA  PRO A 209      79.270  40.540  58.100  1.00  0.00           C
ATOM   3298  HA  PRO A 209      80.100  39.920  57.770  1.00  0.00           H
ATOM   3299  C   PRO A 209      78.070  39.910  57.470  1.00  0.00           C
ATOM   3300  O   PRO A 209      77.030  40.660  57.440  1.00  0.00           O
ATOM   3301  N   PRO A 210      78.050  38.580  57.050  1.00  0.00           N
ATOM   3302  CD  PRO A 210      79.130  37.590  56.980  1.00  0.00           C
ATOM   3303  HD1 PRO A 210      79.240  37.070  57.930  1.00  0.00           H
ATOM   3304  HD2 PRO A 210      80.000  38.100  56.570  1.00  0.00           H
ATOM   3305  CG  PRO A 210      78.660  36.550  55.960  1.00  0.00           C
ATOM   3306  HG1 PRO A 210      79.040  35.530  56.030  1.00  0.00           H
ATOM   3307  HG2 PRO A 210      78.910  37.000  55.000  1.00  0.00           H
ATOM   3308  CB  PRO A 210      77.160  36.530  56.130  1.00  0.00           C
ATOM   3309  HB1 PRO A 210      76.990  35.870  56.970  1.00  0.00           H
ATOM   3310  HB2 PRO A 210      76.710  36.120  55.220  1.00  0.00           H
ATOM   3311  CA  PRO A 210      76.820  37.940  56.470  1.00  0.00           C
ATOM   3312  HA  PRO A 210      76.520  38.580  55.650  1.00  0.00           H
ATOM   3313  C   PRO A 210      75.640  37.750  57.440  1.00  0.00           C
ATOM   3314  O   PRO A 210      75.850  37.930  58.640  1.00  0.00           O
ATOM   3315  N   GLU A 211      74.410  37.460  57.030  1.00  0.00           N
ATOM   3316  H   GLU A 211      74.200  37.500  56.040  1.00  0.00           H
ATOM   3317  CA  GLU A 211      73.260  37.060  57.870  1.00  0.00           C
ATOM   3318  HA  GLU A 211      73.650  36.730  58.830  1.00  0.00           H
ATOM   3319  CB  GLU A 211      72.480  38.350  58.180  1.00  0.00           C
ATOM   3320  HB1 GLU A 211      73.120  39.090  58.650  1.00  0.00           H
ATOM   3321  HB2 GLU A 211      71.830  38.090  59.010  1.00  0.00           H
ATOM   3322  CG  GLU A 211      71.690  39.130  57.080  1.00  0.00           C
ATOM   3323  HG1 GLU A 211      70.950  39.670  57.670  1.00  0.00           H
ATOM   3324  HG2 GLU A 211      71.110  38.390  56.530  1.00  0.00           H
ATOM   3325  CD  GLU A 211      72.430  40.080  56.180  1.00  0.00           C
ATOM   3326  OE1 GLU A 211      72.450  41.250  56.570  1.00  0.00           O
ATOM   3327  OE2 GLU A 211      73.090  39.710  55.180  1.00  0.00           O
ATOM   3328  C   GLU A 211      72.360  35.960  57.320  1.00  0.00           C
ATOM   3329  O   GLU A 211      71.750  35.140  58.000  1.00  0.00           O
ATOM   3330  N   ASN A 212      72.160  35.940  56.040  1.00  0.00           N
ATOM   3331  H   ASN A 212      72.660  36.660  55.530  1.00  0.00           H
ATOM   3332  CA  ASN A 212      71.190  35.100  55.350  1.00  0.00           C
ATOM   3333  HA  ASN A 212      70.230  35.090  55.860  1.00  0.00           H
ATOM   3334  CB  ASN A 212      70.890  35.700  54.000  1.00  0.00           C
ATOM   3335  HB1 ASN A 212      70.240  35.090  53.370  1.00  0.00           H
ATOM   3336  HB2 ASN A 212      71.840  35.740  53.470  1.00  0.00           H
ATOM   3337  CG  ASN A 212      70.150  37.060  54.000  1.00  0.00           C
ATOM   3338  OD1 ASN A 212      70.600  38.090  53.520  1.00  0.00           O
ATOM   3339  ND2 ASN A 212      68.990  37.160  54.600  1.00  0.00           N
ATOM   3340 1HD2 ASN A 212      68.450  36.400  54.980  1.00  0.00           H
ATOM   3341 2HD2 ASN A 212      68.660  38.100  54.760  1.00  0.00           H
ATOM   3342  C   ASN A 212      71.610  33.640  55.190  1.00  0.00           C
ATOM   3343  O   ASN A 212      70.820  32.800  54.740  1.00  0.00           O
ATOM   3344  N   SER A 213      72.850  33.410  55.520  1.00  0.00           N
ATOM   3345  H   SER A 213      73.480  34.190  55.600  1.00  0.00           H
ATOM   3346  CA  SER A 213      73.570  32.110  55.650  1.00  0.00           C
ATOM   3347  HA  SER A 213      73.060  31.360  56.260  1.00  0.00           H
ATOM   3348  CB  SER A 213      73.660  31.400  54.320  1.00  0.00           C
ATOM   3349  HB1 SER A 213      73.940  32.130  53.560  1.00  0.00           H
ATOM   3350  HB2 SER A 213      72.740  30.910  54.000  1.00  0.00           H
ATOM   3351  OG  SER A 213      74.460  30.290  54.250  1.00  0.00           O
ATOM   3352  HG  SER A 213      73.940  29.600  54.670  1.00  0.00           H
ATOM   3353  C   SER A 213      75.030  32.400  56.110  1.00  0.00           C
ATOM   3354  O   SER A 213      75.680  33.380  55.740  1.00  0.00           O
ATOM   3355  N   PRO A 214      75.630  31.550  56.950  1.00  0.00           N
ATOM   3356  CD  PRO A 214      74.990  30.410  57.570  1.00  0.00           C
ATOM   3357  HD1 PRO A 214      74.340  29.750  57.000  1.00  0.00           H
ATOM   3358  HD2 PRO A 214      74.500  30.730  58.490  1.00  0.00           H
ATOM   3359  CG  PRO A 214      76.160  29.470  57.970  1.00  0.00           C
ATOM   3360  HG1 PRO A 214      76.430  28.900  57.080  1.00  0.00           H
ATOM   3361  HG2 PRO A 214      75.910  28.930  58.890  1.00  0.00           H
ATOM   3362  CB  PRO A 214      77.210  30.410  58.320  1.00  0.00           C
ATOM   3363  HB1 PRO A 214      78.160  29.890  58.220  1.00  0.00           H
ATOM   3364  HB2 PRO A 214      77.200  30.880  59.300  1.00  0.00           H
ATOM   3365  CA  PRO A 214      77.070  31.490  57.200  1.00  0.00           C
ATOM   3366  HA  PRO A 214      77.370  32.470  57.570  1.00  0.00           H
ATOM   3367  C   PRO A 214      77.920  31.150  55.970  1.00  0.00           C
ATOM   3368  O   PRO A 214      79.100  31.550  55.970  1.00  0.00           O
ATOM   3369  N   LEU A 215      77.440  30.500  54.920  1.00  0.00           N
ATOM   3370  H   LEU A 215      76.450  30.290  54.930  1.00  0.00           H
ATOM   3371  CA  LEU A 215      78.200  30.180  53.740  1.00  0.00           C
ATOM   3372  HA  LEU A 215      79.200  29.840  54.040  1.00  0.00           H
ATOM   3373  CB  LEU A 215      77.590  28.990  52.970  1.00  0.00           C
ATOM   3374  HB1 LEU A 215      78.310  28.820  52.160  1.00  0.00           H
ATOM   3375  HB2 LEU A 215      76.620  29.360  52.660  1.00  0.00           H
ATOM   3376  CG  LEU A 215      77.330  27.740  53.750  1.00  0.00           C
ATOM   3377  HG  LEU A 215      76.620  27.980  54.540  1.00  0.00           H
ATOM   3378  CD1 LEU A 215      76.610  26.710  52.920  1.00  0.00           C
ATOM   3379 1HD1 LEU A 215      77.250  26.260  52.170  1.00  0.00           H
ATOM   3380 2HD1 LEU A 215      76.300  25.850  53.520  1.00  0.00           H
ATOM   3381 3HD1 LEU A 215      75.780  27.170  52.380  1.00  0.00           H
ATOM   3382  CD2 LEU A 215      78.570  27.050  54.360  1.00  0.00           C
ATOM   3383 1HD2 LEU A 215      78.320  26.070  54.770  1.00  0.00           H
ATOM   3384 2HD2 LEU A 215      79.190  26.710  53.520  1.00  0.00           H
ATOM   3385 3HD2 LEU A 215      79.160  27.580  55.110  1.00  0.00           H
ATOM   3386  C   LEU A 215      78.520  31.410  52.800  1.00  0.00           C
ATOM   3387  O   LEU A 215      79.180  31.220  51.810  1.00  0.00           O
ATOM   3388  N   MET A 216      78.070  32.640  53.120  1.00  0.00           N
ATOM   3389  H   MET A 216      77.500  32.780  53.940  1.00  0.00           H
ATOM   3390  CA  MET A 216      78.120  33.840  52.190  1.00  0.00           C
ATOM   3391  HA  MET A 216      78.020  33.480  51.170  1.00  0.00           H
ATOM   3392  CB  MET A 216      76.910  34.710  52.420  1.00  0.00           C
ATOM   3393  HB1 MET A 216      76.970  35.580  51.770  1.00  0.00           H
ATOM   3394  HB2 MET A 216      76.850  34.920  53.490  1.00  0.00           H
ATOM   3395  CG  MET A 216      75.620  33.930  52.090  1.00  0.00           C
ATOM   3396  HG1 MET A 216      75.720  32.930  52.490  1.00  0.00           H
ATOM   3397  HG2 MET A 216      75.670  33.750  51.010  1.00  0.00           H
ATOM   3398  SD  MET A 216      74.060  34.680  52.240  1.00  0.00           S
ATOM   3399  CE  MET A 216      73.000  33.580  51.260  1.00  0.00           C
ATOM   3400  HE1 MET A 216      73.030  33.870  50.210  1.00  0.00           H
ATOM   3401  HE2 MET A 216      73.230  32.540  51.490  1.00  0.00           H
ATOM   3402  HE3 MET A 216      72.020  33.700  51.710  1.00  0.00           H
ATOM   3403  C   MET A 216      79.430  34.720  52.380  1.00  0.00           C
ATOM   3404  O   MET A 216      79.520  35.770  51.780  1.00  0.00           O
ATOM   3405  N   GLU A 217      80.430  34.270  53.150  1.00  0.00           N
ATOM   3406  H   GLU A 217      80.290  33.490  53.770  1.00  0.00           H
ATOM   3407  CA  GLU A 217      81.720  34.990  53.300  1.00  0.00           C
ATOM   3408  HA  GLU A 217      81.500  36.030  53.520  1.00  0.00           H
ATOM   3409  CB  GLU A 217      82.570  34.430  54.400  1.00  0.00           C
ATOM   3410  HB1 GLU A 217      83.580  34.790  54.220  1.00  0.00           H
ATOM   3411  HB2 GLU A 217      82.700  33.360  54.230  1.00  0.00           H
ATOM   3412  CG  GLU A 217      81.970  34.700  55.810  1.00  0.00           C
ATOM   3413  HG1 GLU A 217      81.070  34.140  56.030  1.00  0.00           H
ATOM   3414  HG2 GLU A 217      81.770  35.770  55.740  1.00  0.00           H
ATOM   3415  CD  GLU A 217      82.880  34.750  57.030  1.00  0.00           C
ATOM   3416  OE1 GLU A 217      82.300  35.080  58.100  1.00  0.00           O
ATOM   3417  OE2 GLU A 217      84.090  34.430  57.040  1.00  0.00           O
ATOM   3418  C   GLU A 217      82.500  34.940  51.970  1.00  0.00           C
ATOM   3419  O   GLU A 217      82.520  33.970  51.250  1.00  0.00           O
ATOM   3420  N   ARG A 218      83.190  36.040  51.700  1.00  0.00           N
ATOM   3421  H   ARG A 218      83.140  36.690  52.470  1.00  0.00           H
ATOM   3422  CA  ARG A 218      84.170  36.290  50.670  1.00  0.00           C
ATOM   3423  HA  ARG A 218      84.780  35.390  50.580  1.00  0.00           H
ATOM   3424  CB  ARG A 218      83.560  36.730  49.330  1.00  0.00           C
ATOM   3425  HB1 ARG A 218      84.450  37.100  48.820  1.00  0.00           H
ATOM   3426  HB2 ARG A 218      82.910  37.550  49.630  1.00  0.00           H
ATOM   3427  CG  ARG A 218      82.980  35.550  48.500  1.00  0.00           C
ATOM   3428  HG1 ARG A 218      82.020  35.290  48.960  1.00  0.00           H
ATOM   3429  HG2 ARG A 218      83.660  34.700  48.600  1.00  0.00           H
ATOM   3430  CD  ARG A 218      82.840  36.050  47.030  1.00  0.00           C
ATOM   3431  HD1 ARG A 218      83.780  36.380  46.590  1.00  0.00           H
ATOM   3432  HD2 ARG A 218      82.100  36.850  47.080  1.00  0.00           H
ATOM   3433  NE  ARG A 218      82.380  35.000  46.120  1.00  0.00           N
ATOM   3434  HE  ARG A 218      82.240  34.100  46.570  1.00  0.00           H
ATOM   3435  CZ  ARG A 218      82.370  35.080  44.780  1.00  0.00           C
ATOM   3436  NH1 ARG A 218      82.460  36.190  44.100  1.00  0.00           N
ATOM   3437 1HH1 ARG A 218      82.750  37.010  44.610  1.00  0.00           H
ATOM   3438 2HH1 ARG A 218      82.350  36.240  43.100  1.00  0.00           H
ATOM   3439  NH2 ARG A 218      82.070  34.020  44.080  1.00  0.00           N
ATOM   3440 1HH2 ARG A 218      81.940  33.140  44.560  1.00  0.00           H
ATOM   3441 2HH2 ARG A 218      81.730  34.120  43.140  1.00  0.00           H
ATOM   3442  C   ARG A 218      85.210  37.230  51.330  1.00  0.00           C
ATOM   3443  O   ARG A 218      85.400  38.370  50.910  1.00  0.00           O
ATOM   3444  N   CYS A 219      85.920  36.710  52.350  1.00  0.00           N
ATOM   3445  H   CYS A 219      85.630  35.800  52.700  1.00  0.00           H
ATOM   3446  CA  CYS A 219      87.150  37.240  52.970  1.00  0.00           C
ATOM   3447  HA  CYS A 219      87.090  38.320  52.820  1.00  0.00           H
ATOM   3448  CB  CYS A 219      87.180  36.760  54.440  1.00  0.00           C
ATOM   3449  HB1 CYS A 219      88.100  37.000  54.970  1.00  0.00           H
ATOM   3450  HB2 CYS A 219      87.300  35.670  54.480  1.00  0.00           H
ATOM   3451  SG  CYS A 219      85.740  37.270  55.480  1.00  0.00           S
ATOM   3452  HG  CYS A 219      86.040  36.380  56.440  1.00  0.00           H
ATOM   3453  C   CYS A 219      88.420  36.730  52.250  1.00  0.00           C
ATOM   3454  O   CYS A 219      88.510  35.570  51.780  1.00  0.00           O
ATOM   3455  N   PHE A 220      89.400  37.590  52.200  1.00  0.00           N
ATOM   3456  H   PHE A 220      89.350  38.460  52.710  1.00  0.00           H
ATOM   3457  CA  PHE A 220      90.640  37.270  51.560  1.00  0.00           C
ATOM   3458  HA  PHE A 220      90.880  36.210  51.530  1.00  0.00           H
ATOM   3459  CB  PHE A 220      90.480  37.570  50.030  1.00  0.00           C
ATOM   3460  HB1 PHE A 220      89.730  36.860  49.700  1.00  0.00           H
ATOM   3461  HB2 PHE A 220      91.430  37.440  49.500  1.00  0.00           H
ATOM   3462  CG  PHE A 220      89.960  38.950  49.570  1.00  0.00           C
ATOM   3463  CD1 PHE A 220      90.850  39.920  49.070  1.00  0.00           C
ATOM   3464  HD1 PHE A 220      91.920  39.750  49.060  1.00  0.00           H
ATOM   3465  CE1 PHE A 220      90.400  41.170  48.590  1.00  0.00           C
ATOM   3466  HE1 PHE A 220      91.160  41.880  48.280  1.00  0.00           H
ATOM   3467  CZ  PHE A 220      89.060  41.460  48.560  1.00  0.00           C
ATOM   3468  HZ  PHE A 220      88.710  42.430  48.220  1.00  0.00           H
ATOM   3469  CE2 PHE A 220      88.150  40.450  48.950  1.00  0.00           C
ATOM   3470  HE2 PHE A 220      87.110  40.700  48.840  1.00  0.00           H
ATOM   3471  CD2 PHE A 220      88.590  39.200  49.440  1.00  0.00           C
ATOM   3472  HD2 PHE A 220      87.890  38.470  49.820  1.00  0.00           H
ATOM   3473  C   PHE A 220      91.810  37.990  52.080  1.00  0.00           C
ATOM   3474  O   PHE A 220      91.610  38.950  52.830  1.00  0.00           O
ATOM   3475  N   ILE A 221      93.030  37.410  51.850  1.00  0.00           N
ATOM   3476  H   ILE A 221      92.990  36.490  51.440  1.00  0.00           H
ATOM   3477  CA  ILE A 221      94.350  38.030  52.080  1.00  0.00           C
ATOM   3478  HA  ILE A 221      94.180  38.850  52.780  1.00  0.00           H
ATOM   3479  CB  ILE A 221      95.200  37.000  52.760  1.00  0.00           C
ATOM   3480  HB  ILE A 221      95.190  36.170  52.050  1.00  0.00           H
ATOM   3481  CG2 ILE A 221      96.640  37.530  52.990  1.00  0.00           C
ATOM   3482 1HG2 ILE A 221      97.040  36.990  53.850  1.00  0.00           H
ATOM   3483 2HG2 ILE A 221      97.240  37.220  52.140  1.00  0.00           H
ATOM   3484 3HG2 ILE A 221      96.680  38.580  53.310  1.00  0.00           H
ATOM   3485  CG1 ILE A 221      94.640  36.570  54.090  1.00  0.00           C
ATOM   3486 1HG1 ILE A 221      95.310  35.850  54.550  1.00  0.00           H
ATOM   3487 2HG1 ILE A 221      93.700  36.070  53.860  1.00  0.00           H
ATOM   3488  CD  ILE A 221      94.250  37.700  55.090  1.00  0.00           C
ATOM   3489  HD1 ILE A 221      93.920  37.210  56.010  1.00  0.00           H
ATOM   3490  HD2 ILE A 221      95.160  38.280  55.230  1.00  0.00           H
ATOM   3491  HD3 ILE A 221      93.480  38.340  54.660  1.00  0.00           H
ATOM   3492  C   ILE A 221      94.960  38.460  50.710  1.00  0.00           C
ATOM   3493  O   ILE A 221      95.070  37.730  49.740  1.00  0.00           O
ATOM   3494  N   CYS A 222      95.430  39.710  50.660  1.00  0.00           N
ATOM   3495  H   CYS A 222      95.460  40.260  51.500  1.00  0.00           H
ATOM   3496  CA  CYS A 222      96.130  40.230  49.500  1.00  0.00           C
ATOM   3497  HA  CYS A 222      96.830  39.500  49.090  1.00  0.00           H
ATOM   3498  CB  CYS A 222      95.140  40.550  48.400  1.00  0.00           C
ATOM   3499  HB1 CYS A 222      94.640  39.620  48.140  1.00  0.00           H
ATOM   3500  HB2 CYS A 222      95.750  40.830  47.530  1.00  0.00           H
ATOM   3501  SG  CYS A 222      94.060  41.950  48.810  1.00  0.00           S
ATOM   3502  HG  CYS A 222      93.290  41.300  49.690  1.00  0.00           H
ATOM   3503  C   CYS A 222      97.140  41.300  49.840  1.00  0.00           C
ATOM   3504  O   CYS A 222      97.050  42.030  50.830  1.00  0.00           O
ATOM   3505  N   ARG A 223      98.060  41.610  48.900  1.00  0.00           N
ATOM   3506  H   ARG A 223      98.190  41.080  48.050  1.00  0.00           H
ATOM   3507  CA  ARG A 223      98.600  42.920  48.680  1.00  0.00           C
ATOM   3508  HA  ARG A 223      98.580  43.480  49.610  1.00  0.00           H
ATOM   3509  CB  ARG A 223     100.070  42.760  48.390  1.00  0.00           C
ATOM   3510  HB1 ARG A 223     100.510  43.760  48.390  1.00  0.00           H
ATOM   3511  HB2 ARG A 223     100.200  42.330  47.390  1.00  0.00           H
ATOM   3512  CG  ARG A 223     100.860  42.120  49.520  1.00  0.00           C
ATOM   3513  HG1 ARG A 223     100.400  41.240  49.980  1.00  0.00           H
ATOM   3514  HG2 ARG A 223     101.050  42.850  50.310  1.00  0.00           H
ATOM   3515  CD  ARG A 223     102.270  41.680  48.980  1.00  0.00           C
ATOM   3516  HD1 ARG A 223     102.960  41.330  49.740  1.00  0.00           H
ATOM   3517  HD2 ARG A 223     102.720  42.600  48.610  1.00  0.00           H
ATOM   3518  NE  ARG A 223     102.030  40.660  47.980  1.00  0.00           N
ATOM   3519  HE  ARG A 223     101.130  40.180  48.000  1.00  0.00           H
ATOM   3520  CZ  ARG A 223     102.860  40.110  47.170  1.00  0.00           C
ATOM   3521  NH1 ARG A 223     104.120  40.520  47.180  1.00  0.00           N
ATOM   3522 1HH1 ARG A 223     104.340  41.360  47.680  1.00  0.00           H
ATOM   3523 2HH1 ARG A 223     104.810  40.090  46.580  1.00  0.00           H
ATOM   3524  NH2 ARG A 223     102.630  38.990  46.580  1.00  0.00           N
ATOM   3525 1HH2 ARG A 223     101.780  38.450  46.670  1.00  0.00           H
ATOM   3526 2HH2 ARG A 223     103.380  38.590  46.030  1.00  0.00           H
ATOM   3527  C   ARG A 223      97.920  43.730  47.530  1.00  0.00           C
ATOM   3528  O   ARG A 223      97.820  43.190  46.420  1.00  0.00           O
ATOM   3529  N   LEU A 224      97.580  45.010  47.790  1.00  0.00           N
ATOM   3530  H   LEU A 224      97.770  45.400  48.700  1.00  0.00           H
ATOM   3531  CA  LEU A 224      97.080  45.940  46.810  1.00  0.00           C
ATOM   3532  HA  LEU A 224      96.770  45.430  45.900  1.00  0.00           H
ATOM   3533  CB  LEU A 224      95.850  46.800  47.290  1.00  0.00           C
ATOM   3534  HB1 LEU A 224      95.820  47.630  46.580  1.00  0.00           H
ATOM   3535  HB2 LEU A 224      96.070  47.240  48.270  1.00  0.00           H
ATOM   3536  CG  LEU A 224      94.460  46.080  47.510  1.00  0.00           C
ATOM   3537  HG  LEU A 224      94.480  45.510  48.440  1.00  0.00           H
ATOM   3538  CD1 LEU A 224      93.300  47.030  47.480  1.00  0.00           C
ATOM   3539 1HD1 LEU A 224      92.330  46.570  47.620  1.00  0.00           H
ATOM   3540 2HD1 LEU A 224      93.410  47.740  48.300  1.00  0.00           H
ATOM   3541 3HD1 LEU A 224      93.370  47.610  46.560  1.00  0.00           H
ATOM   3542  CD2 LEU A 224      94.220  45.070  46.400  1.00  0.00           C
ATOM   3543 1HD2 LEU A 224      93.270  44.570  46.630  1.00  0.00           H
ATOM   3544 2HD2 LEU A 224      94.280  45.610  45.460  1.00  0.00           H
ATOM   3545 3HD2 LEU A 224      94.990  44.300  46.390  1.00  0.00           H
ATOM   3546  C   LEU A 224      98.130  47.020  46.450  1.00  0.00           C
ATOM   3547  O   LEU A 224      98.900  47.580  47.240  1.00  0.00           O
ATOM   3548  N   ARG A 225      98.120  47.270  45.200  1.00  0.00           N
ATOM   3549  H   ARG A 225      97.440  46.860  44.580  1.00  0.00           H
ATOM   3550  CA  ARG A 225      99.040  48.280  44.610  1.00  0.00           C
ATOM   3551  HA  ARG A 225     100.020  48.090  45.060  1.00  0.00           H
ATOM   3552  CB  ARG A 225      99.140  48.090  43.090  1.00  0.00           C
ATOM   3553  HB1 ARG A 225      98.330  48.660  42.630  1.00  0.00           H
ATOM   3554  HB2 ARG A 225      99.080  47.040  42.800  1.00  0.00           H
ATOM   3555  CG  ARG A 225     100.440  48.670  42.510  1.00  0.00           C
ATOM   3556  HG1 ARG A 225     101.160  48.240  43.200  1.00  0.00           H
ATOM   3557  HG2 ARG A 225     100.410  49.760  42.580  1.00  0.00           H
ATOM   3558  CD  ARG A 225     100.690  48.280  41.060  1.00  0.00           C
ATOM   3559  HD1 ARG A 225     100.500  47.200  41.090  1.00  0.00           H
ATOM   3560  HD2 ARG A 225     101.670  48.630  40.740  1.00  0.00           H
ATOM   3561  NE  ARG A 225      99.750  48.880  40.200  1.00  0.00           N
ATOM   3562  HE  ARG A 225      99.330  49.720  40.560  1.00  0.00           H
ATOM   3563  CZ  ARG A 225      99.380  48.520  39.000  1.00  0.00           C
ATOM   3564  NH1 ARG A 225      99.730  47.410  38.520  1.00  0.00           N
ATOM   3565 1HH1 ARG A 225     100.050  46.710  39.170  1.00  0.00           H
ATOM   3566 2HH1 ARG A 225      99.260  47.140  37.670  1.00  0.00           H
ATOM   3567  NH2 ARG A 225      98.620  49.290  38.290  1.00  0.00           N
ATOM   3568 1HH2 ARG A 225      98.320  50.150  38.720  1.00  0.00           H
ATOM   3569 2HH2 ARG A 225      98.290  49.080  37.350  1.00  0.00           H
ATOM   3570  C   ARG A 225      98.560  49.690  44.890  1.00  0.00           C
ATOM   3571  O   ARG A 225      97.340  49.900  44.870  1.00  0.00           O
ATOM   3572  N   CYS A 226      99.420  50.680  45.090  1.00  0.00           N
ATOM   3573  H   CYS A 226     100.410  50.470  45.080  1.00  0.00           H
ATOM   3574  CA  CYS A 226      99.170  52.090  45.210  1.00  0.00           C
ATOM   3575  HA  CYS A 226      98.240  52.290  45.730  1.00  0.00           H
ATOM   3576  CB  CYS A 226     100.430  52.750  45.870  1.00  0.00           C
ATOM   3577  HB1 CYS A 226     100.350  53.820  46.070  1.00  0.00           H
ATOM   3578  HB2 CYS A 226     101.330  52.600  45.280  1.00  0.00           H
ATOM   3579  SG  CYS A 226     100.670  51.880  47.490  1.00  0.00           S
ATOM   3580  HG  CYS A 226     101.590  51.030  47.010  1.00  0.00           H
ATOM   3581  C   CYS A 226      99.090  52.680  43.740  1.00  0.00           C
ATOM   3582  O   CYS A 226      99.850  52.170  42.860  1.00  0.00           O
ATOM   3583  N   LEU A 227      98.520  53.880  43.640  1.00  0.00           N
ATOM   3584  H   LEU A 227      97.800  54.010  44.340  1.00  0.00           H
ATOM   3585  CA  LEU A 227      98.510  54.940  42.590  1.00  0.00           C
ATOM   3586  HA  LEU A 227      97.810  55.720  42.890  1.00  0.00           H
ATOM   3587  CB  LEU A 227      99.860  55.770  42.610  1.00  0.00           C
ATOM   3588  HB1 LEU A 227      99.730  56.550  41.860  1.00  0.00           H
ATOM   3589  HB2 LEU A 227     100.610  55.070  42.240  1.00  0.00           H
ATOM   3590  CG  LEU A 227     100.390  56.420  43.890  1.00  0.00           C
ATOM   3591  HG  LEU A 227     100.100  55.800  44.740  1.00  0.00           H
ATOM   3592  CD1 LEU A 227     101.860  56.660  43.900  1.00  0.00           C
ATOM   3593 1HD1 LEU A 227     102.480  55.770  43.990  1.00  0.00           H
ATOM   3594 2HD1 LEU A 227     102.120  57.250  43.020  1.00  0.00           H
ATOM   3595 3HD1 LEU A 227     102.210  57.280  44.720  1.00  0.00           H
ATOM   3596  CD2 LEU A 227      99.760  57.870  44.100  1.00  0.00           C
ATOM   3597 1HD2 LEU A 227     100.130  58.390  44.980  1.00  0.00           H
ATOM   3598 2HD2 LEU A 227      99.990  58.500  43.240  1.00  0.00           H
ATOM   3599 3HD2 LEU A 227      98.680  57.740  44.100  1.00  0.00           H
ATOM   3600  C   LEU A 227      98.210  54.450  41.120  1.00  0.00           C
ATOM   3601  O   LEU A 227      98.340  53.240  40.850  1.00  0.00           O
ATOM   3602  N   LEU A 228      98.000  55.320  40.140  1.00  0.00           N
ATOM   3603  H   LEU A 228      97.810  56.290  40.350  1.00  0.00           H
ATOM   3604  CA  LEU A 228      98.140  55.090  38.630  1.00  0.00           C
ATOM   3605  HA  LEU A 228      97.700  54.140  38.360  1.00  0.00           H
ATOM   3606  CB  LEU A 228      97.360  56.130  37.810  1.00  0.00           C
ATOM   3607  HB1 LEU A 228      97.570  55.950  36.760  1.00  0.00           H
ATOM   3608  HB2 LEU A 228      97.770  57.120  38.010  1.00  0.00           H
ATOM   3609  CG  LEU A 228      95.800  56.110  38.020  1.00  0.00           C
ATOM   3610  HG  LEU A 228      95.530  56.610  38.950  1.00  0.00           H
ATOM   3611  CD1 LEU A 228      95.110  56.930  36.950  1.00  0.00           C
ATOM   3612 1HD1 LEU A 228      95.600  57.890  36.790  1.00  0.00           H
ATOM   3613 2HD1 LEU A 228      95.170  56.440  35.980  1.00  0.00           H
ATOM   3614 3HD1 LEU A 228      94.050  57.110  37.120  1.00  0.00           H
ATOM   3615  CD2 LEU A 228      95.150  54.710  38.020  1.00  0.00           C
ATOM   3616 1HD2 LEU A 228      95.550  54.010  38.760  1.00  0.00           H
ATOM   3617 2HD2 LEU A 228      94.080  54.890  38.090  1.00  0.00           H
ATOM   3618 3HD2 LEU A 228      95.340  54.310  37.030  1.00  0.00           H
ATOM   3619  C   LEU A 228      99.610  54.980  38.140  1.00  0.00           C
ATOM   3620  O   LEU A 228      99.910  54.290  37.150  1.00  0.00           O
ATOM   3621  N   ASP A 229     100.590  55.690  38.750  1.00  0.00           N
ATOM   3622  H   ASP A 229     100.240  56.260  39.510  1.00  0.00           H
ATOM   3623  CA  ASP A 229     102.050  55.750  38.440  1.00  0.00           C
ATOM   3624  HA  ASP A 229     102.220  56.370  37.550  1.00  0.00           H
ATOM   3625  CB  ASP A 229     102.900  56.440  39.510  1.00  0.00           C
ATOM   3626  HB1 ASP A 229     103.900  56.650  39.130  1.00  0.00           H
ATOM   3627  HB2 ASP A 229     102.870  55.800  40.400  1.00  0.00           H
ATOM   3628  CG  ASP A 229     102.410  57.840  40.000  1.00  0.00           C
ATOM   3629  OD1 ASP A 229     103.250  58.620  40.550  1.00  0.00           O
ATOM   3630  OD2 ASP A 229     101.210  58.190  39.890  1.00  0.00           O
ATOM   3631  C   ASP A 229     102.580  54.300  38.200  1.00  0.00           C
ATOM   3632  O   ASP A 229     102.220  53.320  38.900  1.00  0.00           O
ATOM   3633  N   ASN A 230     103.520  54.100  37.260  1.00  0.00           N
ATOM   3634  H   ASN A 230     103.840  54.930  36.770  1.00  0.00           H
ATOM   3635  CA  ASN A 230     104.260  52.840  37.080  1.00  0.00           C
ATOM   3636  HA  ASN A 230     103.570  52.020  37.240  1.00  0.00           H
ATOM   3637  CB  ASN A 230     104.700  52.760  35.540  1.00  0.00           C
ATOM   3638  HB1 ASN A 230     105.460  52.050  35.230  1.00  0.00           H
ATOM   3639  HB2 ASN A 230     105.080  53.730  35.210  1.00  0.00           H
ATOM   3640  CG  ASN A 230     103.390  52.540  34.710  1.00  0.00           C
ATOM   3641  OD1 ASN A 230     102.430  51.930  35.180  1.00  0.00           O
ATOM   3642  ND2 ASN A 230     103.360  53.040  33.530  1.00  0.00           N
ATOM   3643 1HD2 ASN A 230     104.080  53.720  33.340  1.00  0.00           H
ATOM   3644 2HD2 ASN A 230     102.500  53.010  33.000  1.00  0.00           H
ATOM   3645  C   ASN A 230     105.490  52.730  38.010  1.00  0.00           C
ATOM   3646  O   ASN A 230     105.750  53.820  38.590  1.00  0.00           O
ATOM   3647  N   SER A 231     106.100  51.570  38.200  1.00  0.00           N
ATOM   3648  H   SER A 231     105.720  50.740  37.780  1.00  0.00           H
ATOM   3649  CA  SER A 231     107.070  51.300  39.310  1.00  0.00           C
ATOM   3650  HA  SER A 231     107.180  50.220  39.380  1.00  0.00           H
ATOM   3651  CB  SER A 231     108.410  52.060  38.960  1.00  0.00           C
ATOM   3652  HB1 SER A 231     109.140  51.850  39.740  1.00  0.00           H
ATOM   3653  HB2 SER A 231     108.210  53.130  38.980  1.00  0.00           H
ATOM   3654  OG  SER A 231     108.900  51.770  37.700  1.00  0.00           O
ATOM   3655  HG  SER A 231     109.780  52.130  37.620  1.00  0.00           H
ATOM   3656  C   SER A 231     106.570  51.630  40.720  1.00  0.00           C
ATOM   3657  O   SER A 231     107.380  51.930  41.580  1.00  0.00           O
ATOM   3658  N   SER A 232     105.240  51.510  40.980  1.00  0.00           N
ATOM   3659  H   SER A 232     104.610  51.390  40.190  1.00  0.00           H
ATOM   3660  CA  SER A 232     104.580  51.690  42.240  1.00  0.00           C
ATOM   3661  HA  SER A 232     104.910  52.620  42.720  1.00  0.00           H
ATOM   3662  CB  SER A 232     103.100  51.680  41.970  1.00  0.00           C
ATOM   3663  HB1 SER A 232     102.670  50.680  41.870  1.00  0.00           H
ATOM   3664  HB2 SER A 232     102.810  52.350  41.160  1.00  0.00           H
ATOM   3665  OG  SER A 232     102.500  52.160  43.180  1.00  0.00           O
ATOM   3666  HG  SER A 232     101.550  52.230  43.050  1.00  0.00           H
ATOM   3667  C   SER A 232     104.990  50.560  43.220  1.00  0.00           C
ATOM   3668  O   SER A 232     105.430  49.490  42.800  1.00  0.00           O
ATOM   3669  N   GLY A 233     104.730  50.710  44.530  1.00  0.00           N
ATOM   3670  H   GLY A 233     104.350  51.620  44.760  1.00  0.00           H
ATOM   3671  CA  GLY A 233     104.620  49.840  45.660  1.00  0.00           C
ATOM   3672  HA1 GLY A 233     105.100  50.410  46.470  1.00  0.00           H
ATOM   3673  HA2 GLY A 233     105.190  48.930  45.460  1.00  0.00           H
ATOM   3674  C   GLY A 233     103.300  49.260  45.980  1.00  0.00           C
ATOM   3675  O   GLY A 233     102.250  49.720  45.490  1.00  0.00           O
ATOM   3676  N   PHE A 234     103.320  48.200  46.790  1.00  0.00           N
ATOM   3677  H   PHE A 234     104.180  47.860  47.190  1.00  0.00           H
ATOM   3678  CA  PHE A 234     102.190  47.450  47.220  1.00  0.00           C
ATOM   3679  HA  PHE A 234     101.340  47.960  46.780  1.00  0.00           H
ATOM   3680  CB  PHE A 234     102.130  46.040  46.610  1.00  0.00           C
ATOM   3681  HB1 PHE A 234     101.350  45.430  47.060  1.00  0.00           H
ATOM   3682  HB2 PHE A 234     103.070  45.630  47.000  1.00  0.00           H
ATOM   3683  CG  PHE A 234     102.350  45.820  45.150  1.00  0.00           C
ATOM   3684  CD1 PHE A 234     101.230  45.510  44.330  1.00  0.00           C
ATOM   3685  HD1 PHE A 234     100.240  45.510  44.760  1.00  0.00           H
ATOM   3686  CE1 PHE A 234     101.480  45.200  42.970  1.00  0.00           C
ATOM   3687  HE1 PHE A 234     100.650  44.940  42.310  1.00  0.00           H
ATOM   3688  CZ  PHE A 234     102.690  45.260  42.350  1.00  0.00           C
ATOM   3689  HZ  PHE A 234     102.870  45.130  41.300  1.00  0.00           H
ATOM   3690  CE2 PHE A 234     103.780  45.640  43.120  1.00  0.00           C
ATOM   3691  HE2 PHE A 234     104.740  45.800  42.630  1.00  0.00           H
ATOM   3692  CD2 PHE A 234     103.570  45.940  44.470  1.00  0.00           C
ATOM   3693  HD2 PHE A 234     104.340  46.450  45.030  1.00  0.00           H
ATOM   3694  C   PHE A 234     102.000  47.450  48.740  1.00  0.00           C
ATOM   3695  O   PHE A 234     103.010  47.310  49.400  1.00  0.00           O
ATOM   3696  N   LEU A 235     100.760  47.630  49.190  1.00  0.00           N
ATOM   3697  H   LEU A 235     100.030  47.660  48.490  1.00  0.00           H
ATOM   3698  CA  LEU A 235     100.370  47.490  50.610  1.00  0.00           C
ATOM   3699  HA  LEU A 235     101.290  47.390  51.190  1.00  0.00           H
ATOM   3700  CB  LEU A 235      99.710  48.820  51.130  1.00  0.00           C
ATOM   3701  HB1 LEU A 235      98.970  49.040  50.360  1.00  0.00           H
ATOM   3702  HB2 LEU A 235     100.460  49.600  51.020  1.00  0.00           H
ATOM   3703  CG  LEU A 235      99.210  48.750  52.540  1.00  0.00           C
ATOM   3704  HG  LEU A 235      98.350  48.090  52.670  1.00  0.00           H
ATOM   3705  CD1 LEU A 235     100.130  48.300  53.600  1.00  0.00           C
ATOM   3706 1HD1 LEU A 235     100.990  48.950  53.450  1.00  0.00           H
ATOM   3707 2HD1 LEU A 235      99.870  48.550  54.630  1.00  0.00           H
ATOM   3708 3HD1 LEU A 235     100.510  47.280  53.610  1.00  0.00           H
ATOM   3709  CD2 LEU A 235      98.660  50.180  52.780  1.00  0.00           C
ATOM   3710 1HD2 LEU A 235      99.450  50.920  52.700  1.00  0.00           H
ATOM   3711 2HD2 LEU A 235      98.050  50.470  51.930  1.00  0.00           H
ATOM   3712 3HD2 LEU A 235      98.090  50.280  53.710  1.00  0.00           H
ATOM   3713  C   LEU A 235      99.570  46.220  50.910  1.00  0.00           C
ATOM   3714  O   LEU A 235      98.550  45.950  50.320  1.00  0.00           O
ATOM   3715  N   ALA A 236     100.030  45.400  51.820  1.00  0.00           N
ATOM   3716  H   ALA A 236     100.810  45.740  52.370  1.00  0.00           H
ATOM   3717  CA  ALA A 236      99.260  44.250  52.430  1.00  0.00           C
ATOM   3718  HA  ALA A 236      98.930  43.680  51.560  1.00  0.00           H
ATOM   3719  CB  ALA A 236     100.180  43.530  53.400  1.00  0.00           C
ATOM   3720  HB1 ALA A 236     101.210  43.540  53.060  1.00  0.00           H
ATOM   3721  HB2 ALA A 236     100.290  44.050  54.350  1.00  0.00           H
ATOM   3722  HB3 ALA A 236      99.880  42.510  53.650  1.00  0.00           H
ATOM   3723  C   ALA A 236      97.980  44.730  53.080  1.00  0.00           C
ATOM   3724  O   ALA A 236      97.960  45.570  53.980  1.00  0.00           O
ATOM   3725  N   MET A 237      96.850  44.080  52.750  1.00  0.00           N
ATOM   3726  H   MET A 237      96.830  43.380  52.010  1.00  0.00           H
ATOM   3727  CA  MET A 237      95.490  44.280  53.360  1.00  0.00           C
ATOM   3728  HA  MET A 237      95.610  44.750  54.340  1.00  0.00           H
ATOM   3729  CB  MET A 237      94.780  45.170  52.390  1.00  0.00           C
ATOM   3730  HB1 MET A 237      93.750  45.370  52.680  1.00  0.00           H
ATOM   3731  HB2 MET A 237      94.860  44.620  51.450  1.00  0.00           H
ATOM   3732  CG  MET A 237      95.380  46.570  52.300  1.00  0.00           C
ATOM   3733  HG1 MET A 237      96.340  46.450  51.790  1.00  0.00           H
ATOM   3734  HG2 MET A 237      95.490  46.910  53.320  1.00  0.00           H
ATOM   3735  SD  MET A 237      94.390  47.790  51.430  1.00  0.00           S
ATOM   3736  CE  MET A 237      95.520  49.140  51.520  1.00  0.00           C
ATOM   3737  HE1 MET A 237      96.320  48.910  50.820  1.00  0.00           H
ATOM   3738  HE2 MET A 237      95.010  50.040  51.190  1.00  0.00           H
ATOM   3739  HE3 MET A 237      95.910  49.400  52.500  1.00  0.00           H
ATOM   3740  C   MET A 237      94.820  42.950  53.600  1.00  0.00           C
ATOM   3741  O   MET A 237      94.540  42.150  52.720  1.00  0.00           O
ATOM   3742  N   ASN A 238      94.560  42.600  54.880  1.00  0.00           N
ATOM   3743  H   ASN A 238      94.960  43.110  55.660  1.00  0.00           H
ATOM   3744  CA  ASN A 238      93.700  41.480  55.360  1.00  0.00           C
ATOM   3745  HA  ASN A 238      93.820  40.610  54.700  1.00  0.00           H
ATOM   3746  CB  ASN A 238      94.150  41.120  56.760  1.00  0.00           C
ATOM   3747  HB1 ASN A 238      94.200  42.030  57.350  1.00  0.00           H
ATOM   3748  HB2 ASN A 238      95.190  40.810  56.760  1.00  0.00           H
ATOM   3749  CG  ASN A 238      93.280  40.090  57.440  1.00  0.00           C
ATOM   3750  OD1 ASN A 238      92.120  39.900  57.080  1.00  0.00           O
ATOM   3751  ND2 ASN A 238      93.790  39.640  58.560  1.00  0.00           N
ATOM   3752 1HD2 ASN A 238      94.660  39.990  58.930  1.00  0.00           H
ATOM   3753 2HD2 ASN A 238      93.290  38.890  59.020  1.00  0.00           H
ATOM   3754  C   ASN A 238      92.190  41.940  55.210  1.00  0.00           C
ATOM   3755  O   ASN A 238      91.680  42.800  55.940  1.00  0.00           O
ATOM   3756  N   PHE A 239      91.440  41.400  54.190  1.00  0.00           N
ATOM   3757  H   PHE A 239      91.780  40.580  53.710  1.00  0.00           H
ATOM   3758  CA  PHE A 239      90.130  41.850  53.860  1.00  0.00           C
ATOM   3759  HA  PHE A 239      89.850  42.780  54.360  1.00  0.00           H
ATOM   3760  CB  PHE A 239      89.970  42.100  52.340  1.00  0.00           C
ATOM   3761  HB1 PHE A 239      88.900  42.030  52.150  1.00  0.00           H
ATOM   3762  HB2 PHE A 239      90.360  41.230  51.800  1.00  0.00           H
ATOM   3763  CG  PHE A 239      90.350  43.430  51.690  1.00  0.00           C
ATOM   3764  CD1 PHE A 239      89.410  44.480  51.650  1.00  0.00           C
ATOM   3765  HD1 PHE A 239      88.500  44.240  52.190  1.00  0.00           H
ATOM   3766  CE1 PHE A 239      89.770  45.720  51.090  1.00  0.00           C
ATOM   3767  HE1 PHE A 239      89.210  46.640  51.080  1.00  0.00           H
ATOM   3768  CZ  PHE A 239      91.020  45.860  50.480  1.00  0.00           C
ATOM   3769  HZ  PHE A 239      91.330  46.850  50.190  1.00  0.00           H
ATOM   3770  CE2 PHE A 239      91.920  44.740  50.410  1.00  0.00           C
ATOM   3771  HE2 PHE A 239      92.910  44.830  49.970  1.00  0.00           H
ATOM   3772  CD2 PHE A 239      91.600  43.540  51.060  1.00  0.00           C
ATOM   3773  HD2 PHE A 239      92.350  42.760  51.040  1.00  0.00           H
ATOM   3774  C   PHE A 239      88.990  40.930  54.280  1.00  0.00           C
ATOM   3775  O   PHE A 239      88.790  39.830  53.730  1.00  0.00           O
ATOM   3776  N   GLN A 240      88.100  41.410  55.140  1.00  0.00           N
ATOM   3777  H   GLN A 240      88.190  42.400  55.300  1.00  0.00           H
ATOM   3778  CA  GLN A 240      86.900  40.760  55.440  1.00  0.00           C
ATOM   3779  HA  GLN A 240      86.990  39.670  55.430  1.00  0.00           H
ATOM   3780  CB  GLN A 240      86.410  41.110  56.870  1.00  0.00           C
ATOM   3781  HB1 GLN A 240      85.380  40.800  57.040  1.00  0.00           H
ATOM   3782  HB2 GLN A 240      86.470  42.190  57.030  1.00  0.00           H
ATOM   3783  CG  GLN A 240      87.200  40.480  57.960  1.00  0.00           C
ATOM   3784  HG1 GLN A 240      88.110  41.070  58.010  1.00  0.00           H
ATOM   3785  HG2 GLN A 240      87.290  39.430  57.690  1.00  0.00           H
ATOM   3786  CD  GLN A 240      86.660  40.420  59.370  1.00  0.00           C
ATOM   3787  OE1 GLN A 240      85.500  40.520  59.650  1.00  0.00           O
ATOM   3788  NE2 GLN A 240      87.540  40.250  60.260  1.00  0.00           N
ATOM   3789 1HE2 GLN A 240      88.490  40.410  59.960  1.00  0.00           H
ATOM   3790 2HE2 GLN A 240      87.270  40.320  61.230  1.00  0.00           H
ATOM   3791  C   GLN A 240      85.880  41.080  54.320  1.00  0.00           C
ATOM   3792  O   GLN A 240      85.980  42.130  53.750  1.00  0.00           O
ATOM   3793  N   GLY A 241      84.840  40.250  54.110  1.00  0.00           N
ATOM   3794  H   GLY A 241      84.760  39.390  54.640  1.00  0.00           H
ATOM   3795  CA  GLY A 241      83.870  40.540  53.060  1.00  0.00           C
ATOM   3796  HA1 GLY A 241      84.400  40.820  52.150  1.00  0.00           H
ATOM   3797  HA2 GLY A 241      83.250  41.390  53.350  1.00  0.00           H
ATOM   3798  C   GLY A 241      82.870  39.400  52.770  1.00  0.00           C
ATOM   3799  O   GLY A 241      82.830  38.370  53.490  1.00  0.00           O
ATOM   3800  N   LYS A 242      81.890  39.680  51.880  1.00  0.00           N
ATOM   3801  H   LYS A 242      81.980  40.570  51.390  1.00  0.00           H
ATOM   3802  CA  LYS A 242      80.840  38.760  51.530  1.00  0.00           C
ATOM   3803  HA  LYS A 242      81.290  37.770  51.500  1.00  0.00           H
ATOM   3804  CB  LYS A 242      79.660  38.870  52.580  1.00  0.00           C
ATOM   3805  HB1 LYS A 242      80.060  38.550  53.540  1.00  0.00           H
ATOM   3806  HB2 LYS A 242      78.970  38.040  52.400  1.00  0.00           H
ATOM   3807  CG  LYS A 242      78.960  40.260  52.700  1.00  0.00           C
ATOM   3808  HG1 LYS A 242      78.650  40.600  51.710  1.00  0.00           H
ATOM   3809  HG2 LYS A 242      79.660  41.040  52.990  1.00  0.00           H
ATOM   3810  CD  LYS A 242      77.800  40.200  53.700  1.00  0.00           C
ATOM   3811  HD1 LYS A 242      78.170  39.830  54.660  1.00  0.00           H
ATOM   3812  HD2 LYS A 242      77.040  39.570  53.240  1.00  0.00           H
ATOM   3813  CE  LYS A 242      77.340  41.590  54.010  1.00  0.00           C
ATOM   3814  HE1 LYS A 242      76.990  42.100  53.110  1.00  0.00           H
ATOM   3815  HE2 LYS A 242      78.140  42.220  54.390  1.00  0.00           H
ATOM   3816  NZ  LYS A 242      76.230  41.650  54.980  1.00  0.00           N
ATOM   3817  HZ1 LYS A 242      76.510  41.170  55.820  1.00  0.00           H
ATOM   3818  HZ2 LYS A 242      76.010  42.580  55.330  1.00  0.00           H
ATOM   3819  HZ3 LYS A 242      75.310  41.380  54.650  1.00  0.00           H
ATOM   3820  C   LYS A 242      80.230  39.010  50.160  1.00  0.00           C
ATOM   3821  O   LYS A 242      80.360  40.040  49.480  1.00  0.00           O
ATOM   3822  N   LEU A 243      79.540  37.940  49.670  1.00  0.00           N
ATOM   3823  H   LEU A 243      79.490  37.100  50.230  1.00  0.00           H
ATOM   3824  CA  LEU A 243      78.740  37.960  48.500  1.00  0.00           C
ATOM   3825  HA  LEU A 243      79.060  38.700  47.780  1.00  0.00           H
ATOM   3826  CB  LEU A 243      78.950  36.590  47.750  1.00  0.00           C
ATOM   3827  HB1 LEU A 243      78.700  35.700  48.330  1.00  0.00           H
ATOM   3828  HB2 LEU A 243      80.020  36.440  47.650  1.00  0.00           H
ATOM   3829  CG  LEU A 243      78.340  36.650  46.350  1.00  0.00           C
ATOM   3830  HG  LEU A 243      77.260  36.760  46.400  1.00  0.00           H
ATOM   3831  CD1 LEU A 243      78.940  37.530  45.260  1.00  0.00           C
ATOM   3832 1HD1 LEU A 243      80.020  37.380  45.180  1.00  0.00           H
ATOM   3833 2HD1 LEU A 243      78.460  37.180  44.340  1.00  0.00           H
ATOM   3834 3HD1 LEU A 243      78.770  38.600  45.310  1.00  0.00           H
ATOM   3835  CD2 LEU A 243      78.380  35.160  45.910  1.00  0.00           C
ATOM   3836 1HD2 LEU A 243      77.630  34.590  46.450  1.00  0.00           H
ATOM   3837 2HD2 LEU A 243      78.250  35.150  44.830  1.00  0.00           H
ATOM   3838 3HD2 LEU A 243      79.370  34.740  46.090  1.00  0.00           H
ATOM   3839  C   LEU A 243      77.240  38.260  48.800  1.00  0.00           C
ATOM   3840  O   LEU A 243      76.790  38.010  49.940  1.00  0.00           O
ATOM   3841  N   LYS A 244      76.480  38.860  47.850  1.00  0.00           N
ATOM   3842  H   LYS A 244      76.880  39.300  47.030  1.00  0.00           H
ATOM   3843  CA  LYS A 244      75.060  39.240  47.890  1.00  0.00           C
ATOM   3844  HA  LYS A 244      74.550  38.680  48.670  1.00  0.00           H
ATOM   3845  CB  LYS A 244      75.030  40.790  48.220  1.00  0.00           C
ATOM   3846  HB1 LYS A 244      73.990  41.080  48.100  1.00  0.00           H
ATOM   3847  HB2 LYS A 244      75.580  41.340  47.440  1.00  0.00           H
ATOM   3848  CG  LYS A 244      75.610  41.150  49.590  1.00  0.00           C
ATOM   3849  HG1 LYS A 244      76.680  40.960  49.570  1.00  0.00           H
ATOM   3850  HG2 LYS A 244      75.200  40.550  50.400  1.00  0.00           H
ATOM   3851  CD  LYS A 244      75.360  42.570  50.210  1.00  0.00           C
ATOM   3852  HD1 LYS A 244      75.870  43.310  49.600  1.00  0.00           H
ATOM   3853  HD2 LYS A 244      75.790  42.660  51.210  1.00  0.00           H
ATOM   3854  CE  LYS A 244      73.840  42.770  50.280  1.00  0.00           C
ATOM   3855  HE1 LYS A 244      73.470  41.860  50.740  1.00  0.00           H
ATOM   3856  HE2 LYS A 244      73.430  42.860  49.280  1.00  0.00           H
ATOM   3857  NZ  LYS A 244      73.550  43.950  51.120  1.00  0.00           N
ATOM   3858  HZ1 LYS A 244      72.600  43.990  51.450  1.00  0.00           H
ATOM   3859  HZ2 LYS A 244      74.080  43.990  51.980  1.00  0.00           H
ATOM   3860  HZ3 LYS A 244      73.810  44.820  50.680  1.00  0.00           H
ATOM   3861  C   LYS A 244      74.300  38.910  46.580  1.00  0.00           C
ATOM   3862  O   LYS A 244      74.880  38.520  45.610  1.00  0.00           O
ATOM   3863  N   TYR A 245      72.970  39.050  46.530  1.00  0.00           N
ATOM   3864  H   TYR A 245      72.580  39.450  47.380  1.00  0.00           H
ATOM   3865  CA  TYR A 245      72.060  38.470  45.560  1.00  0.00           C
ATOM   3866  HA  TYR A 245      72.570  38.020  44.710  1.00  0.00           H
ATOM   3867  CB  TYR A 245      71.300  37.260  46.180  1.00  0.00           C
ATOM   3868  HB1 TYR A 245      70.670  36.720  45.470  1.00  0.00           H
ATOM   3869  HB2 TYR A 245      70.710  37.590  47.030  1.00  0.00           H
ATOM   3870  CG  TYR A 245      72.330  36.220  46.650  1.00  0.00           C
ATOM   3871  CD1 TYR A 245      72.990  36.270  47.910  1.00  0.00           C
ATOM   3872  HD1 TYR A 245      72.610  37.010  48.600  1.00  0.00           H
ATOM   3873  CE1 TYR A 245      74.010  35.380  48.290  1.00  0.00           C
ATOM   3874  HE1 TYR A 245      74.360  35.350  49.310  1.00  0.00           H
ATOM   3875  CZ  TYR A 245      74.480  34.420  47.390  1.00  0.00           C
ATOM   3876  OH  TYR A 245      75.490  33.520  47.610  1.00  0.00           O
ATOM   3877  HH  TYR A 245      75.560  32.830  46.950  1.00  0.00           H
ATOM   3878  CE2 TYR A 245      73.740  34.280  46.200  1.00  0.00           C
ATOM   3879  HE2 TYR A 245      73.990  33.420  45.610  1.00  0.00           H
ATOM   3880  CD2 TYR A 245      72.740  35.170  45.790  1.00  0.00           C
ATOM   3881  HD2 TYR A 245      72.330  35.050  44.800  1.00  0.00           H
ATOM   3882  C   TYR A 245      71.080  39.530  44.960  1.00  0.00           C
ATOM   3883  O   TYR A 245      69.860  39.260  44.820  1.00  0.00           O
ATOM   3884  N   LEU A 246      71.540  40.770  44.760  1.00  0.00           N
ATOM   3885  H   LEU A 246      72.520  40.990  44.890  1.00  0.00           H
ATOM   3886  CA  LEU A 246      70.670  41.840  44.250  1.00  0.00           C
ATOM   3887  HA  LEU A 246      69.650  41.620  44.570  1.00  0.00           H
ATOM   3888  CB  LEU A 246      71.310  43.080  44.920  1.00  0.00           C
ATOM   3889  HB1 LEU A 246      70.850  43.980  44.510  1.00  0.00           H
ATOM   3890  HB2 LEU A 246      72.380  43.030  44.740  1.00  0.00           H
ATOM   3891  CG  LEU A 246      71.260  43.200  46.460  1.00  0.00           C
ATOM   3892  HG  LEU A 246      71.630  42.270  46.890  1.00  0.00           H
ATOM   3893  CD1 LEU A 246      72.060  44.330  47.030  1.00  0.00           C
ATOM   3894 1HD1 LEU A 246      71.650  45.250  46.600  1.00  0.00           H
ATOM   3895 2HD1 LEU A 246      72.050  44.330  48.120  1.00  0.00           H
ATOM   3896 3HD1 LEU A 246      73.070  44.230  46.630  1.00  0.00           H
ATOM   3897  CD2 LEU A 246      69.870  43.160  47.040  1.00  0.00           C
ATOM   3898 1HD2 LEU A 246      69.430  42.200  46.790  1.00  0.00           H
ATOM   3899 2HD2 LEU A 246      69.890  43.300  48.130  1.00  0.00           H
ATOM   3900 3HD2 LEU A 246      69.350  44.020  46.610  1.00  0.00           H
ATOM   3901  C   LEU A 246      70.680  41.920  42.760  1.00  0.00           C
ATOM   3902  O   LEU A 246      70.010  42.800  42.200  1.00  0.00           O
ATOM   3903  N   HIS A 247      71.530  41.100  42.120  1.00  0.00           N
ATOM   3904  H   HIS A 247      72.090  40.440  42.650  1.00  0.00           H
ATOM   3905  CA  HIS A 247      71.900  41.310  40.730  1.00  0.00           C
ATOM   3906  HA  HIS A 247      72.090  42.370  40.610  1.00  0.00           H
ATOM   3907  CB  HIS A 247      73.130  40.500  40.350  1.00  0.00           C
ATOM   3908  HB1 HIS A 247      74.030  40.930  40.790  1.00  0.00           H
ATOM   3909  HB2 HIS A 247      73.270  40.490  39.270  1.00  0.00           H
ATOM   3910  CG  HIS A 247      73.060  39.090  40.790  1.00  0.00           C
ATOM   3911  ND1 HIS A 247      73.250  38.520  42.040  1.00  0.00           N
ATOM   3912  CE1 HIS A 247      73.080  37.190  41.910  1.00  0.00           C
ATOM   3913  HE1 HIS A 247      73.120  36.410  42.650  1.00  0.00           H
ATOM   3914  NE2 HIS A 247      72.830  36.900  40.580  1.00  0.00           N
ATOM   3915  HE2 HIS A 247      72.660  36.050  40.070  1.00  0.00           H
ATOM   3916  CD2 HIS A 247      72.860  38.070  39.870  1.00  0.00           C
ATOM   3917  HD2 HIS A 247      72.880  38.140  38.790  1.00  0.00           H
ATOM   3918  C   HIS A 247      70.760  40.840  39.840  1.00  0.00           C
ATOM   3919  O   HIS A 247      69.810  40.130  40.250  1.00  0.00           O
ATOM   3920  N   GLY A 248      70.690  41.160  38.590  1.00  0.00           N
ATOM   3921  H   GLY A 248      71.460  41.750  38.300  1.00  0.00           H
ATOM   3922  CA  GLY A 248      69.680  40.790  37.570  1.00  0.00           C
ATOM   3923  HA1 GLY A 248      69.390  41.650  36.970  1.00  0.00           H
ATOM   3924  HA2 GLY A 248      68.820  40.290  38.020  1.00  0.00           H
ATOM   3925  C   GLY A 248      70.320  39.810  36.560  1.00  0.00           C
ATOM   3926  O   GLY A 248      71.230  39.050  36.920  1.00  0.00           O
ATOM   3927  N   GLN A 249      69.890  39.740  35.320  1.00  0.00           N
ATOM   3928  H   GLN A 249      69.270  40.450  34.970  1.00  0.00           H
ATOM   3929  CA  GLN A 249      70.380  38.730  34.370  1.00  0.00           C
ATOM   3930  HA  GLN A 249      70.390  37.740  34.830  1.00  0.00           H
ATOM   3931  CB  GLN A 249      69.310  38.750  33.270  1.00  0.00           C
ATOM   3932  HB1 GLN A 249      68.900  39.670  32.850  1.00  0.00           H
ATOM   3933  HB2 GLN A 249      68.400  38.340  33.730  1.00  0.00           H
ATOM   3934  CG  GLN A 249      69.620  38.060  31.970  1.00  0.00           C
ATOM   3935  HG1 GLN A 249      70.550  38.510  31.640  1.00  0.00           H
ATOM   3936  HG2 GLN A 249      68.970  38.280  31.130  1.00  0.00           H
ATOM   3937  CD  GLN A 249      69.650  36.540  32.100  1.00  0.00           C
ATOM   3938  OE1 GLN A 249      69.000  35.920  32.880  1.00  0.00           O
ATOM   3939  NE2 GLN A 249      70.500  35.850  31.430  1.00  0.00           N
ATOM   3940 1HE2 GLN A 249      71.020  36.240  30.660  1.00  0.00           H
ATOM   3941 2HE2 GLN A 249      70.320  34.860  31.430  1.00  0.00           H
ATOM   3942  C   GLN A 249      71.810  38.990  33.940  1.00  0.00           C
ATOM   3943  O   GLN A 249      72.640  38.100  33.840  1.00  0.00           O
ATOM   3944  N   LYS A 250      72.070  40.200  33.470  1.00  0.00           N
ATOM   3945  H   LYS A 250      71.500  41.010  33.700  1.00  0.00           H
ATOM   3946  CA  LYS A 250      73.280  40.580  32.740  1.00  0.00           C
ATOM   3947  HA  LYS A 250      73.400  39.990  31.830  1.00  0.00           H
ATOM   3948  CB  LYS A 250      73.200  41.990  32.180  1.00  0.00           C
ATOM   3949  HB1 LYS A 250      74.160  42.180  31.710  1.00  0.00           H
ATOM   3950  HB2 LYS A 250      73.230  42.700  33.010  1.00  0.00           H
ATOM   3951  CG  LYS A 250      72.020  42.230  31.230  1.00  0.00           C
ATOM   3952  HG1 LYS A 250      71.060  42.050  31.730  1.00  0.00           H
ATOM   3953  HG2 LYS A 250      72.200  41.490  30.450  1.00  0.00           H
ATOM   3954  CD  LYS A 250      72.060  43.600  30.610  1.00  0.00           C
ATOM   3955  HD1 LYS A 250      71.430  43.610  29.720  1.00  0.00           H
ATOM   3956  HD2 LYS A 250      73.070  43.780  30.250  1.00  0.00           H
ATOM   3957  CE  LYS A 250      71.680  44.720  31.550  1.00  0.00           C
ATOM   3958  HE1 LYS A 250      72.270  44.680  32.470  1.00  0.00           H
ATOM   3959  HE2 LYS A 250      70.650  44.420  31.760  1.00  0.00           H
ATOM   3960  NZ  LYS A 250      71.690  46.110  30.880  1.00  0.00           N
ATOM   3961  HZ1 LYS A 250      71.040  46.030  30.120  1.00  0.00           H
ATOM   3962  HZ2 LYS A 250      71.340  46.850  31.470  1.00  0.00           H
ATOM   3963  HZ3 LYS A 250      72.570  46.450  30.530  1.00  0.00           H
ATOM   3964  C   LYS A 250      74.530  40.350  33.650  1.00  0.00           C
ATOM   3965  O   LYS A 250      74.450  40.420  34.870  1.00  0.00           O
ATOM   3966  N   LYS A 251      75.730  40.190  33.000  1.00  0.00           N
ATOM   3967  H   LYS A 251      75.730  39.980  32.020  1.00  0.00           H
ATOM   3968  CA  LYS A 251      77.020  39.780  33.690  1.00  0.00           C
ATOM   3969  HA  LYS A 251      76.870  40.130  34.710  1.00  0.00           H
ATOM   3970  CB  LYS A 251      77.330  38.240  33.690  1.00  0.00           C
ATOM   3971  HB1 LYS A 251      78.270  38.070  34.220  1.00  0.00           H
ATOM   3972  HB2 LYS A 251      77.230  37.790  32.700  1.00  0.00           H
ATOM   3973  CG  LYS A 251      76.240  37.560  34.620  1.00  0.00           C
ATOM   3974  HG1 LYS A 251      75.240  37.930  34.380  1.00  0.00           H
ATOM   3975  HG2 LYS A 251      76.560  37.970  35.580  1.00  0.00           H
ATOM   3976  CD  LYS A 251      76.400  36.010  34.580  1.00  0.00           C
ATOM   3977  HD1 LYS A 251      77.450  35.760  34.680  1.00  0.00           H
ATOM   3978  HD2 LYS A 251      75.960  35.760  33.610  1.00  0.00           H
ATOM   3979  CE  LYS A 251      75.540  35.430  35.680  1.00  0.00           C
ATOM   3980  HE1 LYS A 251      76.030  35.720  36.610  1.00  0.00           H
ATOM   3981  HE2 LYS A 251      75.610  34.340  35.650  1.00  0.00           H
ATOM   3982  NZ  LYS A 251      74.210  36.000  35.770  1.00  0.00           N
ATOM   3983  HZ1 LYS A 251      74.140  37.000  35.830  1.00  0.00           H
ATOM   3984  HZ2 LYS A 251      73.680  35.670  34.980  1.00  0.00           H
ATOM   3985  HZ3 LYS A 251      73.750  35.690  36.610  1.00  0.00           H
ATOM   3986  C   LYS A 251      78.230  40.560  33.110  1.00  0.00           C
ATOM   3987  O   LYS A 251      79.230  40.790  33.770  1.00  0.00           O
ATOM   3988  N   LYS A 252      78.140  40.960  31.870  1.00  0.00           N
ATOM   3989  H   LYS A 252      77.250  40.700  31.460  1.00  0.00           H
ATOM   3990  CA  LYS A 252      79.080  41.950  31.190  1.00  0.00           C
ATOM   3991  HA  LYS A 252      80.010  42.080  31.740  1.00  0.00           H
ATOM   3992  CB  LYS A 252      79.250  41.450  29.780  1.00  0.00           C
ATOM   3993  HB1 LYS A 252      79.800  42.240  29.250  1.00  0.00           H
ATOM   3994  HB2 LYS A 252      78.260  41.420  29.330  1.00  0.00           H
ATOM   3995  CG  LYS A 252      79.910  40.100  29.480  1.00  0.00           C
ATOM   3996  HG1 LYS A 252      79.970  39.870  28.410  1.00  0.00           H
ATOM   3997  HG2 LYS A 252      79.130  39.430  29.830  1.00  0.00           H
ATOM   3998  CD  LYS A 252      81.280  39.930  30.210  1.00  0.00           C
ATOM   3999  HD1 LYS A 252      81.550  38.900  29.970  1.00  0.00           H
ATOM   4000  HD2 LYS A 252      81.080  40.120  31.260  1.00  0.00           H
ATOM   4001  CE  LYS A 252      82.340  40.860  29.560  1.00  0.00           C
ATOM   4002  HE1 LYS A 252      81.980  41.880  29.430  1.00  0.00           H
ATOM   4003  HE2 LYS A 252      82.440  40.500  28.530  1.00  0.00           H
ATOM   4004  NZ  LYS A 252      83.600  40.840  30.270  1.00  0.00           N
ATOM   4005  HZ1 LYS A 252      84.390  41.070  29.670  1.00  0.00           H
ATOM   4006  HZ2 LYS A 252      83.470  41.560  30.970  1.00  0.00           H
ATOM   4007  HZ3 LYS A 252      83.790  40.060  30.880  1.00  0.00           H
ATOM   4008  C   LYS A 252      78.310  43.260  31.170  1.00  0.00           C
ATOM   4009  O   LYS A 252      77.080  43.340  31.090  1.00  0.00           O
ATOM   4010  N   GLY A 253      79.070  44.310  31.440  1.00  0.00           N
ATOM   4011  H   GLY A 253      80.020  44.130  31.750  1.00  0.00           H
ATOM   4012  CA  GLY A 253      78.640  45.710  31.610  1.00  0.00           C
ATOM   4013  HA1 GLY A 253      77.570  45.820  31.760  1.00  0.00           H
ATOM   4014  HA2 GLY A 253      78.960  46.160  30.670  1.00  0.00           H
ATOM   4015  C   GLY A 253      79.230  46.380  32.830  1.00  0.00           C
ATOM   4016  O   GLY A 253      79.570  45.790  33.880  1.00  0.00           O
ATOM   4017  N   LYS A 254      79.430  47.730  32.660  1.00  0.00           N
ATOM   4018  H   LYS A 254      79.190  48.120  31.770  1.00  0.00           H
ATOM   4019  CA  LYS A 254      79.760  48.630  33.800  1.00  0.00           C
ATOM   4020  HA  LYS A 254      80.210  47.990  34.560  1.00  0.00           H
ATOM   4021  CB  LYS A 254      80.830  49.730  33.470  1.00  0.00           C
ATOM   4022  HB1 LYS A 254      81.640  49.080  33.150  1.00  0.00           H
ATOM   4023  HB2 LYS A 254      81.090  50.320  34.350  1.00  0.00           H
ATOM   4024  CG  LYS A 254      80.300  50.710  32.430  1.00  0.00           C
ATOM   4025  HG1 LYS A 254      79.380  51.180  32.770  1.00  0.00           H
ATOM   4026  HG2 LYS A 254      80.070  50.200  31.490  1.00  0.00           H
ATOM   4027  CD  LYS A 254      81.290  51.870  32.190  1.00  0.00           C
ATOM   4028  HD1 LYS A 254      81.590  52.270  33.160  1.00  0.00           H
ATOM   4029  HD2 LYS A 254      80.850  52.650  31.580  1.00  0.00           H
ATOM   4030  CE  LYS A 254      82.520  51.310  31.540  1.00  0.00           C
ATOM   4031  HE1 LYS A 254      82.280  50.880  30.570  1.00  0.00           H
ATOM   4032  HE2 LYS A 254      82.950  50.630  32.270  1.00  0.00           H
ATOM   4033  NZ  LYS A 254      83.430  52.440  31.310  1.00  0.00           N
ATOM   4034  HZ1 LYS A 254      83.000  52.960  30.550  1.00  0.00           H
ATOM   4035  HZ2 LYS A 254      83.550  52.910  32.190  1.00  0.00           H
ATOM   4036  HZ3 LYS A 254      84.340  52.160  30.970  1.00  0.00           H
ATOM   4037  C   LYS A 254      78.430  49.150  34.510  1.00  0.00           C
ATOM   4038  O   LYS A 254      78.510  50.000  35.420  1.00  0.00           O
ATOM   4039  N   ASP A 255      77.260  48.800  33.970  1.00  0.00           N
ATOM   4040  H   ASP A 255      77.240  48.300  33.090  1.00  0.00           H
ATOM   4041  CA  ASP A 255      75.940  49.320  34.540  1.00  0.00           C
ATOM   4042  HA  ASP A 255      76.020  50.390  34.700  1.00  0.00           H
ATOM   4043  CB  ASP A 255      74.890  49.160  33.470  1.00  0.00           C
ATOM   4044  HB1 ASP A 255      74.890  48.130  33.130  1.00  0.00           H
ATOM   4045  HB2 ASP A 255      75.170  49.790  32.620  1.00  0.00           H
ATOM   4046  CG  ASP A 255      73.500  49.620  33.930  1.00  0.00           C
ATOM   4047  OD1 ASP A 255      72.730  48.800  34.390  1.00  0.00           O
ATOM   4048  OD2 ASP A 255      73.320  50.830  34.120  1.00  0.00           O
ATOM   4049  C   ASP A 255      75.510  48.590  35.840  1.00  0.00           C
ATOM   4050  O   ASP A 255      75.690  47.380  35.960  1.00  0.00           O
ATOM   4051  N   GLY A 256      74.980  49.330  36.810  1.00  0.00           N
ATOM   4052  H   GLY A 256      74.920  50.310  36.570  1.00  0.00           H
ATOM   4053  CA  GLY A 256      74.380  48.870  38.070  1.00  0.00           C
ATOM   4054  HA1 GLY A 256      73.770  49.700  38.420  1.00  0.00           H
ATOM   4055  HA2 GLY A 256      75.190  48.840  38.790  1.00  0.00           H
ATOM   4056  C   GLY A 256      73.500  47.580  38.040  1.00  0.00           C
ATOM   4057  O   GLY A 256      73.520  46.850  39.020  1.00  0.00           O
ATOM   4058  N   SER A 257      72.640  47.300  37.080  1.00  0.00           N
ATOM   4059  H   SER A 257      72.760  47.770  36.200  1.00  0.00           H
ATOM   4060  CA  SER A 257      71.930  45.980  36.860  1.00  0.00           C
ATOM   4061  HA  SER A 257      71.170  45.830  37.630  1.00  0.00           H
ATOM   4062  CB  SER A 257      71.280  46.050  35.540  1.00  0.00           C
ATOM   4063  HB1 SER A 257      70.520  46.830  35.630  1.00  0.00           H
ATOM   4064  HB2 SER A 257      70.780  45.110  35.320  1.00  0.00           H
ATOM   4065  OG  SER A 257      72.080  46.210  34.440  1.00  0.00           O
ATOM   4066  HG  SER A 257      72.310  47.140  34.420  1.00  0.00           H
ATOM   4067  C   SER A 257      72.830  44.710  36.990  1.00  0.00           C
ATOM   4068  O   SER A 257      72.350  43.680  37.520  1.00  0.00           O
ATOM   4069  N   ILE A 258      74.120  44.750  36.650  1.00  0.00           N
ATOM   4070  H   ILE A 258      74.550  45.590  36.280  1.00  0.00           H
ATOM   4071  CA  ILE A 258      75.020  43.570  36.840  1.00  0.00           C
ATOM   4072  HA  ILE A 258      74.630  42.630  36.440  1.00  0.00           H
ATOM   4073  CB  ILE A 258      76.380  43.850  36.090  1.00  0.00           C
ATOM   4074  HB  ILE A 258      76.830  44.800  36.350  1.00  0.00           H
ATOM   4075  CG2 ILE A 258      77.390  42.700  36.380  1.00  0.00           C
ATOM   4076 1HG2 ILE A 258      77.620  42.750  37.450  1.00  0.00           H
ATOM   4077 2HG2 ILE A 258      77.010  41.720  36.100  1.00  0.00           H
ATOM   4078 3HG2 ILE A 258      78.280  42.860  35.780  1.00  0.00           H
ATOM   4079  CG1 ILE A 258      76.390  43.800  34.540  1.00  0.00           C
ATOM   4080 1HG1 ILE A 258      75.770  42.990  34.150  1.00  0.00           H
ATOM   4081 2HG1 ILE A 258      77.420  43.690  34.210  1.00  0.00           H
ATOM   4082  CD  ILE A 258      75.840  45.110  33.970  1.00  0.00           C
ATOM   4083  HD1 ILE A 258      75.750  45.090  32.890  1.00  0.00           H
ATOM   4084  HD2 ILE A 258      74.910  45.460  34.430  1.00  0.00           H
ATOM   4085  HD3 ILE A 258      76.660  45.790  34.210  1.00  0.00           H
ATOM   4086  C   ILE A 258      75.320  43.280  38.330  1.00  0.00           C
ATOM   4087  O   ILE A 258      75.320  42.080  38.630  1.00  0.00           O
ATOM   4088  N   LEU A 259      75.350  44.270  39.160  1.00  0.00           N
ATOM   4089  H   LEU A 259      75.130  45.180  38.780  1.00  0.00           H
ATOM   4090  CA  LEU A 259      75.940  44.240  40.520  1.00  0.00           C
ATOM   4091  HA  LEU A 259      77.020  44.150  40.430  1.00  0.00           H
ATOM   4092  CB  LEU A 259      75.790  45.730  41.030  1.00  0.00           C
ATOM   4093  HB1 LEU A 259      74.800  45.990  41.420  1.00  0.00           H
ATOM   4094  HB2 LEU A 259      76.040  46.450  40.250  1.00  0.00           H
ATOM   4095  CG  LEU A 259      76.670  45.960  42.250  1.00  0.00           C
ATOM   4096  HG  LEU A 259      76.630  45.110  42.940  1.00  0.00           H
ATOM   4097  CD1 LEU A 259      78.090  46.100  41.880  1.00  0.00           C
ATOM   4098 1HD1 LEU A 259      78.700  46.700  42.560  1.00  0.00           H
ATOM   4099 2HD1 LEU A 259      78.670  45.180  41.890  1.00  0.00           H
ATOM   4100 3HD1 LEU A 259      78.190  46.600  40.910  1.00  0.00           H
ATOM   4101  CD2 LEU A 259      76.300  47.240  43.020  1.00  0.00           C
ATOM   4102 1HD2 LEU A 259      75.270  47.290  43.370  1.00  0.00           H
ATOM   4103 2HD2 LEU A 259      76.980  47.420  43.850  1.00  0.00           H
ATOM   4104 3HD2 LEU A 259      76.530  48.050  42.330  1.00  0.00           H
ATOM   4105  C   LEU A 259      75.270  43.210  41.460  1.00  0.00           C
ATOM   4106  O   LEU A 259      74.160  43.400  41.960  1.00  0.00           O
ATOM   4107  N   PRO A 260      75.990  42.220  41.950  1.00  0.00           N
ATOM   4108  CD  PRO A 260      77.200  41.750  41.310  1.00  0.00           C
ATOM   4109  HD1 PRO A 260      77.990  42.500  41.340  1.00  0.00           H
ATOM   4110  HD2 PRO A 260      76.840  41.430  40.330  1.00  0.00           H
ATOM   4111  CG  PRO A 260      77.700  40.590  42.060  1.00  0.00           C
ATOM   4112  HG1 PRO A 260      78.600  40.810  42.630  1.00  0.00           H
ATOM   4113  HG2 PRO A 260      77.870  39.800  41.330  1.00  0.00           H
ATOM   4114  CB  PRO A 260      76.680  40.140  43.080  1.00  0.00           C
ATOM   4115  HB1 PRO A 260      77.130  40.010  44.060  1.00  0.00           H
ATOM   4116  HB2 PRO A 260      76.370  39.130  42.830  1.00  0.00           H
ATOM   4117  CA  PRO A 260      75.620  41.280  43.040  1.00  0.00           C
ATOM   4118  HA  PRO A 260      74.660  40.820  42.790  1.00  0.00           H
ATOM   4119  C   PRO A 260      75.300  41.960  44.390  1.00  0.00           C
ATOM   4120  O   PRO A 260      74.250  41.700  44.950  1.00  0.00           O
ATOM   4121  N   PRO A 261      76.180  42.890  44.860  1.00  0.00           N
ATOM   4122  CD  PRO A 261      75.800  43.950  45.790  1.00  0.00           C
ATOM   4123  HD1 PRO A 261      75.240  43.490  46.590  1.00  0.00           H
ATOM   4124  HD2 PRO A 261      75.240  44.680  45.210  1.00  0.00           H
ATOM   4125  CG  PRO A 261      77.120  44.470  46.460  1.00  0.00           C
ATOM   4126  HG1 PRO A 261      77.520  43.910  47.310  1.00  0.00           H
ATOM   4127  HG2 PRO A 261      77.110  45.510  46.780  1.00  0.00           H
ATOM   4128  CB  PRO A 261      78.030  44.370  45.290  1.00  0.00           C
ATOM   4129  HB1 PRO A 261      79.060  44.290  45.640  1.00  0.00           H
ATOM   4130  HB2 PRO A 261      77.790  45.200  44.620  1.00  0.00           H
ATOM   4131  CA  PRO A 261      77.620  43.070  44.610  1.00  0.00           C
ATOM   4132  HA  PRO A 261      77.820  43.100  43.540  1.00  0.00           H
ATOM   4133  C   PRO A 261      78.370  41.910  45.240  1.00  0.00           C
ATOM   4134  O   PRO A 261      77.880  41.150  46.090  1.00  0.00           O
ATOM   4135  N   GLN A 262      79.670  41.890  45.010  1.00  0.00           N
ATOM   4136  H   GLN A 262      79.880  42.470  44.210  1.00  0.00           H
ATOM   4137  CA  GLN A 262      80.730  41.530  45.950  1.00  0.00           C
ATOM   4138  HA  GLN A 262      80.410  40.730  46.620  1.00  0.00           H
ATOM   4139  CB  GLN A 262      81.900  40.930  45.230  1.00  0.00           C
ATOM   4140  HB1 GLN A 262      82.370  41.630  44.540  1.00  0.00           H
ATOM   4141  HB2 GLN A 262      81.590  40.080  44.630  1.00  0.00           H
ATOM   4142  CG  GLN A 262      82.890  40.410  46.280  1.00  0.00           C
ATOM   4143  HG1 GLN A 262      82.340  39.870  47.060  1.00  0.00           H
ATOM   4144  HG2 GLN A 262      83.320  41.270  46.790  1.00  0.00           H
ATOM   4145  CD  GLN A 262      83.970  39.360  45.880  1.00  0.00           C
ATOM   4146  OE1 GLN A 262      83.670  38.620  44.920  1.00  0.00           O
ATOM   4147  NE2 GLN A 262      85.020  39.020  46.570  1.00  0.00           N
ATOM   4148 1HE2 GLN A 262      85.160  39.360  47.510  1.00  0.00           H
ATOM   4149 2HE2 GLN A 262      85.600  38.290  46.200  1.00  0.00           H
ATOM   4150  C   GLN A 262      81.210  42.810  46.730  1.00  0.00           C
ATOM   4151  O   GLN A 262      81.380  43.940  46.300  1.00  0.00           O
ATOM   4152  N   LEU A 263      81.310  42.540  48.050  1.00  0.00           N
ATOM   4153  H   LEU A 263      81.190  41.570  48.310  1.00  0.00           H
ATOM   4154  CA  LEU A 263      81.570  43.570  49.110  1.00  0.00           C
ATOM   4155  HA  LEU A 263      81.800  44.560  48.720  1.00  0.00           H
ATOM   4156  CB  LEU A 263      80.280  43.600  49.900  1.00  0.00           C
ATOM   4157  HB1 LEU A 263      80.020  42.650  50.360  1.00  0.00           H
ATOM   4158  HB2 LEU A 263      79.490  43.920  49.220  1.00  0.00           H
ATOM   4159  CG  LEU A 263      80.400  44.630  51.090  1.00  0.00           C
ATOM   4160  HG  LEU A 263      81.290  44.370  51.650  1.00  0.00           H
ATOM   4161  CD1 LEU A 263      80.550  46.090  50.670  1.00  0.00           C
ATOM   4162 1HD1 LEU A 263      81.500  46.290  50.170  1.00  0.00           H
ATOM   4163 2HD1 LEU A 263      79.700  46.330  50.040  1.00  0.00           H
ATOM   4164 3HD1 LEU A 263      80.590  46.700  51.570  1.00  0.00           H
ATOM   4165  CD2 LEU A 263      79.020  44.640  51.860  1.00  0.00           C
ATOM   4166 1HD2 LEU A 263      78.220  45.250  51.430  1.00  0.00           H
ATOM   4167 2HD2 LEU A 263      78.700  43.610  51.930  1.00  0.00           H
ATOM   4168 3HD2 LEU A 263      79.310  45.070  52.820  1.00  0.00           H
ATOM   4169  C   LEU A 263      82.790  43.160  50.010  1.00  0.00           C
ATOM   4170  O   LEU A 263      82.860  42.050  50.510  1.00  0.00           O
ATOM   4171  N   ALA A 264      83.670  44.080  50.400  1.00  0.00           N
ATOM   4172  H   ALA A 264      83.550  44.970  49.930  1.00  0.00           H
ATOM   4173  CA  ALA A 264      84.790  43.890  51.380  1.00  0.00           C
ATOM   4174  HA  ALA A 264      84.370  43.160  52.070  1.00  0.00           H
ATOM   4175  CB  ALA A 264      85.940  43.180  50.660  1.00  0.00           C
ATOM   4176  HB1 ALA A 264      85.570  42.350  50.050  1.00  0.00           H
ATOM   4177  HB2 ALA A 264      86.500  43.950  50.130  1.00  0.00           H
ATOM   4178  HB3 ALA A 264      86.540  42.780  51.480  1.00  0.00           H
ATOM   4179  C   ALA A 264      85.280  45.130  52.070  1.00  0.00           C
ATOM   4180  O   ALA A 264      85.230  46.230  51.590  1.00  0.00           O
ATOM   4181  N   LEU A 265      85.830  44.950  53.250  1.00  0.00           N
ATOM   4182  H   LEU A 265      85.760  44.010  53.620  1.00  0.00           H
ATOM   4183  CA  LEU A 265      86.510  46.030  54.020  1.00  0.00           C
ATOM   4184  HA  LEU A 265      86.490  46.950  53.430  1.00  0.00           H
ATOM   4185  CB  LEU A 265      85.580  46.260  55.260  1.00  0.00           C
ATOM   4186  HB1 LEU A 265      85.250  45.320  55.710  1.00  0.00           H
ATOM   4187  HB2 LEU A 265      84.630  46.670  54.950  1.00  0.00           H
ATOM   4188  CG  LEU A 265      86.260  47.150  56.290  1.00  0.00           C
ATOM   4189  HG  LEU A 265      87.260  46.740  56.440  1.00  0.00           H
ATOM   4190  CD1 LEU A 265      86.340  48.620  55.720  1.00  0.00           C
ATOM   4191 1HD1 LEU A 265      87.170  48.690  55.020  1.00  0.00           H
ATOM   4192 2HD1 LEU A 265      85.460  49.030  55.230  1.00  0.00           H
ATOM   4193 3HD1 LEU A 265      86.490  49.330  56.530  1.00  0.00           H
ATOM   4194  CD2 LEU A 265      85.620  47.130  57.710  1.00  0.00           C
ATOM   4195 1HD2 LEU A 265      86.380  47.570  58.350  1.00  0.00           H
ATOM   4196 2HD2 LEU A 265      84.680  47.660  57.750  1.00  0.00           H
ATOM   4197 3HD2 LEU A 265      85.540  46.080  57.980  1.00  0.00           H
ATOM   4198  C   LEU A 265      87.920  45.630  54.400  1.00  0.00           C
ATOM   4199  O   LEU A 265      88.140  44.540  54.950  1.00  0.00           O
ATOM   4200  N   PHE A 266      88.810  46.610  54.260  1.00  0.00           N
ATOM   4201  H   PHE A 266      88.510  47.440  53.780  1.00  0.00           H
ATOM   4202  CA  PHE A 266      90.060  46.600  55.060  1.00  0.00           C
ATOM   4203  HA  PHE A 266      90.170  45.670  55.610  1.00  0.00           H
ATOM   4204  CB  PHE A 266      91.180  46.720  54.030  1.00  0.00           C
ATOM   4205  HB1 PHE A 266      91.000  47.530  53.330  1.00  0.00           H
ATOM   4206  HB2 PHE A 266      91.250  45.710  53.640  1.00  0.00           H
ATOM   4207  CG  PHE A 266      92.430  47.030  54.810  1.00  0.00           C
ATOM   4208  CD1 PHE A 266      93.060  48.310  54.800  1.00  0.00           C
ATOM   4209  HD1 PHE A 266      92.640  49.190  54.330  1.00  0.00           H
ATOM   4210  CE1 PHE A 266      94.370  48.450  55.380  1.00  0.00           C
ATOM   4211  HE1 PHE A 266      94.850  49.410  55.330  1.00  0.00           H
ATOM   4212  CZ  PHE A 266      94.860  47.420  56.210  1.00  0.00           C
ATOM   4213  HZ  PHE A 266      95.780  47.650  56.710  1.00  0.00           H
ATOM   4214  CE2 PHE A 266      94.140  46.230  56.360  1.00  0.00           C
ATOM   4215  HE2 PHE A 266      94.510  45.370  56.890  1.00  0.00           H
ATOM   4216  CD2 PHE A 266      92.910  46.070  55.700  1.00  0.00           C
ATOM   4217  HD2 PHE A 266      92.320  45.170  55.730  1.00  0.00           H
ATOM   4218  C   PHE A 266      90.010  47.770  56.060  1.00  0.00           C
ATOM   4219  O   PHE A 266      89.690  48.850  55.640  1.00  0.00           O
ATOM   4220  N   ALA A 267      90.320  47.500  57.350  1.00  0.00           N
ATOM   4221  H   ALA A 267      90.710  46.590  57.520  1.00  0.00           H
ATOM   4222  CA  ALA A 267      90.670  48.430  58.330  1.00  0.00           C
ATOM   4223  HA  ALA A 267      90.580  49.430  57.890  1.00  0.00           H
ATOM   4224  CB  ALA A 267      89.600  48.330  59.420  1.00  0.00           C
ATOM   4225  HB1 ALA A 267      89.970  48.750  60.360  1.00  0.00           H
ATOM   4226  HB2 ALA A 267      88.680  48.830  59.140  1.00  0.00           H
ATOM   4227  HB3 ALA A 267      89.350  47.300  59.670  1.00  0.00           H
ATOM   4228  C   ALA A 267      92.120  48.150  58.780  1.00  0.00           C
ATOM   4229  O   ALA A 267      92.560  47.000  58.920  1.00  0.00           O
ATOM   4230  N   ILE A 268      92.930  49.210  58.980  1.00  0.00           N
ATOM   4231  H   ILE A 268      92.610  50.160  58.800  1.00  0.00           H
ATOM   4232  CA  ILE A 268      94.340  49.150  59.330  1.00  0.00           C
ATOM   4233  HA  ILE A 268      94.780  48.330  58.750  1.00  0.00           H
ATOM   4234  CB  ILE A 268      95.090  50.400  58.820  1.00  0.00           C
ATOM   4235  HB  ILE A 268      94.700  50.710  57.850  1.00  0.00           H
ATOM   4236  CG2 ILE A 268      94.810  51.680  59.650  1.00  0.00           C
ATOM   4237 1HG2 ILE A 268      95.330  51.740  60.600  1.00  0.00           H
ATOM   4238 2HG2 ILE A 268      95.220  52.530  59.100  1.00  0.00           H
ATOM   4239 3HG2 ILE A 268      93.760  51.790  59.930  1.00  0.00           H
ATOM   4240  CG1 ILE A 268      96.630  50.060  58.840  1.00  0.00           C
ATOM   4241 1HG1 ILE A 268      96.780  49.070  58.410  1.00  0.00           H
ATOM   4242 2HG1 ILE A 268      96.980  50.070  59.870  1.00  0.00           H
ATOM   4243  CD  ILE A 268      97.450  51.020  57.910  1.00  0.00           C
ATOM   4244  HD1 ILE A 268      97.570  51.890  58.550  1.00  0.00           H
ATOM   4245  HD2 ILE A 268      98.450  50.730  57.570  1.00  0.00           H
ATOM   4246  HD3 ILE A 268      96.960  51.120  56.940  1.00  0.00           H
ATOM   4247  C   ILE A 268      94.440  48.870  60.900  1.00  0.00           C
ATOM   4248  O   ILE A 268      93.940  49.490  61.830  1.00  0.00           O
ATOM   4249  N   ALA A 269      95.230  47.820  61.260  1.00  0.00           N
ATOM   4250  H   ALA A 269      95.700  47.270  60.560  1.00  0.00           H
ATOM   4251  CA  ALA A 269      95.320  47.270  62.670  1.00  0.00           C
ATOM   4252  HA  ALA A 269      94.320  47.110  63.080  1.00  0.00           H
ATOM   4253  CB  ALA A 269      95.920  45.930  62.600  1.00  0.00           C
ATOM   4254  HB1 ALA A 269      95.340  45.150  62.100  1.00  0.00           H
ATOM   4255  HB2 ALA A 269      96.940  45.940  62.220  1.00  0.00           H
ATOM   4256  HB3 ALA A 269      96.000  45.480  63.580  1.00  0.00           H
ATOM   4257  C   ALA A 269      96.040  48.240  63.630  1.00  0.00           C
ATOM   4258  O   ALA A 269      95.520  48.640  64.670  1.00  0.00           O
ATOM   4259  N   THR A 270      97.200  48.750  63.160  1.00  0.00           N
ATOM   4260  H   THR A 270      97.700  48.290  62.410  1.00  0.00           H
ATOM   4261  CA  THR A 270      97.790  50.020  63.660  1.00  0.00           C
ATOM   4262  HA  THR A 270      97.120  50.470  64.400  1.00  0.00           H
ATOM   4263  CB  THR A 270      99.140  49.830  64.380  1.00  0.00           C
ATOM   4264  HB  THR A 270      99.910  49.500  63.690  1.00  0.00           H
ATOM   4265  CG2 THR A 270      99.590  51.070  65.150  1.00  0.00           C
ATOM   4266 1HG2 THR A 270      99.960  51.880  64.510  1.00  0.00           H
ATOM   4267 2HG2 THR A 270      98.790  51.470  65.780  1.00  0.00           H
ATOM   4268 3HG2 THR A 270     100.450  50.780  65.750  1.00  0.00           H
ATOM   4269  OG1 THR A 270      98.930  48.770  65.380  1.00  0.00           O
ATOM   4270  HG1 THR A 270      98.830  47.900  64.990  1.00  0.00           H
ATOM   4271  C   THR A 270      97.970  51.120  62.570  1.00  0.00           C
ATOM   4272  O   THR A 270      98.880  50.880  61.760  1.00  0.00           O
ATOM   4273  N   PRO A 271      97.140  52.210  62.510  1.00  0.00           N
ATOM   4274  CD  PRO A 271      96.120  52.520  63.490  1.00  0.00           C
ATOM   4275  HD1 PRO A 271      96.500  52.960  64.410  1.00  0.00           H
ATOM   4276  HD2 PRO A 271      95.520  51.640  63.690  1.00  0.00           H
ATOM   4277  CG  PRO A 271      95.300  53.710  62.860  1.00  0.00           C
ATOM   4278  HG1 PRO A 271      94.800  54.370  63.570  1.00  0.00           H
ATOM   4279  HG2 PRO A 271      94.570  53.210  62.230  1.00  0.00           H
ATOM   4280  CB  PRO A 271      96.420  54.420  62.010  1.00  0.00           C
ATOM   4281  HB1 PRO A 271      96.820  55.370  62.380  1.00  0.00           H
ATOM   4282  HB2 PRO A 271      95.950  54.820  61.120  1.00  0.00           H
ATOM   4283  CA  PRO A 271      97.420  53.340  61.640  1.00  0.00           C
ATOM   4284  HA  PRO A 271      97.230  52.960  60.630  1.00  0.00           H
ATOM   4285  C   PRO A 271      98.860  53.780  61.650  1.00  0.00           C
ATOM   4286  O   PRO A 271      99.590  53.660  62.600  1.00  0.00           O
ATOM   4287  N   LEU A 272      99.340  54.080  60.430  1.00  0.00           N
ATOM   4288  H   LEU A 272      98.660  54.310  59.720  1.00  0.00           H
ATOM   4289  CA  LEU A 272     100.690  54.630  60.210  1.00  0.00           C
ATOM   4290  HA  LEU A 272     101.440  53.970  60.640  1.00  0.00           H
ATOM   4291  CB  LEU A 272     100.930  54.610  58.670  1.00  0.00           C
ATOM   4292  HB1 LEU A 272     101.920  55.000  58.440  1.00  0.00           H
ATOM   4293  HB2 LEU A 272     100.230  55.340  58.260  1.00  0.00           H
ATOM   4294  CG  LEU A 272     100.870  53.300  57.830  1.00  0.00           C
ATOM   4295  HG  LEU A 272      99.850  52.910  57.920  1.00  0.00           H
ATOM   4296  CD1 LEU A 272     101.090  53.590  56.350  1.00  0.00           C
ATOM   4297 1HD1 LEU A 272     101.010  52.750  55.650  1.00  0.00           H
ATOM   4298 2HD1 LEU A 272     100.380  54.370  56.070  1.00  0.00           H
ATOM   4299 3HD1 LEU A 272     102.060  54.080  56.230  1.00  0.00           H
ATOM   4300  CD2 LEU A 272     101.940  52.270  58.320  1.00  0.00           C
ATOM   4301 1HD2 LEU A 272     101.880  52.150  59.400  1.00  0.00           H
ATOM   4302 2HD2 LEU A 272     101.630  51.290  57.930  1.00  0.00           H
ATOM   4303 3HD2 LEU A 272     102.910  52.590  57.950  1.00  0.00           H
ATOM   4304  C   LEU A 272     100.900  55.960  60.880  1.00  0.00           C
ATOM   4305  O   LEU A 272      99.880  56.620  61.280  1.00  0.00           O
ATOM   4306  N   GLN A 273     102.130  56.460  60.990  1.00  0.00           N
ATOM   4307  H   GLN A 273     102.970  55.950  60.770  1.00  0.00           H
ATOM   4308  CA  GLN A 273     102.420  57.760  61.600  1.00  0.00           C
ATOM   4309  HA  GLN A 273     101.960  57.730  62.590  1.00  0.00           H
ATOM   4310  CB  GLN A 273     103.910  57.850  61.940  1.00  0.00           C
ATOM   4311  HB1 GLN A 273     104.410  57.670  60.990  1.00  0.00           H
ATOM   4312  HB2 GLN A 273     104.140  57.030  62.610  1.00  0.00           H
ATOM   4313  CG  GLN A 273     104.510  59.170  62.530  1.00  0.00           C
ATOM   4314  HG1 GLN A 273     105.470  58.780  62.880  1.00  0.00           H
ATOM   4315  HG2 GLN A 273     103.800  59.510  63.280  1.00  0.00           H
ATOM   4316  CD  GLN A 273     104.860  60.310  61.610  1.00  0.00           C
ATOM   4317  OE1 GLN A 273     104.920  60.120  60.400  1.00  0.00           O
ATOM   4318  NE2 GLN A 273     105.020  61.530  62.090  1.00  0.00           N
ATOM   4319 1HE2 GLN A 273     104.840  61.670  63.070  1.00  0.00           H
ATOM   4320 2HE2 GLN A 273     105.390  62.240  61.470  1.00  0.00           H
ATOM   4321  C   GLN A 273     101.820  59.080  60.980  1.00  0.00           C
ATOM   4322  O   GLN A 273     101.690  59.970  61.750  1.00  0.00           O
ATOM   4323  N   PRO A 274     101.550  59.160  59.660  1.00  0.00           N
ATOM   4324  CD  PRO A 274     102.110  58.260  58.560  1.00  0.00           C
ATOM   4325  HD1 PRO A 274     101.410  57.540  58.120  1.00  0.00           H
ATOM   4326  HD2 PRO A 274     103.010  57.700  58.850  1.00  0.00           H
ATOM   4327  CG  PRO A 274     102.420  59.220  57.470  1.00  0.00           C
ATOM   4328  HG1 PRO A 274     101.790  58.930  56.630  1.00  0.00           H
ATOM   4329  HG2 PRO A 274     103.500  59.260  57.350  1.00  0.00           H
ATOM   4330  CB  PRO A 274     102.110  60.620  58.070  1.00  0.00           C
ATOM   4331  HB1 PRO A 274     101.750  61.320  57.310  1.00  0.00           H
ATOM   4332  HB2 PRO A 274     102.960  60.930  58.670  1.00  0.00           H
ATOM   4333  CA  PRO A 274     100.950  60.340  59.030  1.00  0.00           C
ATOM   4334  HA  PRO A 274     100.830  61.220  59.660  1.00  0.00           H
ATOM   4335  C   PRO A 274      99.600  60.010  58.370  1.00  0.00           C
ATOM   4336  O   PRO A 274      99.500  60.090  57.100  1.00  0.00           O
ATOM   4337  N   PRO A 275      98.640  59.680  59.160  1.00  0.00           N
ATOM   4338  CD  PRO A 275      98.580  59.740  60.640  1.00  0.00           C
ATOM   4339  HD1 PRO A 275      98.860  60.680  61.110  1.00  0.00           H
ATOM   4340  HD2 PRO A 275      99.200  58.930  61.000  1.00  0.00           H
ATOM   4341  CG  PRO A 275      97.200  59.350  61.090  1.00  0.00           C
ATOM   4342  HG1 PRO A 275      96.700  60.280  61.390  1.00  0.00           H
ATOM   4343  HG2 PRO A 275      97.140  58.770  62.010  1.00  0.00           H
ATOM   4344  CB  PRO A 275      96.540  58.760  59.830  1.00  0.00           C
ATOM   4345  HB1 PRO A 275      95.460  58.930  59.790  1.00  0.00           H
ATOM   4346  HB2 PRO A 275      96.550  57.670  59.790  1.00  0.00           H
ATOM   4347  CA  PRO A 275      97.250  59.490  58.630  1.00  0.00           C
ATOM   4348  HA  PRO A 275      97.270  58.800  57.800  1.00  0.00           H
ATOM   4349  C   PRO A 275      96.650  60.870  58.250  1.00  0.00           C
ATOM   4350  O   PRO A 275      96.550  61.890  58.980  1.00  0.00           O
ATOM   4351  N   SER A 276      96.270  60.950  56.960  1.00  0.00           N
ATOM   4352  H   SER A 276      96.470  60.130  56.410  1.00  0.00           H
ATOM   4353  CA  SER A 276      95.790  62.200  56.310  1.00  0.00           C
ATOM   4354  HA  SER A 276      96.340  63.060  56.690  1.00  0.00           H
ATOM   4355  CB  SER A 276      95.920  62.120  54.850  1.00  0.00           C
ATOM   4356  HB1 SER A 276      95.220  61.430  54.370  1.00  0.00           H
ATOM   4357  HB2 SER A 276      96.880  61.750  54.480  1.00  0.00           H
ATOM   4358  OG  SER A 276      95.680  63.450  54.360  1.00  0.00           O
ATOM   4359  HG  SER A 276      95.770  63.550  53.410  1.00  0.00           H
ATOM   4360  C   SER A 276      94.330  62.500  56.730  1.00  0.00           C
ATOM   4361  O   SER A 276      93.500  61.660  57.020  1.00  0.00           O
ATOM   4362  N   ILE A 277      94.010  63.840  56.760  1.00  0.00           N
ATOM   4363  H   ILE A 277      94.680  64.520  56.430  1.00  0.00           H
ATOM   4364  CA  ILE A 277      92.630  64.360  57.170  1.00  0.00           C
ATOM   4365  HA  ILE A 277      92.380  63.850  58.100  1.00  0.00           H
ATOM   4366  CB  ILE A 277      92.810  65.880  57.440  1.00  0.00           C
ATOM   4367  HB  ILE A 277      93.680  66.080  58.060  1.00  0.00           H
ATOM   4368  CG2 ILE A 277      93.040  66.620  56.120  1.00  0.00           C
ATOM   4369 1HG2 ILE A 277      92.110  66.590  55.540  1.00  0.00           H
ATOM   4370 2HG2 ILE A 277      93.210  67.640  56.450  1.00  0.00           H
ATOM   4371 3HG2 ILE A 277      93.950  66.340  55.590  1.00  0.00           H
ATOM   4372  CG1 ILE A 277      91.470  66.400  58.080  1.00  0.00           C
ATOM   4373 1HG1 ILE A 277      90.600  66.120  57.490  1.00  0.00           H
ATOM   4374 2HG1 ILE A 277      91.470  67.490  58.050  1.00  0.00           H
ATOM   4375  CD  ILE A 277      91.200  66.060  59.590  1.00  0.00           C
ATOM   4376  HD1 ILE A 277      90.270  66.460  59.990  1.00  0.00           H
ATOM   4377  HD2 ILE A 277      91.200  64.970  59.690  1.00  0.00           H
ATOM   4378  HD3 ILE A 277      91.880  66.600  60.250  1.00  0.00           H
ATOM   4379  C   ILE A 277      91.530  64.020  56.170  1.00  0.00           C
ATOM   4380  O   ILE A 277      90.510  63.460  56.580  1.00  0.00           O
ATOM   4381  N   LEU A 278      91.770  64.140  54.860  1.00  0.00           N
ATOM   4382  H   LEU A 278      92.690  64.510  54.660  1.00  0.00           H
ATOM   4383  CA  LEU A 278      90.850  64.030  53.750  1.00  0.00           C
ATOM   4384  HA  LEU A 278      91.310  64.360  52.820  1.00  0.00           H
ATOM   4385  CB  LEU A 278      90.480  62.560  53.540  1.00  0.00           C
ATOM   4386  HB1 LEU A 278      90.130  62.450  52.520  1.00  0.00           H
ATOM   4387  HB2 LEU A 278      89.700  62.210  54.210  1.00  0.00           H
ATOM   4388  CG  LEU A 278      91.690  61.570  53.560  1.00  0.00           C
ATOM   4389  HG  LEU A 278      92.190  61.460  54.530  1.00  0.00           H
ATOM   4390  CD1 LEU A 278      90.970  60.230  53.310  1.00  0.00           C
ATOM   4391 1HD1 LEU A 278      90.490  60.170  52.330  1.00  0.00           H
ATOM   4392 2HD1 LEU A 278      91.650  59.380  53.330  1.00  0.00           H
ATOM   4393 3HD1 LEU A 278      90.180  60.100  54.040  1.00  0.00           H
ATOM   4394  CD2 LEU A 278      92.630  61.750  52.420  1.00  0.00           C
ATOM   4395 1HD2 LEU A 278      91.970  61.780  51.550  1.00  0.00           H
ATOM   4396 2HD2 LEU A 278      93.120  62.710  52.570  1.00  0.00           H
ATOM   4397 3HD2 LEU A 278      93.440  61.040  52.270  1.00  0.00           H
ATOM   4398  C   LEU A 278      89.600  64.970  53.660  1.00  0.00           C
ATOM   4399  O   LEU A 278      88.730  64.790  52.860  1.00  0.00           O
ATOM   4400  N   GLU A 279      89.550  65.880  54.650  1.00  0.00           N
ATOM   4401  H   GLU A 279      90.430  65.970  55.150  1.00  0.00           H
ATOM   4402  CA  GLU A 279      88.580  66.880  54.820  1.00  0.00           C
ATOM   4403  HA  GLU A 279      88.000  66.840  53.900  1.00  0.00           H
ATOM   4404  CB  GLU A 279      87.620  66.520  55.980  1.00  0.00           C
ATOM   4405  HB1 GLU A 279      88.200  66.200  56.850  1.00  0.00           H
ATOM   4406  HB2 GLU A 279      87.070  65.600  55.790  1.00  0.00           H
ATOM   4407  CG  GLU A 279      86.610  67.550  56.340  1.00  0.00           C
ATOM   4408  HG1 GLU A 279      86.950  68.380  56.960  1.00  0.00           H
ATOM   4409  HG2 GLU A 279      85.820  67.070  56.910  1.00  0.00           H
ATOM   4410  CD  GLU A 279      85.900  68.120  55.140  1.00  0.00           C
ATOM   4411  OE1 GLU A 279      85.670  69.360  55.090  1.00  0.00           O
ATOM   4412  OE2 GLU A 279      85.580  67.450  54.150  1.00  0.00           O
ATOM   4413  C   GLU A 279      89.290  68.210  55.130  1.00  0.00           C
ATOM   4414  O   GLU A 279      89.860  68.430  56.150  1.00  0.00           O
ATOM   4415  N   ILE A 280      89.360  69.080  54.140  1.00  0.00           N
ATOM   4416  H   ILE A 280      88.760  68.910  53.350  1.00  0.00           H
ATOM   4417  CA  ILE A 280      90.090  70.370  54.040  1.00  0.00           C
ATOM   4418  HA  ILE A 280      90.130  70.790  55.050  1.00  0.00           H
ATOM   4419  CB  ILE A 280      91.590  70.120  53.560  1.00  0.00           C
ATOM   4420  HB  ILE A 280      91.940  69.320  54.200  1.00  0.00           H
ATOM   4421  CG2 ILE A 280      91.920  69.700  52.110  1.00  0.00           C
ATOM   4422 1HG2 ILE A 280      91.450  70.400  51.420  1.00  0.00           H
ATOM   4423 2HG2 ILE A 280      92.990  69.530  51.970  1.00  0.00           H
ATOM   4424 3HG2 ILE A 280      91.530  68.710  51.880  1.00  0.00           H
ATOM   4425  CG1 ILE A 280      92.540  71.300  53.900  1.00  0.00           C
ATOM   4426 1HG1 ILE A 280      92.170  72.280  53.590  1.00  0.00           H
ATOM   4427 2HG1 ILE A 280      93.460  71.150  53.340  1.00  0.00           H
ATOM   4428  CD  ILE A 280      92.940  71.250  55.400  1.00  0.00           C
ATOM   4429  HD1 ILE A 280      93.560  72.130  55.560  1.00  0.00           H
ATOM   4430  HD2 ILE A 280      92.070  71.200  56.050  1.00  0.00           H
ATOM   4431  HD3 ILE A 280      93.530  70.350  55.550  1.00  0.00           H
ATOM   4432  C   ILE A 280      89.380  71.310  53.080  1.00  0.00           C
ATOM   4433  O   ILE A 280      88.930  70.900  52.000  1.00  0.00           O
ATOM   4434  N   ARG A 281      89.380  72.610  53.430  1.00  0.00           N
ATOM   4435  H   ARG A 281      89.530  72.880  54.390  1.00  0.00           H
ATOM   4436  CA  ARG A 281      88.900  73.620  52.450  1.00  0.00           C
ATOM   4437  HA  ARG A 281      87.870  73.500  52.100  1.00  0.00           H
ATOM   4438  CB  ARG A 281      88.920  74.940  53.260  1.00  0.00           C
ATOM   4439  HB1 ARG A 281      88.850  75.860  52.670  1.00  0.00           H
ATOM   4440  HB2 ARG A 281      89.880  75.020  53.780  1.00  0.00           H
ATOM   4441  CG  ARG A 281      87.760  74.950  54.340  1.00  0.00           C
ATOM   4442  HG1 ARG A 281      87.970  74.170  55.070  1.00  0.00           H
ATOM   4443  HG2 ARG A 281      86.800  74.860  53.850  1.00  0.00           H
ATOM   4444  CD  ARG A 281      87.850  76.270  55.070  1.00  0.00           C
ATOM   4445  HD1 ARG A 281      87.740  77.020  54.280  1.00  0.00           H
ATOM   4446  HD2 ARG A 281      88.790  76.390  55.610  1.00  0.00           H
ATOM   4447  NE  ARG A 281      86.780  76.500  56.020  1.00  0.00           N
ATOM   4448  HE  ARG A 281      86.750  75.930  56.850  1.00  0.00           H
ATOM   4449  CZ  ARG A 281      85.700  77.290  55.910  1.00  0.00           C
ATOM   4450  NH1 ARG A 281      85.470  78.000  54.820  1.00  0.00           N
ATOM   4451 1HH1 ARG A 281      86.070  77.750  54.050  1.00  0.00           H
ATOM   4452 2HH1 ARG A 281      84.610  78.500  54.680  1.00  0.00           H
ATOM   4453  NH2 ARG A 281      84.800  77.280  56.880  1.00  0.00           N
ATOM   4454 1HH2 ARG A 281      85.010  76.840  57.770  1.00  0.00           H
ATOM   4455 2HH2 ARG A 281      83.950  77.820  56.870  1.00  0.00           H
ATOM   4456  C   ARG A 281      89.790  73.640  51.180  1.00  0.00           C
ATOM   4457  O   ARG A 281      91.060  73.670  51.270  1.00  0.00           O
ATOM   4458  N   THR A 282      89.010  73.910  50.120  1.00  0.00           N
ATOM   4459  H   THR A 282      88.010  74.040  50.250  1.00  0.00           H
ATOM   4460  CA  THR A 282      89.510  73.900  48.790  1.00  0.00           C
ATOM   4461  HA  THR A 282      89.960  72.950  48.500  1.00  0.00           H
ATOM   4462  CB  THR A 282      88.350  73.880  47.720  1.00  0.00           C
ATOM   4463  HB  THR A 282      87.720  72.990  47.830  1.00  0.00           H
ATOM   4464  CG2 THR A 282      87.540  75.100  47.770  1.00  0.00           C
ATOM   4465 1HG2 THR A 282      86.700  75.110  47.090  1.00  0.00           H
ATOM   4466 2HG2 THR A 282      87.070  75.070  48.750  1.00  0.00           H
ATOM   4467 3HG2 THR A 282      88.160  75.980  47.580  1.00  0.00           H
ATOM   4468  OG1 THR A 282      88.870  73.930  46.460  1.00  0.00           O
ATOM   4469  HG1 THR A 282      88.780  73.050  46.090  1.00  0.00           H
ATOM   4470  C   THR A 282      90.590  75.030  48.560  1.00  0.00           C
ATOM   4471  O   THR A 282      90.480  76.180  49.080  1.00  0.00           O
ATOM   4472  N   LYS A 283      91.650  74.720  47.810  1.00  0.00           N
ATOM   4473  H   LYS A 283      91.610  73.830  47.330  1.00  0.00           H
ATOM   4474  CA  LYS A 283      92.850  75.600  47.720  1.00  0.00           C
ATOM   4475  HA  LYS A 283      93.350  75.650  48.690  1.00  0.00           H
ATOM   4476  CB  LYS A 283      93.790  74.810  46.800  1.00  0.00           C
ATOM   4477  HB1 LYS A 283      93.860  73.760  47.060  1.00  0.00           H
ATOM   4478  HB2 LYS A 283      94.770  75.250  46.960  1.00  0.00           H
ATOM   4479  CG  LYS A 283      93.380  74.880  45.310  1.00  0.00           C
ATOM   4480  HG1 LYS A 283      93.140  75.890  44.990  1.00  0.00           H
ATOM   4481  HG2 LYS A 283      92.430  74.340  45.370  1.00  0.00           H
ATOM   4482  CD  LYS A 283      94.410  74.140  44.450  1.00  0.00           C
ATOM   4483  HD1 LYS A 283      94.650  73.150  44.850  1.00  0.00           H
ATOM   4484  HD2 LYS A 283      95.290  74.780  44.400  1.00  0.00           H
ATOM   4485  CE  LYS A 283      93.880  73.900  43.070  1.00  0.00           C
ATOM   4486  HE1 LYS A 283      93.540  74.930  42.950  1.00  0.00           H
ATOM   4487  HE2 LYS A 283      93.050  73.210  43.170  1.00  0.00           H
ATOM   4488  NZ  LYS A 283      94.990  73.510  42.100  1.00  0.00           N
ATOM   4489  HZ1 LYS A 283      95.320  72.590  42.350  1.00  0.00           H
ATOM   4490  HZ2 LYS A 283      94.730  73.270  41.150  1.00  0.00           H
ATOM   4491  HZ3 LYS A 283      95.730  74.200  42.110  1.00  0.00           H
ATOM   4492  C   LYS A 283      92.780  77.080  47.260  1.00  0.00           C
ATOM   4493  O   LYS A 283      93.770  77.780  47.330  1.00  0.00           O
ATOM   4494  N   ASN A 284      91.590  77.590  46.940  1.00  0.00           N
ATOM   4495  H   ASN A 284      90.880  76.880  46.950  1.00  0.00           H
ATOM   4496  CA  ASN A 284      91.370  79.050  46.880  1.00  0.00           C
ATOM   4497  HA  ASN A 284      92.160  79.500  46.280  1.00  0.00           H
ATOM   4498  CB  ASN A 284      90.020  79.350  46.180  1.00  0.00           C
ATOM   4499  HB1 ASN A 284      89.840  78.680  45.340  1.00  0.00           H
ATOM   4500  HB2 ASN A 284      89.990  80.310  45.680  1.00  0.00           H
ATOM   4501  CG  ASN A 284      88.780  79.270  47.080  1.00  0.00           C
ATOM   4502  OD1 ASN A 284      88.640  78.620  48.110  1.00  0.00           O
ATOM   4503  ND2 ASN A 284      87.780  80.050  46.730  1.00  0.00           N
ATOM   4504 1HD2 ASN A 284      88.000  80.980  46.380  1.00  0.00           H
ATOM   4505 2HD2 ASN A 284      86.900  80.020  47.210  1.00  0.00           H
ATOM   4506  C   ASN A 284      91.480  79.780  48.320  1.00  0.00           C
ATOM   4507  O   ASN A 284      91.650  80.960  48.340  1.00  0.00           O
ATOM   4508  N   PHE A 285      91.570  79.040  49.400  1.00  0.00           N
ATOM   4509  H   PHE A 285      91.280  78.080  49.310  1.00  0.00           H
ATOM   4510  CA  PHE A 285      91.700  79.610  50.800  1.00  0.00           C
ATOM   4511  HA  PHE A 285      91.140  80.540  50.760  1.00  0.00           H
ATOM   4512  CB  PHE A 285      91.090  78.610  51.860  1.00  0.00           C
ATOM   4513  HB1 PHE A 285      91.950  78.040  52.220  1.00  0.00           H
ATOM   4514  HB2 PHE A 285      90.500  77.840  51.380  1.00  0.00           H
ATOM   4515  CG  PHE A 285      90.420  79.160  53.110  1.00  0.00           C
ATOM   4516  CD1 PHE A 285      91.080  79.250  54.350  1.00  0.00           C
ATOM   4517  HD1 PHE A 285      92.150  79.150  54.400  1.00  0.00           H
ATOM   4518  CE1 PHE A 285      90.390  79.690  55.450  1.00  0.00           C
ATOM   4519  HE1 PHE A 285      90.940  79.780  56.370  1.00  0.00           H
ATOM   4520  CZ  PHE A 285      89.070  80.090  55.370  1.00  0.00           C
ATOM   4521  HZ  PHE A 285      88.600  80.560  56.220  1.00  0.00           H
ATOM   4522  CE2 PHE A 285      88.340  79.870  54.170  1.00  0.00           C
ATOM   4523  HE2 PHE A 285      87.310  80.150  54.020  1.00  0.00           H
ATOM   4524  CD2 PHE A 285      89.050  79.460  53.040  1.00  0.00           C
ATOM   4525  HD2 PHE A 285      88.640  79.430  52.040  1.00  0.00           H
ATOM   4526  C   PHE A 285      93.130  79.970  51.180  1.00  0.00           C
ATOM   4527  O   PHE A 285      93.830  79.480  52.100  1.00  0.00           O
ATOM   4528  N   ILE A 286      93.740  80.840  50.310  1.00  0.00           N
ATOM   4529  H   ILE A 286      93.230  81.060  49.470  1.00  0.00           H
ATOM   4530  CA  ILE A 286      95.060  81.450  50.460  1.00  0.00           C
ATOM   4531  HA  ILE A 286      95.810  80.680  50.630  1.00  0.00           H
ATOM   4532  CB  ILE A 286      95.370  82.250  49.160  1.00  0.00           C
ATOM   4533  HB  ILE A 286      94.610  82.980  48.870  1.00  0.00           H
ATOM   4534  CG2 ILE A 286      96.640  83.060  49.380  1.00  0.00           C
ATOM   4535 1HG2 ILE A 286      96.700  83.810  48.590  1.00  0.00           H
ATOM   4536 2HG2 ILE A 286      96.620  83.780  50.200  1.00  0.00           H
ATOM   4537 3HG2 ILE A 286      97.490  82.380  49.410  1.00  0.00           H
ATOM   4538  CG1 ILE A 286      95.500  81.240  48.010  1.00  0.00           C
ATOM   4539 1HG1 ILE A 286      94.750  80.450  48.100  1.00  0.00           H
ATOM   4540 2HG1 ILE A 286      96.480  80.780  48.060  1.00  0.00           H
ATOM   4541  CD  ILE A 286      95.420  82.010  46.720  1.00  0.00           C
ATOM   4542  HD1 ILE A 286      94.500  82.600  46.650  1.00  0.00           H
ATOM   4543  HD2 ILE A 286      96.240  82.720  46.650  1.00  0.00           H
ATOM   4544  HD3 ILE A 286      95.380  81.340  45.860  1.00  0.00           H
ATOM   4545  C   ILE A 286      94.980  82.400  51.690  1.00  0.00           C
ATOM   4546  O   ILE A 286      94.130  83.310  51.880  1.00  0.00           O
ATOM   4547  N   PHE A 287      95.850  82.120  52.640  1.00  0.00           N
ATOM   4548  H   PHE A 287      96.270  81.210  52.600  1.00  0.00           H
ATOM   4549  CA  PHE A 287      95.970  82.850  53.940  1.00  0.00           C
ATOM   4550  HA  PHE A 287      95.420  83.770  53.760  1.00  0.00           H
ATOM   4551  CB  PHE A 287      95.590  81.960  55.200  1.00  0.00           C
ATOM   4552  HB1 PHE A 287      94.550  81.680  55.030  1.00  0.00           H
ATOM   4553  HB2 PHE A 287      95.660  82.590  56.080  1.00  0.00           H
ATOM   4554  CG  PHE A 287      96.350  80.700  55.550  1.00  0.00           C
ATOM   4555  CD1 PHE A 287      97.320  80.700  56.590  1.00  0.00           C
ATOM   4556  HD1 PHE A 287      97.570  81.620  57.090  1.00  0.00           H
ATOM   4557  CE1 PHE A 287      97.990  79.500  56.940  1.00  0.00           C
ATOM   4558  HE1 PHE A 287      98.690  79.460  57.760  1.00  0.00           H
ATOM   4559  CZ  PHE A 287      97.760  78.340  56.190  1.00  0.00           C
ATOM   4560  HZ  PHE A 287      98.190  77.390  56.460  1.00  0.00           H
ATOM   4561  CE2 PHE A 287      96.730  78.310  55.190  1.00  0.00           C
ATOM   4562  HE2 PHE A 287      96.420  77.360  54.760  1.00  0.00           H
ATOM   4563  CD2 PHE A 287      96.100  79.530  54.850  1.00  0.00           C
ATOM   4564  HD2 PHE A 287      95.370  79.540  54.050  1.00  0.00           H
ATOM   4565  C   PHE A 287      97.430  83.430  54.100  1.00  0.00           C
ATOM   4566  O   PHE A 287      98.390  82.810  53.710  1.00  0.00           O
ATOM   4567  N   ARG A 288      97.580  84.610  54.740  1.00  0.00           N
ATOM   4568  H   ARG A 288      96.760  85.150  54.960  1.00  0.00           H
ATOM   4569  CA  ARG A 288      98.840  85.350  54.880  1.00  0.00           C
ATOM   4570  HA  ARG A 288      99.620  84.980  54.230  1.00  0.00           H
ATOM   4571  CB  ARG A 288      98.700  86.850  54.550  1.00  0.00           C
ATOM   4572  HB1 ARG A 288      98.430  86.850  53.490  1.00  0.00           H
ATOM   4573  HB2 ARG A 288      99.650  87.390  54.560  1.00  0.00           H
ATOM   4574  CG  ARG A 288      97.730  87.660  55.330  1.00  0.00           C
ATOM   4575  HG1 ARG A 288      97.900  87.630  56.410  1.00  0.00           H
ATOM   4576  HG2 ARG A 288      96.740  87.220  55.230  1.00  0.00           H
ATOM   4577  CD  ARG A 288      97.660  89.080  54.930  1.00  0.00           C
ATOM   4578  HD1 ARG A 288      96.880  89.500  55.570  1.00  0.00           H
ATOM   4579  HD2 ARG A 288      97.460  89.380  53.900  1.00  0.00           H
ATOM   4580  NE  ARG A 288      98.860  89.750  55.470  1.00  0.00           N
ATOM   4581  HE  ARG A 288      99.540  89.230  56.010  1.00  0.00           H
ATOM   4582  CZ  ARG A 288      99.110  91.040  55.390  1.00  0.00           C
ATOM   4583  NH1 ARG A 288      98.330  91.900  54.810  1.00  0.00           N
ATOM   4584 1HH1 ARG A 288      97.590  91.720  54.150  1.00  0.00           H
ATOM   4585 2HH1 ARG A 288      98.460  92.890  54.970  1.00  0.00           H
ATOM   4586  NH2 ARG A 288     100.090  91.530  56.030  1.00  0.00           N
ATOM   4587 1HH2 ARG A 288     100.690  90.920  56.560  1.00  0.00           H
ATOM   4588 2HH2 ARG A 288     100.380  92.500  55.990  1.00  0.00           H
ATOM   4589  C   ARG A 288      99.430  85.170  56.290  1.00  0.00           C
ATOM   4590  O   ARG A 288      98.620  85.070  57.240  1.00  0.00           O
ATOM   4591  N   THR A 289     100.710  85.190  56.440  1.00  0.00           N
ATOM   4592  H   THR A 289     101.210  85.450  55.610  1.00  0.00           H
ATOM   4593  CA  THR A 289     101.450  85.130  57.720  1.00  0.00           C
ATOM   4594  HA  THR A 289     100.950  85.820  58.410  1.00  0.00           H
ATOM   4595  CB  THR A 289     101.630  83.690  58.180  1.00  0.00           C
ATOM   4596  HB  THR A 289     100.600  83.350  58.250  1.00  0.00           H
ATOM   4597  CG2 THR A 289     102.340  82.690  57.240  1.00  0.00           C
ATOM   4598 1HG2 THR A 289     103.360  82.940  56.960  1.00  0.00           H
ATOM   4599 2HG2 THR A 289     102.120  81.720  57.680  1.00  0.00           H
ATOM   4600 3HG2 THR A 289     101.820  82.750  56.280  1.00  0.00           H
ATOM   4601  OG1 THR A 289     102.210  83.520  59.450  1.00  0.00           O
ATOM   4602  HG1 THR A 289     102.290  82.560  59.530  1.00  0.00           H
ATOM   4603  C   THR A 289     102.880  85.660  57.530  1.00  0.00           C
ATOM   4604  O   THR A 289     103.240  85.920  56.390  1.00  0.00           O
ATOM   4605  N   LYS A 290     103.610  85.880  58.620  1.00  0.00           N
ATOM   4606  H   LYS A 290     103.240  85.640  59.530  1.00  0.00           H
ATOM   4607  CA  LYS A 290     105.010  86.480  58.690  1.00  0.00           C
ATOM   4608  HA  LYS A 290     105.280  86.710  57.660  1.00  0.00           H
ATOM   4609  CB  LYS A 290     105.000  87.780  59.540  1.00  0.00           C
ATOM   4610  HB1 LYS A 290     106.040  88.110  59.630  1.00  0.00           H
ATOM   4611  HB2 LYS A 290     104.680  87.540  60.550  1.00  0.00           H
ATOM   4612  CG  LYS A 290     104.250  88.980  59.030  1.00  0.00           C
ATOM   4613  HG1 LYS A 290     103.190  88.720  59.080  1.00  0.00           H
ATOM   4614  HG2 LYS A 290     104.580  88.990  57.990  1.00  0.00           H
ATOM   4615  CD  LYS A 290     104.600  90.250  59.800  1.00  0.00           C
ATOM   4616  HD1 LYS A 290     105.670  90.460  59.850  1.00  0.00           H
ATOM   4617  HD2 LYS A 290     104.240  90.080  60.810  1.00  0.00           H
ATOM   4618  CE  LYS A 290     103.870  91.510  59.440  1.00  0.00           C
ATOM   4619  HE1 LYS A 290     102.810  91.230  59.410  1.00  0.00           H
ATOM   4620  HE2 LYS A 290     104.270  91.820  58.480  1.00  0.00           H
ATOM   4621  NZ  LYS A 290     104.230  92.490  60.500  1.00  0.00           N
ATOM   4622  HZ1 LYS A 290     103.960  93.420  60.210  1.00  0.00           H
ATOM   4623  HZ2 LYS A 290     103.670  92.370  61.340  1.00  0.00           H
ATOM   4624  HZ3 LYS A 290     105.200  92.450  60.790  1.00  0.00           H
ATOM   4625  C   LYS A 290     105.910  85.410  59.260  1.00  0.00           C
ATOM   4626  O   LYS A 290     105.610  84.990  60.360  1.00  0.00           O
ATOM   4627  N   HIS A 291     107.050  85.100  58.610  1.00  0.00           N
ATOM   4628  H   HIS A 291     107.200  85.500  57.700  1.00  0.00           H
ATOM   4629  CA  HIS A 291     108.060  84.130  59.090  1.00  0.00           C
ATOM   4630  HA  HIS A 291     107.750  83.700  60.050  1.00  0.00           H
ATOM   4631  CB  HIS A 291     108.350  83.010  58.040  1.00  0.00           C
ATOM   4632  HB1 HIS A 291     108.980  82.220  58.470  1.00  0.00           H
ATOM   4633  HB2 HIS A 291     108.520  83.430  57.050  1.00  0.00           H
ATOM   4634  CG  HIS A 291     107.080  82.170  57.740  1.00  0.00           C
ATOM   4635  ND1 HIS A 291     107.020  81.260  56.680  1.00  0.00           N
ATOM   4636  CE1 HIS A 291     105.760  80.750  56.680  1.00  0.00           C
ATOM   4637  HE1 HIS A 291     105.460  79.920  56.060  1.00  0.00           H
ATOM   4638  NE2 HIS A 291     105.080  81.250  57.680  1.00  0.00           N
ATOM   4639  HE2 HIS A 291     104.270  80.850  58.140  1.00  0.00           H
ATOM   4640  CD2 HIS A 291     105.840  82.190  58.350  1.00  0.00           C
ATOM   4641  HD2 HIS A 291     105.570  82.760  59.240  1.00  0.00           H
ATOM   4642  C   HIS A 291     109.410  84.780  59.410  1.00  0.00           C
ATOM   4643  O   HIS A 291     109.790  85.850  58.920  1.00  0.00           O
ATOM   4644  N   LYS A 292     110.240  84.000  60.120  1.00  0.00           N
ATOM   4645  H   LYS A 292     109.820  83.120  60.340  1.00  0.00           H
ATOM   4646  CA  LYS A 292     111.770  84.130  60.150  1.00  0.00           C
ATOM   4647  HA  LYS A 292     112.090  84.720  59.290  1.00  0.00           H
ATOM   4648  CB  LYS A 292     112.280  84.870  61.340  1.00  0.00           C
ATOM   4649  HB1 LYS A 292     113.370  84.830  61.330  1.00  0.00           H
ATOM   4650  HB2 LYS A 292     112.180  84.290  62.260  1.00  0.00           H
ATOM   4651  CG  LYS A 292     111.710  86.270  61.420  1.00  0.00           C
ATOM   4652  HG1 LYS A 292     110.640  86.220  61.590  1.00  0.00           H
ATOM   4653  HG2 LYS A 292     111.910  86.850  60.510  1.00  0.00           H
ATOM   4654  CD  LYS A 292     112.270  87.070  62.570  1.00  0.00           C
ATOM   4655  HD1 LYS A 292     113.360  87.120  62.500  1.00  0.00           H
ATOM   4656  HD2 LYS A 292     112.060  86.480  63.460  1.00  0.00           H
ATOM   4657  CE  LYS A 292     111.670  88.450  62.630  1.00  0.00           C
ATOM   4658  HE1 LYS A 292     110.650  88.310  62.270  1.00  0.00           H
ATOM   4659  HE2 LYS A 292     112.070  89.130  61.870  1.00  0.00           H
ATOM   4660  NZ  LYS A 292     111.650  89.010  63.970  1.00  0.00           N
ATOM   4661  HZ1 LYS A 292     111.800  90.010  63.930  1.00  0.00           H
ATOM   4662  HZ2 LYS A 292     110.770  88.860  64.440  1.00  0.00           H
ATOM   4663  HZ3 LYS A 292     112.390  88.600  64.510  1.00  0.00           H
ATOM   4664  C   LYS A 292     112.400  82.720  59.990  1.00  0.00           C
ATOM   4665  O   LYS A 292     111.770  81.700  60.170  1.00  0.00           O
ATOM   4666  N   LEU A 293     113.740  82.620  59.860  1.00  0.00           N
ATOM   4667  H   LEU A 293     114.290  83.450  59.930  1.00  0.00           H
ATOM   4668  CA  LEU A 293     114.530  81.310  59.790  1.00  0.00           C
ATOM   4669  HA  LEU A 293     113.890  80.640  59.210  1.00  0.00           H
ATOM   4670  CB  LEU A 293     115.850  81.510  59.060  1.00  0.00           C
ATOM   4671  HB1 LEU A 293     116.440  82.070  59.780  1.00  0.00           H
ATOM   4672  HB2 LEU A 293     115.640  82.150  58.210  1.00  0.00           H
ATOM   4673  CG  LEU A 293     116.560  80.190  58.580  1.00  0.00           C
ATOM   4674  HG  LEU A 293     116.390  79.460  59.370  1.00  0.00           H
ATOM   4675  CD1 LEU A 293     115.840  79.490  57.410  1.00  0.00           C
ATOM   4676 1HD1 LEU A 293     115.890  80.130  56.530  1.00  0.00           H
ATOM   4677 2HD1 LEU A 293     116.360  78.550  57.220  1.00  0.00           H
ATOM   4678 3HD1 LEU A 293     114.780  79.340  57.620  1.00  0.00           H
ATOM   4679  CD2 LEU A 293     118.040  80.310  58.200  1.00  0.00           C
ATOM   4680 1HD2 LEU A 293     118.550  79.380  57.960  1.00  0.00           H
ATOM   4681 2HD2 LEU A 293     118.120  80.970  57.340  1.00  0.00           H
ATOM   4682 3HD2 LEU A 293     118.660  80.710  59.000  1.00  0.00           H
ATOM   4683  C   LEU A 293     114.570  80.620  61.170  1.00  0.00           C
ATOM   4684  O   LEU A 293     114.920  79.400  61.330  1.00  0.00           O
ATOM   4685  N   ASP A 294     114.190  81.360  62.190  1.00  0.00           N
ATOM   4686  H   ASP A 294     114.230  82.370  62.060  1.00  0.00           H
ATOM   4687  CA  ASP A 294     113.760  80.800  63.480  1.00  0.00           C
ATOM   4688  HA  ASP A 294     114.310  79.890  63.750  1.00  0.00           H
ATOM   4689  CB  ASP A 294     113.970  81.810  64.580  1.00  0.00           C
ATOM   4690  HB1 ASP A 294     113.650  82.770  64.180  1.00  0.00           H
ATOM   4691  HB2 ASP A 294     115.030  81.970  64.770  1.00  0.00           H
ATOM   4692  CG  ASP A 294     113.290  81.480  65.950  1.00  0.00           C
ATOM   4693  OD1 ASP A 294     113.380  82.290  66.880  1.00  0.00           O
ATOM   4694  OD2 ASP A 294     112.750  80.370  66.140  1.00  0.00           O
ATOM   4695  C   ASP A 294     112.260  80.350  63.340  1.00  0.00           C
ATOM   4696  O   ASP A 294     111.490  81.270  63.050  1.00  0.00           O
ATOM   4697  N   PHE A 295     111.890  79.100  63.720  1.00  0.00           N
ATOM   4698  H   PHE A 295     112.570  78.410  64.020  1.00  0.00           H
ATOM   4699  CA  PHE A 295     110.490  78.700  63.440  1.00  0.00           C
ATOM   4700  HA  PHE A 295     110.200  79.220  62.520  1.00  0.00           H
ATOM   4701  CB  PHE A 295     110.450  77.190  63.180  1.00  0.00           C
ATOM   4702  HB1 PHE A 295     109.410  76.890  63.260  1.00  0.00           H
ATOM   4703  HB2 PHE A 295     111.030  76.730  63.980  1.00  0.00           H
ATOM   4704  CG  PHE A 295     111.010  76.750  61.860  1.00  0.00           C
ATOM   4705  CD1 PHE A 295     111.880  77.460  61.010  1.00  0.00           C
ATOM   4706  HD1 PHE A 295     112.220  78.450  61.290  1.00  0.00           H
ATOM   4707  CE1 PHE A 295     112.320  76.970  59.770  1.00  0.00           C
ATOM   4708  HE1 PHE A 295     112.870  77.620  59.110  1.00  0.00           H
ATOM   4709  CZ  PHE A 295     111.820  75.720  59.410  1.00  0.00           C
ATOM   4710  HZ  PHE A 295     112.000  75.370  58.410  1.00  0.00           H
ATOM   4711  CE2 PHE A 295     110.840  75.020  60.090  1.00  0.00           C
ATOM   4712  HE2 PHE A 295     110.480  74.080  59.710  1.00  0.00           H
ATOM   4713  CD2 PHE A 295     110.480  75.520  61.380  1.00  0.00           C
ATOM   4714  HD2 PHE A 295     109.730  74.970  61.920  1.00  0.00           H
ATOM   4715  C   PHE A 295     109.430  79.260  64.470  1.00  0.00           C
ATOM   4716  O   PHE A 295     108.250  78.970  64.350  1.00  0.00           O
ATOM   4717  N   THR A 296     109.860  80.070  65.460  1.00  0.00           N
ATOM   4718  H   THR A 296     110.850  80.260  65.490  1.00  0.00           H
ATOM   4719  CA  THR A 296     109.040  80.830  66.440  1.00  0.00           C
ATOM   4720  HA  THR A 296     108.520  80.060  67.020  1.00  0.00           H
ATOM   4721  CB  THR A 296     109.970  81.720  67.340  1.00  0.00           C
ATOM   4722  HB  THR A 296     110.360  82.450  66.630  1.00  0.00           H
ATOM   4723  CG2 THR A 296     109.250  82.510  68.410  1.00  0.00           C
ATOM   4724 1HG2 THR A 296     109.990  83.200  68.800  1.00  0.00           H
ATOM   4725 2HG2 THR A 296     108.450  83.130  68.000  1.00  0.00           H
ATOM   4726 3HG2 THR A 296     108.920  81.850  69.210  1.00  0.00           H
ATOM   4727  OG1 THR A 296     111.000  80.980  67.970  1.00  0.00           O
ATOM   4728  HG1 THR A 296     111.650  80.650  67.360  1.00  0.00           H
ATOM   4729  C   THR A 296     107.990  81.640  65.640  1.00  0.00           C
ATOM   4730  O   THR A 296     108.360  82.290  64.720  1.00  0.00           O
ATOM   4731  N   PRO A 297     106.690  81.590  65.950  1.00  0.00           N
ATOM   4732  CD  PRO A 297     106.040  81.180  67.140  1.00  0.00           C
ATOM   4733  HD1 PRO A 297     106.590  81.520  68.020  1.00  0.00           H
ATOM   4734  HD2 PRO A 297     106.010  80.090  67.220  1.00  0.00           H
ATOM   4735  CG  PRO A 297     104.600  81.720  67.170  1.00  0.00           C
ATOM   4736  HG1 PRO A 297     104.620  82.540  67.900  1.00  0.00           H
ATOM   4737  HG2 PRO A 297     103.810  81.090  67.570  1.00  0.00           H
ATOM   4738  CB  PRO A 297     104.410  82.030  65.730  1.00  0.00           C
ATOM   4739  HB1 PRO A 297     103.860  82.970  65.680  1.00  0.00           H
ATOM   4740  HB2 PRO A 297     104.000  81.170  65.210  1.00  0.00           H
ATOM   4741  CA  PRO A 297     105.790  82.390  65.190  1.00  0.00           C
ATOM   4742  HA  PRO A 297     105.730  82.100  64.140  1.00  0.00           H
ATOM   4743  C   PRO A 297     106.060  83.920  65.150  1.00  0.00           C
ATOM   4744  O   PRO A 297     106.370  84.480  66.210  1.00  0.00           O
ATOM   4745  N   ILE A 298     105.760  84.720  64.090  1.00  0.00           N
ATOM   4746  H   ILE A 298     105.440  84.260  63.250  1.00  0.00           H
ATOM   4747  CA  ILE A 298     105.660  86.210  64.120  1.00  0.00           C
ATOM   4748  HA  ILE A 298     106.130  86.590  65.030  1.00  0.00           H
ATOM   4749  CB  ILE A 298     106.500  86.940  62.970  1.00  0.00           C
ATOM   4750  HB  ILE A 298     106.050  86.490  62.080  1.00  0.00           H
ATOM   4751  CG2 ILE A 298     106.260  88.490  63.090  1.00  0.00           C
ATOM   4752 1HG2 ILE A 298     105.210  88.720  62.890  1.00  0.00           H
ATOM   4753 2HG2 ILE A 298     106.520  88.990  64.030  1.00  0.00           H
ATOM   4754 3HG2 ILE A 298     106.880  89.020  62.360  1.00  0.00           H
ATOM   4755  CG1 ILE A 298     108.050  86.550  62.870  1.00  0.00           C
ATOM   4756 1HG1 ILE A 298     108.530  86.990  61.990  1.00  0.00           H
ATOM   4757 2HG1 ILE A 298     108.210  85.480  62.830  1.00  0.00           H
ATOM   4758  CD  ILE A 298     108.810  86.910  64.080  1.00  0.00           C
ATOM   4759  HD1 ILE A 298     108.450  86.360  64.940  1.00  0.00           H
ATOM   4760  HD2 ILE A 298     109.870  86.640  64.020  1.00  0.00           H
ATOM   4761  HD3 ILE A 298     108.620  87.950  64.330  1.00  0.00           H
ATOM   4762  C   ILE A 298     104.160  86.710  64.140  1.00  0.00           C
ATOM   4763  O   ILE A 298     103.750  87.520  65.000  1.00  0.00           O
ATOM   4764  N   GLY A 299     103.360  86.120  63.270  1.00  0.00           N
ATOM   4765  H   GLY A 299     103.750  85.360  62.740  1.00  0.00           H
ATOM   4766  CA  GLY A 299     101.950  86.450  63.080  1.00  0.00           C
ATOM   4767  HA1 GLY A 299     101.790  87.520  63.200  1.00  0.00           H
ATOM   4768  HA2 GLY A 299     101.430  85.930  63.890  1.00  0.00           H
ATOM   4769  C   GLY A 299     101.230  85.990  61.810  1.00  0.00           C
ATOM   4770  O   GLY A 299     101.780  86.190  60.770  1.00  0.00           O
ATOM   4771  N   CYS A 300      99.990  85.640  61.980  1.00  0.00           N
ATOM   4772  H   CYS A 300      99.510  85.750  62.870  1.00  0.00           H
ATOM   4773  CA  CYS A 300      99.100  84.970  60.950  1.00  0.00           C
ATOM   4774  HA  CYS A 300      99.550  85.220  59.990  1.00  0.00           H
ATOM   4775  CB  CYS A 300      99.200  83.480  61.310  1.00  0.00           C
ATOM   4776  HB1 CYS A 300      98.740  83.290  62.280  1.00  0.00           H
ATOM   4777  HB2 CYS A 300     100.250  83.190  61.360  1.00  0.00           H
ATOM   4778  SG  CYS A 300      98.420  82.360  60.080  1.00  0.00           S
ATOM   4779  HG  CYS A 300      99.450  81.720  59.520  1.00  0.00           H
ATOM   4780  C   CYS A 300      97.610  85.570  60.950  1.00  0.00           C
ATOM   4781  O   CYS A 300      97.240  86.210  61.940  1.00  0.00           O
ATOM   4782  N   ASP A 301      97.000  85.490  59.800  1.00  0.00           N
ATOM   4783  H   ASP A 301      97.490  85.090  59.010  1.00  0.00           H
ATOM   4784  CA  ASP A 301      95.540  85.640  59.690  1.00  0.00           C
ATOM   4785  HA  ASP A 301      95.320  86.490  60.330  1.00  0.00           H
ATOM   4786  CB  ASP A 301      95.210  85.880  58.150  1.00  0.00           C
ATOM   4787  HB1 ASP A 301      95.670  85.080  57.580  1.00  0.00           H
ATOM   4788  HB2 ASP A 301      95.680  86.810  57.820  1.00  0.00           H
ATOM   4789  CG  ASP A 301      93.700  85.950  57.670  1.00  0.00           C
ATOM   4790  OD1 ASP A 301      93.430  86.660  56.740  1.00  0.00           O
ATOM   4791  OD2 ASP A 301      92.840  85.150  58.110  1.00  0.00           O
ATOM   4792  C   ASP A 301      94.810  84.340  60.190  1.00  0.00           C
ATOM   4793  O   ASP A 301      95.210  83.210  59.910  1.00  0.00           O
ATOM   4794  N   ALA A 302      93.740  84.510  61.020  1.00  0.00           N
ATOM   4795  H   ALA A 302      93.690  85.390  61.500  1.00  0.00           H
ATOM   4796  CA  ALA A 302      92.930  83.380  61.650  1.00  0.00           C
ATOM   4797  HA  ALA A 302      93.600  82.750  62.250  1.00  0.00           H
ATOM   4798  CB  ALA A 302      91.870  83.980  62.540  1.00  0.00           C
ATOM   4799  HB1 ALA A 302      91.310  84.730  61.990  1.00  0.00           H
ATOM   4800  HB2 ALA A 302      91.270  83.270  63.110  1.00  0.00           H
ATOM   4801  HB3 ALA A 302      92.410  84.600  63.250  1.00  0.00           H
ATOM   4802  C   ALA A 302      92.380  82.390  60.550  1.00  0.00           C
ATOM   4803  O   ALA A 302      92.030  81.270  60.900  1.00  0.00           O
ATOM   4804  N   LYS A 303      92.430  82.730  59.260  1.00  0.00           N
ATOM   4805  H   LYS A 303      92.700  83.660  58.970  1.00  0.00           H
ATOM   4806  CA  LYS A 303      92.260  81.730  58.250  1.00  0.00           C
ATOM   4807  HA  LYS A 303      91.270  81.280  58.230  1.00  0.00           H
ATOM   4808  CB  LYS A 303      92.500  82.350  56.850  1.00  0.00           C
ATOM   4809  HB1 LYS A 303      92.740  81.530  56.180  1.00  0.00           H
ATOM   4810  HB2 LYS A 303      93.350  83.020  56.950  1.00  0.00           H
ATOM   4811  CG  LYS A 303      91.300  83.160  56.340  1.00  0.00           C
ATOM   4812  HG1 LYS A 303      90.920  83.710  57.200  1.00  0.00           H
ATOM   4813  HG2 LYS A 303      90.470  82.490  56.090  1.00  0.00           H
ATOM   4814  CD  LYS A 303      91.660  84.040  55.170  1.00  0.00           C
ATOM   4815  HD1 LYS A 303      91.690  83.500  54.230  1.00  0.00           H
ATOM   4816  HD2 LYS A 303      92.650  84.480  55.320  1.00  0.00           H
ATOM   4817  CE  LYS A 303      90.630  85.170  55.090  1.00  0.00           C
ATOM   4818  HE1 LYS A 303      89.570  84.880  55.140  1.00  0.00           H
ATOM   4819  HE2 LYS A 303      90.850  85.670  54.150  1.00  0.00           H
ATOM   4820  NZ  LYS A 303      90.780  86.130  56.150  1.00  0.00           N
ATOM   4821  HZ1 LYS A 303      90.230  86.970  56.070  1.00  0.00           H
ATOM   4822  HZ2 LYS A 303      90.670  85.700  57.060  1.00  0.00           H
ATOM   4823  HZ3 LYS A 303      91.750  86.400  56.170  1.00  0.00           H
ATOM   4824  C   LYS A 303      93.210  80.550  58.530  1.00  0.00           C
ATOM   4825  O   LYS A 303      92.760  79.390  58.430  1.00  0.00           O
ATOM   4826  N   GLY A 304      94.440  80.650  58.960  1.00  0.00           N
ATOM   4827  H   GLY A 304      94.810  81.590  59.020  1.00  0.00           H
ATOM   4828  CA  GLY A 304      95.340  79.480  59.260  1.00  0.00           C
ATOM   4829  HA1 GLY A 304      96.340  79.820  59.540  1.00  0.00           H
ATOM   4830  HA2 GLY A 304      95.520  78.920  58.350  1.00  0.00           H
ATOM   4831  C   GLY A 304      94.830  78.440  60.280  1.00  0.00           C
ATOM   4832  O   GLY A 304      94.940  77.230  60.020  1.00  0.00           O
ATOM   4833  N   ARG A 305      94.260  78.930  61.410  1.00  0.00           N
ATOM   4834  H   ARG A 305      94.330  79.930  61.530  1.00  0.00           H
ATOM   4835  CA  ARG A 305      93.520  78.130  62.400  1.00  0.00           C
ATOM   4836  HA  ARG A 305      94.150  77.250  62.560  1.00  0.00           H
ATOM   4837  CB  ARG A 305      93.320  78.810  63.750  1.00  0.00           C
ATOM   4838  HB1 ARG A 305      94.330  78.870  64.150  1.00  0.00           H
ATOM   4839  HB2 ARG A 305      92.720  78.190  64.410  1.00  0.00           H
ATOM   4840  CG  ARG A 305      92.820  80.240  63.610  1.00  0.00           C
ATOM   4841  HG1 ARG A 305      91.880  80.270  63.070  1.00  0.00           H
ATOM   4842  HG2 ARG A 305      93.570  80.900  63.170  1.00  0.00           H
ATOM   4843  CD  ARG A 305      92.580  80.720  65.050  1.00  0.00           C
ATOM   4844  HD1 ARG A 305      92.170  81.730  65.020  1.00  0.00           H
ATOM   4845  HD2 ARG A 305      93.520  80.710  65.590  1.00  0.00           H
ATOM   4846  NE  ARG A 305      91.540  79.940  65.740  1.00  0.00           N
ATOM   4847  HE  ARG A 305      91.430  78.960  65.480  1.00  0.00           H
ATOM   4848  CZ  ARG A 305      90.620  80.260  66.660  1.00  0.00           C
ATOM   4849  NH1 ARG A 305      90.580  81.410  67.140  1.00  0.00           N
ATOM   4850 1HH1 ARG A 305      91.330  82.070  66.960  1.00  0.00           H
ATOM   4851 2HH1 ARG A 305      89.950  81.510  67.930  1.00  0.00           H
ATOM   4852  NH2 ARG A 305      89.670  79.470  66.960  1.00  0.00           N
ATOM   4853 1HH2 ARG A 305      89.570  78.560  66.520  1.00  0.00           H
ATOM   4854 2HH2 ARG A 305      89.070  79.700  67.750  1.00  0.00           H
ATOM   4855  C   ARG A 305      92.210  77.690  61.910  1.00  0.00           C
ATOM   4856  O   ARG A 305      91.710  76.700  62.400  1.00  0.00           O
ATOM   4857  N   ILE A 306      91.570  78.420  61.000  1.00  0.00           N
ATOM   4858  H   ILE A 306      91.990  79.310  60.760  1.00  0.00           H
ATOM   4859  CA  ILE A 306      90.350  77.910  60.340  1.00  0.00           C
ATOM   4860  HA  ILE A 306      89.740  77.410  61.080  1.00  0.00           H
ATOM   4861  CB  ILE A 306      89.510  79.110  59.750  1.00  0.00           C
ATOM   4862  HB  ILE A 306      90.190  79.610  59.060  1.00  0.00           H
ATOM   4863  CG2 ILE A 306      88.300  78.550  58.860  1.00  0.00           C
ATOM   4864 1HG2 ILE A 306      87.800  79.370  58.360  1.00  0.00           H
ATOM   4865 2HG2 ILE A 306      88.600  77.790  58.140  1.00  0.00           H
ATOM   4866 3HG2 ILE A 306      87.680  78.030  59.590  1.00  0.00           H
ATOM   4867  CG1 ILE A 306      89.050  79.990  60.860  1.00  0.00           C
ATOM   4868 1HG1 ILE A 306      89.800  80.020  61.650  1.00  0.00           H
ATOM   4869 2HG1 ILE A 306      88.210  79.460  61.290  1.00  0.00           H
ATOM   4870  CD  ILE A 306      88.520  81.380  60.540  1.00  0.00           C
ATOM   4871  HD1 ILE A 306      89.350  81.980  60.150  1.00  0.00           H
ATOM   4872  HD2 ILE A 306      87.700  81.240  59.830  1.00  0.00           H
ATOM   4873  HD3 ILE A 306      88.100  81.770  61.470  1.00  0.00           H
ATOM   4874  C   ILE A 306      90.650  76.750  59.370  1.00  0.00           C
ATOM   4875  O   ILE A 306      89.900  75.710  59.360  1.00  0.00           O
ATOM   4876  N   VAL A 307      91.800  76.710  58.590  1.00  0.00           N
ATOM   4877  H   VAL A 307      92.290  77.590  58.530  1.00  0.00           H
ATOM   4878  CA  VAL A 307      92.210  75.560  57.780  1.00  0.00           C
ATOM   4879  HA  VAL A 307      91.400  75.230  57.120  1.00  0.00           H
ATOM   4880  CB  VAL A 307      93.320  75.970  56.930  1.00  0.00           C
ATOM   4881  HB  VAL A 307      93.990  76.570  57.550  1.00  0.00           H
ATOM   4882  CG1 VAL A 307      94.210  74.900  56.210  1.00  0.00           C
ATOM   4883 1HG1 VAL A 307      93.540  74.340  55.570  1.00  0.00           H
ATOM   4884 2HG1 VAL A 307      95.060  75.380  55.720  1.00  0.00           H
ATOM   4885 3HG1 VAL A 307      94.670  74.180  56.880  1.00  0.00           H
ATOM   4886  CG2 VAL A 307      92.810  77.000  55.900  1.00  0.00           C
ATOM   4887 1HG2 VAL A 307      91.970  76.600  55.340  1.00  0.00           H
ATOM   4888 2HG2 VAL A 307      92.520  77.920  56.420  1.00  0.00           H
ATOM   4889 3HG2 VAL A 307      93.680  77.290  55.310  1.00  0.00           H
ATOM   4890  C   VAL A 307      92.490  74.330  58.600  1.00  0.00           C
ATOM   4891  O   VAL A 307      91.950  73.280  58.430  1.00  0.00           O
ATOM   4892  N   LEU A 308      93.430  74.500  59.480  1.00  0.00           N
ATOM   4893  H   LEU A 308      93.870  75.400  59.420  1.00  0.00           H
ATOM   4894  CA  LEU A 308      93.920  73.430  60.440  1.00  0.00           C
ATOM   4895  HA  LEU A 308      94.080  72.540  59.830  1.00  0.00           H
ATOM   4896  CB  LEU A 308      95.320  73.850  60.870  1.00  0.00           C
ATOM   4897  HB1 LEU A 308      95.560  72.990  61.500  1.00  0.00           H
ATOM   4898  HB2 LEU A 308      95.280  74.760  61.450  1.00  0.00           H
ATOM   4899  CG  LEU A 308      96.300  74.090  59.680  1.00  0.00           C
ATOM   4900  HG  LEU A 308      95.850  74.820  59.010  1.00  0.00           H
ATOM   4901  CD1 LEU A 308      97.610  74.590  60.300  1.00  0.00           C
ATOM   4902 1HD1 LEU A 308      97.780  73.940  61.160  1.00  0.00           H
ATOM   4903 2HD1 LEU A 308      98.490  74.420  59.670  1.00  0.00           H
ATOM   4904 3HD1 LEU A 308      97.590  75.650  60.570  1.00  0.00           H
ATOM   4905  CD2 LEU A 308      96.520  72.760  58.950  1.00  0.00           C
ATOM   4906 1HD2 LEU A 308      96.820  71.970  59.640  1.00  0.00           H
ATOM   4907 2HD2 LEU A 308      95.630  72.330  58.490  1.00  0.00           H
ATOM   4908 3HD2 LEU A 308      97.340  72.910  58.250  1.00  0.00           H
ATOM   4909  C   LEU A 308      92.870  73.180  61.550  1.00  0.00           C
ATOM   4910  O   LEU A 308      93.010  72.260  62.370  1.00  0.00           O
ATOM   4911  N   GLY A 309      91.670  73.830  61.560  1.00  0.00           N
ATOM   4912  H   GLY A 309      91.450  74.360  60.730  1.00  0.00           H
ATOM   4913  CA  GLY A 309      90.510  73.510  62.440  1.00  0.00           C
ATOM   4914  HA1 GLY A 309      90.310  72.440  62.340  1.00  0.00           H
ATOM   4915  HA2 GLY A 309      89.680  74.130  62.090  1.00  0.00           H
ATOM   4916  C   GLY A 309      90.610  73.740  63.920  1.00  0.00           C
ATOM   4917  O   GLY A 309      89.780  73.180  64.670  1.00  0.00           O
ATOM   4918  N   TYR A 310      91.620  74.490  64.390  1.00  0.00           N
ATOM   4919  H   TYR A 310      92.180  75.050  63.760  1.00  0.00           H
ATOM   4920  CA  TYR A 310      91.990  74.760  65.790  1.00  0.00           C
ATOM   4921  HA  TYR A 310      91.780  73.860  66.370  1.00  0.00           H
ATOM   4922  CB  TYR A 310      93.500  74.980  66.080  1.00  0.00           C
ATOM   4923  HB1 TYR A 310      93.530  75.130  67.160  1.00  0.00           H
ATOM   4924  HB2 TYR A 310      93.910  75.910  65.690  1.00  0.00           H
ATOM   4925  CG  TYR A 310      94.410  73.870  65.750  1.00  0.00           C
ATOM   4926  CD1 TYR A 310      94.650  72.870  66.700  1.00  0.00           C
ATOM   4927  HD1 TYR A 310      94.080  72.920  67.610  1.00  0.00           H
ATOM   4928  CE1 TYR A 310      95.750  71.960  66.600  1.00  0.00           C
ATOM   4929  HE1 TYR A 310      95.990  71.130  67.250  1.00  0.00           H
ATOM   4930  CZ  TYR A 310      96.480  72.000  65.350  1.00  0.00           C
ATOM   4931  OH  TYR A 310      97.440  71.010  65.130  1.00  0.00           O
ATOM   4932  HH  TYR A 310      97.720  71.050  64.210  1.00  0.00           H
ATOM   4933  CE2 TYR A 310      96.250  73.000  64.380  1.00  0.00           C
ATOM   4934  HE2 TYR A 310      96.820  73.060  63.460  1.00  0.00           H
ATOM   4935  CD2 TYR A 310      95.240  73.920  64.590  1.00  0.00           C
ATOM   4936  HD2 TYR A 310      95.180  74.770  63.930  1.00  0.00           H
ATOM   4937  C   TYR A 310      91.190  75.960  66.440  1.00  0.00           C
ATOM   4938  O   TYR A 310      91.430  77.140  66.240  1.00  0.00           O
ATOM   4939  N   THR A 311      90.390  75.620  67.470  1.00  0.00           N
ATOM   4940  H   THR A 311      90.110  74.670  67.610  1.00  0.00           H
ATOM   4941  CA  THR A 311      90.030  76.460  68.640  1.00  0.00           C
ATOM   4942  HA  THR A 311      89.610  77.420  68.350  1.00  0.00           H
ATOM   4943  CB  THR A 311      89.040  75.730  69.540  1.00  0.00           C
ATOM   4944  HB  THR A 311      88.160  75.390  69.000  1.00  0.00           H
ATOM   4945  CG2 THR A 311      89.520  74.450  70.240  1.00  0.00           C
ATOM   4946 1HG2 THR A 311      88.650  73.970  70.680  1.00  0.00           H
ATOM   4947 2HG2 THR A 311      90.050  73.840  69.510  1.00  0.00           H
ATOM   4948 3HG2 THR A 311      90.310  74.670  70.960  1.00  0.00           H
ATOM   4949  OG1 THR A 311      88.620  76.560  70.600  1.00  0.00           O
ATOM   4950  HG1 THR A 311      88.510  77.460  70.300  1.00  0.00           H
ATOM   4951  C   THR A 311      91.210  76.810  69.590  1.00  0.00           C
ATOM   4952  O   THR A 311      92.220  76.090  69.810  1.00  0.00           O
ATOM   4953  N   GLU A 312      91.070  77.990  70.170  1.00  0.00           N
ATOM   4954  H   GLU A 312      90.170  78.430  70.110  1.00  0.00           H
ATOM   4955  CA  GLU A 312      92.090  78.750  70.990  1.00  0.00           C
ATOM   4956  HA  GLU A 312      92.870  79.160  70.350  1.00  0.00           H
ATOM   4957  CB  GLU A 312      91.400  79.980  71.610  1.00  0.00           C
ATOM   4958  HB1 GLU A 312      92.070  80.410  72.360  1.00  0.00           H
ATOM   4959  HB2 GLU A 312      90.510  79.590  72.110  1.00  0.00           H
ATOM   4960  CG  GLU A 312      91.020  80.990  70.540  1.00  0.00           C
ATOM   4961  HG1 GLU A 312      90.310  81.600  71.100  1.00  0.00           H
ATOM   4962  HG2 GLU A 312      90.470  80.380  69.830  1.00  0.00           H
ATOM   4963  CD  GLU A 312      92.110  81.880  69.940  1.00  0.00           C
ATOM   4964  OE1 GLU A 312      91.720  82.860  69.300  1.00  0.00           O
ATOM   4965  OE2 GLU A 312      93.270  81.770  70.340  1.00  0.00           O
ATOM   4966  C   GLU A 312      92.860  77.920  72.090  1.00  0.00           C
ATOM   4967  O   GLU A 312      94.080  78.030  72.090  1.00  0.00           O
ATOM   4968  N   ALA A 313      92.180  77.060  72.890  1.00  0.00           N
ATOM   4969  H   ALA A 313      91.180  77.200  72.970  1.00  0.00           H
ATOM   4970  CA  ALA A 313      92.770  76.240  73.960  1.00  0.00           C
ATOM   4971  HA  ALA A 313      93.310  76.980  74.540  1.00  0.00           H
ATOM   4972  CB  ALA A 313      91.680  75.480  74.730  1.00  0.00           C
ATOM   4973  HB1 ALA A 313      91.340  76.130  75.540  1.00  0.00           H
ATOM   4974  HB2 ALA A 313      90.920  75.130  74.030  1.00  0.00           H
ATOM   4975  HB3 ALA A 313      92.100  74.630  75.260  1.00  0.00           H
ATOM   4976  C   ALA A 313      93.840  75.250  73.450  1.00  0.00           C
ATOM   4977  O   ALA A 313      94.790  74.960  74.130  1.00  0.00           O
ATOM   4978  N   GLU A 314      93.680  74.780  72.180  1.00  0.00           N
ATOM   4979  H   GLU A 314      92.820  74.900  71.670  1.00  0.00           H
ATOM   4980  CA  GLU A 314      94.710  73.880  71.560  1.00  0.00           C
ATOM   4981  HA  GLU A 314      95.050  73.130  72.280  1.00  0.00           H
ATOM   4982  CB  GLU A 314      94.110  73.160  70.290  1.00  0.00           C
ATOM   4983  HB1 GLU A 314      94.900  72.530  69.880  1.00  0.00           H
ATOM   4984  HB2 GLU A 314      93.840  73.900  69.540  1.00  0.00           H
ATOM   4985  CG  GLU A 314      92.770  72.380  70.540  1.00  0.00           C
ATOM   4986  HG1 GLU A 314      92.430  71.940  69.600  1.00  0.00           H
ATOM   4987  HG2 GLU A 314      92.040  73.090  70.910  1.00  0.00           H
ATOM   4988  CD  GLU A 314      92.960  71.250  71.520  1.00  0.00           C
ATOM   4989  OE1 GLU A 314      91.990  70.810  72.140  1.00  0.00           O
ATOM   4990  OE2 GLU A 314      94.120  70.770  71.620  1.00  0.00           O
ATOM   4991  C   GLU A 314      95.990  74.630  71.110  1.00  0.00           C
ATOM   4992  O   GLU A 314      97.130  74.160  71.230  1.00  0.00           O
ATOM   4993  N   LEU A 315      95.830  75.930  70.750  1.00  0.00           N
ATOM   4994  H   LEU A 315      94.870  76.230  70.780  1.00  0.00           H
ATOM   4995  CA  LEU A 315      96.890  76.930  70.430  1.00  0.00           C
ATOM   4996  HA  LEU A 315      97.590  76.410  69.780  1.00  0.00           H
ATOM   4997  CB  LEU A 315      96.250  78.000  69.590  1.00  0.00           C
ATOM   4998  HB1 LEU A 315      97.020  78.640  69.170  1.00  0.00           H
ATOM   4999  HB2 LEU A 315      95.510  78.430  70.260  1.00  0.00           H
ATOM   5000  CG  LEU A 315      95.460  77.520  68.340  1.00  0.00           C
ATOM   5001  HG  LEU A 315      94.610  76.890  68.610  1.00  0.00           H
ATOM   5002  CD1 LEU A 315      94.930  78.800  67.620  1.00  0.00           C
ATOM   5003 1HD1 LEU A 315      95.700  79.530  67.380  1.00  0.00           H
ATOM   5004 2HD1 LEU A 315      94.560  78.490  66.640  1.00  0.00           H
ATOM   5005 3HD1 LEU A 315      94.120  79.220  68.210  1.00  0.00           H
ATOM   5006  CD2 LEU A 315      96.340  76.740  67.350  1.00  0.00           C
ATOM   5007 1HD2 LEU A 315      97.260  77.250  67.060  1.00  0.00           H
ATOM   5008 2HD2 LEU A 315      96.470  75.730  67.740  1.00  0.00           H
ATOM   5009 3HD2 LEU A 315      95.740  76.550  66.460  1.00  0.00           H
ATOM   5010  C   LEU A 315      97.630  77.500  71.610  1.00  0.00           C
ATOM   5011  O   LEU A 315      98.750  77.970  71.430  1.00  0.00           O
ATOM   5012  N   CYS A 316      97.090  77.360  72.850  1.00  0.00           N
ATOM   5013  H   CYS A 316      96.180  76.930  72.930  1.00  0.00           H
ATOM   5014  CA  CYS A 316      97.720  77.830  74.070  1.00  0.00           C
ATOM   5015  HA  CYS A 316      97.790  78.910  73.960  1.00  0.00           H
ATOM   5016  CB  CYS A 316      96.870  77.320  75.150  1.00  0.00           C
ATOM   5017  HB1 CYS A 316      96.910  76.250  75.320  1.00  0.00           H
ATOM   5018  HB2 CYS A 316      95.830  77.580  74.970  1.00  0.00           H
ATOM   5019  SG  CYS A 316      97.340  78.230  76.660  1.00  0.00           S
ATOM   5020  HG  CYS A 316      96.850  79.390  76.220  1.00  0.00           H
ATOM   5021  C   CYS A 316      99.150  77.260  74.230  1.00  0.00           C
ATOM   5022  O   CYS A 316      99.340  76.030  74.130  1.00  0.00           O
ATOM   5023  N   THR A 317     100.070  78.170  74.460  1.00  0.00           N
ATOM   5024  H   THR A 317      99.820  79.140  74.520  1.00  0.00           H
ATOM   5025  CA  THR A 317     101.530  77.890  74.610  1.00  0.00           C
ATOM   5026  HA  THR A 317     101.910  78.900  74.800  1.00  0.00           H
ATOM   5027  CB  THR A 317     101.850  77.130  75.910  1.00  0.00           C
ATOM   5028  HB  THR A 317     102.900  76.980  76.150  1.00  0.00           H
ATOM   5029  CG2 THR A 317     101.220  77.780  77.070  1.00  0.00           C
ATOM   5030 1HG2 THR A 317     101.370  77.050  77.870  1.00  0.00           H
ATOM   5031 2HG2 THR A 317     101.690  78.740  77.310  1.00  0.00           H
ATOM   5032 3HG2 THR A 317     100.160  77.960  76.870  1.00  0.00           H
ATOM   5033  OG1 THR A 317     101.240  75.900  75.890  1.00  0.00           O
ATOM   5034  HG1 THR A 317     100.370  76.120  75.560  1.00  0.00           H
ATOM   5035  C   THR A 317     102.240  77.350  73.330  1.00  0.00           C
ATOM   5036  O   THR A 317     103.460  76.990  73.470  1.00  0.00           O
ATOM   5037  N   ARG A 318     101.620  77.140  72.170  1.00  0.00           N
ATOM   5038  H   ARG A 318     100.660  77.440  72.130  1.00  0.00           H
ATOM   5039  CA  ARG A 318     102.040  76.470  70.910  1.00  0.00           C
ATOM   5040  HA  ARG A 318     103.120  76.360  71.000  1.00  0.00           H
ATOM   5041  CB  ARG A 318     101.390  75.060  70.710  1.00  0.00           C
ATOM   5042  HB1 ARG A 318     101.880  74.570  69.870  1.00  0.00           H
ATOM   5043  HB2 ARG A 318     100.320  75.190  70.610  1.00  0.00           H
ATOM   5044  CG  ARG A 318     101.500  74.090  71.830  1.00  0.00           C
ATOM   5045  HG1 ARG A 318     100.880  74.440  72.650  1.00  0.00           H
ATOM   5046  HG2 ARG A 318     102.540  74.050  72.160  1.00  0.00           H
ATOM   5047  CD  ARG A 318     101.070  72.690  71.330  1.00  0.00           C
ATOM   5048  HD1 ARG A 318     101.400  72.010  72.120  1.00  0.00           H
ATOM   5049  HD2 ARG A 318     101.700  72.480  70.470  1.00  0.00           H
ATOM   5050  NE  ARG A 318      99.640  72.570  71.050  1.00  0.00           N
ATOM   5051  HE  ARG A 318      98.950  73.290  71.130  1.00  0.00           H
ATOM   5052  CZ  ARG A 318      99.050  71.470  70.680  1.00  0.00           C
ATOM   5053  NH1 ARG A 318      99.640  70.370  70.480  1.00  0.00           N
ATOM   5054 1HH1 ARG A 318      99.180  69.560  70.090  1.00  0.00           H
ATOM   5055 2HH1 ARG A 318     100.640  70.390  70.660  1.00  0.00           H
ATOM   5056  NH2 ARG A 318      97.760  71.540  70.430  1.00  0.00           N
ATOM   5057 1HH2 ARG A 318      97.170  72.290  70.750  1.00  0.00           H
ATOM   5058 2HH2 ARG A 318      97.310  70.790  69.920  1.00  0.00           H
ATOM   5059  C   ARG A 318     101.900  77.340  69.730  1.00  0.00           C
ATOM   5060  O   ARG A 318     100.910  78.040  69.600  1.00  0.00           O
ATOM   5061  N   GLY A 319     102.860  77.280  68.780  1.00  0.00           N
ATOM   5062  H   GLY A 319     103.670  76.690  68.890  1.00  0.00           H
[truncated: 1,092,338 more chars]
