# Supplementary material for: AhR diminishes the efficacy of chemotherapy via suppressing STING dependent type-I interferon in bladder cancer
Source: Nat Commun. 2023 Sep 5;14:5415. doi: 10.1038/s41467-023-41218-5 (PMC10480448; doi:10.1038/s41467-023-41218-5)
Supplement: Supplementary file 4 — Supplementary Data 1 [file 41467_2023_41218_MOESM4_ESM.zip › I-TASSER Results for AhR & initial and final configurations for molecular dynamics trajectories/Interaction of monomer STING with AhR in state with endogenous ligand (Kyn) binding/initial structure_1.pdb]

CRYST1  150.008  159.260   95.290  90.00  90.00  90.00 P 1           1
ATOM      1  N   MET A   1      78.380  40.130  75.150  1.00  0.00           N
ATOM      2  H1  MET A   1      78.780  40.860  74.570  1.00  0.00           H
ATOM      3  H2  MET A   1      78.090  40.530  76.030  1.00  0.00           H
ATOM      4  H3  MET A   1      79.130  39.460  75.260  1.00  0.00           H
ATOM      5  CA  MET A   1      77.280  39.510  74.340  1.00  0.00           C
ATOM      6  HA  MET A   1      77.640  39.170  73.370  1.00  0.00           H
ATOM      7  CB  MET A   1      76.580  38.300  75.000  1.00  0.00           C
ATOM      8  HB1 MET A   1      76.350  38.480  76.050  1.00  0.00           H
ATOM      9  HB2 MET A   1      77.240  37.440  74.960  1.00  0.00           H
ATOM     10  CG  MET A   1      75.330  37.830  74.290  1.00  0.00           C
ATOM     11  HG1 MET A   1      75.620  37.420  73.320  1.00  0.00           H
ATOM     12  HG2 MET A   1      74.690  38.700  74.150  1.00  0.00           H
ATOM     13  SD  MET A   1      74.330  36.480  75.060  1.00  0.00           S
ATOM     14  CE  MET A   1      73.750  37.520  76.530  1.00  0.00           C
ATOM     15  HE1 MET A   1      72.930  38.090  76.100  1.00  0.00           H
ATOM     16  HE2 MET A   1      73.370  36.850  77.310  1.00  0.00           H
ATOM     17  HE3 MET A   1      74.520  38.230  76.840  1.00  0.00           H
ATOM     18  C   MET A   1      76.290  40.590  73.790  1.00  0.00           C
ATOM     19  O   MET A   1      76.310  40.820  72.570  1.00  0.00           O
ATOM     20  N   ASN A   2      75.390  41.150  74.610  1.00  0.00           N
ATOM     21  H   ASN A   2      75.440  40.980  75.600  1.00  0.00           H
ATOM     22  CA  ASN A   2      74.470  42.190  74.150  1.00  0.00           C
ATOM     23  HA  ASN A   2      74.000  41.760  73.270  1.00  0.00           H
ATOM     24  CB  ASN A   2      73.420  42.630  75.140  1.00  0.00           C
ATOM     25  HB1 ASN A   2      72.830  43.450  74.740  1.00  0.00           H
ATOM     26  HB2 ASN A   2      73.870  43.070  76.030  1.00  0.00           H
ATOM     27  CG  ASN A   2      72.560  41.530  75.570  1.00  0.00           C
ATOM     28  OD1 ASN A   2      72.870  40.770  76.510  1.00  0.00           O
ATOM     29  ND2 ASN A   2      71.480  41.330  74.830  1.00  0.00           N
ATOM     30 1HD2 ASN A   2      71.240  41.920  74.040  1.00  0.00           H
ATOM     31 2HD2 ASN A   2      71.200  40.360  74.830  1.00  0.00           H
ATOM     32  C   ASN A   2      75.280  43.360  73.600  1.00  0.00           C
ATOM     33  O   ASN A   2      76.200  43.860  74.210  1.00  0.00           O
ATOM     34  N   SER A   3      74.660  44.010  72.640  1.00  0.00           N
ATOM     35  H   SER A   3      73.830  43.640  72.200  1.00  0.00           H
ATOM     36  CA  SER A   3      75.280  45.170  71.880  1.00  0.00           C
ATOM     37  HA  SER A   3      76.330  45.210  72.140  1.00  0.00           H
ATOM     38  CB  SER A   3      74.970  44.940  70.380  1.00  0.00           C
ATOM     39  HB1 SER A   3      73.910  44.710  70.280  1.00  0.00           H
ATOM     40  HB2 SER A   3      75.560  44.110  70.010  1.00  0.00           H
ATOM     41  OG  SER A   3      75.340  46.060  69.570  1.00  0.00           O
ATOM     42  HG  SER A   3      76.300  46.130  69.630  1.00  0.00           H
ATOM     43  C   SER A   3      74.710  46.630  72.200  1.00  0.00           C
ATOM     44  O   SER A   3      73.550  46.930  72.500  1.00  0.00           O
ATOM     45  N   SER A   4      75.630  47.590  72.120  1.00  0.00           N
ATOM     46  H   SER A   4      76.570  47.210  72.130  1.00  0.00           H
ATOM     47  CA  SER A   4      75.440  48.980  72.400  1.00  0.00           C
ATOM     48  HA  SER A   4      74.980  49.130  73.380  1.00  0.00           H
ATOM     49  CB  SER A   4      76.860  49.680  72.450  1.00  0.00           C
ATOM     50  HB1 SER A   4      76.930  50.620  73.000  1.00  0.00           H
ATOM     51  HB2 SER A   4      77.140  49.830  71.410  1.00  0.00           H
ATOM     52  OG  SER A   4      77.780  48.830  73.150  1.00  0.00           O
ATOM     53  HG  SER A   4      77.390  48.730  74.030  1.00  0.00           H
ATOM     54  C   SER A   4      74.580  49.680  71.330  1.00  0.00           C
ATOM     55  O   SER A   4      74.110  50.810  71.520  1.00  0.00           O
ATOM     56  N   SER A   5      74.240  48.970  70.250  1.00  0.00           N
ATOM     57  H   SER A   5      74.650  48.050  70.120  1.00  0.00           H
ATOM     58  CA  SER A   5      73.410  49.510  69.090  1.00  0.00           C
ATOM     59  HA  SER A   5      72.670  50.170  69.540  1.00  0.00           H
ATOM     60  CB  SER A   5      74.200  50.400  68.120  1.00  0.00           C
ATOM     61  HB1 SER A   5      74.460  51.350  68.580  1.00  0.00           H
ATOM     62  HB2 SER A   5      73.600  50.700  67.260  1.00  0.00           H
ATOM     63  OG  SER A   5      75.340  49.680  67.600  1.00  0.00           O
ATOM     64  HG  SER A   5      76.080  49.520  68.190  1.00  0.00           H
ATOM     65  C   SER A   5      72.630  48.480  68.240  1.00  0.00           C
ATOM     66  O   SER A   5      71.500  48.880  67.890  1.00  0.00           O
ATOM     67  N   ALA A   6      73.210  47.350  67.750  1.00  0.00           N
ATOM     68  H   ALA A   6      74.160  47.150  68.010  1.00  0.00           H
ATOM     69  CA  ALA A   6      72.690  46.560  66.640  1.00  0.00           C
ATOM     70  HA  ALA A   6      73.480  45.820  66.480  1.00  0.00           H
ATOM     71  CB  ALA A   6      71.360  45.820  66.990  1.00  0.00           C
ATOM     72  HB1 ALA A   6      71.550  45.110  67.790  1.00  0.00           H
ATOM     73  HB2 ALA A   6      70.520  46.420  67.340  1.00  0.00           H
ATOM     74  HB3 ALA A   6      71.000  45.160  66.200  1.00  0.00           H
ATOM     75  C   ALA A   6      72.580  47.380  65.310  1.00  0.00           C
ATOM     76  O   ALA A   6      72.000  46.900  64.370  1.00  0.00           O
ATOM     77  N   ASN A   7      73.070  48.640  65.220  1.00  0.00           N
ATOM     78  H   ASN A   7      73.720  48.950  65.930  1.00  0.00           H
ATOM     79  CA  ASN A   7      72.780  49.580  64.150  1.00  0.00           C
ATOM     80  HA  ASN A   7      73.130  50.580  64.420  1.00  0.00           H
ATOM     81  CB  ASN A   7      73.580  49.180  62.840  1.00  0.00           C
ATOM     82  HB1 ASN A   7      73.410  49.930  62.080  1.00  0.00           H
ATOM     83  HB2 ASN A   7      73.070  48.270  62.510  1.00  0.00           H
ATOM     84  CG  ASN A   7      75.070  48.910  62.950  1.00  0.00           C
ATOM     85  OD1 ASN A   7      75.660  48.790  64.020  1.00  0.00           O
ATOM     86  ND2 ASN A   7      75.680  48.760  61.820  1.00  0.00           N
ATOM     87 1HD2 ASN A   7      75.170  48.600  60.960  1.00  0.00           H
ATOM     88 2HD2 ASN A   7      76.690  48.680  61.900  1.00  0.00           H
ATOM     89  C   ASN A   7      71.230  49.720  63.960  1.00  0.00           C
ATOM     90  O   ASN A   7      70.710  49.740  62.780  1.00  0.00           O
ATOM     91  N   ILE A   8      70.560  49.850  65.110  1.00  0.00           N
ATOM     92  H   ILE A   8      71.010  49.890  66.010  1.00  0.00           H
ATOM     93  CA  ILE A   8      69.080  49.850  65.230  1.00  0.00           C
ATOM     94  HA  ILE A   8      68.770  48.910  64.780  1.00  0.00           H
ATOM     95  CB  ILE A   8      68.620  49.760  66.700  1.00  0.00           C
ATOM     96  HB  ILE A   8      69.170  48.910  67.110  1.00  0.00           H
ATOM     97  CG2 ILE A   8      69.130  50.900  67.500  1.00  0.00           C
ATOM     98 1HG2 ILE A   8      69.040  50.720  68.570  1.00  0.00           H
ATOM     99 2HG2 ILE A   8      70.190  51.100  67.370  1.00  0.00           H
ATOM    100 3HG2 ILE A   8      68.550  51.790  67.270  1.00  0.00           H
ATOM    101  CG1 ILE A   8      67.100  49.630  66.830  1.00  0.00           C
ATOM    102 1HG1 ILE A   8      66.570  49.950  65.930  1.00  0.00           H
ATOM    103 2HG1 ILE A   8      66.760  50.330  67.590  1.00  0.00           H
ATOM    104  CD  ILE A   8      66.680  48.130  67.060  1.00  0.00           C
ATOM    105  HD1 ILE A   8      67.260  47.480  66.400  1.00  0.00           H
ATOM    106  HD2 ILE A   8      66.970  47.850  68.070  1.00  0.00           H
ATOM    107  HD3 ILE A   8      65.610  47.910  66.950  1.00  0.00           H
ATOM    108  C   ILE A   8      68.420  50.980  64.460  1.00  0.00           C
ATOM    109  O   ILE A   8      68.600  52.140  64.730  1.00  0.00           O
ATOM    110  N   THR A   9      67.840  50.630  63.370  1.00  0.00           N
ATOM    111  H   THR A   9      67.790  49.650  63.120  1.00  0.00           H
ATOM    112  CA  THR A   9      67.370  51.600  62.340  1.00  0.00           C
ATOM    113  HA  THR A   9      67.320  52.560  62.860  1.00  0.00           H
ATOM    114  CB  THR A   9      68.420  51.640  61.220  1.00  0.00           C
ATOM    115  HB  THR A   9      68.410  50.680  60.710  1.00  0.00           H
ATOM    116  CG2 THR A   9      68.120  52.750  60.210  1.00  0.00           C
ATOM    117 1HG2 THR A   9      69.080  53.010  59.770  1.00  0.00           H
ATOM    118 2HG2 THR A   9      67.470  52.360  59.430  1.00  0.00           H
ATOM    119 3HG2 THR A   9      67.680  53.620  60.680  1.00  0.00           H
ATOM    120  OG1 THR A   9      69.770  51.890  61.730  1.00  0.00           O
ATOM    121  HG1 THR A   9      70.200  51.080  62.040  1.00  0.00           H
ATOM    122  C   THR A   9      65.930  51.410  61.970  1.00  0.00           C
ATOM    123  O   THR A   9      65.580  51.160  60.790  1.00  0.00           O
ATOM    124  N   TYR A  10      65.030  51.370  62.940  1.00  0.00           N
ATOM    125  H   TYR A  10      65.380  51.630  63.850  1.00  0.00           H
ATOM    126  CA  TYR A  10      63.670  51.110  62.710  1.00  0.00           C
ATOM    127  HA  TYR A  10      63.500  50.410  61.900  1.00  0.00           H
ATOM    128  CB  TYR A  10      63.140  50.540  64.020  1.00  0.00           C
ATOM    129  HB1 TYR A  10      62.970  51.310  64.760  1.00  0.00           H
ATOM    130  HB2 TYR A  10      63.770  49.790  64.490  1.00  0.00           H
ATOM    131  CG  TYR A  10      61.830  49.760  63.680  1.00  0.00           C
ATOM    132  CD1 TYR A  10      60.640  50.530  63.580  1.00  0.00           C
ATOM    133  HD1 TYR A  10      60.600  51.560  63.880  1.00  0.00           H
ATOM    134  CE1 TYR A  10      59.430  49.900  63.110  1.00  0.00           C
ATOM    135  HE1 TYR A  10      58.520  50.460  63.060  1.00  0.00           H
ATOM    136  CZ  TYR A  10      59.470  48.520  62.810  1.00  0.00           C
ATOM    137  OH  TYR A  10      58.300  47.850  62.480  1.00  0.00           O
ATOM    138  HH  TYR A  10      58.280  46.890  62.470  1.00  0.00           H
ATOM    139  CE2 TYR A  10      60.660  47.790  62.920  1.00  0.00           C
ATOM    140  HE2 TYR A  10      60.720  46.750  62.630  1.00  0.00           H
ATOM    141  CD2 TYR A  10      61.840  48.430  63.300  1.00  0.00           C
ATOM    142  HD2 TYR A  10      62.710  47.820  63.490  1.00  0.00           H
ATOM    143  C   TYR A  10      62.860  52.340  62.390  1.00  0.00           C
ATOM    144  O   TYR A  10      62.810  53.310  63.150  1.00  0.00           O
ATOM    145  N   ALA A  11      62.140  52.210  61.240  1.00  0.00           N
ATOM    146  H   ALA A  11      62.440  51.360  60.780  1.00  0.00           H
ATOM    147  CA  ALA A  11      61.160  53.120  60.630  1.00  0.00           C
ATOM    148  HA  ALA A  11      60.710  53.620  61.490  1.00  0.00           H
ATOM    149  CB  ALA A  11      62.010  54.120  59.850  1.00  0.00           C
ATOM    150  HB1 ALA A  11      62.350  53.710  58.890  1.00  0.00           H
ATOM    151  HB2 ALA A  11      61.400  54.980  59.600  1.00  0.00           H
ATOM    152  HB3 ALA A  11      62.930  54.380  60.370  1.00  0.00           H
ATOM    153  C   ALA A  11      59.910  52.530  59.800  1.00  0.00           C
ATOM    154  O   ALA A  11      59.300  53.290  59.090  1.00  0.00           O
ATOM    155  N   SER A  12      59.630  51.240  59.910  1.00  0.00           N
ATOM    156  H   SER A  12      60.160  50.630  60.510  1.00  0.00           H
ATOM    157  CA  SER A  12      58.440  50.680  59.410  1.00  0.00           C
ATOM    158  HA  SER A  12      58.680  49.620  59.510  1.00  0.00           H
ATOM    159  CB  SER A  12      57.200  50.850  60.240  1.00  0.00           C
ATOM    160  HB1 SER A  12      57.420  50.620  61.290  1.00  0.00           H
ATOM    161  HB2 SER A  12      56.470  50.140  59.850  1.00  0.00           H
ATOM    162  OG  SER A  12      56.780  52.170  60.030  1.00  0.00           O
ATOM    163  HG  SER A  12      57.150  52.730  60.720  1.00  0.00           H
ATOM    164  C   SER A  12      58.110  50.820  57.970  1.00  0.00           C
ATOM    165  O   SER A  12      56.920  50.850  57.540  1.00  0.00           O
ATOM    166  N   ARG A  13      59.180  50.870  57.120  1.00  0.00           N
ATOM    167  H   ARG A  13      60.060  51.010  57.590  1.00  0.00           H
ATOM    168  CA  ARG A  13      59.170  50.860  55.650  1.00  0.00           C
ATOM    169  HA  ARG A  13      60.220  51.040  55.430  1.00  0.00           H
ATOM    170  CB  ARG A  13      58.740  49.480  55.150  1.00  0.00           C
ATOM    171  HB1 ARG A  13      58.850  49.520  54.060  1.00  0.00           H
ATOM    172  HB2 ARG A  13      57.690  49.320  55.390  1.00  0.00           H
ATOM    173  CG  ARG A  13      59.610  48.290  55.620  1.00  0.00           C
ATOM    174  HG1 ARG A  13      59.350  48.090  56.660  1.00  0.00           H
ATOM    175  HG2 ARG A  13      60.690  48.450  55.590  1.00  0.00           H
ATOM    176  CD  ARG A  13      59.230  47.020  54.920  1.00  0.00           C
ATOM    177  HD1 ARG A  13      59.570  47.100  53.890  1.00  0.00           H
ATOM    178  HD2 ARG A  13      58.170  46.780  54.980  1.00  0.00           H
ATOM    179  NE  ARG A  13      59.880  45.850  55.570  1.00  0.00           N
ATOM    180  HE  ARG A  13      60.510  46.100  56.310  1.00  0.00           H
ATOM    181  CZ  ARG A  13      59.480  44.640  55.610  1.00  0.00           C
ATOM    182  NH1 ARG A  13      58.550  44.250  54.790  1.00  0.00           N
ATOM    183 1HH1 ARG A  13      58.260  44.880  54.050  1.00  0.00           H
ATOM    184 2HH1 ARG A  13      58.290  43.280  54.850  1.00  0.00           H
ATOM    185  NH2 ARG A  13      60.130  43.790  56.350  1.00  0.00           N
ATOM    186 1HH2 ARG A  13      60.950  44.050  56.870  1.00  0.00           H
ATOM    187 2HH2 ARG A  13      59.770  42.860  56.440  1.00  0.00           H
ATOM    188  C   ARG A  13      58.480  52.060  54.940  1.00  0.00           C
ATOM    189  O   ARG A  13      58.430  52.020  53.740  1.00  0.00           O
ATOM    190  N   LYS A  14      58.120  53.090  55.700  1.00  0.00           N
ATOM    191  H   LYS A  14      58.260  52.870  56.680  1.00  0.00           H
ATOM    192  CA  LYS A  14      57.570  54.370  55.240  1.00  0.00           C
ATOM    193  HA  LYS A  14      56.620  54.070  54.810  1.00  0.00           H
ATOM    194  CB  LYS A  14      57.320  55.410  56.350  1.00  0.00           C
ATOM    195  HB1 LYS A  14      56.960  56.330  55.890  1.00  0.00           H
ATOM    196  HB2 LYS A  14      58.260  55.700  56.820  1.00  0.00           H
ATOM    197  CG  LYS A  14      56.270  54.920  57.340  1.00  0.00           C
ATOM    198  HG1 LYS A  14      56.460  53.870  57.560  1.00  0.00           H
ATOM    199  HG2 LYS A  14      55.280  54.930  56.880  1.00  0.00           H
ATOM    200  CD  LYS A  14      56.060  55.770  58.610  1.00  0.00           C
ATOM    201  HD1 LYS A  14      55.360  55.270  59.280  1.00  0.00           H
ATOM    202  HD2 LYS A  14      55.690  56.710  58.210  1.00  0.00           H
ATOM    203  CE  LYS A  14      57.320  55.990  59.440  1.00  0.00           C
ATOM    204  HE1 LYS A  14      58.200  56.180  58.830  1.00  0.00           H
ATOM    205  HE2 LYS A  14      57.440  55.070  60.010  1.00  0.00           H
ATOM    206  NZ  LYS A  14      57.330  57.190  60.320  1.00  0.00           N
ATOM    207  HZ1 LYS A  14      58.130  57.250  60.930  1.00  0.00           H
ATOM    208  HZ2 LYS A  14      57.300  58.010  59.730  1.00  0.00           H
ATOM    209  HZ3 LYS A  14      56.520  57.240  60.920  1.00  0.00           H
ATOM    210  C   LYS A  14      58.200  55.080  53.990  1.00  0.00           C
ATOM    211  O   LYS A  14      57.460  55.620  53.090  1.00  0.00           O
ATOM    212  N   ARG A  15      59.490  54.860  53.710  1.00  0.00           N
ATOM    213  H   ARG A  15      59.930  54.370  54.480  1.00  0.00           H
ATOM    214  CA  ARG A  15      60.100  55.220  52.430  1.00  0.00           C
ATOM    215  HA  ARG A  15      59.920  56.260  52.170  1.00  0.00           H
ATOM    216  CB  ARG A  15      61.610  55.070  52.590  1.00  0.00           C
ATOM    217  HB1 ARG A  15      61.960  55.710  53.390  1.00  0.00           H
ATOM    218  HB2 ARG A  15      62.040  55.560  51.720  1.00  0.00           H
ATOM    219  CG  ARG A  15      62.190  53.650  52.630  1.00  0.00           C
ATOM    220  HG1 ARG A  15      62.150  53.110  51.680  1.00  0.00           H
ATOM    221  HG2 ARG A  15      61.620  53.040  53.320  1.00  0.00           H
ATOM    222  CD  ARG A  15      63.620  53.620  53.140  1.00  0.00           C
ATOM    223  HD1 ARG A  15      63.650  54.140  54.100  1.00  0.00           H
ATOM    224  HD2 ARG A  15      64.320  54.100  52.460  1.00  0.00           H
ATOM    225  NE  ARG A  15      64.110  52.240  53.290  1.00  0.00           N
ATOM    226  HE  ARG A  15      63.470  51.490  53.090  1.00  0.00           H
ATOM    227  CZ  ARG A  15      65.400  51.860  53.480  1.00  0.00           C
ATOM    228  NH1 ARG A  15      66.320  52.710  53.690  1.00  0.00           N
ATOM    229 1HH1 ARG A  15      66.080  53.680  53.820  1.00  0.00           H
ATOM    230 2HH1 ARG A  15      67.270  52.390  53.830  1.00  0.00           H
ATOM    231  NH2 ARG A  15      65.680  50.620  53.330  1.00  0.00           N
ATOM    232 1HH2 ARG A  15      65.120  49.940  52.850  1.00  0.00           H
ATOM    233 2HH2 ARG A  15      66.660  50.360  53.330  1.00  0.00           H
ATOM    234  C   ARG A  15      59.530  54.510  51.240  1.00  0.00           C
ATOM    235  O   ARG A  15      59.880  54.940  50.100  1.00  0.00           O
ATOM    236  N   ARG A  16      58.700  53.390  51.360  1.00  0.00           N
ATOM    237  H   ARG A  16      58.710  53.110  52.330  1.00  0.00           H
ATOM    238  CA  ARG A  16      58.250  52.490  50.220  1.00  0.00           C
ATOM    239  HA  ARG A  16      58.080  53.140  49.370  1.00  0.00           H
ATOM    240  CB  ARG A  16      59.250  51.310  49.990  1.00  0.00           C
ATOM    241  HB1 ARG A  16      58.940  50.400  50.500  1.00  0.00           H
ATOM    242  HB2 ARG A  16      60.210  51.700  50.320  1.00  0.00           H
ATOM    243  CG  ARG A  16      59.380  50.870  48.550  1.00  0.00           C
ATOM    244  HG1 ARG A  16      58.400  50.800  48.070  1.00  0.00           H
ATOM    245  HG2 ARG A  16      59.860  49.900  48.480  1.00  0.00           H
ATOM    246  CD  ARG A  16      60.310  51.810  47.700  1.00  0.00           C
ATOM    247  HD1 ARG A  16      59.850  52.800  47.630  1.00  0.00           H
ATOM    248  HD2 ARG A  16      60.510  51.420  46.710  1.00  0.00           H
ATOM    249  NE  ARG A  16      61.620  51.900  48.320  1.00  0.00           N
ATOM    250  HE  ARG A  16      61.900  51.140  48.930  1.00  0.00           H
ATOM    251  CZ  ARG A  16      62.460  52.920  48.260  1.00  0.00           C
ATOM    252  NH1 ARG A  16      62.160  53.950  47.580  1.00  0.00           N
ATOM    253 1HH1 ARG A  16      61.190  53.940  47.310  1.00  0.00           H
ATOM    254 2HH1 ARG A  16      62.800  54.680  47.280  1.00  0.00           H
ATOM    255  NH2 ARG A  16      63.600  52.950  48.870  1.00  0.00           N
ATOM    256 1HH2 ARG A  16      64.000  52.140  49.340  1.00  0.00           H
ATOM    257 2HH2 ARG A  16      64.200  53.750  48.830  1.00  0.00           H
ATOM    258  C   ARG A  16      56.870  51.930  50.460  1.00  0.00           C
ATOM    259  O   ARG A  16      56.100  51.960  49.550  1.00  0.00           O
ATOM    260  N   LYS A  17      56.580  51.520  51.640  1.00  0.00           N
ATOM    261  H   LYS A  17      57.250  51.760  52.360  1.00  0.00           H
ATOM    262  CA  LYS A  17      55.440  50.760  51.960  1.00  0.00           C
ATOM    263  HA  LYS A  17      55.470  49.800  51.460  1.00  0.00           H
ATOM    264  CB  LYS A  17      55.460  50.450  53.410  1.00  0.00           C
ATOM    265  HB1 LYS A  17      55.370  51.410  53.910  1.00  0.00           H
ATOM    266  HB2 LYS A  17      56.390  49.940  53.670  1.00  0.00           H
ATOM    267  CG  LYS A  17      54.290  49.580  53.880  1.00  0.00           C
ATOM    268  HG1 LYS A  17      54.070  48.730  53.240  1.00  0.00           H
ATOM    269  HG2 LYS A  17      53.400  50.210  53.940  1.00  0.00           H
ATOM    270  CD  LYS A  17      54.590  49.070  55.260  1.00  0.00           C
ATOM    271  HD1 LYS A  17      55.540  48.560  55.300  1.00  0.00           H
ATOM    272  HD2 LYS A  17      53.870  48.260  55.350  1.00  0.00           H
ATOM    273  CE  LYS A  17      54.400  50.010  56.430  1.00  0.00           C
ATOM    274  HE1 LYS A  17      53.350  50.280  56.360  1.00  0.00           H
ATOM    275  HE2 LYS A  17      54.880  50.980  56.310  1.00  0.00           H
ATOM    276  NZ  LYS A  17      54.560  49.350  57.750  1.00  0.00           N
ATOM    277  HZ1 LYS A  17      54.600  50.010  58.520  1.00  0.00           H
ATOM    278  HZ2 LYS A  17      53.800  48.720  57.950  1.00  0.00           H
ATOM    279  HZ3 LYS A  17      55.420  48.840  57.660  1.00  0.00           H
ATOM    280  C   LYS A  17      54.060  51.290  51.430  1.00  0.00           C
ATOM    281  O   LYS A  17      53.340  50.510  50.880  1.00  0.00           O
ATOM    282  N   PRO A  18      53.740  52.570  51.420  1.00  0.00           N
ATOM    283  CD  PRO A  18      54.370  53.580  52.240  1.00  0.00           C
ATOM    284  HD1 PRO A  18      55.190  54.100  51.750  1.00  0.00           H
ATOM    285  HD2 PRO A  18      54.810  53.270  53.190  1.00  0.00           H
ATOM    286  CG  PRO A  18      53.240  54.510  52.600  1.00  0.00           C
ATOM    287  HG1 PRO A  18      53.610  55.500  52.870  1.00  0.00           H
ATOM    288  HG2 PRO A  18      52.690  54.140  53.460  1.00  0.00           H
ATOM    289  CB  PRO A  18      52.450  54.590  51.330  1.00  0.00           C
ATOM    290  HB1 PRO A  18      52.940  55.250  50.620  1.00  0.00           H
ATOM    291  HB2 PRO A  18      51.490  55.020  51.640  1.00  0.00           H
ATOM    292  CA  PRO A  18      52.480  53.120  50.880  1.00  0.00           C
ATOM    293  HA  PRO A  18      51.680  52.640  51.440  1.00  0.00           H
ATOM    294  C   PRO A  18      52.270  52.850  49.400  1.00  0.00           C
ATOM    295  O   PRO A  18      51.150  52.600  48.990  1.00  0.00           O
ATOM    296  N   VAL A  19      53.350  52.730  48.590  1.00  0.00           N
ATOM    297  H   VAL A  19      54.270  52.890  49.000  1.00  0.00           H
ATOM    298  CA  VAL A  19      53.240  52.200  47.150  1.00  0.00           C
ATOM    299  HA  VAL A  19      52.460  52.760  46.630  1.00  0.00           H
ATOM    300  CB  VAL A  19      54.580  52.440  46.460  1.00  0.00           C
ATOM    301  HB  VAL A  19      55.420  51.980  46.980  1.00  0.00           H
ATOM    302  CG1 VAL A  19      54.560  51.830  45.020  1.00  0.00           C
ATOM    303 1HG1 VAL A  19      54.450  50.740  45.040  1.00  0.00           H
ATOM    304 2HG1 VAL A  19      53.810  52.330  44.400  1.00  0.00           H
ATOM    305 3HG1 VAL A  19      55.540  51.970  44.580  1.00  0.00           H
ATOM    306  CG2 VAL A  19      54.780  53.960  46.250  1.00  0.00           C
ATOM    307 1HG2 VAL A  19      54.040  54.490  45.650  1.00  0.00           H
ATOM    308 2HG2 VAL A  19      54.850  54.400  47.250  1.00  0.00           H
ATOM    309 3HG2 VAL A  19      55.680  54.010  45.640  1.00  0.00           H
ATOM    310  C   VAL A  19      52.950  50.670  47.210  1.00  0.00           C
ATOM    311  O   VAL A  19      52.140  50.170  46.430  1.00  0.00           O
ATOM    312  N   GLN A  20      53.500  49.900  48.110  1.00  0.00           N
ATOM    313  H   GLN A  20      54.050  50.330  48.840  1.00  0.00           H
ATOM    314  CA  GLN A  20      53.380  48.400  48.180  1.00  0.00           C
ATOM    315  HA  GLN A  20      53.560  47.970  47.200  1.00  0.00           H
ATOM    316  CB  GLN A  20      54.410  47.790  49.150  1.00  0.00           C
ATOM    317  HB1 GLN A  20      54.150  46.750  49.370  1.00  0.00           H
ATOM    318  HB2 GLN A  20      54.380  48.250  50.140  1.00  0.00           H
ATOM    319  CG  GLN A  20      55.830  47.900  48.520  1.00  0.00           C
ATOM    320  HG1 GLN A  20      56.100  48.890  48.150  1.00  0.00           H
ATOM    321  HG2 GLN A  20      55.860  47.180  47.710  1.00  0.00           H
ATOM    322  CD  GLN A  20      56.940  47.580  49.490  1.00  0.00           C
ATOM    323  OE1 GLN A  20      56.690  46.960  50.490  1.00  0.00           O
ATOM    324  NE2 GLN A  20      58.180  47.780  49.080  1.00  0.00           N
ATOM    325 1HE2 GLN A  20      58.340  48.270  48.210  1.00  0.00           H
ATOM    326 2HE2 GLN A  20      58.930  47.390  49.640  1.00  0.00           H
ATOM    327  C   GLN A  20      51.940  47.940  48.620  1.00  0.00           C
ATOM    328  O   GLN A  20      51.450  46.860  48.210  1.00  0.00           O
ATOM    329  N   LYS A  21      51.310  48.700  49.540  1.00  0.00           N
ATOM    330  H   LYS A  21      51.700  49.570  49.870  1.00  0.00           H
ATOM    331  CA  LYS A  21      49.970  48.350  50.100  1.00  0.00           C
ATOM    332  HA  LYS A  21      49.770  47.290  50.000  1.00  0.00           H
ATOM    333  CB  LYS A  21      49.990  48.740  51.560  1.00  0.00           C
ATOM    334  HB1 LYS A  21      49.020  48.920  52.030  1.00  0.00           H
ATOM    335  HB2 LYS A  21      50.500  49.710  51.640  1.00  0.00           H
ATOM    336  CG  LYS A  21      50.880  47.730  52.230  1.00  0.00           C
ATOM    337  HG1 LYS A  21      51.920  47.930  51.960  1.00  0.00           H
ATOM    338  HG2 LYS A  21      50.570  46.710  52.020  1.00  0.00           H
ATOM    339  CD  LYS A  21      50.760  47.830  53.750  1.00  0.00           C
ATOM    340  HD1 LYS A  21      51.000  48.870  54.000  1.00  0.00           H
ATOM    341  HD2 LYS A  21      51.640  47.230  54.000  1.00  0.00           H
ATOM    342  CE  LYS A  21      49.460  47.440  54.420  1.00  0.00           C
ATOM    343  HE1 LYS A  21      48.620  48.040  54.060  1.00  0.00           H
ATOM    344  HE2 LYS A  21      49.610  47.630  55.480  1.00  0.00           H
ATOM    345  NZ  LYS A  21      49.160  46.040  54.270  1.00  0.00           N
ATOM    346  HZ1 LYS A  21      48.460  45.840  54.960  1.00  0.00           H
ATOM    347  HZ2 LYS A  21      48.770  45.880  53.360  1.00  0.00           H
ATOM    348  HZ3 LYS A  21      50.000  45.530  54.520  1.00  0.00           H
ATOM    349  C   LYS A  21      48.770  49.030  49.270  1.00  0.00           C
ATOM    350  O   LYS A  21      47.650  48.600  49.330  1.00  0.00           O
ATOM    351  N   THR A  22      49.100  49.940  48.380  1.00  0.00           N
ATOM    352  H   THR A  22      50.070  50.220  48.320  1.00  0.00           H
ATOM    353  CA  THR A  22      48.150  50.500  47.420  1.00  0.00           C
ATOM    354  HA  THR A  22      47.160  50.470  47.860  1.00  0.00           H
ATOM    355  CB  THR A  22      48.410  51.960  47.030  1.00  0.00           C
ATOM    356  HB  THR A  22      49.420  51.950  46.610  1.00  0.00           H
ATOM    357  CG2 THR A  22      47.430  52.590  45.930  1.00  0.00           C
ATOM    358 1HG2 THR A  22      46.390  52.510  46.240  1.00  0.00           H
ATOM    359 2HG2 THR A  22      47.670  53.610  45.630  1.00  0.00           H
ATOM    360 3HG2 THR A  22      47.710  52.060  45.010  1.00  0.00           H
ATOM    361  OG1 THR A  22      48.430  52.910  48.090  1.00  0.00           O
ATOM    362  HG1 THR A  22      49.340  53.030  48.370  1.00  0.00           H
ATOM    363  C   THR A  22      48.100  49.580  46.190  1.00  0.00           C
ATOM    364  O   THR A  22      49.150  49.170  45.600  1.00  0.00           O
ATOM    365  N   VAL A  23      46.910  49.200  45.730  1.00  0.00           N
ATOM    366  H   VAL A  23      46.070  49.390  46.270  1.00  0.00           H
ATOM    367  CA  VAL A  23      46.650  48.670  44.450  1.00  0.00           C
ATOM    368  HA  VAL A  23      47.600  48.350  44.030  1.00  0.00           H
ATOM    369  CB  VAL A  23      45.610  47.480  44.560  1.00  0.00           C
ATOM    370  HB  VAL A  23      44.730  47.810  45.100  1.00  0.00           H
ATOM    371  CG1 VAL A  23      45.090  46.980  43.280  1.00  0.00           C
ATOM    372 1HG1 VAL A  23      45.910  46.660  42.630  1.00  0.00           H
ATOM    373 2HG1 VAL A  23      44.530  46.060  43.430  1.00  0.00           H
ATOM    374 3HG1 VAL A  23      44.390  47.670  42.810  1.00  0.00           H
ATOM    375  CG2 VAL A  23      46.080  46.240  45.360  1.00  0.00           C
ATOM    376 1HG2 VAL A  23      45.180  45.740  45.730  1.00  0.00           H
ATOM    377 2HG2 VAL A  23      46.720  45.560  44.800  1.00  0.00           H
ATOM    378 3HG2 VAL A  23      46.490  46.600  46.300  1.00  0.00           H
ATOM    379  C   VAL A  23      46.110  49.860  43.620  1.00  0.00           C
ATOM    380  O   VAL A  23      45.170  50.600  44.020  1.00  0.00           O
ATOM    381  N   LYS A  24      46.630  50.080  42.390  1.00  0.00           N
ATOM    382  H   LYS A  24      47.270  49.350  42.110  1.00  0.00           H
ATOM    383  CA  LYS A  24      46.370  51.150  41.530  1.00  0.00           C
ATOM    384  HA  LYS A  24      46.380  52.110  42.060  1.00  0.00           H
ATOM    385  CB  LYS A  24      47.400  51.180  40.420  1.00  0.00           C
ATOM    386  HB1 LYS A  24      46.950  51.770  39.620  1.00  0.00           H
ATOM    387  HB2 LYS A  24      47.560  50.150  40.090  1.00  0.00           H
ATOM    388  CG  LYS A  24      48.710  51.750  40.870  1.00  0.00           C
ATOM    389  HG1 LYS A  24      49.120  51.140  41.670  1.00  0.00           H
ATOM    390  HG2 LYS A  24      48.560  52.740  41.310  1.00  0.00           H
ATOM    391  CD  LYS A  24      49.820  51.900  39.770  1.00  0.00           C
ATOM    392  HD1 LYS A  24      49.430  52.510  38.950  1.00  0.00           H
ATOM    393  HD2 LYS A  24      50.110  50.900  39.460  1.00  0.00           H
ATOM    394  CE  LYS A  24      51.030  52.630  40.430  1.00  0.00           C
ATOM    395  HE1 LYS A  24      50.720  53.510  41.010  1.00  0.00           H
ATOM    396  HE2 LYS A  24      51.670  52.960  39.620  1.00  0.00           H
ATOM    397  NZ  LYS A  24      51.830  51.800  41.290  1.00  0.00           N
ATOM    398  HZ1 LYS A  24      52.110  50.980  40.770  1.00  0.00           H
ATOM    399  HZ2 LYS A  24      52.660  52.300  41.570  1.00  0.00           H
ATOM    400  HZ3 LYS A  24      51.320  51.310  42.020  1.00  0.00           H
ATOM    401  C   LYS A  24      44.940  51.030  40.960  1.00  0.00           C
ATOM    402  O   LYS A  24      44.440  49.940  40.700  1.00  0.00           O
ATOM    403  N   PRO A  25      44.260  52.180  40.660  1.00  0.00           N
ATOM    404  CD  PRO A  25      44.730  53.580  40.780  1.00  0.00           C
ATOM    405  HD1 PRO A  25      45.130  53.900  39.820  1.00  0.00           H
ATOM    406  HD2 PRO A  25      45.490  53.790  41.530  1.00  0.00           H
ATOM    407  CG  PRO A  25      43.520  54.440  41.040  1.00  0.00           C
ATOM    408  HG1 PRO A  25      43.570  55.460  40.650  1.00  0.00           H
ATOM    409  HG2 PRO A  25      43.350  54.430  42.110  1.00  0.00           H
ATOM    410  CB  PRO A  25      42.540  53.680  40.210  1.00  0.00           C
ATOM    411  HB1 PRO A  25      42.660  53.940  39.150  1.00  0.00           H
ATOM    412  HB2 PRO A  25      41.570  53.980  40.600  1.00  0.00           H
ATOM    413  CA  PRO A  25      42.800  52.200  40.380  1.00  0.00           C
ATOM    414  HA  PRO A  25      42.190  51.860  41.220  1.00  0.00           H
ATOM    415  C   PRO A  25      42.280  51.410  39.140  1.00  0.00           C
ATOM    416  O   PRO A  25      41.130  51.070  39.100  1.00  0.00           O
ATOM    417  N   ILE A  26      43.170  51.090  38.150  1.00  0.00           N
ATOM    418  H   ILE A  26      44.150  51.310  38.210  1.00  0.00           H
ATOM    419  CA  ILE A  26      42.850  50.270  36.950  1.00  0.00           C
ATOM    420  HA  ILE A  26      41.780  50.440  36.900  1.00  0.00           H
ATOM    421  CB  ILE A  26      43.370  50.890  35.630  1.00  0.00           C
ATOM    422  HB  ILE A  26      44.460  50.840  35.720  1.00  0.00           H
ATOM    423  CG2 ILE A  26      43.080  49.960  34.430  1.00  0.00           C
ATOM    424 1HG2 ILE A  26      42.050  49.610  34.480  1.00  0.00           H
ATOM    425 2HG2 ILE A  26      43.300  50.550  33.540  1.00  0.00           H
ATOM    426 3HG2 ILE A  26      43.690  49.060  34.440  1.00  0.00           H
ATOM    427  CG1 ILE A  26      42.870  52.350  35.450  1.00  0.00           C
ATOM    428 1HG1 ILE A  26      42.910  52.970  36.350  1.00  0.00           H
ATOM    429 2HG1 ILE A  26      41.790  52.440  35.370  1.00  0.00           H
ATOM    430  CD  ILE A  26      43.550  53.160  34.320  1.00  0.00           C
ATOM    431  HD1 ILE A  26      43.000  52.930  33.400  1.00  0.00           H
ATOM    432  HD2 ILE A  26      43.520  54.220  34.540  1.00  0.00           H
ATOM    433  HD3 ILE A  26      44.550  52.880  34.000  1.00  0.00           H
ATOM    434  C   ILE A  26      42.930  48.810  37.220  1.00  0.00           C
ATOM    435  O   ILE A  26      41.900  48.110  37.280  1.00  0.00           O
ATOM    436  N   PRO A  27      44.080  48.210  37.680  1.00  0.00           N
ATOM    437  CD  PRO A  27      45.450  48.830  37.610  1.00  0.00           C
ATOM    438  HD1 PRO A  27      45.580  49.580  38.390  1.00  0.00           H
ATOM    439  HD2 PRO A  27      45.660  49.220  36.620  1.00  0.00           H
ATOM    440  CG  PRO A  27      46.460  47.640  37.880  1.00  0.00           C
ATOM    441  HG1 PRO A  27      47.330  47.970  38.460  1.00  0.00           H
ATOM    442  HG2 PRO A  27      46.770  47.270  36.910  1.00  0.00           H
ATOM    443  CB  PRO A  27      45.610  46.670  38.730  1.00  0.00           C
ATOM    444  HB1 PRO A  27      45.780  46.950  39.770  1.00  0.00           H
ATOM    445  HB2 PRO A  27      45.850  45.620  38.570  1.00  0.00           H
ATOM    446  CA  PRO A  27      44.170  46.890  38.250  1.00  0.00           C
ATOM    447  HA  PRO A  27      43.960  46.230  37.410  1.00  0.00           H
ATOM    448  C   PRO A  27      43.290  46.540  39.420  1.00  0.00           C
ATOM    449  O   PRO A  27      43.190  45.320  39.750  1.00  0.00           O
ATOM    450  N   ALA A  28      42.760  47.520  40.120  1.00  0.00           N
ATOM    451  H   ALA A  28      43.130  48.450  39.960  1.00  0.00           H
ATOM    452  CA  ALA A  28      41.690  47.370  41.180  1.00  0.00           C
ATOM    453  HA  ALA A  28      42.050  46.700  41.960  1.00  0.00           H
ATOM    454  CB  ALA A  28      41.420  48.790  41.800  1.00  0.00           C
ATOM    455  HB1 ALA A  28      42.310  49.080  42.360  1.00  0.00           H
ATOM    456  HB2 ALA A  28      41.080  49.580  41.130  1.00  0.00           H
ATOM    457  HB3 ALA A  28      40.600  48.660  42.510  1.00  0.00           H
ATOM    458  C   ALA A  28      40.320  46.840  40.590  1.00  0.00           C
ATOM    459  O   ALA A  28      39.490  46.360  41.370  1.00  0.00           O
ATOM    460  N   GLU A  29      40.090  46.960  39.240  1.00  0.00           N
ATOM    461  H   GLU A  29      40.850  47.300  38.650  1.00  0.00           H
ATOM    462  CA  GLU A  29      38.880  46.520  38.540  1.00  0.00           C
ATOM    463  HA  GLU A  29      38.420  45.820  39.230  1.00  0.00           H
ATOM    464  CB  GLU A  29      37.850  47.630  38.460  1.00  0.00           C
ATOM    465  HB1 GLU A  29      37.460  47.910  39.450  1.00  0.00           H
ATOM    466  HB2 GLU A  29      36.980  47.230  37.940  1.00  0.00           H
ATOM    467  CG  GLU A  29      38.470  48.870  37.750  1.00  0.00           C
ATOM    468  HG1 GLU A  29      38.820  48.490  36.790  1.00  0.00           H
ATOM    469  HG2 GLU A  29      39.280  49.160  38.420  1.00  0.00           H
ATOM    470  CD  GLU A  29      37.570  50.070  37.550  1.00  0.00           C
ATOM    471  OE1 GLU A  29      37.440  50.680  36.480  1.00  0.00           O
ATOM    472  OE2 GLU A  29      36.960  50.620  38.490  1.00  0.00           O
ATOM    473  C   GLU A  29      39.150  45.700  37.290  1.00  0.00           C
ATOM    474  O   GLU A  29      38.460  44.700  36.990  1.00  0.00           O
ATOM    475  N   GLY A  30      40.250  45.960  36.590  1.00  0.00           N
ATOM    476  H   GLY A  30      40.800  46.730  36.920  1.00  0.00           H
ATOM    477  CA  GLY A  30      40.890  45.160  35.510  1.00  0.00           C
ATOM    478  HA1 GLY A  30      40.160  44.790  34.790  1.00  0.00           H
ATOM    479  HA2 GLY A  30      41.330  44.280  35.990  1.00  0.00           H
ATOM    480  C   GLY A  30      41.910  45.940  34.670  1.00  0.00           C
ATOM    481  O   GLY A  30      41.790  47.130  34.530  1.00  0.00           O
ATOM    482  N   ILE A  31      42.900  45.200  34.110  1.00  0.00           N
ATOM    483  H   ILE A  31      42.920  44.200  34.230  1.00  0.00           H
ATOM    484  CA  ILE A  31      43.840  45.830  33.160  1.00  0.00           C
ATOM    485  HA  ILE A  31      44.000  46.850  33.520  1.00  0.00           H
ATOM    486  CB  ILE A  31      45.200  45.140  33.180  1.00  0.00           C
ATOM    487  HB  ILE A  31      45.040  44.100  32.900  1.00  0.00           H
ATOM    488  CG2 ILE A  31      46.090  45.820  32.130  1.00  0.00           C
ATOM    489 1HG2 ILE A  31      46.220  46.860  32.410  1.00  0.00           H
ATOM    490 2HG2 ILE A  31      47.090  45.400  32.030  1.00  0.00           H
ATOM    491 3HG2 ILE A  31      45.570  45.800  31.170  1.00  0.00           H
ATOM    492  CG1 ILE A  31      45.800  45.240  34.590  1.00  0.00           C
ATOM    493 1HG1 ILE A  31      45.140  44.890  35.380  1.00  0.00           H
ATOM    494 2HG1 ILE A  31      45.970  46.310  34.720  1.00  0.00           H
ATOM    495  CD  ILE A  31      47.160  44.550  34.820  1.00  0.00           C
ATOM    496  HD1 ILE A  31      47.820  45.030  34.100  1.00  0.00           H
ATOM    497  HD2 ILE A  31      47.470  44.820  35.830  1.00  0.00           H
ATOM    498  HD3 ILE A  31      46.920  43.500  34.650  1.00  0.00           H
ATOM    499  C   ILE A  31      43.200  45.950  31.760  1.00  0.00           C
ATOM    500  O   ILE A  31      42.640  44.950  31.330  1.00  0.00           O
ATOM    501  N   LYS A  32      43.060  47.150  31.170  1.00  0.00           N
ATOM    502  H   LYS A  32      43.560  47.940  31.570  1.00  0.00           H
ATOM    503  CA  LYS A  32      42.350  47.340  29.900  1.00  0.00           C
ATOM    504  HA  LYS A  32      41.290  47.150  30.070  1.00  0.00           H
ATOM    505  CB  LYS A  32      42.500  48.830  29.420  1.00  0.00           C
ATOM    506  HB1 LYS A  32      42.290  48.920  28.360  1.00  0.00           H
ATOM    507  HB2 LYS A  32      43.540  49.160  29.430  1.00  0.00           H
ATOM    508  CG  LYS A  32      41.770  49.870  30.290  1.00  0.00           C
ATOM    509  HG1 LYS A  32      42.210  50.850  30.080  1.00  0.00           H
ATOM    510  HG2 LYS A  32      41.830  49.570  31.330  1.00  0.00           H
ATOM    511  CD  LYS A  32      40.250  49.950  30.010  1.00  0.00           C
ATOM    512  HD1 LYS A  32      39.860  48.990  30.350  1.00  0.00           H
ATOM    513  HD2 LYS A  32      39.930  50.070  28.970  1.00  0.00           H
ATOM    514  CE  LYS A  32      39.610  51.070  30.860  1.00  0.00           C
ATOM    515  HE1 LYS A  32      40.180  51.980  30.660  1.00  0.00           H
ATOM    516  HE2 LYS A  32      39.620  50.930  31.940  1.00  0.00           H
ATOM    517  NZ  LYS A  32      38.190  51.410  30.330  1.00  0.00           N
ATOM    518  HZ1 LYS A  32      38.120  51.340  29.320  1.00  0.00           H
ATOM    519  HZ2 LYS A  32      37.460  50.870  30.770  1.00  0.00           H
ATOM    520  HZ3 LYS A  32      37.990  52.390  30.500  1.00  0.00           H
ATOM    521  C   LYS A  32      42.800  46.400  28.760  1.00  0.00           C
ATOM    522  O   LYS A  32      43.990  46.100  28.820  1.00  0.00           O
ATOM    523  N   SER A  33      41.980  45.980  27.810  1.00  0.00           N
ATOM    524  H   SER A  33      41.000  46.230  27.840  1.00  0.00           H
ATOM    525  CA  SER A  33      42.210  44.700  27.160  1.00  0.00           C
ATOM    526  HA  SER A  33      42.310  43.940  27.940  1.00  0.00           H
ATOM    527  CB  SER A  33      40.950  44.420  26.300  1.00  0.00           C
ATOM    528  HB1 SER A  33      40.920  43.440  25.820  1.00  0.00           H
ATOM    529  HB2 SER A  33      40.770  45.140  25.510  1.00  0.00           H
ATOM    530  OG  SER A  33      39.830  44.550  27.170  1.00  0.00           O
ATOM    531  HG  SER A  33      39.120  44.200  26.630  1.00  0.00           H
ATOM    532  C   SER A  33      43.510  44.530  26.350  1.00  0.00           C
ATOM    533  O   SER A  33      43.980  43.430  26.200  1.00  0.00           O
ATOM    534  N   ASN A  34      44.030  45.660  25.800  1.00  0.00           N
ATOM    535  H   ASN A  34      43.440  46.480  25.800  1.00  0.00           H
ATOM    536  CA  ASN A  34      45.250  45.680  24.990  1.00  0.00           C
ATOM    537  HA  ASN A  34      45.430  44.700  24.560  1.00  0.00           H
ATOM    538  CB  ASN A  34      45.090  46.640  23.730  1.00  0.00           C
ATOM    539  HB1 ASN A  34      44.570  47.520  24.100  1.00  0.00           H
ATOM    540  HB2 ASN A  34      44.570  46.280  22.840  1.00  0.00           H
ATOM    541  CG  ASN A  34      46.480  46.980  23.170  1.00  0.00           C
ATOM    542  OD1 ASN A  34      47.060  47.980  23.590  1.00  0.00           O
ATOM    543  ND2 ASN A  34      46.960  46.330  22.210  1.00  0.00           N
ATOM    544 1HD2 ASN A  34      46.420  45.630  21.710  1.00  0.00           H
ATOM    545 2HD2 ASN A  34      47.880  46.520  21.840  1.00  0.00           H
ATOM    546  C   ASN A  34      46.500  45.900  25.900  1.00  0.00           C
ATOM    547  O   ASN A  34      47.440  45.060  25.830  1.00  0.00           O
ATOM    548  N   PRO A  35      46.600  46.880  26.850  1.00  0.00           N
ATOM    549  CD  PRO A  35      45.950  48.180  26.850  1.00  0.00           C
ATOM    550  HD1 PRO A  35      44.890  48.170  27.090  1.00  0.00           H
ATOM    551  HD2 PRO A  35      46.180  48.650  25.900  1.00  0.00           H
ATOM    552  CG  PRO A  35      46.620  48.990  27.940  1.00  0.00           C
ATOM    553  HG1 PRO A  35      45.950  49.630  28.520  1.00  0.00           H
ATOM    554  HG2 PRO A  35      47.380  49.610  27.470  1.00  0.00           H
ATOM    555  CB  PRO A  35      47.250  47.970  28.870  1.00  0.00           C
ATOM    556  HB1 PRO A  35      46.560  47.620  29.630  1.00  0.00           H
ATOM    557  HB2 PRO A  35      48.070  48.390  29.450  1.00  0.00           H
ATOM    558  CA  PRO A  35      47.560  46.830  27.950  1.00  0.00           C
ATOM    559  HA  PRO A  35      48.560  47.010  27.560  1.00  0.00           H
ATOM    560  C   PRO A  35      47.710  45.530  28.770  1.00  0.00           C
ATOM    561  O   PRO A  35      48.750  45.100  29.180  1.00  0.00           O
ATOM    562  N   SER A  36      46.620  44.780  28.960  1.00  0.00           N
ATOM    563  H   SER A  36      45.730  45.220  28.770  1.00  0.00           H
ATOM    564  CA  SER A  36      46.570  43.420  29.460  1.00  0.00           C
ATOM    565  HA  SER A  36      47.090  43.240  30.400  1.00  0.00           H
ATOM    566  CB  SER A  36      45.080  42.960  29.650  1.00  0.00           C
ATOM    567  HB1 SER A  36      44.510  43.040  28.730  1.00  0.00           H
ATOM    568  HB2 SER A  36      44.630  43.590  30.420  1.00  0.00           H
ATOM    569  OG  SER A  36      44.860  41.650  30.160  1.00  0.00           O
ATOM    570  HG  SER A  36      45.020  41.550  31.100  1.00  0.00           H
ATOM    571  C   SER A  36      47.220  42.400  28.480  1.00  0.00           C
ATOM    572  O   SER A  36      47.880  41.490  28.960  1.00  0.00           O
ATOM    573  N   LYS A  37      47.120  42.510  27.140  1.00  0.00           N
ATOM    574  H   LYS A  37      46.470  43.220  26.830  1.00  0.00           H
ATOM    575  CA  LYS A  37      47.940  41.690  26.200  1.00  0.00           C
ATOM    576  HA  LYS A  37      47.860  40.660  26.540  1.00  0.00           H
ATOM    577  CB  LYS A  37      47.340  41.790  24.800  1.00  0.00           C
ATOM    578  HB1 LYS A  37      47.530  42.810  24.460  1.00  0.00           H
ATOM    579  HB2 LYS A  37      46.280  41.550  24.790  1.00  0.00           H
ATOM    580  CG  LYS A  37      48.170  40.920  23.750  1.00  0.00           C
ATOM    581  HG1 LYS A  37      49.200  41.260  23.810  1.00  0.00           H
ATOM    582  HG2 LYS A  37      47.780  41.080  22.750  1.00  0.00           H
ATOM    583  CD  LYS A  37      48.180  39.420  24.170  1.00  0.00           C
ATOM    584  HD1 LYS A  37      47.220  39.190  24.640  1.00  0.00           H
ATOM    585  HD2 LYS A  37      48.970  39.370  24.920  1.00  0.00           H
ATOM    586  CE  LYS A  37      48.470  38.470  23.040  1.00  0.00           C
ATOM    587  HE1 LYS A  37      47.730  38.460  22.240  1.00  0.00           H
ATOM    588  HE2 LYS A  37      48.420  37.440  23.380  1.00  0.00           H
ATOM    589  NZ  LYS A  37      49.850  38.590  22.510  1.00  0.00           N
ATOM    590  HZ1 LYS A  37      50.080  39.540  22.250  1.00  0.00           H
ATOM    591  HZ2 LYS A  37      50.540  38.240  23.160  1.00  0.00           H
ATOM    592  HZ3 LYS A  37      50.110  38.030  21.720  1.00  0.00           H
ATOM    593  C   LYS A  37      49.420  42.090  26.300  1.00  0.00           C
ATOM    594  O   LYS A  37      50.210  41.200  26.510  1.00  0.00           O
ATOM    595  N   ARG A  38      49.750  43.390  26.230  1.00  0.00           N
ATOM    596  H   ARG A  38      49.060  44.070  25.940  1.00  0.00           H
ATOM    597  CA  ARG A  38      51.140  43.920  26.230  1.00  0.00           C
ATOM    598  HA  ARG A  38      51.610  43.550  25.320  1.00  0.00           H
ATOM    599  CB  ARG A  38      51.270  45.460  26.090  1.00  0.00           C
ATOM    600  HB1 ARG A  38      52.340  45.670  26.030  1.00  0.00           H
ATOM    601  HB2 ARG A  38      50.940  45.990  26.980  1.00  0.00           H
ATOM    602  CG  ARG A  38      50.680  46.090  24.830  1.00  0.00           C
ATOM    603  HG1 ARG A  38      49.610  46.230  24.910  1.00  0.00           H
ATOM    604  HG2 ARG A  38      50.850  45.400  24.000  1.00  0.00           H
ATOM    605  CD  ARG A  38      51.470  47.380  24.430  1.00  0.00           C
ATOM    606  HD1 ARG A  38      52.540  47.190  24.500  1.00  0.00           H
ATOM    607  HD2 ARG A  38      51.250  48.150  25.170  1.00  0.00           H
ATOM    608  NE  ARG A  38      51.120  47.850  23.070  1.00  0.00           N
ATOM    609  HE  ARG A  38      50.470  47.310  22.520  1.00  0.00           H
ATOM    610  CZ  ARG A  38      51.510  48.980  22.450  1.00  0.00           C
ATOM    611  NH1 ARG A  38      52.330  49.900  22.820  1.00  0.00           N
ATOM    612 1HH1 ARG A  38      52.660  49.860  23.780  1.00  0.00           H
ATOM    613 2HH1 ARG A  38      52.520  50.700  22.240  1.00  0.00           H
ATOM    614  NH2 ARG A  38      50.980  49.200  21.300  1.00  0.00           N
ATOM    615 1HH2 ARG A  38      50.350  48.530  20.890  1.00  0.00           H
ATOM    616 2HH2 ARG A  38      51.310  49.930  20.690  1.00  0.00           H
ATOM    617  C   ARG A  38      51.830  43.440  27.510  1.00  0.00           C
ATOM    618  O   ARG A  38      53.040  43.140  27.450  1.00  0.00           O
ATOM    619  N   HIS A  39      51.140  43.400  28.630  1.00  0.00           N
ATOM    620  H   HIS A  39      50.220  43.800  28.570  1.00  0.00           H
ATOM    621  CA  HIS A  39      51.580  42.830  29.930  1.00  0.00           C
ATOM    622  HA  HIS A  39      52.560  43.210  30.200  1.00  0.00           H
ATOM    623  CB  HIS A  39      50.560  43.190  31.050  1.00  0.00           C
ATOM    624  HB1 HIS A  39      49.660  42.640  30.800  1.00  0.00           H
ATOM    625  HB2 HIS A  39      50.380  44.270  31.020  1.00  0.00           H
ATOM    626  CG  HIS A  39      50.950  42.780  32.430  1.00  0.00           C
ATOM    627  ND1 HIS A  39      50.090  42.660  33.540  1.00  0.00           N
ATOM    628  CE1 HIS A  39      50.880  42.390  34.630  1.00  0.00           C
ATOM    629  HE1 HIS A  39      50.530  42.210  35.640  1.00  0.00           H
ATOM    630  NE2 HIS A  39      52.170  42.440  34.250  1.00  0.00           N
ATOM    631  HE2 HIS A  39      52.860  42.350  34.970  1.00  0.00           H
ATOM    632  CD2 HIS A  39      52.250  42.770  32.890  1.00  0.00           C
ATOM    633  HD2 HIS A  39      53.180  42.950  32.380  1.00  0.00           H
ATOM    634  C   HIS A  39      51.830  41.360  29.810  1.00  0.00           C
ATOM    635  O   HIS A  39      52.980  40.970  30.090  1.00  0.00           O
ATOM    636  N   ARG A  40      50.900  40.530  29.210  1.00  0.00           N
ATOM    637  H   ARG A  40      50.020  40.940  28.910  1.00  0.00           H
ATOM    638  CA  ARG A  40      51.080  39.050  29.020  1.00  0.00           C
ATOM    639  HA  ARG A  40      51.310  38.640  30.010  1.00  0.00           H
ATOM    640  CB  ARG A  40      49.760  38.440  28.540  1.00  0.00           C
ATOM    641  HB1 ARG A  40      49.910  37.600  27.870  1.00  0.00           H
ATOM    642  HB2 ARG A  40      49.200  39.090  27.870  1.00  0.00           H
ATOM    643  CG  ARG A  40      48.940  37.880  29.750  1.00  0.00           C
ATOM    644  HG1 ARG A  40      48.940  38.560  30.600  1.00  0.00           H
ATOM    645  HG2 ARG A  40      49.390  36.900  29.940  1.00  0.00           H
ATOM    646  CD  ARG A  40      47.420  37.550  29.420  1.00  0.00           C
ATOM    647  HD1 ARG A  40      47.020  37.070  30.320  1.00  0.00           H
ATOM    648  HD2 ARG A  40      47.490  36.750  28.690  1.00  0.00           H
ATOM    649  NE  ARG A  40      46.520  38.690  29.020  1.00  0.00           N
ATOM    650  HE  ARG A  40      46.420  39.420  29.710  1.00  0.00           H
ATOM    651  CZ  ARG A  40      46.050  38.830  27.800  1.00  0.00           C
ATOM    652  NH1 ARG A  40      46.320  37.990  26.880  1.00  0.00           N
ATOM    653 1HH1 ARG A  40      46.770  37.120  27.130  1.00  0.00           H
ATOM    654 2HH1 ARG A  40      45.900  38.070  25.970  1.00  0.00           H
ATOM    655  NH2 ARG A  40      45.200  39.740  27.620  1.00  0.00           N
ATOM    656 1HH2 ARG A  40      45.120  40.450  28.330  1.00  0.00           H
ATOM    657 2HH2 ARG A  40      44.820  39.890  26.690  1.00  0.00           H
ATOM    658  C   ARG A  40      52.250  38.800  28.100  1.00  0.00           C
ATOM    659  O   ARG A  40      53.040  37.880  28.320  1.00  0.00           O
ATOM    660  N   ASP A  41      52.490  39.610  27.080  1.00  0.00           N
ATOM    661  H   ASP A  41      51.750  40.280  26.930  1.00  0.00           H
ATOM    662  CA  ASP A  41      53.720  39.590  26.300  1.00  0.00           C
ATOM    663  HA  ASP A  41      53.750  38.530  26.030  1.00  0.00           H
ATOM    664  CB  ASP A  41      53.500  40.360  25.010  1.00  0.00           C
ATOM    665  HB1 ASP A  41      54.470  40.340  24.510  1.00  0.00           H
ATOM    666  HB2 ASP A  41      53.230  41.400  25.210  1.00  0.00           H
ATOM    667  CG  ASP A  41      52.410  39.730  24.030  1.00  0.00           C
ATOM    668  OD1 ASP A  41      51.950  40.300  23.020  1.00  0.00           O
ATOM    669  OD2 ASP A  41      51.920  38.620  24.370  1.00  0.00           O
ATOM    670  C   ASP A  41      55.070  40.050  27.060  1.00  0.00           C
ATOM    671  O   ASP A  41      56.070  39.350  26.900  1.00  0.00           O
ATOM    672  N   ARG A  42      55.040  41.150  27.860  1.00  0.00           N
ATOM    673  H   ARG A  42      54.200  41.690  28.000  1.00  0.00           H
ATOM    674  CA  ARG A  42      56.130  41.400  28.830  1.00  0.00           C
ATOM    675  HA  ARG A  42      57.110  41.520  28.360  1.00  0.00           H
ATOM    676  CB  ARG A  42      55.950  42.760  29.580  1.00  0.00           C
ATOM    677  HB1 ARG A  42      56.680  42.800  30.380  1.00  0.00           H
ATOM    678  HB2 ARG A  42      54.980  42.860  30.070  1.00  0.00           H
ATOM    679  CG  ARG A  42      56.270  43.960  28.640  1.00  0.00           C
ATOM    680  HG1 ARG A  42      55.550  43.970  27.820  1.00  0.00           H
ATOM    681  HG2 ARG A  42      57.320  43.870  28.360  1.00  0.00           H
ATOM    682  CD  ARG A  42      56.250  45.390  29.370  1.00  0.00           C
ATOM    683  HD1 ARG A  42      56.250  46.250  28.700  1.00  0.00           H
ATOM    684  HD2 ARG A  42      57.160  45.400  29.970  1.00  0.00           H
ATOM    685  NE  ARG A  42      55.220  45.490  30.350  1.00  0.00           N
ATOM    686  HE  ARG A  42      55.390  45.160  31.290  1.00  0.00           H
ATOM    687  CZ  ARG A  42      53.980  45.870  30.220  1.00  0.00           C
ATOM    688  NH1 ARG A  42      53.490  46.160  29.020  1.00  0.00           N
ATOM    689 1HH1 ARG A  42      54.040  46.100  28.180  1.00  0.00           H
ATOM    690 2HH1 ARG A  42      52.600  46.640  28.910  1.00  0.00           H
ATOM    691  NH2 ARG A  42      53.200  45.960  31.220  1.00  0.00           N
ATOM    692 1HH2 ARG A  42      53.660  45.810  32.110  1.00  0.00           H
ATOM    693 2HH2 ARG A  42      52.230  46.230  31.210  1.00  0.00           H
ATOM    694  C   ARG A  42      56.510  40.260  29.810  1.00  0.00           C
ATOM    695  O   ARG A  42      57.640  40.000  30.080  1.00  0.00           O
ATOM    696  N   LEU A  43      55.520  39.450  30.240  1.00  0.00           N
ATOM    697  H   LEU A  43      54.600  39.810  30.000  1.00  0.00           H
ATOM    698  CA  LEU A  43      55.680  38.200  31.000  1.00  0.00           C
ATOM    699  HA  LEU A  43      56.550  38.310  31.640  1.00  0.00           H
ATOM    700  CB  LEU A  43      54.470  38.000  31.940  1.00  0.00           C
ATOM    701  HB1 LEU A  43      54.590  37.020  32.410  1.00  0.00           H
ATOM    702  HB2 LEU A  43      53.530  37.760  31.440  1.00  0.00           H
ATOM    703  CG  LEU A  43      54.280  39.080  33.030  1.00  0.00           C
ATOM    704  HG  LEU A  43      54.170  40.050  32.550  1.00  0.00           H
ATOM    705  CD1 LEU A  43      53.010  38.710  33.800  1.00  0.00           C
ATOM    706 1HD1 LEU A  43      53.230  37.840  34.410  1.00  0.00           H
ATOM    707 2HD1 LEU A  43      52.620  39.450  34.500  1.00  0.00           H
ATOM    708 3HD1 LEU A  43      52.260  38.450  33.050  1.00  0.00           H
ATOM    709  CD2 LEU A  43      55.490  39.110  33.960  1.00  0.00           C
ATOM    710 1HD2 LEU A  43      55.310  39.780  34.800  1.00  0.00           H
ATOM    711 2HD2 LEU A  43      55.730  38.120  34.340  1.00  0.00           H
ATOM    712 3HD2 LEU A  43      56.280  39.480  33.310  1.00  0.00           H
ATOM    713  C   LEU A  43      55.910  37.000  30.100  1.00  0.00           C
ATOM    714  O   LEU A  43      56.280  35.970  30.610  1.00  0.00           O
ATOM    715  N   ASN A  44      55.730  37.060  28.790  1.00  0.00           N
ATOM    716  H   ASN A  44      55.390  37.920  28.390  1.00  0.00           H
ATOM    717  CA  ASN A  44      56.290  36.120  27.890  1.00  0.00           C
ATOM    718  HA  ASN A  44      56.320  35.150  28.400  1.00  0.00           H
ATOM    719  CB  ASN A  44      55.410  35.980  26.660  1.00  0.00           C
ATOM    720  HB1 ASN A  44      55.410  36.880  26.030  1.00  0.00           H
ATOM    721  HB2 ASN A  44      54.350  35.840  26.900  1.00  0.00           H
ATOM    722  CG  ASN A  44      55.900  34.760  25.810  1.00  0.00           C
ATOM    723  OD1 ASN A  44      56.630  34.920  24.840  1.00  0.00           O
ATOM    724  ND2 ASN A  44      55.550  33.560  26.110  1.00  0.00           N
ATOM    725 1HD2 ASN A  44      54.920  33.310  26.860  1.00  0.00           H
ATOM    726 2HD2 ASN A  44      55.840  32.880  25.420  1.00  0.00           H
ATOM    727  C   ASN A  44      57.790  36.480  27.530  1.00  0.00           C
ATOM    728  O   ASN A  44      58.590  35.520  27.560  1.00  0.00           O
ATOM    729  N   THR A  45      58.240  37.750  27.240  1.00  0.00           N
ATOM    730  H   THR A  45      57.560  38.500  27.340  1.00  0.00           H
ATOM    731  CA  THR A  45      59.640  38.060  27.020  1.00  0.00           C
ATOM    732  HA  THR A  45      60.000  37.240  26.400  1.00  0.00           H
ATOM    733  CB  THR A  45      59.860  39.340  26.250  1.00  0.00           C
ATOM    734  HB  THR A  45      60.950  39.440  26.170  1.00  0.00           H
ATOM    735  CG2 THR A  45      59.310  39.340  24.840  1.00  0.00           C
ATOM    736 1HG2 THR A  45      58.260  39.620  24.940  1.00  0.00           H
ATOM    737 2HG2 THR A  45      59.690  40.180  24.250  1.00  0.00           H
ATOM    738 3HG2 THR A  45      59.410  38.400  24.290  1.00  0.00           H
ATOM    739  OG1 THR A  45      59.450  40.440  26.920  1.00  0.00           O
ATOM    740  HG1 THR A  45      59.270  41.180  26.340  1.00  0.00           H
ATOM    741  C   THR A  45      60.440  38.030  28.360  1.00  0.00           C
ATOM    742  O   THR A  45      61.620  37.870  28.330  1.00  0.00           O
ATOM    743  N   GLU A  46      59.780  38.070  29.450  1.00  0.00           N
ATOM    744  H   GLU A  46      58.850  38.480  29.460  1.00  0.00           H
ATOM    745  CA  GLU A  46      60.500  37.890  30.710  1.00  0.00           C
ATOM    746  HA  GLU A  46      61.370  38.530  30.650  1.00  0.00           H
ATOM    747  CB  GLU A  46      59.550  38.230  31.840  1.00  0.00           C
ATOM    748  HB1 GLU A  46      58.610  37.740  31.600  1.00  0.00           H
ATOM    749  HB2 GLU A  46      59.360  39.300  31.830  1.00  0.00           H
ATOM    750  CG  GLU A  46      60.090  37.890  33.280  1.00  0.00           C
ATOM    751  HG1 GLU A  46      60.230  36.810  33.290  1.00  0.00           H
ATOM    752  HG2 GLU A  46      59.300  38.190  33.980  1.00  0.00           H
ATOM    753  CD  GLU A  46      61.410  38.490  33.730  1.00  0.00           C
ATOM    754  OE1 GLU A  46      61.870  38.170  34.800  1.00  0.00           O
ATOM    755  OE2 GLU A  46      62.010  39.390  33.120  1.00  0.00           O
ATOM    756  C   GLU A  46      60.980  36.490  30.880  1.00  0.00           C
ATOM    757  O   GLU A  46      62.080  36.230  31.410  1.00  0.00           O
ATOM    758  N   LEU A  47      60.270  35.480  30.310  1.00  0.00           N
ATOM    759  H   LEU A  47      59.450  35.640  29.740  1.00  0.00           H
ATOM    760  CA  LEU A  47      60.790  34.060  30.150  1.00  0.00           C
ATOM    761  HA  LEU A  47      61.030  33.750  31.160  1.00  0.00           H
ATOM    762  CB  LEU A  47      59.720  33.160  29.520  1.00  0.00           C
ATOM    763  HB1 LEU A  47      60.010  32.110  29.490  1.00  0.00           H
ATOM    764  HB2 LEU A  47      59.470  33.570  28.540  1.00  0.00           H
ATOM    765  CG  LEU A  47      58.310  33.110  30.190  1.00  0.00           C
ATOM    766  HG  LEU A  47      57.880  34.100  30.060  1.00  0.00           H
ATOM    767  CD1 LEU A  47      57.400  32.130  29.420  1.00  0.00           C
ATOM    768 1HD1 LEU A  47      57.910  31.170  29.420  1.00  0.00           H
ATOM    769 2HD1 LEU A  47      56.380  32.040  29.780  1.00  0.00           H
ATOM    770 3HD1 LEU A  47      57.430  32.490  28.380  1.00  0.00           H
ATOM    771  CD2 LEU A  47      58.440  32.890  31.660  1.00  0.00           C
ATOM    772 1HD2 LEU A  47      57.470  32.740  32.140  1.00  0.00           H
ATOM    773 2HD2 LEU A  47      58.990  31.960  31.780  1.00  0.00           H
ATOM    774 3HD2 LEU A  47      58.940  33.740  32.130  1.00  0.00           H
ATOM    775  C   LEU A  47      62.130  33.980  29.360  1.00  0.00           C
ATOM    776  O   LEU A  47      62.960  33.120  29.620  1.00  0.00           O
ATOM    777  N   ASP A  48      62.290  34.830  28.340  1.00  0.00           N
ATOM    778  H   ASP A  48      61.560  35.450  28.010  1.00  0.00           H
ATOM    779  CA  ASP A  48      63.630  34.930  27.680  1.00  0.00           C
ATOM    780  HA  ASP A  48      63.970  33.910  27.530  1.00  0.00           H
ATOM    781  CB  ASP A  48      63.410  35.450  26.260  1.00  0.00           C
ATOM    782  HB1 ASP A  48      64.380  35.550  25.770  1.00  0.00           H
ATOM    783  HB2 ASP A  48      63.150  36.510  26.330  1.00  0.00           H
ATOM    784  CG  ASP A  48      62.390  34.720  25.430  1.00  0.00           C
ATOM    785  OD1 ASP A  48      61.820  35.310  24.540  1.00  0.00           O
ATOM    786  OD2 ASP A  48      62.200  33.500  25.650  1.00  0.00           O
ATOM    787  C   ASP A  48      64.810  35.650  28.410  1.00  0.00           C
ATOM    788  O   ASP A  48      66.020  35.390  28.190  1.00  0.00           O
ATOM    789  N   ARG A  49      64.440  36.470  29.440  1.00  0.00           N
ATOM    790  H   ARG A  49      63.450  36.420  29.600  1.00  0.00           H
ATOM    791  CA  ARG A  49      65.370  37.110  30.440  1.00  0.00           C
ATOM    792  HA  ARG A  49      66.270  37.370  29.890  1.00  0.00           H
ATOM    793  CB  ARG A  49      64.810  38.420  30.940  1.00  0.00           C
ATOM    794  HB1 ARG A  49      64.110  38.080  31.700  1.00  0.00           H
ATOM    795  HB2 ARG A  49      64.260  39.010  30.200  1.00  0.00           H
ATOM    796  CG  ARG A  49      65.910  39.370  31.450  1.00  0.00           C
ATOM    797  HG1 ARG A  49      66.430  39.760  30.580  1.00  0.00           H
ATOM    798  HG2 ARG A  49      66.630  38.790  32.030  1.00  0.00           H
ATOM    799  CD  ARG A  49      65.350  40.540  32.310  1.00  0.00           C
ATOM    800  HD1 ARG A  49      64.740  41.160  31.660  1.00  0.00           H
ATOM    801  HD2 ARG A  49      66.210  41.100  32.670  1.00  0.00           H
ATOM    802  NE  ARG A  49      64.610  40.020  33.460  1.00  0.00           N
ATOM    803  HE  ARG A  49      63.680  39.730  33.210  1.00  0.00           H
ATOM    804  CZ  ARG A  49      64.860  40.100  34.740  1.00  0.00           C
ATOM    805  NH1 ARG A  49      66.030  40.490  35.240  1.00  0.00           N
ATOM    806 1HH1 ARG A  49      66.820  40.600  34.630  1.00  0.00           H
ATOM    807 2HH1 ARG A  49      66.200  40.190  36.190  1.00  0.00           H
ATOM    808  NH2 ARG A  49      63.880  39.740  35.520  1.00  0.00           N
ATOM    809 1HH2 ARG A  49      63.070  39.390  35.040  1.00  0.00           H
ATOM    810 2HH2 ARG A  49      63.870  40.060  36.480  1.00  0.00           H
ATOM    811  C   ARG A  49      65.710  36.150  31.600  1.00  0.00           C
ATOM    812  O   ARG A  49      66.880  35.980  31.850  1.00  0.00           O
ATOM    813  N   LEU A  50      64.730  35.440  32.250  1.00  0.00           N
ATOM    814  H   LEU A  50      63.770  35.650  32.010  1.00  0.00           H
ATOM    815  CA  LEU A  50      64.980  34.320  33.200  1.00  0.00           C
ATOM    816  HA  LEU A  50      65.440  34.800  34.070  1.00  0.00           H
ATOM    817  CB  LEU A  50      63.560  33.860  33.520  1.00  0.00           C
ATOM    818  HB1 LEU A  50      63.020  33.460  32.650  1.00  0.00           H
ATOM    819  HB2 LEU A  50      62.960  34.660  33.950  1.00  0.00           H
ATOM    820  CG  LEU A  50      63.540  32.700  34.530  1.00  0.00           C
ATOM    821  HG  LEU A  50      64.110  31.830  34.200  1.00  0.00           H
ATOM    822  CD1 LEU A  50      64.220  33.050  35.870  1.00  0.00           C
ATOM    823 1HD1 LEU A  50      63.980  34.040  36.240  1.00  0.00           H
ATOM    824 2HD1 LEU A  50      64.070  32.300  36.650  1.00  0.00           H
ATOM    825 3HD1 LEU A  50      65.310  33.110  35.810  1.00  0.00           H
ATOM    826  CD2 LEU A  50      62.090  32.250  34.780  1.00  0.00           C
ATOM    827 1HD2 LEU A  50      61.520  33.100  35.180  1.00  0.00           H
ATOM    828 2HD2 LEU A  50      61.530  32.000  33.880  1.00  0.00           H
ATOM    829 3HD2 LEU A  50      62.010  31.410  35.480  1.00  0.00           H
ATOM    830  C   LEU A  50      65.870  33.220  32.700  1.00  0.00           C
ATOM    831  O   LEU A  50      66.630  32.590  33.430  1.00  0.00           O
ATOM    832  N   ALA A  51      65.850  33.010  31.380  1.00  0.00           N
ATOM    833  H   ALA A  51      65.310  33.610  30.780  1.00  0.00           H
ATOM    834  CA  ALA A  51      66.800  32.130  30.730  1.00  0.00           C
ATOM    835  HA  ALA A  51      66.470  31.150  31.080  1.00  0.00           H
ATOM    836  CB  ALA A  51      66.430  32.150  29.200  1.00  0.00           C
ATOM    837  HB1 ALA A  51      66.520  33.130  28.740  1.00  0.00           H
ATOM    838  HB2 ALA A  51      67.040  31.450  28.640  1.00  0.00           H
ATOM    839  HB3 ALA A  51      65.400  31.790  29.130  1.00  0.00           H
ATOM    840  C   ALA A  51      68.260  32.280  31.060  1.00  0.00           C
ATOM    841  O   ALA A  51      69.000  31.290  31.080  1.00  0.00           O
ATOM    842  N   SER A  52      68.810  33.510  31.150  1.00  0.00           N
ATOM    843  H   SER A  52      68.230  34.340  31.170  1.00  0.00           H
ATOM    844  CA  SER A  52      70.190  33.740  31.550  1.00  0.00           C
ATOM    845  HA  SER A  52      70.880  32.920  31.370  1.00  0.00           H
ATOM    846  CB  SER A  52      70.620  34.980  30.800  1.00  0.00           C
ATOM    847  HB1 SER A  52      70.320  34.840  29.760  1.00  0.00           H
ATOM    848  HB2 SER A  52      71.700  35.090  30.870  1.00  0.00           H
ATOM    849  OG  SER A  52      70.000  36.160  31.260  1.00  0.00           O
ATOM    850  HG  SER A  52      69.730  36.650  30.480  1.00  0.00           H
ATOM    851  C   SER A  52      70.350  34.010  33.050  1.00  0.00           C
ATOM    852  O   SER A  52      71.510  33.970  33.500  1.00  0.00           O
ATOM    853  N   LEU A  53      69.270  34.250  33.780  1.00  0.00           N
ATOM    854  H   LEU A  53      68.360  34.160  33.360  1.00  0.00           H
ATOM    855  CA  LEU A  53      69.440  34.310  35.250  1.00  0.00           C
ATOM    856  HA  LEU A  53      70.370  34.870  35.360  1.00  0.00           H
ATOM    857  CB  LEU A  53      68.370  35.030  35.970  1.00  0.00           C
ATOM    858  HB1 LEU A  53      68.760  35.190  36.970  1.00  0.00           H
ATOM    859  HB2 LEU A  53      67.640  34.240  36.150  1.00  0.00           H
ATOM    860  CG  LEU A  53      67.800  36.390  35.410  1.00  0.00           C
ATOM    861  HG  LEU A  53      67.510  36.150  34.380  1.00  0.00           H
ATOM    862  CD1 LEU A  53      66.480  36.770  36.030  1.00  0.00           C
ATOM    863 1HD1 LEU A  53      66.050  35.890  36.520  1.00  0.00           H
ATOM    864 2HD1 LEU A  53      66.680  37.520  36.800  1.00  0.00           H
ATOM    865 3HD1 LEU A  53      65.730  37.180  35.350  1.00  0.00           H
ATOM    866  CD2 LEU A  53      68.750  37.540  35.500  1.00  0.00           C
ATOM    867 1HD2 LEU A  53      69.750  37.360  35.110  1.00  0.00           H
ATOM    868 2HD2 LEU A  53      68.260  38.390  35.020  1.00  0.00           H
ATOM    869 3HD2 LEU A  53      68.890  37.750  36.560  1.00  0.00           H
ATOM    870  C   LEU A  53      69.610  32.830  35.720  1.00  0.00           C
ATOM    871  O   LEU A  53      70.370  32.670  36.710  1.00  0.00           O
ATOM    872  N   LEU A  54      69.080  31.790  35.100  1.00  0.00           N
ATOM    873  H   LEU A  54      68.650  31.880  34.200  1.00  0.00           H
ATOM    874  CA  LEU A  54      69.390  30.420  35.460  1.00  0.00           C
ATOM    875  HA  LEU A  54      69.510  30.340  36.540  1.00  0.00           H
ATOM    876  CB  LEU A  54      68.150  29.550  35.030  1.00  0.00           C
ATOM    877  HB1 LEU A  54      68.310  28.470  35.140  1.00  0.00           H
ATOM    878  HB2 LEU A  54      68.000  29.700  33.970  1.00  0.00           H
ATOM    879  CG  LEU A  54      66.830  29.990  35.740  1.00  0.00           C
ATOM    880  HG  LEU A  54      66.700  31.070  35.840  1.00  0.00           H
ATOM    881  CD1 LEU A  54      65.540  29.480  34.990  1.00  0.00           C
ATOM    882 1HD1 LEU A  54      65.400  28.430  35.240  1.00  0.00           H
ATOM    883 2HD1 LEU A  54      64.660  29.920  35.460  1.00  0.00           H
ATOM    884 3HD1 LEU A  54      65.480  29.740  33.930  1.00  0.00           H
ATOM    885  CD2 LEU A  54      66.820  29.500  37.180  1.00  0.00           C
ATOM    886 1HD2 LEU A  54      65.800  29.570  37.550  1.00  0.00           H
ATOM    887 2HD2 LEU A  54      67.120  28.450  37.180  1.00  0.00           H
ATOM    888 3HD2 LEU A  54      67.610  30.010  37.730  1.00  0.00           H
ATOM    889  C   LEU A  54      70.720  29.840  34.880  1.00  0.00           C
ATOM    890  O   LEU A  54      71.350  30.380  33.980  1.00  0.00           O
ATOM    891  N   PRO A  55      71.250  28.660  35.390  1.00  0.00           N
ATOM    892  CD  PRO A  55      70.730  27.830  36.470  1.00  0.00           C
ATOM    893  HD1 PRO A  55      69.960  27.120  36.180  1.00  0.00           H
ATOM    894  HD2 PRO A  55      70.390  28.490  37.270  1.00  0.00           H
ATOM    895  CG  PRO A  55      71.920  27.080  37.030  1.00  0.00           C
ATOM    896  HG1 PRO A  55      71.530  26.190  37.530  1.00  0.00           H
ATOM    897  HG2 PRO A  55      72.540  27.710  37.680  1.00  0.00           H
ATOM    898  CB  PRO A  55      72.600  26.770  35.720  1.00  0.00           C
ATOM    899  HB1 PRO A  55      72.050  25.960  35.240  1.00  0.00           H
ATOM    900  HB2 PRO A  55      73.610  26.350  35.750  1.00  0.00           H
ATOM    901  CA  PRO A  55      72.470  28.040  34.890  1.00  0.00           C
ATOM    902  HA  PRO A  55      73.350  28.650  35.090  1.00  0.00           H
ATOM    903  C   PRO A  55      72.370  27.570  33.450  1.00  0.00           C
ATOM    904  O   PRO A  55      71.260  27.110  33.030  1.00  0.00           O
ATOM    905  N   PHE A  56      73.450  27.670  32.690  1.00  0.00           N
ATOM    906  H   PHE A  56      74.270  28.100  33.090  1.00  0.00           H
ATOM    907  CA  PHE A  56      73.660  27.120  31.370  1.00  0.00           C
ATOM    908  HA  PHE A  56      72.960  26.280  31.300  1.00  0.00           H
ATOM    909  CB  PHE A  56      73.070  28.130  30.340  1.00  0.00           C
ATOM    910  HB1 PHE A  56      72.090  28.430  30.720  1.00  0.00           H
ATOM    911  HB2 PHE A  56      73.040  27.680  29.350  1.00  0.00           H
ATOM    912  CG  PHE A  56      73.730  29.500  30.250  1.00  0.00           C
ATOM    913  CD1 PHE A  56      73.100  30.670  30.780  1.00  0.00           C
ATOM    914  HD1 PHE A  56      72.190  30.660  31.370  1.00  0.00           H
ATOM    915  CE1 PHE A  56      73.670  31.920  30.590  1.00  0.00           C
ATOM    916  HE1 PHE A  56      73.230  32.750  31.130  1.00  0.00           H
ATOM    917  CZ  PHE A  56      74.850  32.060  29.860  1.00  0.00           C
ATOM    918  HZ  PHE A  56      75.170  33.040  29.530  1.00  0.00           H
ATOM    919  CE2 PHE A  56      75.420  30.920  29.250  1.00  0.00           C
ATOM    920  HE2 PHE A  56      76.190  31.050  28.500  1.00  0.00           H
ATOM    921  CD2 PHE A  56      74.900  29.630  29.550  1.00  0.00           C
ATOM    922  HD2 PHE A  56      75.400  28.770  29.120  1.00  0.00           H
ATOM    923  C   PHE A  56      74.990  26.410  31.010  1.00  0.00           C
ATOM    924  O   PHE A  56      75.310  26.370  29.790  1.00  0.00           O
ATOM    925  N   PRO A  57      75.780  25.790  31.880  1.00  0.00           N
ATOM    926  CD  PRO A  57      75.620  25.630  33.360  1.00  0.00           C
ATOM    927  HD1 PRO A  57      74.610  25.240  33.420  1.00  0.00           H
ATOM    928  HD2 PRO A  57      75.720  26.570  33.910  1.00  0.00           H
ATOM    929  CG  PRO A  57      76.630  24.510  33.710  1.00  0.00           C
ATOM    930  HG1 PRO A  57      76.210  23.510  33.550  1.00  0.00           H
ATOM    931  HG2 PRO A  57      77.070  24.560  34.710  1.00  0.00           H
ATOM    932  CB  PRO A  57      77.760  24.690  32.740  1.00  0.00           C
ATOM    933  HB1 PRO A  57      78.390  23.800  32.690  1.00  0.00           H
ATOM    934  HB2 PRO A  57      78.370  25.550  33.020  1.00  0.00           H
ATOM    935  CA  PRO A  57      76.980  25.080  31.450  1.00  0.00           C
ATOM    936  HA  PRO A  57      77.610  25.810  30.940  1.00  0.00           H
ATOM    937  C   PRO A  57      76.740  23.830  30.530  1.00  0.00           C
ATOM    938  O   PRO A  57      75.940  22.900  30.840  1.00  0.00           O
ATOM    939  N   GLN A  58      77.530  23.780  29.410  1.00  0.00           N
ATOM    940  H   GLN A  58      78.160  24.540  29.180  1.00  0.00           H
ATOM    941  CA  GLN A  58      77.190  22.830  28.340  1.00  0.00           C
ATOM    942  HA  GLN A  58      77.770  23.250  27.520  1.00  0.00           H
ATOM    943  CB  GLN A  58      77.500  21.380  28.700  1.00  0.00           C
ATOM    944  HB1 GLN A  58      77.370  20.750  27.820  1.00  0.00           H
ATOM    945  HB2 GLN A  58      76.730  21.020  29.380  1.00  0.00           H
ATOM    946  CG  GLN A  58      78.920  21.220  29.270  1.00  0.00           C
ATOM    947  HG1 GLN A  58      79.030  21.670  30.250  1.00  0.00           H
ATOM    948  HG2 GLN A  58      79.610  21.670  28.550  1.00  0.00           H
ATOM    949  CD  GLN A  58      79.350  19.800  29.460  1.00  0.00           C
ATOM    950  OE1 GLN A  58      78.580  18.890  29.390  1.00  0.00           O
ATOM    951  NE2 GLN A  58      80.470  19.490  30.140  1.00  0.00           N
ATOM    952 1HE2 GLN A  58      81.140  20.230  30.330  1.00  0.00           H
ATOM    953 2HE2 GLN A  58      80.680  18.520  30.340  1.00  0.00           H
ATOM    954  C   GLN A  58      75.770  22.920  27.670  1.00  0.00           C
ATOM    955  O   GLN A  58      75.400  21.990  26.940  1.00  0.00           O
ATOM    956  N   ASP A  59      74.960  23.950  28.040  1.00  0.00           N
ATOM    957  H   ASP A  59      75.220  24.640  28.720  1.00  0.00           H
ATOM    958  CA  ASP A  59      73.540  23.850  27.650  1.00  0.00           C
ATOM    959  HA  ASP A  59      73.180  22.820  27.660  1.00  0.00           H
ATOM    960  CB  ASP A  59      72.730  24.760  28.670  1.00  0.00           C
ATOM    961  HB1 ASP A  59      72.890  25.730  28.210  1.00  0.00           H
ATOM    962  HB2 ASP A  59      73.170  24.810  29.660  1.00  0.00           H
ATOM    963  CG  ASP A  59      71.240  24.460  28.770  1.00  0.00           C
ATOM    964  OD1 ASP A  59      70.600  24.350  29.840  1.00  0.00           O
ATOM    965  OD2 ASP A  59      70.650  24.260  27.740  1.00  0.00           O
ATOM    966  C   ASP A  59      73.380  24.300  26.210  1.00  0.00           C
ATOM    967  O   ASP A  59      74.000  25.230  25.700  1.00  0.00           O
ATOM    968  N   VAL A  60      72.330  23.770  25.560  1.00  0.00           N
ATOM    969  H   VAL A  60      71.740  23.330  26.250  1.00  0.00           H
ATOM    970  CA  VAL A  60      71.810  24.260  24.260  1.00  0.00           C
ATOM    971  HA  VAL A  60      72.640  24.260  23.560  1.00  0.00           H
ATOM    972  CB  VAL A  60      70.850  23.190  23.720  1.00  0.00           C
ATOM    973  HB  VAL A  60      70.480  23.510  22.750  1.00  0.00           H
ATOM    974  CG1 VAL A  60      71.600  21.890  23.320  1.00  0.00           C
ATOM    975 1HG1 VAL A  60      72.450  22.140  22.680  1.00  0.00           H
ATOM    976 2HG1 VAL A  60      72.030  21.410  24.190  1.00  0.00           H
ATOM    977 3HG1 VAL A  60      70.980  21.120  22.870  1.00  0.00           H
ATOM    978  CG2 VAL A  60      69.570  23.000  24.550  1.00  0.00           C
ATOM    979 1HG2 VAL A  60      69.010  23.910  24.320  1.00  0.00           H
ATOM    980 2HG2 VAL A  60      68.980  22.170  24.180  1.00  0.00           H
ATOM    981 3HG2 VAL A  60      69.920  22.810  25.560  1.00  0.00           H
ATOM    982  C   VAL A  60      71.110  25.680  24.330  1.00  0.00           C
ATOM    983  O   VAL A  60      71.070  26.460  23.360  1.00  0.00           O
ATOM    984  N   ILE A  61      70.580  26.040  25.530  1.00  0.00           N
ATOM    985  H   ILE A  61      70.790  25.400  26.280  1.00  0.00           H
ATOM    986  CA  ILE A  61      69.740  27.190  25.910  1.00  0.00           C
ATOM    987  HA  ILE A  61      69.600  26.940  26.960  1.00  0.00           H
ATOM    988  CB  ILE A  61      70.500  28.590  25.820  1.00  0.00           C
ATOM    989  HB  ILE A  61      70.680  28.800  24.760  1.00  0.00           H
ATOM    990  CG2 ILE A  61      69.830  29.820  26.400  1.00  0.00           C
ATOM    991 1HG2 ILE A  61      69.610  29.620  27.450  1.00  0.00           H
ATOM    992 2HG2 ILE A  61      70.460  30.710  26.300  1.00  0.00           H
ATOM    993 3HG2 ILE A  61      68.950  30.140  25.840  1.00  0.00           H
ATOM    994  CG1 ILE A  61      71.810  28.610  26.630  1.00  0.00           C
ATOM    995 1HG1 ILE A  61      71.820  27.810  27.370  1.00  0.00           H
ATOM    996 2HG1 ILE A  61      71.940  29.410  27.360  1.00  0.00           H
ATOM    997  CD  ILE A  61      73.090  28.620  25.790  1.00  0.00           C
ATOM    998  HD1 ILE A  61      73.130  27.750  25.130  1.00  0.00           H
ATOM    999  HD2 ILE A  61      73.120  29.510  25.170  1.00  0.00           H
ATOM   1000  HD3 ILE A  61      73.960  28.510  26.440  1.00  0.00           H
ATOM   1001  C   ILE A  61      68.380  27.190  25.210  1.00  0.00           C
ATOM   1002  O   ILE A  61      67.390  27.180  25.940  1.00  0.00           O
ATOM   1003  N   ASN A  62      68.390  27.260  23.880  1.00  0.00           N
ATOM   1004  H   ASN A  62      69.280  27.250  23.390  1.00  0.00           H
ATOM   1005  CA  ASN A  62      67.180  27.190  23.120  1.00  0.00           C
ATOM   1006  HA  ASN A  62      66.410  27.710  23.690  1.00  0.00           H
ATOM   1007  CB  ASN A  62      67.260  27.920  21.750  1.00  0.00           C
ATOM   1008  HB1 ASN A  62      66.230  28.020  21.390  1.00  0.00           H
ATOM   1009  HB2 ASN A  62      67.730  27.240  21.040  1.00  0.00           H
ATOM   1010  CG  ASN A  62      67.970  29.280  21.850  1.00  0.00           C
ATOM   1011  OD1 ASN A  62      69.120  29.360  22.220  1.00  0.00           O
ATOM   1012  ND2 ASN A  62      67.290  30.380  21.630  1.00  0.00           N
ATOM   1013 1HD2 ASN A  62      66.390  30.500  21.190  1.00  0.00           H
ATOM   1014 2HD2 ASN A  62      67.740  31.240  21.910  1.00  0.00           H
ATOM   1015  C   ASN A  62      66.680  25.770  22.940  1.00  0.00           C
ATOM   1016  O   ASN A  62      66.980  25.150  21.960  1.00  0.00           O
ATOM   1017  N   LYS A  63      66.040  25.320  23.990  1.00  0.00           N
ATOM   1018  H   LYS A  63      65.920  25.980  24.740  1.00  0.00           H
ATOM   1019  CA  LYS A  63      65.410  23.970  24.110  1.00  0.00           C
ATOM   1020  HA  LYS A  63      66.110  23.310  23.590  1.00  0.00           H
ATOM   1021  CB  LYS A  63      65.270  23.590  25.630  1.00  0.00           C
ATOM   1022  HB1 LYS A  63      64.550  22.780  25.710  1.00  0.00           H
ATOM   1023  HB2 LYS A  63      64.800  24.450  26.100  1.00  0.00           H
ATOM   1024  CG  LYS A  63      66.600  23.230  26.310  1.00  0.00           C
ATOM   1025  HG1 LYS A  63      67.130  24.180  26.360  1.00  0.00           H
ATOM   1026  HG2 LYS A  63      67.130  22.570  25.630  1.00  0.00           H
ATOM   1027  CD  LYS A  63      66.320  22.530  27.620  1.00  0.00           C
ATOM   1028  HD1 LYS A  63      65.560  21.760  27.510  1.00  0.00           H
ATOM   1029  HD2 LYS A  63      65.980  23.260  28.360  1.00  0.00           H
ATOM   1030  CE  LYS A  63      67.690  22.030  28.210  1.00  0.00           C
ATOM   1031  HE1 LYS A  63      68.230  21.650  27.340  1.00  0.00           H
ATOM   1032  HE2 LYS A  63      67.650  21.180  28.880  1.00  0.00           H
ATOM   1033  NZ  LYS A  63      68.480  23.160  28.730  1.00  0.00           N
ATOM   1034  HZ1 LYS A  63      68.090  23.750  29.450  1.00  0.00           H
ATOM   1035  HZ2 LYS A  63      69.360  22.780  29.060  1.00  0.00           H
ATOM   1036  HZ3 LYS A  63      68.850  23.830  28.070  1.00  0.00           H
ATOM   1037  C   LYS A  63      64.040  24.000  23.450  1.00  0.00           C
ATOM   1038  O   LYS A  63      63.560  25.070  23.060  1.00  0.00           O
ATOM   1039  N   LEU A  64      63.420  22.820  23.440  1.00  0.00           N
ATOM   1040  H   LEU A  64      64.040  22.060  23.680  1.00  0.00           H
ATOM   1041  CA  LEU A  64      62.140  22.510  22.790  1.00  0.00           C
ATOM   1042  HA  LEU A  64      62.290  22.830  21.760  1.00  0.00           H
ATOM   1043  CB  LEU A  64      61.950  20.980  22.800  1.00  0.00           C
ATOM   1044  HB1 LEU A  64      60.940  20.640  22.540  1.00  0.00           H
ATOM   1045  HB2 LEU A  64      62.110  20.610  23.810  1.00  0.00           H
ATOM   1046  CG  LEU A  64      63.010  20.210  21.960  1.00  0.00           C
ATOM   1047  HG  LEU A  64      64.010  20.620  22.120  1.00  0.00           H
ATOM   1048  CD1 LEU A  64      63.080  18.750  22.490  1.00  0.00           C
ATOM   1049 1HD1 LEU A  64      62.080  18.370  22.310  1.00  0.00           H
ATOM   1050 2HD1 LEU A  64      63.870  18.210  21.960  1.00  0.00           H
ATOM   1051 3HD1 LEU A  64      63.250  18.750  23.560  1.00  0.00           H
ATOM   1052  CD2 LEU A  64      62.710  20.320  20.470  1.00  0.00           C
ATOM   1053 1HD2 LEU A  64      61.660  20.280  20.180  1.00  0.00           H
ATOM   1054 2HD2 LEU A  64      63.090  21.310  20.220  1.00  0.00           H
ATOM   1055 3HD2 LEU A  64      63.290  19.690  19.790  1.00  0.00           H
ATOM   1056  C   LEU A  64      60.870  23.330  23.280  1.00  0.00           C
ATOM   1057  O   LEU A  64      59.830  23.330  22.600  1.00  0.00           O
ATOM   1058  N   ASP A  65      61.040  24.120  24.360  1.00  0.00           N
ATOM   1059  H   ASP A  65      61.790  23.930  25.000  1.00  0.00           H
ATOM   1060  CA  ASP A  65      59.970  25.120  24.760  1.00  0.00           C
ATOM   1061  HA  ASP A  65      59.740  25.690  23.860  1.00  0.00           H
ATOM   1062  CB  ASP A  65      58.570  24.440  25.240  1.00  0.00           C
ATOM   1063  HB1 ASP A  65      58.130  24.050  24.330  1.00  0.00           H
ATOM   1064  HB2 ASP A  65      57.860  25.190  25.580  1.00  0.00           H
ATOM   1065  CG  ASP A  65      58.760  23.310  26.240  1.00  0.00           C
ATOM   1066  OD1 ASP A  65      57.980  22.350  26.150  1.00  0.00           O
ATOM   1067  OD2 ASP A  65      59.670  23.500  27.070  1.00  0.00           O
ATOM   1068  C   ASP A  65      60.410  26.070  25.870  1.00  0.00           C
ATOM   1069  O   ASP A  65      61.540  25.990  26.410  1.00  0.00           O
ATOM   1070  N   LYS A  66      59.520  27.060  26.230  1.00  0.00           N
ATOM   1071  H   LYS A  66      58.610  27.070  25.790  1.00  0.00           H
ATOM   1072  CA  LYS A  66      59.740  27.980  27.350  1.00  0.00           C
ATOM   1073  HA  LYS A  66      60.780  28.310  27.360  1.00  0.00           H
ATOM   1074  CB  LYS A  66      58.900  29.210  27.140  1.00  0.00           C
ATOM   1075  HB1 LYS A  66      59.140  29.910  27.940  1.00  0.00           H
ATOM   1076  HB2 LYS A  66      57.840  29.020  26.990  1.00  0.00           H
ATOM   1077  CG  LYS A  66      59.340  29.970  25.870  1.00  0.00           C
ATOM   1078  HG1 LYS A  66      58.880  29.450  25.030  1.00  0.00           H
ATOM   1079  HG2 LYS A  66      60.430  29.890  25.810  1.00  0.00           H
ATOM   1080  CD  LYS A  66      59.000  31.460  25.980  1.00  0.00           C
ATOM   1081  HD1 LYS A  66      59.600  31.950  26.740  1.00  0.00           H
ATOM   1082  HD2 LYS A  66      57.930  31.490  26.200  1.00  0.00           H
ATOM   1083  CE  LYS A  66      59.450  31.960  24.570  1.00  0.00           C
ATOM   1084  HE1 LYS A  66      58.800  31.420  23.880  1.00  0.00           H
ATOM   1085  HE2 LYS A  66      60.480  31.720  24.300  1.00  0.00           H
ATOM   1086  NZ  LYS A  66      59.360  33.400  24.350  1.00  0.00           N
ATOM   1087  HZ1 LYS A  66      59.220  33.580  23.370  1.00  0.00           H
ATOM   1088  HZ2 LYS A  66      58.540  33.730  24.840  1.00  0.00           H
ATOM   1089  HZ3 LYS A  66      60.210  33.860  24.660  1.00  0.00           H
ATOM   1090  C   LYS A  66      59.460  27.390  28.700  1.00  0.00           C
ATOM   1091  O   LYS A  66      60.090  27.770  29.680  1.00  0.00           O
ATOM   1092  N   LEU A  67      58.600  26.340  28.760  1.00  0.00           N
ATOM   1093  H   LEU A  67      58.080  26.070  27.940  1.00  0.00           H
ATOM   1094  CA  LEU A  67      58.390  25.420  29.870  1.00  0.00           C
ATOM   1095  HA  LEU A  67      58.000  26.040  30.680  1.00  0.00           H
ATOM   1096  CB  LEU A  67      57.390  24.310  29.490  1.00  0.00           C
ATOM   1097  HB1 LEU A  67      57.740  23.660  28.690  1.00  0.00           H
ATOM   1098  HB2 LEU A  67      56.560  24.910  29.100  1.00  0.00           H
ATOM   1099  CG  LEU A  67      56.960  23.490  30.700  1.00  0.00           C
ATOM   1100  HG  LEU A  67      57.350  23.920  31.630  1.00  0.00           H
ATOM   1101  CD1 LEU A  67      55.400  23.410  30.730  1.00  0.00           C
ATOM   1102 1HD1 LEU A  67      55.100  23.100  31.730  1.00  0.00           H
ATOM   1103 2HD1 LEU A  67      54.810  24.310  30.560  1.00  0.00           H
ATOM   1104 3HD1 LEU A  67      54.960  22.690  30.030  1.00  0.00           H
ATOM   1105  CD2 LEU A  67      57.510  22.060  30.780  1.00  0.00           C
ATOM   1106 1HD2 LEU A  67      57.260  21.520  31.690  1.00  0.00           H
ATOM   1107 2HD2 LEU A  67      57.250  21.470  29.900  1.00  0.00           H
ATOM   1108 3HD2 LEU A  67      58.600  22.130  30.810  1.00  0.00           H
ATOM   1109  C   LEU A  67      59.740  24.770  30.370  1.00  0.00           C
ATOM   1110  O   LEU A  67      59.920  24.580  31.580  1.00  0.00           O
ATOM   1111  N   SER A  68      60.640  24.570  29.440  1.00  0.00           N
ATOM   1112  H   SER A  68      60.380  24.740  28.480  1.00  0.00           H
ATOM   1113  CA  SER A  68      62.050  24.110  29.760  1.00  0.00           C
ATOM   1114  HA  SER A  68      62.110  23.150  30.260  1.00  0.00           H
ATOM   1115  CB  SER A  68      62.840  24.010  28.450  1.00  0.00           C
ATOM   1116  HB1 SER A  68      63.890  23.860  28.720  1.00  0.00           H
ATOM   1117  HB2 SER A  68      62.860  24.980  27.960  1.00  0.00           H
ATOM   1118  OG  SER A  68      62.340  23.040  27.490  1.00  0.00           O
ATOM   1119  HG  SER A  68      61.450  23.310  27.270  1.00  0.00           H
ATOM   1120  C   SER A  68      62.750  25.090  30.750  1.00  0.00           C
ATOM   1121  O   SER A  68      63.310  24.590  31.720  1.00  0.00           O
ATOM   1122  N   VAL A  69      62.660  26.410  30.550  1.00  0.00           N
ATOM   1123  H   VAL A  69      61.900  26.680  29.940  1.00  0.00           H
ATOM   1124  CA  VAL A  69      63.070  27.470  31.520  1.00  0.00           C
ATOM   1125  HA  VAL A  69      64.110  27.210  31.730  1.00  0.00           H
ATOM   1126  CB  VAL A  69      63.070  28.880  30.830  1.00  0.00           C
ATOM   1127  HB  VAL A  69      62.020  29.120  30.630  1.00  0.00           H
ATOM   1128  CG1 VAL A  69      63.580  29.990  31.760  1.00  0.00           C
ATOM   1129 1HG1 VAL A  69      63.610  30.890  31.150  1.00  0.00           H
ATOM   1130 2HG1 VAL A  69      62.870  30.400  32.480  1.00  0.00           H
ATOM   1131 3HG1 VAL A  69      64.610  29.770  32.050  1.00  0.00           H
ATOM   1132  CG2 VAL A  69      64.020  28.920  29.590  1.00  0.00           C
ATOM   1133 1HG2 VAL A  69      63.860  28.040  28.960  1.00  0.00           H
ATOM   1134 2HG2 VAL A  69      64.050  29.930  29.180  1.00  0.00           H
ATOM   1135 3HG2 VAL A  69      65.010  28.730  30.000  1.00  0.00           H
ATOM   1136  C   VAL A  69      62.310  27.510  32.850  1.00  0.00           C
ATOM   1137  O   VAL A  69      62.880  27.940  33.870  1.00  0.00           O
ATOM   1138  N   LEU A  70      61.090  27.040  32.900  1.00  0.00           N
ATOM   1139  H   LEU A  70      60.680  26.900  31.990  1.00  0.00           H
ATOM   1140  CA  LEU A  70      60.220  27.030  34.160  1.00  0.00           C
ATOM   1141  HA  LEU A  70      60.390  27.900  34.790  1.00  0.00           H
ATOM   1142  CB  LEU A  70      58.690  27.130  33.800  1.00  0.00           C
ATOM   1143  HB1 LEU A  70      58.010  27.090  34.650  1.00  0.00           H
ATOM   1144  HB2 LEU A  70      58.460  26.220  33.250  1.00  0.00           H
ATOM   1145  CG  LEU A  70      58.390  28.400  33.030  1.00  0.00           C
ATOM   1146  HG  LEU A  70      59.170  28.500  32.270  1.00  0.00           H
ATOM   1147  CD1 LEU A  70      56.980  28.470  32.350  1.00  0.00           C
ATOM   1148 1HD1 LEU A  70      56.760  27.690  31.620  1.00  0.00           H
ATOM   1149 2HD1 LEU A  70      56.220  28.560  33.130  1.00  0.00           H
ATOM   1150 3HD1 LEU A  70      56.930  29.310  31.670  1.00  0.00           H
ATOM   1151  CD2 LEU A  70      58.430  29.590  33.980  1.00  0.00           C
ATOM   1152 1HD2 LEU A  70      57.990  29.280  34.930  1.00  0.00           H
ATOM   1153 2HD2 LEU A  70      59.460  29.820  34.250  1.00  0.00           H
ATOM   1154 3HD2 LEU A  70      57.960  30.490  33.600  1.00  0.00           H
ATOM   1155  C   LEU A  70      60.550  25.740  35.000  1.00  0.00           C
ATOM   1156  O   LEU A  70      60.730  25.870  36.260  1.00  0.00           O
ATOM   1157  N   ARG A  71      60.810  24.600  34.330  1.00  0.00           N
ATOM   1158  H   ARG A  71      60.470  24.690  33.380  1.00  0.00           H
ATOM   1159  CA  ARG A  71      61.310  23.370  34.940  1.00  0.00           C
ATOM   1160  HA  ARG A  71      60.710  23.090  35.810  1.00  0.00           H
ATOM   1161  CB  ARG A  71      61.070  22.250  33.940  1.00  0.00           C
ATOM   1162  HB1 ARG A  71      61.920  22.270  33.250  1.00  0.00           H
ATOM   1163  HB2 ARG A  71      60.160  22.590  33.430  1.00  0.00           H
ATOM   1164  CG  ARG A  71      60.930  20.840  34.500  1.00  0.00           C
ATOM   1165  HG1 ARG A  71      59.970  20.850  35.030  1.00  0.00           H
ATOM   1166  HG2 ARG A  71      61.760  20.580  35.160  1.00  0.00           H
ATOM   1167  CD  ARG A  71      60.640  19.790  33.400  1.00  0.00           C
ATOM   1168  HD1 ARG A  71      59.590  19.880  33.110  1.00  0.00           H
ATOM   1169  HD2 ARG A  71      60.730  18.780  33.790  1.00  0.00           H
ATOM   1170  NE  ARG A  71      61.430  19.910  32.140  1.00  0.00           N
ATOM   1171  HE  ARG A  71      62.420  20.010  32.280  1.00  0.00           H
ATOM   1172  CZ  ARG A  71      61.020  19.890  30.920  1.00  0.00           C
ATOM   1173  NH1 ARG A  71      59.830  19.610  30.530  1.00  0.00           N
ATOM   1174 1HH1 ARG A  71      59.280  19.120  31.220  1.00  0.00           H
ATOM   1175 2HH1 ARG A  71      59.490  19.870  29.620  1.00  0.00           H
ATOM   1176  NH2 ARG A  71      61.780  20.430  30.010  1.00  0.00           N
ATOM   1177 1HH2 ARG A  71      62.670  20.840  30.260  1.00  0.00           H
ATOM   1178 2HH2 ARG A  71      61.530  20.440  29.030  1.00  0.00           H
ATOM   1179  C   ARG A  71      62.720  23.450  35.440  1.00  0.00           C
ATOM   1180  O   ARG A  71      62.870  22.990  36.580  1.00  0.00           O
ATOM   1181  N   LEU A  72      63.620  24.160  34.780  1.00  0.00           N
ATOM   1182  H   LEU A  72      63.430  24.200  33.790  1.00  0.00           H
ATOM   1183  CA  LEU A  72      64.920  24.660  35.310  1.00  0.00           C
ATOM   1184  HA  LEU A  72      65.520  23.780  35.510  1.00  0.00           H
ATOM   1185  CB  LEU A  72      65.710  25.460  34.230  1.00  0.00           C
ATOM   1186  HB1 LEU A  72      64.960  26.230  34.060  1.00  0.00           H
ATOM   1187  HB2 LEU A  72      65.820  24.900  33.300  1.00  0.00           H
ATOM   1188  CG  LEU A  72      67.110  25.970  34.640  1.00  0.00           C
ATOM   1189  HG  LEU A  72      66.970  26.720  35.420  1.00  0.00           H
ATOM   1190  CD1 LEU A  72      67.860  24.760  35.290  1.00  0.00           C
ATOM   1191 1HD1 LEU A  72      68.920  24.980  35.340  1.00  0.00           H
ATOM   1192 2HD1 LEU A  72      67.440  24.510  36.260  1.00  0.00           H
ATOM   1193 3HD1 LEU A  72      67.840  23.820  34.750  1.00  0.00           H
ATOM   1194  CD2 LEU A  72      67.940  26.470  33.520  1.00  0.00           C
ATOM   1195 1HD2 LEU A  72      67.390  27.290  33.050  1.00  0.00           H
ATOM   1196 2HD2 LEU A  72      68.930  26.780  33.860  1.00  0.00           H
ATOM   1197 3HD2 LEU A  72      68.080  25.740  32.730  1.00  0.00           H
ATOM   1198  C   LEU A  72      64.820  25.530  36.570  1.00  0.00           C
ATOM   1199  O   LEU A  72      65.580  25.460  37.510  1.00  0.00           O
ATOM   1200  N   SER A  73      63.850  26.490  36.580  1.00  0.00           N
ATOM   1201  H   SER A  73      63.260  26.520  35.760  1.00  0.00           H
ATOM   1202  CA  SER A  73      63.520  27.480  37.670  1.00  0.00           C
ATOM   1203  HA  SER A  73      64.480  27.940  37.910  1.00  0.00           H
ATOM   1204  CB  SER A  73      62.490  28.510  37.200  1.00  0.00           C
ATOM   1205  HB1 SER A  73      61.530  28.000  37.050  1.00  0.00           H
ATOM   1206  HB2 SER A  73      62.760  28.960  36.240  1.00  0.00           H
ATOM   1207  OG  SER A  73      62.410  29.530  38.120  1.00  0.00           O
ATOM   1208  HG  SER A  73      61.550  29.910  37.950  1.00  0.00           H
ATOM   1209  C   SER A  73      63.050  26.880  38.990  1.00  0.00           C
ATOM   1210  O   SER A  73      63.750  27.060  39.990  1.00  0.00           O
ATOM   1211  N   VAL A  74      62.130  25.950  39.020  1.00  0.00           N
ATOM   1212  H   VAL A  74      61.720  25.670  38.130  1.00  0.00           H
ATOM   1213  CA  VAL A  74      61.770  25.200  40.290  1.00  0.00           C
ATOM   1214  HA  VAL A  74      61.650  25.980  41.030  1.00  0.00           H
ATOM   1215  CB  VAL A  74      60.360  24.610  40.250  1.00  0.00           C
ATOM   1216  HB  VAL A  74      60.160  24.130  41.200  1.00  0.00           H
ATOM   1217  CG1 VAL A  74      59.250  25.640  40.040  1.00  0.00           C
ATOM   1218 1HG1 VAL A  74      59.270  26.170  40.990  1.00  0.00           H
ATOM   1219 2HG1 VAL A  74      59.350  26.320  39.190  1.00  0.00           H
ATOM   1220 3HG1 VAL A  74      58.290  25.140  40.010  1.00  0.00           H
ATOM   1221  CG2 VAL A  74      60.190  23.540  39.160  1.00  0.00           C
ATOM   1222 1HG2 VAL A  74      60.070  24.000  38.180  1.00  0.00           H
ATOM   1223 2HG2 VAL A  74      61.070  22.900  39.130  1.00  0.00           H
ATOM   1224 3HG2 VAL A  74      59.340  22.860  39.280  1.00  0.00           H
ATOM   1225  C   VAL A  74      62.860  24.120  40.620  1.00  0.00           C
ATOM   1226  O   VAL A  74      62.920  23.660  41.720  1.00  0.00           O
ATOM   1227  N   SER A  75      63.560  23.560  39.650  1.00  0.00           N
ATOM   1228  H   SER A  75      63.450  23.930  38.720  1.00  0.00           H
ATOM   1229  CA  SER A  75      64.640  22.580  39.810  1.00  0.00           C
ATOM   1230  HA  SER A  75      64.310  21.790  40.490  1.00  0.00           H
ATOM   1231  CB  SER A  75      65.090  21.820  38.540  1.00  0.00           C
ATOM   1232  HB1 SER A  75      65.900  21.170  38.880  1.00  0.00           H
ATOM   1233  HB2 SER A  75      65.550  22.510  37.840  1.00  0.00           H
ATOM   1234  OG  SER A  75      64.040  21.120  38.000  1.00  0.00           O
ATOM   1235  HG  SER A  75      63.460  21.800  37.630  1.00  0.00           H
ATOM   1236  C   SER A  75      65.970  23.150  40.360  1.00  0.00           C
ATOM   1237  O   SER A  75      66.570  22.520  41.190  1.00  0.00           O
ATOM   1238  N   TYR A  76      66.400  24.330  39.860  1.00  0.00           N
ATOM   1239  H   TYR A  76      65.900  24.750  39.090  1.00  0.00           H
ATOM   1240  CA  TYR A  76      67.620  25.050  40.400  1.00  0.00           C
ATOM   1241  HA  TYR A  76      68.450  24.340  40.400  1.00  0.00           H
ATOM   1242  CB  TYR A  76      67.910  26.200  39.430  1.00  0.00           C
ATOM   1243  HB1 TYR A  76      67.060  26.850  39.260  1.00  0.00           H
ATOM   1244  HB2 TYR A  76      68.190  25.770  38.470  1.00  0.00           H
ATOM   1245  CG  TYR A  76      68.990  27.160  40.010  1.00  0.00           C
ATOM   1246  CD1 TYR A  76      70.240  26.550  40.260  1.00  0.00           C
ATOM   1247  HD1 TYR A  76      70.530  25.570  39.920  1.00  0.00           H
ATOM   1248  CE1 TYR A  76      71.320  27.430  40.660  1.00  0.00           C
ATOM   1249  HE1 TYR A  76      72.250  26.990  41.000  1.00  0.00           H
ATOM   1250  CZ  TYR A  76      71.000  28.820  40.900  1.00  0.00           C
ATOM   1251  OH  TYR A  76      72.040  29.710  41.130  1.00  0.00           O
ATOM   1252  HH  TYR A  76      72.910  29.330  41.000  1.00  0.00           H
ATOM   1253  CE2 TYR A  76      69.710  29.370  40.770  1.00  0.00           C
ATOM   1254  HE2 TYR A  76      69.580  30.430  40.930  1.00  0.00           H
ATOM   1255  CD2 TYR A  76      68.610  28.480  40.410  1.00  0.00           C
ATOM   1256  HD2 TYR A  76      67.640  28.930  40.340  1.00  0.00           H
ATOM   1257  C   TYR A  76      67.280  25.610  41.770  1.00  0.00           C
ATOM   1258  O   TYR A  76      68.170  25.680  42.600  1.00  0.00           O
ATOM   1259  N   LEU A  77      66.080  26.050  42.030  1.00  0.00           N
ATOM   1260  H   LEU A  77      65.440  26.100  41.250  1.00  0.00           H
ATOM   1261  CA  LEU A  77      65.780  26.480  43.400  1.00  0.00           C
ATOM   1262  HA  LEU A  77      66.470  27.270  43.690  1.00  0.00           H
ATOM   1263  CB  LEU A  77      64.310  26.970  43.410  1.00  0.00           C
ATOM   1264  HB1 LEU A  77      63.680  26.200  42.960  1.00  0.00           H
ATOM   1265  HB2 LEU A  77      64.290  27.850  42.760  1.00  0.00           H
ATOM   1266  CG  LEU A  77      63.720  27.480  44.660  1.00  0.00           C
ATOM   1267  HG  LEU A  77      63.700  26.710  45.420  1.00  0.00           H
ATOM   1268  CD1 LEU A  77      64.560  28.710  45.200  1.00  0.00           C
ATOM   1269 1HD1 LEU A  77      65.630  28.470  45.270  1.00  0.00           H
ATOM   1270 2HD1 LEU A  77      64.420  29.490  44.460  1.00  0.00           H
ATOM   1271 3HD1 LEU A  77      64.320  29.000  46.220  1.00  0.00           H
ATOM   1272  CD2 LEU A  77      62.330  28.030  44.350  1.00  0.00           C
ATOM   1273 1HD2 LEU A  77      61.850  28.540  45.180  1.00  0.00           H
ATOM   1274 2HD2 LEU A  77      62.250  28.570  43.400  1.00  0.00           H
ATOM   1275 3HD2 LEU A  77      61.630  27.190  44.240  1.00  0.00           H
ATOM   1276  C   LEU A  77      65.940  25.350  44.400  1.00  0.00           C
ATOM   1277  O   LEU A  77      66.360  25.740  45.490  1.00  0.00           O
ATOM   1278  N   ARG A  78      65.630  24.090  44.080  1.00  0.00           N
ATOM   1279  H   ARG A  78      65.110  23.850  43.240  1.00  0.00           H
ATOM   1280  CA  ARG A  78      65.930  23.040  45.030  1.00  0.00           C
ATOM   1281  HA  ARG A  78      65.780  23.450  46.030  1.00  0.00           H
ATOM   1282  CB  ARG A  78      65.040  21.810  44.710  1.00  0.00           C
ATOM   1283  HB1 ARG A  78      65.320  21.060  45.460  1.00  0.00           H
ATOM   1284  HB2 ARG A  78      65.180  21.460  43.690  1.00  0.00           H
ATOM   1285  CG  ARG A  78      63.560  22.020  45.030  1.00  0.00           C
ATOM   1286  HG1 ARG A  78      63.130  21.020  44.950  1.00  0.00           H
ATOM   1287  HG2 ARG A  78      63.080  22.680  44.310  1.00  0.00           H
ATOM   1288  CD  ARG A  78      63.310  22.480  46.490  1.00  0.00           C
ATOM   1289  HD1 ARG A  78      62.240  22.600  46.660  1.00  0.00           H
ATOM   1290  HD2 ARG A  78      63.810  23.430  46.680  1.00  0.00           H
ATOM   1291  NE  ARG A  78      63.770  21.450  47.480  1.00  0.00           N
ATOM   1292  HE  ARG A  78      64.110  20.610  47.040  1.00  0.00           H
ATOM   1293  CZ  ARG A  78      63.800  21.560  48.820  1.00  0.00           C
ATOM   1294  NH1 ARG A  78      63.330  22.580  49.460  1.00  0.00           N
ATOM   1295 1HH1 ARG A  78      62.600  23.160  49.080  1.00  0.00           H
ATOM   1296 2HH1 ARG A  78      63.530  22.690  50.450  1.00  0.00           H
ATOM   1297  NH2 ARG A  78      64.440  20.700  49.510  1.00  0.00           N
ATOM   1298 1HH2 ARG A  78      65.000  19.990  49.070  1.00  0.00           H
ATOM   1299 2HH2 ARG A  78      64.350  20.750  50.510  1.00  0.00           H
ATOM   1300  C   ARG A  78      67.410  22.740  44.970  1.00  0.00           C
ATOM   1301  O   ARG A  78      68.000  22.380  45.990  1.00  0.00           O
ATOM   1302  N   ALA A  79      68.120  22.920  43.840  1.00  0.00           N
ATOM   1303  H   ALA A  79      67.580  23.210  43.030  1.00  0.00           H
ATOM   1304  CA  ALA A  79      69.520  22.540  43.740  1.00  0.00           C
ATOM   1305  HA  ALA A  79      69.590  21.490  44.010  1.00  0.00           H
ATOM   1306  CB  ALA A  79      70.100  22.860  42.350  1.00  0.00           C
ATOM   1307  HB1 ALA A  79      70.300  23.920  42.210  1.00  0.00           H
ATOM   1308  HB2 ALA A  79      71.060  22.350  42.280  1.00  0.00           H
ATOM   1309  HB3 ALA A  79      69.380  22.560  41.580  1.00  0.00           H
ATOM   1310  C   ALA A  79      70.410  23.420  44.720  1.00  0.00           C
ATOM   1311  O   ALA A  79      71.360  22.870  45.280  1.00  0.00           O
ATOM   1312  N   LYS A  80      69.950  24.610  45.020  1.00  0.00           N
ATOM   1313  H   LYS A  80      69.250  25.040  44.420  1.00  0.00           H
ATOM   1314  CA  LYS A  80      70.530  25.420  46.060  1.00  0.00           C
ATOM   1315  HA  LYS A  80      71.590  25.630  45.900  1.00  0.00           H
ATOM   1316  CB  LYS A  80      69.770  26.740  46.200  1.00  0.00           C
ATOM   1317  HB1 LYS A  80      70.080  27.240  47.110  1.00  0.00           H
ATOM   1318  HB2 LYS A  80      68.720  26.460  46.260  1.00  0.00           H
ATOM   1319  CG  LYS A  80      70.020  27.780  45.070  1.00  0.00           C
ATOM   1320  HG1 LYS A  80      69.860  27.250  44.130  1.00  0.00           H
ATOM   1321  HG2 LYS A  80      71.020  28.190  45.220  1.00  0.00           H
ATOM   1322  CD  LYS A  80      68.930  28.860  45.210  1.00  0.00           C
ATOM   1323  HD1 LYS A  80      68.890  29.300  46.210  1.00  0.00           H
ATOM   1324  HD2 LYS A  80      67.980  28.420  44.930  1.00  0.00           H
ATOM   1325  CE  LYS A  80      69.160  29.950  44.220  1.00  0.00           C
ATOM   1326  HE1 LYS A  80      68.240  30.430  43.910  1.00  0.00           H
ATOM   1327  HE2 LYS A  80      69.620  29.490  43.340  1.00  0.00           H
ATOM   1328  NZ  LYS A  80      70.150  30.890  44.740  1.00  0.00           N
ATOM   1329  HZ1 LYS A  80      69.950  31.230  45.680  1.00  0.00           H
ATOM   1330  HZ2 LYS A  80      71.110  30.620  44.570  1.00  0.00           H
ATOM   1331  HZ3 LYS A  80      70.220  31.780  44.250  1.00  0.00           H
ATOM   1332  C   LYS A  80      70.630  24.690  47.430  1.00  0.00           C
ATOM   1333  O   LYS A  80      71.460  25.160  48.200  1.00  0.00           O
ATOM   1334  N   SER A  81      69.940  23.600  47.700  1.00  0.00           N
ATOM   1335  H   SER A  81      69.190  23.380  47.070  1.00  0.00           H
ATOM   1336  CA  SER A  81      70.130  22.690  48.830  1.00  0.00           C
ATOM   1337  HA  SER A  81      70.060  23.350  49.690  1.00  0.00           H
ATOM   1338  CB  SER A  81      69.000  21.630  48.930  1.00  0.00           C
ATOM   1339  HB1 SER A  81      68.000  22.060  48.850  1.00  0.00           H
ATOM   1340  HB2 SER A  81      69.130  21.140  49.890  1.00  0.00           H
ATOM   1341  OG  SER A  81      69.030  20.690  47.900  1.00  0.00           O
ATOM   1342  HG  SER A  81      68.630  21.210  47.200  1.00  0.00           H
ATOM   1343  C   SER A  81      71.450  22.060  48.880  1.00  0.00           C
ATOM   1344  O   SER A  81      72.090  22.110  49.950  1.00  0.00           O
ATOM   1345  N   PHE A  82      71.930  21.420  47.790  1.00  0.00           N
ATOM   1346  H   PHE A  82      71.440  21.660  46.940  1.00  0.00           H
ATOM   1347  CA  PHE A  82      73.180  20.730  47.700  1.00  0.00           C
ATOM   1348  HA  PHE A  82      73.050  19.900  48.410  1.00  0.00           H
ATOM   1349  CB  PHE A  82      73.460  20.160  46.270  1.00  0.00           C
ATOM   1350  HB1 PHE A  82      74.330  19.500  46.310  1.00  0.00           H
ATOM   1351  HB2 PHE A  82      73.780  20.920  45.560  1.00  0.00           H
ATOM   1352  CG  PHE A  82      72.250  19.340  45.670  1.00  0.00           C
ATOM   1353  CD1 PHE A  82      71.710  18.290  46.480  1.00  0.00           C
ATOM   1354  HD1 PHE A  82      72.230  17.970  47.370  1.00  0.00           H
ATOM   1355  CE1 PHE A  82      70.660  17.480  46.000  1.00  0.00           C
ATOM   1356  HE1 PHE A  82      70.210  16.740  46.640  1.00  0.00           H
ATOM   1357  CZ  PHE A  82      70.130  17.710  44.740  1.00  0.00           C
ATOM   1358  HZ  PHE A  82      69.300  17.130  44.360  1.00  0.00           H
ATOM   1359  CE2 PHE A  82      70.570  18.750  43.960  1.00  0.00           C
ATOM   1360  HE2 PHE A  82      70.180  19.040  43.000  1.00  0.00           H
ATOM   1361  CD2 PHE A  82      71.630  19.570  44.470  1.00  0.00           C
ATOM   1362  HD2 PHE A  82      71.960  20.400  43.850  1.00  0.00           H
ATOM   1363  C   PHE A  82      74.360  21.590  48.210  1.00  0.00           C
ATOM   1364  O   PHE A  82      75.310  21.160  48.950  1.00  0.00           O
ATOM   1365  N   PHE A  83      74.330  22.860  47.920  1.00  0.00           N
ATOM   1366  H   PHE A  83      73.520  23.230  47.440  1.00  0.00           H
ATOM   1367  CA  PHE A  83      75.370  23.790  48.290  1.00  0.00           C
ATOM   1368  HA  PHE A  83      76.330  23.290  48.360  1.00  0.00           H
ATOM   1369  CB  PHE A  83      75.550  24.750  47.180  1.00  0.00           C
ATOM   1370  HB1 PHE A  83      76.500  25.280  47.240  1.00  0.00           H
ATOM   1371  HB2 PHE A  83      74.840  25.550  47.420  1.00  0.00           H
ATOM   1372  CG  PHE A  83      75.390  24.310  45.730  1.00  0.00           C
ATOM   1373  CD1 PHE A  83      74.380  24.950  44.920  1.00  0.00           C
ATOM   1374  HD1 PHE A  83      73.650  25.530  45.460  1.00  0.00           H
ATOM   1375  CE1 PHE A  83      74.170  24.580  43.600  1.00  0.00           C
ATOM   1376  HE1 PHE A  83      73.340  25.000  43.060  1.00  0.00           H
ATOM   1377  CZ  PHE A  83      75.100  23.590  43.080  1.00  0.00           C
ATOM   1378  HZ  PHE A  83      74.970  23.220  42.070  1.00  0.00           H
ATOM   1379  CE2 PHE A  83      76.030  22.870  43.870  1.00  0.00           C
ATOM   1380  HE2 PHE A  83      76.620  22.060  43.470  1.00  0.00           H
ATOM   1381  CD2 PHE A  83      76.220  23.290  45.190  1.00  0.00           C
ATOM   1382  HD2 PHE A  83      76.830  22.660  45.830  1.00  0.00           H
ATOM   1383  C   PHE A  83      75.130  24.370  49.730  1.00  0.00           C
ATOM   1384  O   PHE A  83      76.110  24.850  50.330  1.00  0.00           O
ATOM   1385  N   ASP A  84      73.900  24.330  50.240  1.00  0.00           N
ATOM   1386  H   ASP A  84      73.140  23.990  49.660  1.00  0.00           H
ATOM   1387  CA  ASP A  84      73.550  24.810  51.600  1.00  0.00           C
ATOM   1388  HA  ASP A  84      74.170  25.710  51.670  1.00  0.00           H
ATOM   1389  CB  ASP A  84      72.080  25.160  51.840  1.00  0.00           C
ATOM   1390  HB1 ASP A  84      71.870  25.230  52.900  1.00  0.00           H
ATOM   1391  HB2 ASP A  84      71.310  24.440  51.560  1.00  0.00           H
ATOM   1392  CG  ASP A  84      71.710  26.470  51.240  1.00  0.00           C
ATOM   1393  OD1 ASP A  84      70.550  26.680  50.850  1.00  0.00           O
ATOM   1394  OD2 ASP A  84      72.580  27.390  51.070  1.00  0.00           O
ATOM   1395  C   ASP A  84      74.060  23.790  52.660  1.00  0.00           C
ATOM   1396  O   ASP A  84      74.550  24.260  53.660  1.00  0.00           O
ATOM   1397  N   VAL A  85      74.070  22.460  52.420  1.00  0.00           N
ATOM   1398  H   VAL A  85      73.800  22.220  51.480  1.00  0.00           H
ATOM   1399  CA  VAL A  85      74.610  21.450  53.370  1.00  0.00           C
ATOM   1400  HA  VAL A  85      74.170  21.620  54.360  1.00  0.00           H
ATOM   1401  CB  VAL A  85      74.200  20.000  53.050  1.00  0.00           C
ATOM   1402  HB  VAL A  85      73.110  19.990  53.100  1.00  0.00           H
ATOM   1403  CG1 VAL A  85      74.600  19.680  51.580  1.00  0.00           C
ATOM   1404 1HG1 VAL A  85      74.040  20.250  50.830  1.00  0.00           H
ATOM   1405 2HG1 VAL A  85      75.680  19.800  51.540  1.00  0.00           H
ATOM   1406 3HG1 VAL A  85      74.330  18.640  51.430  1.00  0.00           H
ATOM   1407  CG2 VAL A  85      74.720  18.990  54.040  1.00  0.00           C
ATOM   1408 1HG2 VAL A  85      75.800  19.090  54.160  1.00  0.00           H
ATOM   1409 2HG2 VAL A  85      74.340  19.180  55.040  1.00  0.00           H
ATOM   1410 3HG2 VAL A  85      74.490  17.970  53.740  1.00  0.00           H
ATOM   1411  C   VAL A  85      76.150  21.740  53.550  1.00  0.00           C
ATOM   1412  O   VAL A  85      76.720  21.540  54.630  1.00  0.00           O
ATOM   1413  N   ALA A  86      76.800  22.250  52.460  1.00  0.00           N
ATOM   1414  H   ALA A  86      76.200  22.450  51.670  1.00  0.00           H
ATOM   1415  CA  ALA A  86      78.200  22.720  52.400  1.00  0.00           C
ATOM   1416  HA  ALA A  86      78.840  22.220  53.120  1.00  0.00           H
ATOM   1417  CB  ALA A  86      78.800  22.420  51.050  1.00  0.00           C
ATOM   1418  HB1 ALA A  86      78.710  21.350  50.900  1.00  0.00           H
ATOM   1419  HB2 ALA A  86      78.360  23.000  50.230  1.00  0.00           H
ATOM   1420  HB3 ALA A  86      79.860  22.700  51.060  1.00  0.00           H
ATOM   1421  C   ALA A  86      78.430  24.180  52.790  1.00  0.00           C
ATOM   1422  O   ALA A  86      79.530  24.640  52.640  1.00  0.00           O
ATOM   1423  N   LEU A  87      77.410  24.930  53.220  1.00  0.00           N
ATOM   1424  H   LEU A  87      76.550  24.400  53.260  1.00  0.00           H
ATOM   1425  CA  LEU A  87      77.520  26.300  53.790  1.00  0.00           C
ATOM   1426  HA  LEU A  87      78.220  26.990  53.320  1.00  0.00           H
ATOM   1427  CB  LEU A  87      76.100  26.990  53.810  1.00  0.00           C
ATOM   1428  HB1 LEU A  87      75.510  26.450  54.550  1.00  0.00           H
ATOM   1429  HB2 LEU A  87      75.660  26.760  52.840  1.00  0.00           H
ATOM   1430  CG  LEU A  87      76.040  28.440  54.170  1.00  0.00           C
ATOM   1431  HG  LEU A  87      76.260  28.600  55.230  1.00  0.00           H
ATOM   1432  CD1 LEU A  87      77.020  29.380  53.430  1.00  0.00           C
ATOM   1433 1HD1 LEU A  87      78.020  29.300  53.840  1.00  0.00           H
ATOM   1434 2HD1 LEU A  87      76.910  29.180  52.360  1.00  0.00           H
ATOM   1435 3HD1 LEU A  87      76.550  30.360  53.550  1.00  0.00           H
ATOM   1436  CD2 LEU A  87      74.600  28.910  53.840  1.00  0.00           C
ATOM   1437 1HD2 LEU A  87      74.500  29.960  54.110  1.00  0.00           H
ATOM   1438 2HD2 LEU A  87      74.410  28.750  52.780  1.00  0.00           H
ATOM   1439 3HD2 LEU A  87      73.930  28.280  54.430  1.00  0.00           H
ATOM   1440  C   LEU A  87      78.040  26.100  55.250  1.00  0.00           C
ATOM   1441  O   LEU A  87      77.240  25.960  56.180  1.00  0.00           O
ATOM   1442  N   LYS A  88      79.290  26.250  55.560  1.00  0.00           N
ATOM   1443  H   LYS A  88      79.890  26.260  54.740  1.00  0.00           H
ATOM   1444  CA  LYS A  88      79.910  26.290  56.860  1.00  0.00           C
ATOM   1445  HA  LYS A  88      79.100  26.300  57.590  1.00  0.00           H
ATOM   1446  CB  LYS A  88      80.800  24.980  56.990  1.00  0.00           C
ATOM   1447  HB1 LYS A  88      81.280  24.950  57.970  1.00  0.00           H
ATOM   1448  HB2 LYS A  88      81.490  24.900  56.150  1.00  0.00           H
ATOM   1449  CG  LYS A  88      79.750  23.780  56.930  1.00  0.00           C
ATOM   1450  HG1 LYS A  88      79.460  23.670  55.890  1.00  0.00           H
ATOM   1451  HG2 LYS A  88      78.900  24.100  57.540  1.00  0.00           H
ATOM   1452  CD  LYS A  88      80.340  22.510  57.520  1.00  0.00           C
ATOM   1453  HD1 LYS A  88      80.460  22.620  58.600  1.00  0.00           H
ATOM   1454  HD2 LYS A  88      81.330  22.280  57.120  1.00  0.00           H
ATOM   1455  CE  LYS A  88      79.520  21.230  57.290  1.00  0.00           C
ATOM   1456  HE1 LYS A  88      79.120  21.120  56.280  1.00  0.00           H
ATOM   1457  HE2 LYS A  88      78.660  21.200  57.960  1.00  0.00           H
ATOM   1458  NZ  LYS A  88      80.380  20.060  57.590  1.00  0.00           N
ATOM   1459  HZ1 LYS A  88      81.120  19.880  56.920  1.00  0.00           H
ATOM   1460  HZ2 LYS A  88      80.700  20.000  58.550  1.00  0.00           H
ATOM   1461  HZ3 LYS A  88      79.810  19.230  57.570  1.00  0.00           H
ATOM   1462  C   LYS A  88      80.780  27.470  57.190  1.00  0.00           C
ATOM   1463  O   LYS A  88      81.150  27.650  58.290  1.00  0.00           O
ATOM   1464  N   SER A  89      81.040  28.450  56.300  1.00  0.00           N
ATOM   1465  H   SER A  89      80.680  28.360  55.360  1.00  0.00           H
ATOM   1466  CA  SER A  89      81.880  29.640  56.510  1.00  0.00           C
ATOM   1467  HA  SER A  89      82.910  29.380  56.740  1.00  0.00           H
ATOM   1468  CB  SER A  89      82.080  30.430  55.180  1.00  0.00           C
ATOM   1469  HB1 SER A  89      82.690  31.310  55.400  1.00  0.00           H
ATOM   1470  HB2 SER A  89      81.140  30.670  54.670  1.00  0.00           H
ATOM   1471  OG  SER A  89      82.770  29.570  54.370  1.00  0.00           O
ATOM   1472  HG  SER A  89      83.630  29.290  54.710  1.00  0.00           H
ATOM   1473  C   SER A  89      81.400  30.590  57.640  1.00  0.00           C
ATOM   1474  O   SER A  89      80.230  31.050  57.580  1.00  0.00           O
ATOM   1475  N   SER A  90      82.160  30.850  58.660  1.00  0.00           N
ATOM   1476  H   SER A  90      83.130  30.560  58.620  1.00  0.00           H
ATOM   1477  CA  SER A  90      81.710  31.390  59.960  1.00  0.00           C
ATOM   1478  HA  SER A  90      80.830  30.780  60.170  1.00  0.00           H
ATOM   1479  CB  SER A  90      82.870  31.090  60.960  1.00  0.00           C
ATOM   1480  HB1 SER A  90      83.730  31.660  60.620  1.00  0.00           H
ATOM   1481  HB2 SER A  90      83.060  30.020  60.930  1.00  0.00           H
ATOM   1482  OG  SER A  90      82.540  31.420  62.290  1.00  0.00           O
ATOM   1483  HG  SER A  90      82.110  30.650  62.670  1.00  0.00           H
ATOM   1484  C   SER A  90      81.250  32.800  60.000  1.00  0.00           C
ATOM   1485  O   SER A  90      80.410  33.100  60.850  1.00  0.00           O
ATOM   1486  N   PRO A  91      81.610  33.730  59.100  1.00  0.00           N
ATOM   1487  CD  PRO A  91      82.690  33.740  58.130  1.00  0.00           C
ATOM   1488  HD1 PRO A  91      82.310  33.290  57.210  1.00  0.00           H
ATOM   1489  HD2 PRO A  91      83.480  33.100  58.520  1.00  0.00           H
ATOM   1490  CG  PRO A  91      83.140  35.140  57.970  1.00  0.00           C
ATOM   1491  HG1 PRO A  91      83.730  35.400  57.100  1.00  0.00           H
ATOM   1492  HG2 PRO A  91      83.720  35.510  58.820  1.00  0.00           H
ATOM   1493  CB  PRO A  91      81.850  35.980  58.120  1.00  0.00           C
ATOM   1494  HB1 PRO A  91      81.300  36.070  57.180  1.00  0.00           H
ATOM   1495  HB2 PRO A  91      82.110  36.910  58.610  1.00  0.00           H
ATOM   1496  CA  PRO A  91      81.010  35.060  59.070  1.00  0.00           C
ATOM   1497  HA  PRO A  91      81.030  35.520  60.060  1.00  0.00           H
ATOM   1498  C   PRO A  91      79.520  35.070  58.580  1.00  0.00           C
ATOM   1499  O   PRO A  91      78.730  35.830  59.050  1.00  0.00           O
ATOM   1500  N   THR A  92      79.160  34.110  57.730  1.00  0.00           N
ATOM   1501  H   THR A  92      79.870  33.430  57.480  1.00  0.00           H
ATOM   1502  CA  THR A  92      77.860  34.020  56.960  1.00  0.00           C
ATOM   1503  HA  THR A  92      77.540  34.930  56.460  1.00  0.00           H
ATOM   1504  CB  THR A  92      78.050  32.970  55.880  1.00  0.00           C
ATOM   1505  HB  THR A  92      78.090  31.970  56.320  1.00  0.00           H
ATOM   1506  CG2 THR A  92      76.880  33.000  54.890  1.00  0.00           C
ATOM   1507 1HG2 THR A  92      76.550  33.970  54.510  1.00  0.00           H
ATOM   1508 2HG2 THR A  92      77.110  32.350  54.050  1.00  0.00           H
ATOM   1509 3HG2 THR A  92      76.090  32.500  55.450  1.00  0.00           H
ATOM   1510  OG1 THR A  92      79.280  33.100  55.260  1.00  0.00           O
ATOM   1511  HG1 THR A  92      79.220  33.960  54.840  1.00  0.00           H
ATOM   1512  C   THR A  92      76.600  33.630  57.850  1.00  0.00           C
ATOM   1513  O   THR A  92      75.500  33.930  57.490  1.00  0.00           O
ATOM   1514  N   GLU A  93      76.860  32.920  58.990  1.00  0.00           N
ATOM   1515  H   GLU A  93      77.770  32.490  59.100  1.00  0.00           H
ATOM   1516  CA  GLU A  93      75.960  32.650  60.080  1.00  0.00           C
ATOM   1517  HA  GLU A  93      74.980  32.360  59.680  1.00  0.00           H
ATOM   1518  CB  GLU A  93      76.270  31.400  60.900  1.00  0.00           C
ATOM   1519  HB1 GLU A  93      76.310  30.560  60.200  1.00  0.00           H
ATOM   1520  HB2 GLU A  93      75.640  31.280  61.780  1.00  0.00           H
ATOM   1521  CG  GLU A  93      77.710  31.410  61.450  1.00  0.00           C
ATOM   1522  HG1 GLU A  93      77.910  32.320  62.020  1.00  0.00           H
ATOM   1523  HG2 GLU A  93      78.420  31.450  60.620  1.00  0.00           H
ATOM   1524  CD  GLU A  93      78.040  30.210  62.310  1.00  0.00           C
ATOM   1525  OE1 GLU A  93      78.620  30.270  63.390  1.00  0.00           O
ATOM   1526  OE2 GLU A  93      77.730  29.110  61.860  1.00  0.00           O
ATOM   1527  C   GLU A  93      75.590  33.820  60.990  1.00  0.00           C
ATOM   1528  O   GLU A  93      74.890  33.620  61.970  1.00  0.00           O
ATOM   1529  N   ARG A  94      76.080  35.090  60.800  1.00  0.00           N
ATOM   1530  H   ARG A  94      76.750  35.310  60.080  1.00  0.00           H
ATOM   1531  CA  ARG A  94      75.870  36.190  61.830  1.00  0.00           C
ATOM   1532  HA  ARG A  94      75.960  35.890  62.880  1.00  0.00           H
ATOM   1533  CB  ARG A  94      77.010  37.220  61.650  1.00  0.00           C
ATOM   1534  HB1 ARG A  94      76.810  38.090  62.260  1.00  0.00           H
ATOM   1535  HB2 ARG A  94      76.950  37.600  60.630  1.00  0.00           H
ATOM   1536  CG  ARG A  94      78.400  36.750  62.050  1.00  0.00           C
ATOM   1537  HG1 ARG A  94      78.590  35.750  61.660  1.00  0.00           H
ATOM   1538  HG2 ARG A  94      78.350  36.630  63.130  1.00  0.00           H
ATOM   1539  CD  ARG A  94      79.640  37.610  61.720  1.00  0.00           C
ATOM   1540  HD1 ARG A  94      79.680  37.800  60.650  1.00  0.00           H
ATOM   1541  HD2 ARG A  94      80.530  37.000  61.880  1.00  0.00           H
ATOM   1542  NE  ARG A  94      79.770  38.890  62.520  1.00  0.00           N
ATOM   1543  HE  ARG A  94      80.230  38.700  63.400  1.00  0.00           H
ATOM   1544  CZ  ARG A  94      79.500  40.140  62.250  1.00  0.00           C
ATOM   1545  NH1 ARG A  94      79.050  40.540  61.110  1.00  0.00           N
ATOM   1546 1HH1 ARG A  94      78.730  39.940  60.360  1.00  0.00           H
ATOM   1547 2HH1 ARG A  94      78.650  41.460  61.060  1.00  0.00           H
ATOM   1548  NH2 ARG A  94      79.650  41.010  63.180  1.00  0.00           N
ATOM   1549 1HH2 ARG A  94      80.130  40.790  64.040  1.00  0.00           H
ATOM   1550 2HH2 ARG A  94      79.380  41.970  63.040  1.00  0.00           H
ATOM   1551  C   ARG A  94      74.470  36.790  61.810  1.00  0.00           C
ATOM   1552  O   ARG A  94      74.220  38.000  61.570  1.00  0.00           O
ATOM   1553  N   ASN A  95      73.470  35.980  62.320  1.00  0.00           N
ATOM   1554  H   ASN A  95      73.710  35.030  62.550  1.00  0.00           H
ATOM   1555  CA  ASN A  95      72.070  36.350  62.410  1.00  0.00           C
ATOM   1556  HA  ASN A  95      72.030  37.440  62.450  1.00  0.00           H
ATOM   1557  CB  ASN A  95      71.310  35.790  61.190  1.00  0.00           C
ATOM   1558  HB1 ASN A  95      70.250  35.840  61.420  1.00  0.00           H
ATOM   1559  HB2 ASN A  95      71.460  34.710  61.130  1.00  0.00           H
ATOM   1560  CG  ASN A  95      71.560  36.450  59.850  1.00  0.00           C
ATOM   1561  OD1 ASN A  95      71.340  37.610  59.690  1.00  0.00           O
ATOM   1562  ND2 ASN A  95      71.890  35.670  58.840  1.00  0.00           N
ATOM   1563 1HD2 ASN A  95      72.120  34.710  59.040  1.00  0.00           H
ATOM   1564 2HD2 ASN A  95      72.240  36.100  57.990  1.00  0.00           H
ATOM   1565  C   ASN A  95      71.420  35.740  63.700  1.00  0.00           C
ATOM   1566  O   ASN A  95      71.750  34.640  64.120  1.00  0.00           O
ATOM   1567  N   GLY A  96      70.450  36.430  64.360  1.00  0.00           N
ATOM   1568  H   GLY A  96      70.290  37.380  64.040  1.00  0.00           H
ATOM   1569  CA  GLY A  96      69.660  35.930  65.490  1.00  0.00           C
ATOM   1570  HA1 GLY A  96      70.300  35.610  66.310  1.00  0.00           H
ATOM   1571  HA2 GLY A  96      69.210  35.030  65.080  1.00  0.00           H
ATOM   1572  C   GLY A  96      68.620  36.930  66.030  1.00  0.00           C
ATOM   1573  O   GLY A  96      68.740  38.120  65.710  1.00  0.00           O
ATOM   1574  N   GLY A  97      67.630  36.500  66.830  1.00  0.00           N
ATOM   1575  H   GLY A  97      67.510  35.520  67.040  1.00  0.00           H
ATOM   1576  CA  GLY A  97      66.600  37.380  67.330  1.00  0.00           C
ATOM   1577  HA1 GLY A  97      65.880  36.760  67.860  1.00  0.00           H
ATOM   1578  HA2 GLY A  97      66.050  37.770  66.470  1.00  0.00           H
ATOM   1579  C   GLY A  97      66.960  38.580  68.300  1.00  0.00           C
ATOM   1580  O   GLY A  97      66.590  39.760  68.110  1.00  0.00           O
ATOM   1581  N   GLN A  98      67.800  38.250  69.320  1.00  0.00           N
ATOM   1582  H   GLN A  98      68.200  37.330  69.340  1.00  0.00           H
ATOM   1583  CA  GLN A  98      68.210  39.200  70.410  1.00  0.00           C
ATOM   1584  HA  GLN A  98      67.350  39.770  70.760  1.00  0.00           H
ATOM   1585  CB  GLN A  98      68.820  38.330  71.590  1.00  0.00           C
ATOM   1586  HB1 GLN A  98      69.790  37.930  71.290  1.00  0.00           H
ATOM   1587  HB2 GLN A  98      67.990  37.630  71.720  1.00  0.00           H
ATOM   1588  CG  GLN A  98      68.950  39.030  72.980  1.00  0.00           C
ATOM   1589  HG1 GLN A  98      67.960  39.440  73.190  1.00  0.00           H
ATOM   1590  HG2 GLN A  98      69.680  39.820  72.820  1.00  0.00           H
ATOM   1591  CD  GLN A  98      69.470  38.130  74.170  1.00  0.00           C
ATOM   1592  OE1 GLN A  98      69.980  37.010  73.980  1.00  0.00           O
ATOM   1593  NE2 GLN A  98      69.520  38.610  75.380  1.00  0.00           N
ATOM   1594 1HE2 GLN A  98      69.060  39.480  75.600  1.00  0.00           H
ATOM   1595 2HE2 GLN A  98      69.630  37.920  76.100  1.00  0.00           H
ATOM   1596  C   GLN A  98      69.240  40.200  69.820  1.00  0.00           C
ATOM   1597  O   GLN A  98      69.930  40.000  68.800  1.00  0.00           O
ATOM   1598  N   ASP A  99      69.500  41.300  70.510  1.00  0.00           N
ATOM   1599  H   ASP A  99      69.200  41.340  71.470  1.00  0.00           H
ATOM   1600  CA  ASP A  99      70.500  42.370  70.190  1.00  0.00           C
ATOM   1601  HA  ASP A  99      70.340  42.450  69.120  1.00  0.00           H
ATOM   1602  CB  ASP A  99      70.210  43.660  70.980  1.00  0.00           C
ATOM   1603  HB1 ASP A  99      69.170  43.830  70.700  1.00  0.00           H
ATOM   1604  HB2 ASP A  99      70.800  44.460  70.530  1.00  0.00           H
ATOM   1605  CG  ASP A  99      70.360  43.610  72.480  1.00  0.00           C
ATOM   1606  OD1 ASP A  99      70.890  44.640  73.080  1.00  0.00           O
ATOM   1607  OD2 ASP A  99      69.840  42.680  73.080  1.00  0.00           O
ATOM   1608  C   ASP A  99      71.920  41.810  70.510  1.00  0.00           C
ATOM   1609  O   ASP A  99      72.700  42.610  71.090  1.00  0.00           O
ATOM   1610  N   ASN A 100      72.350  40.600  70.180  1.00  0.00           N
ATOM   1611  H   ASN A 100      71.780  39.950  69.640  1.00  0.00           H
ATOM   1612  CA  ASN A 100      73.760  40.290  70.450  1.00  0.00           C
ATOM   1613  HA  ASN A 100      74.140  40.600  71.420  1.00  0.00           H
ATOM   1614  CB  ASN A 100      73.940  38.810  70.850  1.00  0.00           C
ATOM   1615  HB1 ASN A 100      74.870  38.740  71.400  1.00  0.00           H
ATOM   1616  HB2 ASN A 100      74.010  38.150  69.980  1.00  0.00           H
ATOM   1617  CG  ASN A 100      72.850  38.370  71.850  1.00  0.00           C
ATOM   1618  OD1 ASN A 100      72.550  39.080  72.810  1.00  0.00           O
ATOM   1619  ND2 ASN A 100      72.270  37.190  71.720  1.00  0.00           N
ATOM   1620 1HD2 ASN A 100      72.430  36.490  71.000  1.00  0.00           H
ATOM   1621 2HD2 ASN A 100      71.640  37.030  72.490  1.00  0.00           H
ATOM   1622  C   ASN A 100      74.810  40.710  69.420  1.00  0.00           C
ATOM   1623  O   ASN A 100      74.470  40.910  68.240  1.00  0.00           O
ATOM   1624  N   CYS A 101      76.090  40.800  69.760  1.00  0.00           N
ATOM   1625  H   CYS A 101      76.280  40.730  70.750  1.00  0.00           H
ATOM   1626  CA  CYS A 101      77.190  41.150  68.940  1.00  0.00           C
ATOM   1627  HA  CYS A 101      77.010  42.050  68.350  1.00  0.00           H
ATOM   1628  CB  CYS A 101      78.400  41.490  69.780  1.00  0.00           C
ATOM   1629  HB1 CYS A 101      79.190  41.780  69.090  1.00  0.00           H
ATOM   1630  HB2 CYS A 101      78.680  40.530  70.210  1.00  0.00           H
ATOM   1631  SG  CYS A 101      78.150  42.810  70.970  1.00  0.00           S
ATOM   1632  HG  CYS A 101      77.250  42.000  71.530  1.00  0.00           H
ATOM   1633  C   CYS A 101      77.490  40.220  67.760  1.00  0.00           C
ATOM   1634  O   CYS A 101      78.010  40.670  66.750  1.00  0.00           O
ATOM   1635  N   ARG A 102      77.130  38.960  67.920  1.00  0.00           N
ATOM   1636  H   ARG A 102      76.530  38.820  68.720  1.00  0.00           H
ATOM   1637  CA  ARG A 102      77.240  37.910  66.930  1.00  0.00           C
ATOM   1638  HA  ARG A 102      78.220  37.940  66.460  1.00  0.00           H
ATOM   1639  CB  ARG A 102      77.170  36.540  67.620  1.00  0.00           C
ATOM   1640  HB1 ARG A 102      76.260  36.490  68.220  1.00  0.00           H
ATOM   1641  HB2 ARG A 102      78.040  36.550  68.280  1.00  0.00           H
ATOM   1642  CG  ARG A 102      77.270  35.300  66.690  1.00  0.00           C
ATOM   1643  HG1 ARG A 102      76.410  35.330  66.020  1.00  0.00           H
ATOM   1644  HG2 ARG A 102      77.260  34.390  67.290  1.00  0.00           H
ATOM   1645  CD  ARG A 102      78.600  35.410  65.880  1.00  0.00           C
ATOM   1646  HD1 ARG A 102      79.440  35.630  66.540  1.00  0.00           H
ATOM   1647  HD2 ARG A 102      78.530  36.250  65.190  1.00  0.00           H
ATOM   1648  NE  ARG A 102      78.880  34.130  65.110  1.00  0.00           N
ATOM   1649  HE  ARG A 102      78.300  33.340  65.320  1.00  0.00           H
ATOM   1650  CZ  ARG A 102      79.890  33.960  64.230  1.00  0.00           C
ATOM   1651  NH1 ARG A 102      80.710  34.910  63.810  1.00  0.00           N
ATOM   1652 1HH1 ARG A 102      80.680  35.840  64.200  1.00  0.00           H
ATOM   1653 2HH1 ARG A 102      81.490  34.700  63.210  1.00  0.00           H
ATOM   1654  NH2 ARG A 102      80.110  32.750  63.730  1.00  0.00           N
ATOM   1655 1HH2 ARG A 102      79.540  32.010  64.110  1.00  0.00           H
ATOM   1656 2HH2 ARG A 102      80.760  32.600  62.970  1.00  0.00           H
ATOM   1657  C   ARG A 102      76.210  37.930  65.800  1.00  0.00           C
ATOM   1658  O   ARG A 102      76.540  37.620  64.700  1.00  0.00           O
ATOM   1659  N   ALA A 103      74.960  38.340  66.150  1.00  0.00           N
ATOM   1660  H   ALA A 103      74.910  38.810  67.050  1.00  0.00           H
ATOM   1661  CA  ALA A 103      73.830  38.580  65.290  1.00  0.00           C
ATOM   1662  HA  ALA A 103      73.720  37.710  64.650  1.00  0.00           H
ATOM   1663  CB  ALA A 103      72.630  38.570  66.240  1.00  0.00           C
ATOM   1664  HB1 ALA A 103      72.700  39.400  66.950  1.00  0.00           H
ATOM   1665  HB2 ALA A 103      71.710  38.690  65.680  1.00  0.00           H
ATOM   1666  HB3 ALA A 103      72.560  37.620  66.750  1.00  0.00           H
ATOM   1667  C   ALA A 103      74.040  39.890  64.480  1.00  0.00           C
ATOM   1668  O   ALA A 103      73.040  40.380  64.050  1.00  0.00           O
ATOM   1669  N   ALA A 104      75.310  40.310  64.230  1.00  0.00           N
ATOM   1670  H   ALA A 104      76.110  39.740  64.480  1.00  0.00           H
ATOM   1671  CA  ALA A 104      75.660  41.470  63.420  1.00  0.00           C
ATOM   1672  HA  ALA A 104      76.710  41.700  63.600  1.00  0.00           H
ATOM   1673  CB  ALA A 104      75.500  41.140  61.910  1.00  0.00           C
ATOM   1674  HB1 ALA A 104      75.710  41.930  61.180  1.00  0.00           H
ATOM   1675  HB2 ALA A 104      76.140  40.300  61.680  1.00  0.00           H
ATOM   1676  HB3 ALA A 104      74.520  40.680  61.730  1.00  0.00           H
ATOM   1677  C   ALA A 104      74.850  42.740  63.820  1.00  0.00           C
ATOM   1678  O   ALA A 104      75.140  43.280  64.910  1.00  0.00           O
ATOM   1679  N   ASN A 105      73.950  43.210  62.980  1.00  0.00           N
ATOM   1680  H   ASN A 105      73.830  42.770  62.080  1.00  0.00           H
ATOM   1681  CA  ASN A 105      72.920  44.260  63.120  1.00  0.00           C
ATOM   1682  HA  ASN A 105      73.160  45.030  63.850  1.00  0.00           H
ATOM   1683  CB  ASN A 105      72.940  44.890  61.710  1.00  0.00           C
ATOM   1684  HB1 ASN A 105      73.930  45.340  61.570  1.00  0.00           H
ATOM   1685  HB2 ASN A 105      72.420  45.840  61.680  1.00  0.00           H
ATOM   1686  CG  ASN A 105      72.530  43.940  60.640  1.00  0.00           C
ATOM   1687  OD1 ASN A 105      73.380  43.170  60.200  1.00  0.00           O
ATOM   1688  ND2 ASN A 105      71.300  43.810  60.260  1.00  0.00           N
ATOM   1689 1HD2 ASN A 105      70.590  44.240  60.830  1.00  0.00           H
ATOM   1690 2HD2 ASN A 105      71.050  42.980  59.730  1.00  0.00           H
ATOM   1691  C   ASN A 105      71.440  43.770  63.380  1.00  0.00           C
ATOM   1692  O   ASN A 105      71.200  42.580  63.210  1.00  0.00           O
ATOM   1693  N   PHE A 106      70.470  44.670  63.620  1.00  0.00           N
ATOM   1694  H   PHE A 106      70.670  45.660  63.710  1.00  0.00           H
ATOM   1695  CA  PHE A 106      68.990  44.330  63.800  1.00  0.00           C
ATOM   1696  HA  PHE A 106      68.930  43.690  64.680  1.00  0.00           H
ATOM   1697  CB  PHE A 106      68.190  45.490  64.260  1.00  0.00           C
ATOM   1698  HB1 PHE A 106      68.720  46.050  65.030  1.00  0.00           H
ATOM   1699  HB2 PHE A 106      67.330  45.130  64.830  1.00  0.00           H
ATOM   1700  CG  PHE A 106      67.660  46.530  63.280  1.00  0.00           C
ATOM   1701  CD1 PHE A 106      66.260  46.710  63.160  1.00  0.00           C
ATOM   1702  HD1 PHE A 106      65.630  46.060  63.740  1.00  0.00           H
ATOM   1703  CE1 PHE A 106      65.770  47.580  62.170  1.00  0.00           C
ATOM   1704  HE1 PHE A 106      64.720  47.750  62.010  1.00  0.00           H
ATOM   1705  CZ  PHE A 106      66.710  48.290  61.310  1.00  0.00           C
ATOM   1706  HZ  PHE A 106      66.360  48.890  60.480  1.00  0.00           H
ATOM   1707  CE2 PHE A 106      68.060  48.090  61.460  1.00  0.00           C
ATOM   1708  HE2 PHE A 106      68.720  48.500  60.720  1.00  0.00           H
ATOM   1709  CD2 PHE A 106      68.570  47.200  62.430  1.00  0.00           C
ATOM   1710  HD2 PHE A 106      69.630  46.970  62.340  1.00  0.00           H
ATOM   1711  C   PHE A 106      68.410  43.790  62.500  1.00  0.00           C
ATOM   1712  O   PHE A 106      68.750  44.310  61.480  1.00  0.00           O
ATOM   1713  N   ARG A 107      67.710  42.560  62.520  1.00  0.00           N
ATOM   1714  H   ARG A 107      67.370  42.290  63.440  1.00  0.00           H
ATOM   1715  CA  ARG A 107      67.370  41.670  61.380  1.00  0.00           C
ATOM   1716  HA  ARG A 107      68.280  41.410  60.850  1.00  0.00           H
ATOM   1717  CB  ARG A 107      66.700  40.400  61.940  1.00  0.00           C
ATOM   1718  HB1 ARG A 107      65.630  40.610  61.890  1.00  0.00           H
ATOM   1719  HB2 ARG A 107      66.990  40.250  62.990  1.00  0.00           H
ATOM   1720  CG  ARG A 107      67.050  39.130  61.190  1.00  0.00           C
ATOM   1721  HG1 ARG A 107      67.220  39.360  60.140  1.00  0.00           H
ATOM   1722  HG2 ARG A 107      66.180  38.490  61.220  1.00  0.00           H
ATOM   1723  CD  ARG A 107      68.250  38.380  61.820  1.00  0.00           C
ATOM   1724  HD1 ARG A 107      68.180  37.330  61.520  1.00  0.00           H
ATOM   1725  HD2 ARG A 107      68.060  38.280  62.880  1.00  0.00           H
ATOM   1726  NE  ARG A 107      69.540  38.970  61.480  1.00  0.00           N
ATOM   1727  HE  ARG A 107      69.870  38.780  60.540  1.00  0.00           H
ATOM   1728  CZ  ARG A 107      70.290  39.660  62.280  1.00  0.00           C
ATOM   1729  NH1 ARG A 107      70.190  39.840  63.530  1.00  0.00           N
ATOM   1730 1HH1 ARG A 107      69.390  39.450  64.000  1.00  0.00           H
ATOM   1731 2HH1 ARG A 107      70.700  40.610  63.950  1.00  0.00           H
ATOM   1732  NH2 ARG A 107      71.430  40.080  61.820  1.00  0.00           N
ATOM   1733 1HH2 ARG A 107      71.830  39.930  60.910  1.00  0.00           H
ATOM   1734 2HH2 ARG A 107      72.050  40.370  62.570  1.00  0.00           H
ATOM   1735  C   ARG A 107      66.560  42.350  60.240  1.00  0.00           C
ATOM   1736  O   ARG A 107      66.550  41.950  59.120  1.00  0.00           O
ATOM   1737  N   GLU A 108      65.870  43.450  60.570  1.00  0.00           N
ATOM   1738  H   GLU A 108      65.750  43.680  61.550  1.00  0.00           H
ATOM   1739  CA  GLU A 108      65.140  44.330  59.570  1.00  0.00           C
ATOM   1740  HA  GLU A 108      64.620  43.790  58.780  1.00  0.00           H
ATOM   1741  CB  GLU A 108      63.970  44.940  60.360  1.00  0.00           C
ATOM   1742  HB1 GLU A 108      64.290  45.550  61.200  1.00  0.00           H
ATOM   1743  HB2 GLU A 108      63.390  44.240  60.950  1.00  0.00           H
ATOM   1744  CG  GLU A 108      63.080  45.970  59.630  1.00  0.00           C
ATOM   1745  HG1 GLU A 108      63.650  46.860  59.400  1.00  0.00           H
ATOM   1746  HG2 GLU A 108      62.220  46.170  60.280  1.00  0.00           H
ATOM   1747  CD  GLU A 108      62.360  45.290  58.490  1.00  0.00           C
ATOM   1748  OE1 GLU A 108      62.070  44.100  58.520  1.00  0.00           O
ATOM   1749  OE2 GLU A 108      61.910  46.000  57.540  1.00  0.00           O
ATOM   1750  C   GLU A 108      66.100  45.370  58.870  1.00  0.00           C
ATOM   1751  O   GLU A 108      65.750  46.050  57.910  1.00  0.00           O
ATOM   1752  N   GLY A 109      67.390  45.340  59.220  1.00  0.00           N
ATOM   1753  H   GLY A 109      67.710  44.950  60.090  1.00  0.00           H
ATOM   1754  CA  GLY A 109      68.540  45.920  58.540  1.00  0.00           C
ATOM   1755  HA1 GLY A 109      69.290  46.200  59.270  1.00  0.00           H
ATOM   1756  HA2 GLY A 109      68.290  46.870  58.070  1.00  0.00           H
ATOM   1757  C   GLY A 109      69.280  44.980  57.500  1.00  0.00           C
ATOM   1758  O   GLY A 109      68.930  43.810  57.350  1.00  0.00           O
ATOM   1759  N   LEU A 110      70.340  45.480  56.850  1.00  0.00           N
ATOM   1760  H   LEU A 110      70.570  46.460  56.970  1.00  0.00           H
ATOM   1761  CA  LEU A 110      71.270  44.660  56.150  1.00  0.00           C
ATOM   1762  HA  LEU A 110      71.010  43.610  56.290  1.00  0.00           H
ATOM   1763  CB  LEU A 110      71.310  44.830  54.660  1.00  0.00           C
ATOM   1764  HB1 LEU A 110      72.150  44.270  54.230  1.00  0.00           H
ATOM   1765  HB2 LEU A 110      71.600  45.870  54.510  1.00  0.00           H
ATOM   1766  CG  LEU A 110      70.050  44.430  53.950  1.00  0.00           C
ATOM   1767  HG  LEU A 110      69.210  44.880  54.470  1.00  0.00           H
ATOM   1768  CD1 LEU A 110      70.100  44.920  52.520  1.00  0.00           C
ATOM   1769 1HD1 LEU A 110      71.010  44.740  51.930  1.00  0.00           H
ATOM   1770 2HD1 LEU A 110      69.310  44.410  51.960  1.00  0.00           H
ATOM   1771 3HD1 LEU A 110      70.040  45.990  52.680  1.00  0.00           H
ATOM   1772  CD2 LEU A 110      69.930  42.890  53.750  1.00  0.00           C
ATOM   1773 1HD2 LEU A 110      70.740  42.440  53.180  1.00  0.00           H
ATOM   1774 2HD2 LEU A 110      69.790  42.400  54.710  1.00  0.00           H
ATOM   1775 3HD2 LEU A 110      68.980  42.720  53.240  1.00  0.00           H
ATOM   1776  C   LEU A 110      72.710  44.800  56.740  1.00  0.00           C
ATOM   1777  O   LEU A 110      73.150  45.920  57.060  1.00  0.00           O
ATOM   1778  N   ASN A 111      73.520  43.740  56.760  1.00  0.00           N
ATOM   1779  H   ASN A 111      73.140  42.830  56.510  1.00  0.00           H
ATOM   1780  CA  ASN A 111      74.900  43.740  57.350  1.00  0.00           C
ATOM   1781  HA  ASN A 111      74.730  44.150  58.340  1.00  0.00           H
ATOM   1782  CB  ASN A 111      75.410  42.350  57.490  1.00  0.00           C
ATOM   1783  HB1 ASN A 111      74.710  41.810  58.120  1.00  0.00           H
ATOM   1784  HB2 ASN A 111      76.340  42.390  58.070  1.00  0.00           H
ATOM   1785  CG  ASN A 111      75.560  41.440  56.260  1.00  0.00           C
ATOM   1786  OD1 ASN A 111      75.500  41.900  55.120  1.00  0.00           O
ATOM   1787  ND2 ASN A 111      75.660  40.150  56.470  1.00  0.00           N
ATOM   1788 1HD2 ASN A 111      75.510  39.860  57.420  1.00  0.00           H
ATOM   1789 2HD2 ASN A 111      75.680  39.480  55.710  1.00  0.00           H
ATOM   1790  C   ASN A 111      76.010  44.590  56.690  1.00  0.00           C
ATOM   1791  O   ASN A 111      77.190  44.480  57.080  1.00  0.00           O
ATOM   1792  N   LEU A 112      75.730  45.490  55.690  1.00  0.00           N
ATOM   1793  H   LEU A 112      74.790  45.560  55.350  1.00  0.00           H
ATOM   1794  CA  LEU A 112      76.660  46.190  54.820  1.00  0.00           C
ATOM   1795  HA  LEU A 112      77.400  45.510  54.390  1.00  0.00           H
ATOM   1796  CB  LEU A 112      75.930  46.760  53.620  1.00  0.00           C
ATOM   1797  HB1 LEU A 112      76.500  47.620  53.260  1.00  0.00           H
ATOM   1798  HB2 LEU A 112      74.980  47.180  53.960  1.00  0.00           H
ATOM   1799  CG  LEU A 112      75.750  45.800  52.390  1.00  0.00           C
ATOM   1800  HG  LEU A 112      75.520  46.420  51.520  1.00  0.00           H
ATOM   1801  CD1 LEU A 112      76.950  44.960  51.990  1.00  0.00           C
ATOM   1802 1HD1 LEU A 112      77.090  44.180  52.740  1.00  0.00           H
ATOM   1803 2HD1 LEU A 112      76.720  44.510  51.020  1.00  0.00           H
ATOM   1804 3HD1 LEU A 112      77.820  45.600  51.960  1.00  0.00           H
ATOM   1805  CD2 LEU A 112      74.620  44.850  52.660  1.00  0.00           C
ATOM   1806 1HD2 LEU A 112      74.820  44.140  53.460  1.00  0.00           H
ATOM   1807 2HD2 LEU A 112      73.740  45.450  52.870  1.00  0.00           H
ATOM   1808 3HD2 LEU A 112      74.390  44.210  51.810  1.00  0.00           H
ATOM   1809  C   LEU A 112      77.400  47.340  55.530  1.00  0.00           C
ATOM   1810  O   LEU A 112      78.650  47.220  55.640  1.00  0.00           O
ATOM   1811  N   GLN A 113      76.720  48.260  56.190  1.00  0.00           N
ATOM   1812  H   GLN A 113      75.750  48.430  55.990  1.00  0.00           H
ATOM   1813  CA  GLN A 113      77.400  49.210  57.090  1.00  0.00           C
ATOM   1814  HA  GLN A 113      78.320  49.600  56.640  1.00  0.00           H
ATOM   1815  CB  GLN A 113      76.520  50.360  57.660  1.00  0.00           C
ATOM   1816  HB1 GLN A 113      76.960  50.870  58.510  1.00  0.00           H
ATOM   1817  HB2 GLN A 113      75.600  49.990  58.120  1.00  0.00           H
ATOM   1818  CG  GLN A 113      76.090  51.340  56.530  1.00  0.00           C
ATOM   1819  HG1 GLN A 113      75.660  50.840  55.660  1.00  0.00           H
ATOM   1820  HG2 GLN A 113      76.900  51.950  56.130  1.00  0.00           H
ATOM   1821  CD  GLN A 113      74.930  52.180  56.990  1.00  0.00           C
ATOM   1822  OE1 GLN A 113      74.960  52.720  58.110  1.00  0.00           O
ATOM   1823  NE2 GLN A 113      73.950  52.410  56.120  1.00  0.00           N
ATOM   1824 1HE2 GLN A 113      73.890  51.830  55.300  1.00  0.00           H
ATOM   1825 2HE2 GLN A 113      73.210  53.040  56.390  1.00  0.00           H
ATOM   1826  C   GLN A 113      77.980  48.560  58.400  1.00  0.00           C
ATOM   1827  O   GLN A 113      79.030  48.990  58.860  1.00  0.00           O
ATOM   1828  N   GLU A 114      77.410  47.460  58.950  1.00  0.00           N
ATOM   1829  H   GLU A 114      76.480  47.270  58.590  1.00  0.00           H
ATOM   1830  CA  GLU A 114      77.890  46.790  60.150  1.00  0.00           C
ATOM   1831  HA  GLU A 114      77.980  47.550  60.930  1.00  0.00           H
ATOM   1832  CB  GLU A 114      76.820  45.810  60.660  1.00  0.00           C
ATOM   1833  HB1 GLU A 114      76.780  45.070  59.850  1.00  0.00           H
ATOM   1834  HB2 GLU A 114      75.830  46.250  60.610  1.00  0.00           H
ATOM   1835  CG  GLU A 114      77.130  45.190  62.080  1.00  0.00           C
ATOM   1836  HG1 GLU A 114      76.230  44.980  62.660  1.00  0.00           H
ATOM   1837  HG2 GLU A 114      77.550  45.990  62.670  1.00  0.00           H
ATOM   1838  CD  GLU A 114      77.990  43.960  61.950  1.00  0.00           C
ATOM   1839  OE1 GLU A 114      78.670  43.680  62.970  1.00  0.00           O
ATOM   1840  OE2 GLU A 114      78.190  43.300  60.960  1.00  0.00           O
ATOM   1841  C   GLU A 114      79.270  46.130  59.850  1.00  0.00           C
ATOM   1842  O   GLU A 114      80.230  46.260  60.600  1.00  0.00           O
ATOM   1843  N   GLY A 115      79.390  45.470  58.710  1.00  0.00           N
ATOM   1844  H   GLY A 115      78.650  45.550  58.040  1.00  0.00           H
ATOM   1845  CA  GLY A 115      80.640  44.850  58.290  1.00  0.00           C
ATOM   1846  HA1 GLY A 115      80.490  44.130  57.480  1.00  0.00           H
ATOM   1847  HA2 GLY A 115      81.030  44.320  59.160  1.00  0.00           H
ATOM   1848  C   GLY A 115      81.650  45.870  57.780  1.00  0.00           C
ATOM   1849  O   GLY A 115      82.850  45.550  57.740  1.00  0.00           O
ATOM   1850  N   GLU A 116      81.240  47.000  57.240  1.00  0.00           N
ATOM   1851  H   GLU A 116      80.250  47.190  57.330  1.00  0.00           H
ATOM   1852  CA  GLU A 116      82.090  48.190  56.950  1.00  0.00           C
ATOM   1853  HA  GLU A 116      82.850  47.950  56.200  1.00  0.00           H
ATOM   1854  CB  GLU A 116      81.220  49.260  56.310  1.00  0.00           C
ATOM   1855  HB1 GLU A 116      80.430  49.520  57.020  1.00  0.00           H
ATOM   1856  HB2 GLU A 116      80.730  48.870  55.420  1.00  0.00           H
ATOM   1857  CG  GLU A 116      82.020  50.480  55.830  1.00  0.00           C
ATOM   1858  HG1 GLU A 116      82.590  50.230  54.940  1.00  0.00           H
ATOM   1859  HG2 GLU A 116      82.840  50.800  56.480  1.00  0.00           H
ATOM   1860  CD  GLU A 116      81.020  51.690  55.700  1.00  0.00           C
ATOM   1861  OE1 GLU A 116      80.520  52.020  54.620  1.00  0.00           O
ATOM   1862  OE2 GLU A 116      80.850  52.220  56.780  1.00  0.00           O
ATOM   1863  C   GLU A 116      82.840  48.760  58.150  1.00  0.00           C
ATOM   1864  O   GLU A 116      84.090  48.880  58.170  1.00  0.00           O
ATOM   1865  N   PHE A 117      82.230  48.900  59.350  1.00  0.00           N
ATOM   1866  H   PHE A 117      81.230  48.760  59.350  1.00  0.00           H
ATOM   1867  CA  PHE A 117      82.850  49.210  60.640  1.00  0.00           C
ATOM   1868  HA  PHE A 117      83.360  50.170  60.660  1.00  0.00           H
ATOM   1869  CB  PHE A 117      81.720  49.310  61.710  1.00  0.00           C
ATOM   1870  HB1 PHE A 117      81.110  48.400  61.700  1.00  0.00           H
ATOM   1871  HB2 PHE A 117      81.080  50.110  61.340  1.00  0.00           H
ATOM   1872  CG  PHE A 117      82.190  49.590  63.120  1.00  0.00           C
ATOM   1873  CD1 PHE A 117      82.310  50.930  63.570  1.00  0.00           C
ATOM   1874  HD1 PHE A 117      82.080  51.770  62.930  1.00  0.00           H
ATOM   1875  CE1 PHE A 117      82.720  51.180  64.940  1.00  0.00           C
ATOM   1876  HE1 PHE A 117      82.860  52.210  65.260  1.00  0.00           H
ATOM   1877  CZ  PHE A 117      83.060  50.110  65.760  1.00  0.00           C
ATOM   1878  HZ  PHE A 117      83.400  50.390  66.740  1.00  0.00           H
ATOM   1879  CE2 PHE A 117      82.960  48.820  65.230  1.00  0.00           C
ATOM   1880  HE2 PHE A 117      83.360  48.040  65.870  1.00  0.00           H
ATOM   1881  CD2 PHE A 117      82.440  48.470  63.960  1.00  0.00           C
ATOM   1882  HD2 PHE A 117      82.560  47.500  63.510  1.00  0.00           H
ATOM   1883  C   PHE A 117      83.870  48.060  60.970  1.00  0.00           C
ATOM   1884  O   PHE A 117      84.980  48.370  61.480  1.00  0.00           O
ATOM   1885  N   LEU A 118      83.450  46.790  60.900  1.00  0.00           N
ATOM   1886  H   LEU A 118      82.530  46.590  60.540  1.00  0.00           H
ATOM   1887  CA  LEU A 118      84.290  45.570  61.230  1.00  0.00           C
ATOM   1888  HA  LEU A 118      84.710  45.670  62.230  1.00  0.00           H
ATOM   1889  CB  LEU A 118      83.360  44.290  61.310  1.00  0.00           C
ATOM   1890  HB1 LEU A 118      82.840  44.020  60.390  1.00  0.00           H
ATOM   1891  HB2 LEU A 118      82.650  44.510  62.100  1.00  0.00           H
ATOM   1892  CG  LEU A 118      84.150  43.010  61.580  1.00  0.00           C
ATOM   1893  HG  LEU A 118      84.840  42.890  60.740  1.00  0.00           H
ATOM   1894  CD1 LEU A 118      84.970  42.960  62.880  1.00  0.00           C
ATOM   1895 1HD1 LEU A 118      84.390  43.130  63.780  1.00  0.00           H
ATOM   1896 2HD1 LEU A 118      85.500  42.010  62.960  1.00  0.00           H
ATOM   1897 3HD1 LEU A 118      85.680  43.790  62.830  1.00  0.00           H
ATOM   1898  CD2 LEU A 118      83.060  41.890  61.680  1.00  0.00           C
ATOM   1899 1HD2 LEU A 118      82.360  42.220  62.440  1.00  0.00           H
ATOM   1900 2HD2 LEU A 118      82.560  41.750  60.720  1.00  0.00           H
ATOM   1901 3HD2 LEU A 118      83.510  40.900  61.810  1.00  0.00           H
ATOM   1902  C   LEU A 118      85.460  45.390  60.270  1.00  0.00           C
ATOM   1903  O   LEU A 118      86.520  45.050  60.770  1.00  0.00           O
ATOM   1904  N   LEU A 119      85.360  45.750  58.960  1.00  0.00           N
ATOM   1905  H   LEU A 119      84.460  46.000  58.560  1.00  0.00           H
ATOM   1906  CA  LEU A 119      86.560  45.680  58.140  1.00  0.00           C
ATOM   1907  HA  LEU A 119      87.110  44.760  58.350  1.00  0.00           H
ATOM   1908  CB  LEU A 119      86.110  45.650  56.670  1.00  0.00           C
ATOM   1909  HB1 LEU A 119      85.730  46.630  56.380  1.00  0.00           H
ATOM   1910  HB2 LEU A 119      85.210  45.060  56.470  1.00  0.00           H
ATOM   1911  CG  LEU A 119      87.280  45.310  55.730  1.00  0.00           C
ATOM   1912  HG  LEU A 119      87.980  46.160  55.710  1.00  0.00           H
ATOM   1913  CD1 LEU A 119      87.940  43.950  56.000  1.00  0.00           C
ATOM   1914 1HD1 LEU A 119      88.530  44.000  56.920  1.00  0.00           H
ATOM   1915 2HD1 LEU A 119      87.160  43.180  56.040  1.00  0.00           H
ATOM   1916 3HD1 LEU A 119      88.690  43.810  55.230  1.00  0.00           H
ATOM   1917  CD2 LEU A 119      86.800  45.200  54.240  1.00  0.00           C
ATOM   1918 1HD2 LEU A 119      86.240  44.290  54.040  1.00  0.00           H
ATOM   1919 2HD2 LEU A 119      86.160  46.050  53.980  1.00  0.00           H
ATOM   1920 3HD2 LEU A 119      87.650  45.360  53.580  1.00  0.00           H
ATOM   1921  C   LEU A 119      87.530  46.860  58.360  1.00  0.00           C
ATOM   1922  O   LEU A 119      88.740  46.750  58.330  1.00  0.00           O
ATOM   1923  N   GLN A 120      87.010  48.040  58.700  1.00  0.00           N
ATOM   1924  H   GLN A 120      86.010  48.180  58.660  1.00  0.00           H
ATOM   1925  CA  GLN A 120      87.870  49.210  58.980  1.00  0.00           C
ATOM   1926  HA  GLN A 120      88.640  49.210  58.210  1.00  0.00           H
ATOM   1927  CB  GLN A 120      87.060  50.520  58.670  1.00  0.00           C
ATOM   1928  HB1 GLN A 120      86.100  50.500  59.180  1.00  0.00           H
ATOM   1929  HB2 GLN A 120      86.780  50.490  57.620  1.00  0.00           H
ATOM   1930  CG  GLN A 120      87.810  51.770  59.040  1.00  0.00           C
ATOM   1931  HG1 GLN A 120      88.160  51.600  60.050  1.00  0.00           H
ATOM   1932  HG2 GLN A 120      87.140  52.620  58.980  1.00  0.00           H
ATOM   1933  CD  GLN A 120      88.910  52.070  58.010  1.00  0.00           C
ATOM   1934  OE1 GLN A 120      89.050  51.420  57.000  1.00  0.00           O
ATOM   1935  NE2 GLN A 120      89.780  52.960  58.340  1.00  0.00           N
ATOM   1936 1HE2 GLN A 120      89.750  53.630  59.100  1.00  0.00           H
ATOM   1937 2HE2 GLN A 120      90.480  53.200  57.650  1.00  0.00           H
ATOM   1938  C   GLN A 120      88.630  49.060  60.360  1.00  0.00           C
ATOM   1939  O   GLN A 120      89.810  49.310  60.500  1.00  0.00           O
ATOM   1940  N   ALA A 121      87.950  48.400  61.290  1.00  0.00           N
ATOM   1941  H   ALA A 121      87.070  48.000  61.000  1.00  0.00           H
ATOM   1942  CA  ALA A 121      88.500  47.880  62.530  1.00  0.00           C
ATOM   1943  HA  ALA A 121      88.940  48.760  62.980  1.00  0.00           H
ATOM   1944  CB  ALA A 121      87.390  47.370  63.440  1.00  0.00           C
ATOM   1945  HB1 ALA A 121      87.710  47.390  64.480  1.00  0.00           H
ATOM   1946  HB2 ALA A 121      86.540  48.050  63.430  1.00  0.00           H
ATOM   1947  HB3 ALA A 121      87.130  46.350  63.170  1.00  0.00           H
ATOM   1948  C   ALA A 121      89.620  46.830  62.360  1.00  0.00           C
ATOM   1949  O   ALA A 121      90.450  46.700  63.260  1.00  0.00           O
ATOM   1950  N   LEU A 122      89.670  46.130  61.230  1.00  0.00           N
ATOM   1951  H   LEU A 122      88.950  46.300  60.550  1.00  0.00           H
ATOM   1952  CA  LEU A 122      90.610  45.130  60.790  1.00  0.00           C
ATOM   1953  HA  LEU A 122      91.090  44.750  61.690  1.00  0.00           H
ATOM   1954  CB  LEU A 122      89.760  43.990  60.080  1.00  0.00           C
ATOM   1955  HB1 LEU A 122      90.150  43.780  59.080  1.00  0.00           H
ATOM   1956  HB2 LEU A 122      88.770  44.360  59.830  1.00  0.00           H
ATOM   1957  CG  LEU A 122      89.460  42.600  60.710  1.00  0.00           C
ATOM   1958  HG  LEU A 122      90.390  42.030  60.760  1.00  0.00           H
ATOM   1959  CD1 LEU A 122      88.800  42.780  62.080  1.00  0.00           C
ATOM   1960 1HD1 LEU A 122      88.660  41.810  62.540  1.00  0.00           H
ATOM   1961 2HD1 LEU A 122      89.540  43.260  62.710  1.00  0.00           H
ATOM   1962 3HD1 LEU A 122      87.820  43.210  61.860  1.00  0.00           H
ATOM   1963  CD2 LEU A 122      88.490  41.860  59.820  1.00  0.00           C
ATOM   1964 1HD2 LEU A 122      87.560  42.400  59.670  1.00  0.00           H
ATOM   1965 2HD2 LEU A 122      88.950  41.620  58.860  1.00  0.00           H
ATOM   1966 3HD2 LEU A 122      88.350  40.820  60.130  1.00  0.00           H
ATOM   1967  C   LEU A 122      91.710  45.740  59.950  1.00  0.00           C
ATOM   1968  O   LEU A 122      92.680  45.010  59.730  1.00  0.00           O
ATOM   1969  N   ASN A 123      91.610  46.970  59.440  1.00  0.00           N
ATOM   1970  H   ASN A 123      90.850  47.540  59.780  1.00  0.00           H
ATOM   1971  CA  ASN A 123      92.600  47.700  58.660  1.00  0.00           C
ATOM   1972  HA  ASN A 123      92.170  48.700  58.600  1.00  0.00           H
ATOM   1973  CB  ASN A 123      93.960  47.850  59.340  1.00  0.00           C
ATOM   1974  HB1 ASN A 123      94.500  48.680  58.890  1.00  0.00           H
ATOM   1975  HB2 ASN A 123      94.520  46.930  59.130  1.00  0.00           H
ATOM   1976  CG  ASN A 123      93.890  48.180  60.910  1.00  0.00           C
ATOM   1977  OD1 ASN A 123      93.780  47.320  61.760  1.00  0.00           O
ATOM   1978  ND2 ASN A 123      94.050  49.420  61.390  1.00  0.00           N
ATOM   1979 1HD2 ASN A 123      94.150  50.230  60.790  1.00  0.00           H
ATOM   1980 2HD2 ASN A 123      93.820  49.530  62.360  1.00  0.00           H
ATOM   1981  C   ASN A 123      92.660  47.290  57.190  1.00  0.00           C
ATOM   1982  O   ASN A 123      93.490  47.720  56.360  1.00  0.00           O
ATOM   1983  N   GLY A 124      91.760  46.390  56.830  1.00  0.00           N
ATOM   1984  H   GLY A 124      91.020  46.240  57.500  1.00  0.00           H
ATOM   1985  CA  GLY A 124      91.700  45.780  55.480  1.00  0.00           C
ATOM   1986  HA1 GLY A 124      91.000  44.940  55.510  1.00  0.00           H
ATOM   1987  HA2 GLY A 124      92.680  45.310  55.400  1.00  0.00           H
ATOM   1988  C   GLY A 124      91.400  46.720  54.330  1.00  0.00           C
ATOM   1989  O   GLY A 124      90.800  47.780  54.540  1.00  0.00           O
ATOM   1990  N   PHE A 125      91.830  46.290  53.150  1.00  0.00           N
ATOM   1991  H   PHE A 125      92.500  45.540  53.120  1.00  0.00           H
ATOM   1992  CA  PHE A 125      91.460  46.900  51.900  1.00  0.00           C
ATOM   1993  HA  PHE A 125      90.480  47.380  51.970  1.00  0.00           H
ATOM   1994  CB  PHE A 125      92.530  47.970  51.520  1.00  0.00           C
ATOM   1995  HB1 PHE A 125      92.630  48.670  52.350  1.00  0.00           H
ATOM   1996  HB2 PHE A 125      92.310  48.460  50.560  1.00  0.00           H
ATOM   1997  CG  PHE A 125      93.900  47.350  51.430  1.00  0.00           C
ATOM   1998  CD1 PHE A 125      94.270  46.560  50.370  1.00  0.00           C
ATOM   1999  HD1 PHE A 125      93.530  46.390  49.600  1.00  0.00           H
ATOM   2000  CE1 PHE A 125      95.550  45.940  50.270  1.00  0.00           C
ATOM   2001  HE1 PHE A 125      95.750  45.270  49.450  1.00  0.00           H
ATOM   2002  CZ  PHE A 125      96.560  46.150  51.240  1.00  0.00           C
ATOM   2003  HZ  PHE A 125      97.520  45.660  51.100  1.00  0.00           H
ATOM   2004  CE2 PHE A 125      96.130  46.850  52.370  1.00  0.00           C
ATOM   2005  HE2 PHE A 125      96.770  46.950  53.230  1.00  0.00           H
ATOM   2006  CD2 PHE A 125      94.850  47.450  52.470  1.00  0.00           C
ATOM   2007  HD2 PHE A 125      94.590  48.020  53.350  1.00  0.00           H
ATOM   2008  C   PHE A 125      91.250  45.810  50.810  1.00  0.00           C
ATOM   2009  O   PHE A 125      91.800  44.710  50.910  1.00  0.00           O
ATOM   2010  N   VAL A 126      90.320  45.990  49.930  1.00  0.00           N
ATOM   2011  H   VAL A 126      89.780  46.840  49.940  1.00  0.00           H
ATOM   2012  CA  VAL A 126      89.870  44.930  49.030  1.00  0.00           C
ATOM   2013  HA  VAL A 126      90.050  43.970  49.510  1.00  0.00           H
ATOM   2014  CB  VAL A 126      88.370  45.010  48.880  1.00  0.00           C
ATOM   2015  HB  VAL A 126      88.100  46.050  49.000  1.00  0.00           H
ATOM   2016  CG1 VAL A 126      87.900  44.380  47.530  1.00  0.00           C
ATOM   2017 1HG1 VAL A 126      88.230  43.350  47.450  1.00  0.00           H
ATOM   2018 2HG1 VAL A 126      86.810  44.500  47.540  1.00  0.00           H
ATOM   2019 3HG1 VAL A 126      88.210  44.950  46.650  1.00  0.00           H
ATOM   2020  CG2 VAL A 126      87.660  44.240  49.990  1.00  0.00           C
ATOM   2021 1HG2 VAL A 126      87.920  44.670  50.960  1.00  0.00           H
ATOM   2022 2HG2 VAL A 126      86.580  44.240  49.860  1.00  0.00           H
ATOM   2023 3HG2 VAL A 126      88.000  43.210  49.890  1.00  0.00           H
ATOM   2024  C   VAL A 126      90.710  45.010  47.710  1.00  0.00           C
ATOM   2025  O   VAL A 126      90.990  46.110  47.340  1.00  0.00           O
ATOM   2026  N   LEU A 127      91.090  43.920  47.080  1.00  0.00           N
ATOM   2027  H   LEU A 127      90.910  42.990  47.430  1.00  0.00           H
ATOM   2028  CA  LEU A 127      92.290  43.840  46.220  1.00  0.00           C
ATOM   2029  HA  LEU A 127      92.520  44.820  45.780  1.00  0.00           H
ATOM   2030  CB  LEU A 127      93.560  43.500  47.130  1.00  0.00           C
ATOM   2031  HB1 LEU A 127      93.410  42.540  47.640  1.00  0.00           H
ATOM   2032  HB2 LEU A 127      93.610  44.240  47.930  1.00  0.00           H
ATOM   2033  CG  LEU A 127      94.930  43.520  46.430  1.00  0.00           C
ATOM   2034  HG  LEU A 127      95.790  43.570  47.100  1.00  0.00           H
ATOM   2035  CD1 LEU A 127      95.160  42.280  45.560  1.00  0.00           C
ATOM   2036 1HD1 LEU A 127      96.220  42.180  45.340  1.00  0.00           H
ATOM   2037 2HD1 LEU A 127      94.830  41.350  46.030  1.00  0.00           H
ATOM   2038 3HD1 LEU A 127      94.800  42.330  44.530  1.00  0.00           H
ATOM   2039  CD2 LEU A 127      95.270  44.730  45.610  1.00  0.00           C
ATOM   2040 1HD2 LEU A 127      94.580  44.900  44.780  1.00  0.00           H
ATOM   2041 2HD2 LEU A 127      95.090  45.610  46.220  1.00  0.00           H
ATOM   2042 3HD2 LEU A 127      96.280  44.700  45.210  1.00  0.00           H
ATOM   2043  C   LEU A 127      92.070  42.750  45.130  1.00  0.00           C
ATOM   2044  O   LEU A 127      91.500  41.690  45.400  1.00  0.00           O
ATOM   2045  N   VAL A 128      92.330  43.020  43.850  1.00  0.00           N
ATOM   2046  H   VAL A 128      92.720  43.920  43.610  1.00  0.00           H
ATOM   2047  CA  VAL A 128      91.830  42.270  42.650  1.00  0.00           C
ATOM   2048  HA  VAL A 128      91.440  41.290  42.890  1.00  0.00           H
ATOM   2049  CB  VAL A 128      90.640  43.000  42.020  1.00  0.00           C
ATOM   2050  HB  VAL A 128      90.900  44.030  41.770  1.00  0.00           H
ATOM   2051  CG1 VAL A 128      90.180  42.330  40.720  1.00  0.00           C
ATOM   2052 1HG1 VAL A 128      89.380  42.970  40.350  1.00  0.00           H
ATOM   2053 2HG1 VAL A 128      91.060  42.200  40.100  1.00  0.00           H
ATOM   2054 3HG1 VAL A 128      89.800  41.320  40.860  1.00  0.00           H
ATOM   2055  CG2 VAL A 128      89.420  43.010  42.920  1.00  0.00           C
ATOM   2056 1HG2 VAL A 128      88.580  43.400  42.350  1.00  0.00           H
ATOM   2057 2HG2 VAL A 128      89.320  42.010  43.350  1.00  0.00           H
ATOM   2058 3HG2 VAL A 128      89.510  43.710  43.750  1.00  0.00           H
ATOM   2059  C   VAL A 128      93.010  42.110  41.670  1.00  0.00           C
ATOM   2060  O   VAL A 128      93.290  43.090  40.890  1.00  0.00           O
ATOM   2061  N   VAL A 129      93.710  40.980  41.750  1.00  0.00           N
ATOM   2062  H   VAL A 129      93.420  40.270  42.410  1.00  0.00           H
ATOM   2063  CA  VAL A 129      94.860  40.670  40.830  1.00  0.00           C
ATOM   2064  HA  VAL A 129      95.170  41.600  40.370  1.00  0.00           H
ATOM   2065  CB  VAL A 129      95.970  40.110  41.680  1.00  0.00           C
ATOM   2066  HB  VAL A 129      95.590  39.650  42.600  1.00  0.00           H
ATOM   2067  CG1 VAL A 129      96.980  39.110  41.030  1.00  0.00           C
ATOM   2068 1HG1 VAL A 129      96.510  38.310  40.450  1.00  0.00           H
ATOM   2069 2HG1 VAL A 129      97.600  39.640  40.310  1.00  0.00           H
ATOM   2070 3HG1 VAL A 129      97.740  38.720  41.700  1.00  0.00           H
ATOM   2071  CG2 VAL A 129      96.710  41.330  42.240  1.00  0.00           C
ATOM   2072 1HG2 VAL A 129      97.330  41.720  41.440  1.00  0.00           H
ATOM   2073 2HG2 VAL A 129      96.200  42.220  42.610  1.00  0.00           H
ATOM   2074 3HG2 VAL A 129      97.320  41.000  43.080  1.00  0.00           H
ATOM   2075  C   VAL A 129      94.410  39.760  39.720  1.00  0.00           C
ATOM   2076  O   VAL A 129      93.620  38.840  39.870  1.00  0.00           O
ATOM   2077  N   THR A 130      94.780  40.060  38.520  1.00  0.00           N
ATOM   2078  H   THR A 130      95.530  40.710  38.340  1.00  0.00           H
ATOM   2079  CA  THR A 130      94.590  39.260  37.360  1.00  0.00           C
ATOM   2080  HA  THR A 130      93.590  38.830  37.330  1.00  0.00           H
ATOM   2081  CB  THR A 130      94.930  40.010  36.050  1.00  0.00           C
ATOM   2082  HB  THR A 130      94.630  39.400  35.200  1.00  0.00           H
ATOM   2083  CG2 THR A 130      94.240  41.350  35.910  1.00  0.00           C
ATOM   2084 1HG2 THR A 130      94.500  42.080  36.670  1.00  0.00           H
ATOM   2085 2HG2 THR A 130      94.350  41.800  34.920  1.00  0.00           H
ATOM   2086 3HG2 THR A 130      93.170  41.120  35.940  1.00  0.00           H
ATOM   2087  OG1 THR A 130      96.310  40.210  36.070  1.00  0.00           O
ATOM   2088  HG1 THR A 130      96.540  40.190  35.140  1.00  0.00           H
ATOM   2089  C   THR A 130      95.350  37.870  37.280  1.00  0.00           C
ATOM   2090  O   THR A 130      95.990  37.490  38.220  1.00  0.00           O
ATOM   2091  N   THR A 131      95.250  37.110  36.150  1.00  0.00           N
ATOM   2092  H   THR A 131      94.540  37.370  35.470  1.00  0.00           H
ATOM   2093  CA  THR A 131      96.090  35.910  35.980  1.00  0.00           C
ATOM   2094  HA  THR A 131      96.280  35.260  36.840  1.00  0.00           H
ATOM   2095  CB  THR A 131      95.420  34.990  34.960  1.00  0.00           C
ATOM   2096  HB  THR A 131      94.450  34.770  35.410  1.00  0.00           H
ATOM   2097  CG2 THR A 131      95.240  35.500  33.460  1.00  0.00           C
ATOM   2098 1HG2 THR A 131      94.370  35.020  33.020  1.00  0.00           H
ATOM   2099 2HG2 THR A 131      94.990  36.550  33.350  1.00  0.00           H
ATOM   2100 3HG2 THR A 131      96.130  35.130  32.940  1.00  0.00           H
ATOM   2101  OG1 THR A 131      96.100  33.750  34.860  1.00  0.00           O
ATOM   2102  HG1 THR A 131      95.890  33.190  35.600  1.00  0.00           H
ATOM   2103  C   THR A 131      97.570  36.260  35.650  1.00  0.00           C
ATOM   2104  O   THR A 131      98.480  35.550  36.050  1.00  0.00           O
ATOM   2105  N   ASP A 132      97.770  37.410  34.980  1.00  0.00           N
ATOM   2106  H   ASP A 132      96.960  37.990  34.820  1.00  0.00           H
ATOM   2107  CA  ASP A 132      99.060  37.930  34.660  1.00  0.00           C
ATOM   2108  HA  ASP A 132      99.780  37.130  34.430  1.00  0.00           H
ATOM   2109  CB  ASP A 132      99.030  38.770  33.350  1.00  0.00           C
ATOM   2110  HB1 ASP A 132      98.730  38.120  32.530  1.00  0.00           H
ATOM   2111  HB2 ASP A 132     100.060  38.940  33.020  1.00  0.00           H
ATOM   2112  CG  ASP A 132      98.200  40.000  33.290  1.00  0.00           C
ATOM   2113  OD1 ASP A 132      96.980  39.960  33.550  1.00  0.00           O
ATOM   2114  OD2 ASP A 132      98.760  41.010  32.870  1.00  0.00           O
ATOM   2115  C   ASP A 132      99.750  38.650  35.770  1.00  0.00           C
ATOM   2116  O   ASP A 132     100.740  39.410  35.580  1.00  0.00           O
ATOM   2117  N   ALA A 133      99.140  38.610  36.960  1.00  0.00           N
ATOM   2118  H   ALA A 133      98.220  38.210  37.030  1.00  0.00           H
ATOM   2119  CA  ALA A 133      99.540  39.280  38.230  1.00  0.00           C
ATOM   2120  HA  ALA A 133      98.900  38.860  39.010  1.00  0.00           H
ATOM   2121  CB  ALA A 133     100.920  38.700  38.780  1.00  0.00           C
ATOM   2122  HB1 ALA A 133     100.850  37.660  39.070  1.00  0.00           H
ATOM   2123  HB2 ALA A 133     101.730  38.920  38.080  1.00  0.00           H
ATOM   2124  HB3 ALA A 133     101.290  39.300  39.610  1.00  0.00           H
ATOM   2125  C   ALA A 133      99.630  40.830  38.320  1.00  0.00           C
ATOM   2126  O   ALA A 133      99.920  41.510  39.360  1.00  0.00           O
ATOM   2127  N   LEU A 134      99.020  41.490  37.320  1.00  0.00           N
ATOM   2128  H   LEU A 134      98.570  40.940  36.600  1.00  0.00           H
ATOM   2129  CA  LEU A 134      98.600  42.910  37.430  1.00  0.00           C
ATOM   2130  HA  LEU A 134      99.500  43.500  37.630  1.00  0.00           H
ATOM   2131  CB  LEU A 134      98.310  43.470  36.020  1.00  0.00           C
ATOM   2132  HB1 LEU A 134      97.850  42.650  35.460  1.00  0.00           H
ATOM   2133  HB2 LEU A 134      99.280  43.700  35.570  1.00  0.00           H
ATOM   2134  CG  LEU A 134      97.520  44.770  35.930  1.00  0.00           C
ATOM   2135  HG  LEU A 134      97.730  45.490  36.720  1.00  0.00           H
ATOM   2136  CD1 LEU A 134      97.820  45.520  34.590  1.00  0.00           C
ATOM   2137 1HD1 LEU A 134      98.870  45.800  34.660  1.00  0.00           H
ATOM   2138 2HD1 LEU A 134      97.710  44.820  33.760  1.00  0.00           H
ATOM   2139 3HD1 LEU A 134      97.310  46.470  34.410  1.00  0.00           H
ATOM   2140  CD2 LEU A 134      96.020  44.490  35.830  1.00  0.00           C
ATOM   2141 1HD2 LEU A 134      95.540  45.460  35.690  1.00  0.00           H
ATOM   2142 2HD2 LEU A 134      95.810  43.700  35.110  1.00  0.00           H
ATOM   2143 3HD2 LEU A 134      95.690  44.000  36.740  1.00  0.00           H
ATOM   2144  C   LEU A 134      97.570  43.200  38.520  1.00  0.00           C
ATOM   2145  O   LEU A 134      96.710  42.330  38.630  1.00  0.00           O
ATOM   2146  N   VAL A 135      97.590  44.390  39.180  1.00  0.00           N
ATOM   2147  H   VAL A 135      98.410  44.970  39.110  1.00  0.00           H
ATOM   2148  CA  VAL A 135      96.480  44.850  40.080  1.00  0.00           C
ATOM   2149  HA  VAL A 135      96.080  43.990  40.620  1.00  0.00           H
ATOM   2150  CB  VAL A 135      97.060  45.870  41.110  1.00  0.00           C
ATOM   2151  HB  VAL A 135      97.730  46.590  40.630  1.00  0.00           H
ATOM   2152  CG1 VAL A 135      95.890  46.410  41.920  1.00  0.00           C
ATOM   2153 1HG1 VAL A 135      96.310  47.070  42.680  1.00  0.00           H
ATOM   2154 2HG1 VAL A 135      95.280  47.040  41.270  1.00  0.00           H
ATOM   2155 3HG1 VAL A 135      95.240  45.670  42.380  1.00  0.00           H
ATOM   2156  CG2 VAL A 135      97.960  45.090  42.090  1.00  0.00           C
ATOM   2157 1HG2 VAL A 135      97.350  44.300  42.530  1.00  0.00           H
ATOM   2158 2HG2 VAL A 135      98.730  44.620  41.470  1.00  0.00           H
ATOM   2159 3HG2 VAL A 135      98.350  45.710  42.890  1.00  0.00           H
ATOM   2160  C   VAL A 135      95.430  45.610  39.210  1.00  0.00           C
ATOM   2161  O   VAL A 135      95.590  46.770  38.920  1.00  0.00           O
ATOM   2162  N   PHE A 136      94.420  44.890  38.770  1.00  0.00           N
ATOM   2163  H   PHE A 136      94.370  43.900  38.990  1.00  0.00           H
ATOM   2164  CA  PHE A 136      93.320  45.610  38.060  1.00  0.00           C
ATOM   2165  HA  PHE A 136      93.800  46.200  37.290  1.00  0.00           H
ATOM   2166  CB  PHE A 136      92.530  44.650  37.240  1.00  0.00           C
ATOM   2167  HB1 PHE A 136      91.820  44.200  37.930  1.00  0.00           H
ATOM   2168  HB2 PHE A 136      93.200  43.850  36.910  1.00  0.00           H
ATOM   2169  CG  PHE A 136      91.800  45.410  36.120  1.00  0.00           C
ATOM   2170  CD1 PHE A 136      92.420  45.650  34.850  1.00  0.00           C
ATOM   2171  HD1 PHE A 136      93.390  45.220  34.650  1.00  0.00           H
ATOM   2172  CE1 PHE A 136      91.870  46.530  33.940  1.00  0.00           C
ATOM   2173  HE1 PHE A 136      92.440  46.720  33.040  1.00  0.00           H
ATOM   2174  CZ  PHE A 136      90.660  47.160  34.210  1.00  0.00           C
ATOM   2175  HZ  PHE A 136      90.220  47.830  33.490  1.00  0.00           H
ATOM   2176  CE2 PHE A 136      89.970  46.920  35.440  1.00  0.00           C
ATOM   2177  HE2 PHE A 136      89.030  47.370  35.700  1.00  0.00           H
ATOM   2178  CD2 PHE A 136      90.500  46.010  36.390  1.00  0.00           C
ATOM   2179  HD2 PHE A 136      89.830  45.720  37.190  1.00  0.00           H
ATOM   2180  C   PHE A 136      92.480  46.580  38.960  1.00  0.00           C
ATOM   2181  O   PHE A 136      92.080  47.600  38.490  1.00  0.00           O
ATOM   2182  N   TYR A 137      92.400  46.350  40.250  1.00  0.00           N
ATOM   2183  H   TYR A 137      92.880  45.540  40.610  1.00  0.00           H
ATOM   2184  CA  TYR A 137      91.670  47.240  41.230  1.00  0.00           C
ATOM   2185  HA  TYR A 137      91.830  48.300  41.080  1.00  0.00           H
ATOM   2186  CB  TYR A 137      90.180  46.950  41.210  1.00  0.00           C
ATOM   2187  HB1 TYR A 137      90.030  45.870  41.270  1.00  0.00           H
ATOM   2188  HB2 TYR A 137      89.800  47.270  40.240  1.00  0.00           H
ATOM   2189  CG  TYR A 137      89.370  47.680  42.240  1.00  0.00           C
ATOM   2190  CD1 TYR A 137      89.110  49.030  41.940  1.00  0.00           C
ATOM   2191  HD1 TYR A 137      89.250  49.510  40.980  1.00  0.00           H
ATOM   2192  CE1 TYR A 137      88.390  49.760  42.940  1.00  0.00           C
ATOM   2193  HE1 TYR A 137      88.030  50.760  42.730  1.00  0.00           H
ATOM   2194  CZ  TYR A 137      87.990  49.210  44.200  1.00  0.00           C
ATOM   2195  OH  TYR A 137      87.350  49.940  45.150  1.00  0.00           O
ATOM   2196  HH  TYR A 137      87.100  50.810  44.850  1.00  0.00           H
ATOM   2197  CE2 TYR A 137      88.420  47.910  44.540  1.00  0.00           C
ATOM   2198  HE2 TYR A 137      88.120  47.470  45.480  1.00  0.00           H
ATOM   2199  CD2 TYR A 137      89.060  47.140  43.490  1.00  0.00           C
ATOM   2200  HD2 TYR A 137      89.490  46.190  43.760  1.00  0.00           H
ATOM   2201  C   TYR A 137      92.230  47.040  42.660  1.00  0.00           C
ATOM   2202  O   TYR A 137      92.690  45.970  42.980  1.00  0.00           O
ATOM   2203  N   ALA A 138      92.150  48.110  43.440  1.00  0.00           N
ATOM   2204  H   ALA A 138      91.620  48.900  43.110  1.00  0.00           H
ATOM   2205  CA  ALA A 138      92.200  48.120  44.890  1.00  0.00           C
ATOM   2206  HA  ALA A 138      91.850  47.120  45.150  1.00  0.00           H
ATOM   2207  CB  ALA A 138      93.640  48.230  45.420  1.00  0.00           C
ATOM   2208  HB1 ALA A 138      94.250  47.410  45.060  1.00  0.00           H
ATOM   2209  HB2 ALA A 138      94.210  49.070  45.030  1.00  0.00           H
ATOM   2210  HB3 ALA A 138      93.660  48.310  46.510  1.00  0.00           H
ATOM   2211  C   ALA A 138      91.260  49.220  45.500  1.00  0.00           C
ATOM   2212  O   ALA A 138      91.180  50.340  44.880  1.00  0.00           O
ATOM   2213  N   SER A 139      90.710  48.990  46.690  1.00  0.00           N
ATOM   2214  H   SER A 139      90.850  48.030  46.980  1.00  0.00           H
ATOM   2215  CA  SER A 139      89.820  49.970  47.470  1.00  0.00           C
ATOM   2216  HA  SER A 139      89.040  50.330  46.810  1.00  0.00           H
ATOM   2217  CB  SER A 139      89.260  49.260  48.680  1.00  0.00           C
ATOM   2218  HB1 SER A 139      90.080  48.970  49.340  1.00  0.00           H
ATOM   2219  HB2 SER A 139      88.740  48.340  48.400  1.00  0.00           H
ATOM   2220  OG  SER A 139      88.540  50.120  49.470  1.00  0.00           O
ATOM   2221  HG  SER A 139      88.360  49.640  50.280  1.00  0.00           H
ATOM   2222  C   SER A 139      90.630  51.220  47.740  1.00  0.00           C
ATOM   2223  O   SER A 139      91.850  51.170  48.060  1.00  0.00           O
ATOM   2224  N   SER A 140      89.970  52.370  47.780  1.00  0.00           N
ATOM   2225  H   SER A 140      88.970  52.440  47.630  1.00  0.00           H
ATOM   2226  CA  SER A 140      90.650  53.610  48.010  1.00  0.00           C
ATOM   2227  HA  SER A 140      91.450  53.680  47.270  1.00  0.00           H
ATOM   2228  CB  SER A 140      89.780  54.840  47.860  1.00  0.00           C
ATOM   2229  HB1 SER A 140      89.450  54.980  46.830  1.00  0.00           H
ATOM   2230  HB2 SER A 140      90.350  55.710  48.160  1.00  0.00           H
ATOM   2231  OG  SER A 140      88.640  54.850  48.670  1.00  0.00           O
ATOM   2232  HG  SER A 140      88.330  55.740  48.500  1.00  0.00           H
ATOM   2233  C   SER A 140      91.330  53.700  49.340  1.00  0.00           C
ATOM   2234  O   SER A 140      92.270  54.450  49.550  1.00  0.00           O
ATOM   2235  N   THR A 141      90.920  52.760  50.230  1.00  0.00           N
ATOM   2236  H   THR A 141      89.990  52.380  50.150  1.00  0.00           H
ATOM   2237  CA  THR A 141      91.500  52.690  51.590  1.00  0.00           C
ATOM   2238  HA  THR A 141      91.730  53.740  51.800  1.00  0.00           H
ATOM   2239  CB  THR A 141      90.460  52.260  52.610  1.00  0.00           C
ATOM   2240  HB  THR A 141      89.460  52.620  52.370  1.00  0.00           H
ATOM   2241  CG2 THR A 141      90.370  50.750  52.850  1.00  0.00           C
ATOM   2242 1HG2 THR A 141      91.330  50.480  53.280  1.00  0.00           H
ATOM   2243 2HG2 THR A 141      89.600  50.520  53.580  1.00  0.00           H
ATOM   2244 3HG2 THR A 141      90.090  50.130  51.990  1.00  0.00           H
ATOM   2245  OG1 THR A 141      90.890  52.830  53.850  1.00  0.00           O
ATOM   2246  HG1 THR A 141      91.350  52.200  54.410  1.00  0.00           H
ATOM   2247  C   THR A 141      93.000  52.050  51.650  1.00  0.00           C
ATOM   2248  O   THR A 141      93.560  52.190  52.670  1.00  0.00           O
ATOM   2249  N   ILE A 142      93.490  51.540  50.530  1.00  0.00           N
ATOM   2250  H   ILE A 142      92.970  51.550  49.670  1.00  0.00           H
ATOM   2251  CA  ILE A 142      94.940  51.280  50.380  1.00  0.00           C
ATOM   2252  HA  ILE A 142      95.150  50.490  51.100  1.00  0.00           H
ATOM   2253  CB  ILE A 142      95.230  50.750  48.990  1.00  0.00           C
ATOM   2254  HB  ILE A 142      94.370  50.140  48.720  1.00  0.00           H
ATOM   2255  CG2 ILE A 142      95.340  51.860  47.910  1.00  0.00           C
ATOM   2256 1HG2 ILE A 142      95.550  51.410  46.940  1.00  0.00           H
ATOM   2257 2HG2 ILE A 142      94.470  52.520  47.840  1.00  0.00           H
ATOM   2258 3HG2 ILE A 142      96.200  52.510  48.060  1.00  0.00           H
ATOM   2259  CG1 ILE A 142      96.470  49.740  49.160  1.00  0.00           C
ATOM   2260 1HG1 ILE A 142      96.240  48.870  49.780  1.00  0.00           H
ATOM   2261 2HG1 ILE A 142      97.280  50.290  49.650  1.00  0.00           H
ATOM   2262  CD  ILE A 142      96.960  49.220  47.760  1.00  0.00           C
ATOM   2263  HD1 ILE A 142      97.500  50.010  47.240  1.00  0.00           H
ATOM   2264  HD2 ILE A 142      97.730  48.450  47.850  1.00  0.00           H
ATOM   2265  HD3 ILE A 142      96.100  48.780  47.250  1.00  0.00           H
ATOM   2266  C   ILE A 142      95.810  52.540  50.650  1.00  0.00           C
ATOM   2267  O   ILE A 142      96.990  52.470  50.790  1.00  0.00           O
ATOM   2268  N   GLN A 143      95.180  53.760  50.690  1.00  0.00           N
ATOM   2269  H   GLN A 143      94.180  53.860  50.650  1.00  0.00           H
ATOM   2270  CA  GLN A 143      95.840  55.080  50.980  1.00  0.00           C
ATOM   2271  HA  GLN A 143      96.850  55.020  50.570  1.00  0.00           H
ATOM   2272  CB  GLN A 143      95.100  56.160  50.290  1.00  0.00           C
ATOM   2273  HB1 GLN A 143      95.620  57.100  50.480  1.00  0.00           H
ATOM   2274  HB2 GLN A 143      94.070  56.210  50.660  1.00  0.00           H
ATOM   2275  CG  GLN A 143      95.150  56.180  48.760  1.00  0.00           C
ATOM   2276  HG1 GLN A 143      94.560  55.270  48.610  1.00  0.00           H
ATOM   2277  HG2 GLN A 143      96.170  55.970  48.440  1.00  0.00           H
ATOM   2278  CD  GLN A 143      94.460  57.360  48.110  1.00  0.00           C
ATOM   2279  OE1 GLN A 143      93.360  57.290  47.580  1.00  0.00           O
ATOM   2280  NE2 GLN A 143      95.050  58.500  48.030  1.00  0.00           N
ATOM   2281 1HE2 GLN A 143      95.970  58.640  48.410  1.00  0.00           H
ATOM   2282 2HE2 GLN A 143      94.620  59.200  47.440  1.00  0.00           H
ATOM   2283  C   GLN A 143      95.950  55.550  52.450  1.00  0.00           C
ATOM   2284  O   GLN A 143      96.670  56.460  52.760  1.00  0.00           O
ATOM   2285  N   ASP A 144      95.080  54.910  53.260  1.00  0.00           N
ATOM   2286  H   ASP A 144      94.570  54.090  52.950  1.00  0.00           H
ATOM   2287  CA  ASP A 144      94.800  55.200  54.700  1.00  0.00           C
ATOM   2288  HA  ASP A 144      94.490  56.240  54.780  1.00  0.00           H
ATOM   2289  CB  ASP A 144      93.570  54.430  55.170  1.00  0.00           C
ATOM   2290  HB1 ASP A 144      93.710  53.360  55.000  1.00  0.00           H
ATOM   2291  HB2 ASP A 144      92.740  54.750  54.540  1.00  0.00           H
ATOM   2292  CG  ASP A 144      93.190  54.590  56.640  1.00  0.00           C
ATOM   2293  OD1 ASP A 144      92.240  55.320  56.880  1.00  0.00           O
ATOM   2294  OD2 ASP A 144      93.610  53.660  57.410  1.00  0.00           O
ATOM   2295  C   ASP A 144      95.950  55.020  55.680  1.00  0.00           C
ATOM   2296  O   ASP A 144      96.130  55.840  56.510  1.00  0.00           O
ATOM   2297  N   TYR A 145      96.810  53.920  55.530  1.00  0.00           N
ATOM   2298  H   TYR A 145      96.440  53.300  54.830  1.00  0.00           H
ATOM   2299  CA  TYR A 145      97.980  53.570  56.210  1.00  0.00           C
ATOM   2300  HA  TYR A 145      98.370  54.430  56.750  1.00  0.00           H
ATOM   2301  CB  TYR A 145      97.560  52.540  57.310  1.00  0.00           C
ATOM   2302  HB1 TYR A 145      97.100  51.700  56.780  1.00  0.00           H
ATOM   2303  HB2 TYR A 145      96.850  52.890  58.060  1.00  0.00           H
ATOM   2304  CG  TYR A 145      98.780  51.990  58.080  1.00  0.00           C
ATOM   2305  CD1 TYR A 145      99.340  52.760  59.120  1.00  0.00           C
ATOM   2306  HD1 TYR A 145      98.910  53.730  59.310  1.00  0.00           H
ATOM   2307  CE1 TYR A 145     100.360  52.260  59.960  1.00  0.00           C
ATOM   2308  HE1 TYR A 145     100.710  52.730  60.870  1.00  0.00           H
ATOM   2309  CZ  TYR A 145     100.900  51.020  59.640  1.00  0.00           C
ATOM   2310  OH  TYR A 145     101.910  50.480  60.370  1.00  0.00           O
ATOM   2311  HH  TYR A 145     102.700  50.240  59.890  1.00  0.00           H
ATOM   2312  CE2 TYR A 145     100.370  50.240  58.640  1.00  0.00           C
ATOM   2313  HE2 TYR A 145     100.660  49.210  58.480  1.00  0.00           H
ATOM   2314  CD2 TYR A 145      99.300  50.670  57.890  1.00  0.00           C
ATOM   2315  HD2 TYR A 145      98.930  50.010  57.110  1.00  0.00           H
ATOM   2316  C   TYR A 145      99.120  53.100  55.280  1.00  0.00           C
ATOM   2317  O   TYR A 145     100.280  53.440  55.510  1.00  0.00           O
ATOM   2318  N   LEU A 146      98.850  52.340  54.230  1.00  0.00           N
ATOM   2319  H   LEU A 146      97.920  51.980  54.050  1.00  0.00           H
ATOM   2320  CA  LEU A 146      99.950  51.920  53.310  1.00  0.00           C
ATOM   2321  HA  LEU A 146     100.880  51.760  53.850  1.00  0.00           H
ATOM   2322  CB  LEU A 146      99.620  50.570  52.640  1.00  0.00           C
ATOM   2323  HB1 LEU A 146     100.530  50.310  52.100  1.00  0.00           H
ATOM   2324  HB2 LEU A 146      98.880  50.800  51.880  1.00  0.00           H
ATOM   2325  CG  LEU A 146      99.350  49.320  53.480  1.00  0.00           C
ATOM   2326  HG  LEU A 146      98.380  49.480  53.950  1.00  0.00           H
ATOM   2327  CD1 LEU A 146      99.210  48.130  52.450  1.00  0.00           C
ATOM   2328 1HD1 LEU A 146     100.150  47.940  51.940  1.00  0.00           H
ATOM   2329 2HD1 LEU A 146      98.820  47.230  52.920  1.00  0.00           H
ATOM   2330 3HD1 LEU A 146      98.560  48.370  51.620  1.00  0.00           H
ATOM   2331  CD2 LEU A 146     100.420  49.030  54.520  1.00  0.00           C
ATOM   2332 1HD2 LEU A 146     101.200  48.410  54.070  1.00  0.00           H
ATOM   2333 2HD2 LEU A 146     100.890  49.880  55.020  1.00  0.00           H
ATOM   2334 3HD2 LEU A 146      99.900  48.430  55.260  1.00  0.00           H
ATOM   2335  C   LEU A 146     100.300  52.990  52.250  1.00  0.00           C
ATOM   2336  O   LEU A 146     101.440  53.070  51.740  1.00  0.00           O
ATOM   2337  N   GLY A 147      99.420  53.940  51.980  1.00  0.00           N
ATOM   2338  H   GLY A 147      98.510  53.920  52.430  1.00  0.00           H
ATOM   2339  CA  GLY A 147      99.790  55.230  51.390  1.00  0.00           C
ATOM   2340  HA1 GLY A 147     100.630  55.770  51.820  1.00  0.00           H
ATOM   2341  HA2 GLY A 147      98.930  55.820  51.700  1.00  0.00           H
ATOM   2342  C   GLY A 147      99.940  55.210  49.910  1.00  0.00           C
ATOM   2343  O   GLY A 147     100.400  56.220  49.320  1.00  0.00           O
ATOM   2344  N   PHE A 148      99.580  54.130  49.190  1.00  0.00           N
ATOM   2345  H   PHE A 148      99.240  53.270  49.610  1.00  0.00           H
ATOM   2346  CA  PHE A 148      99.700  54.020  47.690  1.00  0.00           C
ATOM   2347  HA  PHE A 148     100.710  54.380  47.490  1.00  0.00           H
ATOM   2348  CB  PHE A 148      99.420  52.480  47.300  1.00  0.00           C
ATOM   2349  HB1 PHE A 148      99.510  52.510  46.220  1.00  0.00           H
ATOM   2350  HB2 PHE A 148      98.430  52.270  47.700  1.00  0.00           H
ATOM   2351  CG  PHE A 148     100.520  51.520  47.760  1.00  0.00           C
ATOM   2352  CD1 PHE A 148     101.620  51.440  46.950  1.00  0.00           C
ATOM   2353  HD1 PHE A 148     101.820  52.110  46.130  1.00  0.00           H
ATOM   2354  CE1 PHE A 148     102.560  50.480  47.340  1.00  0.00           C
ATOM   2355  HE1 PHE A 148     103.460  50.450  46.750  1.00  0.00           H
ATOM   2356  CZ  PHE A 148     102.450  49.740  48.560  1.00  0.00           C
ATOM   2357  HZ  PHE A 148     103.290  49.080  48.770  1.00  0.00           H
ATOM   2358  CE2 PHE A 148     101.310  49.840  49.340  1.00  0.00           C
ATOM   2359  HE2 PHE A 148     101.180  49.170  50.170  1.00  0.00           H
ATOM   2360  CD2 PHE A 148     100.300  50.800  48.980  1.00  0.00           C
ATOM   2361  HD2 PHE A 148      99.360  50.720  49.510  1.00  0.00           H
ATOM   2362  C   PHE A 148      98.690  54.880  46.970  1.00  0.00           C
ATOM   2363  O   PHE A 148      97.490  54.590  47.030  1.00  0.00           O
ATOM   2364  N   GLN A 149      99.220  55.960  46.270  1.00  0.00           N
ATOM   2365  H   GLN A 149     100.220  56.030  46.360  1.00  0.00           H
ATOM   2366  CA  GLN A 149      98.640  56.680  45.240  1.00  0.00           C
ATOM   2367  HA  GLN A 149      97.950  57.380  45.710  1.00  0.00           H
ATOM   2368  CB  GLN A 149      99.850  57.340  44.490  1.00  0.00           C
ATOM   2369  HB1 GLN A 149     100.610  56.600  44.230  1.00  0.00           H
ATOM   2370  HB2 GLN A 149     100.310  57.970  45.250  1.00  0.00           H
ATOM   2371  CG  GLN A 149      99.570  58.170  43.250  1.00  0.00           C
ATOM   2372  HG1 GLN A 149      99.200  57.530  42.450  1.00  0.00           H
ATOM   2373  HG2 GLN A 149     100.550  58.440  42.870  1.00  0.00           H
ATOM   2374  CD  GLN A 149      98.600  59.330  43.560  1.00  0.00           C
ATOM   2375  OE1 GLN A 149      98.620  59.840  44.610  1.00  0.00           O
ATOM   2376  NE2 GLN A 149      97.720  59.720  42.670  1.00  0.00           N
ATOM   2377 1HE2 GLN A 149      96.990  60.310  43.040  1.00  0.00           H
ATOM   2378 2HE2 GLN A 149      97.620  59.200  41.810  1.00  0.00           H
ATOM   2379  C   GLN A 149      97.970  55.720  44.240  1.00  0.00           C
ATOM   2380  O   GLN A 149      98.690  54.890  43.630  1.00  0.00           O
ATOM   2381  N   GLN A 150      96.630  55.850  44.100  1.00  0.00           N
ATOM   2382  H   GLN A 150      96.280  56.710  44.490  1.00  0.00           H
ATOM   2383  CA  GLN A 150      95.810  54.870  43.340  1.00  0.00           C
ATOM   2384  HA  GLN A 150      95.950  53.890  43.800  1.00  0.00           H
ATOM   2385  CB  GLN A 150      94.330  55.280  43.420  1.00  0.00           C
ATOM   2386  HB1 GLN A 150      93.770  54.850  42.590  1.00  0.00           H
ATOM   2387  HB2 GLN A 150      94.210  56.360  43.340  1.00  0.00           H
ATOM   2388  CG  GLN A 150      93.630  54.790  44.710  1.00  0.00           C
ATOM   2389  HG1 GLN A 150      94.140  55.190  45.580  1.00  0.00           H
ATOM   2390  HG2 GLN A 150      93.640  53.710  44.790  1.00  0.00           H
ATOM   2391  CD  GLN A 150      92.140  55.170  44.700  1.00  0.00           C
ATOM   2392  OE1 GLN A 150      91.350  54.640  43.890  1.00  0.00           O
ATOM   2393  NE2 GLN A 150      91.590  56.000  45.550  1.00  0.00           N
ATOM   2394 1HE2 GLN A 150      90.630  56.310  45.480  1.00  0.00           H
ATOM   2395 2HE2 GLN A 150      92.220  56.560  46.100  1.00  0.00           H
ATOM   2396  C   GLN A 150      96.330  54.790  41.900  1.00  0.00           C
ATOM   2397  O   GLN A 150      96.490  53.630  41.470  1.00  0.00           O
ATOM   2398  N   SER A 151      96.650  55.840  41.160  1.00  0.00           N
ATOM   2399  H   SER A 151      96.310  56.740  41.500  1.00  0.00           H
ATOM   2400  CA  SER A 151      97.160  55.740  39.770  1.00  0.00           C
ATOM   2401  HA  SER A 151      96.460  55.200  39.130  1.00  0.00           H
ATOM   2402  CB  SER A 151      97.200  57.190  39.240  1.00  0.00           C
ATOM   2403  HB1 SER A 151      96.210  57.640  39.160  1.00  0.00           H
ATOM   2404  HB2 SER A 151      97.610  57.120  38.240  1.00  0.00           H
ATOM   2405  OG  SER A 151      97.950  58.040  40.120  1.00  0.00           O
ATOM   2406  HG  SER A 151      98.860  57.830  39.890  1.00  0.00           H
ATOM   2407  C   SER A 151      98.530  55.040  39.600  1.00  0.00           C
ATOM   2408  O   SER A 151      98.940  54.770  38.480  1.00  0.00           O
ATOM   2409  N   ASP A 152      99.320  55.050  40.660  1.00  0.00           N
ATOM   2410  H   ASP A 152      98.820  55.370  41.470  1.00  0.00           H
ATOM   2411  CA  ASP A 152     100.640  54.450  40.670  1.00  0.00           C
ATOM   2412  HA  ASP A 152     100.990  54.390  39.630  1.00  0.00           H
ATOM   2413  CB  ASP A 152     101.690  55.250  41.370  1.00  0.00           C
ATOM   2414  HB1 ASP A 152     102.630  54.720  41.510  1.00  0.00           H
ATOM   2415  HB2 ASP A 152     101.330  55.430  42.390  1.00  0.00           H
ATOM   2416  CG  ASP A 152     102.000  56.630  40.780  1.00  0.00           C
ATOM   2417  OD1 ASP A 152     102.690  57.390  41.460  1.00  0.00           O
ATOM   2418  OD2 ASP A 152     101.430  57.010  39.730  1.00  0.00           O
ATOM   2419  C   ASP A 152     100.660  52.960  41.180  1.00  0.00           C
ATOM   2420  O   ASP A 152     101.670  52.340  40.940  1.00  0.00           O
ATOM   2421  N   VAL A 153      99.620  52.460  41.910  1.00  0.00           N
ATOM   2422  H   VAL A 153      98.900  53.090  42.230  1.00  0.00           H
ATOM   2423  CA  VAL A 153      99.500  51.020  42.280  1.00  0.00           C
ATOM   2424  HA  VAL A 153     100.490  50.620  42.090  1.00  0.00           H
ATOM   2425  CB  VAL A 153      99.220  50.770  43.750  1.00  0.00           C
ATOM   2426  HB  VAL A 153      99.750  51.550  44.300  1.00  0.00           H
ATOM   2427  CG1 VAL A 153      97.800  50.910  44.150  1.00  0.00           C
ATOM   2428 1HG1 VAL A 153      97.300  51.790  43.740  1.00  0.00           H
ATOM   2429 2HG1 VAL A 153      97.300  49.990  43.860  1.00  0.00           H
ATOM   2430 3HG1 VAL A 153      97.610  51.010  45.220  1.00  0.00           H
ATOM   2431  CG2 VAL A 153      99.740  49.340  44.190  1.00  0.00           C
ATOM   2432 1HG2 VAL A 153     100.780  49.220  43.860  1.00  0.00           H
ATOM   2433 2HG2 VAL A 153      99.680  49.130  45.260  1.00  0.00           H
ATOM   2434 3HG2 VAL A 153      99.170  48.570  43.680  1.00  0.00           H
ATOM   2435  C   VAL A 153      98.610  50.180  41.340  1.00  0.00           C
ATOM   2436  O   VAL A 153      98.930  49.060  40.970  1.00  0.00           O
ATOM   2437  N   ILE A 154      97.520  50.740  40.820  1.00  0.00           N
ATOM   2438  H   ILE A 154      97.490  51.750  40.910  1.00  0.00           H
ATOM   2439  CA  ILE A 154      96.480  50.090  39.950  1.00  0.00           C
ATOM   2440  HA  ILE A 154      96.380  49.030  40.210  1.00  0.00           H
ATOM   2441  CB  ILE A 154      95.160  50.810  40.200  1.00  0.00           C
ATOM   2442  HB  ILE A 154      95.430  51.840  39.940  1.00  0.00           H
ATOM   2443  CG2 ILE A 154      94.140  50.400  39.130  1.00  0.00           C
ATOM   2444 1HG2 ILE A 154      93.780  49.370  39.160  1.00  0.00           H
ATOM   2445 2HG2 ILE A 154      93.210  50.960  39.230  1.00  0.00           H
ATOM   2446 3HG2 ILE A 154      94.460  50.650  38.120  1.00  0.00           H
ATOM   2447  CG1 ILE A 154      94.740  50.570  41.730  1.00  0.00           C
ATOM   2448 1HG1 ILE A 154      95.470  51.100  42.340  1.00  0.00           H
ATOM   2449 2HG1 ILE A 154      94.720  49.520  42.020  1.00  0.00           H
ATOM   2450  CD  ILE A 154      93.330  51.170  42.060  1.00  0.00           C
ATOM   2451  HD1 ILE A 154      93.220  52.120  41.540  1.00  0.00           H
ATOM   2452  HD2 ILE A 154      92.540  50.500  41.710  1.00  0.00           H
ATOM   2453  HD3 ILE A 154      93.250  51.360  43.130  1.00  0.00           H
ATOM   2454  C   ILE A 154      97.090  50.070  38.550  1.00  0.00           C
ATOM   2455  O   ILE A 154      97.940  50.920  38.090  1.00  0.00           O
ATOM   2456  N   HIS A 155      96.790  48.960  37.820  1.00  0.00           N
ATOM   2457  H   HIS A 155      96.150  48.330  38.270  1.00  0.00           H
ATOM   2458  CA  HIS A 155      97.340  48.710  36.500  1.00  0.00           C
ATOM   2459  HA  HIS A 155      97.020  47.680  36.310  1.00  0.00           H
ATOM   2460  CB  HIS A 155      96.830  49.730  35.470  1.00  0.00           C
ATOM   2461  HB1 HIS A 155      97.280  49.560  34.490  1.00  0.00           H
ATOM   2462  HB2 HIS A 155      97.210  50.730  35.690  1.00  0.00           H
ATOM   2463  CG  HIS A 155      95.360  49.690  35.260  1.00  0.00           C
ATOM   2464  ND1 HIS A 155      94.600  50.510  34.410  1.00  0.00           N
ATOM   2465  CE1 HIS A 155      93.310  50.150  34.490  1.00  0.00           C
ATOM   2466  HE1 HIS A 155      92.530  50.680  33.970  1.00  0.00           H
ATOM   2467  NE2 HIS A 155      93.260  49.090  35.280  1.00  0.00           N
ATOM   2468  HE2 HIS A 155      92.380  48.690  35.570  1.00  0.00           H
ATOM   2469  CD2 HIS A 155      94.430  48.850  35.850  1.00  0.00           C
ATOM   2470  HD2 HIS A 155      94.620  48.010  36.500  1.00  0.00           H
ATOM   2471  C   HIS A 155      98.830  48.450  36.480  1.00  0.00           C
ATOM   2472  O   HIS A 155      99.420  48.350  35.460  1.00  0.00           O
ATOM   2473  N   GLN A 156      99.470  48.270  37.680  1.00  0.00           N
ATOM   2474  H   GLN A 156      98.890  48.210  38.500  1.00  0.00           H
ATOM   2475  CA  GLN A 156     100.890  47.780  37.780  1.00  0.00           C
ATOM   2476  HA  GLN A 156     101.370  47.790  36.800  1.00  0.00           H
ATOM   2477  CB  GLN A 156     101.760  48.680  38.690  1.00  0.00           C
ATOM   2478  HB1 GLN A 156     102.790  48.320  38.630  1.00  0.00           H
ATOM   2479  HB2 GLN A 156     101.400  48.670  39.720  1.00  0.00           H
ATOM   2480  CG  GLN A 156     101.840  50.180  38.250  1.00  0.00           C
ATOM   2481  HG1 GLN A 156     102.520  50.660  38.940  1.00  0.00           H
ATOM   2482  HG2 GLN A 156     100.910  50.710  38.450  1.00  0.00           H
ATOM   2483  CD  GLN A 156     102.360  50.400  36.750  1.00  0.00           C
ATOM   2484  OE1 GLN A 156     103.310  49.850  36.260  1.00  0.00           O
ATOM   2485  NE2 GLN A 156     101.720  51.220  36.040  1.00  0.00           N
ATOM   2486 1HE2 GLN A 156     100.930  51.600  36.540  1.00  0.00           H
ATOM   2487 2HE2 GLN A 156     101.900  51.370  35.060  1.00  0.00           H
ATOM   2488  C   GLN A 156     100.940  46.280  38.200  1.00  0.00           C
ATOM   2489  O   GLN A 156     100.060  45.840  38.960  1.00  0.00           O
ATOM   2490  N   SER A 157     101.900  45.470  37.730  1.00  0.00           N
ATOM   2491  H   SER A 157     102.530  45.750  37.000  1.00  0.00           H
ATOM   2492  CA  SER A 157     102.180  44.160  38.390  1.00  0.00           C
ATOM   2493  HA  SER A 157     101.400  43.450  38.100  1.00  0.00           H
ATOM   2494  CB  SER A 157     103.550  43.690  37.900  1.00  0.00           C
ATOM   2495  HB1 SER A 157     104.340  44.380  38.190  1.00  0.00           H
ATOM   2496  HB2 SER A 157     103.520  43.670  36.820  1.00  0.00           H
ATOM   2497  OG  SER A 157     103.800  42.390  38.470  1.00  0.00           O
ATOM   2498  HG  SER A 157     103.600  41.810  37.730  1.00  0.00           H
ATOM   2499  C   SER A 157     102.280  44.260  39.940  1.00  0.00           C
ATOM   2500  O   SER A 157     102.840  45.180  40.490  1.00  0.00           O
ATOM   2501  N   VAL A 158     101.760  43.290  40.660  1.00  0.00           N
ATOM   2502  H   VAL A 158     101.260  42.540  40.210  1.00  0.00           H
ATOM   2503  CA  VAL A 158     101.780  43.150  42.130  1.00  0.00           C
ATOM   2504  HA  VAL A 158     101.180  43.960  42.530  1.00  0.00           H
ATOM   2505  CB  VAL A 158     101.230  41.730  42.550  1.00  0.00           C
ATOM   2506  HB  VAL A 158     100.240  41.650  42.100  1.00  0.00           H
ATOM   2507  CG1 VAL A 158     102.040  40.460  42.190  1.00  0.00           C
ATOM   2508 1HG1 VAL A 158     101.360  39.620  42.120  1.00  0.00           H
ATOM   2509 2HG1 VAL A 158     102.520  40.740  41.260  1.00  0.00           H
ATOM   2510 3HG1 VAL A 158     102.760  40.270  42.990  1.00  0.00           H
ATOM   2511  CG2 VAL A 158     100.920  41.620  44.060  1.00  0.00           C
ATOM   2512 1HG2 VAL A 158     100.400  40.680  44.190  1.00  0.00           H
ATOM   2513 2HG2 VAL A 158     101.880  41.700  44.560  1.00  0.00           H
ATOM   2514 3HG2 VAL A 158     100.290  42.450  44.400  1.00  0.00           H
ATOM   2515  C   VAL A 158     103.200  43.330  42.840  1.00  0.00           C
ATOM   2516  O   VAL A 158     103.240  43.730  43.990  1.00  0.00           O
ATOM   2517  N   TYR A 159     104.320  43.210  42.070  1.00  0.00           N
ATOM   2518  H   TYR A 159     104.080  42.790  41.180  1.00  0.00           H
ATOM   2519  CA  TYR A 159     105.730  43.640  42.360  1.00  0.00           C
ATOM   2520  HA  TYR A 159     106.140  43.020  43.160  1.00  0.00           H
ATOM   2521  CB  TYR A 159     106.540  43.490  41.080  1.00  0.00           C
ATOM   2522  HB1 TYR A 159     105.950  43.910  40.260  1.00  0.00           H
ATOM   2523  HB2 TYR A 159     106.530  42.410  40.890  1.00  0.00           H
ATOM   2524  CG  TYR A 159     107.900  44.060  41.100  1.00  0.00           C
ATOM   2525  CD1 TYR A 159     108.890  43.440  41.880  1.00  0.00           C
ATOM   2526  HD1 TYR A 159     108.710  42.710  42.650  1.00  0.00           H
ATOM   2527  CE1 TYR A 159     110.200  43.910  41.720  1.00  0.00           C
ATOM   2528  HE1 TYR A 159     110.960  43.470  42.350  1.00  0.00           H
ATOM   2529  CZ  TYR A 159     110.470  44.940  40.830  1.00  0.00           C
ATOM   2530  OH  TYR A 159     111.790  45.250  40.710  1.00  0.00           O
ATOM   2531  HH  TYR A 159     111.940  45.940  40.070  1.00  0.00           H
ATOM   2532  CE2 TYR A 159     109.470  45.580  40.030  1.00  0.00           C
ATOM   2533  HE2 TYR A 159     109.760  46.360  39.340  1.00  0.00           H
ATOM   2534  CD2 TYR A 159     108.160  45.060  40.180  1.00  0.00           C
ATOM   2535  HD2 TYR A 159     107.320  45.590  39.770  1.00  0.00           H
ATOM   2536  C   TYR A 159     105.690  45.100  42.820  1.00  0.00           C
ATOM   2537  O   TYR A 159     106.600  45.550  43.530  1.00  0.00           O
ATOM   2538  N   GLU A 160     104.720  45.970  42.520  1.00  0.00           N
ATOM   2539  H   GLU A 160     104.080  45.700  41.790  1.00  0.00           H
ATOM   2540  CA  GLU A 160     104.630  47.280  43.190  1.00  0.00           C
ATOM   2541  HA  GLU A 160     105.620  47.730  43.090  1.00  0.00           H
ATOM   2542  CB  GLU A 160     103.540  48.170  42.460  1.00  0.00           C
ATOM   2543  HB1 GLU A 160     102.560  47.980  42.900  1.00  0.00           H
ATOM   2544  HB2 GLU A 160     103.440  47.880  41.420  1.00  0.00           H
ATOM   2545  CG  GLU A 160     103.930  49.660  42.550  1.00  0.00           C
ATOM   2546  HG1 GLU A 160     104.320  49.920  43.530  1.00  0.00           H
ATOM   2547  HG2 GLU A 160     102.970  50.150  42.360  1.00  0.00           H
ATOM   2548  CD  GLU A 160     104.840  50.040  41.430  1.00  0.00           C
ATOM   2549  OE1 GLU A 160     105.590  51.040  41.630  1.00  0.00           O
ATOM   2550  OE2 GLU A 160     104.890  49.350  40.340  1.00  0.00           O
ATOM   2551  C   GLU A 160     104.280  47.160  44.660  1.00  0.00           C
ATOM   2552  O   GLU A 160     104.600  48.120  45.310  1.00  0.00           O
ATOM   2553  N   LEU A 161     103.560  46.110  45.050  1.00  0.00           N
ATOM   2554  H   LEU A 161     103.220  45.480  44.340  1.00  0.00           H
ATOM   2555  CA  LEU A 161     102.970  45.970  46.340  1.00  0.00           C
ATOM   2556  HA  LEU A 161     103.060  46.920  46.860  1.00  0.00           H
ATOM   2557  CB  LEU A 161     101.470  45.730  46.020  1.00  0.00           C
ATOM   2558  HB1 LEU A 161     101.370  44.810  45.440  1.00  0.00           H
ATOM   2559  HB2 LEU A 161     101.020  46.560  45.470  1.00  0.00           H
ATOM   2560  CG  LEU A 161     100.590  45.540  47.290  1.00  0.00           C
ATOM   2561  HG  LEU A 161     100.810  44.620  47.830  1.00  0.00           H
ATOM   2562  CD1 LEU A 161     100.660  46.800  48.220  1.00  0.00           C
ATOM   2563 1HD1 LEU A 161     100.410  47.680  47.620  1.00  0.00           H
ATOM   2564 2HD1 LEU A 161      99.820  46.820  48.920  1.00  0.00           H
ATOM   2565 3HD1 LEU A 161     101.620  46.960  48.700  1.00  0.00           H
ATOM   2566  CD2 LEU A 161      99.110  45.420  46.830  1.00  0.00           C
ATOM   2567 1HD2 LEU A 161      98.490  45.290  47.720  1.00  0.00           H
ATOM   2568 2HD2 LEU A 161      98.720  46.290  46.300  1.00  0.00           H
ATOM   2569 3HD2 LEU A 161      98.900  44.510  46.270  1.00  0.00           H
ATOM   2570  C   LEU A 161     103.690  44.970  47.290  1.00  0.00           C
ATOM   2571  O   LEU A 161     103.840  45.310  48.450  1.00  0.00           O
ATOM   2572  N   ILE A 162     104.190  43.840  46.850  1.00  0.00           N
ATOM   2573  H   ILE A 162     104.080  43.740  45.850  1.00  0.00           H
ATOM   2574  CA  ILE A 162     104.850  42.810  47.590  1.00  0.00           C
ATOM   2575  HA  ILE A 162     104.440  42.710  48.590  1.00  0.00           H
ATOM   2576  CB  ILE A 162     104.550  41.420  47.070  1.00  0.00           C
ATOM   2577  HB  ILE A 162     103.480  41.480  46.880  1.00  0.00           H
ATOM   2578  CG2 ILE A 162     105.250  41.140  45.700  1.00  0.00           C
ATOM   2579 1HG2 ILE A 162     105.210  41.990  45.020  1.00  0.00           H
ATOM   2580 2HG2 ILE A 162     106.250  40.740  45.820  1.00  0.00           H
ATOM   2581 3HG2 ILE A 162     104.710  40.380  45.140  1.00  0.00           H
ATOM   2582  CG1 ILE A 162     104.740  40.230  48.010  1.00  0.00           C
ATOM   2583 1HG1 ILE A 162     104.320  40.530  48.960  1.00  0.00           H
ATOM   2584 2HG1 ILE A 162     105.790  39.910  48.070  1.00  0.00           H
ATOM   2585  CD  ILE A 162     103.870  39.130  47.530  1.00  0.00           C
ATOM   2586  HD1 ILE A 162     104.180  38.790  46.550  1.00  0.00           H
ATOM   2587  HD2 ILE A 162     103.940  38.330  48.280  1.00  0.00           H
ATOM   2588  HD3 ILE A 162     102.810  39.390  47.540  1.00  0.00           H
ATOM   2589  C   ILE A 162     106.330  42.950  47.790  1.00  0.00           C
ATOM   2590  O   ILE A 162     106.980  43.860  47.170  1.00  0.00           O
ATOM   2591  N   HIS A 163     106.990  42.100  48.640  1.00  0.00           N
ATOM   2592  H   HIS A 163     106.440  41.660  49.360  1.00  0.00           H
ATOM   2593  CA  HIS A 163     108.390  42.140  48.870  1.00  0.00           C
ATOM   2594  HA  HIS A 163     108.780  43.160  48.830  1.00  0.00           H
ATOM   2595  CB  HIS A 163     108.720  41.550  50.220  1.00  0.00           C
ATOM   2596  HB1 HIS A 163     108.670  40.460  50.170  1.00  0.00           H
ATOM   2597  HB2 HIS A 163     107.940  41.800  50.940  1.00  0.00           H
ATOM   2598  CG  HIS A 163     110.040  41.970  50.760  1.00  0.00           C
ATOM   2599  ND1 HIS A 163     111.200  41.190  50.510  1.00  0.00           N
ATOM   2600  CE1 HIS A 163     112.260  41.900  51.060  1.00  0.00           C
ATOM   2601  HE1 HIS A 163     113.290  41.610  51.220  1.00  0.00           H
ATOM   2602  NE2 HIS A 163     111.710  43.000  51.680  1.00  0.00           N
ATOM   2603  HE2 HIS A 163     112.150  43.510  52.440  1.00  0.00           H
ATOM   2604  CD2 HIS A 163     110.320  43.070  51.500  1.00  0.00           C
ATOM   2605  HD2 HIS A 163     109.680  43.870  51.850  1.00  0.00           H
ATOM   2606  C   HIS A 163     109.140  41.330  47.780  1.00  0.00           C
ATOM   2607  O   HIS A 163     108.590  40.330  47.330  1.00  0.00           O
ATOM   2608  N   THR A 164     110.410  41.600  47.470  1.00  0.00           N
ATOM   2609  H   THR A 164     110.820  42.430  47.870  1.00  0.00           H
ATOM   2610  CA  THR A 164     111.210  40.750  46.570  1.00  0.00           C
ATOM   2611  HA  THR A 164     110.720  40.690  45.600  1.00  0.00           H
ATOM   2612  CB  THR A 164     112.550  41.320  46.270  1.00  0.00           C
ATOM   2613  HB  THR A 164     113.000  40.510  45.700  1.00  0.00           H
ATOM   2614  CG2 THR A 164     112.560  42.630  45.420  1.00  0.00           C
ATOM   2615 1HG2 THR A 164     112.240  42.570  44.380  1.00  0.00           H
ATOM   2616 2HG2 THR A 164     112.040  43.440  45.930  1.00  0.00           H
ATOM   2617 3HG2 THR A 164     113.610  42.880  45.240  1.00  0.00           H
ATOM   2618  OG1 THR A 164     113.160  41.540  47.560  1.00  0.00           O
ATOM   2619  HG1 THR A 164     113.870  40.890  47.630  1.00  0.00           H
ATOM   2620  C   THR A 164     111.330  39.280  47.000  1.00  0.00           C
ATOM   2621  O   THR A 164     111.380  38.380  46.210  1.00  0.00           O
ATOM   2622  N   GLU A 165     111.480  39.100  48.350  1.00  0.00           N
ATOM   2623  H   GLU A 165     111.660  39.900  48.950  1.00  0.00           H
ATOM   2624  CA  GLU A 165     111.660  37.780  48.900  1.00  0.00           C
ATOM   2625  HA  GLU A 165     112.470  37.320  48.340  1.00  0.00           H
ATOM   2626  CB  GLU A 165     111.950  37.840  50.450  1.00  0.00           C
ATOM   2627  HB1 GLU A 165     111.810  36.850  50.890  1.00  0.00           H
ATOM   2628  HB2 GLU A 165     111.180  38.480  50.880  1.00  0.00           H
ATOM   2629  CG  GLU A 165     113.370  38.410  50.690  1.00  0.00           C
ATOM   2630  HG1 GLU A 165     113.370  39.410  50.240  1.00  0.00           H
ATOM   2631  HG2 GLU A 165     114.090  37.850  50.100  1.00  0.00           H
ATOM   2632  CD  GLU A 165     113.700  38.610  52.130  1.00  0.00           C
ATOM   2633  OE1 GLU A 165     114.520  37.840  52.620  1.00  0.00           O
ATOM   2634  OE2 GLU A 165     113.220  39.630  52.730  1.00  0.00           O
ATOM   2635  C   GLU A 165     110.350  36.920  48.700  1.00  0.00           C
ATOM   2636  O   GLU A 165     110.460  35.700  48.370  1.00  0.00           O
ATOM   2637  N   ASP A 166     109.150  37.510  48.920  1.00  0.00           N
ATOM   2638  H   ASP A 166     109.120  38.480  49.180  1.00  0.00           H
ATOM   2639  CA  ASP A 166     107.880  36.790  48.820  1.00  0.00           C
ATOM   2640  HA  ASP A 166     108.020  35.800  49.260  1.00  0.00           H
ATOM   2641  CB  ASP A 166     106.840  37.430  49.800  1.00  0.00           C
ATOM   2642  HB1 ASP A 166     105.930  36.820  49.810  1.00  0.00           H
ATOM   2643  HB2 ASP A 166     106.540  38.350  49.310  1.00  0.00           H
ATOM   2644  CG  ASP A 166     107.260  37.610  51.300  1.00  0.00           C
ATOM   2645  OD1 ASP A 166     106.460  37.270  52.200  1.00  0.00           O
ATOM   2646  OD2 ASP A 166     108.410  38.010  51.580  1.00  0.00           O
ATOM   2647  C   ASP A 166     107.290  36.670  47.400  1.00  0.00           C
ATOM   2648  O   ASP A 166     106.500  35.710  47.200  1.00  0.00           O
ATOM   2649  N   ARG A 167     107.680  37.540  46.490  1.00  0.00           N
ATOM   2650  H   ARG A 167     108.370  38.180  46.850  1.00  0.00           H
ATOM   2651  CA  ARG A 167     107.140  37.500  45.070  1.00  0.00           C
ATOM   2652  HA  ARG A 167     106.060  37.690  45.100  1.00  0.00           H
ATOM   2653  CB  ARG A 167     107.860  38.590  44.190  1.00  0.00           C
ATOM   2654  HB1 ARG A 167     108.890  38.270  44.030  1.00  0.00           H
ATOM   2655  HB2 ARG A 167     107.920  39.550  44.700  1.00  0.00           H
ATOM   2656  CG  ARG A 167     107.240  38.770  42.750  1.00  0.00           C
ATOM   2657  HG1 ARG A 167     106.190  39.040  42.860  1.00  0.00           H
ATOM   2658  HG2 ARG A 167     107.250  37.870  42.140  1.00  0.00           H
ATOM   2659  CD  ARG A 167     108.100  39.840  42.020  1.00  0.00           C
ATOM   2660  HD1 ARG A 167     109.070  39.380  42.200  1.00  0.00           H
ATOM   2661  HD2 ARG A 167     107.940  40.790  42.540  1.00  0.00           H
ATOM   2662  NE  ARG A 167     107.810  39.910  40.580  1.00  0.00           N
ATOM   2663  HE  ARG A 167     106.910  39.640  40.220  1.00  0.00           H
ATOM   2664  CZ  ARG A 167     108.620  40.400  39.660  1.00  0.00           C
ATOM   2665  NH1 ARG A 167     109.860  40.760  39.970  1.00  0.00           N
ATOM   2666 1HH1 ARG A 167     110.200  40.690  40.910  1.00  0.00           H
ATOM   2667 2HH1 ARG A 167     110.530  41.060  39.270  1.00  0.00           H
ATOM   2668  NH2 ARG A 167     108.220  40.620  38.450  1.00  0.00           N
ATOM   2669 1HH2 ARG A 167     107.260  40.420  38.220  1.00  0.00           H
ATOM   2670 2HH2 ARG A 167     108.880  41.090  37.860  1.00  0.00           H
ATOM   2671  C   ARG A 167     107.270  36.170  44.370  1.00  0.00           C
ATOM   2672  O   ARG A 167     106.500  35.910  43.450  1.00  0.00           O
ATOM   2673  N   ALA A 168     108.300  35.380  44.620  1.00  0.00           N
ATOM   2674  H   ALA A 168     108.940  35.680  45.340  1.00  0.00           H
ATOM   2675  CA  ALA A 168     108.550  34.120  43.960  1.00  0.00           C
ATOM   2676  HA  ALA A 168     108.420  34.240  42.880  1.00  0.00           H
ATOM   2677  CB  ALA A 168     110.000  33.590  44.070  1.00  0.00           C
ATOM   2678  HB1 ALA A 168     110.220  33.600  45.140  1.00  0.00           H
ATOM   2679  HB2 ALA A 168     110.060  32.570  43.710  1.00  0.00           H
ATOM   2680  HB3 ALA A 168     110.780  34.220  43.650  1.00  0.00           H
ATOM   2681  C   ALA A 168     107.530  33.120  44.370  1.00  0.00           C
ATOM   2682  O   ALA A 168     106.750  32.580  43.600  1.00  0.00           O
ATOM   2683  N   GLU A 169     107.320  33.010  45.730  1.00  0.00           N
ATOM   2684  H   GLU A 169     107.690  33.650  46.420  1.00  0.00           H
ATOM   2685  CA  GLU A 169     106.280  32.130  46.270  1.00  0.00           C
ATOM   2686  HA  GLU A 169     106.350  31.170  45.760  1.00  0.00           H
ATOM   2687  CB  GLU A 169     106.440  32.060  47.770  1.00  0.00           C
ATOM   2688  HB1 GLU A 169     106.160  33.030  48.190  1.00  0.00           H
ATOM   2689  HB2 GLU A 169     107.500  31.850  47.910  1.00  0.00           H
ATOM   2690  CG  GLU A 169     105.730  30.940  48.530  1.00  0.00           C
ATOM   2691  HG1 GLU A 169     104.770  30.870  48.010  1.00  0.00           H
ATOM   2692  HG2 GLU A 169     105.700  31.220  49.580  1.00  0.00           H
ATOM   2693  CD  GLU A 169     106.370  29.590  48.260  1.00  0.00           C
ATOM   2694  OE1 GLU A 169     107.230  29.270  47.430  1.00  0.00           O
ATOM   2695  OE2 GLU A 169     106.020  28.660  49.050  1.00  0.00           O
ATOM   2696  C   GLU A 169     104.870  32.550  45.860  1.00  0.00           C
ATOM   2697  O   GLU A 169     104.080  31.710  45.460  1.00  0.00           O
ATOM   2698  N   PHE A 170     104.640  33.930  45.840  1.00  0.00           N
ATOM   2699  H   PHE A 170     105.330  34.580  46.170  1.00  0.00           H
ATOM   2700  CA  PHE A 170     103.420  34.430  45.220  1.00  0.00           C
ATOM   2701  HA  PHE A 170     102.520  34.050  45.700  1.00  0.00           H
ATOM   2702  CB  PHE A 170     103.420  35.960  45.170  1.00  0.00           C
ATOM   2703  HB1 PHE A 170     104.030  36.320  44.340  1.00  0.00           H
ATOM   2704  HB2 PHE A 170     103.800  36.400  46.090  1.00  0.00           H
ATOM   2705  CG  PHE A 170     102.030  36.580  45.010  1.00  0.00           C
ATOM   2706  CD1 PHE A 170     101.270  36.860  46.150  1.00  0.00           C
ATOM   2707  HD1 PHE A 170     101.710  36.530  47.080  1.00  0.00           H
ATOM   2708  CE1 PHE A 170      99.940  37.340  46.070  1.00  0.00           C
ATOM   2709  HE1 PHE A 170      99.330  37.310  46.970  1.00  0.00           H
ATOM   2710  CZ  PHE A 170      99.400  37.650  44.820  1.00  0.00           C
ATOM   2711  HZ  PHE A 170      98.450  38.160  44.750  1.00  0.00           H
ATOM   2712  CE2 PHE A 170     100.190  37.510  43.710  1.00  0.00           C
ATOM   2713  HE2 PHE A 170      99.780  37.600  42.710  1.00  0.00           H
ATOM   2714  CD2 PHE A 170     101.510  36.970  43.740  1.00  0.00           C
ATOM   2715  HD2 PHE A 170     102.010  36.620  42.860  1.00  0.00           H
ATOM   2716  C   PHE A 170     103.120  33.970  43.820  1.00  0.00           C
ATOM   2717  O   PHE A 170     102.000  33.510  43.590  1.00  0.00           O
ATOM   2718  N   GLN A 171     104.060  33.950  42.880  1.00  0.00           N
ATOM   2719  H   GLN A 171     105.000  34.160  43.190  1.00  0.00           H
ATOM   2720  CA  GLN A 171     103.810  33.410  41.590  1.00  0.00           C
ATOM   2721  HA  GLN A 171     102.970  33.890  41.090  1.00  0.00           H
ATOM   2722  CB  GLN A 171     105.040  33.800  40.680  1.00  0.00           C
ATOM   2723  HB1 GLN A 171     104.930  33.170  39.800  1.00  0.00           H
ATOM   2724  HB2 GLN A 171     105.950  33.460  41.190  1.00  0.00           H
ATOM   2725  CG  GLN A 171     104.930  35.300  40.280  1.00  0.00           C
ATOM   2726  HG1 GLN A 171     104.530  35.860  41.130  1.00  0.00           H
ATOM   2727  HG2 GLN A 171     104.200  35.480  39.490  1.00  0.00           H
ATOM   2728  CD  GLN A 171     106.240  35.840  39.680  1.00  0.00           C
ATOM   2729  OE1 GLN A 171     106.300  36.250  38.510  1.00  0.00           O
ATOM   2730  NE2 GLN A 171     107.360  35.870  40.430  1.00  0.00           N
ATOM   2731 1HE2 GLN A 171     107.260  35.830  41.430  1.00  0.00           H
ATOM   2732 2HE2 GLN A 171     108.210  36.030  39.910  1.00  0.00           H
ATOM   2733  C   GLN A 171     103.670  31.920  41.670  1.00  0.00           C
ATOM   2734  O   GLN A 171     102.770  31.410  41.090  1.00  0.00           O
ATOM   2735  N   ARG A 172     104.430  31.170  42.500  1.00  0.00           N
ATOM   2736  H   ARG A 172     104.970  31.650  43.210  1.00  0.00           H
ATOM   2737  CA  ARG A 172     104.220  29.710  42.660  1.00  0.00           C
ATOM   2738  HA  ARG A 172     104.420  29.280  41.680  1.00  0.00           H
ATOM   2739  CB  ARG A 172     105.300  29.310  43.600  1.00  0.00           C
ATOM   2740  HB1 ARG A 172     104.940  29.590  44.590  1.00  0.00           H
ATOM   2741  HB2 ARG A 172     106.200  29.910  43.440  1.00  0.00           H
ATOM   2742  CG  ARG A 172     105.630  27.830  43.440  1.00  0.00           C
ATOM   2743  HG1 ARG A 172     105.870  27.730  42.380  1.00  0.00           H
ATOM   2744  HG2 ARG A 172     104.710  27.250  43.580  1.00  0.00           H
ATOM   2745  CD  ARG A 172     106.640  27.310  44.380  1.00  0.00           C
ATOM   2746  HD1 ARG A 172     107.550  27.920  44.390  1.00  0.00           H
ATOM   2747  HD2 ARG A 172     106.830  26.290  44.020  1.00  0.00           H
ATOM   2748  NE  ARG A 172     106.220  27.190  45.760  1.00  0.00           N
ATOM   2749  HE  ARG A 172     106.500  27.930  46.380  1.00  0.00           H
ATOM   2750  CZ  ARG A 172     105.610  26.190  46.330  1.00  0.00           C
ATOM   2751  NH1 ARG A 172     105.230  25.090  45.680  1.00  0.00           N
ATOM   2752 1HH1 ARG A 172     105.480  24.960  44.710  1.00  0.00           H
ATOM   2753 2HH1 ARG A 172     104.640  24.420  46.150  1.00  0.00           H
ATOM   2754  NH2 ARG A 172     105.420  26.280  47.650  1.00  0.00           N
ATOM   2755 1HH2 ARG A 172     105.680  27.190  48.020  1.00  0.00           H
ATOM   2756 2HH2 ARG A 172     104.670  25.780  48.100  1.00  0.00           H
ATOM   2757  C   ARG A 172     102.800  29.310  43.090  1.00  0.00           C
ATOM   2758  O   ARG A 172     102.230  28.330  42.560  1.00  0.00           O
ATOM   2759  N   GLN A 173     102.240  30.110  44.030  1.00  0.00           N
ATOM   2760  H   GLN A 173     102.850  30.850  44.350  1.00  0.00           H
ATOM   2761  CA  GLN A 173     100.900  30.020  44.570  1.00  0.00           C
ATOM   2762  HA  GLN A 173     100.710  29.020  44.970  1.00  0.00           H
ATOM   2763  CB  GLN A 173     100.690  30.950  45.810  1.00  0.00           C
ATOM   2764  HB1 GLN A 173     100.860  32.020  45.760  1.00  0.00           H
ATOM   2765  HB2 GLN A 173     101.390  30.620  46.580  1.00  0.00           H
ATOM   2766  CG  GLN A 173      99.220  30.820  46.330  1.00  0.00           C
ATOM   2767  HG1 GLN A 173      98.470  30.700  45.540  1.00  0.00           H
ATOM   2768  HG2 GLN A 173      98.870  31.730  46.810  1.00  0.00           H
ATOM   2769  CD  GLN A 173      99.040  29.550  47.150  1.00  0.00           C
ATOM   2770  OE1 GLN A 173      99.830  28.620  47.290  1.00  0.00           O
ATOM   2771  NE2 GLN A 173      97.910  29.400  47.830  1.00  0.00           N
ATOM   2772 1HE2 GLN A 173      97.110  29.980  47.610  1.00  0.00           H
ATOM   2773 2HE2 GLN A 173      97.890  28.710  48.560  1.00  0.00           H
ATOM   2774  C   GLN A 173      99.970  30.400  43.460  1.00  0.00           C
ATOM   2775  O   GLN A 173      99.130  29.550  43.130  1.00  0.00           O
ATOM   2776  N   LEU A 174     100.130  31.530  42.760  1.00  0.00           N
ATOM   2777  H   LEU A 174     100.900  32.130  42.990  1.00  0.00           H
ATOM   2778  CA  LEU A 174      99.170  31.870  41.690  1.00  0.00           C
ATOM   2779  HA  LEU A 174      98.210  31.850  42.200  1.00  0.00           H
ATOM   2780  CB  LEU A 174      99.460  33.320  41.300  1.00  0.00           C
ATOM   2781  HB1 LEU A 174     100.470  33.200  40.900  1.00  0.00           H
ATOM   2782  HB2 LEU A 174      99.350  33.950  42.190  1.00  0.00           H
ATOM   2783  CG  LEU A 174      98.610  33.880  40.200  1.00  0.00           C
ATOM   2784  HG  LEU A 174      98.710  33.290  39.290  1.00  0.00           H
ATOM   2785  CD1 LEU A 174      97.150  33.890  40.450  1.00  0.00           C
ATOM   2786 1HD1 LEU A 174      96.850  34.330  41.400  1.00  0.00           H
ATOM   2787 2HD1 LEU A 174      96.640  34.480  39.690  1.00  0.00           H
ATOM   2788 3HD1 LEU A 174      96.840  32.850  40.380  1.00  0.00           H
ATOM   2789  CD2 LEU A 174      99.150  35.310  39.880  1.00  0.00           C
ATOM   2790 1HD2 LEU A 174      98.760  35.990  40.640  1.00  0.00           H
ATOM   2791 2HD2 LEU A 174     100.240  35.340  39.840  1.00  0.00           H
ATOM   2792 3HD2 LEU A 174      98.680  35.630  38.960  1.00  0.00           H
ATOM   2793  C   LEU A 174      99.290  30.810  40.560  1.00  0.00           C
ATOM   2794  O   LEU A 174      98.270  30.530  39.970  1.00  0.00           O
ATOM   2795  N   HIS A 175     100.430  30.250  40.190  1.00  0.00           N
ATOM   2796  H   HIS A 175     101.250  30.590  40.670  1.00  0.00           H
ATOM   2797  CA  HIS A 175     100.600  29.180  39.130  1.00  0.00           C
ATOM   2798  HA  HIS A 175     100.090  29.450  38.210  1.00  0.00           H
ATOM   2799  CB  HIS A 175     102.020  29.170  38.770  1.00  0.00           C
ATOM   2800  HB1 HIS A 175     102.620  28.770  39.590  1.00  0.00           H
ATOM   2801  HB2 HIS A 175     102.440  30.170  38.670  1.00  0.00           H
ATOM   2802  CG  HIS A 175     102.230  28.270  37.610  1.00  0.00           C
ATOM   2803  ND1 HIS A 175     102.050  28.640  36.270  1.00  0.00           N
ATOM   2804  CE1 HIS A 175     102.560  27.650  35.500  1.00  0.00           C
ATOM   2805  HE1 HIS A 175     102.460  27.500  34.440  1.00  0.00           H
ATOM   2806  NE2 HIS A 175     103.090  26.720  36.290  1.00  0.00           N
ATOM   2807  HE2 HIS A 175     103.480  25.840  35.970  1.00  0.00           H
ATOM   2808  CD2 HIS A 175     102.910  27.100  37.590  1.00  0.00           C
ATOM   2809  HD2 HIS A 175     103.270  26.570  38.460  1.00  0.00           H
ATOM   2810  C   HIS A 175      99.990  27.820  39.480  1.00  0.00           C
ATOM   2811  O   HIS A 175      99.320  27.260  38.620  1.00  0.00           O
ATOM   2812  N   TRP A 176     100.110  27.280  40.710  1.00  0.00           N
ATOM   2813  H   TRP A 176     100.760  27.700  41.360  1.00  0.00           H
ATOM   2814  CA  TRP A 176      99.450  26.050  41.220  1.00  0.00           C
ATOM   2815  HA  TRP A 176      99.710  25.110  40.730  1.00  0.00           H
ATOM   2816  CB  TRP A 176     100.150  25.870  42.530  1.00  0.00           C
ATOM   2817  HB1 TRP A 176     100.170  26.850  43.000  1.00  0.00           H
ATOM   2818  HB2 TRP A 176     101.220  25.680  42.420  1.00  0.00           H
ATOM   2819  CG  TRP A 176      99.480  24.900  43.510  1.00  0.00           C
ATOM   2820  CD1 TRP A 176      99.690  23.550  43.570  1.00  0.00           C
ATOM   2821  HD1 TRP A 176     100.280  22.930  42.900  1.00  0.00           H
ATOM   2822  NE1 TRP A 176      99.060  23.030  44.710  1.00  0.00           N
ATOM   2823  HE1 TRP A 176      99.140  22.120  45.140  1.00  0.00           H
ATOM   2824  CE2 TRP A 176      98.310  23.970  45.310  1.00  0.00           C
ATOM   2825  CZ2 TRP A 176      97.380  23.850  46.350  1.00  0.00           C
ATOM   2826  HZ2 TRP A 176      97.050  22.920  46.780  1.00  0.00           H
ATOM   2827  CH2 TRP A 176      96.760  25.020  46.890  1.00  0.00           C
ATOM   2828  HH2 TRP A 176      96.020  24.900  47.670  1.00  0.00           H
ATOM   2829  CZ3 TRP A 176      97.040  26.280  46.280  1.00  0.00           C
ATOM   2830  HZ3 TRP A 176      96.550  27.190  46.610  1.00  0.00           H
ATOM   2831  CE3 TRP A 176      98.020  26.410  45.260  1.00  0.00           C
ATOM   2832  HE3 TRP A 176      98.220  27.350  44.780  1.00  0.00           H
ATOM   2833  CD2 TRP A 176      98.610  25.220  44.640  1.00  0.00           C
ATOM   2834  C   TRP A 176      97.890  26.130  41.450  1.00  0.00           C
ATOM   2835  O   TRP A 176      97.160  25.180  41.130  1.00  0.00           O
ATOM   2836  N   ALA A 177      97.450  27.260  42.060  1.00  0.00           N
ATOM   2837  H   ALA A 177      98.150  27.950  42.300  1.00  0.00           H
ATOM   2838  CA  ALA A 177      96.030  27.690  42.270  1.00  0.00           C
ATOM   2839  HA  ALA A 177      95.600  27.220  43.150  1.00  0.00           H
ATOM   2840  CB  ALA A 177      95.990  29.220  42.460  1.00  0.00           C
ATOM   2841  HB1 ALA A 177      96.400  29.670  41.550  1.00  0.00           H
ATOM   2842  HB2 ALA A 177      94.950  29.480  42.650  1.00  0.00           H
ATOM   2843  HB3 ALA A 177      96.550  29.520  43.340  1.00  0.00           H
ATOM   2844  C   ALA A 177      95.230  27.310  41.020  1.00  0.00           C
ATOM   2845  O   ALA A 177      95.370  27.810  39.880  1.00  0.00           O
ATOM   2846  N   LEU A 178      94.300  26.430  41.260  1.00  0.00           N
ATOM   2847  H   LEU A 178      94.170  26.200  42.230  1.00  0.00           H
ATOM   2848  CA  LEU A 178      93.490  25.750  40.280  1.00  0.00           C
ATOM   2849  HA  LEU A 178      93.280  26.370  39.410  1.00  0.00           H
ATOM   2850  CB  LEU A 178      94.050  24.450  39.780  1.00  0.00           C
ATOM   2851  HB1 LEU A 178      94.320  23.790  40.610  1.00  0.00           H
ATOM   2852  HB2 LEU A 178      94.970  24.590  39.210  1.00  0.00           H
ATOM   2853  CG  LEU A 178      93.080  23.520  38.950  1.00  0.00           C
ATOM   2854  HG  LEU A 178      92.230  23.200  39.540  1.00  0.00           H
ATOM   2855  CD1 LEU A 178      92.410  24.200  37.670  1.00  0.00           C
ATOM   2856 1HD1 LEU A 178      92.000  25.170  37.940  1.00  0.00           H
ATOM   2857 2HD1 LEU A 178      93.160  24.330  36.890  1.00  0.00           H
ATOM   2858 3HD1 LEU A 178      91.630  23.600  37.210  1.00  0.00           H
ATOM   2859  CD2 LEU A 178      93.790  22.300  38.440  1.00  0.00           C
ATOM   2860 1HD2 LEU A 178      94.700  22.530  37.880  1.00  0.00           H
ATOM   2861 2HD2 LEU A 178      94.240  21.770  39.280  1.00  0.00           H
ATOM   2862 3HD2 LEU A 178      93.150  21.640  37.850  1.00  0.00           H
ATOM   2863  C   LEU A 178      92.130  25.550  40.990  1.00  0.00           C
ATOM   2864  O   LEU A 178      91.910  24.810  41.990  1.00  0.00           O
ATOM   2865  N   ASN A 179      91.110  26.200  40.440  1.00  0.00           N
ATOM   2866  H   ASN A 179      91.210  26.740  39.600  1.00  0.00           H
ATOM   2867  CA  ASN A 179      89.770  26.110  41.030  1.00  0.00           C
ATOM   2868  HA  ASN A 179      89.700  25.190  41.620  1.00  0.00           H
ATOM   2869  CB  ASN A 179      89.600  27.150  42.100  1.00  0.00           C
ATOM   2870  HB1 ASN A 179      88.710  26.780  42.610  1.00  0.00           H
ATOM   2871  HB2 ASN A 179      89.430  28.130  41.650  1.00  0.00           H
ATOM   2872  CG  ASN A 179      90.700  27.230  43.200  1.00  0.00           C
ATOM   2873  OD1 ASN A 179      91.550  28.120  43.060  1.00  0.00           O
ATOM   2874  ND2 ASN A 179      90.750  26.400  44.170  1.00  0.00           N
ATOM   2875 1HD2 ASN A 179      90.080  25.660  44.300  1.00  0.00           H
ATOM   2876 2HD2 ASN A 179      91.570  26.450  44.770  1.00  0.00           H
ATOM   2877  C   ASN A 179      88.590  26.160  40.060  1.00  0.00           C
ATOM   2878  O   ASN A 179      87.930  27.160  39.840  1.00  0.00           O
ATOM   2879  N   PRO A 180      88.290  25.060  39.350  1.00  0.00           N
ATOM   2880  CD  PRO A 180      88.800  23.730  39.580  1.00  0.00           C
ATOM   2881  HD1 PRO A 180      88.520  23.430  40.590  1.00  0.00           H
ATOM   2882  HD2 PRO A 180      89.880  23.780  39.460  1.00  0.00           H
ATOM   2883  CG  PRO A 180      88.270  22.800  38.490  1.00  0.00           C
ATOM   2884  HG1 PRO A 180      87.380  22.310  38.890  1.00  0.00           H
ATOM   2885  HG2 PRO A 180      88.910  22.040  38.030  1.00  0.00           H
ATOM   2886  CB  PRO A 180      87.910  23.900  37.470  1.00  0.00           C
ATOM   2887  HB1 PRO A 180      87.230  23.550  36.690  1.00  0.00           H
ATOM   2888  HB2 PRO A 180      88.820  24.100  36.910  1.00  0.00           H
ATOM   2889  CA  PRO A 180      87.450  25.140  38.170  1.00  0.00           C
ATOM   2890  HA  PRO A 180      87.750  25.930  37.470  1.00  0.00           H
ATOM   2891  C   PRO A 180      85.970  25.210  38.380  1.00  0.00           C
ATOM   2892  O   PRO A 180      85.270  25.480  37.390  1.00  0.00           O
ATOM   2893  N   SER A 181      85.600  25.030  39.650  1.00  0.00           N
ATOM   2894  H   SER A 181      86.370  24.990  40.300  1.00  0.00           H
ATOM   2895  CA  SER A 181      84.170  24.970  40.080  1.00  0.00           C
ATOM   2896  HA  SER A 181      84.300  24.970  41.170  1.00  0.00           H
ATOM   2897  CB  SER A 181      83.410  26.280  39.860  1.00  0.00           C
ATOM   2898  HB1 SER A 181      83.930  27.180  40.190  1.00  0.00           H
ATOM   2899  HB2 SER A 181      82.440  26.170  40.350  1.00  0.00           H
ATOM   2900  OG  SER A 181      83.060  26.370  38.500  1.00  0.00           O
ATOM   2901  HG  SER A 181      83.860  26.200  38.000  1.00  0.00           H
ATOM   2902  C   SER A 181      83.440  23.700  39.600  1.00  0.00           C
ATOM   2903  O   SER A 181      83.790  23.130  38.550  1.00  0.00           O
ATOM   2904  N   GLN A 182      82.340  23.380  40.240  1.00  0.00           N
ATOM   2905  H   GLN A 182      82.200  23.750  41.170  1.00  0.00           H
ATOM   2906  CA  GLN A 182      81.280  22.520  39.710  1.00  0.00           C
ATOM   2907  HA  GLN A 182      81.670  21.550  39.400  1.00  0.00           H
ATOM   2908  CB  GLN A 182      80.330  22.200  40.860  1.00  0.00           C
ATOM   2909  HB1 GLN A 182      79.370  21.820  40.520  1.00  0.00           H
ATOM   2910  HB2 GLN A 182      80.080  23.130  41.350  1.00  0.00           H
ATOM   2911  CG  GLN A 182      81.040  21.310  41.900  1.00  0.00           C
ATOM   2912  HG1 GLN A 182      82.010  21.710  42.190  1.00  0.00           H
ATOM   2913  HG2 GLN A 182      81.240  20.290  41.560  1.00  0.00           H
ATOM   2914  CD  GLN A 182      80.210  21.090  43.140  1.00  0.00           C
ATOM   2915  OE1 GLN A 182      79.190  20.350  43.180  1.00  0.00           O
ATOM   2916  NE2 GLN A 182      80.510  21.770  44.170  1.00  0.00           N
ATOM   2917 1HE2 GLN A 182      81.190  22.520  44.180  1.00  0.00           H
ATOM   2918 2HE2 GLN A 182      79.910  21.660  44.970  1.00  0.00           H
ATOM   2919  C   GLN A 182      80.450  23.080  38.410  1.00  0.00           C
ATOM   2920  O   GLN A 182      79.370  22.640  38.060  1.00  0.00           O
ATOM   2921  N   CYS A 183      80.950  24.200  37.870  1.00  0.00           N
ATOM   2922  H   CYS A 183      81.810  24.560  38.260  1.00  0.00           H
ATOM   2923  CA  CYS A 183      80.390  25.040  36.760  1.00  0.00           C
ATOM   2924  HA  CYS A 183      81.110  25.840  36.560  1.00  0.00           H
ATOM   2925  CB  CYS A 183      80.440  24.220  35.390  1.00  0.00           C
ATOM   2926  HB1 CYS A 183      80.060  24.850  34.580  1.00  0.00           H
ATOM   2927  HB2 CYS A 183      79.810  23.330  35.440  1.00  0.00           H
ATOM   2928  SG  CYS A 183      82.100  23.660  35.010  1.00  0.00           S
ATOM   2929  HG  CYS A 183      82.180  23.690  33.680  1.00  0.00           H
ATOM   2930  C   CYS A 183      78.970  25.740  37.020  1.00  0.00           C
ATOM   2931  O   CYS A 183      78.520  26.570  36.290  1.00  0.00           O
ATOM   2932  N   THR A 184      78.380  25.450  38.190  1.00  0.00           N
ATOM   2933  H   THR A 184      78.870  24.820  38.810  1.00  0.00           H
ATOM   2934  CA  THR A 184      77.040  25.960  38.590  1.00  0.00           C
ATOM   2935  HA  THR A 184      76.940  26.920  38.100  1.00  0.00           H
ATOM   2936  CB  THR A 184      75.940  25.050  37.970  1.00  0.00           C
ATOM   2937  HB  THR A 184      76.310  24.830  36.970  1.00  0.00           H
ATOM   2938  CG2 THR A 184      75.720  23.740  38.760  1.00  0.00           C
ATOM   2939 1HG2 THR A 184      76.630  23.140  38.660  1.00  0.00           H
ATOM   2940 2HG2 THR A 184      75.450  23.870  39.810  1.00  0.00           H
ATOM   2941 3HG2 THR A 184      74.920  23.190  38.260  1.00  0.00           H
ATOM   2942  OG1 THR A 184      74.690  25.680  37.910  1.00  0.00           O
ATOM   2943  HG1 THR A 184      74.860  26.610  37.750  1.00  0.00           H
ATOM   2944  C   THR A 184      76.740  26.110  40.090  1.00  0.00           C
ATOM   2945  O   THR A 184      75.540  26.370  40.460  1.00  0.00           O
ATOM   2946  N   GLU A 185      77.690  25.890  40.920  1.00  0.00           N
ATOM   2947  H   GLU A 185      78.640  25.880  40.590  1.00  0.00           H
ATOM   2948  CA  GLU A 185      77.530  26.130  42.390  1.00  0.00           C
ATOM   2949  HA  GLU A 185      76.630  25.620  42.720  1.00  0.00           H
ATOM   2950  CB  GLU A 185      78.620  25.410  43.140  1.00  0.00           C
ATOM   2951  HB1 GLU A 185      78.540  24.370  42.840  1.00  0.00           H
ATOM   2952  HB2 GLU A 185      78.490  25.680  44.190  1.00  0.00           H
ATOM   2953  CG  GLU A 185      80.030  25.890  42.700  1.00  0.00           C
ATOM   2954  HG1 GLU A 185      80.050  26.970  42.850  1.00  0.00           H
ATOM   2955  HG2 GLU A 185      80.240  25.600  41.670  1.00  0.00           H
ATOM   2956  CD  GLU A 185      81.050  25.100  43.580  1.00  0.00           C
ATOM   2957  OE1 GLU A 185      81.010  25.190  44.840  1.00  0.00           O
ATOM   2958  OE2 GLU A 185      82.000  24.600  43.040  1.00  0.00           O
ATOM   2959  C   GLU A 185      77.480  27.630  42.700  1.00  0.00           C
ATOM   2960  O   GLU A 185      77.700  28.370  41.820  1.00  0.00           O
ATOM   2961  N   SER A 186      77.070  28.050  43.930  1.00  0.00           N
ATOM   2962  H   SER A 186      76.800  27.340  44.600  1.00  0.00           H
ATOM   2963  CA  SER A 186      76.840  29.370  44.380  1.00  0.00           C
ATOM   2964  HA  SER A 186      76.510  29.970  43.530  1.00  0.00           H
ATOM   2965  CB  SER A 186      75.810  29.370  45.490  1.00  0.00           C
ATOM   2966  HB1 SER A 186      75.550  30.420  45.650  1.00  0.00           H
ATOM   2967  HB2 SER A 186      76.090  28.950  46.460  1.00  0.00           H
ATOM   2968  OG  SER A 186      74.760  28.530  45.120  1.00  0.00           O
ATOM   2969  HG  SER A 186      74.020  28.970  45.530  1.00  0.00           H
ATOM   2970  C   SER A 186      78.140  30.100  44.820  1.00  0.00           C
ATOM   2971  O   SER A 186      78.320  30.650  45.930  1.00  0.00           O
ATOM   2972  N   GLY A 187      79.020  30.040  43.780  1.00  0.00           N
ATOM   2973  H   GLY A 187      78.780  29.410  43.040  1.00  0.00           H
ATOM   2974  CA  GLY A 187      80.400  30.590  43.740  1.00  0.00           C
ATOM   2975  HA1 GLY A 187      80.950  29.900  43.100  1.00  0.00           H
ATOM   2976  HA2 GLY A 187      80.830  30.610  44.740  1.00  0.00           H
ATOM   2977  C   GLY A 187      80.460  31.960  43.120  1.00  0.00           C
ATOM   2978  O   GLY A 187      81.600  32.440  42.920  1.00  0.00           O
ATOM   2979  N   GLN A 188      79.310  32.550  42.760  1.00  0.00           N
ATOM   2980  H   GLN A 188      78.420  32.120  42.950  1.00  0.00           H
ATOM   2981  CA  GLN A 188      79.370  33.870  42.030  1.00  0.00           C
ATOM   2982  HA  GLN A 188      78.360  34.270  41.970  1.00  0.00           H
ATOM   2983  CB  GLN A 188      80.170  34.960  42.780  1.00  0.00           C
ATOM   2984  HB1 GLN A 188      80.080  35.880  42.200  1.00  0.00           H
ATOM   2985  HB2 GLN A 188      81.240  34.810  42.890  1.00  0.00           H
ATOM   2986  CG  GLN A 188      79.460  35.280  44.130  1.00  0.00           C
ATOM   2987  HG1 GLN A 188      78.400  35.070  43.990  1.00  0.00           H
ATOM   2988  HG2 GLN A 188      79.500  36.350  44.300  1.00  0.00           H
ATOM   2989  CD  GLN A 188      79.990  34.510  45.340  1.00  0.00           C
ATOM   2990  OE1 GLN A 188      81.200  34.560  45.650  1.00  0.00           O
ATOM   2991  NE2 GLN A 188      79.160  33.810  46.060  1.00  0.00           N
ATOM   2992 1HE2 GLN A 188      78.210  33.610  45.770  1.00  0.00           H
ATOM   2993 2HE2 GLN A 188      79.600  33.200  46.740  1.00  0.00           H
ATOM   2994  C   GLN A 188      79.760  33.610  40.590  1.00  0.00           C
ATOM   2995  O   GLN A 188      80.860  33.920  40.220  1.00  0.00           O
ATOM   2996  N   GLY A 189      78.840  32.970  39.820  1.00  0.00           N
ATOM   2997  H   GLY A 189      77.970  32.700  40.260  1.00  0.00           H
ATOM   2998  CA  GLY A 189      79.040  32.660  38.430  1.00  0.00           C
ATOM   2999  HA1 GLY A 189      78.760  31.630  38.200  1.00  0.00           H
ATOM   3000  HA2 GLY A 189      80.110  32.760  38.270  1.00  0.00           H
ATOM   3001  C   GLY A 189      78.230  33.520  37.430  1.00  0.00           C
ATOM   3002  O   GLY A 189      77.630  34.500  37.820  1.00  0.00           O
ATOM   3003  N   ILE A 190      78.060  33.100  36.200  1.00  0.00           N
ATOM   3004  H   ILE A 190      78.570  32.280  35.890  1.00  0.00           H
ATOM   3005  CA  ILE A 190      77.260  33.820  35.130  1.00  0.00           C
ATOM   3006  HA  ILE A 190      77.520  34.880  35.230  1.00  0.00           H
ATOM   3007  CB  ILE A 190      77.480  33.300  33.670  1.00  0.00           C
ATOM   3008  HB  ILE A 190      77.310  32.220  33.660  1.00  0.00           H
ATOM   3009  CG2 ILE A 190      76.520  34.040  32.730  1.00  0.00           C
ATOM   3010 1HG2 ILE A 190      75.580  33.480  32.800  1.00  0.00           H
ATOM   3011 2HG2 ILE A 190      76.370  35.110  32.900  1.00  0.00           H
ATOM   3012 3HG2 ILE A 190      76.650  33.880  31.660  1.00  0.00           H
ATOM   3013  CG1 ILE A 190      78.940  33.670  33.190  1.00  0.00           C
ATOM   3014 1HG1 ILE A 190      79.610  33.440  34.020  1.00  0.00           H
ATOM   3015 2HG1 ILE A 190      79.030  34.740  33.050  1.00  0.00           H
ATOM   3016  CD  ILE A 190      79.380  33.010  31.950  1.00  0.00           C
ATOM   3017  HD1 ILE A 190      79.330  31.920  31.940  1.00  0.00           H
ATOM   3018  HD2 ILE A 190      78.820  33.410  31.110  1.00  0.00           H
ATOM   3019  HD3 ILE A 190      80.450  33.200  31.820  1.00  0.00           H
ATOM   3020  C   ILE A 190      75.750  33.870  35.540  1.00  0.00           C
ATOM   3021  O   ILE A 190      75.050  34.840  35.280  1.00  0.00           O
ATOM   3022  N   GLU A 191      75.280  32.920  36.310  1.00  0.00           N
ATOM   3023  H   GLU A 191      75.890  32.160  36.560  1.00  0.00           H
ATOM   3024  CA  GLU A 191      73.880  32.790  36.890  1.00  0.00           C
ATOM   3025  HA  GLU A 191      73.050  33.020  36.230  1.00  0.00           H
ATOM   3026  CB  GLU A 191      73.690  31.360  37.360  1.00  0.00           C
ATOM   3027  HB1 GLU A 191      74.000  30.700  36.550  1.00  0.00           H
ATOM   3028  HB2 GLU A 191      72.620  31.300  37.540  1.00  0.00           H
ATOM   3029  CG  GLU A 191      74.370  30.990  38.700  1.00  0.00           C
ATOM   3030  HG1 GLU A 191      74.170  29.950  38.950  1.00  0.00           H
ATOM   3031  HG2 GLU A 191      73.960  31.570  39.530  1.00  0.00           H
ATOM   3032  CD  GLU A 191      75.920  31.060  38.700  1.00  0.00           C
ATOM   3033  OE1 GLU A 191      76.440  30.620  37.680  1.00  0.00           O
ATOM   3034  OE2 GLU A 191      76.510  31.480  39.700  1.00  0.00           O
ATOM   3035  C   GLU A 191      73.620  33.790  37.980  1.00  0.00           C
ATOM   3036  O   GLU A 191      72.510  33.970  38.530  1.00  0.00           O
ATOM   3037  N   GLU A 192      74.680  34.520  38.360  1.00  0.00           N
ATOM   3038  H   GLU A 192      75.520  34.320  37.850  1.00  0.00           H
ATOM   3039  CA  GLU A 192      74.630  35.670  39.240  1.00  0.00           C
ATOM   3040  HA  GLU A 192      73.610  35.750  39.590  1.00  0.00           H
ATOM   3041  CB  GLU A 192      75.610  35.460  40.410  1.00  0.00           C
ATOM   3042  HB1 GLU A 192      76.620  35.530  40.010  1.00  0.00           H
ATOM   3043  HB2 GLU A 192      75.590  34.460  40.860  1.00  0.00           H
ATOM   3044  CG  GLU A 192      75.660  36.420  41.570  1.00  0.00           C
ATOM   3045  HG1 GLU A 192      75.890  37.410  41.170  1.00  0.00           H
ATOM   3046  HG2 GLU A 192      76.400  36.120  42.310  1.00  0.00           H
ATOM   3047  CD  GLU A 192      74.340  36.530  42.290  1.00  0.00           C
ATOM   3048  OE1 GLU A 192      74.320  37.340  43.280  1.00  0.00           O
ATOM   3049  OE2 GLU A 192      73.330  35.880  41.920  1.00  0.00           O
ATOM   3050  C   GLU A 192      75.000  37.020  38.570  1.00  0.00           C
ATOM   3051  O   GLU A 192      74.400  38.020  38.860  1.00  0.00           O
ATOM   3052  N   ALA A 193      75.900  37.070  37.600  1.00  0.00           N
ATOM   3053  H   ALA A 193      76.420  36.240  37.350  1.00  0.00           H
ATOM   3054  CA  ALA A 193      76.210  38.310  36.870  1.00  0.00           C
ATOM   3055  HA  ALA A 193      76.540  39.060  37.590  1.00  0.00           H
ATOM   3056  CB  ALA A 193      77.400  38.010  36.020  1.00  0.00           C
ATOM   3057  HB1 ALA A 193      77.150  37.240  35.290  1.00  0.00           H
ATOM   3058  HB2 ALA A 193      77.680  38.970  35.580  1.00  0.00           H
ATOM   3059  HB3 ALA A 193      78.250  37.690  36.630  1.00  0.00           H
ATOM   3060  C   ALA A 193      75.060  38.920  36.020  1.00  0.00           C
ATOM   3061  O   ALA A 193      74.820  40.160  36.070  1.00  0.00           O
ATOM   3062  N   THR A 194      74.330  38.160  35.170  1.00  0.00           N
ATOM   3063  H   THR A 194      74.370  37.170  35.360  1.00  0.00           H
ATOM   3064  CA  THR A 194      73.130  38.610  34.430  1.00  0.00           C
ATOM   3065  HA  THR A 194      73.450  39.330  33.670  1.00  0.00           H
ATOM   3066  CB  THR A 194      72.500  37.380  33.760  1.00  0.00           C
ATOM   3067  HB  THR A 194      71.500  37.610  33.360  1.00  0.00           H
ATOM   3068  CG2 THR A 194      73.300  36.890  32.500  1.00  0.00           C
ATOM   3069 1HG2 THR A 194      74.360  36.960  32.760  1.00  0.00           H
ATOM   3070 2HG2 THR A 194      73.100  35.840  32.280  1.00  0.00           H
ATOM   3071 3HG2 THR A 194      73.140  37.540  31.650  1.00  0.00           H
ATOM   3072  OG1 THR A 194      72.490  36.230  34.700  1.00  0.00           O
ATOM   3073  HG1 THR A 194      72.770  35.420  34.250  1.00  0.00           H
ATOM   3074  C   THR A 194      72.040  39.290  35.280  1.00  0.00           C
ATOM   3075  O   THR A 194      71.530  40.300  34.810  1.00  0.00           O
ATOM   3076  N   GLY A 195      71.850  38.990  36.570  1.00  0.00           N
ATOM   3077  H   GLY A 195      72.250  38.150  36.960  1.00  0.00           H
ATOM   3078  CA  GLY A 195      70.920  39.770  37.440  1.00  0.00           C
ATOM   3079  HA1 GLY A 195      70.820  39.140  38.330  1.00  0.00           H
ATOM   3080  HA2 GLY A 195      69.980  39.930  36.900  1.00  0.00           H
ATOM   3081  C   GLY A 195      71.350  41.150  38.070  1.00  0.00           C
ATOM   3082  O   GLY A 195      70.530  41.630  38.780  1.00  0.00           O
ATOM   3083  N   LEU A 196      72.580  41.600  37.840  1.00  0.00           N
ATOM   3084  H   LEU A 196      73.180  40.990  37.310  1.00  0.00           H
ATOM   3085  CA  LEU A 196      73.130  42.820  38.420  1.00  0.00           C
ATOM   3086  HA  LEU A 196      73.030  42.820  39.500  1.00  0.00           H
ATOM   3087  CB  LEU A 196      74.570  42.820  37.930  1.00  0.00           C
ATOM   3088  HB1 LEU A 196      75.070  43.770  38.120  1.00  0.00           H
ATOM   3089  HB2 LEU A 196      74.680  42.600  36.870  1.00  0.00           H
ATOM   3090  CG  LEU A 196      75.560  41.890  38.670  1.00  0.00           C
ATOM   3091  HG  LEU A 196      75.190  40.860  38.610  1.00  0.00           H
ATOM   3092  CD1 LEU A 196      76.940  41.970  37.960  1.00  0.00           C
ATOM   3093 1HD1 LEU A 196      77.310  42.980  38.110  1.00  0.00           H
ATOM   3094 2HD1 LEU A 196      77.560  41.220  38.460  1.00  0.00           H
ATOM   3095 3HD1 LEU A 196      76.930  41.750  36.890  1.00  0.00           H
ATOM   3096  CD2 LEU A 196      75.840  42.220  40.170  1.00  0.00           C
ATOM   3097 1HD2 LEU A 196      76.630  41.580  40.540  1.00  0.00           H
ATOM   3098 2HD2 LEU A 196      76.220  43.240  40.220  1.00  0.00           H
ATOM   3099 3HD2 LEU A 196      74.950  42.030  40.770  1.00  0.00           H
ATOM   3100  C   LEU A 196      72.370  44.070  37.810  1.00  0.00           C
ATOM   3101  O   LEU A 196      72.310  44.200  36.600  1.00  0.00           O
ATOM   3102  N   PRO A 197      72.030  45.070  38.640  1.00  0.00           N
ATOM   3103  CD  PRO A 197      71.880  45.030  40.090  1.00  0.00           C
ATOM   3104  HD1 PRO A 197      72.850  44.720  40.480  1.00  0.00           H
ATOM   3105  HD2 PRO A 197      71.030  44.380  40.320  1.00  0.00           H
ATOM   3106  CG  PRO A 197      71.530  46.380  40.580  1.00  0.00           C
ATOM   3107  HG1 PRO A 197      72.470  46.910  40.730  1.00  0.00           H
ATOM   3108  HG2 PRO A 197      70.880  46.440  41.450  1.00  0.00           H
ATOM   3109  CB  PRO A 197      70.740  46.920  39.390  1.00  0.00           C
ATOM   3110  HB1 PRO A 197      70.840  48.000  39.450  1.00  0.00           H
ATOM   3111  HB2 PRO A 197      69.710  46.580  39.500  1.00  0.00           H
ATOM   3112  CA  PRO A 197      71.360  46.330  38.100  1.00  0.00           C
ATOM   3113  HA  PRO A 197      70.560  45.930  37.470  1.00  0.00           H
ATOM   3114  C   PRO A 197      72.240  47.360  37.420  1.00  0.00           C
ATOM   3115  O   PRO A 197      71.730  48.010  36.530  1.00  0.00           O
ATOM   3116  N   GLN A 198      73.520  47.420  37.710  1.00  0.00           N
ATOM   3117  H   GLN A 198      73.720  46.760  38.460  1.00  0.00           H
ATOM   3118  CA  GLN A 198      74.460  48.380  37.220  1.00  0.00           C
ATOM   3119  HA  GLN A 198      73.940  48.980  36.480  1.00  0.00           H
ATOM   3120  CB  GLN A 198      74.750  49.430  38.320  1.00  0.00           C
ATOM   3121  HB1 GLN A 198      75.400  50.200  37.890  1.00  0.00           H
ATOM   3122  HB2 GLN A 198      75.240  48.890  39.120  1.00  0.00           H
ATOM   3123  CG  GLN A 198      73.460  50.120  38.910  1.00  0.00           C
ATOM   3124  HG1 GLN A 198      73.040  49.280  39.450  1.00  0.00           H
ATOM   3125  HG2 GLN A 198      72.760  50.430  38.140  1.00  0.00           H
ATOM   3126  CD  GLN A 198      73.780  51.340  39.800  1.00  0.00           C
ATOM   3127  OE1 GLN A 198      74.940  51.670  40.010  1.00  0.00           O
ATOM   3128  NE2 GLN A 198      72.840  52.000  40.330  1.00  0.00           N
ATOM   3129 1HE2 GLN A 198      71.930  51.570  40.210  1.00  0.00           H
ATOM   3130 2HE2 GLN A 198      72.890  52.950  40.680  1.00  0.00           H
ATOM   3131  C   GLN A 198      75.770  47.780  36.560  1.00  0.00           C
ATOM   3132  O   GLN A 198      76.070  46.600  36.710  1.00  0.00           O
ATOM   3133  N   THR A 199      76.560  48.600  35.900  1.00  0.00           N
ATOM   3134  H   THR A 199      76.240  49.550  35.740  1.00  0.00           H
ATOM   3135  CA  THR A 199      77.980  48.340  35.660  1.00  0.00           C
ATOM   3136  HA  THR A 199      78.130  47.260  35.720  1.00  0.00           H
ATOM   3137  CB  THR A 199      78.380  48.850  34.220  1.00  0.00           C
ATOM   3138  HB  THR A 199      77.810  49.740  33.950  1.00  0.00           H
ATOM   3139  CG2 THR A 199      79.840  49.000  34.050  1.00  0.00           C
ATOM   3140 1HG2 THR A 199      80.400  48.110  34.330  1.00  0.00           H
ATOM   3141 2HG2 THR A 199      79.930  49.160  32.980  1.00  0.00           H
ATOM   3142 3HG2 THR A 199      80.200  49.800  34.690  1.00  0.00           H
ATOM   3143  OG1 THR A 199      78.020  47.810  33.340  1.00  0.00           O
ATOM   3144  HG1 THR A 199      77.090  47.670  33.530  1.00  0.00           H
ATOM   3145  C   THR A 199      78.770  49.050  36.820  1.00  0.00           C
ATOM   3146  O   THR A 199      78.520  50.250  37.080  1.00  0.00           O
ATOM   3147  N   VAL A 200      79.700  48.390  37.500  1.00  0.00           N
ATOM   3148  H   VAL A 200      80.000  47.460  37.230  1.00  0.00           H
ATOM   3149  CA  VAL A 200      80.480  48.910  38.620  1.00  0.00           C
ATOM   3150  HA  VAL A 200      80.610  49.990  38.540  1.00  0.00           H
ATOM   3151  CB  VAL A 200      79.720  48.670  39.920  1.00  0.00           C
ATOM   3152  HB  VAL A 200      79.620  47.590  39.960  1.00  0.00           H
ATOM   3153  CG1 VAL A 200      80.530  49.190  41.100  1.00  0.00           C
ATOM   3154 1HG1 VAL A 200      81.390  48.530  41.280  1.00  0.00           H
ATOM   3155 2HG1 VAL A 200      80.860  50.220  41.000  1.00  0.00           H
ATOM   3156 3HG1 VAL A 200      79.890  49.300  41.980  1.00  0.00           H
ATOM   3157  CG2 VAL A 200      78.360  49.300  39.970  1.00  0.00           C
ATOM   3158 1HG2 VAL A 200      77.630  49.030  39.200  1.00  0.00           H
ATOM   3159 2HG2 VAL A 200      77.910  49.030  40.930  1.00  0.00           H
ATOM   3160 3HG2 VAL A 200      78.510  50.380  39.940  1.00  0.00           H
ATOM   3161  C   VAL A 200      81.870  48.420  38.630  1.00  0.00           C
ATOM   3162  O   VAL A 200      82.050  47.230  38.400  1.00  0.00           O
ATOM   3163  N   VAL A 201      82.920  49.200  38.830  1.00  0.00           N
ATOM   3164  H   VAL A 201      82.710  50.190  38.870  1.00  0.00           H
ATOM   3165  CA  VAL A 201      84.370  48.700  38.850  1.00  0.00           C
ATOM   3166  HA  VAL A 201      84.540  48.350  37.840  1.00  0.00           H
ATOM   3167  CB  VAL A 201      85.200  49.910  39.040  1.00  0.00           C
ATOM   3168  HB  VAL A 201      84.950  50.530  38.170  1.00  0.00           H
ATOM   3169  CG1 VAL A 201      84.940  50.630  40.400  1.00  0.00           C
ATOM   3170 1HG1 VAL A 201      83.910  50.930  40.600  1.00  0.00           H
ATOM   3171 2HG1 VAL A 201      85.300  49.990  41.200  1.00  0.00           H
ATOM   3172 3HG1 VAL A 201      85.670  51.440  40.490  1.00  0.00           H
ATOM   3173  CG2 VAL A 201      86.720  49.580  38.840  1.00  0.00           C
ATOM   3174 1HG2 VAL A 201      87.030  49.010  39.720  1.00  0.00           H
ATOM   3175 2HG2 VAL A 201      86.900  49.010  37.930  1.00  0.00           H
ATOM   3176 3HG2 VAL A 201      87.270  50.520  38.830  1.00  0.00           H
ATOM   3177  C   VAL A 201      84.760  47.580  39.780  1.00  0.00           C
ATOM   3178  O   VAL A 201      85.730  46.860  39.580  1.00  0.00           O
ATOM   3179  N   CYS A 202      83.950  47.370  40.750  1.00  0.00           N
ATOM   3180  H   CYS A 202      83.180  48.010  40.910  1.00  0.00           H
ATOM   3181  CA  CYS A 202      83.930  46.170  41.650  1.00  0.00           C
ATOM   3182  HA  CYS A 202      84.280  45.280  41.130  1.00  0.00           H
ATOM   3183  CB  CYS A 202      84.910  46.450  42.760  1.00  0.00           C
ATOM   3184  HB1 CYS A 202      84.550  47.190  43.480  1.00  0.00           H
ATOM   3185  HB2 CYS A 202      85.840  46.800  42.320  1.00  0.00           H
ATOM   3186  SG  CYS A 202      85.290  44.960  43.830  1.00  0.00           S
ATOM   3187  HG  CYS A 202      85.450  45.750  44.890  1.00  0.00           H
ATOM   3188  C   CYS A 202      82.570  45.820  42.130  1.00  0.00           C
ATOM   3189  O   CYS A 202      81.840  46.590  42.640  1.00  0.00           O
ATOM   3190  N   TYR A 203      82.220  44.520  41.970  1.00  0.00           N
ATOM   3191  H   TYR A 203      82.870  43.840  41.600  1.00  0.00           H
ATOM   3192  CA  TYR A 203      80.900  43.970  42.300  1.00  0.00           C
ATOM   3193  HA  TYR A 203      80.100  44.710  42.310  1.00  0.00           H
ATOM   3194  CB  TYR A 203      80.410  43.170  41.050  1.00  0.00           C
ATOM   3195  HB1 TYR A 203      79.340  43.030  41.230  1.00  0.00           H
ATOM   3196  HB2 TYR A 203      80.920  42.230  40.870  1.00  0.00           H
ATOM   3197  CG  TYR A 203      80.290  43.950  39.750  1.00  0.00           C
ATOM   3198  CD1 TYR A 203      79.090  44.740  39.520  1.00  0.00           C
ATOM   3199  HD1 TYR A 203      78.270  44.850  40.210  1.00  0.00           H
ATOM   3200  CE1 TYR A 203      78.980  45.390  38.290  1.00  0.00           C
ATOM   3201  HE1 TYR A 203      78.250  46.160  38.090  1.00  0.00           H
ATOM   3202  CZ  TYR A 203      79.910  45.080  37.270  1.00  0.00           C
ATOM   3203  OH  TYR A 203      79.940  45.770  36.110  1.00  0.00           O
ATOM   3204  HH  TYR A 203      80.730  45.720  35.570  1.00  0.00           H
ATOM   3205  CE2 TYR A 203      81.070  44.360  37.530  1.00  0.00           C
ATOM   3206  HE2 TYR A 203      81.740  44.270  36.680  1.00  0.00           H
ATOM   3207  CD2 TYR A 203      81.250  43.780  38.750  1.00  0.00           C
ATOM   3208  HD2 TYR A 203      82.110  43.150  38.910  1.00  0.00           H
ATOM   3209  C   TYR A 203      80.900  43.160  43.590  1.00  0.00           C
ATOM   3210  O   TYR A 203      81.830  42.430  43.930  1.00  0.00           O
ATOM   3211  N   ASN A 204      79.920  43.430  44.480  1.00  0.00           N
ATOM   3212  H   ASN A 204      79.280  44.080  44.060  1.00  0.00           H
ATOM   3213  CA  ASN A 204      79.570  42.660  45.750  1.00  0.00           C
ATOM   3214  HA  ASN A 204      78.890  43.310  46.300  1.00  0.00           H
ATOM   3215  CB  ASN A 204      78.790  41.380  45.330  1.00  0.00           C
ATOM   3216  HB1 ASN A 204      78.470  40.840  46.230  1.00  0.00           H
ATOM   3217  HB2 ASN A 204      79.540  40.810  44.790  1.00  0.00           H
ATOM   3218  CG  ASN A 204      77.610  41.660  44.430  1.00  0.00           C
ATOM   3219  OD1 ASN A 204      77.760  41.810  43.180  1.00  0.00           O
ATOM   3220  ND2 ASN A 204      76.500  41.950  45.020  1.00  0.00           N
ATOM   3221 1HD2 ASN A 204      76.460  41.960  46.030  1.00  0.00           H
ATOM   3222 2HD2 ASN A 204      75.720  42.170  44.420  1.00  0.00           H
ATOM   3223  C   ASN A 204      80.810  42.360  46.650  1.00  0.00           C
ATOM   3224  O   ASN A 204      81.080  41.180  47.000  1.00  0.00           O
ATOM   3225  N   PRO A 205      81.600  43.390  47.010  1.00  0.00           N
ATOM   3226  CD  PRO A 205      81.400  44.780  46.840  1.00  0.00           C
ATOM   3227  HD1 PRO A 205      80.370  44.980  47.140  1.00  0.00           H
ATOM   3228  HD2 PRO A 205      81.520  45.120  45.820  1.00  0.00           H
ATOM   3229  CG  PRO A 205      82.440  45.460  47.670  1.00  0.00           C
ATOM   3230  HG1 PRO A 205      82.030  45.790  48.620  1.00  0.00           H
ATOM   3231  HG2 PRO A 205      82.790  46.310  47.080  1.00  0.00           H
ATOM   3232  CB  PRO A 205      83.600  44.470  47.720  1.00  0.00           C
ATOM   3233  HB1 PRO A 205      84.220  44.540  48.610  1.00  0.00           H
ATOM   3234  HB2 PRO A 205      84.280  44.450  46.870  1.00  0.00           H
ATOM   3235  CA  PRO A 205      82.860  43.070  47.720  1.00  0.00           C
ATOM   3236  HA  PRO A 205      83.410  42.290  47.200  1.00  0.00           H
ATOM   3237  C   PRO A 205      82.660  42.610  49.240  1.00  0.00           C
ATOM   3238  O   PRO A 205      83.610  42.330  49.950  1.00  0.00           O
ATOM   3239  N   ASP A 206      81.430  42.580  49.720  1.00  0.00           N
ATOM   3240  H   ASP A 206      80.700  42.840  49.070  1.00  0.00           H
ATOM   3241  CA  ASP A 206      81.070  42.210  51.100  1.00  0.00           C
ATOM   3242  HA  ASP A 206      81.870  42.490  51.790  1.00  0.00           H
ATOM   3243  CB  ASP A 206      79.740  42.910  51.390  1.00  0.00           C
ATOM   3244  HB1 ASP A 206      79.920  43.980  51.540  1.00  0.00           H
ATOM   3245  HB2 ASP A 206      79.420  42.650  52.400  1.00  0.00           H
ATOM   3246  CG  ASP A 206      78.610  42.610  50.300  1.00  0.00           C
ATOM   3247  OD1 ASP A 206      77.610  41.910  50.560  1.00  0.00           O
ATOM   3248  OD2 ASP A 206      78.740  43.180  49.190  1.00  0.00           O
ATOM   3249  C   ASP A 206      80.830  40.670  51.150  1.00  0.00           C
ATOM   3250  O   ASP A 206      81.050  40.030  52.170  1.00  0.00           O
ATOM   3251  N   GLN A 207      80.570  40.100  49.960  1.00  0.00           N
ATOM   3252  H   GLN A 207      80.340  40.680  49.170  1.00  0.00           H
ATOM   3253  CA  GLN A 207      80.370  38.680  49.650  1.00  0.00           C
ATOM   3254  HA  GLN A 207      79.940  38.200  50.530  1.00  0.00           H
ATOM   3255  CB  GLN A 207      79.330  38.530  48.570  1.00  0.00           C
ATOM   3256  HB1 GLN A 207      79.670  38.920  47.600  1.00  0.00           H
ATOM   3257  HB2 GLN A 207      78.470  39.170  48.760  1.00  0.00           H
ATOM   3258  CG  GLN A 207      78.830  37.120  48.340  1.00  0.00           C
ATOM   3259  HG1 GLN A 207      78.550  36.720  49.320  1.00  0.00           H
ATOM   3260  HG2 GLN A 207      79.570  36.400  47.980  1.00  0.00           H
ATOM   3261  CD  GLN A 207      77.680  37.030  47.340  1.00  0.00           C
ATOM   3262  OE1 GLN A 207      77.490  37.840  46.460  1.00  0.00           O
ATOM   3263  NE2 GLN A 207      76.910  36.050  47.340  1.00  0.00           N
ATOM   3264 1HE2 GLN A 207      77.250  35.300  47.910  1.00  0.00           H
ATOM   3265 2HE2 GLN A 207      76.210  35.880  46.630  1.00  0.00           H
ATOM   3266  C   GLN A 207      81.750  37.980  49.300  1.00  0.00           C
ATOM   3267  O   GLN A 207      82.170  37.840  48.120  1.00  0.00           O
ATOM   3268  N   ILE A 208      82.490  37.760  50.410  1.00  0.00           N
ATOM   3269  H   ILE A 208      82.050  38.090  51.260  1.00  0.00           H
ATOM   3270  CA  ILE A 208      83.910  37.300  50.370  1.00  0.00           C
ATOM   3271  HA  ILE A 208      84.230  37.040  49.360  1.00  0.00           H
ATOM   3272  CB  ILE A 208      84.960  38.380  50.740  1.00  0.00           C
ATOM   3273  HB  ILE A 208      84.770  39.260  50.130  1.00  0.00           H
ATOM   3274  CG2 ILE A 208      84.820  38.840  52.190  1.00  0.00           C
ATOM   3275 1HG2 ILE A 208      85.600  39.590  52.350  1.00  0.00           H
ATOM   3276 2HG2 ILE A 208      83.900  39.400  52.340  1.00  0.00           H
ATOM   3277 3HG2 ILE A 208      84.960  38.010  52.890  1.00  0.00           H
ATOM   3278  CG1 ILE A 208      86.390  37.910  50.430  1.00  0.00           C
ATOM   3279 1HG1 ILE A 208      86.510  37.100  49.710  1.00  0.00           H
ATOM   3280 2HG1 ILE A 208      86.870  37.460  51.310  1.00  0.00           H
ATOM   3281  CD  ILE A 208      87.400  39.020  50.060  1.00  0.00           C
ATOM   3282  HD1 ILE A 208      87.630  39.560  50.980  1.00  0.00           H
ATOM   3283  HD2 ILE A 208      88.360  38.670  49.680  1.00  0.00           H
ATOM   3284  HD3 ILE A 208      86.920  39.770  49.430  1.00  0.00           H
ATOM   3285  C   ILE A 208      84.140  36.050  51.230  1.00  0.00           C
ATOM   3286  O   ILE A 208      84.980  35.250  50.790  1.00  0.00           O
ATOM   3287  N   PRO A 209      83.380  35.640  52.250  1.00  0.00           N
ATOM   3288  CD  PRO A 209      82.420  36.440  53.030  1.00  0.00           C
ATOM   3289  HD1 PRO A 209      81.430  36.340  52.590  1.00  0.00           H
ATOM   3290  HD2 PRO A 209      82.750  37.470  53.170  1.00  0.00           H
ATOM   3291  CG  PRO A 209      82.430  35.760  54.400  1.00  0.00           C
ATOM   3292  HG1 PRO A 209      81.550  36.060  54.960  1.00  0.00           H
ATOM   3293  HG2 PRO A 209      83.340  36.040  54.930  1.00  0.00           H
ATOM   3294  CB  PRO A 209      82.380  34.270  54.000  1.00  0.00           C
ATOM   3295  HB1 PRO A 209      81.410  33.980  53.600  1.00  0.00           H
ATOM   3296  HB2 PRO A 209      82.700  33.630  54.820  1.00  0.00           H
ATOM   3297  CA  PRO A 209      83.420  34.280  52.800  1.00  0.00           C
ATOM   3298  HA  PRO A 209      84.420  34.190  53.210  1.00  0.00           H
ATOM   3299  C   PRO A 209      83.080  33.240  51.710  1.00  0.00           C
ATOM   3300  O   PRO A 209      82.350  33.480  50.710  1.00  0.00           O
ATOM   3301  N   PRO A 210      83.770  32.120  51.770  1.00  0.00           N
ATOM   3302  CD  PRO A 210      84.820  31.750  52.640  1.00  0.00           C
ATOM   3303  HD1 PRO A 210      84.620  31.660  53.710  1.00  0.00           H
ATOM   3304  HD2 PRO A 210      85.580  32.520  52.520  1.00  0.00           H
ATOM   3305  CG  PRO A 210      85.530  30.550  52.070  1.00  0.00           C
ATOM   3306  HG1 PRO A 210      86.020  29.980  52.860  1.00  0.00           H
ATOM   3307  HG2 PRO A 210      86.370  30.920  51.480  1.00  0.00           H
ATOM   3308  CB  PRO A 210      84.420  29.870  51.280  1.00  0.00           C
ATOM   3309  HB1 PRO A 210      83.850  29.280  52.000  1.00  0.00           H
ATOM   3310  HB2 PRO A 210      84.790  29.240  50.470  1.00  0.00           H
ATOM   3311  CA  PRO A 210      83.540  31.050  50.760  1.00  0.00           C
ATOM   3312  HA  PRO A 210      83.900  31.340  49.770  1.00  0.00           H
ATOM   3313  C   PRO A 210      82.050  30.640  50.730  1.00  0.00           C
ATOM   3314  O   PRO A 210      81.520  30.490  49.590  1.00  0.00           O
ATOM   3315  N   GLU A 211      81.350  30.630  51.870  1.00  0.00           N
ATOM   3316  H   GLU A 211      81.890  30.710  52.720  1.00  0.00           H
ATOM   3317  CA  GLU A 211      79.910  30.380  52.030  1.00  0.00           C
ATOM   3318  HA  GLU A 211      79.820  30.160  53.100  1.00  0.00           H
ATOM   3319  CB  GLU A 211      78.900  31.550  51.710  1.00  0.00           C
ATOM   3320  HB1 GLU A 211      79.220  32.230  52.500  1.00  0.00           H
ATOM   3321  HB2 GLU A 211      77.860  31.240  51.740  1.00  0.00           H
ATOM   3322  CG  GLU A 211      79.080  32.310  50.360  1.00  0.00           C
ATOM   3323  HG1 GLU A 211      78.770  31.510  49.680  1.00  0.00           H
ATOM   3324  HG2 GLU A 211      80.080  32.500  49.970  1.00  0.00           H
ATOM   3325  CD  GLU A 211      78.120  33.570  50.160  1.00  0.00           C
ATOM   3326  OE1 GLU A 211      77.490  33.690  49.050  1.00  0.00           O
ATOM   3327  OE2 GLU A 211      77.910  34.430  51.040  1.00  0.00           O
ATOM   3328  C   GLU A 211      79.600  29.050  51.490  1.00  0.00           C
ATOM   3329  O   GLU A 211      80.080  28.010  51.990  1.00  0.00           O
ATOM   3330  N   ASN A 212      78.890  28.930  50.360  1.00  0.00           N
ATOM   3331  H   ASN A 212      78.560  29.770  49.890  1.00  0.00           H
ATOM   3332  CA  ASN A 212      78.340  27.760  49.680  1.00  0.00           C
ATOM   3333  HA  ASN A 212      77.990  26.990  50.360  1.00  0.00           H
ATOM   3334  CB  ASN A 212      77.160  28.280  48.790  1.00  0.00           C
ATOM   3335  HB1 ASN A 212      76.740  27.510  48.150  1.00  0.00           H
ATOM   3336  HB2 ASN A 212      77.480  29.040  48.070  1.00  0.00           H
ATOM   3337  CG  ASN A 212      76.040  28.790  49.700  1.00  0.00           C
ATOM   3338  OD1 ASN A 212      75.830  29.990  49.890  1.00  0.00           O
ATOM   3339  ND2 ASN A 212      75.270  27.900  50.220  1.00  0.00           N
ATOM   3340 1HD2 ASN A 212      75.610  26.960  50.090  1.00  0.00           H
ATOM   3341 2HD2 ASN A 212      74.540  28.160  50.870  1.00  0.00           H
ATOM   3342  C   ASN A 212      79.480  27.000  48.880  1.00  0.00           C
ATOM   3343  O   ASN A 212      79.240  25.840  48.430  1.00  0.00           O
ATOM   3344  N   SER A 213      80.620  27.650  48.730  1.00  0.00           N
ATOM   3345  H   SER A 213      80.740  28.520  49.220  1.00  0.00           H
ATOM   3346  CA  SER A 213      81.750  27.200  47.800  1.00  0.00           C
ATOM   3347  HA  SER A 213      81.570  26.170  47.500  1.00  0.00           H
ATOM   3348  CB  SER A 213      81.780  28.020  46.500  1.00  0.00           C
ATOM   3349  HB1 SER A 213      82.660  27.780  45.910  1.00  0.00           H
ATOM   3350  HB2 SER A 213      81.900  29.090  46.670  1.00  0.00           H
ATOM   3351  OG  SER A 213      80.570  27.760  45.740  1.00  0.00           O
ATOM   3352  HG  SER A 213      80.700  26.860  45.430  1.00  0.00           H
ATOM   3353  C   SER A 213      83.130  27.150  48.470  1.00  0.00           C
ATOM   3354  O   SER A 213      83.950  28.030  48.290  1.00  0.00           O
ATOM   3355  N   PRO A 214      83.360  26.180  49.350  1.00  0.00           N
ATOM   3356  CD  PRO A 214      82.430  25.100  49.750  1.00  0.00           C
ATOM   3357  HD1 PRO A 214      82.220  24.560  48.830  1.00  0.00           H
ATOM   3358  HD2 PRO A 214      81.500  25.360  50.260  1.00  0.00           H
ATOM   3359  CG  PRO A 214      83.320  24.180  50.570  1.00  0.00           C
ATOM   3360  HG1 PRO A 214      83.820  23.410  49.970  1.00  0.00           H
ATOM   3361  HG2 PRO A 214      82.760  23.690  51.370  1.00  0.00           H
ATOM   3362  CB  PRO A 214      84.340  25.080  51.260  1.00  0.00           C
ATOM   3363  HB1 PRO A 214      85.240  24.560  51.600  1.00  0.00           H
ATOM   3364  HB2 PRO A 214      83.750  25.560  52.050  1.00  0.00           H
ATOM   3365  CA  PRO A 214      84.540  26.090  50.180  1.00  0.00           C
ATOM   3366  HA  PRO A 214      84.680  27.040  50.700  1.00  0.00           H
ATOM   3367  C   PRO A 214      85.910  25.770  49.340  1.00  0.00           C
ATOM   3368  O   PRO A 214      86.970  26.290  49.630  1.00  0.00           O
ATOM   3369  N   LEU A 215      85.810  25.010  48.270  1.00  0.00           N
ATOM   3370  H   LEU A 215      84.930  24.550  48.130  1.00  0.00           H
ATOM   3371  CA  LEU A 215      86.880  24.690  47.250  1.00  0.00           C
ATOM   3372  HA  LEU A 215      87.780  24.570  47.850  1.00  0.00           H
ATOM   3373  CB  LEU A 215      86.500  23.440  46.470  1.00  0.00           C
ATOM   3374  HB1 LEU A 215      87.310  23.090  45.830  1.00  0.00           H
ATOM   3375  HB2 LEU A 215      85.640  23.670  45.840  1.00  0.00           H
ATOM   3376  CG  LEU A 215      86.130  22.290  47.300  1.00  0.00           C
ATOM   3377  HG  LEU A 215      85.160  22.420  47.780  1.00  0.00           H
ATOM   3378  CD1 LEU A 215      85.950  21.080  46.370  1.00  0.00           C
ATOM   3379 1HD1 LEU A 215      86.840  20.790  45.820  1.00  0.00           H
ATOM   3380 2HD1 LEU A 215      85.570  20.250  46.970  1.00  0.00           H
ATOM   3381 3HD1 LEU A 215      85.160  21.360  45.670  1.00  0.00           H
ATOM   3382  CD2 LEU A 215      87.250  21.840  48.330  1.00  0.00           C
ATOM   3383 1HD2 LEU A 215      88.060  21.330  47.820  1.00  0.00           H
ATOM   3384 2HD2 LEU A 215      87.550  22.720  48.900  1.00  0.00           H
ATOM   3385 3HD2 LEU A 215      86.780  21.120  49.000  1.00  0.00           H
ATOM   3386  C   LEU A 215      87.210  25.780  46.220  1.00  0.00           C
ATOM   3387  O   LEU A 215      88.240  25.750  45.560  1.00  0.00           O
ATOM   3388  N   MET A 216      86.390  26.820  46.110  1.00  0.00           N
ATOM   3389  H   MET A 216      85.580  26.800  46.720  1.00  0.00           H
ATOM   3390  CA  MET A 216      86.690  28.100  45.410  1.00  0.00           C
ATOM   3391  HA  MET A 216      87.210  28.030  44.450  1.00  0.00           H
ATOM   3392  CB  MET A 216      85.370  28.810  45.100  1.00  0.00           C
ATOM   3393  HB1 MET A 216      85.600  29.830  44.800  1.00  0.00           H
ATOM   3394  HB2 MET A 216      84.800  29.010  46.010  1.00  0.00           H
ATOM   3395  CG  MET A 216      84.570  28.050  44.050  1.00  0.00           C
ATOM   3396  HG1 MET A 216      83.630  28.560  43.840  1.00  0.00           H
ATOM   3397  HG2 MET A 216      84.360  27.050  44.440  1.00  0.00           H
ATOM   3398  SD  MET A 216      85.410  27.970  42.500  1.00  0.00           S
ATOM   3399  CE  MET A 216      85.510  29.700  42.020  1.00  0.00           C
ATOM   3400  HE1 MET A 216      86.040  30.200  42.840  1.00  0.00           H
ATOM   3401  HE2 MET A 216      86.090  29.630  41.100  1.00  0.00           H
ATOM   3402  HE3 MET A 216      84.570  30.230  41.900  1.00  0.00           H
ATOM   3403  C   MET A 216      87.600  29.010  46.290  1.00  0.00           C
ATOM   3404  O   MET A 216      88.000  30.080  45.830  1.00  0.00           O
ATOM   3405  N   GLU A 217      87.990  28.640  47.560  1.00  0.00           N
ATOM   3406  H   GLU A 217      87.620  27.810  48.020  1.00  0.00           H
ATOM   3407  CA  GLU A 217      88.770  29.580  48.440  1.00  0.00           C
ATOM   3408  HA  GLU A 217      88.180  30.490  48.440  1.00  0.00           H
ATOM   3409  CB  GLU A 217      88.860  29.150  49.970  1.00  0.00           C
ATOM   3410  HB1 GLU A 217      89.370  28.190  50.040  1.00  0.00           H
ATOM   3411  HB2 GLU A 217      87.850  28.960  50.340  1.00  0.00           H
ATOM   3412  CG  GLU A 217      89.650  30.000  50.960  1.00  0.00           C
ATOM   3413  HG1 GLU A 217      89.430  31.040  50.740  1.00  0.00           H
ATOM   3414  HG2 GLU A 217      90.720  29.940  50.740  1.00  0.00           H
ATOM   3415  CD  GLU A 217      89.350  29.710  52.470  1.00  0.00           C
ATOM   3416  OE1 GLU A 217      88.940  28.600  52.880  1.00  0.00           O
ATOM   3417  OE2 GLU A 217      89.450  30.650  53.250  1.00  0.00           O
ATOM   3418  C   GLU A 217      90.210  29.920  47.930  1.00  0.00           C
ATOM   3419  O   GLU A 217      90.910  28.970  47.610  1.00  0.00           O
ATOM   3420  N   ARG A 218      90.720  31.140  48.000  1.00  0.00           N
ATOM   3421  H   ARG A 218      90.210  31.900  48.430  1.00  0.00           H
ATOM   3422  CA  ARG A 218      92.150  31.450  47.710  1.00  0.00           C
ATOM   3423  HA  ARG A 218      92.710  30.510  47.720  1.00  0.00           H
ATOM   3424  CB  ARG A 218      92.350  32.010  46.310  1.00  0.00           C
ATOM   3425  HB1 ARG A 218      93.310  32.510  46.240  1.00  0.00           H
ATOM   3426  HB2 ARG A 218      91.660  32.840  46.140  1.00  0.00           H
ATOM   3427  CG  ARG A 218      92.260  31.140  45.040  1.00  0.00           C
ATOM   3428  HG1 ARG A 218      91.230  30.860  44.810  1.00  0.00           H
ATOM   3429  HG2 ARG A 218      92.810  30.230  45.270  1.00  0.00           H
ATOM   3430  CD  ARG A 218      92.900  31.750  43.740  1.00  0.00           C
ATOM   3431  HD1 ARG A 218      93.980  31.810  43.880  1.00  0.00           H
ATOM   3432  HD2 ARG A 218      92.430  32.710  43.540  1.00  0.00           H
ATOM   3433  NE  ARG A 218      92.680  30.880  42.570  1.00  0.00           N
ATOM   3434  HE  ARG A 218      92.340  29.960  42.810  1.00  0.00           H
ATOM   3435  CZ  ARG A 218      92.810  31.170  41.320  1.00  0.00           C
ATOM   3436  NH1 ARG A 218      93.060  32.280  40.810  1.00  0.00           N
ATOM   3437 1HH1 ARG A 218      93.510  32.920  41.440  1.00  0.00           H
ATOM   3438 2HH1 ARG A 218      93.150  32.390  39.810  1.00  0.00           H
ATOM   3439  NH2 ARG A 218      92.530  30.190  40.530  1.00  0.00           N
ATOM   3440 1HH2 ARG A 218      92.310  29.240  40.790  1.00  0.00           H
ATOM   3441 2HH2 ARG A 218      92.400  30.480  39.570  1.00  0.00           H
ATOM   3442  C   ARG A 218      92.850  32.320  48.770  1.00  0.00           C
ATOM   3443  O   ARG A 218      92.230  33.310  49.180  1.00  0.00           O
ATOM   3444  N   CYS A 219      94.070  32.090  49.240  1.00  0.00           N
ATOM   3445  H   CYS A 219      94.690  31.420  48.800  1.00  0.00           H
ATOM   3446  CA  CYS A 219      94.600  32.550  50.550  1.00  0.00           C
ATOM   3447  HA  CYS A 219      94.390  33.620  50.580  1.00  0.00           H
ATOM   3448  CB  CYS A 219      93.840  31.860  51.750  1.00  0.00           C
ATOM   3449  HB1 CYS A 219      92.960  32.400  52.080  1.00  0.00           H
ATOM   3450  HB2 CYS A 219      94.550  31.800  52.580  1.00  0.00           H
ATOM   3451  SG  CYS A 219      93.510  30.100  51.280  1.00  0.00           S
ATOM   3452  HG  CYS A 219      92.710  30.000  52.340  1.00  0.00           H
ATOM   3453  C   CYS A 219      96.130  32.370  50.630  1.00  0.00           C
ATOM   3454  O   CYS A 219      96.740  31.330  50.270  1.00  0.00           O
ATOM   3455  N   PHE A 220      96.880  33.430  51.110  1.00  0.00           N
ATOM   3456  H   PHE A 220      96.430  34.210  51.570  1.00  0.00           H
ATOM   3457  CA  PHE A 220      98.370  33.380  51.020  1.00  0.00           C
ATOM   3458  HA  PHE A 220      98.820  32.430  51.300  1.00  0.00           H
ATOM   3459  CB  PHE A 220      98.730  33.650  49.540  1.00  0.00           C
ATOM   3460  HB1 PHE A 220      98.380  34.640  49.240  1.00  0.00           H
ATOM   3461  HB2 PHE A 220      98.190  32.970  48.890  1.00  0.00           H
ATOM   3462  CG  PHE A 220     100.180  33.530  49.250  1.00  0.00           C
ATOM   3463  CD1 PHE A 220     101.040  34.680  49.090  1.00  0.00           C
ATOM   3464  HD1 PHE A 220     100.600  35.670  49.070  1.00  0.00           H
ATOM   3465  CE1 PHE A 220     102.390  34.550  48.970  1.00  0.00           C
ATOM   3466  HE1 PHE A 220     102.980  35.440  48.820  1.00  0.00           H
ATOM   3467  CZ  PHE A 220     103.000  33.290  48.920  1.00  0.00           C
ATOM   3468  HZ  PHE A 220     104.080  33.210  48.810  1.00  0.00           H
ATOM   3469  CE2 PHE A 220     102.230  32.130  49.170  1.00  0.00           C
ATOM   3470  HE2 PHE A 220     102.650  31.130  49.190  1.00  0.00           H
ATOM   3471  CD2 PHE A 220     100.820  32.280  49.300  1.00  0.00           C
ATOM   3472  HD2 PHE A 220     100.220  31.390  49.420  1.00  0.00           H
ATOM   3473  C   PHE A 220      98.980  34.400  51.990  1.00  0.00           C
ATOM   3474  O   PHE A 220      98.730  35.540  51.840  1.00  0.00           O
ATOM   3475  N   ILE A 221      99.860  33.940  52.840  1.00  0.00           N
ATOM   3476  H   ILE A 221     100.070  32.950  52.780  1.00  0.00           H
ATOM   3477  CA  ILE A 221     100.660  34.780  53.780  1.00  0.00           C
ATOM   3478  HA  ILE A 221     100.030  35.580  54.170  1.00  0.00           H
ATOM   3479  CB  ILE A 221     101.200  34.070  55.050  1.00  0.00           C
ATOM   3480  HB  ILE A 221     101.760  33.180  54.770  1.00  0.00           H
ATOM   3481  CG2 ILE A 221     102.160  34.890  55.900  1.00  0.00           C
ATOM   3482 1HG2 ILE A 221     103.110  35.040  55.370  1.00  0.00           H
ATOM   3483 2HG2 ILE A 221     101.660  35.850  56.000  1.00  0.00           H
ATOM   3484 3HG2 ILE A 221     102.390  34.480  56.880  1.00  0.00           H
ATOM   3485  CG1 ILE A 221     100.110  33.520  55.940  1.00  0.00           C
ATOM   3486 1HG1 ILE A 221      99.190  33.860  55.460  1.00  0.00           H
ATOM   3487 2HG1 ILE A 221     100.160  34.050  56.890  1.00  0.00           H
ATOM   3488  CD  ILE A 221     100.180  32.020  56.090  1.00  0.00           C
ATOM   3489  HD1 ILE A 221      99.180  31.680  56.380  1.00  0.00           H
ATOM   3490  HD2 ILE A 221     100.230  31.530  55.120  1.00  0.00           H
ATOM   3491  HD3 ILE A 221     101.000  31.680  56.720  1.00  0.00           H
ATOM   3492  C   ILE A 221     101.840  35.410  53.070  1.00  0.00           C
ATOM   3493  O   ILE A 221     102.520  34.710  52.310  1.00  0.00           O
ATOM   3494  N   CYS A 222     102.120  36.690  53.300  1.00  0.00           N
ATOM   3495  H   CYS A 222     101.560  37.190  53.970  1.00  0.00           H
ATOM   3496  CA  CYS A 222     103.300  37.330  52.650  1.00  0.00           C
ATOM   3497  HA  CYS A 222     104.120  36.630  52.760  1.00  0.00           H
ATOM   3498  CB  CYS A 222     103.000  37.470  51.150  1.00  0.00           C
ATOM   3499  HB1 CYS A 222     102.560  36.560  50.760  1.00  0.00           H
ATOM   3500  HB2 CYS A 222     103.910  37.600  50.560  1.00  0.00           H
ATOM   3501  SG  CYS A 222     101.880  38.870  50.630  1.00  0.00           S
ATOM   3502  HG  CYS A 222     100.830  38.590  51.400  1.00  0.00           H
ATOM   3503  C   CYS A 222     103.600  38.680  53.280  1.00  0.00           C
ATOM   3504  O   CYS A 222     102.910  39.130  54.200  1.00  0.00           O
ATOM   3505  N   ARG A 223     104.680  39.390  52.880  1.00  0.00           N
ATOM   3506  H   ARG A 223     105.380  38.950  52.300  1.00  0.00           H
ATOM   3507  CA  ARG A 223     105.000  40.800  53.230  1.00  0.00           C
ATOM   3508  HA  ARG A 223     104.360  41.140  54.040  1.00  0.00           H
ATOM   3509  CB  ARG A 223     106.510  40.850  53.630  1.00  0.00           C
ATOM   3510  HB1 ARG A 223     106.850  41.880  53.800  1.00  0.00           H
ATOM   3511  HB2 ARG A 223     107.130  40.410  52.860  1.00  0.00           H
ATOM   3512  CG  ARG A 223     106.820  40.090  54.910  1.00  0.00           C
ATOM   3513  HG1 ARG A 223     106.000  39.410  55.120  1.00  0.00           H
ATOM   3514  HG2 ARG A 223     106.810  40.890  55.650  1.00  0.00           H
ATOM   3515  CD  ARG A 223     108.060  39.250  54.930  1.00  0.00           C
ATOM   3516  HD1 ARG A 223     108.150  38.590  54.070  1.00  0.00           H
ATOM   3517  HD2 ARG A 223     107.960  38.590  55.800  1.00  0.00           H
ATOM   3518  NE  ARG A 223     109.270  40.030  55.030  1.00  0.00           N
ATOM   3519  HE  ARG A 223     109.630  40.030  55.970  1.00  0.00           H
ATOM   3520  CZ  ARG A 223     110.110  40.230  54.060  1.00  0.00           C
ATOM   3521  NH1 ARG A 223     109.910  39.930  52.830  1.00  0.00           N
ATOM   3522 1HH1 ARG A 223     109.150  39.380  52.470  1.00  0.00           H
ATOM   3523 2HH1 ARG A 223     110.670  40.170  52.220  1.00  0.00           H
ATOM   3524  NH2 ARG A 223     111.260  40.750  54.360  1.00  0.00           N
ATOM   3525 1HH2 ARG A 223     111.410  40.880  55.350  1.00  0.00           H
ATOM   3526 2HH2 ARG A 223     112.040  40.460  53.790  1.00  0.00           H
ATOM   3527  C   ARG A 223     104.660  41.770  52.060  1.00  0.00           C
ATOM   3528  O   ARG A 223     105.120  41.540  50.890  1.00  0.00           O
ATOM   3529  N   LEU A 224     104.040  42.890  52.400  1.00  0.00           N
ATOM   3530  H   LEU A 224     103.760  42.960  53.370  1.00  0.00           H
ATOM   3531  CA  LEU A 224     103.600  43.910  51.420  1.00  0.00           C
ATOM   3532  HA  LEU A 224     103.910  43.680  50.400  1.00  0.00           H
ATOM   3533  CB  LEU A 224     102.120  44.090  51.390  1.00  0.00           C
ATOM   3534  HB1 LEU A 224     101.890  44.940  50.750  1.00  0.00           H
ATOM   3535  HB2 LEU A 224     101.750  44.440  52.360  1.00  0.00           H
ATOM   3536  CG  LEU A 224     101.270  42.940  50.720  1.00  0.00           C
ATOM   3537  HG  LEU A 224     101.190  42.090  51.400  1.00  0.00           H
ATOM   3538  CD1 LEU A 224      99.800  43.340  50.520  1.00  0.00           C
ATOM   3539 1HD1 LEU A 224      99.790  44.010  49.660  1.00  0.00           H
ATOM   3540 2HD1 LEU A 224      99.140  42.480  50.470  1.00  0.00           H
ATOM   3541 3HD1 LEU A 224      99.450  43.940  51.370  1.00  0.00           H
ATOM   3542  CD2 LEU A 224     101.810  42.370  49.380  1.00  0.00           C
ATOM   3543 1HD2 LEU A 224     102.570  41.670  49.730  1.00  0.00           H
ATOM   3544 2HD2 LEU A 224     101.040  41.790  48.870  1.00  0.00           H
ATOM   3545 3HD2 LEU A 224     102.290  43.160  48.800  1.00  0.00           H
ATOM   3546  C   LEU A 224     104.210  45.250  51.850  1.00  0.00           C
ATOM   3547  O   LEU A 224     104.250  45.530  53.060  1.00  0.00           O
ATOM   3548  N   ARG A 225     104.600  46.060  50.890  1.00  0.00           N
ATOM   3549  H   ARG A 225     104.300  45.730  49.980  1.00  0.00           H
ATOM   3550  CA  ARG A 225     105.180  47.400  50.990  1.00  0.00           C
ATOM   3551  HA  ARG A 225     105.940  47.290  51.760  1.00  0.00           H
ATOM   3552  CB  ARG A 225     105.860  47.600  49.620  1.00  0.00           C
ATOM   3553  HB1 ARG A 225     105.090  47.420  48.860  1.00  0.00           H
ATOM   3554  HB2 ARG A 225     106.510  46.720  49.600  1.00  0.00           H
ATOM   3555  CG  ARG A 225     106.720  48.780  49.220  1.00  0.00           C
ATOM   3556  HG1 ARG A 225     107.620  48.780  49.840  1.00  0.00           H
ATOM   3557  HG2 ARG A 225     106.250  49.730  49.460  1.00  0.00           H
ATOM   3558  CD  ARG A 225     107.130  48.740  47.710  1.00  0.00           C
ATOM   3559  HD1 ARG A 225     106.180  48.520  47.240  1.00  0.00           H
ATOM   3560  HD2 ARG A 225     107.880  47.990  47.440  1.00  0.00           H
ATOM   3561  NE  ARG A 225     107.700  50.030  47.380  1.00  0.00           N
ATOM   3562  HE  ARG A 225     108.340  50.440  48.050  1.00  0.00           H
ATOM   3563  CZ  ARG A 225     107.410  50.810  46.330  1.00  0.00           C
ATOM   3564  NH1 ARG A 225     106.430  50.540  45.540  1.00  0.00           N
ATOM   3565 1HH1 ARG A 225     105.930  49.670  45.620  1.00  0.00           H
ATOM   3566 2HH1 ARG A 225     106.250  51.180  44.780  1.00  0.00           H
ATOM   3567  NH2 ARG A 225     108.140  51.820  46.030  1.00  0.00           N
ATOM   3568 1HH2 ARG A 225     108.830  52.220  46.650  1.00  0.00           H
ATOM   3569 2HH2 ARG A 225     107.870  52.380  45.240  1.00  0.00           H
ATOM   3570  C   ARG A 225     104.130  48.410  51.360  1.00  0.00           C
ATOM   3571  O   ARG A 225     102.940  48.270  51.280  1.00  0.00           O
ATOM   3572  N   CYS A 226     104.600  49.580  51.750  1.00  0.00           N
ATOM   3573  H   CYS A 226     105.610  49.610  51.770  1.00  0.00           H
ATOM   3574  CA  CYS A 226     104.000  50.920  51.760  1.00  0.00           C
ATOM   3575  HA  CYS A 226     102.990  50.920  51.350  1.00  0.00           H
ATOM   3576  CB  CYS A 226     103.710  51.360  53.180  1.00  0.00           C
ATOM   3577  HB1 CYS A 226     103.270  50.470  53.640  1.00  0.00           H
ATOM   3578  HB2 CYS A 226     103.050  52.220  53.250  1.00  0.00           H
ATOM   3579  SG  CYS A 226     105.340  51.900  53.750  1.00  0.00           S
ATOM   3580  HG  CYS A 226     105.950  50.720  53.610  1.00  0.00           H
ATOM   3581  C   CYS A 226     104.690  52.010  50.920  1.00  0.00           C
ATOM   3582  O   CYS A 226     105.840  51.860  50.520  1.00  0.00           O
ATOM   3583  N   LEU A 227     103.990  53.060  50.590  1.00  0.00           N
ATOM   3584  H   LEU A 227     103.060  53.100  50.990  1.00  0.00           H
ATOM   3585  CA  LEU A 227     104.320  54.230  49.760  1.00  0.00           C
ATOM   3586  HA  LEU A 227     103.420  54.830  49.620  1.00  0.00           H
ATOM   3587  CB  LEU A 227     105.520  54.920  50.420  1.00  0.00           C
ATOM   3588  HB1 LEU A 227     105.770  55.860  49.930  1.00  0.00           H
ATOM   3589  HB2 LEU A 227     106.330  54.200  50.260  1.00  0.00           H
ATOM   3590  CG  LEU A 227     105.530  55.140  51.910  1.00  0.00           C
ATOM   3591  HG  LEU A 227     105.420  54.210  52.460  1.00  0.00           H
ATOM   3592  CD1 LEU A 227     106.800  55.920  52.260  1.00  0.00           C
ATOM   3593 1HD1 LEU A 227     106.750  56.940  51.880  1.00  0.00           H
ATOM   3594 2HD1 LEU A 227     106.850  55.960  53.350  1.00  0.00           H
ATOM   3595 3HD1 LEU A 227     107.630  55.250  52.040  1.00  0.00           H
ATOM   3596  CD2 LEU A 227     104.350  56.050  52.220  1.00  0.00           C
ATOM   3597 1HD2 LEU A 227     104.340  56.370  53.270  1.00  0.00           H
ATOM   3598 2HD2 LEU A 227     104.420  56.940  51.590  1.00  0.00           H
ATOM   3599 3HD2 LEU A 227     103.390  55.560  52.100  1.00  0.00           H
ATOM   3600  C   LEU A 227     104.820  53.780  48.330  1.00  0.00           C
ATOM   3601  O   LEU A 227     104.760  52.630  47.980  1.00  0.00           O
ATOM   3602  N   LEU A 228     105.180  54.710  47.500  1.00  0.00           N
ATOM   3603  H   LEU A 228     105.130  55.640  47.880  1.00  0.00           H
ATOM   3604  CA  LEU A 228     105.810  54.540  46.230  1.00  0.00           C
ATOM   3605  HA  LEU A 228     105.590  53.500  46.000  1.00  0.00           H
ATOM   3606  CB  LEU A 228     105.200  55.360  45.110  1.00  0.00           C
ATOM   3607  HB1 LEU A 228     105.840  55.530  44.240  1.00  0.00           H
ATOM   3608  HB2 LEU A 228     105.100  56.380  45.480  1.00  0.00           H
ATOM   3609  CG  LEU A 228     103.810  55.060  44.470  1.00  0.00           C
ATOM   3610  HG  LEU A 228     103.550  55.820  43.730  1.00  0.00           H
ATOM   3611  CD1 LEU A 228     103.720  53.730  43.890  1.00  0.00           C
ATOM   3612 1HD1 LEU A 228     103.880  53.040  44.720  1.00  0.00           H
ATOM   3613 2HD1 LEU A 228     102.740  53.540  43.460  1.00  0.00           H
ATOM   3614 3HD1 LEU A 228     104.510  53.580  43.150  1.00  0.00           H
ATOM   3615  CD2 LEU A 228     102.660  55.120  45.530  1.00  0.00           C
ATOM   3616 1HD2 LEU A 228     102.700  54.370  46.320  1.00  0.00           H
ATOM   3617 2HD2 LEU A 228     102.550  56.090  46.000  1.00  0.00           H
ATOM   3618 3HD2 LEU A 228     101.710  54.990  45.010  1.00  0.00           H
ATOM   3619  C   LEU A 228     107.340  54.640  46.290  1.00  0.00           C
ATOM   3620  O   LEU A 228     108.070  54.660  45.320  1.00  0.00           O
ATOM   3621  N   ASP A 229     107.920  54.770  47.510  1.00  0.00           N
ATOM   3622  H   ASP A 229     107.340  54.660  48.330  1.00  0.00           H
ATOM   3623  CA  ASP A 229     109.290  55.370  47.650  1.00  0.00           C
ATOM   3624  HA  ASP A 229     109.320  56.050  46.800  1.00  0.00           H
ATOM   3625  CB  ASP A 229     109.330  56.230  48.970  1.00  0.00           C
ATOM   3626  HB1 ASP A 229     110.320  56.680  49.080  1.00  0.00           H
ATOM   3627  HB2 ASP A 229     109.210  55.570  49.820  1.00  0.00           H
ATOM   3628  CG  ASP A 229     108.260  57.330  48.970  1.00  0.00           C
ATOM   3629  OD1 ASP A 229     108.460  58.400  49.480  1.00  0.00           O
ATOM   3630  OD2 ASP A 229     107.200  57.070  48.460  1.00  0.00           O
ATOM   3631  C   ASP A 229     110.460  54.370  47.550  1.00  0.00           C
ATOM   3632  O   ASP A 229     110.260  53.140  47.720  1.00  0.00           O
ATOM   3633  N   ASN A 230     111.660  54.790  47.210  1.00  0.00           N
ATOM   3634  H   ASN A 230     111.770  55.790  47.080  1.00  0.00           H
ATOM   3635  CA  ASN A 230     112.850  53.930  47.250  1.00  0.00           C
ATOM   3636  HA  ASN A 230     112.660  53.070  46.610  1.00  0.00           H
ATOM   3637  CB  ASN A 230     114.050  54.660  46.520  1.00  0.00           C
ATOM   3638  HB1 ASN A 230     114.110  55.680  46.880  1.00  0.00           H
ATOM   3639  HB2 ASN A 230     113.960  54.630  45.430  1.00  0.00           H
ATOM   3640  CG  ASN A 230     115.420  54.070  46.830  1.00  0.00           C
ATOM   3641  OD1 ASN A 230     115.580  52.970  47.440  1.00  0.00           O
ATOM   3642  ND2 ASN A 230     116.490  54.750  46.500  1.00  0.00           N
ATOM   3643 1HD2 ASN A 230     116.490  55.640  46.010  1.00  0.00           H
ATOM   3644 2HD2 ASN A 230     117.390  54.300  46.630  1.00  0.00           H
ATOM   3645  C   ASN A 230     113.170  53.300  48.630  1.00  0.00           C
ATOM   3646  O   ASN A 230     113.210  53.980  49.630  1.00  0.00           O
ATOM   3647  N   SER A 231     113.290  51.970  48.680  1.00  0.00           N
ATOM   3648  H   SER A 231     113.330  51.510  47.790  1.00  0.00           H
ATOM   3649  CA  SER A 231     113.510  51.180  49.870  1.00  0.00           C
ATOM   3650  HA  SER A 231     113.420  50.130  49.590  1.00  0.00           H
ATOM   3651  CB  SER A 231     114.920  51.350  50.390  1.00  0.00           C
ATOM   3652  HB1 SER A 231     115.170  50.540  51.080  1.00  0.00           H
ATOM   3653  HB2 SER A 231     114.950  52.320  50.890  1.00  0.00           H
ATOM   3654  OG  SER A 231     115.920  51.310  49.410  1.00  0.00           O
ATOM   3655  HG  SER A 231     115.790  52.050  48.810  1.00  0.00           H
ATOM   3656  C   SER A 231     112.500  51.420  51.020  1.00  0.00           C
ATOM   3657  O   SER A 231     112.820  51.360  52.230  1.00  0.00           O
ATOM   3658  N   SER A 232     111.210  51.670  50.680  1.00  0.00           N
ATOM   3659  H   SER A 232     111.020  51.590  49.690  1.00  0.00           H
ATOM   3660  CA  SER A 232     110.160  51.800  51.660  1.00  0.00           C
ATOM   3661  HA  SER A 232     110.550  52.480  52.420  1.00  0.00           H
ATOM   3662  CB  SER A 232     108.890  52.330  51.020  1.00  0.00           C
ATOM   3663  HB1 SER A 232     109.150  53.330  50.690  1.00  0.00           H
ATOM   3664  HB2 SER A 232     108.050  52.300  51.710  1.00  0.00           H
ATOM   3665  OG  SER A 232     108.420  51.480  49.920  1.00  0.00           O
ATOM   3666  HG  SER A 232     107.480  51.630  49.830  1.00  0.00           H
ATOM   3667  C   SER A 232     109.840  50.490  52.430  1.00  0.00           C
ATOM   3668  O   SER A 232     109.800  49.410  51.880  1.00  0.00           O
ATOM   3669  N   GLY A 233     109.650  50.500  53.780  1.00  0.00           N
ATOM   3670  H   GLY A 233     109.490  51.460  54.070  1.00  0.00           H
ATOM   3671  CA  GLY A 233     109.400  49.430  54.720  1.00  0.00           C
ATOM   3672  HA1 GLY A 233     109.500  49.820  55.740  1.00  0.00           H
ATOM   3673  HA2 GLY A 233     110.180  48.680  54.590  1.00  0.00           H
ATOM   3674  C   GLY A 233     107.960  48.740  54.550  1.00  0.00           C
ATOM   3675  O   GLY A 233     106.990  49.250  53.950  1.00  0.00           O
ATOM   3676  N   PHE A 234     107.920  47.490  55.010  1.00  0.00           N
ATOM   3677  H   PHE A 234     108.710  47.170  55.560  1.00  0.00           H
ATOM   3678  CA  PHE A 234     106.900  46.520  54.740  1.00  0.00           C
ATOM   3679  HA  PHE A 234     106.150  46.920  54.050  1.00  0.00           H
ATOM   3680  CB  PHE A 234     107.610  45.380  54.020  1.00  0.00           C
ATOM   3681  HB1 PHE A 234     107.980  45.760  53.080  1.00  0.00           H
ATOM   3682  HB2 PHE A 234     106.940  44.530  53.850  1.00  0.00           H
ATOM   3683  CG  PHE A 234     108.800  44.720  54.670  1.00  0.00           C
ATOM   3684  CD1 PHE A 234     110.100  45.060  54.220  1.00  0.00           C
ATOM   3685  HD1 PHE A 234     110.270  45.880  53.540  1.00  0.00           H
ATOM   3686  CE1 PHE A 234     111.170  44.490  54.940  1.00  0.00           C
ATOM   3687  HE1 PHE A 234     112.150  44.900  54.740  1.00  0.00           H
ATOM   3688  CZ  PHE A 234     111.010  43.600  55.930  1.00  0.00           C
ATOM   3689  HZ  PHE A 234     111.860  43.180  56.440  1.00  0.00           H
ATOM   3690  CE2 PHE A 234     109.710  43.130  56.200  1.00  0.00           C
ATOM   3691  HE2 PHE A 234     109.630  42.330  56.930  1.00  0.00           H
ATOM   3692  CD2 PHE A 234     108.620  43.730  55.640  1.00  0.00           C
ATOM   3693  HD2 PHE A 234     107.610  43.490  55.940  1.00  0.00           H
ATOM   3694  C   PHE A 234     106.080  46.100  55.940  1.00  0.00           C
ATOM   3695  O   PHE A 234     106.480  46.240  57.110  1.00  0.00           O
ATOM   3696  N   LEU A 235     104.950  45.510  55.690  1.00  0.00           N
ATOM   3697  H   LEU A 235     104.770  45.320  54.720  1.00  0.00           H
ATOM   3698  CA  LEU A 235     104.150  44.870  56.780  1.00  0.00           C
ATOM   3699  HA  LEU A 235     104.650  44.910  57.750  1.00  0.00           H
ATOM   3700  CB  LEU A 235     102.840  45.650  56.820  1.00  0.00           C
ATOM   3701  HB1 LEU A 235     102.140  45.070  57.430  1.00  0.00           H
ATOM   3702  HB2 LEU A 235     102.430  45.740  55.810  1.00  0.00           H
ATOM   3703  CG  LEU A 235     102.760  47.000  57.480  1.00  0.00           C
ATOM   3704  HG  LEU A 235     101.700  47.240  57.580  1.00  0.00           H
ATOM   3705  CD1 LEU A 235     103.260  47.030  58.910  1.00  0.00           C
ATOM   3706 1HD1 LEU A 235     102.690  47.870  59.310  1.00  0.00           H
ATOM   3707 2HD1 LEU A 235     103.130  46.110  59.480  1.00  0.00           H
ATOM   3708 3HD1 LEU A 235     104.340  47.190  58.920  1.00  0.00           H
ATOM   3709  CD2 LEU A 235     103.540  48.090  56.730  1.00  0.00           C
ATOM   3710 1HD2 LEU A 235     104.620  47.940  56.750  1.00  0.00           H
ATOM   3711 2HD2 LEU A 235     103.160  47.990  55.710  1.00  0.00           H
ATOM   3712 3HD2 LEU A 235     103.190  49.050  57.120  1.00  0.00           H
ATOM   3713  C   LEU A 235     103.830  43.380  56.390  1.00  0.00           C
ATOM   3714  O   LEU A 235     103.310  43.170  55.260  1.00  0.00           O
ATOM   3715  N   ALA A 236     104.250  42.450  57.290  1.00  0.00           N
ATOM   3716  H   ALA A 236     104.680  42.830  58.120  1.00  0.00           H
ATOM   3717  CA  ALA A 236     103.850  41.070  57.220  1.00  0.00           C
ATOM   3718  HA  ALA A 236     104.170  40.590  56.290  1.00  0.00           H
ATOM   3719  CB  ALA A 236     104.550  40.360  58.400  1.00  0.00           C
ATOM   3720  HB1 ALA A 236     105.610  40.300  58.160  1.00  0.00           H
ATOM   3721  HB2 ALA A 236     104.330  40.910  59.320  1.00  0.00           H
ATOM   3722  HB3 ALA A 236     104.100  39.380  58.560  1.00  0.00           H
ATOM   3723  C   ALA A 236     102.320  40.980  57.390  1.00  0.00           C
ATOM   3724  O   ALA A 236     101.800  41.600  58.300  1.00  0.00           O
ATOM   3725  N   MET A 237     101.620  40.250  56.570  1.00  0.00           N
ATOM   3726  H   MET A 237     102.040  39.620  55.900  1.00  0.00           H
ATOM   3727  CA  MET A 237     100.150  40.190  56.460  1.00  0.00           C
ATOM   3728  HA  MET A 237      99.720  40.240  57.460  1.00  0.00           H
ATOM   3729  CB  MET A 237      99.640  41.340  55.540  1.00  0.00           C
ATOM   3730  HB1 MET A 237      99.750  42.330  55.990  1.00  0.00           H
ATOM   3731  HB2 MET A 237      98.550  41.220  55.570  1.00  0.00           H
ATOM   3732  CG  MET A 237     100.140  41.310  54.070  1.00  0.00           C
ATOM   3733  HG1 MET A 237     101.210  41.100  54.080  1.00  0.00           H
ATOM   3734  HG2 MET A 237      99.810  42.300  53.760  1.00  0.00           H
ATOM   3735  SD  MET A 237      99.320  40.150  52.970  1.00  0.00           S
ATOM   3736  CE  MET A 237      97.790  40.910  52.620  1.00  0.00           C
ATOM   3737  HE1 MET A 237      97.520  40.350  51.720  1.00  0.00           H
ATOM   3738  HE2 MET A 237      97.160  40.890  53.500  1.00  0.00           H
ATOM   3739  HE3 MET A 237      97.920  41.930  52.260  1.00  0.00           H
ATOM   3740  C   MET A 237      99.730  38.820  55.890  1.00  0.00           C
ATOM   3741  O   MET A 237     100.580  37.930  55.620  1.00  0.00           O
ATOM   3742  N   ASN A 238      98.400  38.640  55.730  1.00  0.00           N
ATOM   3743  H   ASN A 238      97.730  39.380  55.900  1.00  0.00           H
ATOM   3744  CA  ASN A 238      97.870  37.550  55.010  1.00  0.00           C
ATOM   3745  HA  ASN A 238      98.630  37.010  54.450  1.00  0.00           H
ATOM   3746  CB  ASN A 238      97.320  36.380  55.870  1.00  0.00           C
ATOM   3747  HB1 ASN A 238      96.800  36.680  56.790  1.00  0.00           H
ATOM   3748  HB2 ASN A 238      98.050  35.720  56.330  1.00  0.00           H
ATOM   3749  CG  ASN A 238      96.450  35.420  55.070  1.00  0.00           C
ATOM   3750  OD1 ASN A 238      96.920  34.560  54.340  1.00  0.00           O
ATOM   3751  ND2 ASN A 238      95.150  35.620  55.270  1.00  0.00           N
ATOM   3752 1HD2 ASN A 238      94.840  36.270  55.970  1.00  0.00           H
ATOM   3753 2HD2 ASN A 238      94.490  35.210  54.630  1.00  0.00           H
ATOM   3754  C   ASN A 238      96.800  38.020  54.040  1.00  0.00           C
ATOM   3755  O   ASN A 238      96.090  38.960  54.320  1.00  0.00           O
ATOM   3756  N   PHE A 239      96.730  37.300  52.910  1.00  0.00           N
ATOM   3757  H   PHE A 239      97.410  36.570  52.720  1.00  0.00           H
ATOM   3758  CA  PHE A 239      95.600  37.300  52.020  1.00  0.00           C
ATOM   3759  HA  PHE A 239      95.120  38.270  52.060  1.00  0.00           H
ATOM   3760  CB  PHE A 239      96.030  37.000  50.600  1.00  0.00           C
ATOM   3761  HB1 PHE A 239      95.110  36.870  50.030  1.00  0.00           H
ATOM   3762  HB2 PHE A 239      96.670  36.120  50.610  1.00  0.00           H
ATOM   3763  CG  PHE A 239      96.730  38.150  49.890  1.00  0.00           C
ATOM   3764  CD1 PHE A 239      96.100  39.400  49.760  1.00  0.00           C
ATOM   3765  HD1 PHE A 239      95.100  39.730  49.980  1.00  0.00           H
ATOM   3766  CE1 PHE A 239      96.870  40.460  49.270  1.00  0.00           C
ATOM   3767  HE1 PHE A 239      96.370  41.390  49.030  1.00  0.00           H
ATOM   3768  CZ  PHE A 239      98.190  40.340  48.900  1.00  0.00           C
ATOM   3769  HZ  PHE A 239      98.750  41.240  48.700  1.00  0.00           H
ATOM   3770  CE2 PHE A 239      98.900  39.120  49.040  1.00  0.00           C
ATOM   3771  HE2 PHE A 239      99.940  39.020  48.800  1.00  0.00           H
ATOM   3772  CD2 PHE A 239      98.100  38.070  49.510  1.00  0.00           C
ATOM   3773  HD2 PHE A 239      98.610  37.120  49.630  1.00  0.00           H
ATOM   3774  C   PHE A 239      94.470  36.330  52.380  1.00  0.00           C
ATOM   3775  O   PHE A 239      94.540  35.140  52.200  1.00  0.00           O
ATOM   3776  N   GLN A 240      93.380  36.850  52.900  1.00  0.00           N
ATOM   3777  H   GLN A 240      93.470  37.830  53.120  1.00  0.00           H
ATOM   3778  CA  GLN A 240      92.000  36.170  52.760  1.00  0.00           C
ATOM   3779  HA  GLN A 240      91.960  35.100  52.970  1.00  0.00           H
ATOM   3780  CB  GLN A 240      91.140  36.800  53.880  1.00  0.00           C
ATOM   3781  HB1 GLN A 240      90.090  36.540  53.700  1.00  0.00           H
ATOM   3782  HB2 GLN A 240      91.430  37.840  53.700  1.00  0.00           H
ATOM   3783  CG  GLN A 240      91.470  36.190  55.300  1.00  0.00           C
ATOM   3784  HG1 GLN A 240      92.390  36.600  55.730  1.00  0.00           H
ATOM   3785  HG2 GLN A 240      91.500  35.100  55.190  1.00  0.00           H
ATOM   3786  CD  GLN A 240      90.300  36.370  56.270  1.00  0.00           C
ATOM   3787  OE1 GLN A 240      89.450  37.270  56.210  1.00  0.00           O
ATOM   3788  NE2 GLN A 240      90.240  35.660  57.320  1.00  0.00           N
ATOM   3789 1HE2 GLN A 240      90.970  35.010  57.580  1.00  0.00           H
ATOM   3790 2HE2 GLN A 240      89.340  35.700  57.780  1.00  0.00           H
ATOM   3791  C   GLN A 240      91.310  36.360  51.400  1.00  0.00           C
ATOM   3792  O   GLN A 240      91.780  37.250  50.690  1.00  0.00           O
ATOM   3793  N   GLY A 241      90.310  35.570  50.930  1.00  0.00           N
ATOM   3794  H   GLY A 241      89.940  34.870  51.560  1.00  0.00           H
ATOM   3795  CA  GLY A 241      89.660  35.680  49.630  1.00  0.00           C
ATOM   3796  HA1 GLY A 241      90.240  36.330  48.970  1.00  0.00           H
ATOM   3797  HA2 GLY A 241      88.760  36.260  49.850  1.00  0.00           H
ATOM   3798  C   GLY A 241      89.240  34.380  48.910  1.00  0.00           C
ATOM   3799  O   GLY A 241      89.260  33.210  49.440  1.00  0.00           O
ATOM   3800  N   LYS A 242      88.900  34.560  47.670  1.00  0.00           N
ATOM   3801  H   LYS A 242      88.980  35.510  47.330  1.00  0.00           H
ATOM   3802  CA  LYS A 242      88.310  33.450  46.860  1.00  0.00           C
ATOM   3803  HA  LYS A 242      88.790  32.510  47.150  1.00  0.00           H
ATOM   3804  CB  LYS A 242      86.780  33.300  47.190  1.00  0.00           C
ATOM   3805  HB1 LYS A 242      86.630  32.970  48.220  1.00  0.00           H
ATOM   3806  HB2 LYS A 242      86.350  32.570  46.510  1.00  0.00           H
ATOM   3807  CG  LYS A 242      85.980  34.610  47.000  1.00  0.00           C
ATOM   3808  HG1 LYS A 242      86.330  35.140  46.110  1.00  0.00           H
ATOM   3809  HG2 LYS A 242      86.100  35.260  47.860  1.00  0.00           H
ATOM   3810  CD  LYS A 242      84.460  34.420  46.880  1.00  0.00           C
ATOM   3811  HD1 LYS A 242      84.260  33.650  46.140  1.00  0.00           H
ATOM   3812  HD2 LYS A 242      83.950  35.280  46.440  1.00  0.00           H
ATOM   3813  CE  LYS A 242      83.700  34.070  48.190  1.00  0.00           C
ATOM   3814  HE1 LYS A 242      83.720  35.000  48.770  1.00  0.00           H
ATOM   3815  HE2 LYS A 242      84.230  33.250  48.670  1.00  0.00           H
ATOM   3816  NZ  LYS A 242      82.300  33.780  47.900  1.00  0.00           N
ATOM   3817  HZ1 LYS A 242      82.200  32.830  47.550  1.00  0.00           H
ATOM   3818  HZ2 LYS A 242      81.770  33.780  48.760  1.00  0.00           H
ATOM   3819  HZ3 LYS A 242      81.960  34.460  47.240  1.00  0.00           H
ATOM   3820  C   LYS A 242      88.500  33.750  45.370  1.00  0.00           C
ATOM   3821  O   LYS A 242      88.890  34.850  44.930  1.00  0.00           O
ATOM   3822  N   LEU A 243      88.250  32.750  44.530  1.00  0.00           N
ATOM   3823  H   LEU A 243      88.020  31.850  44.940  1.00  0.00           H
ATOM   3824  CA  LEU A 243      87.960  32.980  43.110  1.00  0.00           C
ATOM   3825  HA  LEU A 243      88.440  33.920  42.820  1.00  0.00           H
ATOM   3826  CB  LEU A 243      88.690  31.860  42.270  1.00  0.00           C
ATOM   3827  HB1 LEU A 243      88.330  30.850  42.450  1.00  0.00           H
ATOM   3828  HB2 LEU A 243      89.740  31.870  42.570  1.00  0.00           H
ATOM   3829  CG  LEU A 243      88.590  31.990  40.750  1.00  0.00           C
ATOM   3830  HG  LEU A 243      87.560  32.170  40.450  1.00  0.00           H
ATOM   3831  CD1 LEU A 243      89.460  33.130  40.210  1.00  0.00           C
ATOM   3832 1HD1 LEU A 243      89.540  33.090  39.120  1.00  0.00           H
ATOM   3833 2HD1 LEU A 243      89.070  34.110  40.490  1.00  0.00           H
ATOM   3834 3HD1 LEU A 243      90.510  33.090  40.490  1.00  0.00           H
ATOM   3835  CD2 LEU A 243      89.070  30.660  40.170  1.00  0.00           C
ATOM   3836 1HD2 LEU A 243      88.980  30.620  39.090  1.00  0.00           H
ATOM   3837 2HD2 LEU A 243      90.090  30.500  40.510  1.00  0.00           H
ATOM   3838 3HD2 LEU A 243      88.460  29.860  40.590  1.00  0.00           H
ATOM   3839  C   LEU A 243      86.450  33.120  42.800  1.00  0.00           C
ATOM   3840  O   LEU A 243      85.690  32.530  43.470  1.00  0.00           O
ATOM   3841  N   LYS A 244      86.140  33.860  41.750  1.00  0.00           N
ATOM   3842  H   LYS A 244      86.870  34.260  41.170  1.00  0.00           H
ATOM   3843  CA  LYS A 244      84.760  34.070  41.330  1.00  0.00           C
ATOM   3844  HA  LYS A 244      84.080  33.350  41.800  1.00  0.00           H
ATOM   3845  CB  LYS A 244      84.310  35.560  41.540  1.00  0.00           C
ATOM   3846  HB1 LYS A 244      83.360  35.640  41.030  1.00  0.00           H
ATOM   3847  HB2 LYS A 244      84.970  36.150  40.910  1.00  0.00           H
ATOM   3848  CG  LYS A 244      84.250  35.950  43.010  1.00  0.00           C
ATOM   3849  HG1 LYS A 244      85.290  35.950  43.360  1.00  0.00           H
ATOM   3850  HG2 LYS A 244      83.650  35.260  43.590  1.00  0.00           H
ATOM   3851  CD  LYS A 244      83.870  37.390  43.300  1.00  0.00           C
ATOM   3852  HD1 LYS A 244      84.640  38.060  42.920  1.00  0.00           H
ATOM   3853  HD2 LYS A 244      83.760  37.540  44.380  1.00  0.00           H
ATOM   3854  CE  LYS A 244      82.450  37.590  42.650  1.00  0.00           C
ATOM   3855  HE1 LYS A 244      81.820  36.830  43.100  1.00  0.00           H
ATOM   3856  HE2 LYS A 244      82.490  37.530  41.560  1.00  0.00           H
ATOM   3857  NZ  LYS A 244      81.920  38.900  43.020  1.00  0.00           N
ATOM   3858  HZ1 LYS A 244      80.970  39.100  42.760  1.00  0.00           H
ATOM   3859  HZ2 LYS A 244      81.890  38.860  44.030  1.00  0.00           H
ATOM   3860  HZ3 LYS A 244      82.630  39.560  42.710  1.00  0.00           H
ATOM   3861  C   LYS A 244      84.690  33.730  39.880  1.00  0.00           C
ATOM   3862  O   LYS A 244      85.720  33.630  39.150  1.00  0.00           O
ATOM   3863  N   TYR A 245      83.460  33.470  39.420  1.00  0.00           N
ATOM   3864  H   TYR A 245      82.620  33.550  39.980  1.00  0.00           H
ATOM   3865  CA  TYR A 245      83.260  32.800  38.170  1.00  0.00           C
ATOM   3866  HA  TYR A 245      84.220  32.760  37.640  1.00  0.00           H
ATOM   3867  CB  TYR A 245      82.810  31.420  38.670  1.00  0.00           C
ATOM   3868  HB1 TYR A 245      81.860  31.490  39.190  1.00  0.00           H
ATOM   3869  HB2 TYR A 245      83.470  31.030  39.450  1.00  0.00           H
ATOM   3870  CG  TYR A 245      82.780  30.320  37.690  1.00  0.00           C
ATOM   3871  CD1 TYR A 245      84.050  29.870  37.150  1.00  0.00           C
ATOM   3872  HD1 TYR A 245      84.930  30.300  37.600  1.00  0.00           H
ATOM   3873  CE1 TYR A 245      84.020  28.750  36.300  1.00  0.00           C
ATOM   3874  HE1 TYR A 245      84.920  28.270  35.950  1.00  0.00           H
ATOM   3875  CZ  TYR A 245      82.810  28.150  35.910  1.00  0.00           C
ATOM   3876  OH  TYR A 245      82.900  27.040  35.100  1.00  0.00           O
ATOM   3877  HH  TYR A 245      83.780  26.800  34.810  1.00  0.00           H
ATOM   3878  CE2 TYR A 245      81.560  28.650  36.390  1.00  0.00           C
ATOM   3879  HE2 TYR A 245      80.600  28.180  36.220  1.00  0.00           H
ATOM   3880  CD2 TYR A 245      81.570  29.750  37.290  1.00  0.00           C
ATOM   3881  HD2 TYR A 245      80.660  30.210  37.660  1.00  0.00           H
ATOM   3882  C   TYR A 245      82.400  33.600  37.190  1.00  0.00           C
ATOM   3883  O   TYR A 245      81.620  33.040  36.340  1.00  0.00           O
ATOM   3884  N   LEU A 246      82.460  34.930  37.250  1.00  0.00           N
ATOM   3885  H   LEU A 246      83.120  35.330  37.900  1.00  0.00           H
ATOM   3886  CA  LEU A 246      81.520  35.880  36.580  1.00  0.00           C
ATOM   3887  HA  LEU A 246      80.540  35.480  36.830  1.00  0.00           H
ATOM   3888  CB  LEU A 246      81.610  37.210  37.340  1.00  0.00           C
ATOM   3889  HB1 LEU A 246      80.990  37.810  36.670  1.00  0.00           H
ATOM   3890  HB2 LEU A 246      82.620  37.630  37.310  1.00  0.00           H
ATOM   3891  CG  LEU A 246      81.210  37.280  38.790  1.00  0.00           C
ATOM   3892  HG  LEU A 246      81.760  36.610  39.450  1.00  0.00           H
ATOM   3893  CD1 LEU A 246      81.470  38.690  39.320  1.00  0.00           C
ATOM   3894 1HD1 LEU A 246      80.770  38.940  40.110  1.00  0.00           H
ATOM   3895 2HD1 LEU A 246      82.540  38.740  39.530  1.00  0.00           H
ATOM   3896 3HD1 LEU A 246      81.320  39.430  38.530  1.00  0.00           H
ATOM   3897  CD2 LEU A 246      79.730  36.830  39.120  1.00  0.00           C
ATOM   3898 1HD2 LEU A 246      79.480  35.870  38.670  1.00  0.00           H
ATOM   3899 2HD2 LEU A 246      79.520  36.570  40.160  1.00  0.00           H
ATOM   3900 3HD2 LEU A 246      78.930  37.480  38.770  1.00  0.00           H
ATOM   3901  C   LEU A 246      81.530  36.020  35.040  1.00  0.00           C
ATOM   3902  O   LEU A 246      80.550  36.350  34.370  1.00  0.00           O
ATOM   3903  N   HIS A 247      82.670  35.630  34.470  1.00  0.00           N
ATOM   3904  H   HIS A 247      83.320  35.130  35.060  1.00  0.00           H
ATOM   3905  CA  HIS A 247      83.040  35.510  33.040  1.00  0.00           C
ATOM   3906  HA  HIS A 247      84.010  36.000  32.990  1.00  0.00           H
ATOM   3907  CB  HIS A 247      83.220  34.040  32.700  1.00  0.00           C
ATOM   3908  HB1 HIS A 247      83.560  33.930  31.670  1.00  0.00           H
ATOM   3909  HB2 HIS A 247      82.360  33.390  32.860  1.00  0.00           H
ATOM   3910  CG  HIS A 247      84.260  33.490  33.600  1.00  0.00           C
ATOM   3911  ND1 HIS A 247      85.600  33.840  33.640  1.00  0.00           N
ATOM   3912  CE1 HIS A 247      86.170  33.060  34.540  1.00  0.00           C
ATOM   3913  HE1 HIS A 247      87.180  33.270  34.840  1.00  0.00           H
ATOM   3914  NE2 HIS A 247      85.260  32.280  35.110  1.00  0.00           N
ATOM   3915  HE2 HIS A 247      85.430  31.600  35.830  1.00  0.00           H
ATOM   3916  CD2 HIS A 247      84.090  32.540  34.560  1.00  0.00           C
ATOM   3917  HD2 HIS A 247      83.110  32.140  34.800  1.00  0.00           H
ATOM   3918  C   HIS A 247      82.200  36.240  31.990  1.00  0.00           C
ATOM   3919  O   HIS A 247      81.760  35.720  30.950  1.00  0.00           O
ATOM   3920  N   GLY A 248      82.190  37.590  32.070  1.00  0.00           N
ATOM   3921  H   GLY A 248      82.360  38.020  32.970  1.00  0.00           H
ATOM   3922  CA  GLY A 248      81.860  38.480  31.000  1.00  0.00           C
ATOM   3923  HA1 GLY A 248      82.060  39.460  31.430  1.00  0.00           H
ATOM   3924  HA2 GLY A 248      80.780  38.410  30.860  1.00  0.00           H
ATOM   3925  C   GLY A 248      82.500  38.260  29.690  1.00  0.00           C
ATOM   3926  O   GLY A 248      83.760  38.360  29.660  1.00  0.00           O
ATOM   3927  N   GLN A 249      81.810  38.170  28.540  1.00  0.00           N
ATOM   3928  H   GLN A 249      80.830  37.940  28.570  1.00  0.00           H
ATOM   3929  CA  GLN A 249      82.570  38.000  27.260  1.00  0.00           C
ATOM   3930  HA  GLN A 249      83.590  37.680  27.460  1.00  0.00           H
ATOM   3931  CB  GLN A 249      81.880  36.880  26.420  1.00  0.00           C
ATOM   3932  HB1 GLN A 249      82.420  36.770  25.480  1.00  0.00           H
ATOM   3933  HB2 GLN A 249      80.830  37.100  26.230  1.00  0.00           H
ATOM   3934  CG  GLN A 249      81.740  35.550  27.130  1.00  0.00           C
ATOM   3935  HG1 GLN A 249      81.280  34.800  26.490  1.00  0.00           H
ATOM   3936  HG2 GLN A 249      81.130  35.550  28.030  1.00  0.00           H
ATOM   3937  CD  GLN A 249      83.080  34.940  27.550  1.00  0.00           C
ATOM   3938  OE1 GLN A 249      83.890  34.720  26.680  1.00  0.00           O
ATOM   3939  NE2 GLN A 249      83.400  34.750  28.770  1.00  0.00           N
ATOM   3940 1HE2 GLN A 249      82.800  35.260  29.400  1.00  0.00           H
ATOM   3941 2HE2 GLN A 249      84.310  34.320  28.900  1.00  0.00           H
ATOM   3942  C   GLN A 249      82.880  39.340  26.470  1.00  0.00           C
ATOM   3943  O   GLN A 249      83.670  39.250  25.550  1.00  0.00           O
ATOM   3944  N   LYS A 250      82.310  40.490  26.850  1.00  0.00           N
ATOM   3945  H   LYS A 250      81.720  40.390  27.670  1.00  0.00           H
ATOM   3946  CA  LYS A 250      82.440  41.780  26.210  1.00  0.00           C
ATOM   3947  HA  LYS A 250      83.200  41.670  25.440  1.00  0.00           H
ATOM   3948  CB  LYS A 250      81.170  42.030  25.400  1.00  0.00           C
ATOM   3949  HB1 LYS A 250      81.010  41.160  24.750  1.00  0.00           H
ATOM   3950  HB2 LYS A 250      81.240  42.910  24.770  1.00  0.00           H
ATOM   3951  CG  LYS A 250      79.870  42.220  26.270  1.00  0.00           C
ATOM   3952  HG1 LYS A 250      79.890  43.140  26.860  1.00  0.00           H
ATOM   3953  HG2 LYS A 250      79.790  41.390  26.970  1.00  0.00           H
ATOM   3954  CD  LYS A 250      78.610  42.270  25.440  1.00  0.00           C
ATOM   3955  HD1 LYS A 250      78.690  41.300  24.950  1.00  0.00           H
ATOM   3956  HD2 LYS A 250      78.660  43.150  24.810  1.00  0.00           H
ATOM   3957  CE  LYS A 250      77.440  42.420  26.480  1.00  0.00           C
ATOM   3958  HE1 LYS A 250      77.790  43.280  27.050  1.00  0.00           H
ATOM   3959  HE2 LYS A 250      77.300  41.570  27.150  1.00  0.00           H
ATOM   3960  NZ  LYS A 250      76.160  42.830  25.750  1.00  0.00           N
ATOM   3961  HZ1 LYS A 250      75.750  42.150  25.120  1.00  0.00           H
ATOM   3962  HZ2 LYS A 250      75.360  43.000  26.340  1.00  0.00           H
ATOM   3963  HZ3 LYS A 250      76.340  43.670  25.220  1.00  0.00           H
ATOM   3964  C   LYS A 250      82.860  43.010  27.060  1.00  0.00           C
ATOM   3965  O   LYS A 250      82.310  43.200  28.160  1.00  0.00           O
ATOM   3966  N   LYS A 251      83.760  43.800  26.500  1.00  0.00           N
ATOM   3967  H   LYS A 251      84.050  43.640  25.550  1.00  0.00           H
ATOM   3968  CA  LYS A 251      84.200  44.960  27.320  1.00  0.00           C
ATOM   3969  HA  LYS A 251      84.280  44.720  28.390  1.00  0.00           H
ATOM   3970  CB  LYS A 251      85.510  45.450  26.710  1.00  0.00           C
ATOM   3971  HB1 LYS A 251      85.360  45.790  25.690  1.00  0.00           H
ATOM   3972  HB2 LYS A 251      86.220  44.620  26.730  1.00  0.00           H
ATOM   3973  CG  LYS A 251      85.990  46.680  27.530  1.00  0.00           C
ATOM   3974  HG1 LYS A 251      86.080  46.360  28.570  1.00  0.00           H
ATOM   3975  HG2 LYS A 251      85.270  47.490  27.390  1.00  0.00           H
ATOM   3976  CD  LYS A 251      87.340  47.250  27.050  1.00  0.00           C
ATOM   3977  HD1 LYS A 251      87.230  47.410  25.980  1.00  0.00           H
ATOM   3978  HD2 LYS A 251      88.180  46.590  27.280  1.00  0.00           H
ATOM   3979  CE  LYS A 251      87.670  48.650  27.720  1.00  0.00           C
ATOM   3980  HE1 LYS A 251      88.070  48.420  28.710  1.00  0.00           H
ATOM   3981  HE2 LYS A 251      86.700  49.130  27.750  1.00  0.00           H
ATOM   3982  NZ  LYS A 251      88.680  49.340  26.910  1.00  0.00           N
ATOM   3983  HZ1 LYS A 251      88.720  50.300  27.210  1.00  0.00           H
ATOM   3984  HZ2 LYS A 251      89.630  49.010  27.050  1.00  0.00           H
ATOM   3985  HZ3 LYS A 251      88.430  49.330  25.930  1.00  0.00           H
ATOM   3986  C   LYS A 251      83.090  45.960  27.360  1.00  0.00           C
ATOM   3987  O   LYS A 251      82.790  46.540  26.330  1.00  0.00           O
ATOM   3988  N   LYS A 252      82.490  46.160  28.520  1.00  0.00           N
ATOM   3989  H   LYS A 252      82.850  45.840  29.410  1.00  0.00           H
ATOM   3990  CA  LYS A 252      81.560  47.290  28.700  1.00  0.00           C
ATOM   3991  HA  LYS A 252      80.930  47.270  27.810  1.00  0.00           H
ATOM   3992  CB  LYS A 252      80.630  47.120  29.880  1.00  0.00           C
ATOM   3993  HB1 LYS A 252      79.880  47.910  29.860  1.00  0.00           H
ATOM   3994  HB2 LYS A 252      81.210  47.140  30.800  1.00  0.00           H
ATOM   3995  CG  LYS A 252      79.750  45.880  29.700  1.00  0.00           C
ATOM   3996  HG1 LYS A 252      80.090  45.130  28.990  1.00  0.00           H
ATOM   3997  HG2 LYS A 252      78.830  46.280  29.280  1.00  0.00           H
ATOM   3998  CD  LYS A 252      79.410  45.300  31.070  1.00  0.00           C
ATOM   3999  HD1 LYS A 252      79.200  46.080  31.790  1.00  0.00           H
ATOM   4000  HD2 LYS A 252      80.290  44.730  31.350  1.00  0.00           H
ATOM   4001  CE  LYS A 252      78.150  44.350  30.880  1.00  0.00           C
ATOM   4002  HE1 LYS A 252      78.430  43.580  30.160  1.00  0.00           H
ATOM   4003  HE2 LYS A 252      77.450  45.010  30.380  1.00  0.00           H
ATOM   4004  NZ  LYS A 252      77.590  43.800  32.080  1.00  0.00           N
ATOM   4005  HZ1 LYS A 252      76.730  43.330  31.860  1.00  0.00           H
ATOM   4006  HZ2 LYS A 252      78.220  43.130  32.500  1.00  0.00           H
ATOM   4007  HZ3 LYS A 252      77.420  44.500  32.780  1.00  0.00           H
ATOM   4008  C   LYS A 252      82.270  48.650  28.780  1.00  0.00           C
ATOM   4009  O   LYS A 252      81.680  49.700  28.350  1.00  0.00           O
ATOM   4010  N   GLY A 253      83.550  48.690  29.220  1.00  0.00           N
ATOM   4011  H   GLY A 253      83.960  47.920  29.740  1.00  0.00           H
ATOM   4012  CA  GLY A 253      84.300  49.940  29.340  1.00  0.00           C
ATOM   4013  HA1 GLY A 253      83.700  50.790  29.670  1.00  0.00           H
ATOM   4014  HA2 GLY A 253      84.550  50.230  28.320  1.00  0.00           H
ATOM   4015  C   GLY A 253      85.530  49.780  30.240  1.00  0.00           C
ATOM   4016  O   GLY A 253      86.220  48.720  30.440  1.00  0.00           O
ATOM   4017  N   LYS A 254      85.940  50.930  30.790  1.00  0.00           N
ATOM   4018  H   LYS A 254      85.550  51.810  30.480  1.00  0.00           H
ATOM   4019  CA  LYS A 254      87.070  51.020  31.710  1.00  0.00           C
ATOM   4020  HA  LYS A 254      88.030  50.550  31.500  1.00  0.00           H
ATOM   4021  CB  LYS A 254      87.600  52.460  31.810  1.00  0.00           C
ATOM   4022  HB1 LYS A 254      88.250  52.510  32.690  1.00  0.00           H
ATOM   4023  HB2 LYS A 254      86.770  53.150  31.900  1.00  0.00           H
ATOM   4024  CG  LYS A 254      88.350  52.930  30.540  1.00  0.00           C
ATOM   4025  HG1 LYS A 254      87.610  53.170  29.780  1.00  0.00           H
ATOM   4026  HG2 LYS A 254      89.100  52.170  30.280  1.00  0.00           H
ATOM   4027  CD  LYS A 254      88.980  54.300  30.750  1.00  0.00           C
ATOM   4028  HD1 LYS A 254      89.720  54.350  31.540  1.00  0.00           H
ATOM   4029  HD2 LYS A 254      88.160  54.990  30.940  1.00  0.00           H
ATOM   4030  CE  LYS A 254      89.660  54.550  29.400  1.00  0.00           C
ATOM   4031  HE1 LYS A 254      89.000  54.530  28.530  1.00  0.00           H
ATOM   4032  HE2 LYS A 254      90.390  53.770  29.160  1.00  0.00           H
ATOM   4033  NZ  LYS A 254      90.400  55.820  29.470  1.00  0.00           N
ATOM   4034  HZ1 LYS A 254      89.840  56.660  29.430  1.00  0.00           H
ATOM   4035  HZ2 LYS A 254      90.910  55.980  30.330  1.00  0.00           H
ATOM   4036  HZ3 LYS A 254      91.150  55.780  28.780  1.00  0.00           H
ATOM   4037  C   LYS A 254      86.740  50.570  33.160  1.00  0.00           C
ATOM   4038  O   LYS A 254      87.020  51.260  34.140  1.00  0.00           O
ATOM   4039  N   ASP A 255      86.110  49.440  33.310  1.00  0.00           N
ATOM   4040  H   ASP A 255      85.830  48.980  32.460  1.00  0.00           H
ATOM   4041  CA  ASP A 255      85.500  48.920  34.570  1.00  0.00           C
ATOM   4042  HA  ASP A 255      85.780  49.540  35.420  1.00  0.00           H
ATOM   4043  CB  ASP A 255      84.000  49.080  34.440  1.00  0.00           C
ATOM   4044  HB1 ASP A 255      83.630  50.100  34.410  1.00  0.00           H
ATOM   4045  HB2 ASP A 255      83.540  48.560  35.290  1.00  0.00           H
ATOM   4046  CG  ASP A 255      83.540  48.400  33.120  1.00  0.00           C
ATOM   4047  OD1 ASP A 255      83.680  47.140  33.030  1.00  0.00           O
ATOM   4048  OD2 ASP A 255      83.130  49.140  32.160  1.00  0.00           O
ATOM   4049  C   ASP A 255      85.810  47.470  34.910  1.00  0.00           C
ATOM   4050  O   ASP A 255      85.280  47.010  35.880  1.00  0.00           O
ATOM   4051  N   GLY A 256      86.650  46.750  34.110  1.00  0.00           N
ATOM   4052  H   GLY A 256      87.000  47.100  33.230  1.00  0.00           H
ATOM   4053  CA  GLY A 256      87.010  45.350  34.410  1.00  0.00           C
ATOM   4054  HA1 GLY A 256      87.460  45.360  35.400  1.00  0.00           H
ATOM   4055  HA2 GLY A 256      87.800  45.070  33.700  1.00  0.00           H
ATOM   4056  C   GLY A 256      85.920  44.290  34.490  1.00  0.00           C
ATOM   4057  O   GLY A 256      86.150  43.170  34.900  1.00  0.00           O
ATOM   4058  N   SER A 257      84.670  44.650  34.220  1.00  0.00           N
ATOM   4059  H   SER A 257      84.500  45.590  33.890  1.00  0.00           H
ATOM   4060  CA  SER A 257      83.470  43.790  34.280  1.00  0.00           C
ATOM   4061  HA  SER A 257      83.330  43.670  35.350  1.00  0.00           H
ATOM   4062  CB  SER A 257      82.280  44.540  33.740  1.00  0.00           C
ATOM   4063  HB1 SER A 257      81.320  44.030  33.840  1.00  0.00           H
ATOM   4064  HB2 SER A 257      82.430  44.900  32.720  1.00  0.00           H
ATOM   4065  OG  SER A 257      82.140  45.730  34.560  1.00  0.00           O
ATOM   4066  HG  SER A 257      82.690  46.390  34.140  1.00  0.00           H
ATOM   4067  C   SER A 257      83.600  42.450  33.630  1.00  0.00           C
ATOM   4068  O   SER A 257      82.940  41.500  33.990  1.00  0.00           O
ATOM   4069  N   ILE A 258      84.490  42.290  32.630  1.00  0.00           N
ATOM   4070  H   ILE A 258      84.860  43.070  32.110  1.00  0.00           H
ATOM   4071  CA  ILE A 258      84.920  40.990  32.150  1.00  0.00           C
ATOM   4072  HA  ILE A 258      84.050  40.340  32.020  1.00  0.00           H
ATOM   4073  CB  ILE A 258      85.660  41.170  30.760  1.00  0.00           C
ATOM   4074  HB  ILE A 258      85.940  40.200  30.340  1.00  0.00           H
ATOM   4075  CG2 ILE A 258      84.720  42.050  29.770  1.00  0.00           C
ATOM   4076 1HG2 ILE A 258      85.080  42.080  28.740  1.00  0.00           H
ATOM   4077 2HG2 ILE A 258      83.830  41.420  29.690  1.00  0.00           H
ATOM   4078 3HG2 ILE A 258      84.410  43.010  30.180  1.00  0.00           H
ATOM   4079  CG1 ILE A 258      87.060  41.850  30.940  1.00  0.00           C
ATOM   4080 1HG1 ILE A 258      87.660  41.430  31.750  1.00  0.00           H
ATOM   4081 2HG1 ILE A 258      86.890  42.860  31.320  1.00  0.00           H
ATOM   4082  CD  ILE A 258      87.960  41.930  29.730  1.00  0.00           C
ATOM   4083  HD1 ILE A 258      87.900  40.980  29.200  1.00  0.00           H
ATOM   4084  HD2 ILE A 258      87.510  42.740  29.150  1.00  0.00           H
ATOM   4085  HD3 ILE A 258      88.940  42.240  30.090  1.00  0.00           H
ATOM   4086  C   ILE A 258      85.750  40.090  33.030  1.00  0.00           C
ATOM   4087  O   ILE A 258      85.920  38.930  32.720  1.00  0.00           O
ATOM   4088  N   LEU A 259      86.310  40.560  34.170  1.00  0.00           N
ATOM   4089  H   LEU A 259      86.240  41.550  34.370  1.00  0.00           H
ATOM   4090  CA  LEU A 259      87.180  39.740  35.000  1.00  0.00           C
ATOM   4091  HA  LEU A 259      87.950  39.330  34.350  1.00  0.00           H
ATOM   4092  CB  LEU A 259      87.930  40.760  35.970  1.00  0.00           C
ATOM   4093  HB1 LEU A 259      88.230  40.180  36.840  1.00  0.00           H
ATOM   4094  HB2 LEU A 259      87.180  41.460  36.330  1.00  0.00           H
ATOM   4095  CG  LEU A 259      89.190  41.500  35.470  1.00  0.00           C
ATOM   4096  HG  LEU A 259      88.810  42.070  34.630  1.00  0.00           H
ATOM   4097  CD1 LEU A 259      89.670  42.460  36.520  1.00  0.00           C
ATOM   4098 1HD1 LEU A 259      90.240  41.940  37.290  1.00  0.00           H
ATOM   4099 2HD1 LEU A 259      90.310  43.180  36.020  1.00  0.00           H
ATOM   4100 3HD1 LEU A 259      88.890  43.060  36.980  1.00  0.00           H
ATOM   4101  CD2 LEU A 259      90.310  40.580  35.040  1.00  0.00           C
ATOM   4102 1HD2 LEU A 259      89.980  40.020  34.170  1.00  0.00           H
ATOM   4103 2HD2 LEU A 259      91.260  41.090  34.860  1.00  0.00           H
ATOM   4104 3HD2 LEU A 259      90.630  39.960  35.870  1.00  0.00           H
ATOM   4105  C   LEU A 259      86.420  38.680  35.870  1.00  0.00           C
ATOM   4106  O   LEU A 259      85.180  38.890  36.140  1.00  0.00           O
ATOM   4107  N   PRO A 260      87.080  37.530  36.230  1.00  0.00           N
ATOM   4108  CD  PRO A 260      88.480  37.160  35.890  1.00  0.00           C
ATOM   4109  HD1 PRO A 260      89.210  37.730  36.460  1.00  0.00           H
ATOM   4110  HD2 PRO A 260      88.640  37.340  34.830  1.00  0.00           H
ATOM   4111  CG  PRO A 260      88.700  35.690  36.120  1.00  0.00           C
ATOM   4112  HG1 PRO A 260      89.660  35.430  36.570  1.00  0.00           H
ATOM   4113  HG2 PRO A 260      88.350  35.180  35.220  1.00  0.00           H
ATOM   4114  CB  PRO A 260      87.680  35.360  37.270  1.00  0.00           C
ATOM   4115  HB1 PRO A 260      88.160  35.550  38.230  1.00  0.00           H
ATOM   4116  HB2 PRO A 260      87.380  34.320  37.140  1.00  0.00           H
ATOM   4117  CA  PRO A 260      86.580  36.350  36.990  1.00  0.00           C
ATOM   4118  HA  PRO A 260      85.860  35.890  36.320  1.00  0.00           H
ATOM   4119  C   PRO A 260      85.750  36.820  38.200  1.00  0.00           C
ATOM   4120  O   PRO A 260      84.630  36.440  38.390  1.00  0.00           O
ATOM   4121  N   PRO A 261      86.310  37.800  38.960  1.00  0.00           N
ATOM   4122  CD  PRO A 261      85.470  38.900  39.540  1.00  0.00           C
ATOM   4123  HD1 PRO A 261      84.610  38.450  40.030  1.00  0.00           H
ATOM   4124  HD2 PRO A 261      85.160  39.640  38.810  1.00  0.00           H
ATOM   4125  CG  PRO A 261      86.220  39.590  40.660  1.00  0.00           C
ATOM   4126  HG1 PRO A 261      86.150  38.920  41.510  1.00  0.00           H
ATOM   4127  HG2 PRO A 261      85.870  40.590  40.910  1.00  0.00           H
ATOM   4128  CB  PRO A 261      87.590  39.500  39.950  1.00  0.00           C
ATOM   4129  HB1 PRO A 261      88.430  39.640  40.640  1.00  0.00           H
ATOM   4130  HB2 PRO A 261      87.640  40.160  39.090  1.00  0.00           H
ATOM   4131  CA  PRO A 261      87.650  38.070  39.420  1.00  0.00           C
ATOM   4132  HA  PRO A 261      88.360  38.180  38.600  1.00  0.00           H
ATOM   4133  C   PRO A 261      88.140  37.150  40.430  1.00  0.00           C
ATOM   4134  O   PRO A 261      87.390  36.570  41.220  1.00  0.00           O
ATOM   4135  N   GLN A 262      89.460  36.990  40.590  1.00  0.00           N
ATOM   4136  H   GLN A 262      89.970  37.450  39.840  1.00  0.00           H
ATOM   4137  CA  GLN A 262      90.100  36.590  41.830  1.00  0.00           C
ATOM   4138  HA  GLN A 262      89.550  35.700  42.150  1.00  0.00           H
ATOM   4139  CB  GLN A 262      91.530  36.160  41.560  1.00  0.00           C
ATOM   4140  HB1 GLN A 262      92.140  37.020  41.290  1.00  0.00           H
ATOM   4141  HB2 GLN A 262      91.650  35.260  40.960  1.00  0.00           H
ATOM   4142  CG  GLN A 262      92.100  35.660  42.930  1.00  0.00           C
ATOM   4143  HG1 GLN A 262      91.360  34.990  43.380  1.00  0.00           H
ATOM   4144  HG2 GLN A 262      92.140  36.540  43.570  1.00  0.00           H
ATOM   4145  CD  GLN A 262      93.440  35.020  42.960  1.00  0.00           C
ATOM   4146  OE1 GLN A 262      94.060  34.670  41.950  1.00  0.00           O
ATOM   4147  NE2 GLN A 262      94.050  34.830  44.060  1.00  0.00           N
ATOM   4148 1HE2 GLN A 262      93.620  35.140  44.920  1.00  0.00           H
ATOM   4149 2HE2 GLN A 262      94.980  34.470  43.930  1.00  0.00           H
ATOM   4150  C   GLN A 262      90.010  37.770  42.820  1.00  0.00           C
ATOM   4151  O   GLN A 262      90.520  38.850  42.560  1.00  0.00           O
ATOM   4152  N   LEU A 263      89.300  37.550  43.900  1.00  0.00           N
ATOM   4153  H   LEU A 263      89.070  36.570  44.000  1.00  0.00           H
ATOM   4154  CA  LEU A 263      89.100  38.580  44.910  1.00  0.00           C
ATOM   4155  HA  LEU A 263      89.290  39.570  44.500  1.00  0.00           H
ATOM   4156  CB  LEU A 263      87.580  38.660  45.120  1.00  0.00           C
ATOM   4157  HB1 LEU A 263      87.200  37.670  45.380  1.00  0.00           H
ATOM   4158  HB2 LEU A 263      87.050  38.890  44.190  1.00  0.00           H
ATOM   4159  CG  LEU A 263      87.200  39.630  46.230  1.00  0.00           C
ATOM   4160  HG  LEU A 263      87.870  39.560  47.080  1.00  0.00           H
ATOM   4161  CD1 LEU A 263      87.160  41.090  45.690  1.00  0.00           C
ATOM   4162 1HD1 LEU A 263      88.150  41.490  45.450  1.00  0.00           H
ATOM   4163 2HD1 LEU A 263      86.480  41.080  44.840  1.00  0.00           H
ATOM   4164 3HD1 LEU A 263      86.750  41.700  46.490  1.00  0.00           H
ATOM   4165  CD2 LEU A 263      85.840  39.300  46.810  1.00  0.00           C
ATOM   4166 1HD2 LEU A 263      85.640  38.270  47.090  1.00  0.00           H
ATOM   4167 2HD2 LEU A 263      85.610  39.950  47.650  1.00  0.00           H
ATOM   4168 3HD2 LEU A 263      85.110  39.520  46.030  1.00  0.00           H
ATOM   4169  C   LEU A 263      89.940  38.270  46.140  1.00  0.00           C
ATOM   4170  O   LEU A 263      89.970  37.100  46.600  1.00  0.00           O
ATOM   4171  N   ALA A 264      90.530  39.330  46.790  1.00  0.00           N
ATOM   4172  H   ALA A 264      90.540  40.220  46.310  1.00  0.00           H
ATOM   4173  CA  ALA A 264      91.400  39.200  47.970  1.00  0.00           C
ATOM   4174  HA  ALA A 264      91.030  38.310  48.490  1.00  0.00           H
ATOM   4175  CB  ALA A 264      92.800  38.890  47.470  1.00  0.00           C
ATOM   4176  HB1 ALA A 264      93.460  38.580  48.270  1.00  0.00           H
ATOM   4177  HB2 ALA A 264      92.600  38.070  46.780  1.00  0.00           H
ATOM   4178  HB3 ALA A 264      93.200  39.770  46.950  1.00  0.00           H
ATOM   4179  C   ALA A 264      91.240  40.360  48.920  1.00  0.00           C
ATOM   4180  O   ALA A 264      90.820  41.430  48.510  1.00  0.00           O
ATOM   4181  N   LEU A 265      91.620  40.130  50.170  1.00  0.00           N
ATOM   4182  H   LEU A 265      91.810  39.180  50.450  1.00  0.00           H
ATOM   4183  CA  LEU A 265      91.570  41.080  51.250  1.00  0.00           C
ATOM   4184  HA  LEU A 265      91.530  42.080  50.810  1.00  0.00           H
ATOM   4185  CB  LEU A 265      90.190  40.850  51.910  1.00  0.00           C
ATOM   4186  HB1 LEU A 265      90.220  39.770  52.060  1.00  0.00           H
ATOM   4187  HB2 LEU A 265      89.440  41.000  51.130  1.00  0.00           H
ATOM   4188  CG  LEU A 265      89.820  41.560  53.160  1.00  0.00           C
ATOM   4189  HG  LEU A 265      90.550  41.330  53.940  1.00  0.00           H
ATOM   4190  CD1 LEU A 265      89.640  43.050  52.900  1.00  0.00           C
ATOM   4191 1HD1 LEU A 265      88.610  43.410  52.900  1.00  0.00           H
ATOM   4192 2HD1 LEU A 265      90.240  43.690  53.550  1.00  0.00           H
ATOM   4193 3HD1 LEU A 265      89.990  43.290  51.890  1.00  0.00           H
ATOM   4194  CD2 LEU A 265      88.470  41.070  53.590  1.00  0.00           C
ATOM   4195 1HD2 LEU A 265      87.770  41.240  52.780  1.00  0.00           H
ATOM   4196 2HD2 LEU A 265      88.490  40.000  53.800  1.00  0.00           H
ATOM   4197 3HD2 LEU A 265      88.080  41.530  54.510  1.00  0.00           H
ATOM   4198  C   LEU A 265      92.790  40.990  52.120  1.00  0.00           C
ATOM   4199  O   LEU A 265      93.380  39.910  52.320  1.00  0.00           O
ATOM   4200  N   PHE A 266      93.180  42.150  52.710  1.00  0.00           N
ATOM   4201  H   PHE A 266      92.730  42.950  52.280  1.00  0.00           H
ATOM   4202  CA  PHE A 266      94.270  42.240  53.690  1.00  0.00           C
ATOM   4203  HA  PHE A 266      94.990  41.490  53.350  1.00  0.00           H
ATOM   4204  CB  PHE A 266      94.950  43.700  53.480  1.00  0.00           C
ATOM   4205  HB1 PHE A 266      94.160  44.420  53.260  1.00  0.00           H
ATOM   4206  HB2 PHE A 266      95.510  43.660  52.540  1.00  0.00           H
ATOM   4207  CG  PHE A 266      95.900  44.110  54.560  1.00  0.00           C
ATOM   4208  CD1 PHE A 266      95.430  44.630  55.770  1.00  0.00           C
ATOM   4209  HD1 PHE A 266      94.400  44.520  56.050  1.00  0.00           H
ATOM   4210  CE1 PHE A 266      96.280  45.370  56.610  1.00  0.00           C
ATOM   4211  HE1 PHE A 266      95.930  45.720  57.570  1.00  0.00           H
ATOM   4212  CZ  PHE A 266      97.640  45.490  56.280  1.00  0.00           C
ATOM   4213  HZ  PHE A 266      98.220  46.130  56.920  1.00  0.00           H
ATOM   4214  CE2 PHE A 266      98.140  44.770  55.170  1.00  0.00           C
ATOM   4215  HE2 PHE A 266      99.210  44.720  55.000  1.00  0.00           H
ATOM   4216  CD2 PHE A 266      97.280  44.100  54.330  1.00  0.00           C
ATOM   4217  HD2 PHE A 266      97.700  43.600  53.470  1.00  0.00           H
ATOM   4218  C   PHE A 266      93.800  41.880  55.110  1.00  0.00           C
ATOM   4219  O   PHE A 266      92.680  42.260  55.540  1.00  0.00           O
ATOM   4220  N   ALA A 267      94.830  41.400  55.860  1.00  0.00           N
ATOM   4221  H   ALA A 267      95.720  41.070  55.500  1.00  0.00           H
ATOM   4222  CA  ALA A 267      94.760  41.150  57.260  1.00  0.00           C
ATOM   4223  HA  ALA A 267      94.020  41.800  57.740  1.00  0.00           H
ATOM   4224  CB  ALA A 267      94.250  39.750  57.400  1.00  0.00           C
ATOM   4225  HB1 ALA A 267      94.990  39.070  56.960  1.00  0.00           H
ATOM   4226  HB2 ALA A 267      94.170  39.630  58.480  1.00  0.00           H
ATOM   4227  HB3 ALA A 267      93.290  39.530  56.930  1.00  0.00           H
ATOM   4228  C   ALA A 267      96.030  41.530  58.050  1.00  0.00           C
ATOM   4229  O   ALA A 267      97.120  41.220  57.600  1.00  0.00           O
ATOM   4230  N   ILE A 268      95.880  42.170  59.190  1.00  0.00           N
ATOM   4231  H   ILE A 268      94.960  42.370  59.530  1.00  0.00           H
ATOM   4232  CA  ILE A 268      96.940  42.550  60.060  1.00  0.00           C
ATOM   4233  HA  ILE A 268      97.800  41.940  59.780  1.00  0.00           H
ATOM   4234  CB  ILE A 268      97.410  43.990  59.790  1.00  0.00           C
ATOM   4235  HB  ILE A 268      97.600  44.050  58.720  1.00  0.00           H
ATOM   4236  CG2 ILE A 268      96.260  45.030  60.090  1.00  0.00           C
ATOM   4237 1HG2 ILE A 268      95.950  45.150  61.130  1.00  0.00           H
ATOM   4238 2HG2 ILE A 268      96.670  46.020  59.850  1.00  0.00           H
ATOM   4239 3HG2 ILE A 268      95.350  44.970  59.500  1.00  0.00           H
ATOM   4240  CG1 ILE A 268      98.650  44.250  60.700  1.00  0.00           C
ATOM   4241 1HG1 ILE A 268      99.090  43.310  61.050  1.00  0.00           H
ATOM   4242 2HG1 ILE A 268      98.270  44.740  61.600  1.00  0.00           H
ATOM   4243  CD  ILE A 268      99.730  45.050  59.950  1.00  0.00           C
ATOM   4244  HD1 ILE A 268     100.080  44.350  59.190  1.00  0.00           H
ATOM   4245  HD2 ILE A 268      99.400  46.000  59.550  1.00  0.00           H
ATOM   4246  HD3 ILE A 268     100.640  45.280  60.500  1.00  0.00           H
ATOM   4247  C   ILE A 268      96.530  42.350  61.530  1.00  0.00           C
ATOM   4248  O   ILE A 268      95.490  42.740  62.030  1.00  0.00           O
ATOM   4249  N   ALA A 269      97.380  41.700  62.370  1.00  0.00           N
ATOM   4250  H   ALA A 269      98.240  41.340  61.970  1.00  0.00           H
ATOM   4251  CA  ALA A 269      97.160  41.270  63.700  1.00  0.00           C
ATOM   4252  HA  ALA A 269      96.080  41.220  63.820  1.00  0.00           H
ATOM   4253  CB  ALA A 269      97.790  39.890  63.910  1.00  0.00           C
ATOM   4254  HB1 ALA A 269      98.870  39.850  63.750  1.00  0.00           H
ATOM   4255  HB2 ALA A 269      97.660  39.600  64.960  1.00  0.00           H
ATOM   4256  HB3 ALA A 269      97.410  39.100  63.260  1.00  0.00           H
ATOM   4257  C   ALA A 269      97.720  42.250  64.730  1.00  0.00           C
ATOM   4258  O   ALA A 269      97.470  42.020  65.940  1.00  0.00           O
ATOM   4259  N   THR A 270      98.580  43.260  64.440  1.00  0.00           N
ATOM   4260  H   THR A 270      99.020  43.140  63.540  1.00  0.00           H
ATOM   4261  CA  THR A 270      99.100  44.200  65.360  1.00  0.00           C
ATOM   4262  HA  THR A 270      99.150  43.680  66.320  1.00  0.00           H
ATOM   4263  CB  THR A 270     100.500  44.600  64.890  1.00  0.00           C
ATOM   4264  HB  THR A 270     100.380  44.790  63.820  1.00  0.00           H
ATOM   4265  CG2 THR A 270     101.100  45.890  65.500  1.00  0.00           C
ATOM   4266 1HG2 THR A 270     102.170  45.740  65.700  1.00  0.00           H
ATOM   4267 2HG2 THR A 270     100.800  46.780  64.940  1.00  0.00           H
ATOM   4268 3HG2 THR A 270     100.650  45.920  66.490  1.00  0.00           H
ATOM   4269  OG1 THR A 270     101.400  43.560  65.170  1.00  0.00           O
ATOM   4270  HG1 THR A 270     101.450  43.170  64.290  1.00  0.00           H
ATOM   4271  C   THR A 270      98.180  45.510  65.380  1.00  0.00           C
ATOM   4272  O   THR A 270      97.960  46.040  64.320  1.00  0.00           O
ATOM   4273  N   PRO A 271      97.930  46.200  66.520  1.00  0.00           N
ATOM   4274  CD  PRO A 271      98.030  45.660  67.900  1.00  0.00           C
ATOM   4275  HD1 PRO A 271      98.970  45.830  68.420  1.00  0.00           H
ATOM   4276  HD2 PRO A 271      97.700  44.620  67.980  1.00  0.00           H
ATOM   4277  CG  PRO A 271      96.970  46.490  68.750  1.00  0.00           C
ATOM   4278  HG1 PRO A 271      97.420  46.590  69.740  1.00  0.00           H
ATOM   4279  HG2 PRO A 271      95.990  46.020  68.760  1.00  0.00           H
ATOM   4280  CB  PRO A 271      96.900  47.820  68.100  1.00  0.00           C
ATOM   4281  HB1 PRO A 271      97.660  48.500  68.500  1.00  0.00           H
ATOM   4282  HB2 PRO A 271      95.900  48.210  68.290  1.00  0.00           H
ATOM   4283  CA  PRO A 271      97.230  47.520  66.640  1.00  0.00           C
ATOM   4284  HA  PRO A 271      96.300  47.400  66.080  1.00  0.00           H
ATOM   4285  C   PRO A 271      98.030  48.680  66.010  1.00  0.00           C
ATOM   4286  O   PRO A 271      99.200  48.870  66.460  1.00  0.00           O
ATOM   4287  N   LEU A 272      97.390  49.450  65.150  1.00  0.00           N
ATOM   4288  H   LEU A 272      96.400  49.380  65.010  1.00  0.00           H
ATOM   4289  CA  LEU A 272      98.100  50.500  64.380  1.00  0.00           C
ATOM   4290  HA  LEU A 272      99.180  50.370  64.450  1.00  0.00           H
ATOM   4291  CB  LEU A 272      97.660  50.330  62.910  1.00  0.00           C
ATOM   4292  HB1 LEU A 272      98.020  51.180  62.330  1.00  0.00           H
ATOM   4293  HB2 LEU A 272      96.570  50.280  62.900  1.00  0.00           H
ATOM   4294  CG  LEU A 272      98.070  49.030  62.190  1.00  0.00           C
ATOM   4295  HG  LEU A 272      97.580  48.170  62.650  1.00  0.00           H
ATOM   4296  CD1 LEU A 272      97.670  49.110  60.730  1.00  0.00           C
ATOM   4297 1HD1 LEU A 272      98.170  49.950  60.250  1.00  0.00           H
ATOM   4298 2HD1 LEU A 272      97.820  48.170  60.210  1.00  0.00           H
ATOM   4299 3HD1 LEU A 272      96.610  49.310  60.630  1.00  0.00           H
ATOM   4300  CD2 LEU A 272      99.550  48.610  62.200  1.00  0.00           C
ATOM   4301 1HD2 LEU A 272      99.880  48.430  63.230  1.00  0.00           H
ATOM   4302 2HD2 LEU A 272      99.610  47.680  61.650  1.00  0.00           H
ATOM   4303 3HD2 LEU A 272     100.110  49.380  61.670  1.00  0.00           H
ATOM   4304  C   LEU A 272      97.820  51.940  64.850  1.00  0.00           C
ATOM   4305  O   LEU A 272      96.710  52.430  64.810  1.00  0.00           O
ATOM   4306  N   GLN A 273      98.800  52.730  65.390  1.00  0.00           N
ATOM   4307  H   GLN A 273      99.750  52.400  65.400  1.00  0.00           H
ATOM   4308  CA  GLN A 273      98.650  54.120  65.950  1.00  0.00           C
ATOM   4309  HA  GLN A 273      97.600  54.160  66.240  1.00  0.00           H
ATOM   4310  CB  GLN A 273      99.550  54.360  67.190  1.00  0.00           C
ATOM   4311  HB1 GLN A 273      99.250  55.270  67.720  1.00  0.00           H
ATOM   4312  HB2 GLN A 273     100.560  54.470  66.780  1.00  0.00           H
ATOM   4313  CG  GLN A 273      99.690  53.200  68.250  1.00  0.00           C
ATOM   4314  HG1 GLN A 273     100.400  53.650  68.940  1.00  0.00           H
ATOM   4315  HG2 GLN A 273     100.150  52.310  67.830  1.00  0.00           H
ATOM   4316  CD  GLN A 273      98.380  52.820  68.890  1.00  0.00           C
ATOM   4317  OE1 GLN A 273      97.320  53.400  68.880  1.00  0.00           O
ATOM   4318  NE2 GLN A 273      98.460  51.710  69.630  1.00  0.00           N
ATOM   4319 1HE2 GLN A 273      99.180  51.010  69.640  1.00  0.00           H
ATOM   4320 2HE2 GLN A 273      97.640  51.550  70.190  1.00  0.00           H
ATOM   4321  C   GLN A 273      98.810  55.270  64.910  1.00  0.00           C
ATOM   4322  O   GLN A 273      98.190  56.290  65.030  1.00  0.00           O
ATOM   4323  N   PRO A 274      99.610  55.140  63.830  1.00  0.00           N
ATOM   4324  CD  PRO A 274     100.830  54.320  63.700  1.00  0.00           C
ATOM   4325  HD1 PRO A 274     100.650  53.600  62.910  1.00  0.00           H
ATOM   4326  HD2 PRO A 274     101.130  53.870  64.650  1.00  0.00           H
ATOM   4327  CG  PRO A 274     101.880  55.290  63.220  1.00  0.00           C
ATOM   4328  HG1 PRO A 274     102.720  54.690  62.860  1.00  0.00           H
ATOM   4329  HG2 PRO A 274     102.190  56.010  63.970  1.00  0.00           H
ATOM   4330  CB  PRO A 274     101.080  55.910  62.090  1.00  0.00           C
ATOM   4331  HB1 PRO A 274     100.950  55.180  61.290  1.00  0.00           H
ATOM   4332  HB2 PRO A 274     101.500  56.860  61.770  1.00  0.00           H
ATOM   4333  CA  PRO A 274      99.690  56.110  62.710  1.00  0.00           C
ATOM   4334  HA  PRO A 274      99.650  57.090  63.170  1.00  0.00           H
ATOM   4335  C   PRO A 274      98.650  56.300  61.610  1.00  0.00           C
ATOM   4336  O   PRO A 274      98.810  57.280  60.880  1.00  0.00           O
ATOM   4337  N   PRO A 275      97.620  55.400  61.360  1.00  0.00           N
ATOM   4338  CD  PRO A 275      97.350  54.160  62.040  1.00  0.00           C
ATOM   4339  HD1 PRO A 275      96.960  54.340  63.040  1.00  0.00           H
ATOM   4340  HD2 PRO A 275      98.230  53.520  62.190  1.00  0.00           H
ATOM   4341  CG  PRO A 275      96.340  53.350  61.220  1.00  0.00           C
ATOM   4342  HG1 PRO A 275      95.670  52.720  61.800  1.00  0.00           H
ATOM   4343  HG2 PRO A 275      96.930  52.720  60.550  1.00  0.00           H
ATOM   4344  CB  PRO A 275      95.680  54.440  60.380  1.00  0.00           C
ATOM   4345  HB1 PRO A 275      94.790  54.760  60.920  1.00  0.00           H
ATOM   4346  HB2 PRO A 275      95.350  54.070  59.400  1.00  0.00           H
ATOM   4347  CA  PRO A 275      96.650  55.550  60.270  1.00  0.00           C
ATOM   4348  HA  PRO A 275      97.100  55.490  59.280  1.00  0.00           H
ATOM   4349  C   PRO A 275      95.920  56.880  60.190  1.00  0.00           C
ATOM   4350  O   PRO A 275      95.710  57.590  61.140  1.00  0.00           O
ATOM   4351  N   SER A 276      95.410  57.190  58.960  1.00  0.00           N
ATOM   4352  H   SER A 276      95.630  56.580  58.190  1.00  0.00           H
ATOM   4353  CA  SER A 276      94.660  58.400  58.610  1.00  0.00           C
ATOM   4354  HA  SER A 276      95.000  59.260  59.180  1.00  0.00           H
ATOM   4355  CB  SER A 276      94.980  58.690  57.130  1.00  0.00           C
ATOM   4356  HB1 SER A 276      94.680  57.860  56.490  1.00  0.00           H
ATOM   4357  HB2 SER A 276      96.040  58.810  56.960  1.00  0.00           H
ATOM   4358  OG  SER A 276      94.290  59.860  56.670  1.00  0.00           O
ATOM   4359  HG  SER A 276      94.620  59.970  55.770  1.00  0.00           H
ATOM   4360  C   SER A 276      93.130  58.310  58.850  1.00  0.00           C
ATOM   4361  O   SER A 276      92.540  57.270  58.920  1.00  0.00           O
ATOM   4362  N   ILE A 277      92.390  59.440  58.800  1.00  0.00           N
ATOM   4363  H   ILE A 277      92.920  60.270  58.590  1.00  0.00           H
ATOM   4364  CA  ILE A 277      90.940  59.460  58.420  1.00  0.00           C
ATOM   4365  HA  ILE A 277      90.580  58.650  59.040  1.00  0.00           H
ATOM   4366  CB  ILE A 277      90.340  60.840  58.730  1.00  0.00           C
ATOM   4367  HB  ILE A 277      89.280  60.730  58.520  1.00  0.00           H
ATOM   4368  CG2 ILE A 277      90.550  61.200  60.190  1.00  0.00           C
ATOM   4369 1HG2 ILE A 277      90.350  60.260  60.710  1.00  0.00           H
ATOM   4370 2HG2 ILE A 277      91.570  61.520  60.350  1.00  0.00           H
ATOM   4371 3HG2 ILE A 277      89.820  61.940  60.540  1.00  0.00           H
ATOM   4372  CG1 ILE A 277      90.890  62.010  57.800  1.00  0.00           C
ATOM   4373 1HG1 ILE A 277      91.250  61.650  56.840  1.00  0.00           H
ATOM   4374 2HG1 ILE A 277      91.710  62.550  58.280  1.00  0.00           H
ATOM   4375  CD  ILE A 277      89.730  62.990  57.580  1.00  0.00           C
ATOM   4376  HD1 ILE A 277      89.240  63.450  58.440  1.00  0.00           H
ATOM   4377  HD2 ILE A 277      90.080  63.860  57.030  1.00  0.00           H
ATOM   4378  HD3 ILE A 277      89.040  62.580  56.840  1.00  0.00           H
ATOM   4379  C   ILE A 277      90.640  59.080  57.010  1.00  0.00           C
ATOM   4380  O   ILE A 277      89.490  59.130  56.600  1.00  0.00           O
ATOM   4381  N   LEU A 278      91.650  58.820  56.200  1.00  0.00           N
ATOM   4382  H   LEU A 278      92.570  59.080  56.520  1.00  0.00           H
ATOM   4383  CA  LEU A 278      91.760  58.570  54.750  1.00  0.00           C
ATOM   4384  HA  LEU A 278      92.820  58.350  54.600  1.00  0.00           H
ATOM   4385  CB  LEU A 278      90.870  57.360  54.300  1.00  0.00           C
ATOM   4386  HB1 LEU A 278      89.920  57.500  54.810  1.00  0.00           H
ATOM   4387  HB2 LEU A 278      91.290  56.450  54.740  1.00  0.00           H
ATOM   4388  CG  LEU A 278      90.700  57.180  52.760  1.00  0.00           C
ATOM   4389  HG  LEU A 278      90.270  58.030  52.230  1.00  0.00           H
ATOM   4390  CD1 LEU A 278      92.050  57.030  52.070  1.00  0.00           C
ATOM   4391 1HD1 LEU A 278      91.910  56.580  51.090  1.00  0.00           H
ATOM   4392 2HD1 LEU A 278      92.550  58.000  51.950  1.00  0.00           H
ATOM   4393 3HD1 LEU A 278      92.700  56.370  52.640  1.00  0.00           H
ATOM   4394  CD2 LEU A 278      89.900  55.930  52.600  1.00  0.00           C
ATOM   4395 1HD2 LEU A 278      89.010  55.900  53.230  1.00  0.00           H
ATOM   4396 2HD2 LEU A 278      89.700  55.840  51.540  1.00  0.00           H
ATOM   4397 3HD2 LEU A 278      90.520  55.100  52.960  1.00  0.00           H
ATOM   4398  C   LEU A 278      91.340  59.720  53.930  1.00  0.00           C
ATOM   4399  O   LEU A 278      92.200  60.190  53.190  1.00  0.00           O
ATOM   4400  N   GLU A 279      90.190  60.310  54.160  1.00  0.00           N
ATOM   4401  H   GLU A 279      89.550  59.870  54.810  1.00  0.00           H
ATOM   4402  CA  GLU A 279      89.670  61.420  53.370  1.00  0.00           C
ATOM   4403  HA  GLU A 279      90.510  62.080  53.160  1.00  0.00           H
ATOM   4404  CB  GLU A 279      89.110  60.900  52.000  1.00  0.00           C
ATOM   4405  HB1 GLU A 279      89.930  60.440  51.440  1.00  0.00           H
ATOM   4406  HB2 GLU A 279      88.750  61.770  51.450  1.00  0.00           H
ATOM   4407  CG  GLU A 279      87.910  59.970  52.080  1.00  0.00           C
ATOM   4408  HG1 GLU A 279      87.120  60.590  52.500  1.00  0.00           H
ATOM   4409  HG2 GLU A 279      88.140  59.200  52.810  1.00  0.00           H
ATOM   4410  CD  GLU A 279      87.340  59.410  50.800  1.00  0.00           C
ATOM   4411  OE1 GLU A 279      87.650  59.900  49.720  1.00  0.00           O
ATOM   4412  OE2 GLU A 279      86.470  58.510  50.910  1.00  0.00           O
ATOM   4413  C   GLU A 279      88.560  62.320  53.990  1.00  0.00           C
ATOM   4414  O   GLU A 279      87.720  61.760  54.640  1.00  0.00           O
ATOM   4415  N   ILE A 280      88.540  63.640  53.720  1.00  0.00           N
ATOM   4416  H   ILE A 280      89.350  64.000  53.230  1.00  0.00           H
ATOM   4417  CA  ILE A 280      87.420  64.550  53.910  1.00  0.00           C
ATOM   4418  HA  ILE A 280      87.010  64.240  54.870  1.00  0.00           H
ATOM   4419  CB  ILE A 280      87.860  66.010  53.960  1.00  0.00           C
ATOM   4420  HB  ILE A 280      86.970  66.590  54.190  1.00  0.00           H
ATOM   4421  CG2 ILE A 280      88.870  66.200  55.200  1.00  0.00           C
ATOM   4422 1HG2 ILE A 280      89.850  65.820  54.910  1.00  0.00           H
ATOM   4423 2HG2 ILE A 280      88.950  67.240  55.530  1.00  0.00           H
ATOM   4424 3HG2 ILE A 280      88.380  65.640  56.000  1.00  0.00           H
ATOM   4425  CG1 ILE A 280      88.380  66.590  52.610  1.00  0.00           C
ATOM   4426 1HG1 ILE A 280      87.540  66.850  51.960  1.00  0.00           H
ATOM   4427 2HG1 ILE A 280      88.960  65.760  52.210  1.00  0.00           H
ATOM   4428  CD  ILE A 280      89.150  67.910  52.800  1.00  0.00           C
ATOM   4429  HD1 ILE A 280      89.700  68.040  51.870  1.00  0.00           H
ATOM   4430  HD2 ILE A 280      88.400  68.690  52.850  1.00  0.00           H
ATOM   4431  HD3 ILE A 280      89.840  67.960  53.640  1.00  0.00           H
ATOM   4432  C   ILE A 280      86.390  64.310  52.790  1.00  0.00           C
ATOM   4433  O   ILE A 280      86.670  63.890  51.700  1.00  0.00           O
ATOM   4434  N   ARG A 281      85.130  64.630  53.150  1.00  0.00           N
ATOM   4435  H   ARG A 281      84.940  65.120  54.020  1.00  0.00           H
ATOM   4436  CA  ARG A 281      83.970  64.510  52.190  1.00  0.00           C
ATOM   4437  HA  ARG A 281      84.340  64.010  51.290  1.00  0.00           H
ATOM   4438  CB  ARG A 281      82.940  63.590  52.890  1.00  0.00           C
ATOM   4439  HB1 ARG A 281      82.040  63.500  52.270  1.00  0.00           H
ATOM   4440  HB2 ARG A 281      82.630  63.960  53.870  1.00  0.00           H
ATOM   4441  CG  ARG A 281      83.430  62.150  53.120  1.00  0.00           C
ATOM   4442  HG1 ARG A 281      84.130  62.130  53.960  1.00  0.00           H
ATOM   4443  HG2 ARG A 281      84.060  61.730  52.330  1.00  0.00           H
ATOM   4444  CD  ARG A 281      82.210  61.230  53.440  1.00  0.00           C
ATOM   4445  HD1 ARG A 281      81.620  61.180  52.530  1.00  0.00           H
ATOM   4446  HD2 ARG A 281      81.680  61.620  54.300  1.00  0.00           H
ATOM   4447  NE  ARG A 281      82.750  59.930  53.820  1.00  0.00           N
ATOM   4448  HE  ARG A 281      83.750  60.010  53.950  1.00  0.00           H
ATOM   4449  CZ  ARG A 281      82.100  58.870  54.150  1.00  0.00           C
ATOM   4450  NH1 ARG A 281      80.860  58.740  54.290  1.00  0.00           N
ATOM   4451 1HH1 ARG A 281      80.190  59.500  54.240  1.00  0.00           H
ATOM   4452 2HH1 ARG A 281      80.630  57.930  54.850  1.00  0.00           H
ATOM   4453  NH2 ARG A 281      82.660  57.760  54.460  1.00  0.00           N
ATOM   4454 1HH2 ARG A 281      83.660  57.680  54.330  1.00  0.00           H
ATOM   4455 2HH2 ARG A 281      82.020  57.060  54.810  1.00  0.00           H
ATOM   4456  C   ARG A 281      83.290  65.830  51.790  1.00  0.00           C
ATOM   4457  O   ARG A 281      82.200  65.870  51.290  1.00  0.00           O
ATOM   4458  N   THR A 282      83.960  66.980  52.060  1.00  0.00           N
ATOM   4459  H   THR A 282      84.890  66.790  52.410  1.00  0.00           H
ATOM   4460  CA  THR A 282      83.680  68.370  51.650  1.00  0.00           C
ATOM   4461  HA  THR A 282      83.230  68.380  50.660  1.00  0.00           H
ATOM   4462  CB  THR A 282      82.820  69.130  52.670  1.00  0.00           C
ATOM   4463  HB  THR A 282      83.280  68.970  53.650  1.00  0.00           H
ATOM   4464  CG2 THR A 282      82.570  70.590  52.280  1.00  0.00           C
ATOM   4465 1HG2 THR A 282      82.390  70.660  51.200  1.00  0.00           H
ATOM   4466 2HG2 THR A 282      81.800  71.070  52.880  1.00  0.00           H
ATOM   4467 3HG2 THR A 282      83.490  71.150  52.440  1.00  0.00           H
ATOM   4468  OG1 THR A 282      81.560  68.510  52.690  1.00  0.00           O
ATOM   4469  HG1 THR A 282      81.580  67.770  53.300  1.00  0.00           H
ATOM   4470  C   THR A 282      84.950  69.190  51.570  1.00  0.00           C
ATOM   4471  O   THR A 282      85.660  69.350  52.510  1.00  0.00           O
ATOM   4472  N   LYS A 283      85.120  69.850  50.400  1.00  0.00           N
ATOM   4473  H   LYS A 283      84.420  69.610  49.710  1.00  0.00           H
ATOM   4474  CA  LYS A 283      86.340  70.380  49.880  1.00  0.00           C
ATOM   4475  HA  LYS A 283      87.070  69.580  49.950  1.00  0.00           H
ATOM   4476  CB  LYS A 283      86.280  70.750  48.450  1.00  0.00           C
ATOM   4477  HB1 LYS A 283      85.440  71.440  48.360  1.00  0.00           H
ATOM   4478  HB2 LYS A 283      85.880  69.890  47.900  1.00  0.00           H
ATOM   4479  CG  LYS A 283      87.500  71.100  47.650  1.00  0.00           C
ATOM   4480  HG1 LYS A 283      88.010  71.960  48.100  1.00  0.00           H
ATOM   4481  HG2 LYS A 283      87.170  71.460  46.680  1.00  0.00           H
ATOM   4482  CD  LYS A 283      88.560  70.000  47.490  1.00  0.00           C
ATOM   4483  HD1 LYS A 283      88.140  69.260  46.800  1.00  0.00           H
ATOM   4484  HD2 LYS A 283      88.710  69.490  48.430  1.00  0.00           H
ATOM   4485  CE  LYS A 283      89.870  70.660  46.790  1.00  0.00           C
ATOM   4486  HE1 LYS A 283      90.450  71.300  47.450  1.00  0.00           H
ATOM   4487  HE2 LYS A 283      89.590  71.290  45.950  1.00  0.00           H
ATOM   4488  NZ  LYS A 283      90.650  69.480  46.310  1.00  0.00           N
ATOM   4489  HZ1 LYS A 283      91.420  69.840  45.770  1.00  0.00           H
ATOM   4490  HZ2 LYS A 283      91.050  69.000  47.100  1.00  0.00           H
ATOM   4491  HZ3 LYS A 283      90.090  68.890  45.720  1.00  0.00           H
ATOM   4492  C   LYS A 283      86.910  71.540  50.710  1.00  0.00           C
ATOM   4493  O   LYS A 283      88.090  71.790  50.630  1.00  0.00           O
ATOM   4494  N   ASN A 284      86.080  72.380  51.360  1.00  0.00           N
ATOM   4495  H   ASN A 284      85.110  72.110  51.330  1.00  0.00           H
ATOM   4496  CA  ASN A 284      86.420  73.600  51.950  1.00  0.00           C
ATOM   4497  HA  ASN A 284      87.470  73.570  52.250  1.00  0.00           H
ATOM   4498  CB  ASN A 284      86.140  74.830  51.070  1.00  0.00           C
ATOM   4499  HB1 ASN A 284      86.360  75.760  51.600  1.00  0.00           H
ATOM   4500  HB2 ASN A 284      85.110  74.990  50.760  1.00  0.00           H
ATOM   4501  CG  ASN A 284      87.040  74.890  49.830  1.00  0.00           C
ATOM   4502  OD1 ASN A 284      88.150  75.270  49.920  1.00  0.00           O
ATOM   4503  ND2 ASN A 284      86.560  74.620  48.680  1.00  0.00           N
ATOM   4504 1HD2 ASN A 284      85.580  74.540  48.460  1.00  0.00           H
ATOM   4505 2HD2 ASN A 284      87.240  74.700  47.940  1.00  0.00           H
ATOM   4506  C   ASN A 284      85.640  73.680  53.350  1.00  0.00           C
ATOM   4507  O   ASN A 284      84.410  73.550  53.350  1.00  0.00           O
ATOM   4508  N   PHE A 285      86.320  74.150  54.430  1.00  0.00           N
ATOM   4509  H   PHE A 285      87.300  74.360  54.310  1.00  0.00           H
ATOM   4510  CA  PHE A 285      85.770  74.230  55.780  1.00  0.00           C
ATOM   4511  HA  PHE A 285      84.770  74.670  55.770  1.00  0.00           H
ATOM   4512  CB  PHE A 285      85.540  72.860  56.420  1.00  0.00           C
ATOM   4513  HB1 PHE A 285      86.500  72.350  56.550  1.00  0.00           H
ATOM   4514  HB2 PHE A 285      84.890  72.210  55.820  1.00  0.00           H
ATOM   4515  CG  PHE A 285      84.810  72.870  57.710  1.00  0.00           C
ATOM   4516  CD1 PHE A 285      83.410  72.870  57.820  1.00  0.00           C
ATOM   4517  HD1 PHE A 285      82.810  72.790  56.920  1.00  0.00           H
ATOM   4518  CE1 PHE A 285      82.780  73.020  59.040  1.00  0.00           C
ATOM   4519  HE1 PHE A 285      81.710  73.190  59.010  1.00  0.00           H
ATOM   4520  CZ  PHE A 285      83.530  73.120  60.210  1.00  0.00           C
ATOM   4521  HZ  PHE A 285      83.060  73.360  61.150  1.00  0.00           H
ATOM   4522  CE2 PHE A 285      84.910  73.100  60.130  1.00  0.00           C
ATOM   4523  HE2 PHE A 285      85.420  73.150  61.080  1.00  0.00           H
ATOM   4524  CD2 PHE A 285      85.560  73.040  58.900  1.00  0.00           C
ATOM   4525  HD2 PHE A 285      86.640  73.030  58.800  1.00  0.00           H
ATOM   4526  C   PHE A 285      86.650  75.010  56.700  1.00  0.00           C
ATOM   4527  O   PHE A 285      87.870  74.740  56.910  1.00  0.00           O
ATOM   4528  N   ILE A 286      86.050  75.890  57.540  1.00  0.00           N
ATOM   4529  H   ILE A 286      85.040  75.910  57.610  1.00  0.00           H
ATOM   4530  CA  ILE A 286      86.860  76.820  58.430  1.00  0.00           C
ATOM   4531  HA  ILE A 286      87.930  76.660  58.310  1.00  0.00           H
ATOM   4532  CB  ILE A 286      86.780  78.280  57.820  1.00  0.00           C
ATOM   4533  HB  ILE A 286      85.730  78.550  57.720  1.00  0.00           H
ATOM   4534  CG2 ILE A 286      87.500  79.260  58.740  1.00  0.00           C
ATOM   4535 1HG2 ILE A 286      87.630  80.260  58.330  1.00  0.00           H
ATOM   4536 2HG2 ILE A 286      86.940  79.300  59.670  1.00  0.00           H
ATOM   4537 3HG2 ILE A 286      88.490  78.850  58.990  1.00  0.00           H
ATOM   4538  CG1 ILE A 286      87.490  78.380  56.440  1.00  0.00           C
ATOM   4539 1HG1 ILE A 286      87.270  77.550  55.780  1.00  0.00           H
ATOM   4540 2HG1 ILE A 286      88.570  78.400  56.590  1.00  0.00           H
ATOM   4541  CD  ILE A 286      87.000  79.610  55.660  1.00  0.00           C
ATOM   4542  HD1 ILE A 286      87.450  80.550  55.990  1.00  0.00           H
ATOM   4543  HD2 ILE A 286      87.330  79.630  54.630  1.00  0.00           H
ATOM   4544  HD3 ILE A 286      85.910  79.660  55.680  1.00  0.00           H
ATOM   4545  C   ILE A 286      86.450  76.770  59.880  1.00  0.00           C
ATOM   4546  O   ILE A 286      85.230  76.640  60.150  1.00  0.00           O
ATOM   4547  N   PHE A 287      87.370  77.070  60.800  1.00  0.00           N
ATOM   4548  H   PHE A 287      88.350  77.100  60.570  1.00  0.00           H
ATOM   4549  CA  PHE A 287      87.110  77.500  62.130  1.00  0.00           C
ATOM   4550  HA  PHE A 287      86.240  78.150  62.130  1.00  0.00           H
ATOM   4551  CB  PHE A 287      86.880  76.180  62.880  1.00  0.00           C
ATOM   4552  HB1 PHE A 287      86.210  75.560  62.280  1.00  0.00           H
ATOM   4553  HB2 PHE A 287      86.320  76.500  63.760  1.00  0.00           H
ATOM   4554  CG  PHE A 287      88.060  75.320  63.270  1.00  0.00           C
ATOM   4555  CD1 PHE A 287      88.670  75.470  64.510  1.00  0.00           C
ATOM   4556  HD1 PHE A 287      88.300  76.100  65.310  1.00  0.00           H
ATOM   4557  CE1 PHE A 287      89.800  74.670  64.920  1.00  0.00           C
ATOM   4558  HE1 PHE A 287      90.330  74.860  65.840  1.00  0.00           H
ATOM   4559  CZ  PHE A 287      90.300  73.630  64.130  1.00  0.00           C
ATOM   4560  HZ  PHE A 287      91.240  73.150  64.360  1.00  0.00           H
ATOM   4561  CE2 PHE A 287      89.600  73.410  62.890  1.00  0.00           C
ATOM   4562  HE2 PHE A 287      89.950  72.580  62.290  1.00  0.00           H
ATOM   4563  CD2 PHE A 287      88.530  74.230  62.470  1.00  0.00           C
ATOM   4564  HD2 PHE A 287      87.970  74.060  61.560  1.00  0.00           H
ATOM   4565  C   PHE A 287      88.300  78.310  62.720  1.00  0.00           C
ATOM   4566  O   PHE A 287      89.370  78.570  62.170  1.00  0.00           O
ATOM   4567  N   ARG A 288      88.070  78.750  63.950  1.00  0.00           N
ATOM   4568  H   ARG A 288      87.210  78.500  64.420  1.00  0.00           H
ATOM   4569  CA  ARG A 288      89.060  79.490  64.840  1.00  0.00           C
ATOM   4570  HA  ARG A 288      90.040  79.310  64.400  1.00  0.00           H
ATOM   4571  CB  ARG A 288      88.640  80.930  65.060  1.00  0.00           C
ATOM   4572  HB1 ARG A 288      89.330  81.360  65.790  1.00  0.00           H
ATOM   4573  HB2 ARG A 288      87.610  81.000  65.410  1.00  0.00           H
ATOM   4574  CG  ARG A 288      88.780  81.770  63.770  1.00  0.00           C
ATOM   4575  HG1 ARG A 288      88.450  81.130  62.950  1.00  0.00           H
ATOM   4576  HG2 ARG A 288      89.830  81.980  63.550  1.00  0.00           H
ATOM   4577  CD  ARG A 288      87.910  82.970  63.680  1.00  0.00           C
ATOM   4578  HD1 ARG A 288      86.890  82.580  63.750  1.00  0.00           H
ATOM   4579  HD2 ARG A 288      88.090  83.400  62.700  1.00  0.00           H
ATOM   4580  NE  ARG A 288      88.100  83.880  64.850  1.00  0.00           N
ATOM   4581  HE  ARG A 288      87.780  83.520  65.730  1.00  0.00           H
ATOM   4582  CZ  ARG A 288      88.610  85.100  64.850  1.00  0.00           C
ATOM   4583  NH1 ARG A 288      89.150  85.680  63.840  1.00  0.00           N
ATOM   4584 1HH1 ARG A 288      89.170  85.160  62.970  1.00  0.00           H
ATOM   4585 2HH1 ARG A 288      89.630  86.560  63.960  1.00  0.00           H
ATOM   4586  NH2 ARG A 288      88.720  85.840  65.920  1.00  0.00           N
ATOM   4587 1HH2 ARG A 288      88.540  85.410  66.820  1.00  0.00           H
ATOM   4588 2HH2 ARG A 288      89.290  86.660  65.740  1.00  0.00           H
ATOM   4589  C   ARG A 288      89.270  78.940  66.280  1.00  0.00           C
ATOM   4590  O   ARG A 288      88.460  78.230  66.780  1.00  0.00           O
ATOM   4591  N   THR A 289      90.490  79.180  66.860  1.00  0.00           N
ATOM   4592  H   THR A 289      91.160  79.710  66.330  1.00  0.00           H
ATOM   4593  CA  THR A 289      90.820  78.920  68.310  1.00  0.00           C
ATOM   4594  HA  THR A 289      89.910  78.960  68.920  1.00  0.00           H
ATOM   4595  CB  THR A 289      91.340  77.520  68.350  1.00  0.00           C
ATOM   4596  HB  THR A 289      90.600  76.720  68.350  1.00  0.00           H
ATOM   4597  CG2 THR A 289      92.550  77.230  67.450  1.00  0.00           C
ATOM   4598 1HG2 THR A 289      92.310  77.160  66.390  1.00  0.00           H
ATOM   4599 2HG2 THR A 289      93.260  78.040  67.630  1.00  0.00           H
ATOM   4600 3HG2 THR A 289      93.010  76.280  67.740  1.00  0.00           H
ATOM   4601  OG1 THR A 289      91.850  77.330  69.600  1.00  0.00           O
ATOM   4602  HG1 THR A 289      91.220  77.700  70.220  1.00  0.00           H
ATOM   4603  C   THR A 289      91.620  80.150  68.860  1.00  0.00           C
ATOM   4604  O   THR A 289      92.410  80.710  68.050  1.00  0.00           O
ATOM   4605  N   LYS A 290      91.430  80.510  70.150  1.00  0.00           N
ATOM   4606  H   LYS A 290      90.840  79.930  70.730  1.00  0.00           H
ATOM   4607  CA  LYS A 290      92.370  81.420  70.800  1.00  0.00           C
ATOM   4608  HA  LYS A 290      92.930  81.870  69.980  1.00  0.00           H
ATOM   4609  CB  LYS A 290      91.680  82.540  71.590  1.00  0.00           C
ATOM   4610  HB1 LYS A 290      92.410  83.050  72.220  1.00  0.00           H
ATOM   4611  HB2 LYS A 290      90.920  82.080  72.220  1.00  0.00           H
ATOM   4612  CG  LYS A 290      91.080  83.530  70.600  1.00  0.00           C
ATOM   4613  HG1 LYS A 290      90.490  82.890  69.940  1.00  0.00           H
ATOM   4614  HG2 LYS A 290      91.920  83.960  70.050  1.00  0.00           H
ATOM   4615  CD  LYS A 290      90.210  84.590  71.340  1.00  0.00           C
ATOM   4616  HD1 LYS A 290      90.860  85.300  71.850  1.00  0.00           H
ATOM   4617  HD2 LYS A 290      89.580  84.030  72.030  1.00  0.00           H
ATOM   4618  CE  LYS A 290      89.350  85.260  70.350  1.00  0.00           C
ATOM   4619  HE1 LYS A 290      88.860  84.430  69.850  1.00  0.00           H
ATOM   4620  HE2 LYS A 290      90.040  85.720  69.640  1.00  0.00           H
ATOM   4621  NZ  LYS A 290      88.420  86.250  70.930  1.00  0.00           N
ATOM   4622  HZ1 LYS A 290      87.860  85.780  71.640  1.00  0.00           H
ATOM   4623  HZ2 LYS A 290      88.850  86.980  71.480  1.00  0.00           H
ATOM   4624  HZ3 LYS A 290      87.860  86.740  70.250  1.00  0.00           H
ATOM   4625  C   LYS A 290      93.400  80.710  71.640  1.00  0.00           C
ATOM   4626  O   LYS A 290      93.070  79.810  72.440  1.00  0.00           O
ATOM   4627  N   HIS A 291      94.690  81.130  71.640  1.00  0.00           N
ATOM   4628  H   HIS A 291      94.900  81.840  70.960  1.00  0.00           H
ATOM   4629  CA  HIS A 291      95.810  80.750  72.480  1.00  0.00           C
ATOM   4630  HA  HIS A 291      95.570  79.990  73.230  1.00  0.00           H
ATOM   4631  CB  HIS A 291      96.750  79.930  71.620  1.00  0.00           C
ATOM   4632  HB1 HIS A 291      97.690  79.720  72.140  1.00  0.00           H
ATOM   4633  HB2 HIS A 291      97.060  80.520  70.750  1.00  0.00           H
ATOM   4634  CG  HIS A 291      96.110  78.660  71.070  1.00  0.00           C
ATOM   4635  ND1 HIS A 291      95.970  77.460  71.780  1.00  0.00           N
ATOM   4636  CE1 HIS A 291      95.050  76.670  71.200  1.00  0.00           C
ATOM   4637  HE1 HIS A 291      94.830  75.630  71.420  1.00  0.00           H
ATOM   4638  NE2 HIS A 291      94.500  77.400  70.230  1.00  0.00           N
ATOM   4639  HE2 HIS A 291      93.680  77.080  69.720  1.00  0.00           H
ATOM   4640  CD2 HIS A 291      95.140  78.620  70.140  1.00  0.00           C
ATOM   4641  HD2 HIS A 291      95.020  79.410  69.420  1.00  0.00           H
ATOM   4642  C   HIS A 291      96.520  81.840  73.220  1.00  0.00           C
ATOM   4643  O   HIS A 291      96.750  82.910  72.610  1.00  0.00           O
ATOM   4644  N   LYS A 292      97.020  81.630  74.410  1.00  0.00           N
ATOM   4645  H   LYS A 292      96.970  80.690  74.760  1.00  0.00           H
ATOM   4646  CA  LYS A 292      97.650  82.750  75.220  1.00  0.00           C
ATOM   4647  HA  LYS A 292      96.990  83.620  75.160  1.00  0.00           H
ATOM   4648  CB  LYS A 292      97.850  82.260  76.690  1.00  0.00           C
ATOM   4649  HB1 LYS A 292      98.430  81.340  76.690  1.00  0.00           H
ATOM   4650  HB2 LYS A 292      96.940  81.870  77.130  1.00  0.00           H
ATOM   4651  CG  LYS A 292      98.510  83.290  77.610  1.00  0.00           C
ATOM   4652  HG1 LYS A 292      97.740  83.500  78.360  1.00  0.00           H
ATOM   4653  HG2 LYS A 292      98.650  84.250  77.110  1.00  0.00           H
ATOM   4654  CD  LYS A 292      99.830  82.840  78.220  1.00  0.00           C
ATOM   4655  HD1 LYS A 292     100.210  83.760  78.660  1.00  0.00           H
ATOM   4656  HD2 LYS A 292     100.500  82.330  77.520  1.00  0.00           H
ATOM   4657  CE  LYS A 292      99.620  81.760  79.270  1.00  0.00           C
ATOM   4658  HE1 LYS A 292      98.790  81.140  78.930  1.00  0.00           H
ATOM   4659  HE2 LYS A 292      99.440  82.230  80.230  1.00  0.00           H
ATOM   4660  NZ  LYS A 292     100.810  80.820  79.450  1.00  0.00           N
ATOM   4661  HZ1 LYS A 292     101.670  81.260  79.720  1.00  0.00           H
ATOM   4662  HZ2 LYS A 292     100.570  80.120  80.140  1.00  0.00           H
ATOM   4663  HZ3 LYS A 292     100.950  80.180  78.680  1.00  0.00           H
ATOM   4664  C   LYS A 292      98.880  83.330  74.530  1.00  0.00           C
ATOM   4665  O   LYS A 292      98.870  84.520  74.160  1.00  0.00           O
ATOM   4666  N   LEU A 293      99.990  82.620  74.480  1.00  0.00           N
ATOM   4667  H   LEU A 293      99.880  81.700  74.880  1.00  0.00           H
ATOM   4668  CA  LEU A 293     101.190  82.990  73.710  1.00  0.00           C
ATOM   4669  HA  LEU A 293     100.790  83.180  72.710  1.00  0.00           H
ATOM   4670  CB  LEU A 293     101.900  84.200  74.290  1.00  0.00           C
ATOM   4671  HB1 LEU A 293     102.440  83.850  75.180  1.00  0.00           H
ATOM   4672  HB2 LEU A 293     101.260  85.040  74.580  1.00  0.00           H
ATOM   4673  CG  LEU A 293     103.030  84.710  73.390  1.00  0.00           C
ATOM   4674  HG  LEU A 293     103.760  83.940  73.140  1.00  0.00           H
ATOM   4675  CD1 LEU A 293     102.480  85.390  72.190  1.00  0.00           C
ATOM   4676 1HD1 LEU A 293     101.560  85.950  72.360  1.00  0.00           H
ATOM   4677 2HD1 LEU A 293     103.240  86.030  71.740  1.00  0.00           H
ATOM   4678 3HD1 LEU A 293     102.170  84.570  71.540  1.00  0.00           H
ATOM   4679  CD2 LEU A 293     103.770  85.760  74.220  1.00  0.00           C
ATOM   4680 1HD2 LEU A 293     103.960  85.390  75.230  1.00  0.00           H
ATOM   4681 2HD2 LEU A 293     104.710  86.020  73.740  1.00  0.00           H
ATOM   4682 3HD2 LEU A 293     103.060  86.570  74.360  1.00  0.00           H
ATOM   4683  C   LEU A 293     101.980  81.710  73.570  1.00  0.00           C
ATOM   4684  O   LEU A 293     102.310  81.360  72.410  1.00  0.00           O
ATOM   4685  N   ASP A 294     102.430  81.110  74.690  1.00  0.00           N
ATOM   4686  H   ASP A 294     102.290  81.540  75.590  1.00  0.00           H
ATOM   4687  CA  ASP A 294     102.640  79.680  74.650  1.00  0.00           C
ATOM   4688  HA  ASP A 294     103.260  79.470  73.770  1.00  0.00           H
ATOM   4689  CB  ASP A 294     103.360  79.140  75.830  1.00  0.00           C
ATOM   4690  HB1 ASP A 294     104.400  79.420  75.670  1.00  0.00           H
ATOM   4691  HB2 ASP A 294     103.210  78.060  75.760  1.00  0.00           H
ATOM   4692  CG  ASP A 294     102.680  79.610  77.130  1.00  0.00           C
ATOM   4693  OD1 ASP A 294     102.900  80.810  77.460  1.00  0.00           O
ATOM   4694  OD2 ASP A 294     101.910  78.970  77.790  1.00  0.00           O
ATOM   4695  C   ASP A 294     101.170  79.050  74.410  1.00  0.00           C
ATOM   4696  O   ASP A 294     100.210  79.690  74.820  1.00  0.00           O
ATOM   4697  N   PHE A 295     101.030  77.970  73.690  1.00  0.00           N
ATOM   4698  H   PHE A 295     101.870  77.490  73.390  1.00  0.00           H
ATOM   4699  CA  PHE A 295      99.740  77.460  73.250  1.00  0.00           C
ATOM   4700  HA  PHE A 295      99.200  78.360  72.940  1.00  0.00           H
ATOM   4701  CB  PHE A 295     100.020  76.570  72.050  1.00  0.00           C
ATOM   4702  HB1 PHE A 295      99.010  76.210  71.820  1.00  0.00           H
ATOM   4703  HB2 PHE A 295     100.760  75.830  72.330  1.00  0.00           H
ATOM   4704  CG  PHE A 295     100.430  77.320  70.730  1.00  0.00           C
ATOM   4705  CD1 PHE A 295     101.770  77.340  70.390  1.00  0.00           C
ATOM   4706  HD1 PHE A 295     102.520  76.830  70.980  1.00  0.00           H
ATOM   4707  CE1 PHE A 295     102.290  77.980  69.220  1.00  0.00           C
ATOM   4708  HE1 PHE A 295     103.320  77.960  68.890  1.00  0.00           H
ATOM   4709  CZ  PHE A 295     101.340  78.470  68.310  1.00  0.00           C
ATOM   4710  HZ  PHE A 295     101.620  78.910  67.370  1.00  0.00           H
ATOM   4711  CE2 PHE A 295      99.940  78.440  68.630  1.00  0.00           C
ATOM   4712  HE2 PHE A 295      99.190  78.700  67.890  1.00  0.00           H
ATOM   4713  CD2 PHE A 295      99.490  77.830  69.840  1.00  0.00           C
ATOM   4714  HD2 PHE A 295      98.430  77.880  70.030  1.00  0.00           H
ATOM   4715  C   PHE A 295      98.850  76.780  74.340  1.00  0.00           C
ATOM   4716  O   PHE A 295      98.150  75.840  74.060  1.00  0.00           O
ATOM   4717  N   THR A 296      98.760  77.340  75.570  1.00  0.00           N
ATOM   4718  H   THR A 296      99.290  78.190  75.710  1.00  0.00           H
ATOM   4719  CA  THR A 296      97.630  77.020  76.450  1.00  0.00           C
ATOM   4720  HA  THR A 296      97.560  75.930  76.460  1.00  0.00           H
ATOM   4721  CB  THR A 296      98.000  77.420  77.950  1.00  0.00           C
ATOM   4722  HB  THR A 296      98.910  76.930  78.290  1.00  0.00           H
ATOM   4723  CG2 THR A 296      98.310  78.870  78.240  1.00  0.00           C
ATOM   4724 1HG2 THR A 296      99.040  79.230  77.510  1.00  0.00           H
ATOM   4725 2HG2 THR A 296      97.410  79.420  77.990  1.00  0.00           H
ATOM   4726 3HG2 THR A 296      98.660  79.030  79.260  1.00  0.00           H
ATOM   4727  OG1 THR A 296      96.970  77.060  78.780  1.00  0.00           O
ATOM   4728  HG1 THR A 296      96.880  76.100  78.760  1.00  0.00           H
ATOM   4729  C   THR A 296      96.400  77.740  75.900  1.00  0.00           C
ATOM   4730  O   THR A 296      96.480  78.850  75.420  1.00  0.00           O
ATOM   4731  N   PRO A 297      95.340  76.970  75.630  1.00  0.00           N
ATOM   4732  CD  PRO A 297      95.030  75.650  76.180  1.00  0.00           C
ATOM   4733  HD1 PRO A 297      94.940  75.800  77.260  1.00  0.00           H
ATOM   4734  HD2 PRO A 297      95.800  74.920  75.970  1.00  0.00           H
ATOM   4735  CG  PRO A 297      93.770  75.170  75.590  1.00  0.00           C
ATOM   4736  HG1 PRO A 297      93.010  75.340  76.350  1.00  0.00           H
ATOM   4737  HG2 PRO A 297      93.830  74.130  75.250  1.00  0.00           H
ATOM   4738  CB  PRO A 297      93.510  76.090  74.450  1.00  0.00           C
ATOM   4739  HB1 PRO A 297      92.450  76.260  74.270  1.00  0.00           H
ATOM   4740  HB2 PRO A 297      93.960  75.710  73.530  1.00  0.00           H
ATOM   4741  CA  PRO A 297      94.210  77.400  74.870  1.00  0.00           C
ATOM   4742  HA  PRO A 297      94.650  78.010  74.080  1.00  0.00           H
ATOM   4743  C   PRO A 297      93.230  78.220  75.670  1.00  0.00           C
ATOM   4744  O   PRO A 297      92.820  77.860  76.770  1.00  0.00           O
ATOM   4745  N   ILE A 298      92.760  79.330  75.130  1.00  0.00           N
ATOM   4746  H   ILE A 298      93.120  79.720  74.260  1.00  0.00           H
ATOM   4747  CA  ILE A 298      91.750  80.170  75.790  1.00  0.00           C
ATOM   4748  HA  ILE A 298      91.780  80.010  76.870  1.00  0.00           H
ATOM   4749  CB  ILE A 298      92.080  81.660  75.390  1.00  0.00           C
ATOM   4750  HB  ILE A 298      92.450  81.700  74.360  1.00  0.00           H
ATOM   4751  CG2 ILE A 298      90.900  82.680  75.690  1.00  0.00           C
ATOM   4752 1HG2 ILE A 298      91.320  83.660  75.460  1.00  0.00           H
ATOM   4753 2HG2 ILE A 298      90.100  82.510  74.980  1.00  0.00           H
ATOM   4754 3HG2 ILE A 298      90.520  82.640  76.710  1.00  0.00           H
ATOM   4755  CG1 ILE A 298      93.280  82.030  76.310  1.00  0.00           C
ATOM   4756 1HG1 ILE A 298      94.050  81.270  76.190  1.00  0.00           H
ATOM   4757 2HG1 ILE A 298      92.930  82.160  77.340  1.00  0.00           H
ATOM   4758  CD  ILE A 298      93.930  83.320  75.810  1.00  0.00           C
ATOM   4759  HD1 ILE A 298      93.360  84.210  76.070  1.00  0.00           H
ATOM   4760  HD2 ILE A 298      94.890  83.500  76.280  1.00  0.00           H
ATOM   4761  HD3 ILE A 298      94.080  83.220  74.730  1.00  0.00           H
ATOM   4762  C   ILE A 298      90.300  79.800  75.320  1.00  0.00           C
ATOM   4763  O   ILE A 298      89.360  79.790  76.090  1.00  0.00           O
ATOM   4764  N   GLY A 299      90.200  79.370  74.020  1.00  0.00           N
ATOM   4765  H   GLY A 299      91.070  79.370  73.520  1.00  0.00           H
ATOM   4766  CA  GLY A 299      88.960  78.820  73.450  1.00  0.00           C
ATOM   4767  HA1 GLY A 299      88.250  79.650  73.450  1.00  0.00           H
ATOM   4768  HA2 GLY A 299      88.610  78.040  74.130  1.00  0.00           H
ATOM   4769  C   GLY A 299      89.060  78.300  72.040  1.00  0.00           C
ATOM   4770  O   GLY A 299      90.180  78.140  71.500  1.00  0.00           O
ATOM   4771  N   CYS A 300      87.960  77.880  71.410  1.00  0.00           N
ATOM   4772  H   CYS A 300      87.100  77.870  71.940  1.00  0.00           H
ATOM   4773  CA  CYS A 300      87.860  77.300  70.070  1.00  0.00           C
ATOM   4774  HA  CYS A 300      88.460  77.950  69.430  1.00  0.00           H
ATOM   4775  CB  CYS A 300      88.470  75.940  70.100  1.00  0.00           C
ATOM   4776  HB1 CYS A 300      87.740  75.400  70.700  1.00  0.00           H
ATOM   4777  HB2 CYS A 300      89.440  76.010  70.590  1.00  0.00           H
ATOM   4778  SG  CYS A 300      88.490  75.150  68.390  1.00  0.00           S
ATOM   4779  HG  CYS A 300      87.180  75.120  68.130  1.00  0.00           H
ATOM   4780  C   CYS A 300      86.410  77.300  69.580  1.00  0.00           C
ATOM   4781  O   CYS A 300      85.480  77.110  70.370  1.00  0.00           O
ATOM   4782  N   ASP A 301      86.190  77.590  68.280  1.00  0.00           N
ATOM   4783  H   ASP A 301      86.970  77.700  67.650  1.00  0.00           H
ATOM   4784  CA  ASP A 301      84.900  77.370  67.700  1.00  0.00           C
ATOM   4785  HA  ASP A 301      84.120  77.960  68.180  1.00  0.00           H
ATOM   4786  CB  ASP A 301      84.920  77.630  66.200  1.00  0.00           C
ATOM   4787  HB1 ASP A 301      83.880  77.430  65.930  1.00  0.00           H
ATOM   4788  HB2 ASP A 301      85.580  76.940  65.660  1.00  0.00           H
ATOM   4789  CG  ASP A 301      85.130  79.090  65.760  1.00  0.00           C
ATOM   4790  OD1 ASP A 301      85.150  79.940  66.670  1.00  0.00           O
ATOM   4791  OD2 ASP A 301      85.480  79.260  64.570  1.00  0.00           O
ATOM   4792  C   ASP A 301      84.340  75.990  67.860  1.00  0.00           C
ATOM   4793  O   ASP A 301      85.090  75.120  67.550  1.00  0.00           O
ATOM   4794  N   ALA A 302      83.110  75.810  68.250  1.00  0.00           N
ATOM   4795  H   ALA A 302      82.530  76.630  68.350  1.00  0.00           H
ATOM   4796  CA  ALA A 302      82.440  74.460  68.430  1.00  0.00           C
ATOM   4797  HA  ALA A 302      82.870  74.030  69.330  1.00  0.00           H
ATOM   4798  CB  ALA A 302      80.960  74.720  68.810  1.00  0.00           C
ATOM   4799  HB1 ALA A 302      80.960  75.380  69.670  1.00  0.00           H
ATOM   4800  HB2 ALA A 302      80.410  75.250  68.030  1.00  0.00           H
ATOM   4801  HB3 ALA A 302      80.540  73.800  69.200  1.00  0.00           H
ATOM   4802  C   ALA A 302      82.540  73.590  67.180  1.00  0.00           C
ATOM   4803  O   ALA A 302      82.740  72.380  67.360  1.00  0.00           O
ATOM   4804  N   LYS A 303      82.430  74.210  66.010  1.00  0.00           N
ATOM   4805  H   LYS A 303      82.190  75.180  66.100  1.00  0.00           H
ATOM   4806  CA  LYS A 303      82.480  73.490  64.760  1.00  0.00           C
ATOM   4807  HA  LYS A 303      81.810  72.640  64.860  1.00  0.00           H
ATOM   4808  CB  LYS A 303      81.830  74.430  63.640  1.00  0.00           C
ATOM   4809  HB1 LYS A 303      80.940  74.920  64.040  1.00  0.00           H
ATOM   4810  HB2 LYS A 303      81.540  73.790  62.800  1.00  0.00           H
ATOM   4811  CG  LYS A 303      82.800  75.630  63.110  1.00  0.00           C
ATOM   4812  HG1 LYS A 303      83.680  75.150  62.690  1.00  0.00           H
ATOM   4813  HG2 LYS A 303      83.190  76.240  63.920  1.00  0.00           H
ATOM   4814  CD  LYS A 303      81.970  76.510  62.170  1.00  0.00           C
ATOM   4815  HD1 LYS A 303      82.430  77.500  62.080  1.00  0.00           H
ATOM   4816  HD2 LYS A 303      81.070  76.740  62.740  1.00  0.00           H
ATOM   4817  CE  LYS A 303      81.700  76.000  60.750  1.00  0.00           C
ATOM   4818  HE1 LYS A 303      81.060  75.120  60.720  1.00  0.00           H
ATOM   4819  HE2 LYS A 303      82.620  75.740  60.220  1.00  0.00           H
ATOM   4820  NZ  LYS A 303      81.000  77.030  60.000  1.00  0.00           N
ATOM   4821  HZ1 LYS A 303      81.540  77.840  59.730  1.00  0.00           H
ATOM   4822  HZ2 LYS A 303      80.470  76.630  59.240  1.00  0.00           H
ATOM   4823  HZ3 LYS A 303      80.320  77.510  60.580  1.00  0.00           H
ATOM   4824  C   LYS A 303      83.950  72.940  64.480  1.00  0.00           C
ATOM   4825  O   LYS A 303      84.050  71.930  63.780  1.00  0.00           O
ATOM   4826  N   GLY A 304      84.990  73.470  65.180  1.00  0.00           N
ATOM   4827  H   GLY A 304      84.890  74.280  65.780  1.00  0.00           H
ATOM   4828  CA  GLY A 304      86.360  72.890  65.090  1.00  0.00           C
ATOM   4829  HA1 GLY A 304      87.050  73.680  65.400  1.00  0.00           H
ATOM   4830  HA2 GLY A 304      86.600  72.600  64.060  1.00  0.00           H
ATOM   4831  C   GLY A 304      86.600  71.860  66.150  1.00  0.00           C
ATOM   4832  O   GLY A 304      87.260  70.820  65.870  1.00  0.00           O
ATOM   4833  N   ARG A 305      85.980  71.920  67.300  1.00  0.00           N
ATOM   4834  H   ARG A 305      85.330  72.670  67.520  1.00  0.00           H
ATOM   4835  CA  ARG A 305      85.970  70.800  68.290  1.00  0.00           C
ATOM   4836  HA  ARG A 305      87.000  70.520  68.500  1.00  0.00           H
ATOM   4837  CB  ARG A 305      85.380  71.200  69.670  1.00  0.00           C
ATOM   4838  HB1 ARG A 305      85.530  70.390  70.370  1.00  0.00           H
ATOM   4839  HB2 ARG A 305      84.310  71.320  69.470  1.00  0.00           H
ATOM   4840  CG  ARG A 305      86.080  72.450  70.200  1.00  0.00           C
ATOM   4841  HG1 ARG A 305      86.060  73.300  69.520  1.00  0.00           H
ATOM   4842  HG2 ARG A 305      87.140  72.190  70.120  1.00  0.00           H
ATOM   4843  CD  ARG A 305      85.760  72.790  71.680  1.00  0.00           C
ATOM   4844  HD1 ARG A 305      86.430  73.580  72.040  1.00  0.00           H
ATOM   4845  HD2 ARG A 305      85.880  71.860  72.230  1.00  0.00           H
ATOM   4846  NE  ARG A 305      84.320  73.130  71.770  1.00  0.00           N
ATOM   4847  HE  ARG A 305      83.590  72.450  71.590  1.00  0.00           H
ATOM   4848  CZ  ARG A 305      83.860  74.330  72.070  1.00  0.00           C
ATOM   4849  NH1 ARG A 305      84.540  75.320  72.460  1.00  0.00           N
ATOM   4850 1HH1 ARG A 305      85.540  75.310  72.330  1.00  0.00           H
ATOM   4851 2HH1 ARG A 305      84.100  76.160  72.800  1.00  0.00           H
ATOM   4852  NH2 ARG A 305      82.490  74.480  72.080  1.00  0.00           N
ATOM   4853 1HH2 ARG A 305      81.980  73.630  71.910  1.00  0.00           H
ATOM   4854 2HH2 ARG A 305      82.030  75.360  72.290  1.00  0.00           H
ATOM   4855  C   ARG A 305      85.230  69.570  67.720  1.00  0.00           C
ATOM   4856  O   ARG A 305      85.730  68.460  67.770  1.00  0.00           O
ATOM   4857  N   ILE A 306      84.090  69.760  67.030  1.00  0.00           N
ATOM   4858  H   ILE A 306      83.710  70.690  67.010  1.00  0.00           H
ATOM   4859  CA  ILE A 306      83.280  68.780  66.340  1.00  0.00           C
ATOM   4860  HA  ILE A 306      83.090  67.960  67.040  1.00  0.00           H
ATOM   4861  CB  ILE A 306      81.980  69.450  65.890  1.00  0.00           C
ATOM   4862  HB  ILE A 306      82.100  70.450  65.490  1.00  0.00           H
ATOM   4863  CG2 ILE A 306      81.170  68.560  64.940  1.00  0.00           C
ATOM   4864 1HG2 ILE A 306      81.750  68.390  64.030  1.00  0.00           H
ATOM   4865 2HG2 ILE A 306      80.870  67.620  65.400  1.00  0.00           H
ATOM   4866 3HG2 ILE A 306      80.290  69.100  64.590  1.00  0.00           H
ATOM   4867  CG1 ILE A 306      81.140  69.660  67.180  1.00  0.00           C
ATOM   4868 1HG1 ILE A 306      81.710  70.050  68.020  1.00  0.00           H
ATOM   4869 2HG1 ILE A 306      80.790  68.680  67.510  1.00  0.00           H
ATOM   4870  CD  ILE A 306      79.890  70.560  67.020  1.00  0.00           C
ATOM   4871  HD1 ILE A 306      80.190  71.370  66.350  1.00  0.00           H
ATOM   4872  HD2 ILE A 306      79.060  69.950  66.650  1.00  0.00           H
ATOM   4873  HD3 ILE A 306      79.550  70.930  67.990  1.00  0.00           H
ATOM   4874  C   ILE A 306      84.060  68.120  65.210  1.00  0.00           C
ATOM   4875  O   ILE A 306      84.250  66.910  65.280  1.00  0.00           O
ATOM   4876  N   VAL A 307      84.640  68.830  64.170  1.00  0.00           N
ATOM   4877  H   VAL A 307      84.610  69.830  64.110  1.00  0.00           H
ATOM   4878  CA  VAL A 307      85.340  68.110  63.070  1.00  0.00           C
ATOM   4879  HA  VAL A 307      84.610  67.440  62.620  1.00  0.00           H
ATOM   4880  CB  VAL A 307      85.900  69.010  61.930  1.00  0.00           C
ATOM   4881  HB  VAL A 307      86.410  68.450  61.140  1.00  0.00           H
ATOM   4882  CG1 VAL A 307      84.780  69.760  61.260  1.00  0.00           C
ATOM   4883 1HG1 VAL A 307      84.270  70.340  62.030  1.00  0.00           H
ATOM   4884 2HG1 VAL A 307      85.080  70.390  60.420  1.00  0.00           H
ATOM   4885 3HG1 VAL A 307      84.040  69.020  60.940  1.00  0.00           H
ATOM   4886  CG2 VAL A 307      87.010  69.960  62.410  1.00  0.00           C
ATOM   4887 1HG2 VAL A 307      87.960  69.460  62.570  1.00  0.00           H
ATOM   4888 2HG2 VAL A 307      87.110  70.690  61.610  1.00  0.00           H
ATOM   4889 3HG2 VAL A 307      86.640  70.400  63.330  1.00  0.00           H
ATOM   4890  C   VAL A 307      86.550  67.230  63.650  1.00  0.00           C
ATOM   4891  O   VAL A 307      86.890  66.180  63.010  1.00  0.00           O
ATOM   4892  N   LEU A 308      87.030  67.410  64.850  1.00  0.00           N
ATOM   4893  H   LEU A 308      86.660  68.220  65.320  1.00  0.00           H
ATOM   4894  CA  LEU A 308      88.030  66.530  65.550  1.00  0.00           C
ATOM   4895  HA  LEU A 308      88.400  65.810  64.820  1.00  0.00           H
ATOM   4896  CB  LEU A 308      89.190  67.410  65.830  1.00  0.00           C
ATOM   4897  HB1 LEU A 308      89.940  66.770  66.300  1.00  0.00           H
ATOM   4898  HB2 LEU A 308      88.980  68.190  66.560  1.00  0.00           H
ATOM   4899  CG  LEU A 308      89.840  68.180  64.690  1.00  0.00           C
ATOM   4900  HG  LEU A 308      89.140  68.950  64.380  1.00  0.00           H
ATOM   4901  CD1 LEU A 308      91.070  68.880  65.160  1.00  0.00           C
ATOM   4902 1HD1 LEU A 308      91.870  68.200  65.450  1.00  0.00           H
ATOM   4903 2HD1 LEU A 308      91.430  69.520  64.350  1.00  0.00           H
ATOM   4904 3HD1 LEU A 308      90.880  69.520  66.020  1.00  0.00           H
ATOM   4905  CD2 LEU A 308      90.310  67.350  63.500  1.00  0.00           C
ATOM   4906 1HD2 LEU A 308      89.490  66.740  63.130  1.00  0.00           H
ATOM   4907 2HD2 LEU A 308      90.740  67.960  62.710  1.00  0.00           H
ATOM   4908 3HD2 LEU A 308      91.030  66.630  63.890  1.00  0.00           H
ATOM   4909  C   LEU A 308      87.530  65.760  66.820  1.00  0.00           C
ATOM   4910  O   LEU A 308      88.330  65.160  67.550  1.00  0.00           O
ATOM   4911  N   GLY A 309      86.200  65.720  67.010  1.00  0.00           N
ATOM   4912  H   GLY A 309      85.650  66.320  66.400  1.00  0.00           H
ATOM   4913  CA  GLY A 309      85.330  64.990  67.940  1.00  0.00           C
ATOM   4914  HA1 GLY A 309      85.480  63.910  67.830  1.00  0.00           H
ATOM   4915  HA2 GLY A 309      84.310  65.310  67.730  1.00  0.00           H
ATOM   4916  C   GLY A 309      85.460  65.250  69.440  1.00  0.00           C
ATOM   4917  O   GLY A 309      84.760  64.600  70.210  1.00  0.00           O
ATOM   4918  N   TYR A 310      86.260  66.240  69.810  1.00  0.00           N
ATOM   4919  H   TYR A 310      86.810  66.730  69.120  1.00  0.00           H
ATOM   4920  CA  TYR A 310      86.560  66.660  71.220  1.00  0.00           C
ATOM   4921  HA  TYR A 310      86.580  65.780  71.880  1.00  0.00           H
ATOM   4922  CB  TYR A 310      87.920  67.390  71.300  1.00  0.00           C
ATOM   4923  HB1 TYR A 310      88.090  67.730  72.320  1.00  0.00           H
ATOM   4924  HB2 TYR A 310      87.750  68.260  70.670  1.00  0.00           H
ATOM   4925  CG  TYR A 310      89.230  66.650  70.900  1.00  0.00           C
ATOM   4926  CD1 TYR A 310      90.030  65.960  71.790  1.00  0.00           C
ATOM   4927  HD1 TYR A 310      89.720  65.870  72.830  1.00  0.00           H
ATOM   4928  CE1 TYR A 310      91.120  65.170  71.390  1.00  0.00           C
ATOM   4929  HE1 TYR A 310      91.660  64.540  72.080  1.00  0.00           H
ATOM   4930  CZ  TYR A 310      91.540  65.200  70.040  1.00  0.00           C
ATOM   4931  OH  TYR A 310      92.590  64.480  69.620  1.00  0.00           O
ATOM   4932  HH  TYR A 310      92.870  64.890  68.800  1.00  0.00           H
ATOM   4933  CE2 TYR A 310      90.820  65.980  69.080  1.00  0.00           C
ATOM   4934  HE2 TYR A 310      91.230  66.120  68.090  1.00  0.00           H
ATOM   4935  CD2 TYR A 310      89.650  66.670  69.550  1.00  0.00           C
ATOM   4936  HD2 TYR A 310      89.090  67.190  68.780  1.00  0.00           H
ATOM   4937  C   TYR A 310      85.500  67.640  71.720  1.00  0.00           C
ATOM   4938  O   TYR A 310      84.680  68.120  70.990  1.00  0.00           O
ATOM   4939  N   THR A 311      85.560  67.980  73.010  1.00  0.00           N
ATOM   4940  H   THR A 311      86.050  67.320  73.600  1.00  0.00           H
ATOM   4941  CA  THR A 311      84.810  69.000  73.730  1.00  0.00           C
ATOM   4942  HA  THR A 311      84.330  69.660  73.010  1.00  0.00           H
ATOM   4943  CB  THR A 311      83.760  68.420  74.560  1.00  0.00           C
ATOM   4944  HB  THR A 311      83.160  69.120  75.120  1.00  0.00           H
ATOM   4945  CG2 THR A 311      82.840  67.510  73.720  1.00  0.00           C
ATOM   4946 1HG2 THR A 311      83.410  66.650  73.370  1.00  0.00           H
ATOM   4947 2HG2 THR A 311      82.160  67.050  74.430  1.00  0.00           H
ATOM   4948 3HG2 THR A 311      82.440  68.170  72.960  1.00  0.00           H
ATOM   4949  OG1 THR A 311      84.390  67.660  75.570  1.00  0.00           O
ATOM   4950  HG1 THR A 311      84.850  66.930  75.150  1.00  0.00           H
ATOM   4951  C   THR A 311      85.710  69.890  74.560  1.00  0.00           C
ATOM   4952  O   THR A 311      86.830  69.510  74.810  1.00  0.00           O
ATOM   4953  N   GLU A 312      85.180  71.070  75.010  1.00  0.00           N
ATOM   4954  H   GLU A 312      84.270  71.370  74.680  1.00  0.00           H
ATOM   4955  CA  GLU A 312      86.030  72.020  75.790  1.00  0.00           C
ATOM   4956  HA  GLU A 312      86.970  72.190  75.280  1.00  0.00           H
ATOM   4957  CB  GLU A 312      85.390  73.340  76.200  1.00  0.00           C
ATOM   4958  HB1 GLU A 312      84.820  73.190  77.110  1.00  0.00           H
ATOM   4959  HB2 GLU A 312      84.750  73.760  75.420  1.00  0.00           H
ATOM   4960  CG  GLU A 312      86.450  74.470  76.450  1.00  0.00           C
ATOM   4961  HG1 GLU A 312      87.230  74.490  75.690  1.00  0.00           H
ATOM   4962  HG2 GLU A 312      86.970  74.260  77.380  1.00  0.00           H
ATOM   4963  CD  GLU A 312      85.720  75.810  76.500  1.00  0.00           C
ATOM   4964  OE1 GLU A 312      84.680  75.920  77.130  1.00  0.00           O
ATOM   4965  OE2 GLU A 312      86.300  76.790  76.060  1.00  0.00           O
ATOM   4966  C   GLU A 312      86.480  71.280  77.110  1.00  0.00           C
ATOM   4967  O   GLU A 312      87.620  71.470  77.560  1.00  0.00           O
ATOM   4968  N   ALA A 313      85.690  70.340  77.710  1.00  0.00           N
ATOM   4969  H   ALA A 313      84.720  70.190  77.470  1.00  0.00           H
ATOM   4970  CA  ALA A 313      86.090  69.460  78.770  1.00  0.00           C
ATOM   4971  HA  ALA A 313      86.300  70.120  79.610  1.00  0.00           H
ATOM   4972  CB  ALA A 313      84.880  68.580  79.160  1.00  0.00           C
ATOM   4973  HB1 ALA A 313      85.000  68.180  80.170  1.00  0.00           H
ATOM   4974  HB2 ALA A 313      83.940  69.140  79.150  1.00  0.00           H
ATOM   4975  HB3 ALA A 313      84.820  67.720  78.500  1.00  0.00           H
ATOM   4976  C   ALA A 313      87.410  68.590  78.460  1.00  0.00           C
ATOM   4977  O   ALA A 313      88.240  68.370  79.350  1.00  0.00           O
ATOM   4978  N   GLU A 314      87.610  68.200  77.210  1.00  0.00           N
ATOM   4979  H   GLU A 314      86.960  68.490  76.490  1.00  0.00           H
ATOM   4980  CA  GLU A 314      88.860  67.510  76.790  1.00  0.00           C
ATOM   4981  HA  GLU A 314      89.190  66.820  77.570  1.00  0.00           H
ATOM   4982  CB  GLU A 314      88.600  66.670  75.550  1.00  0.00           C
ATOM   4983  HB1 GLU A 314      89.490  66.170  75.190  1.00  0.00           H
ATOM   4984  HB2 GLU A 314      88.390  67.290  74.680  1.00  0.00           H
ATOM   4985  CG  GLU A 314      87.600  65.530  75.870  1.00  0.00           C
ATOM   4986  HG1 GLU A 314      86.810  65.680  76.610  1.00  0.00           H
ATOM   4987  HG2 GLU A 314      88.170  64.760  76.370  1.00  0.00           H
ATOM   4988  CD  GLU A 314      86.840  64.980  74.640  1.00  0.00           C
ATOM   4989  OE1 GLU A 314      85.750  65.550  74.420  1.00  0.00           O
ATOM   4990  OE2 GLU A 314      87.360  64.080  73.930  1.00  0.00           O
ATOM   4991  C   GLU A 314      90.080  68.450  76.620  1.00  0.00           C
ATOM   4992  O   GLU A 314      91.160  67.890  76.550  1.00  0.00           O
ATOM   4993  N   LEU A 315      89.870  69.790  76.770  1.00  0.00           N
ATOM   4994  H   LEU A 315      88.940  70.100  76.980  1.00  0.00           H
ATOM   4995  CA  LEU A 315      90.890  70.830  76.530  1.00  0.00           C
ATOM   4996  HA  LEU A 315      91.870  70.460  76.240  1.00  0.00           H
ATOM   4997  CB  LEU A 315      90.340  71.710  75.320  1.00  0.00           C
ATOM   4998  HB1 LEU A 315      91.150  72.450  75.240  1.00  0.00           H
ATOM   4999  HB2 LEU A 315      89.460  72.270  75.630  1.00  0.00           H
ATOM   5000  CG  LEU A 315      90.230  70.940  73.990  1.00  0.00           C
ATOM   5001  HG  LEU A 315      89.840  69.930  74.090  1.00  0.00           H
ATOM   5002  CD1 LEU A 315      89.290  71.630  72.900  1.00  0.00           C
ATOM   5003 1HD1 LEU A 315      89.480  71.200  71.920  1.00  0.00           H
ATOM   5004 2HD1 LEU A 315      88.260  71.440  73.190  1.00  0.00           H
ATOM   5005 3HD1 LEU A 315      89.520  72.690  72.790  1.00  0.00           H
ATOM   5006  CD2 LEU A 315      91.640  70.860  73.350  1.00  0.00           C
ATOM   5007 1HD2 LEU A 315      92.270  70.270  74.010  1.00  0.00           H
ATOM   5008 2HD2 LEU A 315      91.620  70.270  72.430  1.00  0.00           H
ATOM   5009 3HD2 LEU A 315      92.140  71.760  73.000  1.00  0.00           H
ATOM   5010  C   LEU A 315      91.080  71.730  77.750  1.00  0.00           C
ATOM   5011  O   LEU A 315      91.870  72.690  77.690  1.00  0.00           O
ATOM   5012  N   CYS A 316      90.330  71.580  78.830  1.00  0.00           N
ATOM   5013  H   CYS A 316      89.570  70.920  78.790  1.00  0.00           H
ATOM   5014  CA  CYS A 316      90.370  72.330  80.060  1.00  0.00           C
ATOM   5015  HA  CYS A 316      90.390  73.390  79.840  1.00  0.00           H
ATOM   5016  CB  CYS A 316      89.170  71.920  80.880  1.00  0.00           C
ATOM   5017  HB1 CYS A 316      89.080  70.890  81.230  1.00  0.00           H
ATOM   5018  HB2 CYS A 316      88.340  72.180  80.220  1.00  0.00           H
ATOM   5019  SG  CYS A 316      88.940  72.910  82.420  1.00  0.00           S
ATOM   5020  HG  CYS A 316      89.750  72.240  83.250  1.00  0.00           H
ATOM   5021  C   CYS A 316      91.700  71.820  80.750  1.00  0.00           C
ATOM   5022  O   CYS A 316      91.980  70.610  80.820  1.00  0.00           O
ATOM   5023  N   THR A 317      92.480  72.810  81.230  1.00  0.00           N
ATOM   5024  H   THR A 317      92.140  73.760  81.210  1.00  0.00           H
ATOM   5025  CA  THR A 317      93.670  72.550  82.110  1.00  0.00           C
ATOM   5026  HA  THR A 317      94.200  73.500  82.150  1.00  0.00           H
ATOM   5027  CB  THR A 317      93.360  72.090  83.510  1.00  0.00           C
ATOM   5028  HB  THR A 317      94.280  71.960  84.090  1.00  0.00           H
ATOM   5029  CG2 THR A 317      92.640  73.200  84.290  1.00  0.00           C
ATOM   5030 1HG2 THR A 317      92.450  72.900  85.330  1.00  0.00           H
ATOM   5031 2HG2 THR A 317      93.060  74.200  84.230  1.00  0.00           H
ATOM   5032 3HG2 THR A 317      91.670  73.150  83.800  1.00  0.00           H
ATOM   5033  OG1 THR A 317      92.550  70.880  83.590  1.00  0.00           O
ATOM   5034  HG1 THR A 317      93.090  70.190  83.200  1.00  0.00           H
ATOM   5035  C   THR A 317      94.740  71.670  81.420  1.00  0.00           C
ATOM   5036  O   THR A 317      95.460  71.030  82.180  1.00  0.00           O
ATOM   5037  N   ARG A 318      94.860  71.660  80.080  1.00  0.00           N
ATOM   5038  H   ARG A 318      94.470  72.510  79.700  1.00  0.00           H
ATOM   5039  CA  ARG A 318      95.790  70.750  79.350  1.00  0.00           C
ATOM   5040  HA  ARG A 318      95.720  69.820  79.900  1.00  0.00           H
ATOM   5041  CB  ARG A 318      95.240  70.430  77.990  1.00  0.00           C
ATOM   5042  HB1 ARG A 318      94.170  70.240  78.080  1.00  0.00           H
ATOM   5043  HB2 ARG A 318      95.790  69.610  77.540  1.00  0.00           H
ATOM   5044  CG  ARG A 318      95.390  71.620  77.020  1.00  0.00           C
ATOM   5045  HG1 ARG A 318      95.450  72.570  77.550  1.00  0.00           H
ATOM   5046  HG2 ARG A 318      94.590  71.610  76.280  1.00  0.00           H
ATOM   5047  CD  ARG A 318      96.720  71.580  76.180  1.00  0.00           C
ATOM   5048  HD1 ARG A 318      96.790  70.650  75.620  1.00  0.00           H
ATOM   5049  HD2 ARG A 318      97.560  71.460  76.860  1.00  0.00           H
ATOM   5050  NE  ARG A 318      96.830  72.690  75.190  1.00  0.00           N
ATOM   5051  HE  ARG A 318      97.350  73.500  75.490  1.00  0.00           H
ATOM   5052  CZ  ARG A 318      96.200  72.710  74.010  1.00  0.00           C
ATOM   5053  NH1 ARG A 318      95.340  71.780  73.560  1.00  0.00           N
ATOM   5054 1HH1 ARG A 318      94.670  72.020  72.850  1.00  0.00           H
ATOM   5055 2HH1 ARG A 318      95.240  70.890  74.020  1.00  0.00           H
ATOM   5056  NH2 ARG A 318      96.170  73.720  73.230  1.00  0.00           N
ATOM   5057 1HH2 ARG A 318      96.730  74.520  73.500  1.00  0.00           H
ATOM   5058 2HH2 ARG A 318      95.600  73.740  72.390  1.00  0.00           H
ATOM   5059  C   ARG A 318      97.280  71.010  79.340  1.00  0.00           C
ATOM   5060  O   ARG A 318      98.080  70.130  79.060  1.00  0.00           O
ATOM   5061  N   GLY A 319      97.640  72.260  79.730  1.00  0.00           N
ATOM   5062  H   GLY A 319      96.900  72.910  79.980  1.00  0.00           H
[truncated: 1,092,338 more chars]
