# Supplementary material for: AhR diminishes the efficacy of chemotherapy via suppressing STING dependent type-I interferon in bladder cancer
Source: Nat Commun. 2023 Sep 5;14:5415. doi: 10.1038/s41467-023-41218-5 (PMC10480448; doi:10.1038/s41467-023-41218-5)
Supplement: Supplementary file 4 — Supplementary Data 1 [file 41467_2023_41218_MOESM4_ESM.zip › I-TASSER Results for AhR & initial and final configurations for molecular dynamics trajectories/Interaction of monomer STING with AhR in state without endogenous ligand (Kyn) binding/final structure_1.pdb]

CRYST1  149.918  159.165   95.233  90.00  90.00  90.00 P 1           1
ATOM      1  N   MET A   1     113.930  66.620  70.250  1.00  0.00           N
ATOM      2  H1  MET A   1     114.280  65.680  70.310  1.00  0.00           H
ATOM      3  H2  MET A   1     114.550  67.410  70.120  1.00  0.00           H
ATOM      4  H3  MET A   1     113.390  66.840  71.080  1.00  0.00           H
ATOM      5  CA  MET A   1     113.040  66.660  69.080  1.00  0.00           C
ATOM      6  HA  MET A   1     113.690  66.310  68.280  1.00  0.00           H
ATOM      7  CB  MET A   1     111.820  65.650  69.170  1.00  0.00           C
ATOM      8  HB1 MET A   1     111.330  65.880  70.120  1.00  0.00           H
ATOM      9  HB2 MET A   1     112.140  64.610  69.100  1.00  0.00           H
ATOM     10  CG  MET A   1     110.770  65.970  68.100  1.00  0.00           C
ATOM     11  HG1 MET A   1     111.190  66.210  67.120  1.00  0.00           H
ATOM     12  HG2 MET A   1     110.460  66.980  68.380  1.00  0.00           H
ATOM     13  SD  MET A   1     109.380  64.870  67.710  1.00  0.00           S
ATOM     14  CE  MET A   1     108.340  66.150  66.970  1.00  0.00           C
ATOM     15  HE1 MET A   1     107.890  65.790  66.050  1.00  0.00           H
ATOM     16  HE2 MET A   1     107.650  66.310  67.800  1.00  0.00           H
ATOM     17  HE3 MET A   1     108.840  67.090  66.780  1.00  0.00           H
ATOM     18  C   MET A   1     112.730  68.040  68.700  1.00  0.00           C
ATOM     19  O   MET A   1     112.070  68.720  69.520  1.00  0.00           O
ATOM     20  N   ASN A   2     113.190  68.590  67.560  1.00  0.00           N
ATOM     21  H   ASN A   2     113.830  68.000  67.060  1.00  0.00           H
ATOM     22  CA  ASN A   2     112.720  69.870  66.980  1.00  0.00           C
ATOM     23  HA  ASN A   2     113.070  70.690  67.590  1.00  0.00           H
ATOM     24  CB  ASN A   2     113.250  70.000  65.580  1.00  0.00           C
ATOM     25  HB1 ASN A   2     113.190  69.020  65.110  1.00  0.00           H
ATOM     26  HB2 ASN A   2     114.330  70.180  65.560  1.00  0.00           H
ATOM     27  CG  ASN A   2     112.800  71.100  64.630  1.00  0.00           C
ATOM     28  OD1 ASN A   2     112.130  72.080  65.060  1.00  0.00           O
ATOM     29  ND2 ASN A   2     113.050  70.880  63.380  1.00  0.00           N
ATOM     30 1HD2 ASN A   2     113.530  70.030  63.110  1.00  0.00           H
ATOM     31 2HD2 ASN A   2     112.730  71.590  62.740  1.00  0.00           H
ATOM     32  C   ASN A   2     111.190  69.860  66.930  1.00  0.00           C
ATOM     33  O   ASN A   2     110.570  68.900  66.530  1.00  0.00           O
ATOM     34  N   SER A   3     110.480  70.850  67.520  1.00  0.00           N
ATOM     35  H   SER A   3     111.040  71.600  67.920  1.00  0.00           H
ATOM     36  CA  SER A   3     108.990  70.740  67.580  1.00  0.00           C
ATOM     37  HA  SER A   3     108.660  69.810  68.040  1.00  0.00           H
ATOM     38  CB  SER A   3     108.380  71.660  68.630  1.00  0.00           C
ATOM     39  HB1 SER A   3     108.590  72.710  68.400  1.00  0.00           H
ATOM     40  HB2 SER A   3     108.820  71.590  69.620  1.00  0.00           H
ATOM     41  OG  SER A   3     106.930  71.480  68.600  1.00  0.00           O
ATOM     42  HG  SER A   3     106.610  72.150  69.210  1.00  0.00           H
ATOM     43  C   SER A   3     108.450  70.960  66.150  1.00  0.00           C
ATOM     44  O   SER A   3     108.620  72.000  65.560  1.00  0.00           O
ATOM     45  N   SER A   4     107.930  69.850  65.600  1.00  0.00           N
ATOM     46  H   SER A   4     107.760  69.030  66.160  1.00  0.00           H
ATOM     47  CA  SER A   4     107.440  69.760  64.220  1.00  0.00           C
ATOM     48  HA  SER A   4     108.310  70.220  63.750  1.00  0.00           H
ATOM     49  CB  SER A   4     107.370  68.350  63.670  1.00  0.00           C
ATOM     50  HB1 SER A   4     108.390  67.980  63.580  1.00  0.00           H
ATOM     51  HB2 SER A   4     106.900  68.430  62.690  1.00  0.00           H
ATOM     52  OG  SER A   4     106.570  67.440  64.450  1.00  0.00           O
ATOM     53  HG  SER A   4     106.740  66.520  64.230  1.00  0.00           H
ATOM     54  C   SER A   4     106.190  70.550  64.000  1.00  0.00           C
ATOM     55  O   SER A   4     106.100  71.210  63.000  1.00  0.00           O
ATOM     56  N   SER A   5     105.300  70.690  65.040  1.00  0.00           N
ATOM     57  H   SER A   5     105.580  70.260  65.910  1.00  0.00           H
ATOM     58  CA  SER A   5     104.120  71.610  65.090  1.00  0.00           C
ATOM     59  HA  SER A   5     103.470  71.330  64.260  1.00  0.00           H
ATOM     60  CB  SER A   5     103.360  71.280  66.360  1.00  0.00           C
ATOM     61  HB1 SER A   5     102.580  72.010  66.550  1.00  0.00           H
ATOM     62  HB2 SER A   5     104.020  71.350  67.220  1.00  0.00           H
ATOM     63  OG  SER A   5     102.830  69.950  66.330  1.00  0.00           O
ATOM     64  HG  SER A   5     103.570  69.350  66.210  1.00  0.00           H
ATOM     65  C   SER A   5     104.430  73.140  64.960  1.00  0.00           C
ATOM     66  O   SER A   5     103.540  74.000  65.020  1.00  0.00           O
ATOM     67  N   ALA A   6     105.640  73.570  64.920  1.00  0.00           N
ATOM     68  H   ALA A   6     106.350  72.870  65.030  1.00  0.00           H
ATOM     69  CA  ALA A   6     106.110  74.970  64.690  1.00  0.00           C
ATOM     70  HA  ALA A   6     105.750  75.640  65.480  1.00  0.00           H
ATOM     71  CB  ALA A   6     107.640  74.930  64.710  1.00  0.00           C
ATOM     72  HB1 ALA A   6     108.000  74.180  64.010  1.00  0.00           H
ATOM     73  HB2 ALA A   6     108.030  75.940  64.610  1.00  0.00           H
ATOM     74  HB3 ALA A   6     107.850  74.560  65.710  1.00  0.00           H
ATOM     75  C   ALA A   6     105.670  75.650  63.380  1.00  0.00           C
ATOM     76  O   ALA A   6     105.540  76.860  63.350  1.00  0.00           O
ATOM     77  N   ASN A   7     105.470  74.870  62.300  1.00  0.00           N
ATOM     78  H   ASN A   7     105.860  73.940  62.340  1.00  0.00           H
ATOM     79  CA  ASN A   7     104.830  75.230  61.020  1.00  0.00           C
ATOM     80  HA  ASN A   7     105.400  76.000  60.490  1.00  0.00           H
ATOM     81  CB  ASN A   7     104.910  73.970  60.140  1.00  0.00           C
ATOM     82  HB1 ASN A   7     104.410  73.190  60.710  1.00  0.00           H
ATOM     83  HB2 ASN A   7     105.950  73.690  59.980  1.00  0.00           H
ATOM     84  CG  ASN A   7     104.320  74.270  58.790  1.00  0.00           C
ATOM     85  OD1 ASN A   7     103.280  73.830  58.440  1.00  0.00           O
ATOM     86  ND2 ASN A   7     105.030  74.990  57.970  1.00  0.00           N
ATOM     87 1HD2 ASN A   7     105.930  75.310  58.290  1.00  0.00           H
ATOM     88 2HD2 ASN A   7     104.660  75.110  57.040  1.00  0.00           H
ATOM     89  C   ASN A   7     103.370  75.730  61.170  1.00  0.00           C
ATOM     90  O   ASN A   7     102.600  75.400  62.110  1.00  0.00           O
ATOM     91  N   ILE A   8     102.940  76.540  60.230  1.00  0.00           N
ATOM     92  H   ILE A   8     103.600  76.940  59.580  1.00  0.00           H
ATOM     93  CA  ILE A   8     101.610  77.240  60.170  1.00  0.00           C
ATOM     94  HA  ILE A   8     101.310  77.690  61.120  1.00  0.00           H
ATOM     95  CB  ILE A   8     101.690  78.420  59.190  1.00  0.00           C
ATOM     96  HB  ILE A   8     100.760  78.950  59.380  1.00  0.00           H
ATOM     97  CG2 ILE A   8     102.740  79.390  59.670  1.00  0.00           C
ATOM     98 1HG2 ILE A   8     102.790  79.480  60.760  1.00  0.00           H
ATOM     99 2HG2 ILE A   8     103.650  79.070  59.160  1.00  0.00           H
ATOM    100 3HG2 ILE A   8     102.490  80.410  59.380  1.00  0.00           H
ATOM    101  CG1 ILE A   8     101.810  77.940  57.660  1.00  0.00           C
ATOM    102 1HG1 ILE A   8     102.070  76.890  57.590  1.00  0.00           H
ATOM    103 2HG1 ILE A   8     102.650  78.480  57.210  1.00  0.00           H
ATOM    104  CD  ILE A   8     100.490  78.170  56.920  1.00  0.00           C
ATOM    105  HD1 ILE A   8      99.630  77.810  57.500  1.00  0.00           H
ATOM    106  HD2 ILE A   8     100.320  79.240  56.880  1.00  0.00           H
ATOM    107  HD3 ILE A   8     100.550  77.730  55.920  1.00  0.00           H
ATOM    108  C   ILE A   8     100.410  76.270  59.880  1.00  0.00           C
ATOM    109  O   ILE A   8      99.240  76.610  60.080  1.00  0.00           O
ATOM    110  N   THR A   9     100.690  75.030  59.510  1.00  0.00           N
ATOM    111  H   THR A   9     101.660  74.900  59.250  1.00  0.00           H
ATOM    112  CA  THR A   9      99.680  74.020  59.140  1.00  0.00           C
ATOM    113  HA  THR A   9      98.810  74.650  58.970  1.00  0.00           H
ATOM    114  CB  THR A   9      99.990  73.170  57.920  1.00  0.00           C
ATOM    115  HB  THR A   9      99.170  72.490  57.690  1.00  0.00           H
ATOM    116  CG2 THR A   9     100.360  74.100  56.760  1.00  0.00           C
ATOM    117 1HG2 THR A   9     101.080  74.870  57.030  1.00  0.00           H
ATOM    118 2HG2 THR A   9     100.830  73.460  56.010  1.00  0.00           H
ATOM    119 3HG2 THR A   9      99.460  74.540  56.330  1.00  0.00           H
ATOM    120  OG1 THR A   9     101.140  72.340  58.320  1.00  0.00           O
ATOM    121  HG1 THR A   9     101.980  72.780  58.140  1.00  0.00           H
ATOM    122  C   THR A   9      99.280  73.100  60.280  1.00  0.00           C
ATOM    123  O   THR A   9      98.400  72.250  60.120  1.00  0.00           O
ATOM    124  N   TYR A  10      99.740  73.410  61.540  1.00  0.00           N
ATOM    125  H   TYR A  10     100.490  74.090  61.470  1.00  0.00           H
ATOM    126  CA  TYR A  10      99.330  72.840  62.840  1.00  0.00           C
ATOM    127  HA  TYR A  10      99.290  71.750  62.740  1.00  0.00           H
ATOM    128  CB  TYR A  10     100.380  73.090  63.920  1.00  0.00           C
ATOM    129  HB1 TYR A  10     100.880  74.010  63.600  1.00  0.00           H
ATOM    130  HB2 TYR A  10     101.130  72.310  63.840  1.00  0.00           H
ATOM    131  CG  TYR A  10      99.950  73.000  65.370  1.00  0.00           C
ATOM    132  CD1 TYR A  10      99.460  74.190  65.930  1.00  0.00           C
ATOM    133  HD1 TYR A  10      99.310  75.050  65.300  1.00  0.00           H
ATOM    134  CE1 TYR A  10      99.110  74.240  67.280  1.00  0.00           C
ATOM    135  HE1 TYR A  10      98.620  75.120  67.670  1.00  0.00           H
ATOM    136  CZ  TYR A  10      99.230  73.060  68.050  1.00  0.00           C
ATOM    137  OH  TYR A  10      98.720  73.100  69.310  1.00  0.00           O
ATOM    138  HH  TYR A  10      98.750  73.980  69.690  1.00  0.00           H
ATOM    139  CE2 TYR A  10      99.700  71.850  67.520  1.00  0.00           C
ATOM    140  HE2 TYR A  10      99.670  70.980  68.160  1.00  0.00           H
ATOM    141  CD2 TYR A  10     100.020  71.760  66.170  1.00  0.00           C
ATOM    142  HD2 TYR A  10     100.500  70.860  65.810  1.00  0.00           H
ATOM    143  C   TYR A  10      97.940  73.270  63.270  1.00  0.00           C
ATOM    144  O   TYR A  10      97.590  74.460  63.290  1.00  0.00           O
ATOM    145  N   ALA A  11      97.140  72.320  63.730  1.00  0.00           N
ATOM    146  H   ALA A  11      97.550  71.400  63.760  1.00  0.00           H
ATOM    147  CA  ALA A  11      95.940  72.630  64.480  1.00  0.00           C
ATOM    148  HA  ALA A  11      95.880  73.690  64.720  1.00  0.00           H
ATOM    149  CB  ALA A  11      94.700  72.370  63.610  1.00  0.00           C
ATOM    150  HB1 ALA A  11      94.700  71.340  63.260  1.00  0.00           H
ATOM    151  HB2 ALA A  11      93.750  72.630  64.080  1.00  0.00           H
ATOM    152  HB3 ALA A  11      94.670  72.910  62.660  1.00  0.00           H
ATOM    153  C   ALA A  11      96.050  71.790  65.800  1.00  0.00           C
ATOM    154  O   ALA A  11      96.540  70.700  65.880  1.00  0.00           O
ATOM    155  N   SER A  12      95.560  72.350  66.860  1.00  0.00           N
ATOM    156  H   SER A  12      95.140  73.260  66.680  1.00  0.00           H
ATOM    157  CA  SER A  12      95.580  71.840  68.220  1.00  0.00           C
ATOM    158  HA  SER A  12      96.520  71.330  68.450  1.00  0.00           H
ATOM    159  CB  SER A  12      95.400  73.000  69.220  1.00  0.00           C
ATOM    160  HB1 SER A  12      96.200  73.720  69.080  1.00  0.00           H
ATOM    161  HB2 SER A  12      95.440  72.710  70.270  1.00  0.00           H
ATOM    162  OG  SER A  12      94.240  73.780  69.060  1.00  0.00           O
ATOM    163  HG  SER A  12      94.460  74.410  68.360  1.00  0.00           H
ATOM    164  C   SER A  12      94.510  70.770  68.490  1.00  0.00           C
ATOM    165  O   SER A  12      94.510  70.030  69.490  1.00  0.00           O
ATOM    166  N   ARG A  13      93.590  70.670  67.580  1.00  0.00           N
ATOM    167  H   ARG A  13      93.630  71.370  66.860  1.00  0.00           H
ATOM    168  CA  ARG A  13      92.440  69.710  67.570  1.00  0.00           C
ATOM    169  HA  ARG A  13      91.930  69.980  68.490  1.00  0.00           H
ATOM    170  CB  ARG A  13      91.500  70.040  66.420  1.00  0.00           C
ATOM    171  HB1 ARG A  13      91.170  71.080  66.410  1.00  0.00           H
ATOM    172  HB2 ARG A  13      90.650  69.360  66.540  1.00  0.00           H
ATOM    173  CG  ARG A  13      92.170  69.850  65.050  1.00  0.00           C
ATOM    174  HG1 ARG A  13      92.240  68.780  64.820  1.00  0.00           H
ATOM    175  HG2 ARG A  13      93.140  70.340  65.080  1.00  0.00           H
ATOM    176  CD  ARG A  13      91.320  70.650  64.050  1.00  0.00           C
ATOM    177  HD1 ARG A  13      91.170  71.700  64.320  1.00  0.00           H
ATOM    178  HD2 ARG A  13      90.370  70.160  63.840  1.00  0.00           H
ATOM    179  NE  ARG A  13      92.150  70.780  62.790  1.00  0.00           N
ATOM    180  HE  ARG A  13      92.710  69.960  62.620  1.00  0.00           H
ATOM    181  CZ  ARG A  13      92.050  71.670  61.800  1.00  0.00           C
ATOM    182  NH1 ARG A  13      91.260  72.730  61.850  1.00  0.00           N
ATOM    183 1HH1 ARG A  13      90.900  73.020  62.740  1.00  0.00           H
ATOM    184 2HH1 ARG A  13      91.230  73.380  61.080  1.00  0.00           H
ATOM    185  NH2 ARG A  13      92.750  71.490  60.690  1.00  0.00           N
ATOM    186 1HH2 ARG A  13      93.170  70.570  60.750  1.00  0.00           H
ATOM    187 2HH2 ARG A  13      92.700  72.090  59.880  1.00  0.00           H
ATOM    188  C   ARG A  13      92.850  68.200  67.590  1.00  0.00           C
ATOM    189  O   ARG A  13      93.990  67.880  67.290  1.00  0.00           O
ATOM    190  N   LYS A  14      91.900  67.370  68.000  1.00  0.00           N
ATOM    191  H   LYS A  14      91.000  67.740  68.270  1.00  0.00           H
ATOM    192  CA  LYS A  14      92.230  65.900  68.200  1.00  0.00           C
ATOM    193  HA  LYS A  14      92.950  65.980  69.010  1.00  0.00           H
ATOM    194  CB  LYS A  14      91.000  65.040  68.580  1.00  0.00           C
ATOM    195  HB1 LYS A  14      91.390  64.090  68.950  1.00  0.00           H
ATOM    196  HB2 LYS A  14      90.440  64.950  67.650  1.00  0.00           H
ATOM    197  CG  LYS A  14      90.100  65.740  69.540  1.00  0.00           C
ATOM    198  HG1 LYS A  14      89.720  66.670  69.140  1.00  0.00           H
ATOM    199  HG2 LYS A  14      90.600  65.930  70.490  1.00  0.00           H
ATOM    200  CD  LYS A  14      88.960  64.790  69.740  1.00  0.00           C
ATOM    201  HD1 LYS A  14      89.310  63.910  70.290  1.00  0.00           H
ATOM    202  HD2 LYS A  14      88.410  64.560  68.820  1.00  0.00           H
ATOM    203  CE  LYS A  14      87.900  65.430  70.750  1.00  0.00           C
ATOM    204  HE1 LYS A  14      88.490  65.750  71.620  1.00  0.00           H
ATOM    205  HE2 LYS A  14      87.150  64.730  71.110  1.00  0.00           H
ATOM    206  NZ  LYS A  14      87.370  66.710  70.260  1.00  0.00           N
ATOM    207  HZ1 LYS A  14      87.990  67.500  70.320  1.00  0.00           H
ATOM    208  HZ2 LYS A  14      86.940  66.550  69.360  1.00  0.00           H
ATOM    209  HZ3 LYS A  14      86.640  66.940  70.930  1.00  0.00           H
ATOM    210  C   LYS A  14      93.000  65.250  66.970  1.00  0.00           C
ATOM    211  O   LYS A  14      92.860  65.760  65.920  1.00  0.00           O
ATOM    212  N   ARG A  15      93.670  64.090  67.210  1.00  0.00           N
ATOM    213  H   ARG A  15      93.750  63.790  68.170  1.00  0.00           H
ATOM    214  CA  ARG A  15      94.460  63.430  66.200  1.00  0.00           C
ATOM    215  HA  ARG A  15      95.330  64.050  65.960  1.00  0.00           H
ATOM    216  CB  ARG A  15      94.980  62.140  66.890  1.00  0.00           C
ATOM    217  HB1 ARG A  15      94.210  61.390  67.050  1.00  0.00           H
ATOM    218  HB2 ARG A  15      95.330  62.390  67.890  1.00  0.00           H
ATOM    219  CG  ARG A  15      96.080  61.610  65.950  1.00  0.00           C
ATOM    220  HG1 ARG A  15      96.900  62.320  65.860  1.00  0.00           H
ATOM    221  HG2 ARG A  15      95.650  61.340  64.980  1.00  0.00           H
ATOM    222  CD  ARG A  15      96.700  60.320  66.450  1.00  0.00           C
ATOM    223  HD1 ARG A  15      97.380  59.900  65.710  1.00  0.00           H
ATOM    224  HD2 ARG A  15      95.940  59.590  66.750  1.00  0.00           H
ATOM    225  NE  ARG A  15      97.570  60.580  67.650  1.00  0.00           N
ATOM    226  HE  ARG A  15      97.160  60.600  68.570  1.00  0.00           H
ATOM    227  CZ  ARG A  15      98.840  60.850  67.660  1.00  0.00           C
ATOM    228  NH1 ARG A  15      99.550  61.030  66.510  1.00  0.00           N
ATOM    229 1HH1 ARG A  15      99.160  60.990  65.580  1.00  0.00           H
ATOM    230 2HH1 ARG A  15     100.550  60.900  66.610  1.00  0.00           H
ATOM    231  NH2 ARG A  15      99.400  61.000  68.780  1.00  0.00           N
ATOM    232 1HH2 ARG A  15      98.860  60.860  69.620  1.00  0.00           H
ATOM    233 2HH2 ARG A  15     100.390  61.230  68.810  1.00  0.00           H
ATOM    234  C   ARG A  15      93.630  63.170  64.950  1.00  0.00           C
ATOM    235  O   ARG A  15      92.520  62.590  65.070  1.00  0.00           O
ATOM    236  N   ARG A  16      94.050  63.560  63.770  1.00  0.00           N
ATOM    237  H   ARG A  16      95.010  63.880  63.720  1.00  0.00           H
ATOM    238  CA  ARG A  16      93.350  63.430  62.510  1.00  0.00           C
ATOM    239  HA  ARG A  16      92.300  63.650  62.730  1.00  0.00           H
ATOM    240  CB  ARG A  16      93.810  64.640  61.590  1.00  0.00           C
ATOM    241  HB1 ARG A  16      94.900  64.650  61.630  1.00  0.00           H
ATOM    242  HB2 ARG A  16      93.550  65.600  62.020  1.00  0.00           H
ATOM    243  CG  ARG A  16      93.210  64.510  60.220  1.00  0.00           C
ATOM    244  HG1 ARG A  16      92.140  64.340  60.330  1.00  0.00           H
ATOM    245  HG2 ARG A  16      93.720  63.700  59.690  1.00  0.00           H
ATOM    246  CD  ARG A  16      93.370  65.780  59.370  1.00  0.00           C
ATOM    247  HD1 ARG A  16      94.420  66.050  59.420  1.00  0.00           H
ATOM    248  HD2 ARG A  16      92.760  66.560  59.830  1.00  0.00           H
ATOM    249  NE  ARG A  16      93.050  65.470  57.960  1.00  0.00           N
ATOM    250  HE  ARG A  16      92.300  64.870  57.640  1.00  0.00           H
ATOM    251  CZ  ARG A  16      93.700  66.100  57.000  1.00  0.00           C
ATOM    252  NH1 ARG A  16      94.520  67.100  57.170  1.00  0.00           N
ATOM    253 1HH1 ARG A  16      94.700  67.460  58.090  1.00  0.00           H
ATOM    254 2HH1 ARG A  16      94.900  67.570  56.350  1.00  0.00           H
ATOM    255  NH2 ARG A  16      93.420  65.910  55.740  1.00  0.00           N
ATOM    256 1HH2 ARG A  16      92.740  65.220  55.480  1.00  0.00           H
ATOM    257 2HH2 ARG A  16      93.590  66.580  54.990  1.00  0.00           H
ATOM    258  C   ARG A  16      93.260  61.980  61.920  1.00  0.00           C
ATOM    259  O   ARG A  16      92.090  61.530  61.740  1.00  0.00           O
ATOM    260  N   LYS A  17      94.380  61.190  61.950  1.00  0.00           N
ATOM    261  H   LYS A  17      95.220  61.670  62.200  1.00  0.00           H
ATOM    262  CA  LYS A  17      94.520  59.830  61.410  1.00  0.00           C
ATOM    263  HA  LYS A  17      94.510  59.970  60.330  1.00  0.00           H
ATOM    264  CB  LYS A  17      95.780  59.100  61.900  1.00  0.00           C
ATOM    265  HB1 LYS A  17      95.630  58.060  62.220  1.00  0.00           H
ATOM    266  HB2 LYS A  17      96.110  59.640  62.790  1.00  0.00           H
ATOM    267  CG  LYS A  17      96.910  59.110  60.880  1.00  0.00           C
ATOM    268  HG1 LYS A  17      97.220  60.110  60.550  1.00  0.00           H
ATOM    269  HG2 LYS A  17      96.610  58.480  60.040  1.00  0.00           H
ATOM    270  CD  LYS A  17      98.230  58.450  61.340  1.00  0.00           C
ATOM    271  HD1 LYS A  17      98.070  57.400  61.560  1.00  0.00           H
ATOM    272  HD2 LYS A  17      98.740  59.020  62.110  1.00  0.00           H
ATOM    273  CE  LYS A  17      99.180  58.450  60.150  1.00  0.00           C
ATOM    274  HE1 LYS A  17      99.480  59.440  59.810  1.00  0.00           H
ATOM    275  HE2 LYS A  17      98.800  57.970  59.240  1.00  0.00           H
ATOM    276  NZ  LYS A  17     100.410  57.690  60.360  1.00  0.00           N
ATOM    277  HZ1 LYS A  17     101.030  58.200  60.970  1.00  0.00           H
ATOM    278  HZ2 LYS A  17     100.200  56.780  60.750  1.00  0.00           H
ATOM    279  HZ3 LYS A  17     100.970  57.610  59.530  1.00  0.00           H
ATOM    280  C   LYS A  17      93.320  58.910  61.680  1.00  0.00           C
ATOM    281  O   LYS A  17      92.890  58.220  60.760  1.00  0.00           O
ATOM    282  N   PRO A  18      92.580  59.010  62.790  1.00  0.00           N
ATOM    283  CD  PRO A  18      93.000  59.560  64.070  1.00  0.00           C
ATOM    284  HD1 PRO A  18      92.610  60.550  64.290  1.00  0.00           H
ATOM    285  HD2 PRO A  18      94.090  59.640  64.080  1.00  0.00           H
ATOM    286  CG  PRO A  18      92.500  58.580  65.130  1.00  0.00           C
ATOM    287  HG1 PRO A  18      92.480  58.980  66.150  1.00  0.00           H
ATOM    288  HG2 PRO A  18      92.990  57.610  65.020  1.00  0.00           H
ATOM    289  CB  PRO A  18      91.110  58.390  64.520  1.00  0.00           C
ATOM    290  HB1 PRO A  18      90.450  59.190  64.860  1.00  0.00           H
ATOM    291  HB2 PRO A  18      90.770  57.440  64.930  1.00  0.00           H
ATOM    292  CA  PRO A  18      91.330  58.340  63.060  1.00  0.00           C
ATOM    293  HA  PRO A  18      91.460  57.300  62.770  1.00  0.00           H
ATOM    294  C   PRO A  18      90.050  58.850  62.310  1.00  0.00           C
ATOM    295  O   PRO A  18      89.460  58.100  61.560  1.00  0.00           O
ATOM    296  N   VAL A  19      89.660  60.090  62.430  1.00  0.00           N
ATOM    297  H   VAL A  19      90.160  60.660  63.100  1.00  0.00           H
ATOM    298  CA  VAL A  19      88.600  60.630  61.680  1.00  0.00           C
ATOM    299  HA  VAL A  19      87.790  59.910  61.760  1.00  0.00           H
ATOM    300  CB  VAL A  19      88.090  61.970  62.270  1.00  0.00           C
ATOM    301  HB  VAL A  19      87.890  61.870  63.340  1.00  0.00           H
ATOM    302  CG1 VAL A  19      89.130  63.070  62.240  1.00  0.00           C
ATOM    303 1HG1 VAL A  19      88.640  63.910  62.740  1.00  0.00           H
ATOM    304 2HG1 VAL A  19      90.040  62.720  62.730  1.00  0.00           H
ATOM    305 3HG1 VAL A  19      89.260  63.370  61.210  1.00  0.00           H
ATOM    306  CG2 VAL A  19      86.780  62.520  61.730  1.00  0.00           C
ATOM    307 1HG2 VAL A  19      86.880  62.780  60.680  1.00  0.00           H
ATOM    308 2HG2 VAL A  19      85.910  61.870  61.870  1.00  0.00           H
ATOM    309 3HG2 VAL A  19      86.570  63.420  62.320  1.00  0.00           H
ATOM    310  C   VAL A  19      88.830  60.900  60.160  1.00  0.00           C
ATOM    311  O   VAL A  19      87.870  60.900  59.370  1.00  0.00           O
ATOM    312  N   GLN A  20      90.110  60.830  59.720  1.00  0.00           N
ATOM    313  H   GLN A  20      90.770  60.940  60.480  1.00  0.00           H
ATOM    314  CA  GLN A  20      90.490  60.820  58.230  1.00  0.00           C
ATOM    315  HA  GLN A  20      89.910  61.540  57.640  1.00  0.00           H
ATOM    316  CB  GLN A  20      91.940  61.280  58.140  1.00  0.00           C
ATOM    317  HB1 GLN A  20      92.590  60.560  58.640  1.00  0.00           H
ATOM    318  HB2 GLN A  20      92.010  62.260  58.610  1.00  0.00           H
ATOM    319  CG  GLN A  20      92.460  61.430  56.740  1.00  0.00           C
ATOM    320  HG1 GLN A  20      92.440  60.470  56.220  1.00  0.00           H
ATOM    321  HG2 GLN A  20      93.540  61.560  56.740  1.00  0.00           H
ATOM    322  CD  GLN A  20      91.760  62.560  55.990  1.00  0.00           C
ATOM    323  OE1 GLN A  20      91.580  63.660  56.460  1.00  0.00           O
ATOM    324  NE2 GLN A  20      91.330  62.390  54.740  1.00  0.00           N
ATOM    325 1HE2 GLN A  20      91.470  61.520  54.230  1.00  0.00           H
ATOM    326 2HE2 GLN A  20      90.850  63.130  54.250  1.00  0.00           H
ATOM    327  C   GLN A  20      90.160  59.460  57.470  1.00  0.00           C
ATOM    328  O   GLN A  20      89.970  59.510  56.270  1.00  0.00           O
ATOM    329  N   LYS A  21      90.030  58.330  58.160  1.00  0.00           N
ATOM    330  H   LYS A  21      90.270  58.370  59.140  1.00  0.00           H
ATOM    331  CA  LYS A  21      89.690  57.050  57.560  1.00  0.00           C
ATOM    332  HA  LYS A  21      90.080  57.250  56.560  1.00  0.00           H
ATOM    333  CB  LYS A  21      90.510  55.850  58.060  1.00  0.00           C
ATOM    334  HB1 LYS A  21      91.520  55.910  57.650  1.00  0.00           H
ATOM    335  HB2 LYS A  21      90.040  54.940  57.690  1.00  0.00           H
ATOM    336  CG  LYS A  21      90.640  55.800  59.610  1.00  0.00           C
ATOM    337  HG1 LYS A  21      89.650  55.820  60.070  1.00  0.00           H
ATOM    338  HG2 LYS A  21      91.100  56.720  59.970  1.00  0.00           H
ATOM    339  CD  LYS A  21      91.450  54.600  60.170  1.00  0.00           C
ATOM    340  HD1 LYS A  21      91.210  53.600  59.840  1.00  0.00           H
ATOM    341  HD2 LYS A  21      91.290  54.520  61.250  1.00  0.00           H
ATOM    342  CE  LYS A  21      92.950  54.750  59.900  1.00  0.00           C
ATOM    343  HE1 LYS A  21      93.230  55.640  60.460  1.00  0.00           H
ATOM    344  HE2 LYS A  21      93.160  54.860  58.830  1.00  0.00           H
ATOM    345  NZ  LYS A  21      93.720  53.560  60.290  1.00  0.00           N
ATOM    346  HZ1 LYS A  21      94.680  53.880  60.340  1.00  0.00           H
ATOM    347  HZ2 LYS A  21      93.490  53.290  61.230  1.00  0.00           H
ATOM    348  HZ3 LYS A  21      93.540  52.800  59.650  1.00  0.00           H
ATOM    349  C   LYS A  21      88.220  56.740  57.490  1.00  0.00           C
ATOM    350  O   LYS A  21      87.740  56.020  56.590  1.00  0.00           O
ATOM    351  N   THR A  22      87.460  57.280  58.500  1.00  0.00           N
ATOM    352  H   THR A  22      87.960  57.880  59.140  1.00  0.00           H
ATOM    353  CA  THR A  22      86.000  57.220  58.530  1.00  0.00           C
ATOM    354  HA  THR A  22      85.550  57.410  57.550  1.00  0.00           H
ATOM    355  CB  THR A  22      85.690  55.820  59.050  1.00  0.00           C
ATOM    356  HB  THR A  22      86.220  55.090  58.440  1.00  0.00           H
ATOM    357  CG2 THR A  22      85.970  55.650  60.510  1.00  0.00           C
ATOM    358 1HG2 THR A  22      87.000  55.970  60.680  1.00  0.00           H
ATOM    359 2HG2 THR A  22      85.330  56.250  61.150  1.00  0.00           H
ATOM    360 3HG2 THR A  22      86.080  54.600  60.790  1.00  0.00           H
ATOM    361  OG1 THR A  22      84.360  55.510  58.950  1.00  0.00           O
ATOM    362  HG1 THR A  22      84.230  55.360  58.010  1.00  0.00           H
ATOM    363  C   THR A  22      85.420  58.380  59.300  1.00  0.00           C
ATOM    364  O   THR A  22      86.090  58.850  60.250  1.00  0.00           O
ATOM    365  N   VAL A  23      84.240  58.890  59.020  1.00  0.00           N
ATOM    366  H   VAL A  23      83.710  58.480  58.270  1.00  0.00           H
ATOM    367  CA  VAL A  23      83.650  60.110  59.700  1.00  0.00           C
ATOM    368  HA  VAL A  23      84.480  60.790  59.820  1.00  0.00           H
ATOM    369  CB  VAL A  23      82.390  60.580  58.890  1.00  0.00           C
ATOM    370  HB  VAL A  23      81.950  61.470  59.340  1.00  0.00           H
ATOM    371  CG1 VAL A  23      82.760  60.950  57.470  1.00  0.00           C
ATOM    372 1HG1 VAL A  23      83.640  61.590  57.500  1.00  0.00           H
ATOM    373 2HG1 VAL A  23      83.120  60.060  56.960  1.00  0.00           H
ATOM    374 3HG1 VAL A  23      81.940  61.350  56.880  1.00  0.00           H
ATOM    375  CG2 VAL A  23      81.260  59.570  58.860  1.00  0.00           C
ATOM    376 1HG2 VAL A  23      81.600  58.710  58.270  1.00  0.00           H
ATOM    377 2HG2 VAL A  23      80.980  59.250  59.860  1.00  0.00           H
ATOM    378 3HG2 VAL A  23      80.380  60.000  58.380  1.00  0.00           H
ATOM    379  C   VAL A  23      83.270  59.800  61.190  1.00  0.00           C
ATOM    380  O   VAL A  23      83.350  58.590  61.570  1.00  0.00           O
ATOM    381  N   LYS A  24      83.010  60.790  61.980  1.00  0.00           N
ATOM    382  H   LYS A  24      83.020  61.720  61.600  1.00  0.00           H
ATOM    383  CA  LYS A  24      82.710  60.580  63.410  1.00  0.00           C
ATOM    384  HA  LYS A  24      83.480  59.880  63.730  1.00  0.00           H
ATOM    385  CB  LYS A  24      82.750  61.920  64.240  1.00  0.00           C
ATOM    386  HB1 LYS A  24      82.490  61.660  65.260  1.00  0.00           H
ATOM    387  HB2 LYS A  24      81.990  62.610  63.870  1.00  0.00           H
ATOM    388  CG  LYS A  24      84.130  62.640  64.200  1.00  0.00           C
ATOM    389  HG1 LYS A  24      84.290  62.970  63.180  1.00  0.00           H
ATOM    390  HG2 LYS A  24      84.920  61.990  64.580  1.00  0.00           H
ATOM    391  CD  LYS A  24      84.250  63.950  64.930  1.00  0.00           C
ATOM    392  HD1 LYS A  24      83.540  64.670  64.510  1.00  0.00           H
ATOM    393  HD2 LYS A  24      85.200  64.450  64.740  1.00  0.00           H
ATOM    394  CE  LYS A  24      84.000  63.880  66.470  1.00  0.00           C
ATOM    395  HE1 LYS A  24      84.680  63.150  66.910  1.00  0.00           H
ATOM    396  HE2 LYS A  24      83.040  63.400  66.650  1.00  0.00           H
ATOM    397  NZ  LYS A  24      84.080  65.230  67.180  1.00  0.00           N
ATOM    398  HZ1 LYS A  24      83.260  65.780  66.960  1.00  0.00           H
ATOM    399  HZ2 LYS A  24      84.120  65.000  68.160  1.00  0.00           H
ATOM    400  HZ3 LYS A  24      84.900  65.790  66.980  1.00  0.00           H
ATOM    401  C   LYS A  24      81.350  59.870  63.590  1.00  0.00           C
ATOM    402  O   LYS A  24      80.430  60.050  62.790  1.00  0.00           O
ATOM    403  N   PRO A  25      81.170  59.080  64.710  1.00  0.00           N
ATOM    404  CD  PRO A  25      82.170  58.800  65.700  1.00  0.00           C
ATOM    405  HD1 PRO A  25      82.150  59.630  66.410  1.00  0.00           H
ATOM    406  HD2 PRO A  25      83.180  58.570  65.370  1.00  0.00           H
ATOM    407  CG  PRO A  25      81.730  57.450  66.270  1.00  0.00           C
ATOM    408  HG1 PRO A  25      82.210  57.240  67.220  1.00  0.00           H
ATOM    409  HG2 PRO A  25      81.950  56.720  65.480  1.00  0.00           H
ATOM    410  CB  PRO A  25      80.260  57.620  66.340  1.00  0.00           C
ATOM    411  HB1 PRO A  25      80.010  58.240  67.200  1.00  0.00           H
ATOM    412  HB2 PRO A  25      79.740  56.660  66.380  1.00  0.00           H
ATOM    413  CA  PRO A  25      79.980  58.310  64.970  1.00  0.00           C
ATOM    414  HA  PRO A  25      80.070  57.540  64.210  1.00  0.00           H
ATOM    415  C   PRO A  25      78.600  59.030  64.940  1.00  0.00           C
ATOM    416  O   PRO A  25      77.600  58.390  64.650  1.00  0.00           O
ATOM    417  N   ILE A  26      78.520  60.350  65.300  1.00  0.00           N
ATOM    418  H   ILE A  26      79.360  60.870  65.520  1.00  0.00           H
ATOM    419  CA  ILE A  26      77.230  61.070  65.110  1.00  0.00           C
ATOM    420  HA  ILE A  26      76.410  60.450  65.480  1.00  0.00           H
ATOM    421  CB  ILE A  26      77.310  62.380  65.970  1.00  0.00           C
ATOM    422  HB  ILE A  26      78.210  62.990  65.860  1.00  0.00           H
ATOM    423  CG2 ILE A  26      76.160  63.360  65.670  1.00  0.00           C
ATOM    424 1HG2 ILE A  26      76.330  64.310  66.190  1.00  0.00           H
ATOM    425 2HG2 ILE A  26      76.170  63.640  64.620  1.00  0.00           H
ATOM    426 3HG2 ILE A  26      75.160  63.100  66.020  1.00  0.00           H
ATOM    427  CG1 ILE A  26      77.250  62.000  67.450  1.00  0.00           C
ATOM    428 1HG1 ILE A  26      78.050  61.350  67.800  1.00  0.00           H
ATOM    429 2HG1 ILE A  26      76.320  61.460  67.570  1.00  0.00           H
ATOM    430  CD  ILE A  26      77.430  63.240  68.300  1.00  0.00           C
ATOM    431  HD1 ILE A  26      77.700  63.000  69.330  1.00  0.00           H
ATOM    432  HD2 ILE A  26      78.170  63.890  67.840  1.00  0.00           H
ATOM    433  HD3 ILE A  26      76.490  63.780  68.250  1.00  0.00           H
ATOM    434  C   ILE A  26      76.960  61.400  63.650  1.00  0.00           C
ATOM    435  O   ILE A  26      75.840  61.050  63.140  1.00  0.00           O
ATOM    436  N   PRO A  27      77.870  62.050  62.900  1.00  0.00           N
ATOM    437  CD  PRO A  27      79.020  62.800  63.380  1.00  0.00           C
ATOM    438  HD1 PRO A  27      79.650  62.130  63.980  1.00  0.00           H
ATOM    439  HD2 PRO A  27      78.750  63.650  64.010  1.00  0.00           H
ATOM    440  CG  PRO A  27      79.840  63.200  62.130  1.00  0.00           C
ATOM    441  HG1 PRO A  27      80.800  62.690  62.210  1.00  0.00           H
ATOM    442  HG2 PRO A  27      79.900  64.280  62.230  1.00  0.00           H
ATOM    443  CB  PRO A  27      79.040  62.880  60.940  1.00  0.00           C
ATOM    444  HB1 PRO A  27      79.610  62.160  60.340  1.00  0.00           H
ATOM    445  HB2 PRO A  27      78.710  63.690  60.290  1.00  0.00           H
ATOM    446  CA  PRO A  27      77.700  62.230  61.470  1.00  0.00           C
ATOM    447  HA  PRO A  27      76.870  62.930  61.380  1.00  0.00           H
ATOM    448  C   PRO A  27      77.450  60.880  60.710  1.00  0.00           C
ATOM    449  O   PRO A  27      76.610  60.840  59.740  1.00  0.00           O
ATOM    450  N   ALA A  28      78.160  59.840  61.080  1.00  0.00           N
ATOM    451  H   ALA A  28      78.900  59.920  61.760  1.00  0.00           H
ATOM    452  CA  ALA A  28      77.960  58.470  60.570  1.00  0.00           C
ATOM    453  HA  ALA A  28      78.450  58.450  59.600  1.00  0.00           H
ATOM    454  CB  ALA A  28      78.650  57.570  61.420  1.00  0.00           C
ATOM    455  HB1 ALA A  28      78.580  56.550  61.040  1.00  0.00           H
ATOM    456  HB2 ALA A  28      79.710  57.820  61.450  1.00  0.00           H
ATOM    457  HB3 ALA A  28      78.370  57.720  62.460  1.00  0.00           H
ATOM    458  C   ALA A  28      76.490  58.110  60.470  1.00  0.00           C
ATOM    459  O   ALA A  28      76.020  57.710  59.450  1.00  0.00           O
ATOM    460  N   GLU A  29      75.850  58.310  61.580  1.00  0.00           N
ATOM    461  H   GLU A  29      76.290  58.780  62.370  1.00  0.00           H
ATOM    462  CA  GLU A  29      74.470  58.070  61.710  1.00  0.00           C
ATOM    463  HA  GLU A  29      74.180  57.150  61.200  1.00  0.00           H
ATOM    464  CB  GLU A  29      74.090  57.710  63.170  1.00  0.00           C
ATOM    465  HB1 GLU A  29      74.260  58.550  63.840  1.00  0.00           H
ATOM    466  HB2 GLU A  29      74.780  56.930  63.510  1.00  0.00           H
ATOM    467  CG  GLU A  29      72.600  57.100  63.360  1.00  0.00           C
ATOM    468  HG1 GLU A  29      72.650  56.450  64.230  1.00  0.00           H
ATOM    469  HG2 GLU A  29      72.340  56.400  62.580  1.00  0.00           H
ATOM    470  CD  GLU A  29      71.500  58.140  63.380  1.00  0.00           C
ATOM    471  OE1 GLU A  29      70.300  57.900  63.090  1.00  0.00           O
ATOM    472  OE2 GLU A  29      71.750  59.270  63.820  1.00  0.00           O
ATOM    473  C   GLU A  29      73.540  59.120  61.130  1.00  0.00           C
ATOM    474  O   GLU A  29      72.410  58.840  60.780  1.00  0.00           O
ATOM    475  N   GLY A  30      74.040  60.290  60.750  1.00  0.00           N
ATOM    476  H   GLY A  30      74.970  60.510  61.080  1.00  0.00           H
ATOM    477  CA  GLY A  30      73.410  61.210  59.830  1.00  0.00           C
ATOM    478  HA1 GLY A  30      73.940  62.160  59.830  1.00  0.00           H
ATOM    479  HA2 GLY A  30      72.480  61.640  60.210  1.00  0.00           H
ATOM    480  C   GLY A  30      73.240  60.760  58.400  1.00  0.00           C
ATOM    481  O   GLY A  30      72.360  61.300  57.690  1.00  0.00           O
ATOM    482  N   ILE A  31      74.200  59.880  57.970  1.00  0.00           N
ATOM    483  H   ILE A  31      74.970  59.640  58.560  1.00  0.00           H
ATOM    484  CA  ILE A  31      74.190  59.270  56.610  1.00  0.00           C
ATOM    485  HA  ILE A  31      74.040  60.090  55.900  1.00  0.00           H
ATOM    486  CB  ILE A  31      75.490  58.550  56.350  1.00  0.00           C
ATOM    487  HB  ILE A  31      75.630  57.680  56.990  1.00  0.00           H
ATOM    488  CG2 ILE A  31      75.400  57.930  54.870  1.00  0.00           C
ATOM    489 1HG2 ILE A  31      75.360  58.750  54.150  1.00  0.00           H
ATOM    490 2HG2 ILE A  31      76.320  57.360  54.800  1.00  0.00           H
ATOM    491 3HG2 ILE A  31      74.540  57.260  54.760  1.00  0.00           H
ATOM    492  CG1 ILE A  31      76.770  59.410  56.300  1.00  0.00           C
ATOM    493 1HG1 ILE A  31      76.700  59.990  57.220  1.00  0.00           H
ATOM    494 2HG1 ILE A  31      76.700  60.100  55.460  1.00  0.00           H
ATOM    495  CD  ILE A  31      78.140  58.730  56.230  1.00  0.00           C
ATOM    496  HD1 ILE A  31      78.980  59.410  56.380  1.00  0.00           H
ATOM    497  HD2 ILE A  31      78.260  58.170  57.160  1.00  0.00           H
ATOM    498  HD3 ILE A  31      78.350  58.120  55.350  1.00  0.00           H
ATOM    499  C   ILE A  31      72.950  58.400  56.520  1.00  0.00           C
ATOM    500  O   ILE A  31      72.780  57.380  57.220  1.00  0.00           O
ATOM    501  N   LYS A  32      72.110  58.500  55.510  1.00  0.00           N
ATOM    502  H   LYS A  32      72.410  59.100  54.770  1.00  0.00           H
ATOM    503  CA  LYS A  32      70.910  57.650  55.200  1.00  0.00           C
ATOM    504  HA  LYS A  32      70.900  56.930  56.020  1.00  0.00           H
ATOM    505  CB  LYS A  32      69.680  58.540  55.360  1.00  0.00           C
ATOM    506  HB1 LYS A  32      68.800  58.020  54.980  1.00  0.00           H
ATOM    507  HB2 LYS A  32      69.790  59.400  54.710  1.00  0.00           H
ATOM    508  CG  LYS A  32      69.430  58.870  56.830  1.00  0.00           C
ATOM    509  HG1 LYS A  32      70.330  59.120  57.400  1.00  0.00           H
ATOM    510  HG2 LYS A  32      69.070  57.930  57.250  1.00  0.00           H
ATOM    511  CD  LYS A  32      68.360  60.020  57.060  1.00  0.00           C
ATOM    512  HD1 LYS A  32      67.500  59.790  56.440  1.00  0.00           H
ATOM    513  HD2 LYS A  32      68.750  60.940  56.620  1.00  0.00           H
ATOM    514  CE  LYS A  32      67.910  60.170  58.530  1.00  0.00           C
ATOM    515  HE1 LYS A  32      68.750  60.680  59.020  1.00  0.00           H
ATOM    516  HE2 LYS A  32      67.690  59.200  58.980  1.00  0.00           H
ATOM    517  NZ  LYS A  32      66.780  61.120  58.630  1.00  0.00           N
ATOM    518  HZ1 LYS A  32      65.930  60.740  58.240  1.00  0.00           H
ATOM    519  HZ2 LYS A  32      66.630  61.250  59.620  1.00  0.00           H
ATOM    520  HZ3 LYS A  32      67.020  62.020  58.250  1.00  0.00           H
ATOM    521  C   LYS A  32      71.090  56.840  53.860  1.00  0.00           C
ATOM    522  O   LYS A  32      72.050  57.040  53.170  1.00  0.00           O
ATOM    523  N   SER A  33      70.190  55.990  53.480  1.00  0.00           N
ATOM    524  H   SER A  33      69.560  55.770  54.240  1.00  0.00           H
ATOM    525  CA  SER A  33      69.860  55.440  52.150  1.00  0.00           C
ATOM    526  HA  SER A  33      69.190  54.580  52.220  1.00  0.00           H
ATOM    527  CB  SER A  33      69.160  56.610  51.350  1.00  0.00           C
ATOM    528  HB1 SER A  33      68.800  56.220  50.400  1.00  0.00           H
ATOM    529  HB2 SER A  33      69.840  57.410  51.070  1.00  0.00           H
ATOM    530  OG  SER A  33      68.130  57.180  52.040  1.00  0.00           O
ATOM    531  HG  SER A  33      67.340  56.640  51.920  1.00  0.00           H
ATOM    532  C   SER A  33      71.110  54.810  51.440  1.00  0.00           C
ATOM    533  O   SER A  33      71.970  54.300  52.180  1.00  0.00           O
ATOM    534  N   ASN A  34      71.270  54.860  50.050  1.00  0.00           N
ATOM    535  H   ASN A  34      70.590  55.390  49.510  1.00  0.00           H
ATOM    536  CA  ASN A  34      72.390  54.240  49.350  1.00  0.00           C
ATOM    537  HA  ASN A  34      72.380  53.160  49.520  1.00  0.00           H
ATOM    538  CB  ASN A  34      72.300  54.440  47.790  1.00  0.00           C
ATOM    539  HB1 ASN A  34      72.380  55.520  47.650  1.00  0.00           H
ATOM    540  HB2 ASN A  34      71.370  53.990  47.440  1.00  0.00           H
ATOM    541  CG  ASN A  34      73.520  53.830  47.120  1.00  0.00           C
ATOM    542  OD1 ASN A  34      74.500  54.500  46.810  1.00  0.00           O
ATOM    543  ND2 ASN A  34      73.560  52.510  46.940  1.00  0.00           N
ATOM    544 1HD2 ASN A  34      72.810  51.860  47.160  1.00  0.00           H
ATOM    545 2HD2 ASN A  34      74.470  52.180  46.650  1.00  0.00           H
ATOM    546  C   ASN A  34      73.750  54.780  49.920  1.00  0.00           C
ATOM    547  O   ASN A  34      74.680  54.010  50.120  1.00  0.00           O
ATOM    548  N   PRO A  35      73.840  56.070  50.270  1.00  0.00           N
ATOM    549  CD  PRO A  35      73.010  57.200  49.930  1.00  0.00           C
ATOM    550  HD1 PRO A  35      72.090  57.110  50.500  1.00  0.00           H
ATOM    551  HD2 PRO A  35      72.720  57.200  48.880  1.00  0.00           H
ATOM    552  CG  PRO A  35      73.740  58.460  50.270  1.00  0.00           C
ATOM    553  HG1 PRO A  35      73.100  59.220  50.720  1.00  0.00           H
ATOM    554  HG2 PRO A  35      74.200  58.860  49.370  1.00  0.00           H
ATOM    555  CB  PRO A  35      74.820  58.110  51.290  1.00  0.00           C
ATOM    556  HB1 PRO A  35      74.280  57.970  52.230  1.00  0.00           H
ATOM    557  HB2 PRO A  35      75.730  58.700  51.320  1.00  0.00           H
ATOM    558  CA  PRO A  35      75.080  56.600  50.940  1.00  0.00           C
ATOM    559  HA  PRO A  35      75.890  56.410  50.240  1.00  0.00           H
ATOM    560  C   PRO A  35      75.530  55.940  52.250  1.00  0.00           C
ATOM    561  O   PRO A  35      76.740  55.790  52.400  1.00  0.00           O
ATOM    562  N   SER A  36      74.590  55.290  52.980  1.00  0.00           N
ATOM    563  H   SER A  36      73.600  55.380  52.800  1.00  0.00           H
ATOM    564  CA  SER A  36      74.980  54.450  54.160  1.00  0.00           C
ATOM    565  HA  SER A  36      75.460  55.100  54.900  1.00  0.00           H
ATOM    566  CB  SER A  36      73.740  53.860  54.760  1.00  0.00           C
ATOM    567  HB1 SER A  36      73.200  53.220  54.070  1.00  0.00           H
ATOM    568  HB2 SER A  36      73.000  54.590  55.060  1.00  0.00           H
ATOM    569  OG  SER A  36      73.900  53.120  55.990  1.00  0.00           O
ATOM    570  HG  SER A  36      73.330  53.540  56.630  1.00  0.00           H
ATOM    571  C   SER A  36      75.880  53.260  53.770  1.00  0.00           C
ATOM    572  O   SER A  36      76.740  52.890  54.540  1.00  0.00           O
ATOM    573  N   LYS A  37      75.680  52.610  52.640  1.00  0.00           N
ATOM    574  H   LYS A  37      75.030  53.070  52.010  1.00  0.00           H
ATOM    575  CA  LYS A  37      76.280  51.340  52.110  1.00  0.00           C
ATOM    576  HA  LYS A  37      76.480  50.670  52.950  1.00  0.00           H
ATOM    577  CB  LYS A  37      75.400  50.830  50.970  1.00  0.00           C
ATOM    578  HB1 LYS A  37      75.760  51.230  50.030  1.00  0.00           H
ATOM    579  HB2 LYS A  37      74.380  51.130  51.220  1.00  0.00           H
ATOM    580  CG  LYS A  37      75.330  49.340  50.770  1.00  0.00           C
ATOM    581  HG1 LYS A  37      74.540  49.160  50.040  1.00  0.00           H
ATOM    582  HG2 LYS A  37      75.060  48.850  51.710  1.00  0.00           H
ATOM    583  CD  LYS A  37      76.540  48.670  50.180  1.00  0.00           C
ATOM    584  HD1 LYS A  37      77.420  48.980  50.740  1.00  0.00           H
ATOM    585  HD2 LYS A  37      76.760  48.950  49.150  1.00  0.00           H
ATOM    586  CE  LYS A  37      76.460  47.150  50.220  1.00  0.00           C
ATOM    587  HE1 LYS A  37      75.620  46.730  49.650  1.00  0.00           H
ATOM    588  HE2 LYS A  37      76.450  46.840  51.260  1.00  0.00           H
ATOM    589  NZ  LYS A  37      77.660  46.530  49.530  1.00  0.00           N
ATOM    590  HZ1 LYS A  37      78.460  46.990  49.940  1.00  0.00           H
ATOM    591  HZ2 LYS A  37      77.710  45.530  49.680  1.00  0.00           H
ATOM    592  HZ3 LYS A  37      77.660  46.630  48.520  1.00  0.00           H
ATOM    593  C   LYS A  37      77.670  51.710  51.570  1.00  0.00           C
ATOM    594  O   LYS A  37      78.580  50.960  51.820  1.00  0.00           O
ATOM    595  N   ARG A  38      77.830  52.820  50.840  1.00  0.00           N
ATOM    596  H   ARG A  38      76.990  53.220  50.450  1.00  0.00           H
ATOM    597  CA  ARG A  38      79.160  53.350  50.350  1.00  0.00           C
ATOM    598  HA  ARG A  38      79.710  52.590  49.780  1.00  0.00           H
ATOM    599  CB  ARG A  38      78.830  54.590  49.520  1.00  0.00           C
ATOM    600  HB1 ARG A  38      79.740  55.100  49.230  1.00  0.00           H
ATOM    601  HB2 ARG A  38      78.200  55.200  50.160  1.00  0.00           H
ATOM    602  CG  ARG A  38      77.940  54.360  48.280  1.00  0.00           C
ATOM    603  HG1 ARG A  38      76.880  54.260  48.540  1.00  0.00           H
ATOM    604  HG2 ARG A  38      78.280  53.420  47.850  1.00  0.00           H
ATOM    605  CD  ARG A  38      78.090  55.330  47.150  1.00  0.00           C
ATOM    606  HD1 ARG A  38      77.210  55.080  46.560  1.00  0.00           H
ATOM    607  HD2 ARG A  38      78.980  55.090  46.570  1.00  0.00           H
ATOM    608  NE  ARG A  38      77.940  56.760  47.520  1.00  0.00           N
ATOM    609  HE  ARG A  38      78.760  57.310  47.710  1.00  0.00           H
ATOM    610  CZ  ARG A  38      76.860  57.450  47.350  1.00  0.00           C
ATOM    611  NH1 ARG A  38      75.670  56.930  47.310  1.00  0.00           N
ATOM    612 1HH1 ARG A  38      75.560  55.940  47.490  1.00  0.00           H
ATOM    613 2HH1 ARG A  38      74.870  57.530  47.230  1.00  0.00           H
ATOM    614  NH2 ARG A  38      76.930  58.730  47.310  1.00  0.00           N
ATOM    615 1HH2 ARG A  38      77.830  59.190  47.280  1.00  0.00           H
ATOM    616 2HH2 ARG A  38      76.050  59.220  47.410  1.00  0.00           H
ATOM    617  C   ARG A  38      80.110  53.740  51.490  1.00  0.00           C
ATOM    618  O   ARG A  38      81.360  53.490  51.390  1.00  0.00           O
ATOM    619  N   HIS A  39      79.530  54.170  52.590  1.00  0.00           N
ATOM    620  H   HIS A  39      78.530  54.280  52.670  1.00  0.00           H
ATOM    621  CA  HIS A  39      80.180  54.350  53.900  1.00  0.00           C
ATOM    622  HA  HIS A  39      81.080  54.960  53.770  1.00  0.00           H
ATOM    623  CB  HIS A  39      79.260  55.310  54.700  1.00  0.00           C
ATOM    624  HB1 HIS A  39      78.240  54.920  54.620  1.00  0.00           H
ATOM    625  HB2 HIS A  39      79.280  56.320  54.290  1.00  0.00           H
ATOM    626  CG  HIS A  39      79.630  55.530  56.140  1.00  0.00           C
ATOM    627  ND1 HIS A  39      80.830  56.060  56.670  1.00  0.00           N
ATOM    628  CE1 HIS A  39      80.790  55.850  57.960  1.00  0.00           C
ATOM    629  HE1 HIS A  39      81.640  56.070  58.600  1.00  0.00           H
ATOM    630  NE2 HIS A  39      79.630  55.250  58.400  1.00  0.00           N
ATOM    631  HE2 HIS A  39      79.500  54.730  59.260  1.00  0.00           H
ATOM    632  CD2 HIS A  39      78.940  54.990  57.220  1.00  0.00           C
ATOM    633  HD2 HIS A  39      77.970  54.510  57.160  1.00  0.00           H
ATOM    634  C   HIS A  39      80.540  53.000  54.560  1.00  0.00           C
ATOM    635  O   HIS A  39      81.690  52.900  55.080  1.00  0.00           O
ATOM    636  N   ARG A  40      79.550  52.060  54.570  1.00  0.00           N
ATOM    637  H   ARG A  40      78.610  52.370  54.390  1.00  0.00           H
ATOM    638  CA  ARG A  40      79.840  50.850  55.370  1.00  0.00           C
ATOM    639  HA  ARG A  40      80.230  51.100  56.360  1.00  0.00           H
ATOM    640  CB  ARG A  40      78.500  50.070  55.620  1.00  0.00           C
ATOM    641  HB1 ARG A  40      78.770  49.070  55.970  1.00  0.00           H
ATOM    642  HB2 ARG A  40      77.930  50.040  54.700  1.00  0.00           H
ATOM    643  CG  ARG A  40      77.750  50.630  56.800  1.00  0.00           C
ATOM    644  HG1 ARG A  40      77.510  51.690  56.760  1.00  0.00           H
ATOM    645  HG2 ARG A  40      78.440  50.520  57.640  1.00  0.00           H
ATOM    646  CD  ARG A  40      76.360  50.000  57.020  1.00  0.00           C
ATOM    647  HD1 ARG A  40      76.020  50.270  58.020  1.00  0.00           H
ATOM    648  HD2 ARG A  40      76.470  48.910  57.010  1.00  0.00           H
ATOM    649  NE  ARG A  40      75.300  50.560  56.260  1.00  0.00           N
ATOM    650  HE  ARG A  40      74.940  51.400  56.690  1.00  0.00           H
ATOM    651  CZ  ARG A  40      74.660  50.020  55.250  1.00  0.00           C
ATOM    652  NH1 ARG A  40      75.190  49.040  54.560  1.00  0.00           N
ATOM    653 1HH1 ARG A  40      76.150  48.800  54.760  1.00  0.00           H
ATOM    654 2HH1 ARG A  40      74.620  48.640  53.830  1.00  0.00           H
ATOM    655  NH2 ARG A  40      73.500  50.400  54.840  1.00  0.00           N
ATOM    656 1HH2 ARG A  40      73.080  51.240  55.200  1.00  0.00           H
ATOM    657 2HH2 ARG A  40      72.930  49.810  54.250  1.00  0.00           H
ATOM    658  C   ARG A  40      80.900  50.040  54.690  1.00  0.00           C
ATOM    659  O   ARG A  40      81.810  49.670  55.430  1.00  0.00           O
ATOM    660  N   ASP A  41      80.880  49.870  53.350  1.00  0.00           N
ATOM    661  H   ASP A  41      79.990  50.100  52.940  1.00  0.00           H
ATOM    662  CA  ASP A  41      81.990  49.300  52.580  1.00  0.00           C
ATOM    663  HA  ASP A  41      82.050  48.260  52.910  1.00  0.00           H
ATOM    664  CB  ASP A  41      81.620  49.260  51.100  1.00  0.00           C
ATOM    665  HB1 ASP A  41      82.470  48.850  50.550  1.00  0.00           H
ATOM    666  HB2 ASP A  41      81.600  50.270  50.700  1.00  0.00           H
ATOM    667  CG  ASP A  41      80.390  48.370  50.720  1.00  0.00           C
ATOM    668  OD1 ASP A  41      79.940  47.550  51.560  1.00  0.00           O
ATOM    669  OD2 ASP A  41      80.030  48.410  49.570  1.00  0.00           O
ATOM    670  C   ASP A  41      83.350  50.070  52.770  1.00  0.00           C
ATOM    671  O   ASP A  41      84.430  49.410  52.740  1.00  0.00           O
ATOM    672  N   ARG A  42      83.380  51.380  52.990  1.00  0.00           N
ATOM    673  H   ARG A  42      82.530  51.880  52.790  1.00  0.00           H
ATOM    674  CA  ARG A  42      84.660  52.050  53.330  1.00  0.00           C
ATOM    675  HA  ARG A  42      85.380  51.670  52.610  1.00  0.00           H
ATOM    676  CB  ARG A  42      84.380  53.590  53.140  1.00  0.00           C
ATOM    677  HB1 ARG A  42      83.480  53.890  53.680  1.00  0.00           H
ATOM    678  HB2 ARG A  42      84.120  53.720  52.090  1.00  0.00           H
ATOM    679  CG  ARG A  42      85.570  54.450  53.510  1.00  0.00           C
ATOM    680  HG1 ARG A  42      86.470  54.050  53.040  1.00  0.00           H
ATOM    681  HG2 ARG A  42      85.840  54.360  54.560  1.00  0.00           H
ATOM    682  CD  ARG A  42      85.430  55.960  53.110  1.00  0.00           C
ATOM    683  HD1 ARG A  42      84.570  56.310  53.670  1.00  0.00           H
ATOM    684  HD2 ARG A  42      85.210  55.990  52.050  1.00  0.00           H
ATOM    685  NE  ARG A  42      86.680  56.730  53.400  1.00  0.00           N
ATOM    686  HE  ARG A  42      87.520  56.300  53.040  1.00  0.00           H
ATOM    687  CZ  ARG A  42      86.930  57.650  54.250  1.00  0.00           C
ATOM    688  NH1 ARG A  42      85.960  58.230  54.940  1.00  0.00           N
ATOM    689 1HH1 ARG A  42      85.000  58.020  54.700  1.00  0.00           H
ATOM    690 2HH1 ARG A  42      86.240  58.970  55.560  1.00  0.00           H
ATOM    691  NH2 ARG A  42      88.190  58.030  54.400  1.00  0.00           N
ATOM    692 1HH2 ARG A  42      88.960  57.750  53.810  1.00  0.00           H
ATOM    693 2HH2 ARG A  42      88.440  58.690  55.120  1.00  0.00           H
ATOM    694  C   ARG A  42      85.220  51.590  54.720  1.00  0.00           C
ATOM    695  O   ARG A  42      86.370  51.420  54.890  1.00  0.00           O
ATOM    696  N   LEU A  43      84.320  51.440  55.760  1.00  0.00           N
ATOM    697  H   LEU A  43      83.360  51.650  55.530  1.00  0.00           H
ATOM    698  CA  LEU A  43      84.780  50.920  57.110  1.00  0.00           C
ATOM    699  HA  LEU A  43      85.560  51.590  57.480  1.00  0.00           H
ATOM    700  CB  LEU A  43      83.710  51.110  58.150  1.00  0.00           C
ATOM    701  HB1 LEU A  43      82.850  50.480  57.910  1.00  0.00           H
ATOM    702  HB2 LEU A  43      83.510  52.180  58.200  1.00  0.00           H
ATOM    703  CG  LEU A  43      84.100  50.700  59.580  1.00  0.00           C
ATOM    704  HG  LEU A  43      84.530  49.700  59.580  1.00  0.00           H
ATOM    705  CD1 LEU A  43      85.180  51.650  60.220  1.00  0.00           C
ATOM    706 1HD1 LEU A  43      84.820  52.670  60.150  1.00  0.00           H
ATOM    707 2HD1 LEU A  43      85.340  51.480  61.290  1.00  0.00           H
ATOM    708 3HD1 LEU A  43      86.140  51.560  59.710  1.00  0.00           H
ATOM    709  CD2 LEU A  43      82.860  50.650  60.460  1.00  0.00           C
ATOM    710 1HD2 LEU A  43      82.350  49.710  60.220  1.00  0.00           H
ATOM    711 2HD2 LEU A  43      83.240  50.430  61.460  1.00  0.00           H
ATOM    712 3HD2 LEU A  43      82.230  51.530  60.370  1.00  0.00           H
ATOM    713  C   LEU A  43      85.250  49.430  56.910  1.00  0.00           C
ATOM    714  O   LEU A  43      86.380  49.110  57.210  1.00  0.00           O
ATOM    715  N   ASN A  44      84.430  48.600  56.340  1.00  0.00           N
ATOM    716  H   ASN A  44      83.540  48.940  55.990  1.00  0.00           H
ATOM    717  CA  ASN A  44      84.680  47.230  55.930  1.00  0.00           C
ATOM    718  HA  ASN A  44      84.800  46.760  56.910  1.00  0.00           H
ATOM    719  CB  ASN A  44      83.400  46.670  55.270  1.00  0.00           C
ATOM    720  HB1 ASN A  44      83.550  45.630  54.980  1.00  0.00           H
ATOM    721  HB2 ASN A  44      83.210  47.210  54.340  1.00  0.00           H
ATOM    722  CG  ASN A  44      82.140  46.590  56.100  1.00  0.00           C
ATOM    723  OD1 ASN A  44      82.160  46.820  57.300  1.00  0.00           O
ATOM    724  ND2 ASN A  44      81.030  46.220  55.480  1.00  0.00           N
ATOM    725 1HD2 ASN A  44      81.050  46.280  54.470  1.00  0.00           H
ATOM    726 2HD2 ASN A  44      80.180  46.400  56.000  1.00  0.00           H
ATOM    727  C   ASN A  44      86.040  46.970  55.210  1.00  0.00           C
ATOM    728  O   ASN A  44      86.670  45.940  55.450  1.00  0.00           O
ATOM    729  N   THR A  45      86.350  47.850  54.280  1.00  0.00           N
ATOM    730  H   THR A  45      85.640  48.500  53.980  1.00  0.00           H
ATOM    731  CA  THR A  45      87.610  47.770  53.460  1.00  0.00           C
ATOM    732  HA  THR A  45      87.730  46.730  53.150  1.00  0.00           H
ATOM    733  CB  THR A  45      87.610  48.660  52.180  1.00  0.00           C
ATOM    734  HB  THR A  45      87.500  49.670  52.550  1.00  0.00           H
ATOM    735  CG2 THR A  45      88.820  48.450  51.290  1.00  0.00           C
ATOM    736 1HG2 THR A  45      88.830  47.440  50.890  1.00  0.00           H
ATOM    737 2HG2 THR A  45      88.800  49.100  50.410  1.00  0.00           H
ATOM    738 3HG2 THR A  45      89.760  48.680  51.790  1.00  0.00           H
ATOM    739  OG1 THR A  45      86.500  48.400  51.400  1.00  0.00           O
ATOM    740  HG1 THR A  45      85.830  48.960  51.810  1.00  0.00           H
ATOM    741  C   THR A  45      88.810  48.150  54.350  1.00  0.00           C
ATOM    742  O   THR A  45      89.850  47.570  54.200  1.00  0.00           O
ATOM    743  N   GLU A  46      88.650  49.140  55.320  1.00  0.00           N
ATOM    744  H   GLU A  46      87.690  49.450  55.410  1.00  0.00           H
ATOM    745  CA  GLU A  46      89.680  49.470  56.310  1.00  0.00           C
ATOM    746  HA  GLU A  46      90.630  49.640  55.810  1.00  0.00           H
ATOM    747  CB  GLU A  46      89.290  50.820  57.010  1.00  0.00           C
ATOM    748  HB1 GLU A  46      88.290  50.650  57.400  1.00  0.00           H
ATOM    749  HB2 GLU A  46      89.280  51.730  56.410  1.00  0.00           H
ATOM    750  CG  GLU A  46      90.330  51.100  58.150  1.00  0.00           C
ATOM    751  HG1 GLU A  46      90.430  50.270  58.860  1.00  0.00           H
ATOM    752  HG2 GLU A  46      89.890  51.800  58.860  1.00  0.00           H
ATOM    753  CD  GLU A  46      91.750  51.500  57.630  1.00  0.00           C
ATOM    754  OE1 GLU A  46      92.570  51.830  58.520  1.00  0.00           O
ATOM    755  OE2 GLU A  46      92.070  51.680  56.420  1.00  0.00           O
ATOM    756  C   GLU A  46      89.910  48.320  57.330  1.00  0.00           C
ATOM    757  O   GLU A  46      91.040  47.910  57.530  1.00  0.00           O
ATOM    758  N   LEU A  47      88.870  47.600  57.710  1.00  0.00           N
ATOM    759  H   LEU A  47      87.900  47.810  57.500  1.00  0.00           H
ATOM    760  CA  LEU A  47      89.000  46.350  58.490  1.00  0.00           C
ATOM    761  HA  LEU A  47      89.630  46.550  59.360  1.00  0.00           H
ATOM    762  CB  LEU A  47      87.660  45.910  59.190  1.00  0.00           C
ATOM    763  HB1 LEU A  47      88.010  45.110  59.850  1.00  0.00           H
ATOM    764  HB2 LEU A  47      86.920  45.620  58.450  1.00  0.00           H
ATOM    765  CG  LEU A  47      87.050  47.120  59.880  1.00  0.00           C
ATOM    766  HG  LEU A  47      87.220  48.080  59.390  1.00  0.00           H
ATOM    767  CD1 LEU A  47      85.550  46.960  59.910  1.00  0.00           C
ATOM    768 1HD1 LEU A  47      85.210  47.110  58.890  1.00  0.00           H
ATOM    769 2HD1 LEU A  47      85.270  45.950  60.220  1.00  0.00           H
ATOM    770 3HD1 LEU A  47      85.220  47.740  60.590  1.00  0.00           H
ATOM    771  CD2 LEU A  47      87.780  47.250  61.230  1.00  0.00           C
ATOM    772 1HD2 LEU A  47      87.700  48.260  61.630  1.00  0.00           H
ATOM    773 2HD2 LEU A  47      87.240  46.620  61.940  1.00  0.00           H
ATOM    774 3HD2 LEU A  47      88.840  46.990  61.300  1.00  0.00           H
ATOM    775  C   LEU A  47      89.640  45.140  57.720  1.00  0.00           C
ATOM    776  O   LEU A  47      90.220  44.220  58.300  1.00  0.00           O
ATOM    777  N   ASP A  48      89.550  45.170  56.400  1.00  0.00           N
ATOM    778  H   ASP A  48      89.060  45.930  55.950  1.00  0.00           H
ATOM    779  CA  ASP A  48      90.280  44.280  55.500  1.00  0.00           C
ATOM    780  HA  ASP A  48      90.380  43.300  55.970  1.00  0.00           H
ATOM    781  CB  ASP A  48      89.760  44.170  54.050  1.00  0.00           C
ATOM    782  HB1 ASP A  48      90.490  43.780  53.350  1.00  0.00           H
ATOM    783  HB2 ASP A  48      89.500  45.220  53.860  1.00  0.00           H
ATOM    784  CG  ASP A  48      88.510  43.310  53.820  1.00  0.00           C
ATOM    785  OD1 ASP A  48      88.000  43.360  52.700  1.00  0.00           O
ATOM    786  OD2 ASP A  48      88.080  42.620  54.740  1.00  0.00           O
ATOM    787  C   ASP A  48      91.760  44.750  55.390  1.00  0.00           C
ATOM    788  O   ASP A  48      92.690  43.990  55.400  1.00  0.00           O
ATOM    789  N   ARG A  49      91.980  46.060  55.140  1.00  0.00           N
ATOM    790  H   ARG A  49      91.220  46.730  55.070  1.00  0.00           H
ATOM    791  CA  ARG A  49      93.380  46.630  55.040  1.00  0.00           C
ATOM    792  HA  ARG A  49      93.830  46.160  54.160  1.00  0.00           H
ATOM    793  CB  ARG A  49      93.300  48.140  54.800  1.00  0.00           C
ATOM    794  HB1 ARG A  49      92.960  48.610  55.720  1.00  0.00           H
ATOM    795  HB2 ARG A  49      92.560  48.260  54.010  1.00  0.00           H
ATOM    796  CG  ARG A  49      94.670  48.590  54.350  1.00  0.00           C
ATOM    797  HG1 ARG A  49      95.030  47.990  53.510  1.00  0.00           H
ATOM    798  HG2 ARG A  49      95.280  48.410  55.240  1.00  0.00           H
ATOM    799  CD  ARG A  49      94.810  50.090  54.100  1.00  0.00           C
ATOM    800  HD1 ARG A  49      94.050  50.340  53.360  1.00  0.00           H
ATOM    801  HD2 ARG A  49      95.810  50.310  53.740  1.00  0.00           H
ATOM    802  NE  ARG A  49      94.490  50.720  55.440  1.00  0.00           N
ATOM    803  HE  ARG A  49      93.540  51.000  55.630  1.00  0.00           H
ATOM    804  CZ  ARG A  49      95.400  51.000  56.360  1.00  0.00           C
ATOM    805  NH1 ARG A  49      96.570  50.710  56.250  1.00  0.00           N
ATOM    806 1HH1 ARG A  49      96.820  50.270  55.370  1.00  0.00           H
ATOM    807 2HH1 ARG A  49      97.300  51.090  56.830  1.00  0.00           H
ATOM    808  NH2 ARG A  49      95.110  51.620  57.460  1.00  0.00           N
ATOM    809 1HH2 ARG A  49      94.150  51.830  57.700  1.00  0.00           H
ATOM    810 2HH2 ARG A  49      95.760  51.790  58.210  1.00  0.00           H
ATOM    811  C   ARG A  49      94.180  46.270  56.320  1.00  0.00           C
ATOM    812  O   ARG A  49      95.240  45.730  56.280  1.00  0.00           O
ATOM    813  N   LEU A  50      93.630  46.400  57.490  1.00  0.00           N
ATOM    814  H   LEU A  50      92.720  46.830  57.400  1.00  0.00           H
ATOM    815  CA  LEU A  50      94.190  46.220  58.840  1.00  0.00           C
ATOM    816  HA  LEU A  50      95.130  46.720  59.080  1.00  0.00           H
ATOM    817  CB  LEU A  50      93.240  46.790  59.860  1.00  0.00           C
ATOM    818  HB1 LEU A  50      93.390  46.280  60.810  1.00  0.00           H
ATOM    819  HB2 LEU A  50      92.240  46.570  59.480  1.00  0.00           H
ATOM    820  CG  LEU A  50      93.270  48.340  60.060  1.00  0.00           C
ATOM    821  HG  LEU A  50      93.070  48.690  59.040  1.00  0.00           H
ATOM    822  CD1 LEU A  50      92.150  48.660  61.090  1.00  0.00           C
ATOM    823 1HD1 LEU A  50      91.130  48.510  60.730  1.00  0.00           H
ATOM    824 2HD1 LEU A  50      92.270  47.940  61.900  1.00  0.00           H
ATOM    825 3HD1 LEU A  50      92.270  49.710  61.350  1.00  0.00           H
ATOM    826  CD2 LEU A  50      94.590  48.990  60.500  1.00  0.00           C
ATOM    827 1HD2 LEU A  50      94.420  49.880  61.110  1.00  0.00           H
ATOM    828 2HD2 LEU A  50      95.310  48.300  60.950  1.00  0.00           H
ATOM    829 3HD2 LEU A  50      95.010  49.330  59.550  1.00  0.00           H
ATOM    830  C   LEU A  50      94.360  44.760  59.210  1.00  0.00           C
ATOM    831  O   LEU A  50      95.020  44.560  60.290  1.00  0.00           O
ATOM    832  N   ALA A  51      93.920  43.750  58.450  1.00  0.00           N
ATOM    833  H   ALA A  51      93.330  43.980  57.660  1.00  0.00           H
ATOM    834  CA  ALA A  51      93.910  42.360  58.980  1.00  0.00           C
ATOM    835  HA  ALA A  51      93.490  42.320  59.980  1.00  0.00           H
ATOM    836  CB  ALA A  51      93.010  41.420  58.130  1.00  0.00           C
ATOM    837  HB1 ALA A  51      91.990  41.800  58.110  1.00  0.00           H
ATOM    838  HB2 ALA A  51      93.510  41.290  57.170  1.00  0.00           H
ATOM    839  HB3 ALA A  51      93.100  40.450  58.620  1.00  0.00           H
ATOM    840  C   ALA A  51      95.360  41.800  59.180  1.00  0.00           C
ATOM    841  O   ALA A  51      95.480  40.810  59.850  1.00  0.00           O
ATOM    842  N   SER A  52      96.370  42.370  58.510  1.00  0.00           N
ATOM    843  H   SER A  52      96.210  43.060  57.790  1.00  0.00           H
ATOM    844  CA  SER A  52      97.790  42.000  58.670  1.00  0.00           C
ATOM    845  HA  SER A  52      97.870  41.010  59.110  1.00  0.00           H
ATOM    846  CB  SER A  52      98.510  42.110  57.310  1.00  0.00           C
ATOM    847  HB1 SER A  52      99.500  41.660  57.390  1.00  0.00           H
ATOM    848  HB2 SER A  52      98.660  43.150  57.010  1.00  0.00           H
ATOM    849  OG  SER A  52      97.780  41.450  56.270  1.00  0.00           O
ATOM    850  HG  SER A  52      98.240  41.620  55.440  1.00  0.00           H
ATOM    851  C   SER A  52      98.520  42.890  59.700  1.00  0.00           C
ATOM    852  O   SER A  52      99.750  42.890  59.730  1.00  0.00           O
ATOM    853  N   LEU A  53      97.780  43.700  60.430  1.00  0.00           N
ATOM    854  H   LEU A  53      96.780  43.560  60.340  1.00  0.00           H
ATOM    855  CA  LEU A  53      98.210  44.750  61.400  1.00  0.00           C
ATOM    856  HA  LEU A  53      99.260  44.590  61.660  1.00  0.00           H
ATOM    857  CB  LEU A  53      98.040  46.140  60.750  1.00  0.00           C
ATOM    858  HB1 LEU A  53      98.250  46.940  61.450  1.00  0.00           H
ATOM    859  HB2 LEU A  53      97.010  46.290  60.420  1.00  0.00           H
ATOM    860  CG  LEU A  53      98.970  46.350  59.520  1.00  0.00           C
ATOM    861  HG  LEU A  53      99.850  45.740  59.690  1.00  0.00           H
ATOM    862  CD1 LEU A  53      98.250  46.110  58.200  1.00  0.00           C
ATOM    863 1HD1 LEU A  53      97.780  45.130  58.260  1.00  0.00           H
ATOM    864 2HD1 LEU A  53      97.490  46.870  58.030  1.00  0.00           H
ATOM    865 3HD1 LEU A  53      98.790  46.180  57.260  1.00  0.00           H
ATOM    866  CD2 LEU A  53      99.420  47.850  59.340  1.00  0.00           C
ATOM    867 1HD2 LEU A  53     100.080  47.940  58.480  1.00  0.00           H
ATOM    868 2HD2 LEU A  53      98.600  48.550  59.140  1.00  0.00           H
ATOM    869 3HD2 LEU A  53      99.920  48.180  60.250  1.00  0.00           H
ATOM    870  C   LEU A  53      97.340  44.600  62.720  1.00  0.00           C
ATOM    871  O   LEU A  53      97.190  45.570  63.480  1.00  0.00           O
ATOM    872  N   LEU A  54      96.900  43.390  62.960  1.00  0.00           N
ATOM    873  H   LEU A  54      97.110  42.630  62.320  1.00  0.00           H
ATOM    874  CA  LEU A  54      96.000  42.950  64.060  1.00  0.00           C
ATOM    875  HA  LEU A  54      95.990  43.780  64.770  1.00  0.00           H
ATOM    876  CB  LEU A  54      94.520  42.870  63.590  1.00  0.00           C
ATOM    877  HB1 LEU A  54      93.840  42.340  64.260  1.00  0.00           H
ATOM    878  HB2 LEU A  54      94.570  42.250  62.700  1.00  0.00           H
ATOM    879  CG  LEU A  54      93.900  44.280  63.370  1.00  0.00           C
ATOM    880  HG  LEU A  54      94.550  45.100  63.050  1.00  0.00           H
ATOM    881  CD1 LEU A  54      92.640  44.220  62.500  1.00  0.00           C
ATOM    882 1HD1 LEU A  54      92.700  43.600  61.600  1.00  0.00           H
ATOM    883 2HD1 LEU A  54      91.820  43.750  63.040  1.00  0.00           H
ATOM    884 3HD1 LEU A  54      92.260  45.230  62.410  1.00  0.00           H
ATOM    885  CD2 LEU A  54      93.390  44.720  64.690  1.00  0.00           C
ATOM    886 1HD2 LEU A  54      92.950  45.720  64.650  1.00  0.00           H
ATOM    887 2HD2 LEU A  54      92.600  44.100  65.100  1.00  0.00           H
ATOM    888 3HD2 LEU A  54      94.240  44.830  65.360  1.00  0.00           H
ATOM    889  C   LEU A  54      96.390  41.650  64.820  1.00  0.00           C
ATOM    890  O   LEU A  54      96.960  40.680  64.220  1.00  0.00           O
ATOM    891  N   PRO A  55      95.940  41.500  66.140  1.00  0.00           N
ATOM    892  CD  PRO A  55      95.270  42.510  66.840  1.00  0.00           C
ATOM    893  HD1 PRO A  55      94.320  42.690  66.350  1.00  0.00           H
ATOM    894  HD2 PRO A  55      95.820  43.460  66.860  1.00  0.00           H
ATOM    895  CG  PRO A  55      95.030  41.960  68.200  1.00  0.00           C
ATOM    896  HG1 PRO A  55      93.990  41.630  68.220  1.00  0.00           H
ATOM    897  HG2 PRO A  55      95.260  42.650  69.020  1.00  0.00           H
ATOM    898  CB  PRO A  55      95.920  40.760  68.360  1.00  0.00           C
ATOM    899  HB1 PRO A  55      95.540  39.970  69.010  1.00  0.00           H
ATOM    900  HB2 PRO A  55      96.920  41.080  68.640  1.00  0.00           H
ATOM    901  CA  PRO A  55      95.970  40.180  66.920  1.00  0.00           C
ATOM    902  HA  PRO A  55      96.900  39.670  66.690  1.00  0.00           H
ATOM    903  C   PRO A  55      94.770  39.320  66.580  1.00  0.00           C
ATOM    904  O   PRO A  55      93.840  39.820  65.970  1.00  0.00           O
ATOM    905  N   PHE A  56      94.760  38.030  66.970  1.00  0.00           N
ATOM    906  H   PHE A  56      95.580  37.660  67.430  1.00  0.00           H
ATOM    907  CA  PHE A  56      93.640  37.120  66.610  1.00  0.00           C
ATOM    908  HA  PHE A  56      93.720  37.030  65.530  1.00  0.00           H
ATOM    909  CB  PHE A  56      93.750  35.720  67.260  1.00  0.00           C
ATOM    910  HB1 PHE A  56      93.930  35.860  68.330  1.00  0.00           H
ATOM    911  HB2 PHE A  56      94.690  35.240  66.970  1.00  0.00           H
ATOM    912  CG  PHE A  56      92.640  34.740  67.030  1.00  0.00           C
ATOM    913  CD1 PHE A  56      91.670  34.410  68.040  1.00  0.00           C
ATOM    914  HD1 PHE A  56      91.730  34.940  68.990  1.00  0.00           H
ATOM    915  CE1 PHE A  56      90.830  33.380  67.710  1.00  0.00           C
ATOM    916  HE1 PHE A  56      90.170  33.030  68.490  1.00  0.00           H
ATOM    917  CZ  PHE A  56      90.750  32.830  66.430  1.00  0.00           C
ATOM    918  HZ  PHE A  56      90.020  32.070  66.200  1.00  0.00           H
ATOM    919  CE2 PHE A  56      91.630  33.220  65.440  1.00  0.00           C
ATOM    920  HE2 PHE A  56      91.570  32.770  64.460  1.00  0.00           H
ATOM    921  CD2 PHE A  56      92.530  34.260  65.690  1.00  0.00           C
ATOM    922  HD2 PHE A  56      93.200  34.710  64.970  1.00  0.00           H
ATOM    923  C   PHE A  56      92.220  37.730  66.940  1.00  0.00           C
ATOM    924  O   PHE A  56      91.300  37.630  66.090  1.00  0.00           O
ATOM    925  N   PRO A  57      92.010  38.420  68.100  1.00  0.00           N
ATOM    926  CD  PRO A  57      92.810  38.450  69.330  1.00  0.00           C
ATOM    927  HD1 PRO A  57      93.560  39.230  69.230  1.00  0.00           H
ATOM    928  HD2 PRO A  57      93.280  37.510  69.610  1.00  0.00           H
ATOM    929  CG  PRO A  57      91.880  38.770  70.450  1.00  0.00           C
ATOM    930  HG1 PRO A  57      92.370  39.270  71.280  1.00  0.00           H
ATOM    931  HG2 PRO A  57      91.410  37.840  70.780  1.00  0.00           H
ATOM    932  CB  PRO A  57      90.930  39.710  69.770  1.00  0.00           C
ATOM    933  HB1 PRO A  57      91.510  40.620  69.590  1.00  0.00           H
ATOM    934  HB2 PRO A  57      90.060  39.850  70.420  1.00  0.00           H
ATOM    935  CA  PRO A  57      90.650  38.930  68.520  1.00  0.00           C
ATOM    936  HA  PRO A  57      89.990  38.070  68.660  1.00  0.00           H
ATOM    937  C   PRO A  57      89.890  39.890  67.550  1.00  0.00           C
ATOM    938  O   PRO A  57      88.680  40.130  67.790  1.00  0.00           O
ATOM    939  N   GLN A  58      90.450  40.440  66.500  1.00  0.00           N
ATOM    940  H   GLN A  58      91.440  40.340  66.340  1.00  0.00           H
ATOM    941  CA  GLN A  58      89.810  41.330  65.470  1.00  0.00           C
ATOM    942  HA  GLN A  58      89.720  42.330  65.890  1.00  0.00           H
ATOM    943  CB  GLN A  58      90.790  41.450  64.260  1.00  0.00           C
ATOM    944  HB1 GLN A  58      91.780  41.780  64.590  1.00  0.00           H
ATOM    945  HB2 GLN A  58      90.440  42.220  63.580  1.00  0.00           H
ATOM    946  CG  GLN A  58      91.020  40.150  63.530  1.00  0.00           C
ATOM    947  HG1 GLN A  58      90.050  39.730  63.270  1.00  0.00           H
ATOM    948  HG2 GLN A  58      91.630  39.530  64.180  1.00  0.00           H
ATOM    949  CD  GLN A  58      91.660  40.260  62.180  1.00  0.00           C
ATOM    950  OE1 GLN A  58      91.150  40.930  61.290  1.00  0.00           O
ATOM    951  NE2 GLN A  58      92.710  39.510  61.960  1.00  0.00           N
ATOM    952 1HE2 GLN A  58      93.040  39.050  62.800  1.00  0.00           H
ATOM    953 2HE2 GLN A  58      93.050  39.410  61.010  1.00  0.00           H
ATOM    954  C   GLN A  58      88.390  40.870  64.980  1.00  0.00           C
ATOM    955  O   GLN A  58      87.520  41.750  64.760  1.00  0.00           O
ATOM    956  N   ASP A  59      88.120  39.580  64.980  1.00  0.00           N
ATOM    957  H   ASP A  59      88.760  38.910  65.370  1.00  0.00           H
ATOM    958  CA  ASP A  59      86.780  39.100  64.530  1.00  0.00           C
ATOM    959  HA  ASP A  59      86.400  39.690  63.700  1.00  0.00           H
ATOM    960  CB  ASP A  59      86.940  37.630  63.970  1.00  0.00           C
ATOM    961  HB1 ASP A  59      87.480  37.010  64.680  1.00  0.00           H
ATOM    962  HB2 ASP A  59      87.540  37.660  63.060  1.00  0.00           H
ATOM    963  CG  ASP A  59      85.580  37.020  63.590  1.00  0.00           C
ATOM    964  OD1 ASP A  59      85.000  36.090  64.250  1.00  0.00           O
ATOM    965  OD2 ASP A  59      84.940  37.570  62.670  1.00  0.00           O
ATOM    966  C   ASP A  59      85.790  39.170  65.690  1.00  0.00           C
ATOM    967  O   ASP A  59      84.570  39.380  65.480  1.00  0.00           O
ATOM    968  N   VAL A  60      86.240  38.800  66.940  1.00  0.00           N
ATOM    969  H   VAL A  60      87.150  38.380  67.050  1.00  0.00           H
ATOM    970  CA  VAL A  60      85.440  38.870  68.180  1.00  0.00           C
ATOM    971  HA  VAL A  60      84.500  38.350  68.000  1.00  0.00           H
ATOM    972  CB  VAL A  60      86.210  38.190  69.370  1.00  0.00           C
ATOM    973  HB  VAL A  60      87.230  38.560  69.500  1.00  0.00           H
ATOM    974  CG1 VAL A  60      85.520  38.560  70.710  1.00  0.00           C
ATOM    975 1HG1 VAL A  60      85.870  39.520  71.090  1.00  0.00           H
ATOM    976 2HG1 VAL A  60      84.430  38.560  70.640  1.00  0.00           H
ATOM    977 3HG1 VAL A  60      85.810  37.870  71.500  1.00  0.00           H
ATOM    978  CG2 VAL A  60      86.250  36.690  69.240  1.00  0.00           C
ATOM    979 1HG2 VAL A  60      86.920  36.340  70.020  1.00  0.00           H
ATOM    980 2HG2 VAL A  60      85.250  36.270  69.330  1.00  0.00           H
ATOM    981 3HG2 VAL A  60      86.810  36.380  68.360  1.00  0.00           H
ATOM    982  C   VAL A  60      85.130  40.330  68.400  1.00  0.00           C
ATOM    983  O   VAL A  60      83.950  40.700  68.520  1.00  0.00           O
ATOM    984  N   ILE A  61      86.140  41.180  68.340  1.00  0.00           N
ATOM    985  H   ILE A  61      87.060  40.770  68.230  1.00  0.00           H
ATOM    986  CA  ILE A  61      85.980  42.670  68.360  1.00  0.00           C
ATOM    987  HA  ILE A  61      85.270  42.770  69.180  1.00  0.00           H
ATOM    988  CB  ILE A  61      87.290  43.480  68.750  1.00  0.00           C
ATOM    989  HB  ILE A  61      88.100  43.300  68.030  1.00  0.00           H
ATOM    990  CG2 ILE A  61      86.920  44.990  68.690  1.00  0.00           C
ATOM    991 1HG2 ILE A  61      86.050  45.270  69.280  1.00  0.00           H
ATOM    992 2HG2 ILE A  61      87.820  45.460  69.090  1.00  0.00           H
ATOM    993 3HG2 ILE A  61      86.780  45.290  67.650  1.00  0.00           H
ATOM    994  CG1 ILE A  61      87.790  42.970  70.120  1.00  0.00           C
ATOM    995 1HG1 ILE A  61      88.100  41.940  69.930  1.00  0.00           H
ATOM    996 2HG1 ILE A  61      86.930  42.860  70.790  1.00  0.00           H
ATOM    997  CD  ILE A  61      89.040  43.650  70.720  1.00  0.00           C
ATOM    998  HD1 ILE A  61      89.900  43.450  70.080  1.00  0.00           H
ATOM    999  HD2 ILE A  61      88.870  44.720  70.890  1.00  0.00           H
ATOM   1000  HD3 ILE A  61      89.260  43.130  71.650  1.00  0.00           H
ATOM   1001  C   ILE A  61      85.130  43.280  67.290  1.00  0.00           C
ATOM   1002  O   ILE A  61      84.270  44.140  67.660  1.00  0.00           O
ATOM   1003  N   ASN A  62      85.210  42.930  66.050  1.00  0.00           N
ATOM   1004  H   ASN A  62      85.960  42.310  65.770  1.00  0.00           H
ATOM   1005  CA  ASN A  62      84.330  43.440  64.910  1.00  0.00           C
ATOM   1006  HA  ASN A  62      84.420  44.510  64.730  1.00  0.00           H
ATOM   1007  CB  ASN A  62      84.550  42.510  63.630  1.00  0.00           C
ATOM   1008  HB1 ASN A  62      83.590  42.110  63.280  1.00  0.00           H
ATOM   1009  HB2 ASN A  62      85.200  41.690  63.920  1.00  0.00           H
ATOM   1010  CG  ASN A  62      85.260  43.310  62.530  1.00  0.00           C
ATOM   1011  OD1 ASN A  62      84.630  44.010  61.740  1.00  0.00           O
ATOM   1012  ND2 ASN A  62      86.580  43.360  62.550  1.00  0.00           N
ATOM   1013 1HD2 ASN A  62      87.050  42.800  63.240  1.00  0.00           H
ATOM   1014 2HD2 ASN A  62      86.930  44.060  61.910  1.00  0.00           H
ATOM   1015  C   ASN A  62      82.850  43.280  65.260  1.00  0.00           C
ATOM   1016  O   ASN A  62      82.120  44.230  65.130  1.00  0.00           O
ATOM   1017  N   LYS A  63      82.460  42.140  65.880  1.00  0.00           N
ATOM   1018  H   LYS A  63      83.110  41.360  65.930  1.00  0.00           H
ATOM   1019  CA  LYS A  63      81.150  41.800  66.210  1.00  0.00           C
ATOM   1020  HA  LYS A  63      80.480  42.040  65.380  1.00  0.00           H
ATOM   1021  CB  LYS A  63      81.130  40.230  66.340  1.00  0.00           C
ATOM   1022  HB1 LYS A  63      80.200  39.940  66.840  1.00  0.00           H
ATOM   1023  HB2 LYS A  63      81.980  39.890  66.920  1.00  0.00           H
ATOM   1024  CG  LYS A  63      81.180  39.630  64.940  1.00  0.00           C
ATOM   1025  HG1 LYS A  63      82.020  39.950  64.320  1.00  0.00           H
ATOM   1026  HG2 LYS A  63      80.230  39.890  64.470  1.00  0.00           H
ATOM   1027  CD  LYS A  63      81.160  38.110  65.030  1.00  0.00           C
ATOM   1028  HD1 LYS A  63      80.170  37.730  65.330  1.00  0.00           H
ATOM   1029  HD2 LYS A  63      81.860  37.780  65.800  1.00  0.00           H
ATOM   1030  CE  LYS A  63      81.640  37.550  63.680  1.00  0.00           C
ATOM   1031  HE1 LYS A  63      82.310  38.310  63.270  1.00  0.00           H
ATOM   1032  HE2 LYS A  63      80.870  37.590  62.920  1.00  0.00           H
ATOM   1033  NZ  LYS A  63      82.240  36.200  63.820  1.00  0.00           N
ATOM   1034  HZ1 LYS A  63      83.230  36.290  63.990  1.00  0.00           H
ATOM   1035  HZ2 LYS A  63      81.790  35.660  64.550  1.00  0.00           H
ATOM   1036  HZ3 LYS A  63      82.100  35.710  62.950  1.00  0.00           H
ATOM   1037  C   LYS A  63      80.580  42.540  67.420  1.00  0.00           C
ATOM   1038  O   LYS A  63      79.390  42.880  67.490  1.00  0.00           O
ATOM   1039  N   LEU A  64      81.400  42.790  68.430  1.00  0.00           N
ATOM   1040  H   LEU A  64      82.400  42.640  68.340  1.00  0.00           H
ATOM   1041  CA  LEU A  64      81.040  43.780  69.480  1.00  0.00           C
ATOM   1042  HA  LEU A  64      80.090  43.380  69.840  1.00  0.00           H
ATOM   1043  CB  LEU A  64      82.230  43.780  70.460  1.00  0.00           C
ATOM   1044  HB1 LEU A  64      82.150  44.690  71.060  1.00  0.00           H
ATOM   1045  HB2 LEU A  64      83.150  44.040  69.930  1.00  0.00           H
ATOM   1046  CG  LEU A  64      82.410  42.510  71.380  1.00  0.00           C
ATOM   1047  HG  LEU A  64      82.450  41.600  70.790  1.00  0.00           H
ATOM   1048  CD1 LEU A  64      83.690  42.640  72.110  1.00  0.00           C
ATOM   1049 1HD1 LEU A  64      83.730  43.510  72.770  1.00  0.00           H
ATOM   1050 2HD1 LEU A  64      83.980  41.780  72.700  1.00  0.00           H
ATOM   1051 3HD1 LEU A  64      84.540  42.800  71.450  1.00  0.00           H
ATOM   1052  CD2 LEU A  64      81.190  42.360  72.270  1.00  0.00           C
ATOM   1053 1HD2 LEU A  64      80.960  43.330  72.700  1.00  0.00           H
ATOM   1054 2HD2 LEU A  64      80.300  42.000  71.740  1.00  0.00           H
ATOM   1055 3HD2 LEU A  64      81.390  41.620  73.040  1.00  0.00           H
ATOM   1056  C   LEU A  64      80.980  45.220  68.830  1.00  0.00           C
ATOM   1057  O   LEU A  64      79.970  45.960  68.970  1.00  0.00           O
ATOM   1058  N   ASP A  65      82.000  45.730  68.110  1.00  0.00           N
ATOM   1059  H   ASP A  65      82.750  45.050  68.030  1.00  0.00           H
ATOM   1060  CA  ASP A  65      82.190  47.110  67.530  1.00  0.00           C
ATOM   1061  HA  ASP A  65      81.210  47.520  67.280  1.00  0.00           H
ATOM   1062  CB  ASP A  65      82.470  48.100  68.650  1.00  0.00           C
ATOM   1063  HB1 ASP A  65      83.460  47.810  69.020  1.00  0.00           H
ATOM   1064  HB2 ASP A  65      81.750  47.990  69.450  1.00  0.00           H
ATOM   1065  CG  ASP A  65      82.440  49.610  68.220  1.00  0.00           C
ATOM   1066  OD1 ASP A  65      81.870  49.930  67.190  1.00  0.00           O
ATOM   1067  OD2 ASP A  65      83.160  50.380  68.890  1.00  0.00           O
ATOM   1068  C   ASP A  65      83.240  47.260  66.370  1.00  0.00           C
ATOM   1069  O   ASP A  65      84.460  47.200  66.580  1.00  0.00           O
ATOM   1070  N   LYS A  66      82.770  47.530  65.130  1.00  0.00           N
ATOM   1071  H   LYS A  66      81.800  47.800  65.040  1.00  0.00           H
ATOM   1072  CA  LYS A  66      83.680  47.710  63.990  1.00  0.00           C
ATOM   1073  HA  LYS A  66      84.340  46.870  63.790  1.00  0.00           H
ATOM   1074  CB  LYS A  66      82.770  47.800  62.690  1.00  0.00           C
ATOM   1075  HB1 LYS A  66      83.370  48.200  61.870  1.00  0.00           H
ATOM   1076  HB2 LYS A  66      82.050  48.610  62.760  1.00  0.00           H
ATOM   1077  CG  LYS A  66      82.100  46.470  62.230  1.00  0.00           C
ATOM   1078  HG1 LYS A  66      81.200  46.250  62.810  1.00  0.00           H
ATOM   1079  HG2 LYS A  66      82.820  45.650  62.310  1.00  0.00           H
ATOM   1080  CD  LYS A  66      81.670  46.600  60.750  1.00  0.00           C
ATOM   1081  HD1 LYS A  66      82.500  46.590  60.040  1.00  0.00           H
ATOM   1082  HD2 LYS A  66      81.130  47.540  60.600  1.00  0.00           H
ATOM   1083  CE  LYS A  66      80.670  45.460  60.450  1.00  0.00           C
ATOM   1084  HE1 LYS A  66      79.780  45.700  61.030  1.00  0.00           H
ATOM   1085  HE2 LYS A  66      81.130  44.530  60.780  1.00  0.00           H
ATOM   1086  NZ  LYS A  66      80.540  45.320  59.000  1.00  0.00           N
ATOM   1087  HZ1 LYS A  66      80.230  44.360  58.920  1.00  0.00           H
ATOM   1088  HZ2 LYS A  66      79.810  45.950  58.700  1.00  0.00           H
ATOM   1089  HZ3 LYS A  66      81.420  45.510  58.550  1.00  0.00           H
ATOM   1090  C   LYS A  66      84.480  48.970  64.050  1.00  0.00           C
ATOM   1091  O   LYS A  66      85.610  48.890  63.610  1.00  0.00           O
ATOM   1092  N   LEU A  67      84.070  50.020  64.770  1.00  0.00           N
ATOM   1093  H   LEU A  67      83.190  50.050  65.250  1.00  0.00           H
ATOM   1094  CA  LEU A  67      85.060  51.110  65.060  1.00  0.00           C
ATOM   1095  HA  LEU A  67      85.530  51.360  64.110  1.00  0.00           H
ATOM   1096  CB  LEU A  67      84.240  52.340  65.460  1.00  0.00           C
ATOM   1097  HB1 LEU A  67      85.000  53.070  65.740  1.00  0.00           H
ATOM   1098  HB2 LEU A  67      83.650  52.050  66.320  1.00  0.00           H
ATOM   1099  CG  LEU A  67      83.350  52.870  64.350  1.00  0.00           C
ATOM   1100  HG  LEU A  67      82.760  52.070  63.900  1.00  0.00           H
ATOM   1101  CD1 LEU A  67      82.430  53.890  64.990  1.00  0.00           C
ATOM   1102 1HD1 LEU A  67      82.940  54.600  65.640  1.00  0.00           H
ATOM   1103 2HD1 LEU A  67      82.050  54.510  64.180  1.00  0.00           H
ATOM   1104 3HD1 LEU A  67      81.580  53.390  65.450  1.00  0.00           H
ATOM   1105  CD2 LEU A  67      84.140  53.560  63.250  1.00  0.00           C
ATOM   1106 1HD2 LEU A  67      84.700  52.850  62.630  1.00  0.00           H
ATOM   1107 2HD2 LEU A  67      83.430  54.100  62.630  1.00  0.00           H
ATOM   1108 3HD2 LEU A  67      84.760  54.420  63.510  1.00  0.00           H
ATOM   1109  C   LEU A  67      86.160  50.680  66.100  1.00  0.00           C
ATOM   1110  O   LEU A  67      87.250  51.210  66.070  1.00  0.00           O
ATOM   1111  N   SER A  68      85.830  49.690  66.900  1.00  0.00           N
ATOM   1112  H   SER A  68      84.870  49.390  66.860  1.00  0.00           H
ATOM   1113  CA  SER A  68      86.810  49.320  67.970  1.00  0.00           C
ATOM   1114  HA  SER A  68      87.200  50.220  68.460  1.00  0.00           H
ATOM   1115  CB  SER A  68      86.200  48.380  68.950  1.00  0.00           C
ATOM   1116  HB1 SER A  68      86.980  47.910  69.550  1.00  0.00           H
ATOM   1117  HB2 SER A  68      85.640  47.570  68.480  1.00  0.00           H
ATOM   1118  OG  SER A  68      85.350  49.110  69.920  1.00  0.00           O
ATOM   1119  HG  SER A  68      84.570  49.440  69.460  1.00  0.00           H
ATOM   1120  C   SER A  68      88.050  48.570  67.450  1.00  0.00           C
ATOM   1121  O   SER A  68      89.100  48.590  68.120  1.00  0.00           O
ATOM   1122  N   VAL A  69      88.000  47.970  66.300  1.00  0.00           N
ATOM   1123  H   VAL A  69      87.100  48.010  65.830  1.00  0.00           H
ATOM   1124  CA  VAL A  69      89.200  47.390  65.660  1.00  0.00           C
ATOM   1125  HA  VAL A  69      89.610  46.820  66.490  1.00  0.00           H
ATOM   1126  CB  VAL A  69      88.740  46.380  64.570  1.00  0.00           C
ATOM   1127  HB  VAL A  69      88.060  46.990  63.970  1.00  0.00           H
ATOM   1128  CG1 VAL A  69      89.910  45.890  63.730  1.00  0.00           C
ATOM   1129 1HG1 VAL A  69      90.640  45.400  64.380  1.00  0.00           H
ATOM   1130 2HG1 VAL A  69      89.560  45.180  62.980  1.00  0.00           H
ATOM   1131 3HG1 VAL A  69      90.370  46.750  63.230  1.00  0.00           H
ATOM   1132  CG2 VAL A  69      87.940  45.260  65.220  1.00  0.00           C
ATOM   1133 1HG2 VAL A  69      87.910  44.470  64.470  1.00  0.00           H
ATOM   1134 2HG2 VAL A  69      88.450  44.810  66.070  1.00  0.00           H
ATOM   1135 3HG2 VAL A  69      86.890  45.550  65.290  1.00  0.00           H
ATOM   1136  C   VAL A  69      90.240  48.420  65.180  1.00  0.00           C
ATOM   1137  O   VAL A  69      91.400  48.100  65.140  1.00  0.00           O
ATOM   1138  N   LEU A  70      89.850  49.670  65.030  1.00  0.00           N
ATOM   1139  H   LEU A  70      88.880  49.830  65.250  1.00  0.00           H
ATOM   1140  CA  LEU A  70      90.630  50.840  64.580  1.00  0.00           C
ATOM   1141  HA  LEU A  70      91.220  50.460  63.740  1.00  0.00           H
ATOM   1142  CB  LEU A  70      89.770  51.960  64.140  1.00  0.00           C
ATOM   1143  HB1 LEU A  70      90.480  52.710  63.800  1.00  0.00           H
ATOM   1144  HB2 LEU A  70      89.270  52.410  65.000  1.00  0.00           H
ATOM   1145  CG  LEU A  70      88.750  51.660  63.010  1.00  0.00           C
ATOM   1146  HG  LEU A  70      87.990  51.020  63.450  1.00  0.00           H
ATOM   1147  CD1 LEU A  70      88.170  52.910  62.560  1.00  0.00           C
ATOM   1148 1HD1 LEU A  70      87.250  52.650  62.050  1.00  0.00           H
ATOM   1149 2HD1 LEU A  70      88.000  53.610  63.380  1.00  0.00           H
ATOM   1150 3HD1 LEU A  70      88.930  53.300  61.880  1.00  0.00           H
ATOM   1151  CD2 LEU A  70      89.320  50.870  61.810  1.00  0.00           C
ATOM   1152 1HD2 LEU A  70      89.510  49.810  61.970  1.00  0.00           H
ATOM   1153 2HD2 LEU A  70      88.550  50.880  61.040  1.00  0.00           H
ATOM   1154 3HD2 LEU A  70      90.230  51.400  61.520  1.00  0.00           H
ATOM   1155  C   LEU A  70      91.670  51.230  65.670  1.00  0.00           C
ATOM   1156  O   LEU A  70      92.850  51.180  65.450  1.00  0.00           O
ATOM   1157  N   ARG A  71      91.190  51.440  66.930  1.00  0.00           N
ATOM   1158  H   ARG A  71      90.230  51.750  66.890  1.00  0.00           H
ATOM   1159  CA  ARG A  71      91.990  51.520  68.210  1.00  0.00           C
ATOM   1160  HA  ARG A  71      92.700  52.290  67.910  1.00  0.00           H
ATOM   1161  CB  ARG A  71      91.160  52.040  69.440  1.00  0.00           C
ATOM   1162  HB1 ARG A  71      91.870  52.360  70.210  1.00  0.00           H
ATOM   1163  HB2 ARG A  71      90.470  51.290  69.830  1.00  0.00           H
ATOM   1164  CG  ARG A  71      90.170  53.210  69.060  1.00  0.00           C
ATOM   1165  HG1 ARG A  71      89.350  52.780  68.490  1.00  0.00           H
ATOM   1166  HG2 ARG A  71      90.650  53.950  68.430  1.00  0.00           H
ATOM   1167  CD  ARG A  71      89.600  53.810  70.330  1.00  0.00           C
ATOM   1168  HD1 ARG A  71      89.200  54.790  70.060  1.00  0.00           H
ATOM   1169  HD2 ARG A  71      90.390  53.900  71.080  1.00  0.00           H
ATOM   1170  NE  ARG A  71      88.650  52.830  70.870  1.00  0.00           N
ATOM   1171  HE  ARG A  71      89.000  52.340  71.670  1.00  0.00           H
ATOM   1172  CZ  ARG A  71      87.380  52.730  70.520  1.00  0.00           C
ATOM   1173  NH1 ARG A  71      86.950  53.470  69.580  1.00  0.00           N
ATOM   1174 1HH1 ARG A  71      87.430  54.350  69.450  1.00  0.00           H
ATOM   1175 2HH1 ARG A  71      86.050  53.340  69.140  1.00  0.00           H
ATOM   1176  NH2 ARG A  71      86.540  51.860  70.980  1.00  0.00           N
ATOM   1177 1HH2 ARG A  71      86.680  51.710  71.970  1.00  0.00           H
ATOM   1178 2HH2 ARG A  71      85.610  51.900  70.600  1.00  0.00           H
ATOM   1179  C   ARG A  71      92.740  50.260  68.440  1.00  0.00           C
ATOM   1180  O   ARG A  71      93.870  50.300  68.960  1.00  0.00           O
ATOM   1181  N   LEU A  72      92.270  49.060  68.160  1.00  0.00           N
ATOM   1182  H   LEU A  72      91.330  48.870  67.840  1.00  0.00           H
ATOM   1183  CA  LEU A  72      92.940  47.790  68.350  1.00  0.00           C
ATOM   1184  HA  LEU A  72      93.310  47.690  69.370  1.00  0.00           H
ATOM   1185  CB  LEU A  72      91.970  46.650  68.040  1.00  0.00           C
ATOM   1186  HB1 LEU A  72      91.900  46.700  66.950  1.00  0.00           H
ATOM   1187  HB2 LEU A  72      90.960  46.670  68.470  1.00  0.00           H
ATOM   1188  CG  LEU A  72      92.510  45.230  68.380  1.00  0.00           C
ATOM   1189  HG  LEU A  72      93.440  44.970  67.860  1.00  0.00           H
ATOM   1190  CD1 LEU A  72      92.720  44.920  69.910  1.00  0.00           C
ATOM   1191 1HD1 LEU A  72      92.900  43.850  70.070  1.00  0.00           H
ATOM   1192 2HD1 LEU A  72      93.510  45.580  70.280  1.00  0.00           H
ATOM   1193 3HD1 LEU A  72      91.800  45.120  70.460  1.00  0.00           H
ATOM   1194  CD2 LEU A  72      91.470  44.250  67.870  1.00  0.00           C
ATOM   1195 1HD2 LEU A  72      91.820  43.220  68.000  1.00  0.00           H
ATOM   1196 2HD2 LEU A  72      90.550  44.430  68.440  1.00  0.00           H
ATOM   1197 3HD2 LEU A  72      91.240  44.470  66.830  1.00  0.00           H
ATOM   1198  C   LEU A  72      94.200  47.560  67.520  1.00  0.00           C
ATOM   1199  O   LEU A  72      95.170  47.180  68.090  1.00  0.00           O
ATOM   1200  N   SER A  73      94.260  47.890  66.270  1.00  0.00           N
ATOM   1201  H   SER A  73      93.350  48.180  65.940  1.00  0.00           H
ATOM   1202  CA  SER A  73      95.440  47.790  65.400  1.00  0.00           C
ATOM   1203  HA  SER A  73      95.670  46.730  65.310  1.00  0.00           H
ATOM   1204  CB  SER A  73      95.320  48.290  63.940  1.00  0.00           C
ATOM   1205  HB1 SER A  73      94.990  49.330  63.940  1.00  0.00           H
ATOM   1206  HB2 SER A  73      94.650  47.700  63.310  1.00  0.00           H
ATOM   1207  OG  SER A  73      96.610  48.280  63.350  1.00  0.00           O
ATOM   1208  HG  SER A  73      96.950  47.380  63.340  1.00  0.00           H
ATOM   1209  C   SER A  73      96.530  48.680  66.060  1.00  0.00           C
ATOM   1210  O   SER A  73      97.640  48.190  66.290  1.00  0.00           O
ATOM   1211  N   VAL A  74      96.240  49.940  66.380  1.00  0.00           N
ATOM   1212  H   VAL A  74      95.420  50.400  66.010  1.00  0.00           H
ATOM   1213  CA  VAL A  74      97.290  50.870  66.850  1.00  0.00           C
ATOM   1214  HA  VAL A  74      98.080  50.900  66.100  1.00  0.00           H
ATOM   1215  CB  VAL A  74      96.720  52.280  67.050  1.00  0.00           C
ATOM   1216  HB  VAL A  74      96.070  52.240  67.920  1.00  0.00           H
ATOM   1217  CG1 VAL A  74      97.820  53.250  67.440  1.00  0.00           C
ATOM   1218 1HG1 VAL A  74      98.220  52.900  68.390  1.00  0.00           H
ATOM   1219 2HG1 VAL A  74      98.560  53.350  66.640  1.00  0.00           H
ATOM   1220 3HG1 VAL A  74      97.310  54.190  67.620  1.00  0.00           H
ATOM   1221  CG2 VAL A  74      95.880  52.770  65.820  1.00  0.00           C
ATOM   1222 1HG2 VAL A  74      95.950  53.860  65.860  1.00  0.00           H
ATOM   1223 2HG2 VAL A  74      96.380  52.360  64.950  1.00  0.00           H
ATOM   1224 3HG2 VAL A  74      94.820  52.540  65.890  1.00  0.00           H
ATOM   1225  C   VAL A  74      97.870  50.330  68.170  1.00  0.00           C
ATOM   1226  O   VAL A  74      99.060  50.300  68.330  1.00  0.00           O
ATOM   1227  N   SER A  75      97.030  49.890  69.150  1.00  0.00           N
ATOM   1228  H   SER A  75      96.060  49.790  68.890  1.00  0.00           H
ATOM   1229  CA  SER A  75      97.430  49.340  70.500  1.00  0.00           C
ATOM   1230  HA  SER A  75      97.880  50.180  71.030  1.00  0.00           H
ATOM   1231  CB  SER A  75      96.140  48.800  71.110  1.00  0.00           C
ATOM   1232  HB1 SER A  75      95.770  48.050  70.400  1.00  0.00           H
ATOM   1233  HB2 SER A  75      95.410  49.600  71.080  1.00  0.00           H
ATOM   1234  OG  SER A  75      96.260  48.310  72.380  1.00  0.00           O
ATOM   1235  HG  SER A  75      96.380  49.050  72.990  1.00  0.00           H
ATOM   1236  C   SER A  75      98.400  48.140  70.310  1.00  0.00           C
ATOM   1237  O   SER A  75      99.380  48.020  71.050  1.00  0.00           O
ATOM   1238  N   TYR A  76      98.020  47.250  69.370  1.00  0.00           N
ATOM   1239  H   TYR A  76      97.140  47.500  68.940  1.00  0.00           H
ATOM   1240  CA  TYR A  76      98.640  45.950  69.060  1.00  0.00           C
ATOM   1241  HA  TYR A  76      98.770  45.320  69.940  1.00  0.00           H
ATOM   1242  CB  TYR A  76      97.800  45.200  67.950  1.00  0.00           C
ATOM   1243  HB1 TYR A  76      97.540  45.940  67.200  1.00  0.00           H
ATOM   1244  HB2 TYR A  76      96.920  44.750  68.390  1.00  0.00           H
ATOM   1245  CG  TYR A  76      98.600  44.030  67.330  1.00  0.00           C
ATOM   1246  CD1 TYR A  76      98.780  42.810  68.010  1.00  0.00           C
ATOM   1247  HD1 TYR A  76      98.520  42.790  69.050  1.00  0.00           H
ATOM   1248  CE1 TYR A  76      99.300  41.650  67.400  1.00  0.00           C
ATOM   1249  HE1 TYR A  76      99.340  40.730  67.960  1.00  0.00           H
ATOM   1250  CZ  TYR A  76      99.610  41.740  65.980  1.00  0.00           C
ATOM   1251  OH  TYR A  76      99.960  40.620  65.310  1.00  0.00           O
ATOM   1252  HH  TYR A  76     100.070  39.890  65.930  1.00  0.00           H
ATOM   1253  CE2 TYR A  76      99.430  42.920  65.320  1.00  0.00           C
ATOM   1254  HE2 TYR A  76      99.710  42.920  64.280  1.00  0.00           H
ATOM   1255  CD2 TYR A  76      98.960  44.070  65.960  1.00  0.00           C
ATOM   1256  HD2 TYR A  76      98.780  44.920  65.310  1.00  0.00           H
ATOM   1257  C   TYR A  76     100.000  46.320  68.490  1.00  0.00           C
ATOM   1258  O   TYR A  76     101.020  45.860  68.980  1.00  0.00           O
ATOM   1259  N   LEU A  77     100.080  47.260  67.530  1.00  0.00           N
ATOM   1260  H   LEU A  77      99.180  47.600  67.210  1.00  0.00           H
ATOM   1261  CA  LEU A  77     101.360  47.760  67.050  1.00  0.00           C
ATOM   1262  HA  LEU A  77     101.960  46.910  66.720  1.00  0.00           H
ATOM   1263  CB  LEU A  77     101.040  48.730  65.890  1.00  0.00           C
ATOM   1264  HB1 LEU A  77     101.990  49.180  65.600  1.00  0.00           H
ATOM   1265  HB2 LEU A  77     100.460  49.530  66.330  1.00  0.00           H
ATOM   1266  CG  LEU A  77     100.380  48.080  64.710  1.00  0.00           C
ATOM   1267  HG  LEU A  77      99.500  47.520  65.020  1.00  0.00           H
ATOM   1268  CD1 LEU A  77      99.860  49.060  63.580  1.00  0.00           C
ATOM   1269 1HD1 LEU A  77     100.700  49.510  63.040  1.00  0.00           H
ATOM   1270 2HD1 LEU A  77      99.250  48.530  62.850  1.00  0.00           H
ATOM   1271 3HD1 LEU A  77      99.250  49.850  64.020  1.00  0.00           H
ATOM   1272  CD2 LEU A  77     101.280  47.020  64.110  1.00  0.00           C
ATOM   1273 1HD2 LEU A  77     100.840  46.740  63.150  1.00  0.00           H
ATOM   1274 2HD2 LEU A  77     102.260  47.470  63.990  1.00  0.00           H
ATOM   1275 3HD2 LEU A  77     101.230  46.140  64.750  1.00  0.00           H
ATOM   1276  C   LEU A  77     102.210  48.580  67.980  1.00  0.00           C
ATOM   1277  O   LEU A  77     103.420  48.450  67.990  1.00  0.00           O
ATOM   1278  N   ARG A  78     101.590  49.400  68.830  1.00  0.00           N
ATOM   1279  H   ARG A  78     100.580  49.390  68.820  1.00  0.00           H
ATOM   1280  CA  ARG A  78     102.320  49.990  69.910  1.00  0.00           C
ATOM   1281  HA  ARG A  78     103.070  50.540  69.340  1.00  0.00           H
ATOM   1282  CB  ARG A  78     101.420  50.940  70.790  1.00  0.00           C
ATOM   1283  HB1 ARG A  78     100.560  50.360  71.100  1.00  0.00           H
ATOM   1284  HB2 ARG A  78     101.120  51.640  70.010  1.00  0.00           H
ATOM   1285  CG  ARG A  78     102.110  51.640  71.900  1.00  0.00           C
ATOM   1286  HG1 ARG A  78     102.450  50.930  72.650  1.00  0.00           H
ATOM   1287  HG2 ARG A  78     101.370  52.310  72.320  1.00  0.00           H
ATOM   1288  CD  ARG A  78     103.340  52.590  71.580  1.00  0.00           C
ATOM   1289  HD1 ARG A  78     103.530  53.190  72.470  1.00  0.00           H
ATOM   1290  HD2 ARG A  78     103.170  53.330  70.800  1.00  0.00           H
ATOM   1291  NE  ARG A  78     104.540  51.770  71.290  1.00  0.00           N
ATOM   1292  HE  ARG A  78     104.420  50.790  71.520  1.00  0.00           H
ATOM   1293  CZ  ARG A  78     105.780  52.150  70.930  1.00  0.00           C
ATOM   1294  NH1 ARG A  78     106.070  53.400  70.720  1.00  0.00           N
ATOM   1295 1HH1 ARG A  78     105.310  54.060  70.740  1.00  0.00           H
ATOM   1296 2HH1 ARG A  78     106.960  53.680  70.320  1.00  0.00           H
ATOM   1297  NH2 ARG A  78     106.770  51.330  70.660  1.00  0.00           N
ATOM   1298 1HH2 ARG A  78     106.630  50.330  70.750  1.00  0.00           H
ATOM   1299 2HH2 ARG A  78     107.590  51.730  70.230  1.00  0.00           H
ATOM   1300  C   ARG A  78     103.020  48.870  70.770  1.00  0.00           C
ATOM   1301  O   ARG A  78     104.220  49.030  71.080  1.00  0.00           O
ATOM   1302  N   ALA A  79     102.370  47.710  70.920  1.00  0.00           N
ATOM   1303  H   ALA A  79     101.480  47.670  70.450  1.00  0.00           H
ATOM   1304  CA  ALA A  79     102.900  46.580  71.720  1.00  0.00           C
ATOM   1305  HA  ALA A  79     103.310  46.960  72.660  1.00  0.00           H
ATOM   1306  CB  ALA A  79     101.640  45.700  72.110  1.00  0.00           C
ATOM   1307  HB1 ALA A  79     101.340  45.200  71.180  1.00  0.00           H
ATOM   1308  HB2 ALA A  79     102.020  45.050  72.890  1.00  0.00           H
ATOM   1309  HB3 ALA A  79     100.720  46.210  72.400  1.00  0.00           H
ATOM   1310  C   ALA A  79     104.010  45.750  71.050  1.00  0.00           C
ATOM   1311  O   ALA A  79     104.950  45.350  71.720  1.00  0.00           O
ATOM   1312  N   LYS A  80     103.910  45.560  69.690  1.00  0.00           N
ATOM   1313  H   LYS A  80     103.110  45.840  69.140  1.00  0.00           H
ATOM   1314  CA  LYS A  80     105.070  44.930  68.990  1.00  0.00           C
ATOM   1315  HA  LYS A  80     105.410  44.010  69.470  1.00  0.00           H
ATOM   1316  CB  LYS A  80     104.760  44.630  67.540  1.00  0.00           C
ATOM   1317  HB1 LYS A  80     105.610  44.150  67.050  1.00  0.00           H
ATOM   1318  HB2 LYS A  80     104.410  45.530  67.040  1.00  0.00           H
ATOM   1319  CG  LYS A  80     103.630  43.590  67.370  1.00  0.00           C
ATOM   1320  HG1 LYS A  80     102.690  43.820  67.870  1.00  0.00           H
ATOM   1321  HG2 LYS A  80     104.080  42.650  67.660  1.00  0.00           H
ATOM   1322  CD  LYS A  80     103.160  43.410  65.900  1.00  0.00           C
ATOM   1323  HD1 LYS A  80     102.580  44.260  65.530  1.00  0.00           H
ATOM   1324  HD2 LYS A  80     102.590  42.480  65.890  1.00  0.00           H
ATOM   1325  CE  LYS A  80     104.330  43.290  64.960  1.00  0.00           C
ATOM   1326  HE1 LYS A  80     105.110  44.050  65.080  1.00  0.00           H
ATOM   1327  HE2 LYS A  80     103.830  43.520  64.020  1.00  0.00           H
ATOM   1328  NZ  LYS A  80     105.050  41.960  65.080  1.00  0.00           N
ATOM   1329  HZ1 LYS A  80     105.760  41.880  64.380  1.00  0.00           H
ATOM   1330  HZ2 LYS A  80     105.440  41.840  66.010  1.00  0.00           H
ATOM   1331  HZ3 LYS A  80     104.390  41.210  64.910  1.00  0.00           H
ATOM   1332  C   LYS A  80     106.300  45.860  68.830  1.00  0.00           C
ATOM   1333  O   LYS A  80     107.460  45.430  68.970  1.00  0.00           O
ATOM   1334  N   SER A  81     106.140  47.170  68.680  1.00  0.00           N
ATOM   1335  H   SER A  81     105.210  47.500  68.850  1.00  0.00           H
ATOM   1336  CA  SER A  81     107.200  48.180  68.420  1.00  0.00           C
ATOM   1337  HA  SER A  81     107.980  47.820  67.740  1.00  0.00           H
ATOM   1338  CB  SER A  81     106.580  49.420  67.900  1.00  0.00           C
ATOM   1339  HB1 SER A  81     105.900  49.730  68.690  1.00  0.00           H
ATOM   1340  HB2 SER A  81     106.120  49.340  66.910  1.00  0.00           H
ATOM   1341  OG  SER A  81     107.560  50.440  67.780  1.00  0.00           O
ATOM   1342  HG  SER A  81     107.080  51.250  67.970  1.00  0.00           H
ATOM   1343  C   SER A  81     107.970  48.520  69.750  1.00  0.00           C
ATOM   1344  O   SER A  81     107.370  48.600  70.840  1.00  0.00           O
ATOM   1345  N   PHE A  82     109.220  48.830  69.610  1.00  0.00           N
ATOM   1346  H   PHE A  82     109.620  48.790  68.680  1.00  0.00           H
ATOM   1347  CA  PHE A  82     110.080  49.330  70.660  1.00  0.00           C
ATOM   1348  HA  PHE A  82     109.360  49.780  71.340  1.00  0.00           H
ATOM   1349  CB  PHE A  82     110.670  48.050  71.250  1.00  0.00           C
ATOM   1350  HB1 PHE A  82     111.520  47.810  70.610  1.00  0.00           H
ATOM   1351  HB2 PHE A  82     109.920  47.260  71.310  1.00  0.00           H
ATOM   1352  CG  PHE A  82     111.190  48.120  72.680  1.00  0.00           C
ATOM   1353  CD1 PHE A  82     112.480  47.510  72.940  1.00  0.00           C
ATOM   1354  HD1 PHE A  82     113.000  46.920  72.210  1.00  0.00           H
ATOM   1355  CE1 PHE A  82     113.020  47.720  74.190  1.00  0.00           C
ATOM   1356  HE1 PHE A  82     114.040  47.390  74.350  1.00  0.00           H
ATOM   1357  CZ  PHE A  82     112.300  48.370  75.220  1.00  0.00           C
ATOM   1358  HZ  PHE A  82     112.730  48.450  76.210  1.00  0.00           H
ATOM   1359  CE2 PHE A  82     111.060  48.980  74.960  1.00  0.00           C
ATOM   1360  HE2 PHE A  82     110.540  49.560  75.700  1.00  0.00           H
ATOM   1361  CD2 PHE A  82     110.470  48.770  73.700  1.00  0.00           C
ATOM   1362  HD2 PHE A  82     109.460  49.070  73.470  1.00  0.00           H
ATOM   1363  C   PHE A  82     111.180  50.280  70.170  1.00  0.00           C
ATOM   1364  O   PHE A  82     111.660  51.080  70.990  1.00  0.00           O
ATOM   1365  N   PHE A  83     111.590  50.390  68.880  1.00  0.00           N
ATOM   1366  H   PHE A  83     111.200  49.860  68.110  1.00  0.00           H
ATOM   1367  CA  PHE A  83     112.810  51.110  68.510  1.00  0.00           C
ATOM   1368  HA  PHE A  83     113.610  50.610  69.060  1.00  0.00           H
ATOM   1369  CB  PHE A  83     113.010  50.910  67.020  1.00  0.00           C
ATOM   1370  HB1 PHE A  83     112.010  51.010  66.600  1.00  0.00           H
ATOM   1371  HB2 PHE A  83     113.250  49.860  66.820  1.00  0.00           H
ATOM   1372  CG  PHE A  83     113.920  51.830  66.290  1.00  0.00           C
ATOM   1373  CD1 PHE A  83     115.200  51.420  65.930  1.00  0.00           C
ATOM   1374  HD1 PHE A  83     115.520  50.400  66.090  1.00  0.00           H
ATOM   1375  CE1 PHE A  83     116.030  52.320  65.240  1.00  0.00           C
ATOM   1376  HE1 PHE A  83     117.050  52.010  65.060  1.00  0.00           H
ATOM   1377  CZ  PHE A  83     115.670  53.680  65.090  1.00  0.00           C
ATOM   1378  HZ  PHE A  83     116.340  54.410  64.660  1.00  0.00           H
ATOM   1379  CE2 PHE A  83     114.350  54.120  65.420  1.00  0.00           C
ATOM   1380  HE2 PHE A  83     114.050  55.140  65.220  1.00  0.00           H
ATOM   1381  CD2 PHE A  83     113.490  53.130  65.980  1.00  0.00           C
ATOM   1382  HD2 PHE A  83     112.450  53.370  66.200  1.00  0.00           H
ATOM   1383  C   PHE A  83     112.820  52.590  68.890  1.00  0.00           C
ATOM   1384  O   PHE A  83     113.920  53.110  69.130  1.00  0.00           O
ATOM   1385  N   ASP A  84     111.660  53.260  69.040  1.00  0.00           N
ATOM   1386  H   ASP A  84     110.850  52.700  68.840  1.00  0.00           H
ATOM   1387  CA  ASP A  84     111.510  54.670  69.370  1.00  0.00           C
ATOM   1388  HA  ASP A  84     112.270  55.220  68.820  1.00  0.00           H
ATOM   1389  CB  ASP A  84     110.030  55.040  69.100  1.00  0.00           C
ATOM   1390  HB1 ASP A  84     109.730  55.030  68.050  1.00  0.00           H
ATOM   1391  HB2 ASP A  84     109.860  56.060  69.440  1.00  0.00           H
ATOM   1392  CG  ASP A  84     109.050  54.190  69.900  1.00  0.00           C
ATOM   1393  OD1 ASP A  84     108.520  53.150  69.470  1.00  0.00           O
ATOM   1394  OD2 ASP A  84     108.780  54.670  71.010  1.00  0.00           O
ATOM   1395  C   ASP A  84     111.810  54.950  70.830  1.00  0.00           C
ATOM   1396  O   ASP A  84     112.030  56.100  71.230  1.00  0.00           O
ATOM   1397  N   VAL A  85     111.890  53.920  71.670  1.00  0.00           N
ATOM   1398  H   VAL A  85     111.530  53.070  71.270  1.00  0.00           H
ATOM   1399  CA  VAL A  85     112.420  53.860  73.050  1.00  0.00           C
ATOM   1400  HA  VAL A  85     112.450  54.880  73.420  1.00  0.00           H
ATOM   1401  CB  VAL A  85     111.400  53.180  74.070  1.00  0.00           C
ATOM   1402  HB  VAL A  85     111.150  52.160  73.780  1.00  0.00           H
ATOM   1403  CG1 VAL A  85     112.010  53.120  75.440  1.00  0.00           C
ATOM   1404 1HG1 VAL A  85     112.910  52.500  75.390  1.00  0.00           H
ATOM   1405 2HG1 VAL A  85     112.330  54.090  75.820  1.00  0.00           H
ATOM   1406 3HG1 VAL A  85     111.300  52.610  76.080  1.00  0.00           H
ATOM   1407  CG2 VAL A  85     110.110  54.000  74.220  1.00  0.00           C
ATOM   1408 1HG2 VAL A  85     109.820  54.360  73.230  1.00  0.00           H
ATOM   1409 2HG2 VAL A  85     109.340  53.380  74.670  1.00  0.00           H
ATOM   1410 3HG2 VAL A  85     110.290  54.870  74.860  1.00  0.00           H
ATOM   1411  C   VAL A  85     113.830  53.240  73.110  1.00  0.00           C
ATOM   1412  O   VAL A  85     114.790  53.730  73.730  1.00  0.00           O
ATOM   1413  N   ALA A  86     113.990  52.120  72.430  1.00  0.00           N
ATOM   1414  H   ALA A  86     113.180  51.850  71.880  1.00  0.00           H
ATOM   1415  CA  ALA A  86     115.220  51.290  72.460  1.00  0.00           C
ATOM   1416  HA  ALA A  86     115.540  51.170  73.500  1.00  0.00           H
ATOM   1417  CB  ALA A  86     114.920  49.920  71.830  1.00  0.00           C
ATOM   1418  HB1 ALA A  86     114.680  49.990  70.770  1.00  0.00           H
ATOM   1419  HB2 ALA A  86     115.760  49.250  72.020  1.00  0.00           H
ATOM   1420  HB3 ALA A  86     114.030  49.420  72.230  1.00  0.00           H
ATOM   1421  C   ALA A  86     116.490  51.920  71.850  1.00  0.00           C
ATOM   1422  O   ALA A  86     117.620  51.600  72.180  1.00  0.00           O
ATOM   1423  N   LEU A  87     116.160  52.820  70.920  1.00  0.00           N
ATOM   1424  H   LEU A  87     115.180  52.990  70.720  1.00  0.00           H
ATOM   1425  CA  LEU A  87     117.160  53.660  70.290  1.00  0.00           C
ATOM   1426  HA  LEU A  87     118.120  53.610  70.810  1.00  0.00           H
ATOM   1427  CB  LEU A  87     117.350  53.420  68.820  1.00  0.00           C
ATOM   1428  HB1 LEU A  87     118.020  54.170  68.430  1.00  0.00           H
ATOM   1429  HB2 LEU A  87     116.400  53.520  68.280  1.00  0.00           H
ATOM   1430  CG  LEU A  87     117.990  52.080  68.440  1.00  0.00           C
ATOM   1431  HG  LEU A  87     118.060  52.110  67.350  1.00  0.00           H
ATOM   1432  CD1 LEU A  87     119.410  51.910  69.040  1.00  0.00           C
ATOM   1433 1HD1 LEU A  87     120.010  52.790  68.800  1.00  0.00           H
ATOM   1434 2HD1 LEU A  87     119.400  51.870  70.130  1.00  0.00           H
ATOM   1435 3HD1 LEU A  87     119.770  51.010  68.550  1.00  0.00           H
ATOM   1436  CD2 LEU A  87     117.190  50.810  68.690  1.00  0.00           C
ATOM   1437 1HD2 LEU A  87     117.550  50.000  68.060  1.00  0.00           H
ATOM   1438 2HD2 LEU A  87     117.250  50.560  69.750  1.00  0.00           H
ATOM   1439 3HD2 LEU A  87     116.140  50.980  68.450  1.00  0.00           H
ATOM   1440  C   LEU A  87     116.900  55.160  70.640  1.00  0.00           C
ATOM   1441  O   LEU A  87     117.340  56.020  69.930  1.00  0.00           O
ATOM   1442  N   LYS A  88     116.110  55.360  71.750  1.00  0.00           N
ATOM   1443  H   LYS A  88     115.820  54.490  72.170  1.00  0.00           H
ATOM   1444  CA  LYS A  88     115.540  56.630  72.210  1.00  0.00           C
ATOM   1445  HA  LYS A  88     114.760  56.390  72.930  1.00  0.00           H
ATOM   1446  CB  LYS A  88     116.680  57.310  73.040  1.00  0.00           C
ATOM   1447  HB1 LYS A  88     116.200  58.170  73.500  1.00  0.00           H
ATOM   1448  HB2 LYS A  88     117.450  57.690  72.360  1.00  0.00           H
ATOM   1449  CG  LYS A  88     117.410  56.430  74.050  1.00  0.00           C
ATOM   1450  HG1 LYS A  88     117.950  55.590  73.620  1.00  0.00           H
ATOM   1451  HG2 LYS A  88     116.580  55.940  74.560  1.00  0.00           H
ATOM   1452  CD  LYS A  88     118.280  57.170  75.080  1.00  0.00           C
ATOM   1453  HD1 LYS A  88     117.670  57.790  75.750  1.00  0.00           H
ATOM   1454  HD2 LYS A  88     119.020  57.780  74.580  1.00  0.00           H
ATOM   1455  CE  LYS A  88     118.940  56.120  75.910  1.00  0.00           C
ATOM   1456  HE1 LYS A  88     119.660  55.610  75.270  1.00  0.00           H
ATOM   1457  HE2 LYS A  88     118.240  55.380  76.280  1.00  0.00           H
ATOM   1458  NZ  LYS A  88     119.530  56.690  77.140  1.00  0.00           N
ATOM   1459  HZ1 LYS A  88     119.600  55.900  77.760  1.00  0.00           H
ATOM   1460  HZ2 LYS A  88     120.460  57.060  77.080  1.00  0.00           H
ATOM   1461  HZ3 LYS A  88     118.880  57.310  77.590  1.00  0.00           H
ATOM   1462  C   LYS A  88     115.040  57.570  71.060  1.00  0.00           C
ATOM   1463  O   LYS A  88     115.050  58.770  71.260  1.00  0.00           O
ATOM   1464  N   SER A  89     114.620  57.010  69.930  1.00  0.00           N
ATOM   1465  H   SER A  89     114.660  56.010  69.830  1.00  0.00           H
ATOM   1466  CA  SER A  89     114.350  57.780  68.740  1.00  0.00           C
ATOM   1467  HA  SER A  89     114.940  58.700  68.720  1.00  0.00           H
ATOM   1468  CB  SER A  89     114.580  57.090  67.460  1.00  0.00           C
ATOM   1469  HB1 SER A  89     114.100  56.110  67.410  1.00  0.00           H
ATOM   1470  HB2 SER A  89     115.640  56.860  67.400  1.00  0.00           H
ATOM   1471  OG  SER A  89     114.240  57.940  66.380  1.00  0.00           O
ATOM   1472  HG  SER A  89     114.970  58.550  66.230  1.00  0.00           H
ATOM   1473  C   SER A  89     112.920  58.220  68.910  1.00  0.00           C
ATOM   1474  O   SER A  89     111.970  57.630  68.320  1.00  0.00           O
ATOM   1475  N   SER A  90     112.690  59.250  69.740  1.00  0.00           N
ATOM   1476  H   SER A  90     113.450  59.490  70.360  1.00  0.00           H
ATOM   1477  CA  SER A  90     111.420  59.940  70.020  1.00  0.00           C
ATOM   1478  HA  SER A  90     110.750  59.400  70.680  1.00  0.00           H
ATOM   1479  CB  SER A  90     111.770  61.150  70.870  1.00  0.00           C
ATOM   1480  HB1 SER A  90     112.650  61.690  70.490  1.00  0.00           H
ATOM   1481  HB2 SER A  90     112.030  60.700  71.820  1.00  0.00           H
ATOM   1482  OG  SER A  90     110.710  62.100  71.060  1.00  0.00           O
ATOM   1483  HG  SER A  90     110.300  62.030  71.920  1.00  0.00           H
ATOM   1484  C   SER A  90     110.670  60.400  68.770  1.00  0.00           C
ATOM   1485  O   SER A  90     109.460  60.210  68.800  1.00  0.00           O
ATOM   1486  N   PRO A  91     111.250  60.860  67.650  1.00  0.00           N
ATOM   1487  CD  PRO A  91     112.540  61.370  67.520  1.00  0.00           C
ATOM   1488  HD1 PRO A  91     113.310  60.610  67.430  1.00  0.00           H
ATOM   1489  HD2 PRO A  91     112.790  61.920  68.420  1.00  0.00           H
ATOM   1490  CG  PRO A  91     112.490  62.330  66.350  1.00  0.00           C
ATOM   1491  HG1 PRO A  91     113.470  62.310  65.880  1.00  0.00           H
ATOM   1492  HG2 PRO A  91     112.310  63.350  66.710  1.00  0.00           H
ATOM   1493  CB  PRO A  91     111.240  61.870  65.480  1.00  0.00           C
ATOM   1494  HB1 PRO A  91     111.520  61.110  64.750  1.00  0.00           H
ATOM   1495  HB2 PRO A  91     110.740  62.740  65.040  1.00  0.00           H
ATOM   1496  CA  PRO A  91     110.410  61.130  66.480  1.00  0.00           C
ATOM   1497  HA  PRO A  91     109.640  61.840  66.790  1.00  0.00           H
ATOM   1498  C   PRO A  91     109.700  59.940  65.770  1.00  0.00           C
ATOM   1499  O   PRO A  91     108.760  60.050  65.020  1.00  0.00           O
ATOM   1500  N   THR A  92     110.320  58.760  66.060  1.00  0.00           N
ATOM   1501  H   THR A  92     111.220  58.780  66.530  1.00  0.00           H
ATOM   1502  CA  THR A  92     109.900  57.490  65.480  1.00  0.00           C
ATOM   1503  HA  THR A  92     109.660  57.610  64.420  1.00  0.00           H
ATOM   1504  CB  THR A  92     111.060  56.490  65.500  1.00  0.00           C
ATOM   1505  HB  THR A  92     111.280  56.300  66.550  1.00  0.00           H
ATOM   1506  CG2 THR A  92     110.760  55.270  64.660  1.00  0.00           C
ATOM   1507 1HG2 THR A  92     110.110  54.550  65.160  1.00  0.00           H
ATOM   1508 2HG2 THR A  92     110.460  55.550  63.650  1.00  0.00           H
ATOM   1509 3HG2 THR A  92     111.670  54.720  64.450  1.00  0.00           H
ATOM   1510  OG1 THR A  92     112.160  57.170  64.930  1.00  0.00           O
ATOM   1511  HG1 THR A  92     112.780  57.550  65.570  1.00  0.00           H
ATOM   1512  C   THR A  92     108.560  57.000  66.020  1.00  0.00           C
ATOM   1513  O   THR A  92     108.050  55.970  65.590  1.00  0.00           O
ATOM   1514  N   GLU A  93     107.950  57.610  67.040  1.00  0.00           N
ATOM   1515  H   GLU A  93     108.380  58.400  67.490  1.00  0.00           H
ATOM   1516  CA  GLU A  93     106.720  57.090  67.600  1.00  0.00           C
ATOM   1517  HA  GLU A  93     106.710  56.000  67.600  1.00  0.00           H
ATOM   1518  CB  GLU A  93     106.610  57.570  69.070  1.00  0.00           C
ATOM   1519  HB1 GLU A  93     106.910  58.620  69.110  1.00  0.00           H
ATOM   1520  HB2 GLU A  93     107.370  57.060  69.670  1.00  0.00           H
ATOM   1521  CG  GLU A  93     105.190  57.500  69.690  1.00  0.00           C
ATOM   1522  HG1 GLU A  93     104.450  57.970  69.050  1.00  0.00           H
ATOM   1523  HG2 GLU A  93     105.060  58.080  70.600  1.00  0.00           H
ATOM   1524  CD  GLU A  93     104.680  56.050  69.900  1.00  0.00           C
ATOM   1525  OE1 GLU A  93     104.580  55.280  68.900  1.00  0.00           O
ATOM   1526  OE2 GLU A  93     104.390  55.730  71.060  1.00  0.00           O
ATOM   1527  C   GLU A  93     105.420  57.440  66.700  1.00  0.00           C
ATOM   1528  O   GLU A  93     105.250  58.640  66.260  1.00  0.00           O
ATOM   1529  N   ARG A  94     104.600  56.460  66.360  1.00  0.00           N
ATOM   1530  H   ARG A  94     104.890  55.510  66.560  1.00  0.00           H
ATOM   1531  CA  ARG A  94     103.400  56.620  65.530  1.00  0.00           C
ATOM   1532  HA  ARG A  94     103.010  57.620  65.710  1.00  0.00           H
ATOM   1533  CB  ARG A  94     103.660  56.580  63.990  1.00  0.00           C
ATOM   1534  HB1 ARG A  94     104.440  57.310  63.820  1.00  0.00           H
ATOM   1535  HB2 ARG A  94     102.810  57.030  63.480  1.00  0.00           H
ATOM   1536  CG  ARG A  94     103.980  55.130  63.470  1.00  0.00           C
ATOM   1537  HG1 ARG A  94     103.110  54.490  63.570  1.00  0.00           H
ATOM   1538  HG2 ARG A  94     104.710  54.680  64.150  1.00  0.00           H
ATOM   1539  CD  ARG A  94     104.410  55.130  62.020  1.00  0.00           C
ATOM   1540  HD1 ARG A  94     103.570  55.460  61.400  1.00  0.00           H
ATOM   1541  HD2 ARG A  94     104.570  54.090  61.730  1.00  0.00           H
ATOM   1542  NE  ARG A  94     105.510  56.060  61.830  1.00  0.00           N
ATOM   1543  HE  ARG A  94     105.270  57.040  61.860  1.00  0.00           H
ATOM   1544  CZ  ARG A  94     106.800  55.870  61.880  1.00  0.00           C
ATOM   1545  NH1 ARG A  94     107.470  54.760  62.020  1.00  0.00           N
ATOM   1546 1HH1 ARG A  94     106.880  53.940  62.080  1.00  0.00           H
ATOM   1547 2HH1 ARG A  94     108.480  54.730  62.080  1.00  0.00           H
ATOM   1548  NH2 ARG A  94     107.510  56.910  61.770  1.00  0.00           N
ATOM   1549 1HH2 ARG A  94     108.510  56.880  61.730  1.00  0.00           H
ATOM   1550 2HH2 ARG A  94     106.990  57.780  61.790  1.00  0.00           H
ATOM   1551  C   ARG A  94     102.300  55.580  65.930  1.00  0.00           C
ATOM   1552  O   ARG A  94     101.280  55.570  65.240  1.00  0.00           O
ATOM   1553  N   ASN A  95     102.400  54.960  67.100  1.00  0.00           N
ATOM   1554  H   ASN A  95     103.280  54.980  67.590  1.00  0.00           H
ATOM   1555  CA  ASN A  95     101.300  54.250  67.730  1.00  0.00           C
ATOM   1556  HA  ASN A  95     100.470  54.500  67.060  1.00  0.00           H
ATOM   1557  CB  ASN A  95     101.470  52.760  67.560  1.00  0.00           C
ATOM   1558  HB1 ASN A  95     100.530  52.230  67.740  1.00  0.00           H
ATOM   1559  HB2 ASN A  95     102.200  52.490  68.320  1.00  0.00           H
ATOM   1560  CG  ASN A  95     101.880  52.220  66.200  1.00  0.00           C
ATOM   1561  OD1 ASN A  95     101.090  52.210  65.250  1.00  0.00           O
ATOM   1562  ND2 ASN A  95     103.090  51.760  65.980  1.00  0.00           N
ATOM   1563 1HD2 ASN A  95     103.290  51.810  64.990  1.00  0.00           H
ATOM   1564 2HD2 ASN A  95     103.870  51.990  66.580  1.00  0.00           H
ATOM   1565  C   ASN A  95     100.850  54.580  69.180  1.00  0.00           C
ATOM   1566  O   ASN A  95     100.010  53.830  69.700  1.00  0.00           O
ATOM   1567  N   GLY A  96     101.440  55.590  69.830  1.00  0.00           N
ATOM   1568  H   GLY A  96     101.980  56.270  69.320  1.00  0.00           H
ATOM   1569  CA  GLY A  96     101.100  55.910  71.250  1.00  0.00           C
ATOM   1570  HA1 GLY A  96     101.950  56.480  71.640  1.00  0.00           H
ATOM   1571  HA2 GLY A  96     101.050  54.920  71.710  1.00  0.00           H
ATOM   1572  C   GLY A  96      99.790  56.770  71.370  1.00  0.00           C
ATOM   1573  O   GLY A  96      98.990  56.850  70.450  1.00  0.00           O
ATOM   1574  N   GLY A  97      99.610  57.390  72.500  1.00  0.00           N
ATOM   1575  H   GLY A  97     100.370  57.190  73.140  1.00  0.00           H
ATOM   1576  CA  GLY A  97      98.490  58.250  72.940  1.00  0.00           C
ATOM   1577  HA1 GLY A  97      97.790  57.680  73.540  1.00  0.00           H
ATOM   1578  HA2 GLY A  97      97.950  58.530  72.030  1.00  0.00           H
ATOM   1579  C   GLY A  97      98.830  59.680  73.430  1.00  0.00           C
ATOM   1580  O   GLY A  97      98.140  60.400  74.210  1.00  0.00           O
ATOM   1581  N   GLN A  98     100.070  60.100  73.130  1.00  0.00           N
ATOM   1582  H   GLN A  98     100.550  59.610  72.400  1.00  0.00           H
ATOM   1583  CA  GLN A  98     100.730  61.330  73.600  1.00  0.00           C
ATOM   1584  HA  GLN A  98     100.400  61.560  74.610  1.00  0.00           H
ATOM   1585  CB  GLN A  98     102.270  61.210  73.660  1.00  0.00           C
ATOM   1586  HB1 GLN A  98     102.490  60.430  74.390  1.00  0.00           H
ATOM   1587  HB2 GLN A  98     102.730  62.110  74.070  1.00  0.00           H
ATOM   1588  CG  GLN A  98     102.880  61.040  72.330  1.00  0.00           C
ATOM   1589  HG1 GLN A  98     103.960  61.130  72.400  1.00  0.00           H
ATOM   1590  HG2 GLN A  98     102.460  61.740  71.620  1.00  0.00           H
ATOM   1591  CD  GLN A  98     102.570  59.630  71.810  1.00  0.00           C
ATOM   1592  OE1 GLN A  98     101.920  59.410  70.850  1.00  0.00           O
ATOM   1593  NE2 GLN A  98     103.270  58.680  72.340  1.00  0.00           N
ATOM   1594 1HE2 GLN A  98     103.950  58.940  73.040  1.00  0.00           H
ATOM   1595 2HE2 GLN A  98     103.330  57.740  71.970  1.00  0.00           H
ATOM   1596  C   GLN A  98     100.260  62.670  72.910  1.00  0.00           C
ATOM   1597  O   GLN A  98      99.760  62.750  71.790  1.00  0.00           O
ATOM   1598  N   ASP A  99     100.290  63.770  73.670  1.00  0.00           N
ATOM   1599  H   ASP A  99     100.640  63.810  74.610  1.00  0.00           H
ATOM   1600  CA  ASP A  99      99.710  65.040  73.200  1.00  0.00           C
ATOM   1601  HA  ASP A  99      99.280  64.940  72.210  1.00  0.00           H
ATOM   1602  CB  ASP A  99      98.550  65.370  74.070  1.00  0.00           C
ATOM   1603  HB1 ASP A  99      98.910  65.900  74.960  1.00  0.00           H
ATOM   1604  HB2 ASP A  99      97.990  64.490  74.370  1.00  0.00           H
ATOM   1605  CG  ASP A  99      97.520  66.360  73.450  1.00  0.00           C
ATOM   1606  OD1 ASP A  99      97.460  67.460  74.050  1.00  0.00           O
ATOM   1607  OD2 ASP A  99      96.860  66.170  72.430  1.00  0.00           O
ATOM   1608  C   ASP A  99     100.630  66.240  73.020  1.00  0.00           C
ATOM   1609  O   ASP A  99     100.410  67.050  72.150  1.00  0.00           O
ATOM   1610  N   ASN A 100     101.660  66.410  73.930  1.00  0.00           N
ATOM   1611  H   ASN A 100     101.640  65.760  74.710  1.00  0.00           H
ATOM   1612  CA  ASN A 100     102.830  67.270  73.870  1.00  0.00           C
ATOM   1613  HA  ASN A 100     102.650  68.300  74.160  1.00  0.00           H
ATOM   1614  CB  ASN A 100     103.940  66.740  74.930  1.00  0.00           C
ATOM   1615  HB1 ASN A 100     104.030  65.660  74.840  1.00  0.00           H
ATOM   1616  HB2 ASN A 100     103.410  66.940  75.860  1.00  0.00           H
ATOM   1617  CG  ASN A 100     105.290  67.460  74.970  1.00  0.00           C
ATOM   1618  OD1 ASN A 100     105.660  68.300  74.140  1.00  0.00           O
ATOM   1619  ND2 ASN A 100     106.090  67.060  75.910  1.00  0.00           N
ATOM   1620 1HD2 ASN A 100     105.780  66.330  76.530  1.00  0.00           H
ATOM   1621 2HD2 ASN A 100     106.890  67.660  76.080  1.00  0.00           H
ATOM   1622  C   ASN A 100     103.350  67.310  72.410  1.00  0.00           C
ATOM   1623  O   ASN A 100     103.480  66.250  71.780  1.00  0.00           O
ATOM   1624  N   CYS A 101     103.650  68.470  71.880  1.00  0.00           N
ATOM   1625  H   CYS A 101     103.680  69.240  72.530  1.00  0.00           H
ATOM   1626  CA  CYS A 101     104.070  68.590  70.500  1.00  0.00           C
ATOM   1627  HA  CYS A 101     103.460  67.940  69.880  1.00  0.00           H
ATOM   1628  CB  CYS A 101     103.830  70.020  69.970  1.00  0.00           C
ATOM   1629  HB1 CYS A 101     104.400  69.970  69.040  1.00  0.00           H
ATOM   1630  HB2 CYS A 101     104.400  70.730  70.560  1.00  0.00           H
ATOM   1631  SG  CYS A 101     102.060  70.280  69.820  1.00  0.00           S
ATOM   1632  HG  CYS A 101     101.950  69.440  68.800  1.00  0.00           H
ATOM   1633  C   CYS A 101     105.530  68.080  70.260  1.00  0.00           C
ATOM   1634  O   CYS A 101     105.860  67.560  69.220  1.00  0.00           O
ATOM   1635  N   ARG A 102     106.340  68.200  71.310  1.00  0.00           N
ATOM   1636  H   ARG A 102     105.820  68.480  72.130  1.00  0.00           H
ATOM   1637  CA  ARG A 102     107.750  67.940  71.350  1.00  0.00           C
ATOM   1638  HA  ARG A 102     108.110  68.370  70.410  1.00  0.00           H
ATOM   1639  CB  ARG A 102     108.440  68.880  72.410  1.00  0.00           C
ATOM   1640  HB1 ARG A 102     109.470  68.920  72.050  1.00  0.00           H
ATOM   1641  HB2 ARG A 102     108.380  68.370  73.370  1.00  0.00           H
ATOM   1642  CG  ARG A 102     107.940  70.350  72.420  1.00  0.00           C
ATOM   1643  HG1 ARG A 102     106.880  70.490  72.610  1.00  0.00           H
ATOM   1644  HG2 ARG A 102     108.050  70.770  71.420  1.00  0.00           H
ATOM   1645  CD  ARG A 102     108.730  71.200  73.390  1.00  0.00           C
ATOM   1646  HD1 ARG A 102     108.910  70.610  74.290  1.00  0.00           H
ATOM   1647  HD2 ARG A 102     108.020  72.000  73.600  1.00  0.00           H
ATOM   1648  NE  ARG A 102     110.060  71.540  72.800  1.00  0.00           N
ATOM   1649  HE  ARG A 102     110.860  70.970  73.050  1.00  0.00           H
ATOM   1650  CZ  ARG A 102     110.360  72.650  72.100  1.00  0.00           C
ATOM   1651  NH1 ARG A 102     109.550  73.530  71.660  1.00  0.00           N
ATOM   1652 1HH1 ARG A 102     108.640  73.590  72.090  1.00  0.00           H
ATOM   1653 2HH1 ARG A 102     109.890  74.320  71.130  1.00  0.00           H
ATOM   1654  NH2 ARG A 102     111.590  72.780  71.800  1.00  0.00           N
ATOM   1655 1HH2 ARG A 102     112.310  72.130  72.060  1.00  0.00           H
ATOM   1656 2HH2 ARG A 102     111.840  73.420  71.060  1.00  0.00           H
ATOM   1657  C   ARG A 102     108.350  66.550  71.180  1.00  0.00           C
ATOM   1658  O   ARG A 102     109.480  66.380  71.580  1.00  0.00           O
ATOM   1659  N   ALA A 103     107.560  65.560  70.770  1.00  0.00           N
ATOM   1660  H   ALA A 103     106.610  65.750  70.490  1.00  0.00           H
ATOM   1661  CA  ALA A 103     107.890  64.150  70.550  1.00  0.00           C
ATOM   1662  HA  ALA A 103     108.890  63.990  70.130  1.00  0.00           H
ATOM   1663  CB  ALA A 103     107.920  63.440  71.920  1.00  0.00           C
ATOM   1664  HB1 ALA A 103     108.870  63.590  72.430  1.00  0.00           H
ATOM   1665  HB2 ALA A 103     107.060  63.720  72.520  1.00  0.00           H
ATOM   1666  HB3 ALA A 103     107.840  62.360  71.740  1.00  0.00           H
ATOM   1667  C   ALA A 103     106.900  63.510  69.590  1.00  0.00           C
ATOM   1668  O   ALA A 103     105.810  64.010  69.500  1.00  0.00           O
ATOM   1669  N   ALA A 104     107.160  62.280  69.060  1.00  0.00           N
ATOM   1670  H   ALA A 104     108.090  61.900  69.160  1.00  0.00           H
ATOM   1671  CA  ALA A 104     106.350  61.450  68.240  1.00  0.00           C
ATOM   1672  HA  ALA A 104     106.980  60.590  68.020  1.00  0.00           H
ATOM   1673  CB  ALA A 104     105.200  60.980  69.110  1.00  0.00           C
ATOM   1674  HB1 ALA A 104     105.520  60.650  70.100  1.00  0.00           H
ATOM   1675  HB2 ALA A 104     104.600  61.850  69.400  1.00  0.00           H
ATOM   1676  HB3 ALA A 104     104.620  60.130  68.750  1.00  0.00           H
ATOM   1677  C   ALA A 104     105.820  62.040  66.910  1.00  0.00           C
ATOM   1678  O   ALA A 104     106.140  63.150  66.530  1.00  0.00           O
ATOM   1679  N   ASN A 105     105.040  61.290  66.160  1.00  0.00           N
ATOM   1680  H   ASN A 105     104.790  60.370  66.500  1.00  0.00           H
ATOM   1681  CA  ASN A 105     104.310  61.720  64.990  1.00  0.00           C
ATOM   1682  HA  ASN A 105     105.110  62.020  64.320  1.00  0.00           H
ATOM   1683  CB  ASN A 105     103.480  60.630  64.270  1.00  0.00           C
ATOM   1684  HB1 ASN A 105     104.210  59.850  64.030  1.00  0.00           H
ATOM   1685  HB2 ASN A 105     103.160  61.000  63.300  1.00  0.00           H
ATOM   1686  CG  ASN A 105     102.370  60.010  65.020  1.00  0.00           C
ATOM   1687  OD1 ASN A 105     102.330  60.060  66.220  1.00  0.00           O
ATOM   1688  ND2 ASN A 105     101.410  59.420  64.410  1.00  0.00           N
ATOM   1689 1HD2 ASN A 105     101.350  59.430  63.400  1.00  0.00           H
ATOM   1690 2HD2 ASN A 105     100.670  58.960  64.920  1.00  0.00           H
ATOM   1691  C   ASN A 105     103.370  62.890  65.210  1.00  0.00           C
ATOM   1692  O   ASN A 105     102.820  63.090  66.280  1.00  0.00           O
ATOM   1693  N   PHE A 106     103.190  63.610  64.100  1.00  0.00           N
ATOM   1694  H   PHE A 106     103.760  63.300  63.320  1.00  0.00           H
ATOM   1695  CA  PHE A 106     102.420  64.800  63.940  1.00  0.00           C
ATOM   1696  HA  PHE A 106     102.670  65.420  64.800  1.00  0.00           H
ATOM   1697  CB  PHE A 106     102.690  65.470  62.620  1.00  0.00           C
ATOM   1698  HB1 PHE A 106     102.240  64.830  61.860  1.00  0.00           H
ATOM   1699  HB2 PHE A 106     103.760  65.470  62.400  1.00  0.00           H
ATOM   1700  CG  PHE A 106     102.090  66.840  62.420  1.00  0.00           C
ATOM   1701  CD1 PHE A 106     102.270  67.930  63.300  1.00  0.00           C
ATOM   1702  HD1 PHE A 106     102.990  67.770  64.090  1.00  0.00           H
ATOM   1703  CE1 PHE A 106     101.680  69.230  62.980  1.00  0.00           C
ATOM   1704  HE1 PHE A 106     101.940  70.140  63.510  1.00  0.00           H
ATOM   1705  CZ  PHE A 106     100.770  69.340  61.900  1.00  0.00           C
ATOM   1706  HZ  PHE A 106     100.410  70.280  61.500  1.00  0.00           H
ATOM   1707  CE2 PHE A 106     100.540  68.180  61.060  1.00  0.00           C
ATOM   1708  HE2 PHE A 106     100.070  68.240  60.080  1.00  0.00           H
ATOM   1709  CD2 PHE A 106     101.160  66.950  61.390  1.00  0.00           C
ATOM   1710  HD2 PHE A 106     100.980  66.070  60.770  1.00  0.00           H
ATOM   1711  C   PHE A 106     100.920  64.480  64.140  1.00  0.00           C
ATOM   1712  O   PHE A 106     100.360  63.570  63.530  1.00  0.00           O
ATOM   1713  N   ARG A 107     100.180  65.360  64.820  1.00  0.00           N
ATOM   1714  H   ARG A 107     100.730  66.150  65.120  1.00  0.00           H
ATOM   1715  CA  ARG A 107      98.790  65.120  65.310  1.00  0.00           C
ATOM   1716  HA  ARG A 107      98.770  64.070  65.600  1.00  0.00           H
ATOM   1717  CB  ARG A 107      98.380  66.010  66.520  1.00  0.00           C
ATOM   1718  HB1 ARG A 107      99.210  65.920  67.220  1.00  0.00           H
ATOM   1719  HB2 ARG A 107      97.490  65.540  66.950  1.00  0.00           H
ATOM   1720  CG  ARG A 107      98.100  67.500  66.140  1.00  0.00           C
ATOM   1721  HG1 ARG A 107      97.090  67.640  65.770  1.00  0.00           H
ATOM   1722  HG2 ARG A 107      98.840  67.830  65.410  1.00  0.00           H
ATOM   1723  CD  ARG A 107      98.070  68.410  67.360  1.00  0.00           C
ATOM   1724  HD1 ARG A 107      98.060  69.440  66.990  1.00  0.00           H
ATOM   1725  HD2 ARG A 107      98.970  68.380  67.970  1.00  0.00           H
ATOM   1726  NE  ARG A 107      96.930  68.180  68.220  1.00  0.00           N
ATOM   1727  HE  ARG A 107      96.010  68.460  67.930  1.00  0.00           H
ATOM   1728  CZ  ARG A 107      96.940  67.520  69.380  1.00  0.00           C
ATOM   1729  NH1 ARG A 107      97.960  67.010  69.870  1.00  0.00           N
ATOM   1730 1HH1 ARG A 107      98.870  67.230  69.480  1.00  0.00           H
ATOM   1731 2HH1 ARG A 107      97.810  66.560  70.770  1.00  0.00           H
ATOM   1732  NH2 ARG A 107      95.810  67.290  70.020  1.00  0.00           N
ATOM   1733 1HH2 ARG A 107      94.930  67.710  69.740  1.00  0.00           H
ATOM   1734 2HH2 ARG A 107      95.880  66.720  70.860  1.00  0.00           H
ATOM   1735  C   ARG A 107      97.770  65.370  64.200  1.00  0.00           C
ATOM   1736  O   ARG A 107      96.570  64.990  64.240  1.00  0.00           O
ATOM   1737  N   GLU A 108      98.130  66.120  63.140  1.00  0.00           N
ATOM   1738  H   GLU A 108      99.100  66.400  63.090  1.00  0.00           H
ATOM   1739  CA  GLU A 108      97.240  66.650  62.100  1.00  0.00           C
ATOM   1740  HA  GLU A 108      96.180  66.460  62.290  1.00  0.00           H
ATOM   1741  CB  GLU A 108      97.420  68.120  62.110  1.00  0.00           C
ATOM   1742  HB1 GLU A 108      97.930  68.380  61.180  1.00  0.00           H
ATOM   1743  HB2 GLU A 108      98.110  68.490  62.870  1.00  0.00           H
ATOM   1744  CG  GLU A 108      96.170  69.000  62.190  1.00  0.00           C
ATOM   1745  HG1 GLU A 108      96.480  70.030  62.020  1.00  0.00           H
ATOM   1746  HG2 GLU A 108      95.700  69.020  63.170  1.00  0.00           H
ATOM   1747  CD  GLU A 108      95.130  68.730  61.090  1.00  0.00           C
ATOM   1748  OE1 GLU A 108      93.940  69.020  61.400  1.00  0.00           O
ATOM   1749  OE2 GLU A 108      95.480  68.630  59.900  1.00  0.00           O
ATOM   1750  C   GLU A 108      97.520  65.860  60.710  1.00  0.00           C
ATOM   1751  O   GLU A 108      98.020  64.760  60.750  1.00  0.00           O
ATOM   1752  N   GLY A 109      97.270  66.500  59.560  1.00  0.00           N
ATOM   1753  H   GLY A 109      96.820  67.400  59.600  1.00  0.00           H
ATOM   1754  CA  GLY A 109      97.690  66.110  58.290  1.00  0.00           C
ATOM   1755  HA1 GLY A 109      98.760  65.910  58.220  1.00  0.00           H
ATOM   1756  HA2 GLY A 109      97.560  66.980  57.640  1.00  0.00           H
ATOM   1757  C   GLY A 109      97.040  64.850  57.600  1.00  0.00           C
ATOM   1758  O   GLY A 109      96.200  64.190  58.190  1.00  0.00           O
ATOM   1759  N   LEU A 110      97.490  64.520  56.370  1.00  0.00           N
ATOM   1760  H   LEU A 110      98.210  65.080  55.940  1.00  0.00           H
ATOM   1761  CA  LEU A 110      97.390  63.160  55.840  1.00  0.00           C
ATOM   1762  HA  LEU A 110      96.610  62.500  56.230  1.00  0.00           H
ATOM   1763  CB  LEU A 110      97.130  63.270  54.320  1.00  0.00           C
ATOM   1764  HB1 LEU A 110      97.320  62.330  53.790  1.00  0.00           H
ATOM   1765  HB2 LEU A 110      97.940  63.890  53.940  1.00  0.00           H
ATOM   1766  CG  LEU A 110      95.750  63.790  53.980  1.00  0.00           C
ATOM   1767  HG  LEU A 110      95.220  64.150  54.860  1.00  0.00           H
ATOM   1768  CD1 LEU A 110      95.740  64.920  53.020  1.00  0.00           C
ATOM   1769 1HD1 LEU A 110      94.700  65.050  52.740  1.00  0.00           H
ATOM   1770 2HD1 LEU A 110      96.280  65.810  53.340  1.00  0.00           H
ATOM   1771 3HD1 LEU A 110      96.130  64.580  52.050  1.00  0.00           H
ATOM   1772  CD2 LEU A 110      94.920  62.670  53.370  1.00  0.00           C
ATOM   1773 1HD2 LEU A 110      94.860  61.900  54.140  1.00  0.00           H
ATOM   1774 2HD2 LEU A 110      93.920  62.990  53.090  1.00  0.00           H
ATOM   1775 3HD2 LEU A 110      95.370  62.260  52.460  1.00  0.00           H
ATOM   1776  C   LEU A 110      98.770  62.500  56.050  1.00  0.00           C
ATOM   1777  O   LEU A 110      99.740  63.130  56.420  1.00  0.00           O
ATOM   1778  N   ASN A 111      98.910  61.160  55.880  1.00  0.00           N
ATOM   1779  H   ASN A 111      98.080  60.630  55.630  1.00  0.00           H
ATOM   1780  CA  ASN A 111     100.050  60.440  56.250  1.00  0.00           C
ATOM   1781  HA  ASN A 111     100.280  60.420  57.320  1.00  0.00           H
ATOM   1782  CB  ASN A 111      99.880  58.960  55.900  1.00  0.00           C
ATOM   1783  HB1 ASN A 111     100.860  58.490  56.000  1.00  0.00           H
ATOM   1784  HB2 ASN A 111      99.610  58.680  54.880  1.00  0.00           H
ATOM   1785  CG  ASN A 111      98.860  58.300  56.800  1.00  0.00           C
ATOM   1786  OD1 ASN A 111      97.810  58.860  57.120  1.00  0.00           O
ATOM   1787  ND2 ASN A 111      98.860  57.000  56.980  1.00  0.00           N
ATOM   1788 1HD2 ASN A 111      99.710  56.510  56.710  1.00  0.00           H
ATOM   1789 2HD2 ASN A 111      98.010  56.530  57.240  1.00  0.00           H
ATOM   1790  C   ASN A 111     101.370  60.940  55.600  1.00  0.00           C
ATOM   1791  O   ASN A 111     102.480  60.910  56.210  1.00  0.00           O
ATOM   1792  N   LEU A 112     101.330  61.290  54.270  1.00  0.00           N
ATOM   1793  H   LEU A 112     100.420  61.260  53.840  1.00  0.00           H
ATOM   1794  CA  LEU A 112     102.440  61.810  53.540  1.00  0.00           C
ATOM   1795  HA  LEU A 112     103.300  61.180  53.780  1.00  0.00           H
ATOM   1796  CB  LEU A 112     102.120  61.660  52.000  1.00  0.00           C
ATOM   1797  HB1 LEU A 112     101.810  60.650  51.740  1.00  0.00           H
ATOM   1798  HB2 LEU A 112     103.060  61.750  51.450  1.00  0.00           H
ATOM   1799  CG  LEU A 112     101.210  62.680  51.250  1.00  0.00           C
ATOM   1800  HG  LEU A 112     101.730  63.630  51.390  1.00  0.00           H
ATOM   1801  CD1 LEU A 112     101.130  62.390  49.690  1.00  0.00           C
ATOM   1802 1HD1 LEU A 112     100.840  61.370  49.440  1.00  0.00           H
ATOM   1803 2HD1 LEU A 112     100.330  62.990  49.260  1.00  0.00           H
ATOM   1804 3HD1 LEU A 112     102.040  62.610  49.140  1.00  0.00           H
ATOM   1805  CD2 LEU A 112      99.790  62.800  51.760  1.00  0.00           C
ATOM   1806 1HD2 LEU A 112      99.230  61.890  51.550  1.00  0.00           H
ATOM   1807 2HD2 LEU A 112      99.710  63.050  52.820  1.00  0.00           H
ATOM   1808 3HD2 LEU A 112      99.280  63.580  51.180  1.00  0.00           H
ATOM   1809  C   LEU A 112     102.950  63.230  53.930  1.00  0.00           C
ATOM   1810  O   LEU A 112     103.880  63.710  53.350  1.00  0.00           O
ATOM   1811  N   GLN A 113     102.190  63.910  54.790  1.00  0.00           N
ATOM   1812  H   GLN A 113     101.420  63.460  55.280  1.00  0.00           H
ATOM   1813  CA  GLN A 113     102.530  65.170  55.460  1.00  0.00           C
ATOM   1814  HA  GLN A 113     103.330  65.630  54.880  1.00  0.00           H
ATOM   1815  CB  GLN A 113     101.360  66.200  55.310  1.00  0.00           C
ATOM   1816  HB1 GLN A 113     101.750  67.150  55.680  1.00  0.00           H
ATOM   1817  HB2 GLN A 113     100.590  65.920  56.030  1.00  0.00           H
ATOM   1818  CG  GLN A 113     100.780  66.360  53.860  1.00  0.00           C
ATOM   1819  HG1 GLN A 113     100.510  65.360  53.530  1.00  0.00           H
ATOM   1820  HG2 GLN A 113     101.560  66.810  53.250  1.00  0.00           H
ATOM   1821  CD  GLN A 113      99.580  67.250  53.940  1.00  0.00           C
ATOM   1822  OE1 GLN A 113      98.680  67.010  54.700  1.00  0.00           O
ATOM   1823  NE2 GLN A 113      99.380  68.210  53.090  1.00  0.00           N
ATOM   1824 1HE2 GLN A 113     100.170  68.450  52.500  1.00  0.00           H
ATOM   1825 2HE2 GLN A 113      98.450  68.600  53.070  1.00  0.00           H
ATOM   1826  C   GLN A 113     102.990  64.970  56.890  1.00  0.00           C
ATOM   1827  O   GLN A 113     104.070  65.470  57.270  1.00  0.00           O
ATOM   1828  N   GLU A 114     102.440  64.000  57.580  1.00  0.00           N
ATOM   1829  H   GLU A 114     101.540  63.700  57.240  1.00  0.00           H
ATOM   1830  CA  GLU A 114     102.950  63.420  58.740  1.00  0.00           C
ATOM   1831  HA  GLU A 114     103.120  64.240  59.450  1.00  0.00           H
ATOM   1832  CB  GLU A 114     101.990  62.390  59.440  1.00  0.00           C
ATOM   1833  HB1 GLU A 114     101.590  61.640  58.770  1.00  0.00           H
ATOM   1834  HB2 GLU A 114     101.140  62.930  59.870  1.00  0.00           H
ATOM   1835  CG  GLU A 114     102.610  61.630  60.620  1.00  0.00           C
ATOM   1836  HG1 GLU A 114     102.780  62.320  61.440  1.00  0.00           H
ATOM   1837  HG2 GLU A 114     103.530  61.170  60.250  1.00  0.00           H
ATOM   1838  CD  GLU A 114     101.660  60.580  61.190  1.00  0.00           C
ATOM   1839  OE1 GLU A 114     102.130  59.470  61.600  1.00  0.00           O
ATOM   1840  OE2 GLU A 114     100.440  60.820  61.370  1.00  0.00           O
ATOM   1841  C   GLU A 114     104.370  62.830  58.440  1.00  0.00           C
ATOM   1842  O   GLU A 114     105.280  63.100  59.220  1.00  0.00           O
ATOM   1843  N   GLY A 115     104.500  62.220  57.270  1.00  0.00           N
ATOM   1844  H   GLY A 115     103.640  62.080  56.760  1.00  0.00           H
ATOM   1845  CA  GLY A 115     105.760  61.690  56.660  1.00  0.00           C
ATOM   1846  HA1 GLY A 115     105.480  61.230  55.710  1.00  0.00           H
ATOM   1847  HA2 GLY A 115     106.230  60.980  57.340  1.00  0.00           H
ATOM   1848  C   GLY A 115     106.800  62.630  56.270  1.00  0.00           C
ATOM   1849  O   GLY A 115     108.000  62.430  56.250  1.00  0.00           O
ATOM   1850  N   GLU A 116     106.420  63.860  55.890  1.00  0.00           N
ATOM   1851  H   GLU A 116     105.420  63.930  55.940  1.00  0.00           H
ATOM   1852  CA  GLU A 116     107.290  65.120  55.790  1.00  0.00           C
ATOM   1853  HA  GLU A 116     108.210  64.930  55.240  1.00  0.00           H
ATOM   1854  CB  GLU A 116     106.600  66.220  54.990  1.00  0.00           C
ATOM   1855  HB1 GLU A 116     105.880  66.730  55.630  1.00  0.00           H
ATOM   1856  HB2 GLU A 116     106.150  65.850  54.070  1.00  0.00           H
ATOM   1857  CG  GLU A 116     107.510  67.260  54.460  1.00  0.00           C
ATOM   1858  HG1 GLU A 116     108.150  67.570  55.290  1.00  0.00           H
ATOM   1859  HG2 GLU A 116     106.890  68.100  54.150  1.00  0.00           H
ATOM   1860  CD  GLU A 116     108.350  66.910  53.220  1.00  0.00           C
ATOM   1861  OE1 GLU A 116     107.700  66.710  52.140  1.00  0.00           O
ATOM   1862  OE2 GLU A 116     109.620  66.910  53.250  1.00  0.00           O
ATOM   1863  C   GLU A 116     107.710  65.580  57.130  1.00  0.00           C
ATOM   1864  O   GLU A 116     108.900  65.760  57.350  1.00  0.00           O
ATOM   1865  N   PHE A 117     106.870  65.800  58.180  1.00  0.00           N
ATOM   1866  H   PHE A 117     105.880  65.640  58.100  1.00  0.00           H
ATOM   1867  CA  PHE A 117     107.290  66.510  59.420  1.00  0.00           C
ATOM   1868  HA  PHE A 117     107.860  67.380  59.110  1.00  0.00           H
ATOM   1869  CB  PHE A 117     106.100  66.900  60.300  1.00  0.00           C
ATOM   1870  HB1 PHE A 117     106.420  66.910  61.350  1.00  0.00           H
ATOM   1871  HB2 PHE A 117     105.450  66.030  60.210  1.00  0.00           H
ATOM   1872  CG  PHE A 117     105.420  68.160  59.920  1.00  0.00           C
ATOM   1873  CD1 PHE A 117     106.070  69.340  59.780  1.00  0.00           C
ATOM   1874  HD1 PHE A 117     107.100  69.450  60.090  1.00  0.00           H
ATOM   1875  CE1 PHE A 117     105.410  70.590  59.630  1.00  0.00           C
ATOM   1876  HE1 PHE A 117     105.930  71.530  59.590  1.00  0.00           H
ATOM   1877  CZ  PHE A 117     104.080  70.600  59.300  1.00  0.00           C
ATOM   1878  HZ  PHE A 117     103.600  71.550  59.120  1.00  0.00           H
ATOM   1879  CE2 PHE A 117     103.360  69.360  59.400  1.00  0.00           C
ATOM   1880  HE2 PHE A 117     102.290  69.410  59.230  1.00  0.00           H
ATOM   1881  CD2 PHE A 117     104.050  68.120  59.710  1.00  0.00           C
ATOM   1882  HD2 PHE A 117     103.430  67.230  59.720  1.00  0.00           H
ATOM   1883  C   PHE A 117     108.290  65.710  60.240  1.00  0.00           C
ATOM   1884  O   PHE A 117     109.260  66.320  60.740  1.00  0.00           O
ATOM   1885  N   LEU A 118     108.180  64.380  60.170  1.00  0.00           N
ATOM   1886  H   LEU A 118     107.490  64.060  59.500  1.00  0.00           H
ATOM   1887  CA  LEU A 118     109.180  63.400  60.720  1.00  0.00           C
ATOM   1888  HA  LEU A 118     109.160  63.360  61.810  1.00  0.00           H
ATOM   1889  CB  LEU A 118     108.790  62.060  60.120  1.00  0.00           C
ATOM   1890  HB1 LEU A 118     108.670  62.230  59.050  1.00  0.00           H
ATOM   1891  HB2 LEU A 118     107.840  61.750  60.550  1.00  0.00           H
ATOM   1892  CG  LEU A 118     109.760  60.910  60.380  1.00  0.00           C
ATOM   1893  HG  LEU A 118     110.770  61.110  60.020  1.00  0.00           H
ATOM   1894  CD1 LEU A 118     109.790  60.470  61.840  1.00  0.00           C
ATOM   1895 1HD1 LEU A 118     108.830  60.260  62.320  1.00  0.00           H
ATOM   1896 2HD1 LEU A 118     110.320  59.520  61.950  1.00  0.00           H
ATOM   1897 3HD1 LEU A 118     110.370  61.200  62.400  1.00  0.00           H
ATOM   1898  CD2 LEU A 118     109.310  59.680  59.580  1.00  0.00           C
ATOM   1899 1HD2 LEU A 118     109.270  59.960  58.530  1.00  0.00           H
ATOM   1900 2HD2 LEU A 118     109.960  58.840  59.790  1.00  0.00           H
ATOM   1901 3HD2 LEU A 118     108.300  59.360  59.850  1.00  0.00           H
ATOM   1902  C   LEU A 118     110.620  63.690  60.400  1.00  0.00           C
ATOM   1903  O   LEU A 118     111.510  63.610  61.280  1.00  0.00           O
ATOM   1904  N   LEU A 119     110.890  64.180  59.160  1.00  0.00           N
ATOM   1905  H   LEU A 119     110.160  64.170  58.460  1.00  0.00           H
ATOM   1906  CA  LEU A 119     112.250  64.540  58.740  1.00  0.00           C
ATOM   1907  HA  LEU A 119     112.800  63.620  58.920  1.00  0.00           H
ATOM   1908  CB  LEU A 119     112.210  64.830  57.250  1.00  0.00           C
ATOM   1909  HB1 LEU A 119     113.180  64.950  56.780  1.00  0.00           H
ATOM   1910  HB2 LEU A 119     111.720  65.800  57.240  1.00  0.00           H
ATOM   1911  CG  LEU A 119     111.460  63.760  56.450  1.00  0.00           C
ATOM   1912  HG  LEU A 119     110.450  63.550  56.780  1.00  0.00           H
ATOM   1913  CD1 LEU A 119     111.280  64.280  55.030  1.00  0.00           C
ATOM   1914 1HD1 LEU A 119     110.700  65.200  54.970  1.00  0.00           H
ATOM   1915 2HD1 LEU A 119     112.250  64.350  54.540  1.00  0.00           H
ATOM   1916 3HD1 LEU A 119     110.680  63.600  54.430  1.00  0.00           H
ATOM   1917  CD2 LEU A 119     112.300  62.400  56.330  1.00  0.00           C
ATOM   1918 1HD2 LEU A 119     111.760  61.590  55.830  1.00  0.00           H
ATOM   1919 2HD2 LEU A 119     113.150  62.690  55.710  1.00  0.00           H
ATOM   1920 3HD2 LEU A 119     112.550  62.060  57.330  1.00  0.00           H
ATOM   1921  C   LEU A 119     112.800  65.760  59.520  1.00  0.00           C
ATOM   1922  O   LEU A 119     113.980  65.840  59.810  1.00  0.00           O
ATOM   1923  N   GLN A 120     111.900  66.720  59.850  1.00  0.00           N
ATOM   1924  H   GLN A 120     110.940  66.590  59.580  1.00  0.00           H
ATOM   1925  CA  GLN A 120     112.220  67.930  60.560  1.00  0.00           C
ATOM   1926  HA  GLN A 120     113.200  68.280  60.230  1.00  0.00           H
ATOM   1927  CB  GLN A 120     111.190  69.040  60.250  1.00  0.00           C
ATOM   1928  HB1 GLN A 120     111.470  69.970  60.750  1.00  0.00           H
ATOM   1929  HB2 GLN A 120     110.230  68.810  60.720  1.00  0.00           H
ATOM   1930  CG  GLN A 120     110.920  69.370  58.760  1.00  0.00           C
ATOM   1931  HG1 GLN A 120     110.250  70.230  58.740  1.00  0.00           H
ATOM   1932  HG2 GLN A 120     110.350  68.570  58.290  1.00  0.00           H
ATOM   1933  CD  GLN A 120     112.150  69.920  58.070  1.00  0.00           C
ATOM   1934  OE1 GLN A 120     113.290  70.080  58.570  1.00  0.00           O
ATOM   1935  NE2 GLN A 120     111.900  70.270  56.850  1.00  0.00           N
ATOM   1936 1HE2 GLN A 120     111.120  69.860  56.370  1.00  0.00           H
ATOM   1937 2HE2 GLN A 120     112.590  70.730  56.270  1.00  0.00           H
ATOM   1938  C   GLN A 120     112.350  67.660  62.050  1.00  0.00           C
ATOM   1939  O   GLN A 120     113.300  68.150  62.660  1.00  0.00           O
ATOM   1940  N   ALA A 121     111.460  66.880  62.620  1.00  0.00           N
ATOM   1941  H   ALA A 121     110.680  66.540  62.080  1.00  0.00           H
ATOM   1942  CA  ALA A 121     111.590  66.280  63.950  1.00  0.00           C
ATOM   1943  HA  ALA A 121     111.450  67.090  64.660  1.00  0.00           H
ATOM   1944  CB  ALA A 121     110.350  65.390  63.920  1.00  0.00           C
ATOM   1945  HB1 ALA A 121     110.070  64.980  64.890  1.00  0.00           H
ATOM   1946  HB2 ALA A 121     109.560  66.050  63.550  1.00  0.00           H
ATOM   1947  HB3 ALA A 121     110.360  64.600  63.170  1.00  0.00           H
ATOM   1948  C   ALA A 121     112.860  65.510  64.220  1.00  0.00           C
ATOM   1949  O   ALA A 121     113.370  65.630  65.330  1.00  0.00           O
ATOM   1950  N   LEU A 122     113.370  64.780  63.170  1.00  0.00           N
ATOM   1951  H   LEU A 122     112.820  64.520  62.360  1.00  0.00           H
ATOM   1952  CA  LEU A 122     114.660  64.060  63.150  1.00  0.00           C
ATOM   1953  HA  LEU A 122     114.820  63.750  64.190  1.00  0.00           H
ATOM   1954  CB  LEU A 122     114.560  62.920  62.120  1.00  0.00           C
ATOM   1955  HB1 LEU A 122     115.570  62.590  61.880  1.00  0.00           H
ATOM   1956  HB2 LEU A 122     114.090  63.410  61.260  1.00  0.00           H
ATOM   1957  CG  LEU A 122     113.750  61.660  62.460  1.00  0.00           C
ATOM   1958  HG  LEU A 122     112.760  61.920  62.820  1.00  0.00           H
ATOM   1959  CD1 LEU A 122     113.580  60.870  61.100  1.00  0.00           C
ATOM   1960 1HD1 LEU A 122     113.090  61.550  60.400  1.00  0.00           H
ATOM   1961 2HD1 LEU A 122     114.590  60.640  60.760  1.00  0.00           H
ATOM   1962 3HD1 LEU A 122     113.110  59.910  61.310  1.00  0.00           H
ATOM   1963  CD2 LEU A 122     114.500  60.790  63.500  1.00  0.00           C
ATOM   1964 1HD2 LEU A 122     115.390  60.460  62.970  1.00  0.00           H
ATOM   1965 2HD2 LEU A 122     114.840  61.410  64.330  1.00  0.00           H
ATOM   1966 3HD2 LEU A 122     113.980  59.920  63.890  1.00  0.00           H
ATOM   1967  C   LEU A 122     115.860  64.960  62.860  1.00  0.00           C
ATOM   1968  O   LEU A 122     116.960  64.580  63.280  1.00  0.00           O
ATOM   1969  N   ASN A 123     115.660  66.100  62.170  1.00  0.00           N
ATOM   1970  H   ASN A 123     114.700  66.240  61.880  1.00  0.00           H
ATOM   1971  CA  ASN A 123     116.610  66.620  61.270  1.00  0.00           C
ATOM   1972  HA  ASN A 123     116.220  67.300  60.510  1.00  0.00           H
ATOM   1973  CB  ASN A 123     117.720  67.390  62.020  1.00  0.00           C
ATOM   1974  HB1 ASN A 123     118.470  67.760  61.320  1.00  0.00           H
ATOM   1975  HB2 ASN A 123     118.220  66.810  62.800  1.00  0.00           H
ATOM   1976  CG  ASN A 123     117.180  68.620  62.790  1.00  0.00           C
ATOM   1977  OD1 ASN A 123     116.910  68.620  63.980  1.00  0.00           O
ATOM   1978  ND2 ASN A 123     117.240  69.750  62.220  1.00  0.00           N
ATOM   1979 1HD2 ASN A 123     117.660  69.890  61.310  1.00  0.00           H
ATOM   1980 2HD2 ASN A 123     117.280  70.560  62.820  1.00  0.00           H
ATOM   1981  C   ASN A 123     117.170  65.500  60.360  1.00  0.00           C
ATOM   1982  O   ASN A 123     118.130  64.830  60.750  1.00  0.00           O
ATOM   1983  N   GLY A 124     116.610  65.250  59.170  1.00  0.00           N
ATOM   1984  H   GLY A 124     115.840  65.790  58.810  1.00  0.00           H
ATOM   1985  CA  GLY A 124     117.000  64.120  58.290  1.00  0.00           C
ATOM   1986  HA1 GLY A 124     116.670  63.160  58.700  1.00  0.00           H
ATOM   1987  HA2 GLY A 124     118.090  64.100  58.270  1.00  0.00           H
ATOM   1988  C   GLY A 124     116.400  64.190  56.910  1.00  0.00           C
ATOM   1989  O   GLY A 124     115.650  65.130  56.630  1.00  0.00           O
ATOM   1990  N   PHE A 125     116.700  63.090  56.200  1.00  0.00           N
ATOM   1991  H   PHE A 125     117.110  62.320  56.720  1.00  0.00           H
ATOM   1992  CA  PHE A 125     116.120  62.790  54.890  1.00  0.00           C
ATOM   1993  HA  PHE A 125     115.120  63.200  54.820  1.00  0.00           H
ATOM   1994  CB  PHE A 125     117.060  63.440  53.850  1.00  0.00           C
ATOM   1995  HB1 PHE A 125     116.930  64.520  53.950  1.00  0.00           H
ATOM   1996  HB2 PHE A 125     116.760  63.210  52.830  1.00  0.00           H
ATOM   1997  CG  PHE A 125     118.500  63.110  54.050  1.00  0.00           C
ATOM   1998  CD1 PHE A 125     119.050  61.960  53.490  1.00  0.00           C
ATOM   1999  HD1 PHE A 125     118.450  61.220  53.000  1.00  0.00           H
ATOM   2000  CE1 PHE A 125     120.480  61.800  53.510  1.00  0.00           C
ATOM   2001  HE1 PHE A 125     120.930  60.850  53.250  1.00  0.00           H
ATOM   2002  CZ  PHE A 125     121.290  62.720  54.170  1.00  0.00           C
ATOM   2003  HZ  PHE A 125     122.370  62.660  54.160  1.00  0.00           H
ATOM   2004  CE2 PHE A 125     120.690  63.890  54.740  1.00  0.00           C
ATOM   2005  HE2 PHE A 125     121.310  64.600  55.260  1.00  0.00           H
ATOM   2006  CD2 PHE A 125     119.360  64.060  54.600  1.00  0.00           C
ATOM   2007  HD2 PHE A 125     119.020  64.990  55.030  1.00  0.00           H
ATOM   2008  C   PHE A 125     116.110  61.270  54.680  1.00  0.00           C
ATOM   2009  O   PHE A 125     116.750  60.470  55.340  1.00  0.00           O
ATOM   2010  N   VAL A 126     115.370  60.760  53.670  1.00  0.00           N
ATOM   2011  H   VAL A 126     114.970  61.450  53.050  1.00  0.00           H
ATOM   2012  CA  VAL A 126     115.260  59.320  53.230  1.00  0.00           C
ATOM   2013  HA  VAL A 126     115.840  58.650  53.870  1.00  0.00           H
ATOM   2014  CB  VAL A 126     113.770  58.760  53.360  1.00  0.00           C
ATOM   2015  HB  VAL A 126     113.260  59.360  52.610  1.00  0.00           H
ATOM   2016  CG1 VAL A 126     113.680  57.260  53.030  1.00  0.00           C
ATOM   2017 1HG1 VAL A 126     114.050  57.080  52.020  1.00  0.00           H
ATOM   2018 2HG1 VAL A 126     114.160  56.640  53.780  1.00  0.00           H
ATOM   2019 3HG1 VAL A 126     112.660  56.880  52.980  1.00  0.00           H
ATOM   2020  CG2 VAL A 126     113.130  58.910  54.750  1.00  0.00           C
ATOM   2021 1HG2 VAL A 126     113.520  58.180  55.450  1.00  0.00           H
ATOM   2022 2HG2 VAL A 126     113.350  59.900  55.140  1.00  0.00           H
ATOM   2023 3HG2 VAL A 126     112.090  58.720  54.500  1.00  0.00           H
ATOM   2024  C   VAL A 126     115.760  59.290  51.700  1.00  0.00           C
ATOM   2025  O   VAL A 126     115.500  60.220  50.930  1.00  0.00           O
ATOM   2026  N   LEU A 127     116.270  58.130  51.280  1.00  0.00           N
ATOM   2027  H   LEU A 127     116.450  57.450  52.010  1.00  0.00           H
ATOM   2028  CA  LEU A 127     116.390  57.710  49.850  1.00  0.00           C
ATOM   2029  HA  LEU A 127     115.850  58.450  49.270  1.00  0.00           H
ATOM   2030  CB  LEU A 127     117.860  57.580  49.410  1.00  0.00           C
ATOM   2031  HB1 LEU A 127     117.960  56.970  48.510  1.00  0.00           H
ATOM   2032  HB2 LEU A 127     118.250  56.930  50.190  1.00  0.00           H
ATOM   2033  CG  LEU A 127     118.600  58.900  49.340  1.00  0.00           C
ATOM   2034  HG  LEU A 127     118.000  59.670  49.830  1.00  0.00           H
ATOM   2035  CD1 LEU A 127     119.870  58.890  50.130  1.00  0.00           C
ATOM   2036 1HD1 LEU A 127     119.600  58.620  51.150  1.00  0.00           H
ATOM   2037 2HD1 LEU A 127     120.410  57.980  49.850  1.00  0.00           H
ATOM   2038 3HD1 LEU A 127     120.430  59.830  50.120  1.00  0.00           H
ATOM   2039  CD2 LEU A 127     118.990  59.490  48.040  1.00  0.00           C
ATOM   2040 1HD2 LEU A 127     118.080  59.550  47.450  1.00  0.00           H
ATOM   2041 2HD2 LEU A 127     119.360  60.510  48.120  1.00  0.00           H
ATOM   2042 3HD2 LEU A 127     119.840  58.970  47.600  1.00  0.00           H
ATOM   2043  C   LEU A 127     115.630  56.410  49.530  1.00  0.00           C
ATOM   2044  O   LEU A 127     115.470  55.480  50.340  1.00  0.00           O
ATOM   2045  N   VAL A 128     115.190  56.350  48.270  1.00  0.00           N
ATOM   2046  H   VAL A 128     115.380  57.120  47.650  1.00  0.00           H
ATOM   2047  CA  VAL A 128     114.500  55.240  47.700  1.00  0.00           C
ATOM   2048  HA  VAL A 128     114.550  54.430  48.430  1.00  0.00           H
ATOM   2049  CB  VAL A 128     113.010  55.620  47.400  1.00  0.00           C
ATOM   2050  HB  VAL A 128     113.020  56.450  46.690  1.00  0.00           H
ATOM   2051  CG1 VAL A 128     112.200  54.410  46.820  1.00  0.00           C
ATOM   2052 1HG1 VAL A 128     111.270  54.780  46.390  1.00  0.00           H
ATOM   2053 2HG1 VAL A 128     112.850  53.940  46.070  1.00  0.00           H
ATOM   2054 3HG1 VAL A 128     111.940  53.630  47.540  1.00  0.00           H
ATOM   2055  CG2 VAL A 128     112.130  55.990  48.650  1.00  0.00           C
ATOM   2056 1HG2 VAL A 128     111.100  56.090  48.330  1.00  0.00           H
ATOM   2057 2HG2 VAL A 128     112.090  55.240  49.440  1.00  0.00           H
ATOM   2058 3HG2 VAL A 128     112.280  56.990  49.090  1.00  0.00           H
ATOM   2059  C   VAL A 128     115.230  54.810  46.420  1.00  0.00           C
ATOM   2060  O   VAL A 128     115.670  55.690  45.660  1.00  0.00           O
ATOM   2061  N   VAL A 129     115.320  53.510  46.220  1.00  0.00           N
ATOM   2062  H   VAL A 129     114.900  52.840  46.850  1.00  0.00           H
ATOM   2063  CA  VAL A 129     116.270  52.880  45.240  1.00  0.00           C
ATOM   2064  HA  VAL A 129     116.530  53.660  44.530  1.00  0.00           H
ATOM   2065  CB  VAL A 129     117.540  52.290  45.990  1.00  0.00           C
ATOM   2066  HB  VAL A 129     117.280  51.560  46.760  1.00  0.00           H
ATOM   2067  CG1 VAL A 129     118.500  51.700  45.020  1.00  0.00           C
ATOM   2068 1HG1 VAL A 129     119.500  51.540  45.440  1.00  0.00           H
ATOM   2069 2HG1 VAL A 129     118.180  50.690  44.760  1.00  0.00           H
ATOM   2070 3HG1 VAL A 129     118.470  52.230  44.070  1.00  0.00           H
ATOM   2071  CG2 VAL A 129     118.290  53.460  46.700  1.00  0.00           C
ATOM   2072 1HG2 VAL A 129     119.270  53.040  46.910  1.00  0.00           H
ATOM   2073 2HG2 VAL A 129     118.410  54.260  45.970  1.00  0.00           H
ATOM   2074 3HG2 VAL A 129     117.820  53.720  47.650  1.00  0.00           H
ATOM   2075  C   VAL A 129     115.620  51.740  44.420  1.00  0.00           C
ATOM   2076  O   VAL A 129     114.820  50.980  44.970  1.00  0.00           O
ATOM   2077  N   THR A 130     115.970  51.550  43.110  1.00  0.00           N
ATOM   2078  H   THR A 130     116.820  52.000  42.810  1.00  0.00           H
ATOM   2079  CA  THR A 130     115.440  50.420  42.270  1.00  0.00           C
ATOM   2080  HA  THR A 130     114.390  50.350  42.540  1.00  0.00           H
ATOM   2081  CB  THR A 130     115.440  50.730  40.760  1.00  0.00           C
ATOM   2082  HB  THR A 130     115.010  49.900  40.190  1.00  0.00           H
ATOM   2083  CG2 THR A 130     114.510  51.920  40.320  1.00  0.00           C
ATOM   2084 1HG2 THR A 130     114.710  52.030  39.250  1.00  0.00           H
ATOM   2085 2HG2 THR A 130     113.490  51.570  40.490  1.00  0.00           H
ATOM   2086 3HG2 THR A 130     114.660  52.880  40.810  1.00  0.00           H
ATOM   2087  OG1 THR A 130     116.750  50.880  40.200  1.00  0.00           O
ATOM   2088  HG1 THR A 130     117.430  50.660  40.850  1.00  0.00           H
ATOM   2089  C   THR A 130     116.080  49.120  42.690  1.00  0.00           C
ATOM   2090  O   THR A 130     116.630  49.000  43.810  1.00  0.00           O
ATOM   2091  N   THR A 131     115.960  48.080  41.920  1.00  0.00           N
ATOM   2092  H   THR A 131     115.400  48.260  41.100  1.00  0.00           H
ATOM   2093  CA  THR A 131     116.740  46.790  41.870  1.00  0.00           C
ATOM   2094  HA  THR A 131     116.850  46.370  42.870  1.00  0.00           H
ATOM   2095  CB  THR A 131     116.080  45.610  41.140  1.00  0.00           C
ATOM   2096  HB  THR A 131     116.050  45.850  40.080  1.00  0.00           H
ATOM   2097  CG2 THR A 131     116.700  44.200  41.520  1.00  0.00           C
ATOM   2098 1HG2 THR A 131     117.790  44.250  41.420  1.00  0.00           H
ATOM   2099 2HG2 THR A 131     116.420  43.990  42.550  1.00  0.00           H
ATOM   2100 3HG2 THR A 131     116.310  43.380  40.920  1.00  0.00           H
ATOM   2101  OG1 THR A 131     114.730  45.560  41.550  1.00  0.00           O
ATOM   2102  HG1 THR A 131     114.390  46.400  41.230  1.00  0.00           H
ATOM   2103  C   THR A 131     118.160  47.090  41.460  1.00  0.00           C
ATOM   2104  O   THR A 131     119.090  46.630  42.110  1.00  0.00           O
ATOM   2105  N   ASP A 132     118.450  48.030  40.550  1.00  0.00           N
ATOM   2106  H   ASP A 132     117.650  48.370  40.030  1.00  0.00           H
ATOM   2107  CA  ASP A 132     119.740  48.750  40.350  1.00  0.00           C
ATOM   2108  HA  ASP A 132     120.600  48.090  40.400  1.00  0.00           H
ATOM   2109  CB  ASP A 132     119.840  49.360  38.950  1.00  0.00           C
ATOM   2110  HB1 ASP A 132     120.840  49.790  38.970  1.00  0.00           H
ATOM   2111  HB2 ASP A 132     119.200  50.230  38.850  1.00  0.00           H
ATOM   2112  CG  ASP A 132     119.750  48.460  37.780  1.00  0.00           C
ATOM   2113  OD1 ASP A 132     119.750  47.240  37.960  1.00  0.00           O
ATOM   2114  OD2 ASP A 132     119.850  48.900  36.590  1.00  0.00           O
ATOM   2115  C   ASP A 132     119.840  49.860  41.400  1.00  0.00           C
ATOM   2116  O   ASP A 132     118.840  50.390  41.920  1.00  0.00           O
ATOM   2117  N   ALA A 133     121.090  50.110  41.800  1.00  0.00           N
ATOM   2118  H   ALA A 133     121.850  49.780  41.220  1.00  0.00           H
ATOM   2119  CA  ALA A 133     121.460  50.960  42.960  1.00  0.00           C
ATOM   2120  HA  ALA A 133     120.720  50.760  43.740  1.00  0.00           H
ATOM   2121  CB  ALA A 133     122.750  50.360  43.500  1.00  0.00           C
ATOM   2122  HB1 ALA A 133     122.790  49.280  43.430  1.00  0.00           H
ATOM   2123  HB2 ALA A 133     123.610  50.860  43.040  1.00  0.00           H
ATOM   2124  HB3 ALA A 133     122.860  50.600  44.560  1.00  0.00           H
ATOM   2125  C   ALA A 133     121.520  52.470  42.710  1.00  0.00           C
ATOM   2126  O   ALA A 133     122.240  53.190  43.390  1.00  0.00           O
ATOM   2127  N   LEU A 134     120.640  52.880  41.810  1.00  0.00           N
ATOM   2128  H   LEU A 134     120.100  52.150  41.360  1.00  0.00           H
ATOM   2129  CA  LEU A 134     120.240  54.200  41.330  1.00  0.00           C
ATOM   2130  HA  LEU A 134     121.010  54.930  41.570  1.00  0.00           H
ATOM   2131  CB  LEU A 134     120.080  54.210  39.760  1.00  0.00           C
ATOM   2132  HB1 LEU A 134     119.580  55.120  39.420  1.00  0.00           H
ATOM   2133  HB2 LEU A 134     119.350  53.410  39.600  1.00  0.00           H
ATOM   2134  CG  LEU A 134     121.320  54.000  38.880  1.00  0.00           C
ATOM   2135  HG  LEU A 134     121.940  54.900  38.890  1.00  0.00           H
ATOM   2136  CD1 LEU A 134     122.100  52.720  39.100  1.00  0.00           C
ATOM   2137 1HD1 LEU A 134     122.710  52.850  40.000  1.00  0.00           H
ATOM   2138 2HD1 LEU A 134     121.430  51.870  39.220  1.00  0.00           H
ATOM   2139 3HD1 LEU A 134     122.810  52.480  38.310  1.00  0.00           H
ATOM   2140  CD2 LEU A 134     120.750  53.780  37.460  1.00  0.00           C
ATOM   2141 1HD2 LEU A 134     120.160  52.870  37.350  1.00  0.00           H
ATOM   2142 2HD2 LEU A 134     120.210  54.630  37.030  1.00  0.00           H
ATOM   2143 3HD2 LEU A 134     121.610  53.650  36.810  1.00  0.00           H
ATOM   2144  C   LEU A 134     119.040  54.740  42.060  1.00  0.00           C
ATOM   2145  O   LEU A 134     118.040  53.990  42.220  1.00  0.00           O
ATOM   2146  N   VAL A 135     119.040  56.060  42.410  1.00  0.00           N
ATOM   2147  H   VAL A 135     119.940  56.510  42.330  1.00  0.00           H
ATOM   2148  CA  VAL A 135     118.110  56.800  43.250  1.00  0.00           C
ATOM   2149  HA  VAL A 135     117.920  56.110  44.070  1.00  0.00           H
ATOM   2150  CB  VAL A 135     118.650  58.110  43.910  1.00  0.00           C
ATOM   2151  HB  VAL A 135     119.090  58.730  43.130  1.00  0.00           H
ATOM   2152  CG1 VAL A 135     117.630  58.920  44.750  1.00  0.00           C
ATOM   2153 1HG1 VAL A 135     116.770  59.170  44.120  1.00  0.00           H
ATOM   2154 2HG1 VAL A 135     117.210  58.320  45.560  1.00  0.00           H
ATOM   2155 3HG1 VAL A 135     118.140  59.850  44.980  1.00  0.00           H
ATOM   2156  CG2 VAL A 135     119.630  57.690  44.980  1.00  0.00           C
ATOM   2157 1HG2 VAL A 135     119.150  56.920  45.590  1.00  0.00           H
ATOM   2158 2HG2 VAL A 135     120.550  57.310  44.540  1.00  0.00           H
ATOM   2159 3HG2 VAL A 135     119.910  58.590  45.530  1.00  0.00           H
ATOM   2160  C   VAL A 135     116.750  57.070  42.560  1.00  0.00           C
ATOM   2161  O   VAL A 135     116.660  57.980  41.740  1.00  0.00           O
ATOM   2162  N   PHE A 136     115.750  56.280  42.880  1.00  0.00           N
ATOM   2163  H   PHE A 136     115.790  55.630  43.650  1.00  0.00           H
ATOM   2164  CA  PHE A 136     114.430  56.490  42.440  1.00  0.00           C
ATOM   2165  HA  PHE A 136     114.360  56.500  41.360  1.00  0.00           H
ATOM   2166  CB  PHE A 136     113.570  55.290  42.800  1.00  0.00           C
ATOM   2167  HB1 PHE A 136     113.570  55.120  43.880  1.00  0.00           H
ATOM   2168  HB2 PHE A 136     113.960  54.450  42.220  1.00  0.00           H
ATOM   2169  CG  PHE A 136     112.180  55.330  42.240  1.00  0.00           C
ATOM   2170  CD1 PHE A 136     111.220  56.010  42.960  1.00  0.00           C
ATOM   2171  HD1 PHE A 136     111.500  56.420  43.920  1.00  0.00           H
ATOM   2172  CE1 PHE A 136     109.850  55.960  42.590  1.00  0.00           C
ATOM   2173  HE1 PHE A 136     109.070  56.300  43.260  1.00  0.00           H
ATOM   2174  CZ  PHE A 136     109.480  55.380  41.350  1.00  0.00           C
ATOM   2175  HZ  PHE A 136     108.460  55.500  41.020  1.00  0.00           H
ATOM   2176  CE2 PHE A 136     110.480  54.770  40.550  1.00  0.00           C
ATOM   2177  HE2 PHE A 136     110.240  54.450  39.540  1.00  0.00           H
ATOM   2178  CD2 PHE A 136     111.850  54.780  40.990  1.00  0.00           C
ATOM   2179  HD2 PHE A 136     112.630  54.340  40.390  1.00  0.00           H
ATOM   2180  C   PHE A 136     113.850  57.880  42.950  1.00  0.00           C
ATOM   2181  O   PHE A 136     113.290  58.670  42.210  1.00  0.00           O
ATOM   2182  N   TYR A 137     114.030  58.160  44.240  1.00  0.00           N
ATOM   2183  H   TYR A 137     114.390  57.460  44.880  1.00  0.00           H
ATOM   2184  CA  TYR A 137     113.520  59.350  44.950  1.00  0.00           C
ATOM   2185  HA  TYR A 137     113.490  60.170  44.230  1.00  0.00           H
ATOM   2186  CB  TYR A 137     112.040  58.980  45.300  1.00  0.00           C
ATOM   2187  HB1 TYR A 137     112.100  57.970  45.710  1.00  0.00           H
ATOM   2188  HB2 TYR A 137     111.340  58.910  44.470  1.00  0.00           H
ATOM   2189  CG  TYR A 137     111.410  59.800  46.430  1.00  0.00           C
ATOM   2190  CD1 TYR A 137     110.280  60.660  46.200  1.00  0.00           C
ATOM   2191  HD1 TYR A 137     109.940  60.710  45.180  1.00  0.00           H
ATOM   2192  CE1 TYR A 137     109.650  61.310  47.270  1.00  0.00           C
ATOM   2193  HE1 TYR A 137     108.740  61.870  47.130  1.00  0.00           H
ATOM   2194  CZ  TYR A 137     110.230  61.230  48.520  1.00  0.00           C
ATOM   2195  OH  TYR A 137     109.610  61.830  49.580  1.00  0.00           O
ATOM   2196  HH  TYR A 137     108.790  62.210  49.260  1.00  0.00           H
ATOM   2197  CE2 TYR A 137     111.330  60.410  48.830  1.00  0.00           C
ATOM   2198  HE2 TYR A 137     111.600  60.370  49.880  1.00  0.00           H
ATOM   2199  CD2 TYR A 137     111.920  59.640  47.780  1.00  0.00           C
ATOM   2200  HD2 TYR A 137     112.740  58.940  47.850  1.00  0.00           H
ATOM   2201  C   TYR A 137     114.400  59.750  46.140  1.00  0.00           C
ATOM   2202  O   TYR A 137     114.950  58.910  46.820  1.00  0.00           O
ATOM   2203  N   ALA A 138     114.620  61.000  46.390  1.00  0.00           N
ATOM   2204  H   ALA A 138     114.150  61.680  45.800  1.00  0.00           H
ATOM   2205  CA  ALA A 138     115.120  61.590  47.670  1.00  0.00           C
ATOM   2206  HA  ALA A 138     115.260  60.810  48.430  1.00  0.00           H
ATOM   2207  CB  ALA A 138     116.450  62.200  47.240  1.00  0.00           C
ATOM   2208  HB1 ALA A 138     116.940  61.380  46.720  1.00  0.00           H
ATOM   2209  HB2 ALA A 138     116.320  63.080  46.620  1.00  0.00           H
ATOM   2210  HB3 ALA A 138     117.020  62.530  48.110  1.00  0.00           H
ATOM   2211  C   ALA A 138     114.190  62.620  48.290  1.00  0.00           C
ATOM   2212  O   ALA A 138     113.350  63.170  47.630  1.00  0.00           O
ATOM   2213  N   SER A 139     114.270  62.970  49.600  1.00  0.00           N
ATOM   2214  H   SER A 139     114.780  62.300  50.170  1.00  0.00           H
ATOM   2215  CA  SER A 139     113.540  64.090  50.320  1.00  0.00           C
ATOM   2216  HA  SER A 139     112.490  63.920  50.080  1.00  0.00           H
ATOM   2217  CB  SER A 139     113.750  64.130  51.850  1.00  0.00           C
ATOM   2218  HB1 SER A 139     113.160  64.870  52.380  1.00  0.00           H
ATOM   2219  HB2 SER A 139     114.800  64.420  51.980  1.00  0.00           H
ATOM   2220  OG  SER A 139     113.600  62.800  52.370  1.00  0.00           O
ATOM   2221  HG  SER A 139     112.720  62.480  52.210  1.00  0.00           H
ATOM   2222  C   SER A 139     113.730  65.530  49.830  1.00  0.00           C
ATOM   2223  O   SER A 139     114.780  65.910  49.310  1.00  0.00           O
ATOM   2224  N   SER A 140     112.760  66.370  50.200  1.00  0.00           N
ATOM   2225  H   SER A 140     111.940  65.980  50.640  1.00  0.00           H
ATOM   2226  CA  SER A 140     112.710  67.830  50.100  1.00  0.00           C
ATOM   2227  HA  SER A 140     112.990  68.060  49.070  1.00  0.00           H
ATOM   2228  CB  SER A 140     111.380  68.360  50.480  1.00  0.00           C
ATOM   2229  HB1 SER A 140     110.700  67.680  49.980  1.00  0.00           H
ATOM   2230  HB2 SER A 140     111.150  69.320  50.010  1.00  0.00           H
ATOM   2231  OG  SER A 140     111.250  68.380  51.890  1.00  0.00           O
ATOM   2232  HG  SER A 140     110.620  67.730  52.230  1.00  0.00           H
ATOM   2233  C   SER A 140     113.790  68.520  50.920  1.00  0.00           C
ATOM   2234  O   SER A 140     114.000  69.690  50.670  1.00  0.00           O
ATOM   2235  N   THR A 141     114.330  67.810  51.940  1.00  0.00           N
ATOM   2236  H   THR A 141     113.970  66.880  52.100  1.00  0.00           H
ATOM   2237  CA  THR A 141     115.320  68.390  52.860  1.00  0.00           C
ATOM   2238  HA  THR A 141     115.130  69.450  52.970  1.00  0.00           H
ATOM   2239  CB  THR A 141     115.270  67.700  54.230  1.00  0.00           C
ATOM   2240  HB  THR A 141     116.130  67.980  54.830  1.00  0.00           H
ATOM   2241  CG2 THR A 141     113.970  68.160  54.940  1.00  0.00           C
ATOM   2242 1HG2 THR A 141     114.130  69.080  55.500  1.00  0.00           H
ATOM   2243 2HG2 THR A 141     113.200  68.390  54.200  1.00  0.00           H
ATOM   2244 3HG2 THR A 141     113.670  67.310  55.550  1.00  0.00           H
ATOM   2245  OG1 THR A 141     115.250  66.310  54.120  1.00  0.00           O
ATOM   2246  HG1 THR A 141     115.370  65.950  55.000  1.00  0.00           H
ATOM   2247  C   THR A 141     116.740  68.200  52.380  1.00  0.00           C
ATOM   2248  O   THR A 141     117.590  69.000  52.830  1.00  0.00           O
ATOM   2249  N   ILE A 142     117.010  67.170  51.540  1.00  0.00           N
ATOM   2250  H   ILE A 142     116.190  66.730  51.140  1.00  0.00           H
ATOM   2251  CA  ILE A 142     118.300  66.470  51.330  1.00  0.00           C
ATOM   2252  HA  ILE A 142     118.520  66.100  52.330  1.00  0.00           H
ATOM   2253  CB  ILE A 142     118.130  65.250  50.430  1.00  0.00           C
ATOM   2254  HB  ILE A 142     117.200  64.810  50.800  1.00  0.00           H
ATOM   2255  CG2 ILE A 142     118.050  65.700  48.960  1.00  0.00           C
ATOM   2256 1HG2 ILE A 142     119.080  65.660  48.620  1.00  0.00           H
ATOM   2257 2HG2 ILE A 142     117.460  64.950  48.430  1.00  0.00           H
ATOM   2258 3HG2 ILE A 142     117.530  66.650  48.930  1.00  0.00           H
ATOM   2259  CG1 ILE A 142     119.300  64.210  50.590  1.00  0.00           C
ATOM   2260 1HG1 ILE A 142     119.340  64.030  51.660  1.00  0.00           H
ATOM   2261 2HG1 ILE A 142     120.270  64.650  50.370  1.00  0.00           H
ATOM   2262  CD  ILE A 142     119.050  62.880  49.980  1.00  0.00           C
ATOM   2263  HD1 ILE A 142     119.180  62.900  48.900  1.00  0.00           H
ATOM   2264  HD2 ILE A 142     119.890  62.230  50.240  1.00  0.00           H
ATOM   2265  HD3 ILE A 142     118.110  62.420  50.290  1.00  0.00           H
ATOM   2266  C   ILE A 142     119.440  67.370  50.890  1.00  0.00           C
ATOM   2267  O   ILE A 142     120.530  67.340  51.510  1.00  0.00           O
ATOM   2268  N   GLN A 143     119.220  68.280  49.950  1.00  0.00           N
ATOM   2269  H   GLN A 143     118.310  68.290  49.510  1.00  0.00           H
ATOM   2270  CA  GLN A 143     120.200  69.210  49.480  1.00  0.00           C
ATOM   2271  HA  GLN A 143     121.090  68.680  49.130  1.00  0.00           H
ATOM   2272  CB  GLN A 143     119.560  69.960  48.270  1.00  0.00           C
ATOM   2273  HB1 GLN A 143     119.340  69.310  47.430  1.00  0.00           H
ATOM   2274  HB2 GLN A 143     120.220  70.790  48.020  1.00  0.00           H
ATOM   2275  CG  GLN A 143     118.230  70.760  48.560  1.00  0.00           C
ATOM   2276  HG1 GLN A 143     117.970  71.160  47.580  1.00  0.00           H
ATOM   2277  HG2 GLN A 143     118.480  71.660  49.130  1.00  0.00           H
ATOM   2278  CD  GLN A 143     117.070  70.180  49.340  1.00  0.00           C
ATOM   2279  OE1 GLN A 143     116.640  69.080  49.050  1.00  0.00           O
ATOM   2280  NE2 GLN A 143     116.540  70.830  50.340  1.00  0.00           N
ATOM   2281 1HE2 GLN A 143     116.830  71.670  50.820  1.00  0.00           H
ATOM   2282 2HE2 GLN A 143     115.680  70.400  50.640  1.00  0.00           H
ATOM   2283  C   GLN A 143     120.720  70.260  50.470  1.00  0.00           C
ATOM   2284  O   GLN A 143     121.860  70.710  50.430  1.00  0.00           O
ATOM   2285  N   ASP A 144     119.880  70.490  51.510  1.00  0.00           N
ATOM   2286  H   ASP A 144     119.020  69.960  51.620  1.00  0.00           H
ATOM   2287  CA  ASP A 144     120.280  71.410  52.650  1.00  0.00           C
ATOM   2288  HA  ASP A 144     120.720  72.310  52.230  1.00  0.00           H
ATOM   2289  CB  ASP A 144     119.170  71.740  53.600  1.00  0.00           C
ATOM   2290  HB1 ASP A 144     119.680  72.380  54.320  1.00  0.00           H
ATOM   2291  HB2 ASP A 144     118.760  70.810  53.990  1.00  0.00           H
ATOM   2292  CG  ASP A 144     117.950  72.460  53.030  1.00  0.00           C
ATOM   2293  OD1 ASP A 144     116.980  72.620  53.790  1.00  0.00           O
ATOM   2294  OD2 ASP A 144     117.950  72.940  51.870  1.00  0.00           O
ATOM   2295  C   ASP A 144     121.430  70.890  53.520  1.00  0.00           C
ATOM   2296  O   ASP A 144     122.130  71.630  54.210  1.00  0.00           O
ATOM   2297  N   TYR A 145     121.460  69.540  53.540  1.00  0.00           N
ATOM   2298  H   TYR A 145     120.710  69.040  53.090  1.00  0.00           H
ATOM   2299  CA  TYR A 145     122.300  68.640  54.340  1.00  0.00           C
ATOM   2300  HA  TYR A 145     122.430  68.980  55.370  1.00  0.00           H
ATOM   2301  CB  TYR A 145     121.620  67.340  54.670  1.00  0.00           C
ATOM   2302  HB1 TYR A 145     122.290  66.500  54.820  1.00  0.00           H
ATOM   2303  HB2 TYR A 145     121.070  66.950  53.810  1.00  0.00           H
ATOM   2304  CG  TYR A 145     120.580  67.470  55.780  1.00  0.00           C
ATOM   2305  CD1 TYR A 145     120.860  67.050  57.090  1.00  0.00           C
ATOM   2306  HD1 TYR A 145     121.790  66.570  57.330  1.00  0.00           H
ATOM   2307  CE1 TYR A 145     119.950  67.320  58.110  1.00  0.00           C
ATOM   2308  HE1 TYR A 145     120.130  67.050  59.130  1.00  0.00           H
ATOM   2309  CZ  TYR A 145     118.690  67.870  57.790  1.00  0.00           C
ATOM   2310  OH  TYR A 145     117.760  68.090  58.730  1.00  0.00           O
ATOM   2311  HH  TYR A 145     116.900  68.160  58.300  1.00  0.00           H
ATOM   2312  CE2 TYR A 145     118.370  68.220  56.440  1.00  0.00           C
ATOM   2313  HE2 TYR A 145     117.450  68.710  56.170  1.00  0.00           H
ATOM   2314  CD2 TYR A 145     119.340  68.020  55.410  1.00  0.00           C
ATOM   2315  HD2 TYR A 145     119.100  68.310  54.400  1.00  0.00           H
ATOM   2316  C   TYR A 145     123.590  68.240  53.620  1.00  0.00           C
ATOM   2317  O   TYR A 145     124.620  68.170  54.260  1.00  0.00           O
ATOM   2318  N   LEU A 146     123.520  67.930  52.310  1.00  0.00           N
ATOM   2319  H   LEU A 146     122.640  67.760  51.850  1.00  0.00           H
ATOM   2320  CA  LEU A 146     124.700  67.550  51.540  1.00  0.00           C
ATOM   2321  HA  LEU A 146     125.480  67.070  52.130  1.00  0.00           H
ATOM   2322  CB  LEU A 146     124.300  66.620  50.400  1.00  0.00           C
ATOM   2323  HB1 LEU A 146     125.230  66.320  49.910  1.00  0.00           H
ATOM   2324  HB2 LEU A 146     123.790  67.230  49.660  1.00  0.00           H
ATOM   2325  CG  LEU A 146     123.450  65.380  50.770  1.00  0.00           C
ATOM   2326  HG  LEU A 146     122.510  65.670  51.240  1.00  0.00           H
ATOM   2327  CD1 LEU A 146     123.180  64.480  49.610  1.00  0.00           C
ATOM   2328 1HD1 LEU A 146     122.790  63.540  50.000  1.00  0.00           H
ATOM   2329 2HD1 LEU A 146     122.320  64.920  49.100  1.00  0.00           H
ATOM   2330 3HD1 LEU A 146     124.050  64.250  48.990  1.00  0.00           H
ATOM   2331  CD2 LEU A 146     124.070  64.450  51.790  1.00  0.00           C
ATOM   2332 1HD2 LEU A 146     123.510  63.520  51.890  1.00  0.00           H
ATOM   2333 2HD2 LEU A 146     125.020  64.130  51.360  1.00  0.00           H
ATOM   2334 3HD2 LEU A 146     124.130  64.880  52.790  1.00  0.00           H
ATOM   2335  C   LEU A 146     125.430  68.830  50.950  1.00  0.00           C
ATOM   2336  O   LEU A 146     126.470  68.690  50.280  1.00  0.00           O
ATOM   2337  N   GLY A 147     124.800  70.000  51.090  1.00  0.00           N
ATOM   2338  H   GLY A 147     123.840  69.940  51.380  1.00  0.00           H
ATOM   2339  CA  GLY A 147     125.260  71.290  50.480  1.00  0.00           C
ATOM   2340  HA1 GLY A 147     126.330  71.370  50.680  1.00  0.00           H
ATOM   2341  HA2 GLY A 147     124.760  72.110  50.980  1.00  0.00           H
ATOM   2342  C   GLY A 147     125.050  71.300  48.940  1.00  0.00           C
ATOM   2343  O   GLY A 147     125.490  72.300  48.280  1.00  0.00           O
ATOM   2344  N   PHE A 148     124.520  70.240  48.410  1.00  0.00           N
ATOM   2345  H   PHE A 148     123.970  69.610  48.980  1.00  0.00           H
ATOM   2346  CA  PHE A 148     124.350  70.270  46.890  1.00  0.00           C
ATOM   2347  HA  PHE A 148     124.460  71.290  46.520  1.00  0.00           H
ATOM   2348  CB  PHE A 148     125.510  69.540  46.180  1.00  0.00           C
ATOM   2349  HB1 PHE A 148     126.400  69.820  46.760  1.00  0.00           H
ATOM   2350  HB2 PHE A 148     125.730  69.930  45.180  1.00  0.00           H
ATOM   2351  CG  PHE A 148     125.510  68.060  46.260  1.00  0.00           C
ATOM   2352  CD1 PHE A 148     124.650  67.360  45.420  1.00  0.00           C
ATOM   2353  HD1 PHE A 148     124.090  67.880  44.660  1.00  0.00           H
ATOM   2354  CE1 PHE A 148     124.540  65.950  45.480  1.00  0.00           C
ATOM   2355  HE1 PHE A 148     123.940  65.310  44.850  1.00  0.00           H
ATOM   2356  CZ  PHE A 148     125.270  65.260  46.470  1.00  0.00           C
ATOM   2357  HZ  PHE A 148     125.340  64.180  46.470  1.00  0.00           H
ATOM   2358  CE2 PHE A 148     126.100  65.920  47.340  1.00  0.00           C
ATOM   2359  HE2 PHE A 148     126.720  65.420  48.070  1.00  0.00           H
ATOM   2360  CD2 PHE A 148     126.180  67.350  47.250  1.00  0.00           C
ATOM   2361  HD2 PHE A 148     126.680  67.880  48.050  1.00  0.00           H
ATOM   2362  C   PHE A 148     122.940  69.980  46.390  1.00  0.00           C
ATOM   2363  O   PHE A 148     122.140  69.390  47.100  1.00  0.00           O
ATOM   2364  N   GLN A 149     122.570  70.270  45.150  1.00  0.00           N
ATOM   2365  H   GLN A 149     123.300  70.800  44.710  1.00  0.00           H
ATOM   2366  CA  GLN A 149     121.260  70.200  44.580  1.00  0.00           C
ATOM   2367  HA  GLN A 149     120.530  70.750  45.170  1.00  0.00           H
ATOM   2368  CB  GLN A 149     121.290  70.940  43.220  1.00  0.00           C
ATOM   2369  HB1 GLN A 149     121.780  71.920  43.270  1.00  0.00           H
ATOM   2370  HB2 GLN A 149     120.240  70.880  42.940  1.00  0.00           H
ATOM   2371  CG  GLN A 149     122.180  70.240  42.150  1.00  0.00           C
ATOM   2372  HG1 GLN A 149     121.680  69.310  41.900  1.00  0.00           H
ATOM   2373  HG2 GLN A 149     123.190  69.990  42.470  1.00  0.00           H
ATOM   2374  CD  GLN A 149     122.180  70.980  40.840  1.00  0.00           C
ATOM   2375  OE1 GLN A 149     121.270  71.700  40.420  1.00  0.00           O
ATOM   2376  NE2 GLN A 149     123.110  70.620  40.020  1.00  0.00           N
ATOM   2377 1HE2 GLN A 149     123.810  69.950  40.300  1.00  0.00           H
ATOM   2378 2HE2 GLN A 149     123.230  71.210  39.210  1.00  0.00           H
ATOM   2379  C   GLN A 149     120.660  68.780  44.460  1.00  0.00           C
ATOM   2380  O   GLN A 149     121.330  67.840  44.060  1.00  0.00           O
ATOM   2381  N   GLN A 150     119.340  68.610  44.710  1.00  0.00           N
ATOM   2382  H   GLN A 150     118.870  69.470  44.960  1.00  0.00           H
ATOM   2383  CA  GLN A 150     118.580  67.370  44.760  1.00  0.00           C
ATOM   2384  HA  GLN A 150     119.020  66.610  45.410  1.00  0.00           H
ATOM   2385  CB  GLN A 150     117.190  67.800  45.340  1.00  0.00           C
ATOM   2386  HB1 GLN A 150     116.720  68.480  44.630  1.00  0.00           H
ATOM   2387  HB2 GLN A 150     117.280  68.310  46.300  1.00  0.00           H
ATOM   2388  CG  GLN A 150     116.100  66.730  45.420  1.00  0.00           C
ATOM   2389  HG1 GLN A 150     116.400  66.030  46.190  1.00  0.00           H
ATOM   2390  HG2 GLN A 150     116.040  66.210  44.460  1.00  0.00           H
ATOM   2391  CD  GLN A 150     114.720  67.330  45.790  1.00  0.00           C
ATOM   2392  OE1 GLN A 150     113.680  67.070  45.150  1.00  0.00           O
ATOM   2393  NE2 GLN A 150     114.620  68.200  46.800  1.00  0.00           N
ATOM   2394 1HE2 GLN A 150     115.250  68.340  47.570  1.00  0.00           H
ATOM   2395 2HE2 GLN A 150     113.800  68.780  46.720  1.00  0.00           H
ATOM   2396  C   GLN A 150     118.510  66.750  43.370  1.00  0.00           C
ATOM   2397  O   GLN A 150     118.520  65.530  43.200  1.00  0.00           O
ATOM   2398  N   SER A 151     118.490  67.530  42.290  1.00  0.00           N
ATOM   2399  H   SER A 151     118.500  68.540  42.360  1.00  0.00           H
ATOM   2400  CA  SER A 151     118.390  67.000  40.880  1.00  0.00           C
ATOM   2401  HA  SER A 151     117.540  66.330  40.780  1.00  0.00           H
ATOM   2402  CB  SER A 151     118.280  68.210  39.940  1.00  0.00           C
ATOM   2403  HB1 SER A 151     117.400  68.830  40.080  1.00  0.00           H
ATOM   2404  HB2 SER A 151     118.260  67.820  38.920  1.00  0.00           H
ATOM   2405  OG  SER A 151     119.300  69.150  40.130  1.00  0.00           O
ATOM   2406  HG  SER A 151     119.870  69.020  39.360  1.00  0.00           H
ATOM   2407  C   SER A 151     119.680  66.230  40.530  1.00  0.00           C
ATOM   2408  O   SER A 151     119.580  65.440  39.630  1.00  0.00           O
ATOM   2409  N   ASP A 152     120.900  66.530  41.180  1.00  0.00           N
ATOM   2410  H   ASP A 152     120.970  67.310  41.820  1.00  0.00           H
ATOM   2411  CA  ASP A 152     122.100  65.720  40.940  1.00  0.00           C
ATOM   2412  HA  ASP A 152     122.130  65.490  39.880  1.00  0.00           H
ATOM   2413  CB  ASP A 152     123.370  66.470  41.430  1.00  0.00           C
ATOM   2414  HB1 ASP A 152     124.200  65.760  41.430  1.00  0.00           H
ATOM   2415  HB2 ASP A 152     123.300  66.810  42.460  1.00  0.00           H
ATOM   2416  CG  ASP A 152     123.820  67.530  40.400  1.00  0.00           C
ATOM   2417  OD1 ASP A 152     123.340  67.550  39.240  1.00  0.00           O
ATOM   2418  OD2 ASP A 152     124.530  68.400  40.830  1.00  0.00           O
ATOM   2419  C   ASP A 152     122.040  64.390  41.710  1.00  0.00           C
ATOM   2420  O   ASP A 152     122.510  63.380  41.130  1.00  0.00           O
ATOM   2421  N   VAL A 153     121.580  64.300  42.980  1.00  0.00           N
ATOM   2422  H   VAL A 153     121.190  65.140  43.390  1.00  0.00           H
ATOM   2423  CA  VAL A 153     121.560  63.080  43.810  1.00  0.00           C
ATOM   2424  HA  VAL A 153     122.530  62.640  43.560  1.00  0.00           H
ATOM   2425  CB  VAL A 153     121.500  63.420  45.300  1.00  0.00           C
ATOM   2426  HB  VAL A 153     122.380  64.010  45.540  1.00  0.00           H
ATOM   2427  CG1 VAL A 153     120.230  64.150  45.750  1.00  0.00           C
ATOM   2428 1HG1 VAL A 153     120.250  64.410  46.810  1.00  0.00           H
ATOM   2429 2HG1 VAL A 153     120.200  65.060  45.160  1.00  0.00           H
ATOM   2430 3HG1 VAL A 153     119.290  63.620  45.620  1.00  0.00           H
ATOM   2431  CG2 VAL A 153     121.600  62.140  46.200  1.00  0.00           C
ATOM   2432 1HG2 VAL A 153     121.010  61.320  45.780  1.00  0.00           H
ATOM   2433 2HG2 VAL A 153     122.630  61.780  46.230  1.00  0.00           H
ATOM   2434 3HG2 VAL A 153     121.270  62.470  47.180  1.00  0.00           H
ATOM   2435  C   VAL A 153     120.430  62.180  43.300  1.00  0.00           C
ATOM   2436  O   VAL A 153     120.580  60.980  43.370  1.00  0.00           O
ATOM   2437  N   ILE A 154     119.370  62.780  42.760  1.00  0.00           N
ATOM   2438  H   ILE A 154     119.240  63.780  42.820  1.00  0.00           H
ATOM   2439  CA  ILE A 154     118.270  61.920  42.260  1.00  0.00           C
ATOM   2440  HA  ILE A 154     118.120  61.190  43.060  1.00  0.00           H
ATOM   2441  CB  ILE A 154     116.860  62.550  42.150  1.00  0.00           C
ATOM   2442  HB  ILE A 154     116.990  63.540  41.710  1.00  0.00           H
ATOM   2443  CG2 ILE A 154     115.780  61.770  41.370  1.00  0.00           C
ATOM   2444 1HG2 ILE A 154     115.570  60.870  41.950  1.00  0.00           H
ATOM   2445 2HG2 ILE A 154     114.890  62.390  41.290  1.00  0.00           H
ATOM   2446 3HG2 ILE A 154     116.140  61.350  40.430  1.00  0.00           H
ATOM   2447  CG1 ILE A 154     116.430  62.820  43.640  1.00  0.00           C
ATOM   2448 1HG1 ILE A 154     117.260  63.320  44.150  1.00  0.00           H
ATOM   2449 2HG1 ILE A 154     116.350  61.920  44.240  1.00  0.00           H
ATOM   2450  CD  ILE A 154     115.190  63.690  43.810  1.00  0.00           C
ATOM   2451  HD1 ILE A 154     115.380  64.630  43.290  1.00  0.00           H
ATOM   2452  HD2 ILE A 154     114.280  63.230  43.430  1.00  0.00           H
ATOM   2453  HD3 ILE A 154     115.110  63.800  44.890  1.00  0.00           H
ATOM   2454  C   ILE A 154     118.780  61.250  41.010  1.00  0.00           C
ATOM   2455  O   ILE A 154     119.280  61.920  40.120  1.00  0.00           O
ATOM   2456  N   HIS A 155     118.450  59.950  40.820  1.00  0.00           N
ATOM   2457  H   HIS A 155     117.910  59.540  41.570  1.00  0.00           H
ATOM   2458  CA  HIS A 155     118.850  59.060  39.720  1.00  0.00           C
ATOM   2459  HA  HIS A 155     118.310  58.130  39.840  1.00  0.00           H
ATOM   2460  CB  HIS A 155     118.360  59.730  38.370  1.00  0.00           C
ATOM   2461  HB1 HIS A 155     119.050  60.530  38.080  1.00  0.00           H
ATOM   2462  HB2 HIS A 155     117.420  60.270  38.510  1.00  0.00           H
ATOM   2463  CG  HIS A 155     118.220  58.790  37.250  1.00  0.00           C
ATOM   2464  ND1 HIS A 155     117.450  57.650  37.360  1.00  0.00           N
ATOM   2465  CE1 HIS A 155     117.800  56.990  36.280  1.00  0.00           C
ATOM   2466  HE1 HIS A 155     117.460  56.010  35.970  1.00  0.00           H
ATOM   2467  NE2 HIS A 155     118.630  57.680  35.460  1.00  0.00           N
ATOM   2468  HE2 HIS A 155     118.950  57.370  34.550  1.00  0.00           H
ATOM   2469  CD2 HIS A 155     118.980  58.880  36.140  1.00  0.00           C
ATOM   2470  HD2 HIS A 155     119.700  59.640  35.890  1.00  0.00           H
ATOM   2471  C   HIS A 155     120.350  58.580  39.840  1.00  0.00           C
ATOM   2472  O   HIS A 155     120.670  57.570  39.220  1.00  0.00           O
ATOM   2473  N   GLN A 156     121.220  59.200  40.640  1.00  0.00           N
ATOM   2474  H   GLN A 156     120.870  59.850  41.330  1.00  0.00           H
ATOM   2475  CA  GLN A 156     122.660  58.850  40.710  1.00  0.00           C
ATOM   2476  HA  GLN A 156     122.970  58.430  39.750  1.00  0.00           H
ATOM   2477  CB  GLN A 156     123.570  60.050  41.180  1.00  0.00           C
ATOM   2478  HB1 GLN A 156     123.230  60.480  42.120  1.00  0.00           H
ATOM   2479  HB2 GLN A 156     123.510  60.850  40.440  1.00  0.00           H
ATOM   2480  CG  GLN A 156     125.060  59.800  41.320  1.00  0.00           C
ATOM   2481  HG1 GLN A 156     125.180  59.260  42.250  1.00  0.00           H
ATOM   2482  HG2 GLN A 156     125.570  60.770  41.390  1.00  0.00           H
ATOM   2483  CD  GLN A 156     125.710  58.990  40.200  1.00  0.00           C
ATOM   2484  OE1 GLN A 156     126.280  57.930  40.370  1.00  0.00           O
ATOM   2485  NE2 GLN A 156     125.510  59.360  38.950  1.00  0.00           N
ATOM   2486 1HE2 GLN A 156     125.220  60.300  38.740  1.00  0.00           H
ATOM   2487 2HE2 GLN A 156     126.110  58.850  38.320  1.00  0.00           H
ATOM   2488  C   GLN A 156     122.890  57.630  41.630  1.00  0.00           C
ATOM   2489  O   GLN A 156     122.000  57.240  42.430  1.00  0.00           O
ATOM   2490  N   SER A 157     124.020  56.920  41.510  1.00  0.00           N
ATOM   2491  H   SER A 157     124.730  57.190  40.840  1.00  0.00           H
ATOM   2492  CA  SER A 157     124.270  55.700  42.340  1.00  0.00           C
ATOM   2493  HA  SER A 157     123.400  55.040  42.310  1.00  0.00           H
ATOM   2494  CB  SER A 157     125.290  54.880  41.570  1.00  0.00           C
ATOM   2495  HB1 SER A 157     126.170  55.500  41.420  1.00  0.00           H
ATOM   2496  HB2 SER A 157     125.010  54.590  40.560  1.00  0.00           H
ATOM   2497  OG  SER A 157     125.510  53.710  42.270  1.00  0.00           O
ATOM   2498  HG  SER A 157     125.470  52.980  41.650  1.00  0.00           H
ATOM   2499  C   SER A 157     124.510  55.930  43.790  1.00  0.00           C
ATOM   2500  O   SER A 157     125.280  56.820  44.250  1.00  0.00           O
ATOM   2501  N   VAL A 158     123.750  55.200  44.600  1.00  0.00           N
ATOM   2502  H   VAL A 158     123.360  54.330  44.250  1.00  0.00           H
ATOM   2503  CA  VAL A 158     123.580  55.600  45.970  1.00  0.00           C
ATOM   2504  HA  VAL A 158     123.320  56.660  45.940  1.00  0.00           H
ATOM   2505  CB  VAL A 158     122.280  54.980  46.560  1.00  0.00           C
ATOM   2506  HB  VAL A 158     121.530  55.020  45.780  1.00  0.00           H
ATOM   2507  CG1 VAL A 158     122.460  53.460  46.960  1.00  0.00           C
ATOM   2508 1HG1 VAL A 158     123.290  53.370  47.660  1.00  0.00           H
ATOM   2509 2HG1 VAL A 158     121.530  53.030  47.350  1.00  0.00           H
ATOM   2510 3HG1 VAL A 158     122.770  52.870  46.100  1.00  0.00           H
ATOM   2511  CG2 VAL A 158     121.920  55.750  47.790  1.00  0.00           C
ATOM   2512 1HG2 VAL A 158     122.630  55.610  48.610  1.00  0.00           H
ATOM   2513 2HG2 VAL A 158     121.870  56.820  47.570  1.00  0.00           H
ATOM   2514 3HG2 VAL A 158     120.990  55.360  48.200  1.00  0.00           H
ATOM   2515  C   VAL A 158     124.770  55.490  46.870  1.00  0.00           C
ATOM   2516  O   VAL A 158     125.180  56.390  47.590  1.00  0.00           O
ATOM   2517  N   TYR A 159     125.420  54.390  46.680  1.00  0.00           N
ATOM   2518  H   TYR A 159     125.090  53.730  45.990  1.00  0.00           H
ATOM   2519  CA  TYR A 159     126.620  53.980  47.510  1.00  0.00           C
ATOM   2520  HA  TYR A 159     126.390  54.100  48.560  1.00  0.00           H
ATOM   2521  CB  TYR A 159     126.960  52.520  47.100  1.00  0.00           C
ATOM   2522  HB1 TYR A 159     127.780  52.120  47.710  1.00  0.00           H
ATOM   2523  HB2 TYR A 159     127.360  52.470  46.090  1.00  0.00           H
ATOM   2524  CG  TYR A 159     125.870  51.480  47.330  1.00  0.00           C
ATOM   2525  CD1 TYR A 159     125.370  50.690  46.270  1.00  0.00           C
ATOM   2526  HD1 TYR A 159     125.810  50.810  45.290  1.00  0.00           H
ATOM   2527  CE1 TYR A 159     124.470  49.630  46.590  1.00  0.00           C
ATOM   2528  HE1 TYR A 159     124.180  48.910  45.840  1.00  0.00           H
ATOM   2529  CZ  TYR A 159     123.920  49.500  47.880  1.00  0.00           C
ATOM   2530  OH  TYR A 159     123.050  48.490  48.190  1.00  0.00           O
ATOM   2531  HH  TYR A 159     122.800  48.060  47.360  1.00  0.00           H
ATOM   2532  CE2 TYR A 159     124.270  50.440  48.900  1.00  0.00           C
ATOM   2533  HE2 TYR A 159     123.930  50.360  49.920  1.00  0.00           H
ATOM   2534  CD2 TYR A 159     125.270  51.460  48.630  1.00  0.00           C
ATOM   2535  HD2 TYR A 159     125.630  52.160  49.360  1.00  0.00           H
ATOM   2536  C   TYR A 159     127.820  55.010  47.220  1.00  0.00           C
ATOM   2537  O   TYR A 159     128.810  55.040  47.870  1.00  0.00           O
ATOM   2538  N   GLU A 160     127.770  55.530  45.960  1.00  0.00           N
ATOM   2539  H   GLU A 160     126.920  55.480  45.420  1.00  0.00           H
ATOM   2540  CA  GLU A 160     128.790  56.500  45.550  1.00  0.00           C
ATOM   2541  HA  GLU A 160     129.800  56.130  45.720  1.00  0.00           H
ATOM   2542  CB  GLU A 160     128.640  56.820  44.100  1.00  0.00           C
ATOM   2543  HB1 GLU A 160     129.520  57.430  43.940  1.00  0.00           H
ATOM   2544  HB2 GLU A 160     127.760  57.420  43.860  1.00  0.00           H
ATOM   2545  CG  GLU A 160     128.610  55.580  43.160  1.00  0.00           C
ATOM   2546  HG1 GLU A 160     128.600  56.090  42.190  1.00  0.00           H
ATOM   2547  HG2 GLU A 160     127.740  54.960  43.340  1.00  0.00           H
ATOM   2548  CD  GLU A 160     129.880  54.720  43.150  1.00  0.00           C
ATOM   2549  OE1 GLU A 160     130.970  55.130  43.640  1.00  0.00           O
ATOM   2550  OE2 GLU A 160     129.900  53.540  42.720  1.00  0.00           O
ATOM   2551  C   GLU A 160     128.670  57.800  46.490  1.00  0.00           C
ATOM   2552  O   GLU A 160     129.620  58.620  46.500  1.00  0.00           O
ATOM   2553  N   LEU A 161     127.560  58.000  47.260  1.00  0.00           N
ATOM   2554  H   LEU A 161     126.720  57.470  47.080  1.00  0.00           H
ATOM   2555  CA  LEU A 161     127.610  59.100  48.240  1.00  0.00           C
ATOM   2556  HA  LEU A 161     128.190  59.940  47.850  1.00  0.00           H
ATOM   2557  CB  LEU A 161     126.210  59.530  48.520  1.00  0.00           C
ATOM   2558  HB1 LEU A 161     125.720  58.740  49.090  1.00  0.00           H
ATOM   2559  HB2 LEU A 161     125.640  59.580  47.580  1.00  0.00           H
ATOM   2560  CG  LEU A 161     125.960  60.840  49.290  1.00  0.00           C
ATOM   2561  HG  LEU A 161     126.540  60.790  50.210  1.00  0.00           H
ATOM   2562  CD1 LEU A 161     126.410  62.000  48.400  1.00  0.00           C
ATOM   2563 1HD1 LEU A 161     127.440  61.900  48.070  1.00  0.00           H
ATOM   2564 2HD1 LEU A 161     125.810  61.970  47.500  1.00  0.00           H
ATOM   2565 3HD1 LEU A 161     126.250  62.960  48.900  1.00  0.00           H
ATOM   2566  CD2 LEU A 161     124.490  61.050  49.740  1.00  0.00           C
ATOM   2567 1HD2 LEU A 161     124.270  61.850  50.460  1.00  0.00           H
ATOM   2568 2HD2 LEU A 161     123.920  61.320  48.850  1.00  0.00           H
ATOM   2569 3HD2 LEU A 161     124.030  60.120  50.070  1.00  0.00           H
ATOM   2570  C   LEU A 161     128.360  58.720  49.560  1.00  0.00           C
ATOM   2571  O   LEU A 161     128.760  59.570  50.350  1.00  0.00           O
ATOM   2572  N   ILE A 162     128.440  57.400  49.920  1.00  0.00           N
ATOM   2573  H   ILE A 162     128.270  56.650  49.260  1.00  0.00           H
ATOM   2574  CA  ILE A 162     129.060  56.950  51.160  1.00  0.00           C
ATOM   2575  HA  ILE A 162     128.770  57.730  51.870  1.00  0.00           H
ATOM   2576  CB  ILE A 162     128.430  55.630  51.650  1.00  0.00           C
ATOM   2577  HB  ILE A 162     128.620  54.850  50.910  1.00  0.00           H
ATOM   2578  CG2 ILE A 162     129.150  55.130  52.940  1.00  0.00           C
ATOM   2579 1HG2 ILE A 162     128.570  54.330  53.410  1.00  0.00           H
ATOM   2580 2HG2 ILE A 162     130.090  54.600  52.790  1.00  0.00           H
ATOM   2581 3HG2 ILE A 162     129.250  55.880  53.710  1.00  0.00           H
ATOM   2582  CG1 ILE A 162     126.930  55.870  52.040  1.00  0.00           C
ATOM   2583 1HG1 ILE A 162     126.690  56.930  52.060  1.00  0.00           H
ATOM   2584 2HG1 ILE A 162     126.710  55.330  52.960  1.00  0.00           H
ATOM   2585  CD  ILE A 162     126.030  55.150  51.050  1.00  0.00           C
ATOM   2586  HD1 ILE A 162     124.970  55.300  51.250  1.00  0.00           H
ATOM   2587  HD2 ILE A 162     126.290  55.470  50.040  1.00  0.00           H
ATOM   2588  HD3 ILE A 162     126.370  54.120  51.060  1.00  0.00           H
ATOM   2589  C   ILE A 162     130.620  56.920  51.130  1.00  0.00           C
ATOM   2590  O   ILE A 162     131.190  56.490  50.100  1.00  0.00           O
ATOM   2591  N   HIS A 163     131.340  57.390  52.190  1.00  0.00           N
ATOM   2592  H   HIS A 163     130.810  57.660  53.010  1.00  0.00           H
ATOM   2593  CA  HIS A 163     132.800  57.220  52.430  1.00  0.00           C
ATOM   2594  HA  HIS A 163     133.410  57.700  51.670  1.00  0.00           H
ATOM   2595  CB  HIS A 163     133.130  57.880  53.820  1.00  0.00           C
ATOM   2596  HB1 HIS A 163     132.520  57.260  54.490  1.00  0.00           H
ATOM   2597  HB2 HIS A 163     132.790  58.910  53.710  1.00  0.00           H
ATOM   2598  CG  HIS A 163     134.600  57.930  54.200  1.00  0.00           C
ATOM   2599  ND1 HIS A 163     135.390  56.830  54.590  1.00  0.00           N
ATOM   2600  CE1 HIS A 163     136.630  57.430  54.680  1.00  0.00           C
ATOM   2601  HE1 HIS A 163     137.470  56.810  54.980  1.00  0.00           H
ATOM   2602  NE2 HIS A 163     136.630  58.740  54.340  1.00  0.00           N
ATOM   2603  HE2 HIS A 163     137.420  59.350  54.140  1.00  0.00           H
ATOM   2604  CD2 HIS A 163     135.360  59.040  53.970  1.00  0.00           C
ATOM   2605  HD2 HIS A 163     134.980  60.020  53.730  1.00  0.00           H
ATOM   2606  C   HIS A 163     133.270  55.830  52.470  1.00  0.00           C
ATOM   2607  O   HIS A 163     132.680  54.940  53.050  1.00  0.00           O
ATOM   2608  N   THR A 164     134.460  55.680  51.870  1.00  0.00           N
ATOM   2609  H   THR A 164     134.980  56.490  51.580  1.00  0.00           H
ATOM   2610  CA  THR A 164     134.990  54.320  51.460  1.00  0.00           C
ATOM   2611  HA  THR A 164     134.290  53.950  50.710  1.00  0.00           H
ATOM   2612  CB  THR A 164     136.410  54.490  50.830  1.00  0.00           C
ATOM   2613  HB  THR A 164     136.240  55.170  50.000  1.00  0.00           H
ATOM   2614  CG2 THR A 164     137.620  54.950  51.690  1.00  0.00           C
ATOM   2615 1HG2 THR A 164     138.500  55.150  51.070  1.00  0.00           H
ATOM   2616 2HG2 THR A 164     137.360  55.890  52.170  1.00  0.00           H
ATOM   2617 3HG2 THR A 164     137.910  54.260  52.490  1.00  0.00           H
ATOM   2618  OG1 THR A 164     136.880  53.360  50.170  1.00  0.00           O
ATOM   2619  HG1 THR A 164     136.350  53.240  49.380  1.00  0.00           H
ATOM   2620  C   THR A 164     135.140  53.330  52.580  1.00  0.00           C
ATOM   2621  O   THR A 164     134.980  52.130  52.370  1.00  0.00           O
ATOM   2622  N   GLU A 165     135.460  53.740  53.770  1.00  0.00           N
ATOM   2623  H   GLU A 165     135.560  54.720  53.990  1.00  0.00           H
ATOM   2624  CA  GLU A 165     135.600  52.860  54.980  1.00  0.00           C
ATOM   2625  HA  GLU A 165     136.180  51.960  54.800  1.00  0.00           H
ATOM   2626  CB  GLU A 165     136.250  53.620  56.150  1.00  0.00           C
ATOM   2627  HB1 GLU A 165     136.260  52.910  56.970  1.00  0.00           H
ATOM   2628  HB2 GLU A 165     135.660  54.490  56.440  1.00  0.00           H
ATOM   2629  CG  GLU A 165     137.780  54.030  55.900  1.00  0.00           C
ATOM   2630  HG1 GLU A 165     138.010  54.350  54.880  1.00  0.00           H
ATOM   2631  HG2 GLU A 165     138.280  53.070  56.000  1.00  0.00           H
ATOM   2632  CD  GLU A 165     138.310  55.160  56.830  1.00  0.00           C
ATOM   2633  OE1 GLU A 165     139.550  55.300  56.900  1.00  0.00           O
ATOM   2634  OE2 GLU A 165     137.460  55.870  57.480  1.00  0.00           O
ATOM   2635  C   GLU A 165     134.250  52.270  55.370  1.00  0.00           C
ATOM   2636  O   GLU A 165     134.190  51.200  55.970  1.00  0.00           O
ATOM   2637  N   ASP A 166     133.160  53.000  55.140  1.00  0.00           N
ATOM   2638  H   ASP A 166     133.310  53.890  54.690  1.00  0.00           H
ATOM   2639  CA  ASP A 166     131.810  52.760  55.670  1.00  0.00           C
ATOM   2640  HA  ASP A 166     131.870  52.150  56.570  1.00  0.00           H
ATOM   2641  CB  ASP A 166     131.160  54.090  56.050  1.00  0.00           C
ATOM   2642  HB1 ASP A 166     130.120  53.810  56.210  1.00  0.00           H
ATOM   2643  HB2 ASP A 166     131.210  54.730  55.180  1.00  0.00           H
ATOM   2644  CG  ASP A 166     131.600  54.830  57.300  1.00  0.00           C
ATOM   2645  OD1 ASP A 166     132.550  54.360  57.980  1.00  0.00           O
ATOM   2646  OD2 ASP A 166     131.130  55.970  57.570  1.00  0.00           O
ATOM   2647  C   ASP A 166     130.980  51.940  54.650  1.00  0.00           C
ATOM   2648  O   ASP A 166     130.060  51.200  55.010  1.00  0.00           O
ATOM   2649  N   ARG A 167     131.280  52.100  53.350  1.00  0.00           N
ATOM   2650  H   ARG A 167     131.980  52.820  53.250  1.00  0.00           H
ATOM   2651  CA  ARG A 167     130.620  51.700  52.130  1.00  0.00           C
ATOM   2652  HA  ARG A 167     129.660  52.210  51.960  1.00  0.00           H
ATOM   2653  CB  ARG A 167     131.500  52.090  50.940  1.00  0.00           C
ATOM   2654  HB1 ARG A 167     132.540  51.760  51.060  1.00  0.00           H
ATOM   2655  HB2 ARG A 167     131.510  53.160  50.790  1.00  0.00           H
ATOM   2656  CG  ARG A 167     130.930  51.430  49.640  1.00  0.00           C
ATOM   2657  HG1 ARG A 167     129.870  51.190  49.700  1.00  0.00           H
ATOM   2658  HG2 ARG A 167     131.420  50.450  49.590  1.00  0.00           H
ATOM   2659  CD  ARG A 167     131.230  52.400  48.500  1.00  0.00           C
ATOM   2660  HD1 ARG A 167     132.260  52.710  48.290  1.00  0.00           H
ATOM   2661  HD2 ARG A 167     130.640  53.310  48.640  1.00  0.00           H
ATOM   2662  NE  ARG A 167     130.780  51.820  47.220  1.00  0.00           N
ATOM   2663  HE  ARG A 167     130.310  50.930  47.200  1.00  0.00           H
ATOM   2664  CZ  ARG A 167     130.900  52.510  46.080  1.00  0.00           C
ATOM   2665  NH1 ARG A 167     131.500  53.650  45.930  1.00  0.00           N
ATOM   2666 1HH1 ARG A 167     131.940  54.150  46.690  1.00  0.00           H
ATOM   2667 2HH1 ARG A 167     131.490  54.080  45.020  1.00  0.00           H
ATOM   2668  NH2 ARG A 167     130.420  51.990  44.950  1.00  0.00           N
ATOM   2669 1HH2 ARG A 167     129.970  51.080  44.880  1.00  0.00           H
ATOM   2670 2HH2 ARG A 167     130.440  52.510  44.080  1.00  0.00           H
ATOM   2671  C   ARG A 167     130.210  50.270  52.160  1.00  0.00           C
ATOM   2672  O   ARG A 167     129.050  50.040  52.170  1.00  0.00           O
ATOM   2673  N   ALA A 168     131.170  49.310  52.390  1.00  0.00           N
ATOM   2674  H   ALA A 168     132.110  49.660  52.330  1.00  0.00           H
ATOM   2675  CA  ALA A 168     130.790  47.870  52.380  1.00  0.00           C
ATOM   2676  HA  ALA A 168     130.130  47.720  51.530  1.00  0.00           H
ATOM   2677  CB  ALA A 168     132.020  46.980  52.190  1.00  0.00           C
ATOM   2678  HB1 ALA A 168     131.660  46.020  51.820  1.00  0.00           H
ATOM   2679  HB2 ALA A 168     132.640  47.320  51.360  1.00  0.00           H
ATOM   2680  HB3 ALA A 168     132.690  46.760  53.020  1.00  0.00           H
ATOM   2681  C   ALA A 168     129.900  47.450  53.610  1.00  0.00           C
ATOM   2682  O   ALA A 168     129.000  46.580  53.500  1.00  0.00           O
ATOM   2683  N   GLU A 169     130.140  48.060  54.790  1.00  0.00           N
ATOM   2684  H   GLU A 169     130.830  48.790  54.890  1.00  0.00           H
ATOM   2685  CA  GLU A 169     129.300  47.720  55.980  1.00  0.00           C
ATOM   2686  HA  GLU A 169     129.060  46.660  55.940  1.00  0.00           H
ATOM   2687  CB  GLU A 169     130.060  48.010  57.270  1.00  0.00           C
ATOM   2688  HB1 GLU A 169     130.280  49.080  57.290  1.00  0.00           H
ATOM   2689  HB2 GLU A 169     131.010  47.500  57.410  1.00  0.00           H
ATOM   2690  CG  GLU A 169     129.190  47.910  58.490  1.00  0.00           C
ATOM   2691  HG1 GLU A 169     128.190  48.300  58.290  1.00  0.00           H
ATOM   2692  HG2 GLU A 169     129.680  48.450  59.300  1.00  0.00           H
ATOM   2693  CD  GLU A 169     128.880  46.510  59.030  1.00  0.00           C
ATOM   2694  OE1 GLU A 169     129.360  45.550  58.380  1.00  0.00           O
ATOM   2695  OE2 GLU A 169     128.410  46.400  60.170  1.00  0.00           O
ATOM   2696  C   GLU A 169     127.870  48.380  55.840  1.00  0.00           C
ATOM   2697  O   GLU A 169     126.930  47.680  56.230  1.00  0.00           O
ATOM   2698  N   PHE A 170     127.780  49.610  55.330  1.00  0.00           N
ATOM   2699  H   PHE A 170     128.600  50.120  55.040  1.00  0.00           H
ATOM   2700  CA  PHE A 170     126.480  50.210  55.050  1.00  0.00           C
ATOM   2701  HA  PHE A 170     125.940  50.210  56.000  1.00  0.00           H
ATOM   2702  CB  PHE A 170     126.690  51.580  54.440  1.00  0.00           C
ATOM   2703  HB1 PHE A 170     127.390  51.370  53.630  1.00  0.00           H
ATOM   2704  HB2 PHE A 170     127.140  52.250  55.170  1.00  0.00           H
ATOM   2705  CG  PHE A 170     125.500  52.280  53.890  1.00  0.00           C
ATOM   2706  CD1 PHE A 170     125.190  52.220  52.540  1.00  0.00           C
ATOM   2707  HD1 PHE A 170     125.870  51.720  51.870  1.00  0.00           H
ATOM   2708  CE1 PHE A 170     124.030  52.680  52.000  1.00  0.00           C
ATOM   2709  HE1 PHE A 170     123.820  52.400  50.970  1.00  0.00           H
ATOM   2710  CZ  PHE A 170     123.090  53.320  52.780  1.00  0.00           C
ATOM   2711  HZ  PHE A 170     122.090  53.550  52.440  1.00  0.00           H
ATOM   2712  CE2 PHE A 170     123.420  53.600  54.120  1.00  0.00           C
ATOM   2713  HE2 PHE A 170     122.670  54.130  54.670  1.00  0.00           H
ATOM   2714  CD2 PHE A 170     124.590  53.050  54.670  1.00  0.00           C
ATOM   2715  HD2 PHE A 170     124.830  53.120  55.720  1.00  0.00           H
ATOM   2716  C   PHE A 170     125.580  49.360  54.080  1.00  0.00           C
ATOM   2717  O   PHE A 170     124.470  48.930  54.490  1.00  0.00           O
ATOM   2718  N   GLN A 171     126.150  49.070  52.880  1.00  0.00           N
ATOM   2719  H   GLN A 171     127.060  49.470  52.710  1.00  0.00           H
ATOM   2720  CA  GLN A 171     125.590  48.140  51.850  1.00  0.00           C
ATOM   2721  HA  GLN A 171     124.660  48.570  51.460  1.00  0.00           H
ATOM   2722  CB  GLN A 171     126.610  48.200  50.710  1.00  0.00           C
ATOM   2723  HB1 GLN A 171     127.550  47.760  51.030  1.00  0.00           H
ATOM   2724  HB2 GLN A 171     126.800  49.260  50.540  1.00  0.00           H
ATOM   2725  CG  GLN A 171     126.140  47.430  49.540  1.00  0.00           C
ATOM   2726  HG1 GLN A 171     125.090  47.590  49.300  1.00  0.00           H
ATOM   2727  HG2 GLN A 171     126.170  46.370  49.790  1.00  0.00           H
ATOM   2728  CD  GLN A 171     127.010  47.690  48.320  1.00  0.00           C
ATOM   2729  OE1 GLN A 171     128.020  48.390  48.360  1.00  0.00           O
ATOM   2730  NE2 GLN A 171     126.550  47.130  47.170  1.00  0.00           N
ATOM   2731 1HE2 GLN A 171     125.690  46.610  47.100  1.00  0.00           H
ATOM   2732 2HE2 GLN A 171     127.060  47.380  46.340  1.00  0.00           H
ATOM   2733  C   GLN A 171     125.250  46.780  52.460  1.00  0.00           C
ATOM   2734  O   GLN A 171     124.200  46.290  52.100  1.00  0.00           O
ATOM   2735  N   ARG A 172     126.060  46.290  53.360  1.00  0.00           N
ATOM   2736  H   ARG A 172     127.030  46.560  53.400  1.00  0.00           H
ATOM   2737  CA  ARG A 172     125.680  45.050  54.020  1.00  0.00           C
ATOM   2738  HA  ARG A 172     125.360  44.280  53.320  1.00  0.00           H
ATOM   2739  CB  ARG A 172     126.760  44.550  55.030  1.00  0.00           C
ATOM   2740  HB1 ARG A 172     126.980  45.340  55.740  1.00  0.00           H
ATOM   2741  HB2 ARG A 172     127.710  44.370  54.530  1.00  0.00           H
ATOM   2742  CG  ARG A 172     126.270  43.300  55.820  1.00  0.00           C
ATOM   2743  HG1 ARG A 172     126.100  42.460  55.140  1.00  0.00           H
ATOM   2744  HG2 ARG A 172     125.320  43.450  56.320  1.00  0.00           H
ATOM   2745  CD  ARG A 172     127.360  42.830  56.780  1.00  0.00           C
ATOM   2746  HD1 ARG A 172     128.370  42.790  56.370  1.00  0.00           H
ATOM   2747  HD2 ARG A 172     127.180  41.790  57.040  1.00  0.00           H
ATOM   2748  NE  ARG A 172     127.390  43.670  57.930  1.00  0.00           N
ATOM   2749  HE  ARG A 172     128.160  44.320  58.050  1.00  0.00           H
ATOM   2750  CZ  ARG A 172     126.330  43.780  58.730  1.00  0.00           C
ATOM   2751  NH1 ARG A 172     125.400  42.930  58.900  1.00  0.00           N
ATOM   2752 1HH1 ARG A 172     125.520  41.950  58.720  1.00  0.00           H
ATOM   2753 2HH1 ARG A 172     124.850  43.190  59.710  1.00  0.00           H
ATOM   2754  NH2 ARG A 172     126.220  44.730  59.520  1.00  0.00           N
ATOM   2755 1HH2 ARG A 172     126.970  45.410  59.490  1.00  0.00           H
ATOM   2756 2HH2 ARG A 172     125.700  44.640  60.380  1.00  0.00           H
ATOM   2757  C   ARG A 172     124.350  45.300  54.710  1.00  0.00           C
ATOM   2758  O   ARG A 172     123.390  44.540  54.470  1.00  0.00           O
ATOM   2759  N   GLN A 173     124.130  46.310  55.510  1.00  0.00           N
ATOM   2760  H   GLN A 173     124.920  46.930  55.610  1.00  0.00           H
ATOM   2761  CA  GLN A 173     122.920  46.470  56.370  1.00  0.00           C
ATOM   2762  HA  GLN A 173     122.680  45.480  56.760  1.00  0.00           H
ATOM   2763  CB  GLN A 173     123.090  47.490  57.510  1.00  0.00           C
ATOM   2764  HB1 GLN A 173     122.150  47.630  58.040  1.00  0.00           H
ATOM   2765  HB2 GLN A 173     123.340  48.470  57.110  1.00  0.00           H
ATOM   2766  CG  GLN A 173     124.180  47.110  58.480  1.00  0.00           C
ATOM   2767  HG1 GLN A 173     125.010  46.800  57.830  1.00  0.00           H
ATOM   2768  HG2 GLN A 173     123.920  46.310  59.170  1.00  0.00           H
ATOM   2769  CD  GLN A 173     124.630  48.370  59.150  1.00  0.00           C
ATOM   2770  OE1 GLN A 173     124.040  48.760  60.140  1.00  0.00           O
ATOM   2771  NE2 GLN A 173     125.700  49.070  58.770  1.00  0.00           N
ATOM   2772 1HE2 GLN A 173     126.320  48.670  58.080  1.00  0.00           H
ATOM   2773 2HE2 GLN A 173     125.970  49.830  59.380  1.00  0.00           H
ATOM   2774  C   GLN A 173     121.670  46.700  55.510  1.00  0.00           C
ATOM   2775  O   GLN A 173     120.560  46.190  55.840  1.00  0.00           O
ATOM   2776  N   LEU A 174     121.850  47.370  54.370  1.00  0.00           N
ATOM   2777  H   LEU A 174     122.760  47.790  54.250  1.00  0.00           H
ATOM   2778  CA  LEU A 174     120.860  47.760  53.380  1.00  0.00           C
ATOM   2779  HA  LEU A 174     120.000  48.090  53.960  1.00  0.00           H
ATOM   2780  CB  LEU A 174     121.400  49.010  52.580  1.00  0.00           C
ATOM   2781  HB1 LEU A 174     122.300  48.660  52.090  1.00  0.00           H
ATOM   2782  HB2 LEU A 174     121.620  49.810  53.280  1.00  0.00           H
ATOM   2783  CG  LEU A 174     120.350  49.490  51.520  1.00  0.00           C
ATOM   2784  HG  LEU A 174     120.130  48.710  50.790  1.00  0.00           H
ATOM   2785  CD1 LEU A 174     119.070  49.900  52.210  1.00  0.00           C
ATOM   2786 1HD1 LEU A 174     118.410  50.440  51.530  1.00  0.00           H
ATOM   2787 2HD1 LEU A 174     118.420  49.090  52.520  1.00  0.00           H
ATOM   2788 3HD1 LEU A 174     119.290  50.550  53.060  1.00  0.00           H
ATOM   2789  CD2 LEU A 174     120.890  50.780  50.920  1.00  0.00           C
ATOM   2790 1HD2 LEU A 174     121.830  50.590  50.410  1.00  0.00           H
ATOM   2791 2HD2 LEU A 174     120.190  51.140  50.170  1.00  0.00           H
ATOM   2792 3HD2 LEU A 174     120.900  51.570  51.670  1.00  0.00           H
ATOM   2793  C   LEU A 174     120.420  46.560  52.500  1.00  0.00           C
ATOM   2794  O   LEU A 174     119.250  46.610  52.060  1.00  0.00           O
ATOM   2795  N   HIS A 175     121.380  45.670  52.050  1.00  0.00           N
ATOM   2796  H   HIS A 175     122.330  45.720  52.400  1.00  0.00           H
ATOM   2797  CA  HIS A 175     121.250  44.800  50.940  1.00  0.00           C
ATOM   2798  HA  HIS A 175     120.180  44.650  50.780  1.00  0.00           H
ATOM   2799  CB  HIS A 175     121.770  45.490  49.660  1.00  0.00           C
ATOM   2800  HB1 HIS A 175     122.860  45.500  49.640  1.00  0.00           H
ATOM   2801  HB2 HIS A 175     121.340  46.490  49.590  1.00  0.00           H
ATOM   2802  CG  HIS A 175     121.340  44.680  48.430  1.00  0.00           C
ATOM   2803  ND1 HIS A 175     120.020  44.580  47.990  1.00  0.00           N
ATOM   2804  CE1 HIS A 175     120.060  43.820  46.870  1.00  0.00           C
ATOM   2805  HE1 HIS A 175     119.220  43.590  46.220  1.00  0.00           H
ATOM   2806  NE2 HIS A 175     121.350  43.320  46.710  1.00  0.00           N
ATOM   2807  HE2 HIS A 175     121.620  42.640  46.020  1.00  0.00           H
ATOM   2808  CD2 HIS A 175     122.190  43.940  47.670  1.00  0.00           C
ATOM   2809  HD2 HIS A 175     123.250  43.770  47.770  1.00  0.00           H
ATOM   2810  C   HIS A 175     121.830  43.380  51.070  1.00  0.00           C
ATOM   2811  O   HIS A 175     121.150  42.390  50.710  1.00  0.00           O
ATOM   2812  N   TRP A 176     123.020  43.280  51.640  1.00  0.00           N
ATOM   2813  H   TRP A 176     123.500  44.090  52.000  1.00  0.00           H
ATOM   2814  CA  TRP A 176     123.720  41.940  51.820  1.00  0.00           C
ATOM   2815  HA  TRP A 176     123.330  41.290  51.040  1.00  0.00           H
ATOM   2816  CB  TRP A 176     125.250  41.920  51.680  1.00  0.00           C
ATOM   2817  HB1 TRP A 176     125.550  40.960  51.260  1.00  0.00           H
ATOM   2818  HB2 TRP A 176     125.780  42.030  52.620  1.00  0.00           H
ATOM   2819  CG  TRP A 176     125.800  42.850  50.630  1.00  0.00           C
ATOM   2820  CD1 TRP A 176     125.360  42.910  49.320  1.00  0.00           C
ATOM   2821  HD1 TRP A 176     124.490  42.410  48.910  1.00  0.00           H
ATOM   2822  NE1 TRP A 176     126.250  43.600  48.580  1.00  0.00           N
ATOM   2823  HE1 TRP A 176     126.230  43.650  47.570  1.00  0.00           H
ATOM   2824  CE2 TRP A 176     127.340  44.050  49.320  1.00  0.00           C
ATOM   2825  CZ2 TRP A 176     128.500  44.760  49.030  1.00  0.00           C
ATOM   2826  HZ2 TRP A 176     128.650  45.180  48.050  1.00  0.00           H
ATOM   2827  CH2 TRP A 176     129.500  44.950  49.960  1.00  0.00           C
ATOM   2828  HH2 TRP A 176     130.340  45.570  49.670  1.00  0.00           H
ATOM   2829  CZ3 TRP A 176     129.350  44.360  51.230  1.00  0.00           C
ATOM   2830  HZ3 TRP A 176     130.160  44.410  51.950  1.00  0.00           H
ATOM   2831  CE3 TRP A 176     128.190  43.630  51.580  1.00  0.00           C
ATOM   2832  HE3 TRP A 176     128.060  43.330  52.610  1.00  0.00           H
ATOM   2833  CD2 TRP A 176     127.100  43.580  50.680  1.00  0.00           C
ATOM   2834  C   TRP A 176     123.300  41.280  53.160  1.00  0.00           C
ATOM   2835  O   TRP A 176     123.710  40.190  53.470  1.00  0.00           O
ATOM   2836  N   ALA A 177     122.450  41.850  53.960  1.00  0.00           N
ATOM   2837  H   ALA A 177     122.020  42.760  53.840  1.00  0.00           H
ATOM   2838  CA  ALA A 177     122.010  41.310  55.260  1.00  0.00           C
ATOM   2839  HA  ALA A 177     122.230  40.240  55.260  1.00  0.00           H
ATOM   2840  CB  ALA A 177     122.760  41.910  56.410  1.00  0.00           C
ATOM   2841  HB1 ALA A 177     123.830  41.940  56.170  1.00  0.00           H
ATOM   2842  HB2 ALA A 177     122.460  42.960  56.390  1.00  0.00           H
ATOM   2843  HB3 ALA A 177     122.580  41.470  57.390  1.00  0.00           H
ATOM   2844  C   ALA A 177     120.530  41.470  55.410  1.00  0.00           C
ATOM   2845  O   ALA A 177     119.910  42.210  54.640  1.00  0.00           O
ATOM   2846  N   LEU A 178     119.870  40.830  56.390  1.00  0.00           N
ATOM   2847  H   LEU A 178     120.300  40.350  57.170  1.00  0.00           H
ATOM   2848  CA  LEU A 178     118.430  40.580  56.360  1.00  0.00           C
ATOM   2849  HA  LEU A 178     118.140  40.370  55.330  1.00  0.00           H
ATOM   2850  CB  LEU A 178     118.160  39.330  57.150  1.00  0.00           C
ATOM   2851  HB1 LEU A 178     118.630  39.490  58.130  1.00  0.00           H
ATOM   2852  HB2 LEU A 178     118.620  38.540  56.550  1.00  0.00           H
ATOM   2853  CG  LEU A 178     116.660  38.970  57.300  1.00  0.00           C
ATOM   2854  HG  LEU A 178     116.000  39.800  57.570  1.00  0.00           H
ATOM   2855  CD1 LEU A 178     115.990  38.510  56.060  1.00  0.00           C
ATOM   2856 1HD1 LEU A 178     116.160  39.180  55.220  1.00  0.00           H
ATOM   2857 2HD1 LEU A 178     116.350  37.500  55.870  1.00  0.00           H
ATOM   2858 3HD1 LEU A 178     114.920  38.380  56.190  1.00  0.00           H
ATOM   2859  CD2 LEU A 178     116.370  37.840  58.300  1.00  0.00           C
ATOM   2860 1HD2 LEU A 178     116.980  36.950  58.140  1.00  0.00           H
ATOM   2861 2HD2 LEU A 178     116.790  38.210  59.240  1.00  0.00           H
ATOM   2862 3HD2 LEU A 178     115.290  37.720  58.370  1.00  0.00           H
ATOM   2863  C   LEU A 178     117.540  41.770  56.800  1.00  0.00           C
ATOM   2864  O   LEU A 178     117.880  42.360  57.870  1.00  0.00           O
ATOM   2865  N   ASN A 179     116.420  41.940  56.010  1.00  0.00           N
ATOM   2866  H   ASN A 179     116.470  41.500  55.100  1.00  0.00           H
ATOM   2867  CA  ASN A 179     115.530  43.000  56.120  1.00  0.00           C
ATOM   2868  HA  ASN A 179     116.020  43.970  56.060  1.00  0.00           H
ATOM   2869  CB  ASN A 179     114.540  42.720  55.000  1.00  0.00           C
ATOM   2870  HB1 ASN A 179     114.130  41.710  55.070  1.00  0.00           H
ATOM   2871  HB2 ASN A 179     114.990  42.940  54.030  1.00  0.00           H
ATOM   2872  CG  ASN A 179     113.420  43.690  55.100  1.00  0.00           C
ATOM   2873  OD1 ASN A 179     113.530  44.840  55.450  1.00  0.00           O
ATOM   2874  ND2 ASN A 179     112.250  43.220  54.810  1.00  0.00           N
ATOM   2875 1HD2 ASN A 179     112.090  42.230  54.730  1.00  0.00           H
ATOM   2876 2HD2 ASN A 179     111.480  43.860  54.930  1.00  0.00           H
ATOM   2877  C   ASN A 179     114.910  42.990  57.540  1.00  0.00           C
ATOM   2878  O   ASN A 179     114.330  41.970  57.960  1.00  0.00           O
ATOM   2879  N   PRO A 180     114.930  44.160  58.320  1.00  0.00           N
ATOM   2880  CD  PRO A 180     115.920  45.250  58.120  1.00  0.00           C
ATOM   2881  HD1 PRO A 180     115.530  46.060  57.500  1.00  0.00           H
ATOM   2882  HD2 PRO A 180     116.860  44.970  57.650  1.00  0.00           H
ATOM   2883  CG  PRO A 180     116.170  45.880  59.530  1.00  0.00           C
ATOM   2884  HG1 PRO A 180     116.540  46.900  59.400  1.00  0.00           H
ATOM   2885  HG2 PRO A 180     116.940  45.360  60.090  1.00  0.00           H
ATOM   2886  CB  PRO A 180     114.730  45.740  60.150  1.00  0.00           C
ATOM   2887  HB1 PRO A 180     114.060  46.420  59.640  1.00  0.00           H
ATOM   2888  HB2 PRO A 180     114.760  45.950  61.220  1.00  0.00           H
ATOM   2889  CA  PRO A 180     114.360  44.350  59.720  1.00  0.00           C
ATOM   2890  HA  PRO A 180     114.780  43.640  60.430  1.00  0.00           H
ATOM   2891  C   PRO A 180     112.840  44.230  59.620  1.00  0.00           C
ATOM   2892  O   PRO A 180     112.280  44.020  60.700  1.00  0.00           O
ATOM   2893  N   SER A 181     112.100  44.370  58.560  1.00  0.00           N
ATOM   2894  H   SER A 181     112.610  44.450  57.690  1.00  0.00           H
ATOM   2895  CA  SER A 181     110.700  44.710  58.510  1.00  0.00           C
ATOM   2896  HA  SER A 181     110.140  44.330  59.370  1.00  0.00           H
ATOM   2897  CB  SER A 181     110.580  46.290  58.580  1.00  0.00           C
ATOM   2898  HB1 SER A 181     111.200  46.660  57.760  1.00  0.00           H
ATOM   2899  HB2 SER A 181     110.900  46.590  59.580  1.00  0.00           H
ATOM   2900  OG  SER A 181     109.240  46.530  58.400  1.00  0.00           O
ATOM   2901  HG  SER A 181     108.800  46.220  59.200  1.00  0.00           H
ATOM   2902  C   SER A 181     110.110  44.110  57.230  1.00  0.00           C
ATOM   2903  O   SER A 181     110.240  44.730  56.180  1.00  0.00           O
ATOM   2904  N   GLN A 182     109.370  43.050  57.320  1.00  0.00           N
ATOM   2905  H   GLN A 182     109.020  42.730  58.220  1.00  0.00           H
ATOM   2906  CA  GLN A 182     108.710  42.270  56.290  1.00  0.00           C
ATOM   2907  HA  GLN A 182     108.890  42.740  55.330  1.00  0.00           H
ATOM   2908  CB  GLN A 182     109.410  40.940  56.330  1.00  0.00           C
ATOM   2909  HB1 GLN A 182     110.490  41.010  56.200  1.00  0.00           H
ATOM   2910  HB2 GLN A 182     109.040  40.420  55.440  1.00  0.00           H
ATOM   2911  CG  GLN A 182     109.160  40.080  57.580  1.00  0.00           C
ATOM   2912  HG1 GLN A 182     108.150  40.230  57.970  1.00  0.00           H
ATOM   2913  HG2 GLN A 182     110.000  40.290  58.250  1.00  0.00           H
ATOM   2914  CD  GLN A 182     109.380  38.600  57.300  1.00  0.00           C
ATOM   2915  OE1 GLN A 182     109.410  38.100  56.180  1.00  0.00           O
ATOM   2916  NE2 GLN A 182     109.710  37.790  58.230  1.00  0.00           N
ATOM   2917 1HE2 GLN A 182     109.690  38.120  59.190  1.00  0.00           H
ATOM   2918 2HE2 GLN A 182     109.930  36.840  58.010  1.00  0.00           H
ATOM   2919  C   GLN A 182     107.140  42.160  56.430  1.00  0.00           C
ATOM   2920  O   GLN A 182     106.520  41.770  55.450  1.00  0.00           O
ATOM   2921  N   CYS A 183     106.510  42.460  57.630  1.00  0.00           N
ATOM   2922  H   CYS A 183     107.020  42.440  58.500  1.00  0.00           H
ATOM   2923  CA  CYS A 183     105.100  42.580  57.880  1.00  0.00           C
ATOM   2924  HA  CYS A 183     104.580  41.770  57.370  1.00  0.00           H
ATOM   2925  CB  CYS A 183     104.890  42.500  59.360  1.00  0.00           C
ATOM   2926  HB1 CYS A 183     103.840  42.690  59.600  1.00  0.00           H
ATOM   2927  HB2 CYS A 183     105.460  43.170  60.000  1.00  0.00           H
ATOM   2928  SG  CYS A 183     105.140  40.780  59.840  1.00  0.00           S
ATOM   2929  HG  CYS A 183     103.940  40.240  59.590  1.00  0.00           H
ATOM   2930  C   CYS A 183     104.750  43.910  57.300  1.00  0.00           C
ATOM   2931  O   CYS A 183     105.260  44.900  57.850  1.00  0.00           O
ATOM   2932  N   THR A 184     103.780  43.980  56.400  1.00  0.00           N
ATOM   2933  H   THR A 184     103.260  43.180  56.050  1.00  0.00           H
ATOM   2934  CA  THR A 184     103.350  45.300  55.850  1.00  0.00           C
ATOM   2935  HA  THR A 184     104.210  45.690  55.310  1.00  0.00           H
ATOM   2936  CB  THR A 184     102.250  45.130  54.870  1.00  0.00           C
ATOM   2937  HB  THR A 184     102.480  44.310  54.180  1.00  0.00           H
ATOM   2938  CG2 THR A 184     100.870  44.840  55.520  1.00  0.00           C
ATOM   2939 1HG2 THR A 184     100.920  44.090  56.300  1.00  0.00           H
ATOM   2940 2HG2 THR A 184     100.360  45.680  55.970  1.00  0.00           H
ATOM   2941 3HG2 THR A 184     100.210  44.370  54.800  1.00  0.00           H
ATOM   2942  OG1 THR A 184     102.010  46.310  54.080  1.00  0.00           O
ATOM   2943  HG1 THR A 184     102.480  46.260  53.240  1.00  0.00           H
ATOM   2944  C   THR A 184     103.010  46.460  56.940  1.00  0.00           C
ATOM   2945  O   THR A 184     102.340  46.160  57.920  1.00  0.00           O
ATOM   2946  N   GLU A 185     103.290  47.690  56.650  1.00  0.00           N
ATOM   2947  H   GLU A 185     103.930  47.830  55.890  1.00  0.00           H
ATOM   2948  CA  GLU A 185     102.930  48.970  57.350  1.00  0.00           C
ATOM   2949  HA  GLU A 185     102.650  48.820  58.390  1.00  0.00           H
ATOM   2950  CB  GLU A 185     104.030  49.990  57.280  1.00  0.00           C
ATOM   2951  HB1 GLU A 185     104.880  49.560  57.800  1.00  0.00           H
ATOM   2952  HB2 GLU A 185     103.730  50.840  57.900  1.00  0.00           H
ATOM   2953  CG  GLU A 185     104.480  50.660  55.940  1.00  0.00           C
ATOM   2954  HG1 GLU A 185     105.270  51.390  56.140  1.00  0.00           H
ATOM   2955  HG2 GLU A 185     103.640  51.180  55.480  1.00  0.00           H
ATOM   2956  CD  GLU A 185     104.930  49.550  54.910  1.00  0.00           C
ATOM   2957  OE1 GLU A 185     106.050  49.030  55.020  1.00  0.00           O
ATOM   2958  OE2 GLU A 185     104.110  49.230  54.010  1.00  0.00           O
ATOM   2959  C   GLU A 185     101.640  49.470  56.700  1.00  0.00           C
ATOM   2960  O   GLU A 185     101.080  50.400  57.290  1.00  0.00           O
ATOM   2961  N   SER A 186     101.300  49.020  55.450  1.00  0.00           N
ATOM   2962  H   SER A 186     101.830  48.270  55.030  1.00  0.00           H
ATOM   2963  CA  SER A 186     100.340  49.700  54.580  1.00  0.00           C
ATOM   2964  HA  SER A 186     100.230  50.730  54.930  1.00  0.00           H
ATOM   2965  CB  SER A 186     100.920  49.730  53.160  1.00  0.00           C
ATOM   2966  HB1 SER A 186     100.220  50.190  52.470  1.00  0.00           H
ATOM   2967  HB2 SER A 186     101.040  48.700  52.810  1.00  0.00           H
ATOM   2968  OG  SER A 186     102.080  50.410  53.210  1.00  0.00           O
ATOM   2969  HG  SER A 186     102.840  49.860  53.380  1.00  0.00           H
ATOM   2970  C   SER A 186      98.990  49.010  54.460  1.00  0.00           C
ATOM   2971  O   SER A 186      97.940  49.530  54.330  1.00  0.00           O
ATOM   2972  N   GLY A 187      99.050  47.690  54.580  1.00  0.00           N
ATOM   2973  H   GLY A 187      99.980  47.300  54.650  1.00  0.00           H
ATOM   2974  CA  GLY A 187      97.980  46.700  54.600  1.00  0.00           C
ATOM   2975  HA1 GLY A 187      97.190  46.940  55.310  1.00  0.00           H
ATOM   2976  HA2 GLY A 187      98.480  45.780  54.910  1.00  0.00           H
ATOM   2977  C   GLY A 187      97.380  46.370  53.310  1.00  0.00           C
ATOM   2978  O   GLY A 187      97.790  47.000  52.370  1.00  0.00           O
ATOM   2979  N   GLN A 188      96.510  45.370  53.320  1.00  0.00           N
ATOM   2980  H   GLN A 188      96.410  44.870  54.190  1.00  0.00           H
ATOM   2981  CA  GLN A 188      96.090  44.720  52.100  1.00  0.00           C
ATOM   2982  HA  GLN A 188      97.000  44.290  51.690  1.00  0.00           H
ATOM   2983  CB  GLN A 188      95.080  43.590  52.460  1.00  0.00           C
ATOM   2984  HB1 GLN A 188      94.870  43.010  51.570  1.00  0.00           H
ATOM   2985  HB2 GLN A 188      94.090  43.940  52.730  1.00  0.00           H
ATOM   2986  CG  GLN A 188      95.540  42.690  53.640  1.00  0.00           C
ATOM   2987  HG1 GLN A 188      95.230  43.150  54.580  1.00  0.00           H
ATOM   2988  HG2 GLN A 188      96.620  42.540  53.620  1.00  0.00           H
ATOM   2989  CD  GLN A 188      94.870  41.280  53.810  1.00  0.00           C
ATOM   2990  OE1 GLN A 188      95.350  40.170  54.170  1.00  0.00           O
ATOM   2991  NE2 GLN A 188      93.690  41.170  53.270  1.00  0.00           N
ATOM   2992 1HE2 GLN A 188      93.330  40.220  53.260  1.00  0.00           H
ATOM   2993 2HE2 GLN A 188      93.290  42.030  52.920  1.00  0.00           H
ATOM   2994  C   GLN A 188      95.580  45.690  50.950  1.00  0.00           C
ATOM   2995  O   GLN A 188      94.880  46.680  51.190  1.00  0.00           O
ATOM   2996  N   GLY A 189      95.920  45.430  49.670  1.00  0.00           N
ATOM   2997  H   GLY A 189      96.440  44.590  49.440  1.00  0.00           H
ATOM   2998  CA  GLY A 189      95.520  46.120  48.490  1.00  0.00           C
ATOM   2999  HA1 GLY A 189      94.510  46.520  48.600  1.00  0.00           H
ATOM   3000  HA2 GLY A 189      95.670  45.460  47.630  1.00  0.00           H
ATOM   3001  C   GLY A 189      96.590  47.250  48.250  1.00  0.00           C
ATOM   3002  O   GLY A 189      97.100  47.390  47.090  1.00  0.00           O
ATOM   3003  N   ILE A 190      97.050  47.960  49.340  1.00  0.00           N
ATOM   3004  H   ILE A 190      96.650  47.790  50.250  1.00  0.00           H
ATOM   3005  CA  ILE A 190      98.060  48.950  49.260  1.00  0.00           C
ATOM   3006  HA  ILE A 190      98.050  49.310  48.230  1.00  0.00           H
ATOM   3007  CB  ILE A 190      97.880  50.120  50.210  1.00  0.00           C
ATOM   3008  HB  ILE A 190      98.090  49.650  51.170  1.00  0.00           H
ATOM   3009  CG2 ILE A 190      98.850  51.300  49.950  1.00  0.00           C
ATOM   3010 1HG2 ILE A 190      98.510  52.210  50.440  1.00  0.00           H
ATOM   3011 2HG2 ILE A 190      99.810  51.060  50.420  1.00  0.00           H
ATOM   3012 3HG2 ILE A 190      98.950  51.540  48.890  1.00  0.00           H
ATOM   3013  CG1 ILE A 190      96.470  50.630  50.230  1.00  0.00           C
ATOM   3014 1HG1 ILE A 190      96.360  51.490  50.890  1.00  0.00           H
ATOM   3015 2HG1 ILE A 190      95.760  49.900  50.620  1.00  0.00           H
ATOM   3016  CD  ILE A 190      95.870  51.100  48.940  1.00  0.00           C
ATOM   3017  HD1 ILE A 190      96.580  51.590  48.280  1.00  0.00           H
ATOM   3018  HD2 ILE A 190      95.490  50.210  48.430  1.00  0.00           H
ATOM   3019  HD3 ILE A 190      95.070  51.810  49.140  1.00  0.00           H
ATOM   3020  C   ILE A 190      99.390  48.240  49.410  1.00  0.00           C
ATOM   3021  O   ILE A 190     100.380  48.650  48.830  1.00  0.00           O
ATOM   3022  N   GLU A 191      99.380  47.070  49.990  1.00  0.00           N
ATOM   3023  H   GLU A 191      98.590  46.880  50.590  1.00  0.00           H
ATOM   3024  CA  GLU A 191     100.410  46.050  49.940  1.00  0.00           C
ATOM   3025  HA  GLU A 191     101.330  46.620  50.050  1.00  0.00           H
ATOM   3026  CB  GLU A 191     100.310  45.090  51.170  1.00  0.00           C
ATOM   3027  HB1 GLU A 191      99.410  44.480  51.100  1.00  0.00           H
ATOM   3028  HB2 GLU A 191     100.330  45.640  52.100  1.00  0.00           H
ATOM   3029  CG  GLU A 191     101.530  44.210  51.290  1.00  0.00           C
ATOM   3030  HG1 GLU A 191     101.470  43.300  50.690  1.00  0.00           H
ATOM   3031  HG2 GLU A 191     101.460  43.790  52.290  1.00  0.00           H
ATOM   3032  CD  GLU A 191     102.870  44.910  51.050  1.00  0.00           C
ATOM   3033  OE1 GLU A 191     103.180  45.940  51.750  1.00  0.00           O
ATOM   3034  OE2 GLU A 191     103.700  44.290  50.300  1.00  0.00           O
ATOM   3035  C   GLU A 191     100.570  45.330  48.590  1.00  0.00           C
ATOM   3036  O   GLU A 191     100.920  44.180  48.500  1.00  0.00           O
ATOM   3037  N   GLU A 192     100.230  46.020  47.480  1.00  0.00           N
ATOM   3038  H   GLU A 192      99.940  46.980  47.650  1.00  0.00           H
ATOM   3039  CA  GLU A 192     100.310  45.500  46.150  1.00  0.00           C
ATOM   3040  HA  GLU A 192     101.190  44.850  46.110  1.00  0.00           H
ATOM   3041  CB  GLU A 192      99.050  44.660  45.730  1.00  0.00           C
ATOM   3042  HB1 GLU A 192      98.620  45.120  44.840  1.00  0.00           H
ATOM   3043  HB2 GLU A 192      98.350  44.590  46.560  1.00  0.00           H
ATOM   3044  CG  GLU A 192      99.390  43.190  45.390  1.00  0.00           C
ATOM   3045  HG1 GLU A 192      98.410  42.720  45.290  1.00  0.00           H
ATOM   3046  HG2 GLU A 192      99.840  42.700  46.250  1.00  0.00           H
ATOM   3047  CD  GLU A 192     100.120  42.980  44.030  1.00  0.00           C
ATOM   3048  OE1 GLU A 192     100.160  43.880  43.120  1.00  0.00           O
ATOM   3049  OE2 GLU A 192     100.720  41.880  43.860  1.00  0.00           O
ATOM   3050  C   GLU A 192     100.500  46.690  45.180  1.00  0.00           C
ATOM   3051  O   GLU A 192     100.030  47.810  45.510  1.00  0.00           O
ATOM   3052  N   ALA A 193     101.250  46.530  44.050  1.00  0.00           N
ATOM   3053  H   ALA A 193     101.620  45.610  43.850  1.00  0.00           H
ATOM   3054  CA  ALA A 193     101.330  47.540  42.960  1.00  0.00           C
ATOM   3055  HA  ALA A 193     100.430  48.130  42.840  1.00  0.00           H
ATOM   3056  CB  ALA A 193     102.570  48.520  43.140  1.00  0.00           C
ATOM   3057  HB1 ALA A 193     102.640  49.170  42.270  1.00  0.00           H
ATOM   3058  HB2 ALA A 193     102.370  49.070  44.060  1.00  0.00           H
ATOM   3059  HB3 ALA A 193     103.400  47.840  43.310  1.00  0.00           H
ATOM   3060  C   ALA A 193     101.510  46.840  41.590  1.00  0.00           C
ATOM   3061  O   ALA A 193     102.040  47.510  40.700  1.00  0.00           O
ATOM   3062  N   THR A 194     100.930  45.640  41.280  1.00  0.00           N
ATOM   3063  H   THR A 194     100.450  45.100  41.990  1.00  0.00           H
ATOM   3064  CA  THR A 194     101.150  44.940  39.970  1.00  0.00           C
ATOM   3065  HA  THR A 194     102.220  44.850  39.800  1.00  0.00           H
ATOM   3066  CB  THR A 194     100.490  43.550  40.020  1.00  0.00           C
ATOM   3067  HB  THR A 194      99.420  43.580  40.240  1.00  0.00           H
ATOM   3068  CG2 THR A 194     100.610  42.700  38.760  1.00  0.00           C
ATOM   3069 1HG2 THR A 194      99.920  43.020  37.990  1.00  0.00           H
ATOM   3070 2HG2 THR A 194     101.640  42.730  38.400  1.00  0.00           H
ATOM   3071 3HG2 THR A 194     100.480  41.650  38.990  1.00  0.00           H
ATOM   3072  OG1 THR A 194     101.170  42.760  40.920  1.00  0.00           O
ATOM   3073  HG1 THR A 194     100.820  43.090  41.750  1.00  0.00           H
ATOM   3074  C   THR A 194     100.610  45.770  38.770  1.00  0.00           C
ATOM   3075  O   THR A 194      99.440  46.140  38.750  1.00  0.00           O
ATOM   3076  N   GLY A 195     101.450  45.990  37.770  1.00  0.00           N
ATOM   3077  H   GLY A 195     102.420  45.740  37.900  1.00  0.00           H
ATOM   3078  CA  GLY A 195     101.120  46.610  36.520  1.00  0.00           C
ATOM   3079  HA1 GLY A 195     100.200  46.210  36.080  1.00  0.00           H
ATOM   3080  HA2 GLY A 195     101.900  46.430  35.780  1.00  0.00           H
ATOM   3081  C   GLY A 195     100.950  48.090  36.510  1.00  0.00           C
ATOM   3082  O   GLY A 195     100.710  48.490  35.370  1.00  0.00           O
ATOM   3083  N   LEU A 196     101.080  48.820  37.600  1.00  0.00           N
ATOM   3084  H   LEU A 196     101.250  48.320  38.460  1.00  0.00           H
ATOM   3085  CA  LEU A 196     101.160  50.240  37.690  1.00  0.00           C
ATOM   3086  HA  LEU A 196     100.380  50.600  37.020  1.00  0.00           H
ATOM   3087  CB  LEU A 196     100.920  50.750  39.120  1.00  0.00           C
ATOM   3088  HB1 LEU A 196     100.850  51.830  39.020  1.00  0.00           H
ATOM   3089  HB2 LEU A 196     101.800  50.610  39.750  1.00  0.00           H
ATOM   3090  CG  LEU A 196      99.630  50.240  39.920  1.00  0.00           C
ATOM   3091  HG  LEU A 196      99.900  49.240  40.240  1.00  0.00           H
ATOM   3092  CD1 LEU A 196      99.540  51.080  41.150  1.00  0.00           C
ATOM   3093 1HD1 LEU A 196      99.290  52.110  40.880  1.00  0.00           H
ATOM   3094 2HD1 LEU A 196      98.720  50.750  41.790  1.00  0.00           H
ATOM   3095 3HD1 LEU A 196     100.520  51.090  41.620  1.00  0.00           H
ATOM   3096  CD2 LEU A 196      98.360  50.350  39.200  1.00  0.00           C
ATOM   3097 1HD2 LEU A 196      98.090  49.650  38.400  1.00  0.00           H
ATOM   3098 2HD2 LEU A 196      97.530  50.230  39.890  1.00  0.00           H
ATOM   3099 3HD2 LEU A 196      98.160  51.260  38.630  1.00  0.00           H
ATOM   3100  C   LEU A 196     102.440  50.770  37.070  1.00  0.00           C
ATOM   3101  O   LEU A 196     103.530  50.160  37.090  1.00  0.00           O
ATOM   3102  N   PRO A 197     102.340  52.070  36.560  1.00  0.00           N
ATOM   3103  CD  PRO A 197     101.190  52.750  36.110  1.00  0.00           C
ATOM   3104  HD1 PRO A 197     100.440  53.020  36.860  1.00  0.00           H
ATOM   3105  HD2 PRO A 197     100.710  52.030  35.450  1.00  0.00           H
ATOM   3106  CG  PRO A 197     101.670  53.880  35.270  1.00  0.00           C
ATOM   3107  HG1 PRO A 197     101.720  54.780  35.870  1.00  0.00           H
ATOM   3108  HG2 PRO A 197     101.140  53.990  34.320  1.00  0.00           H
ATOM   3109  CB  PRO A 197     103.080  53.600  34.950  1.00  0.00           C
ATOM   3110  HB1 PRO A 197     103.700  54.490  34.820  1.00  0.00           H
ATOM   3111  HB2 PRO A 197     103.150  52.940  34.090  1.00  0.00           H
ATOM   3112  CA  PRO A 197     103.580  52.780  36.130  1.00  0.00           C
ATOM   3113  HA  PRO A 197     104.420  52.150  35.820  1.00  0.00           H
ATOM   3114  C   PRO A 197     104.250  53.650  37.230  1.00  0.00           C
ATOM   3115  O   PRO A 197     105.200  54.330  36.930  1.00  0.00           O
ATOM   3116  N   GLN A 198     103.680  53.630  38.450  1.00  0.00           N
ATOM   3117  H   GLN A 198     103.090  52.870  38.760  1.00  0.00           H
ATOM   3118  CA  GLN A 198     103.870  54.650  39.500  1.00  0.00           C
ATOM   3119  HA  GLN A 198     104.940  54.880  39.520  1.00  0.00           H
ATOM   3120  CB  GLN A 198     103.050  55.850  39.200  1.00  0.00           C
ATOM   3121  HB1 GLN A 198     102.480  56.140  40.090  1.00  0.00           H
ATOM   3122  HB2 GLN A 198     102.360  55.610  38.400  1.00  0.00           H
ATOM   3123  CG  GLN A 198     103.910  57.040  38.740  1.00  0.00           C
ATOM   3124  HG1 GLN A 198     103.290  57.830  38.320  1.00  0.00           H
ATOM   3125  HG2 GLN A 198     104.580  56.830  37.900  1.00  0.00           H
ATOM   3126  CD  GLN A 198     104.680  57.700  39.920  1.00  0.00           C
ATOM   3127  OE1 GLN A 198     105.380  57.010  40.710  1.00  0.00           O
ATOM   3128  NE2 GLN A 198     104.810  59.030  40.050  1.00  0.00           N
ATOM   3129 1HE2 GLN A 198     104.290  59.630  39.430  1.00  0.00           H
ATOM   3130 2HE2 GLN A 198     105.470  59.360  40.740  1.00  0.00           H
ATOM   3131  C   GLN A 198     103.500  54.060  40.890  1.00  0.00           C
ATOM   3132  O   GLN A 198     102.550  53.320  41.100  1.00  0.00           O
ATOM   3133  N   THR A 199     104.360  54.400  41.840  1.00  0.00           N
ATOM   3134  H   THR A 199     104.970  55.200  41.760  1.00  0.00           H
ATOM   3135  CA  THR A 199     104.250  53.960  43.220  1.00  0.00           C
ATOM   3136  HA  THR A 199     103.860  52.950  43.160  1.00  0.00           H
ATOM   3137  CB  THR A 199     105.610  54.000  43.930  1.00  0.00           C
ATOM   3138  HB  THR A 199     106.320  53.290  43.480  1.00  0.00           H
ATOM   3139  CG2 THR A 199     106.310  55.360  43.890  1.00  0.00           C
ATOM   3140 1HG2 THR A 199     107.350  55.210  44.180  1.00  0.00           H
ATOM   3141 2HG2 THR A 199     106.280  55.570  42.820  1.00  0.00           H
ATOM   3142 3HG2 THR A 199     105.820  56.130  44.470  1.00  0.00           H
ATOM   3143  OG1 THR A 199     105.450  53.670  45.300  1.00  0.00           O
ATOM   3144  HG1 THR A 199     105.440  52.710  45.330  1.00  0.00           H
ATOM   3145  C   THR A 199     103.350  54.930  44.030  1.00  0.00           C
ATOM   3146  O   THR A 199     103.190  56.050  43.680  1.00  0.00           O
ATOM   3147  N   VAL A 200     102.740  54.470  45.130  1.00  0.00           N
ATOM   3148  H   VAL A 200     102.880  53.520  45.430  1.00  0.00           H
ATOM   3149  CA  VAL A 200     102.130  55.340  46.190  1.00  0.00           C
ATOM   3150  HA  VAL A 200     102.050  56.330  45.760  1.00  0.00           H
ATOM   3151  CB  VAL A 200     100.610  55.090  46.540  1.00  0.00           C
ATOM   3152  HB  VAL A 200     100.330  55.950  47.150  1.00  0.00           H
ATOM   3153  CG1 VAL A 200      99.720  55.060  45.360  1.00  0.00           C
ATOM   3154 1HG1 VAL A 200     100.120  55.670  44.550  1.00  0.00           H
ATOM   3155 2HG1 VAL A 200      99.560  54.070  44.930  1.00  0.00           H
ATOM   3156 3HG1 VAL A 200      98.790  55.580  45.620  1.00  0.00           H
ATOM   3157  CG2 VAL A 200     100.300  53.800  47.360  1.00  0.00           C
ATOM   3158 1HG2 VAL A 200     100.950  52.980  47.070  1.00  0.00           H
ATOM   3159 2HG2 VAL A 200     100.630  53.900  48.390  1.00  0.00           H
ATOM   3160 3HG2 VAL A 200      99.260  53.470  47.300  1.00  0.00           H
ATOM   3161  C   VAL A 200     102.960  55.530  47.530  1.00  0.00           C
ATOM   3162  O   VAL A 200     103.020  56.560  48.180  1.00  0.00           O
ATOM   3163  N   VAL A 201     103.580  54.440  47.990  1.00  0.00           N
ATOM   3164  H   VAL A 201     103.580  53.590  47.440  1.00  0.00           H
ATOM   3165  CA  VAL A 201     104.280  54.360  49.240  1.00  0.00           C
ATOM   3166  HA  VAL A 201     103.660  54.810  50.020  1.00  0.00           H
ATOM   3167  CB  VAL A 201     104.610  52.890  49.570  1.00  0.00           C
ATOM   3168  HB  VAL A 201     104.980  52.950  50.600  1.00  0.00           H
ATOM   3169  CG1 VAL A 201     103.420  51.910  49.550  1.00  0.00           C
ATOM   3170 1HG1 VAL A 201     102.510  52.280  50.020  1.00  0.00           H
ATOM   3171 2HG1 VAL A 201     103.180  51.750  48.490  1.00  0.00           H
ATOM   3172 3HG1 VAL A 201     103.630  50.880  49.840  1.00  0.00           H
ATOM   3173  CG2 VAL A 201     105.790  52.250  48.800  1.00  0.00           C
ATOM   3174 1HG2 VAL A 201     105.940  51.210  49.080  1.00  0.00           H
ATOM   3175 2HG2 VAL A 201     105.660  52.310  47.720  1.00  0.00           H
ATOM   3176 3HG2 VAL A 201     106.730  52.760  49.030  1.00  0.00           H
ATOM   3177  C   VAL A 201     105.600  55.150  49.430  1.00  0.00           C
ATOM   3178  O   VAL A 201     105.920  55.510  50.530  1.00  0.00           O
ATOM   3179  N   CYS A 202     106.240  55.450  48.300  1.00  0.00           N
ATOM   3180  H   CYS A 202     105.730  55.160  47.480  1.00  0.00           H
ATOM   3181  CA  CYS A 202     107.430  56.200  48.250  1.00  0.00           C
ATOM   3182  HA  CYS A 202     108.140  55.910  49.030  1.00  0.00           H
ATOM   3183  CB  CYS A 202     108.220  55.890  46.980  1.00  0.00           C
ATOM   3184  HB1 CYS A 202     109.210  56.350  46.990  1.00  0.00           H
ATOM   3185  HB2 CYS A 202     107.720  56.210  46.070  1.00  0.00           H
ATOM   3186  SG  CYS A 202     108.320  54.080  46.960  1.00  0.00           S
ATOM   3187  HG  CYS A 202     107.360  53.840  46.060  1.00  0.00           H
ATOM   3188  C   CYS A 202     107.220  57.660  48.420  1.00  0.00           C
ATOM   3189  O   CYS A 202     108.150  58.390  48.740  1.00  0.00           O
ATOM   3190  N   TYR A 203     105.980  58.170  48.250  1.00  0.00           N
ATOM   3191  H   TYR A 203     105.200  57.620  47.910  1.00  0.00           H
ATOM   3192  CA  TYR A 203     105.710  59.490  48.600  1.00  0.00           C
ATOM   3193  HA  TYR A 203     106.540  60.070  48.200  1.00  0.00           H
ATOM   3194  CB  TYR A 203     104.460  59.920  47.820  1.00  0.00           C
ATOM   3195  HB1 TYR A 203     104.100  60.860  48.230  1.00  0.00           H
ATOM   3196  HB2 TYR A 203     103.700  59.160  48.040  1.00  0.00           H
ATOM   3197  CG  TYR A 203     104.650  60.060  46.340  1.00  0.00           C
ATOM   3198  CD1 TYR A 203     104.460  59.050  45.400  1.00  0.00           C
ATOM   3199  HD1 TYR A 203     104.120  58.120  45.820  1.00  0.00           H
ATOM   3200  CE1 TYR A 203     104.850  59.210  44.050  1.00  0.00           C
ATOM   3201  HE1 TYR A 203     104.470  58.440  43.400  1.00  0.00           H
ATOM   3202  CZ  TYR A 203     105.340  60.430  43.540  1.00  0.00           C
ATOM   3203  OH  TYR A 203     105.740  60.480  42.280  1.00  0.00           O
ATOM   3204  HH  TYR A 203     106.130  61.350  42.130  1.00  0.00           H
ATOM   3205  CE2 TYR A 203     105.540  61.490  44.460  1.00  0.00           C
ATOM   3206  HE2 TYR A 203     105.990  62.410  44.130  1.00  0.00           H
ATOM   3207  CD2 TYR A 203     105.070  61.310  45.800  1.00  0.00           C
ATOM   3208  HD2 TYR A 203     105.210  62.140  46.470  1.00  0.00           H
ATOM   3209  C   TYR A 203     105.690  59.820  50.120  1.00  0.00           C
ATOM   3210  O   TYR A 203     104.740  59.480  50.840  1.00  0.00           O
ATOM   3211  N   ASN A 204     106.840  60.340  50.650  1.00  0.00           N
ATOM   3212  H   ASN A 204     107.640  60.600  50.100  1.00  0.00           H
ATOM   3213  CA  ASN A 204     107.120  60.380  52.130  1.00  0.00           C
ATOM   3214  HA  ASN A 204     108.200  60.460  52.290  1.00  0.00           H
ATOM   3215  CB  ASN A 204     106.530  61.670  52.690  1.00  0.00           C
ATOM   3216  HB1 ASN A 204     106.570  61.670  53.780  1.00  0.00           H
ATOM   3217  HB2 ASN A 204     105.510  61.620  52.320  1.00  0.00           H
ATOM   3218  CG  ASN A 204     107.100  62.970  52.130  1.00  0.00           C
ATOM   3219  OD1 ASN A 204     108.190  62.990  51.590  1.00  0.00           O
ATOM   3220  ND2 ASN A 204     106.440  64.000  52.450  1.00  0.00           N
ATOM   3221 1HD2 ASN A 204     105.500  63.870  52.780  1.00  0.00           H
ATOM   3222 2HD2 ASN A 204     106.790  64.930  52.250  1.00  0.00           H
ATOM   3223  C   ASN A 204     106.760  59.100  52.900  1.00  0.00           C
ATOM   3224  O   ASN A 204     105.810  58.980  53.660  1.00  0.00           O
ATOM   3225  N   PRO A 205     107.630  58.050  52.820  1.00  0.00           N
ATOM   3226  CD  PRO A 205     108.740  57.880  51.860  1.00  0.00           C
ATOM   3227  HD1 PRO A 205     109.360  58.770  51.770  1.00  0.00           H
ATOM   3228  HD2 PRO A 205     108.260  57.510  50.950  1.00  0.00           H
ATOM   3229  CG  PRO A 205     109.690  56.780  52.310  1.00  0.00           C
ATOM   3230  HG1 PRO A 205     110.460  57.200  52.950  1.00  0.00           H
ATOM   3231  HG2 PRO A 205     110.130  56.250  51.470  1.00  0.00           H
ATOM   3232  CB  PRO A 205     108.750  55.940  53.200  1.00  0.00           C
ATOM   3233  HB1 PRO A 205     109.280  55.540  54.060  1.00  0.00           H
ATOM   3234  HB2 PRO A 205     108.330  55.120  52.620  1.00  0.00           H
ATOM   3235  CA  PRO A 205     107.670  56.930  53.800  1.00  0.00           C
ATOM   3236  HA  PRO A 205     106.710  56.420  53.730  1.00  0.00           H
ATOM   3237  C   PRO A 205     108.060  57.340  55.220  1.00  0.00           C
ATOM   3238  O   PRO A 205     108.800  58.250  55.560  1.00  0.00           O
ATOM   3239  N   ASP A 206     107.660  56.520  56.190  1.00  0.00           N
ATOM   3240  H   ASP A 206     107.120  55.680  56.000  1.00  0.00           H
ATOM   3241  CA  ASP A 206     107.970  56.650  57.620  1.00  0.00           C
ATOM   3242  HA  ASP A 206     108.750  57.400  57.780  1.00  0.00           H
ATOM   3243  CB  ASP A 206     106.820  57.270  58.370  1.00  0.00           C
ATOM   3244  HB1 ASP A 206     106.740  58.320  58.100  1.00  0.00           H
ATOM   3245  HB2 ASP A 206     106.960  57.100  59.440  1.00  0.00           H
ATOM   3246  CG  ASP A 206     105.360  56.850  58.110  1.00  0.00           C
ATOM   3247  OD1 ASP A 206     105.040  55.790  57.560  1.00  0.00           O
ATOM   3248  OD2 ASP A 206     104.500  57.650  58.520  1.00  0.00           O
ATOM   3249  C   ASP A 206     108.480  55.330  58.240  1.00  0.00           C
ATOM   3250  O   ASP A 206     109.610  55.270  58.800  1.00  0.00           O
ATOM   3251  N   GLN A 207     107.740  54.220  58.180  1.00  0.00           N
ATOM   3252  H   GLN A 207     106.850  54.380  57.730  1.00  0.00           H
ATOM   3253  CA  GLN A 207     108.010  52.940  58.810  1.00  0.00           C
ATOM   3254  HA  GLN A 207     108.290  53.170  59.830  1.00  0.00           H
ATOM   3255  CB  GLN A 207     106.650  52.180  58.900  1.00  0.00           C
ATOM   3256  HB1 GLN A 207     106.380  51.870  57.890  1.00  0.00           H
ATOM   3257  HB2 GLN A 207     105.890  52.780  59.390  1.00  0.00           H
ATOM   3258  CG  GLN A 207     106.690  50.990  59.970  1.00  0.00           C
ATOM   3259  HG1 GLN A 207     107.290  50.150  59.630  1.00  0.00           H
ATOM   3260  HG2 GLN A 207     105.690  50.550  59.980  1.00  0.00           H
ATOM   3261  CD  GLN A 207     107.080  51.440  61.410  1.00  0.00           C
ATOM   3262  OE1 GLN A 207     106.260  52.080  62.050  1.00  0.00           O
ATOM   3263  NE2 GLN A 207     108.270  51.220  61.830  1.00  0.00           N
ATOM   3264 1HE2 GLN A 207     108.990  50.740  61.300  1.00  0.00           H
ATOM   3265 2HE2 GLN A 207     108.420  51.500  62.790  1.00  0.00           H
ATOM   3266  C   GLN A 207     109.130  52.020  58.300  1.00  0.00           C
ATOM   3267  O   GLN A 207     108.950  50.820  58.190  1.00  0.00           O
ATOM   3268  N   ILE A 208     110.230  52.670  57.880  1.00  0.00           N
ATOM   3269  H   ILE A 208     110.210  53.670  57.980  1.00  0.00           H
ATOM   3270  CA  ILE A 208     111.510  52.070  57.510  1.00  0.00           C
ATOM   3271  HA  ILE A 208     111.270  51.220  56.870  1.00  0.00           H
ATOM   3272  CB  ILE A 208     112.380  53.060  56.770  1.00  0.00           C
ATOM   3273  HB  ILE A 208     112.560  54.000  57.290  1.00  0.00           H
ATOM   3274  CG2 ILE A 208     113.770  52.610  56.470  1.00  0.00           C
ATOM   3275 1HG2 ILE A 208     114.370  52.610  57.390  1.00  0.00           H
ATOM   3276 2HG2 ILE A 208     113.750  51.560  56.200  1.00  0.00           H
ATOM   3277 3HG2 ILE A 208     114.220  53.230  55.690  1.00  0.00           H
ATOM   3278  CG1 ILE A 208     111.770  53.460  55.450  1.00  0.00           C
ATOM   3279 1HG1 ILE A 208     110.730  53.110  55.440  1.00  0.00           H
ATOM   3280 2HG1 ILE A 208     112.330  53.010  54.630  1.00  0.00           H
ATOM   3281  CD  ILE A 208     111.750  55.010  55.250  1.00  0.00           C
ATOM   3282  HD1 ILE A 208     110.790  55.380  55.630  1.00  0.00           H
ATOM   3283  HD2 ILE A 208     112.610  55.450  55.750  1.00  0.00           H
ATOM   3284  HD3 ILE A 208     111.730  55.310  54.200  1.00  0.00           H
ATOM   3285  C   ILE A 208     112.160  51.460  58.780  1.00  0.00           C
ATOM   3286  O   ILE A 208     112.680  50.360  58.650  1.00  0.00           O
ATOM   3287  N   PRO A 209     112.110  52.040  59.990  1.00  0.00           N
ATOM   3288  CD  PRO A 209     111.920  53.490  60.220  1.00  0.00           C
ATOM   3289  HD1 PRO A 209     110.870  53.730  60.400  1.00  0.00           H
ATOM   3290  HD2 PRO A 209     112.340  54.150  59.470  1.00  0.00           H
ATOM   3291  CG  PRO A 209     112.840  53.610  61.430  1.00  0.00           C
ATOM   3292  HG1 PRO A 209     112.440  54.450  61.990  1.00  0.00           H
ATOM   3293  HG2 PRO A 209     113.880  53.780  61.130  1.00  0.00           H
ATOM   3294  CB  PRO A 209     112.780  52.350  62.210  1.00  0.00           C
ATOM   3295  HB1 PRO A 209     111.870  52.300  62.820  1.00  0.00           H
ATOM   3296  HB2 PRO A 209     113.580  52.210  62.940  1.00  0.00           H
ATOM   3297  CA  PRO A 209     112.730  51.310  61.070  1.00  0.00           C
ATOM   3298  HA  PRO A 209     113.690  50.880  60.790  1.00  0.00           H
ATOM   3299  C   PRO A 209     111.820  50.120  61.540  1.00  0.00           C
ATOM   3300  O   PRO A 209     110.700  49.980  61.040  1.00  0.00           O
ATOM   3301  N   PRO A 210     112.220  49.240  62.510  1.00  0.00           N
ATOM   3302  CD  PRO A 210     113.530  49.220  63.070  1.00  0.00           C
ATOM   3303  HD1 PRO A 210     113.620  49.960  63.870  1.00  0.00           H
ATOM   3304  HD2 PRO A 210     114.220  49.270  62.230  1.00  0.00           H
ATOM   3305  CG  PRO A 210     113.720  47.770  63.590  1.00  0.00           C
ATOM   3306  HG1 PRO A 210     114.400  47.710  64.440  1.00  0.00           H
ATOM   3307  HG2 PRO A 210     113.990  47.070  62.800  1.00  0.00           H
ATOM   3308  CB  PRO A 210     112.350  47.520  64.110  1.00  0.00           C
ATOM   3309  HB1 PRO A 210     112.140  48.030  65.040  1.00  0.00           H
ATOM   3310  HB2 PRO A 210     112.180  46.440  64.070  1.00  0.00           H
ATOM   3311  CA  PRO A 210     111.440  48.110  62.960  1.00  0.00           C
ATOM   3312  HA  PRO A 210     111.360  47.360  62.170  1.00  0.00           H
ATOM   3313  C   PRO A 210     110.040  48.350  63.500  1.00  0.00           C
ATOM   3314  O   PRO A 210     109.760  49.240  64.330  1.00  0.00           O
ATOM   3315  N   GLU A 211     109.100  47.490  63.040  1.00  0.00           N
ATOM   3316  H   GLU A 211     109.390  46.670  62.520  1.00  0.00           H
ATOM   3317  CA  GLU A 211     107.780  47.270  63.700  1.00  0.00           C
ATOM   3318  HA  GLU A 211     107.580  48.260  64.130  1.00  0.00           H
ATOM   3319  CB  GLU A 211     106.640  46.940  62.630  1.00  0.00           C
ATOM   3320  HB1 GLU A 211     106.810  47.640  61.810  1.00  0.00           H
ATOM   3321  HB2 GLU A 211     105.710  47.170  63.160  1.00  0.00           H
ATOM   3322  CG  GLU A 211     106.450  45.470  62.150  1.00  0.00           C
ATOM   3323  HG1 GLU A 211     105.620  45.500  61.440  1.00  0.00           H
ATOM   3324  HG2 GLU A 211     106.270  44.860  63.030  1.00  0.00           H
ATOM   3325  CD  GLU A 211     107.640  45.050  61.420  1.00  0.00           C
ATOM   3326  OE1 GLU A 211     108.070  45.670  60.420  1.00  0.00           O
ATOM   3327  OE2 GLU A 211     108.120  44.020  61.830  1.00  0.00           O
ATOM   3328  C   GLU A 211     107.780  46.270  64.850  1.00  0.00           C
ATOM   3329  O   GLU A 211     106.780  46.000  65.570  1.00  0.00           O
ATOM   3330  N   ASN A 212     108.830  45.510  64.900  1.00  0.00           N
ATOM   3331  H   ASN A 212     109.620  45.650  64.290  1.00  0.00           H
ATOM   3332  CA  ASN A 212     109.080  44.620  65.990  1.00  0.00           C
ATOM   3333  HA  ASN A 212     108.220  44.490  66.640  1.00  0.00           H
ATOM   3334  CB  ASN A 212     109.490  43.290  65.310  1.00  0.00           C
ATOM   3335  HB1 ASN A 212     110.550  43.190  65.100  1.00  0.00           H
ATOM   3336  HB2 ASN A 212     108.920  43.120  64.390  1.00  0.00           H
ATOM   3337  CG  ASN A 212     109.160  42.090  66.180  1.00  0.00           C
ATOM   3338  OD1 ASN A 212     108.820  42.150  67.370  1.00  0.00           O
ATOM   3339  ND2 ASN A 212     109.070  40.930  65.610  1.00  0.00           N
ATOM   3340 1HD2 ASN A 212     109.280  40.810  64.630  1.00  0.00           H
ATOM   3341 2HD2 ASN A 212     108.630  40.140  66.070  1.00  0.00           H
ATOM   3342  C   ASN A 212     110.230  45.150  66.890  1.00  0.00           C
ATOM   3343  O   ASN A 212     110.890  46.140  66.550  1.00  0.00           O
ATOM   3344  N   SER A 213     110.610  44.430  67.960  1.00  0.00           N
ATOM   3345  H   SER A 213     110.060  43.630  68.260  1.00  0.00           H
ATOM   3346  CA  SER A 213     111.750  44.860  68.800  1.00  0.00           C
ATOM   3347  HA  SER A 213     111.600  45.900  69.100  1.00  0.00           H
ATOM   3348  CB  SER A 213     111.750  44.020  70.070  1.00  0.00           C
ATOM   3349  HB1 SER A 213     111.960  42.960  70.000  1.00  0.00           H
ATOM   3350  HB2 SER A 213     110.870  44.170  70.710  1.00  0.00           H
ATOM   3351  OG  SER A 213     112.830  44.410  70.960  1.00  0.00           O
ATOM   3352  HG  SER A 213     113.100  43.580  71.360  1.00  0.00           H
ATOM   3353  C   SER A 213     113.140  44.660  68.170  1.00  0.00           C
ATOM   3354  O   SER A 213     113.450  43.610  67.620  1.00  0.00           O
ATOM   3355  N   PRO A 214     113.900  45.780  68.030  1.00  0.00           N
ATOM   3356  CD  PRO A 214     113.700  47.020  68.820  1.00  0.00           C
ATOM   3357  HD1 PRO A 214     113.410  46.740  69.830  1.00  0.00           H
ATOM   3358  HD2 PRO A 214     112.970  47.590  68.240  1.00  0.00           H
ATOM   3359  CG  PRO A 214     115.050  47.760  68.790  1.00  0.00           C
ATOM   3360  HG1 PRO A 214     115.660  47.320  69.590  1.00  0.00           H
ATOM   3361  HG2 PRO A 214     114.920  48.840  68.780  1.00  0.00           H
ATOM   3362  CB  PRO A 214     115.720  47.240  67.510  1.00  0.00           C
ATOM   3363  HB1 PRO A 214     116.810  47.230  67.580  1.00  0.00           H
ATOM   3364  HB2 PRO A 214     115.280  47.700  66.630  1.00  0.00           H
ATOM   3365  CA  PRO A 214     115.170  45.820  67.370  1.00  0.00           C
ATOM   3366  HA  PRO A 214     115.130  45.610  66.300  1.00  0.00           H
ATOM   3367  C   PRO A 214     116.080  44.730  67.900  1.00  0.00           C
ATOM   3368  O   PRO A 214     116.150  44.570  69.160  1.00  0.00           O
ATOM   3369  N   LEU A 215     116.820  44.040  67.080  1.00  0.00           N
ATOM   3370  H   LEU A 215     116.810  44.280  66.100  1.00  0.00           H
ATOM   3371  CA  LEU A 215     118.010  43.280  67.540  1.00  0.00           C
ATOM   3372  HA  LEU A 215     117.720  42.710  68.420  1.00  0.00           H
ATOM   3373  CB  LEU A 215     118.530  42.330  66.470  1.00  0.00           C
ATOM   3374  HB1 LEU A 215     119.090  42.870  65.700  1.00  0.00           H
ATOM   3375  HB2 LEU A 215     117.650  41.830  66.070  1.00  0.00           H
ATOM   3376  CG  LEU A 215     119.590  41.240  67.090  1.00  0.00           C
ATOM   3377  HG  LEU A 215     120.450  41.750  67.530  1.00  0.00           H
ATOM   3378  CD1 LEU A 215     118.870  40.210  67.960  1.00  0.00           C
ATOM   3379 1HD1 LEU A 215     118.730  40.570  68.970  1.00  0.00           H
ATOM   3380 2HD1 LEU A 215     117.900  39.980  67.530  1.00  0.00           H
ATOM   3381 3HD1 LEU A 215     119.460  39.290  67.980  1.00  0.00           H
ATOM   3382  CD2 LEU A 215     120.120  40.530  65.810  1.00  0.00           C
ATOM   3383 1HD2 LEU A 215     120.790  39.700  66.040  1.00  0.00           H
ATOM   3384 2HD2 LEU A 215     119.240  40.070  65.360  1.00  0.00           H
ATOM   3385 3HD2 LEU A 215     120.700  41.200  65.170  1.00  0.00           H
ATOM   3386  C   LEU A 215     119.200  44.270  67.950  1.00  0.00           C
ATOM   3387  O   LEU A 215     119.830  44.040  69.000  1.00  0.00           O
ATOM   3388  N   MET A 216     119.380  45.350  67.210  1.00  0.00           N
ATOM   3389  H   MET A 216     118.750  45.490  66.440  1.00  0.00           H
ATOM   3390  CA  MET A 216     120.400  46.400  67.350  1.00  0.00           C
ATOM   3391  HA  MET A 216     121.350  45.850  67.320  1.00  0.00           H
ATOM   3392  CB  MET A 216     120.320  47.410  66.190  1.00  0.00           C
ATOM   3393  HB1 MET A 216     120.160  46.840  65.270  1.00  0.00           H
ATOM   3394  HB2 MET A 216     121.150  48.100  66.120  1.00  0.00           H
ATOM   3395  CG  MET A 216     119.080  48.270  66.210  1.00  0.00           C
ATOM   3396  HG1 MET A 216     118.670  48.380  67.210  1.00  0.00           H
ATOM   3397  HG2 MET A 216     118.350  47.700  65.640  1.00  0.00           H
ATOM   3398  SD  MET A 216     119.510  49.960  65.580  1.00  0.00           S
ATOM   3399  CE  MET A 216     118.670  49.770  64.000  1.00  0.00           C
ATOM   3400  HE1 MET A 216     119.020  48.860  63.510  1.00  0.00           H
ATOM   3401  HE2 MET A 216     117.590  49.780  64.090  1.00  0.00           H
ATOM   3402  HE3 MET A 216     118.930  50.650  63.420  1.00  0.00           H
ATOM   3403  C   MET A 216     120.360  47.100  68.770  1.00  0.00           C
ATOM   3404  O   MET A 216     119.280  47.360  69.350  1.00  0.00           O
ATOM   3405  N   GLU A 217     121.540  47.500  69.240  1.00  0.00           N
ATOM   3406  H   GLU A 217     122.390  47.180  68.790  1.00  0.00           H
ATOM   3407  CA  GLU A 217     121.650  48.000  70.600  1.00  0.00           C
ATOM   3408  HA  GLU A 217     120.730  47.730  71.120  1.00  0.00           H
ATOM   3409  CB  GLU A 217     122.770  47.320  71.380  1.00  0.00           C
ATOM   3410  HB1 GLU A 217     122.520  47.510  72.420  1.00  0.00           H
ATOM   3411  HB2 GLU A 217     123.700  47.860  71.180  1.00  0.00           H
ATOM   3412  CG  GLU A 217     122.940  45.800  71.190  1.00  0.00           C
ATOM   3413  HG1 GLU A 217     121.950  45.360  71.220  1.00  0.00           H
ATOM   3414  HG2 GLU A 217     123.450  45.400  72.060  1.00  0.00           H
ATOM   3415  CD  GLU A 217     123.790  45.480  69.920  1.00  0.00           C
ATOM   3416  OE1 GLU A 217     124.280  44.300  69.960  1.00  0.00           O
ATOM   3417  OE2 GLU A 217     123.950  46.320  69.020  1.00  0.00           O
ATOM   3418  C   GLU A 217     121.920  49.500  70.470  1.00  0.00           C
ATOM   3419  O   GLU A 217     121.740  50.240  71.450  1.00  0.00           O
ATOM   3420  N   ARG A 218     122.490  49.920  69.250  1.00  0.00           N
ATOM   3421  H   ARG A 218     122.800  49.220  68.590  1.00  0.00           H
ATOM   3422  CA  ARG A 218     122.850  51.320  68.940  1.00  0.00           C
ATOM   3423  HA  ARG A 218     121.990  51.880  69.310  1.00  0.00           H
ATOM   3424  CB  ARG A 218     124.130  51.780  69.590  1.00  0.00           C
ATOM   3425  HB1 ARG A 218     124.090  51.430  70.630  1.00  0.00           H
ATOM   3426  HB2 ARG A 218     124.220  52.860  69.510  1.00  0.00           H
ATOM   3427  CG  ARG A 218     125.490  51.190  69.030  1.00  0.00           C
ATOM   3428  HG1 ARG A 218     125.570  51.390  67.960  1.00  0.00           H
ATOM   3429  HG2 ARG A 218     125.410  50.100  69.090  1.00  0.00           H
ATOM   3430  CD  ARG A 218     126.590  51.830  69.830  1.00  0.00           C
ATOM   3431  HD1 ARG A 218     126.190  51.930  70.850  1.00  0.00           H
ATOM   3432  HD2 ARG A 218     126.710  52.850  69.470  1.00  0.00           H
ATOM   3433  NE  ARG A 218     127.800  51.030  69.810  1.00  0.00           N
ATOM   3434  HE  ARG A 218     128.480  51.210  69.080  1.00  0.00           H
ATOM   3435  CZ  ARG A 218     128.170  50.120  70.630  1.00  0.00           C
ATOM   3436  NH1 ARG A 218     127.330  49.770  71.590  1.00  0.00           N
ATOM   3437 1HH1 ARG A 218     126.380  50.110  71.680  1.00  0.00           H
ATOM   3438 2HH1 ARG A 218     127.580  49.260  72.430  1.00  0.00           H
ATOM   3439  NH2 ARG A 218     129.320  49.620  70.500  1.00  0.00           N
ATOM   3440 1HH2 ARG A 218     129.890  49.810  69.690  1.00  0.00           H
ATOM   3441 2HH2 ARG A 218     129.500  48.740  70.970  1.00  0.00           H
ATOM   3442  C   ARG A 218     122.900  51.470  67.440  1.00  0.00           C
ATOM   3443  O   ARG A 218     123.160  50.540  66.660  1.00  0.00           O
ATOM   3444  N   CYS A 219     122.540  52.630  66.970  1.00  0.00           N
ATOM   3445  H   CYS A 219     122.210  53.330  67.620  1.00  0.00           H
ATOM   3446  CA  CYS A 219     122.470  52.840  65.550  1.00  0.00           C
ATOM   3447  HA  CYS A 219     121.940  51.990  65.120  1.00  0.00           H
ATOM   3448  CB  CYS A 219     121.710  54.210  65.230  1.00  0.00           C
ATOM   3449  HB1 CYS A 219     121.740  54.270  64.140  1.00  0.00           H
ATOM   3450  HB2 CYS A 219     122.190  55.040  65.750  1.00  0.00           H
ATOM   3451  SG  CYS A 219     120.020  54.060  65.730  1.00  0.00           S
ATOM   3452  HG  CYS A 219     120.250  53.860  67.030  1.00  0.00           H
ATOM   3453  C   CYS A 219     123.870  52.690  64.910  1.00  0.00           C
ATOM   3454  O   CYS A 219     124.940  52.850  65.500  1.00  0.00           O
ATOM   3455  N   PHE A 220     123.830  52.410  63.630  1.00  0.00           N
ATOM   3456  H   PHE A 220     122.970  52.020  63.270  1.00  0.00           H
ATOM   3457  CA  PHE A 220     124.950  52.590  62.670  1.00  0.00           C
ATOM   3458  HA  PHE A 220     125.840  52.300  63.230  1.00  0.00           H
ATOM   3459  CB  PHE A 220     124.860  51.630  61.550  1.00  0.00           C
ATOM   3460  HB1 PHE A 220     123.930  51.730  60.990  1.00  0.00           H
ATOM   3461  HB2 PHE A 220     124.760  50.640  62.000  1.00  0.00           H
ATOM   3462  CG  PHE A 220     125.990  51.740  60.530  1.00  0.00           C
ATOM   3463  CD1 PHE A 220     125.800  52.410  59.270  1.00  0.00           C
ATOM   3464  HD1 PHE A 220     124.850  52.830  58.980  1.00  0.00           H
ATOM   3465  CE1 PHE A 220     126.830  52.530  58.310  1.00  0.00           C
ATOM   3466  HE1 PHE A 220     126.650  52.940  57.330  1.00  0.00           H
ATOM   3467  CZ  PHE A 220     128.090  52.000  58.620  1.00  0.00           C
ATOM   3468  HZ  PHE A 220     128.820  52.010  57.820  1.00  0.00           H
ATOM   3469  CE2 PHE A 220     128.310  51.290  59.800  1.00  0.00           C
ATOM   3470  HE2 PHE A 220     129.230  50.720  59.890  1.00  0.00           H
ATOM   3471  CD2 PHE A 220     127.240  51.200  60.750  1.00  0.00           C
ATOM   3472  HD2 PHE A 220     127.460  50.730  61.690  1.00  0.00           H
ATOM   3473  C   PHE A 220     124.970  54.080  62.210  1.00  0.00           C
ATOM   3474  O   PHE A 220     123.960  54.680  61.920  1.00  0.00           O
ATOM   3475  N   ILE A 221     126.170  54.690  62.290  1.00  0.00           N
ATOM   3476  H   ILE A 221     126.860  54.060  62.670  1.00  0.00           H
ATOM   3477  CA  ILE A 221     126.390  56.130  61.930  1.00  0.00           C
ATOM   3478  HA  ILE A 221     125.390  56.560  61.800  1.00  0.00           H
ATOM   3479  CB  ILE A 221     127.130  56.820  63.110  1.00  0.00           C
ATOM   3480  HB  ILE A 221     126.570  56.590  64.010  1.00  0.00           H
ATOM   3481  CG2 ILE A 221     128.600  56.380  63.400  1.00  0.00           C
ATOM   3482 1HG2 ILE A 221     128.900  56.820  64.350  1.00  0.00           H
ATOM   3483 2HG2 ILE A 221     128.580  55.300  63.510  1.00  0.00           H
ATOM   3484 3HG2 ILE A 221     129.250  56.790  62.630  1.00  0.00           H
ATOM   3485  CG1 ILE A 221     126.990  58.320  62.990  1.00  0.00           C
ATOM   3486 1HG1 ILE A 221     125.940  58.640  62.980  1.00  0.00           H
ATOM   3487 2HG1 ILE A 221     127.310  58.620  62.000  1.00  0.00           H
ATOM   3488  CD  ILE A 221     127.680  59.290  63.950  1.00  0.00           C
ATOM   3489  HD1 ILE A 221     128.710  58.980  64.120  1.00  0.00           H
ATOM   3490  HD2 ILE A 221     127.790  60.230  63.420  1.00  0.00           H
ATOM   3491  HD3 ILE A 221     127.140  59.260  64.890  1.00  0.00           H
ATOM   3492  C   ILE A 221     127.050  56.020  60.550  1.00  0.00           C
ATOM   3493  O   ILE A 221     128.190  55.530  60.430  1.00  0.00           O
ATOM   3494  N   CYS A 222     126.370  56.400  59.480  1.00  0.00           N
ATOM   3495  H   CYS A 222     125.520  56.900  59.670  1.00  0.00           H
ATOM   3496  CA  CYS A 222     127.020  56.520  58.140  1.00  0.00           C
ATOM   3497  HA  CYS A 222     127.770  55.750  58.000  1.00  0.00           H
ATOM   3498  CB  CYS A 222     125.850  56.210  57.090  1.00  0.00           C
ATOM   3499  HB1 CYS A 222     125.040  56.930  57.210  1.00  0.00           H
ATOM   3500  HB2 CYS A 222     125.470  55.210  57.280  1.00  0.00           H
ATOM   3501  SG  CYS A 222     126.290  56.340  55.290  1.00  0.00           S
ATOM   3502  HG  CYS A 222     126.150  57.650  55.100  1.00  0.00           H
ATOM   3503  C   CYS A 222     127.520  57.890  57.890  1.00  0.00           C
ATOM   3504  O   CYS A 222     126.860  58.850  58.260  1.00  0.00           O
ATOM   3505  N   ARG A 223     128.640  57.990  57.090  1.00  0.00           N
ATOM   3506  H   ARG A 223     129.140  57.170  56.800  1.00  0.00           H
ATOM   3507  CA  ARG A 223     129.200  59.250  56.520  1.00  0.00           C
ATOM   3508  HA  ARG A 223     128.790  60.020  57.170  1.00  0.00           H
ATOM   3509  CB  ARG A 223     130.720  59.180  56.520  1.00  0.00           C
ATOM   3510  HB1 ARG A 223     131.130  60.020  55.950  1.00  0.00           H
ATOM   3511  HB2 ARG A 223     130.980  58.250  56.020  1.00  0.00           H
ATOM   3512  CG  ARG A 223     131.340  59.270  57.870  1.00  0.00           C
ATOM   3513  HG1 ARG A 223     130.940  58.550  58.590  1.00  0.00           H
ATOM   3514  HG2 ARG A 223     131.100  60.250  58.290  1.00  0.00           H
ATOM   3515  CD  ARG A 223     132.900  59.110  57.910  1.00  0.00           C
ATOM   3516  HD1 ARG A 223     133.320  59.590  58.790  1.00  0.00           H
ATOM   3517  HD2 ARG A 223     133.300  59.520  56.980  1.00  0.00           H
ATOM   3518  NE  ARG A 223     133.320  57.640  57.880  1.00  0.00           N
ATOM   3519  HE  ARG A 223     132.540  57.020  58.010  1.00  0.00           H
ATOM   3520  CZ  ARG A 223     134.550  57.130  57.950  1.00  0.00           C
ATOM   3521  NH1 ARG A 223     135.640  57.850  57.930  1.00  0.00           N
ATOM   3522 1HH1 ARG A 223     135.680  58.810  57.630  1.00  0.00           H
ATOM   3523 2HH1 ARG A 223     136.470  57.310  58.140  1.00  0.00           H
ATOM   3524  NH2 ARG A 223     134.740  55.860  58.140  1.00  0.00           N
ATOM   3525 1HH2 ARG A 223     133.880  55.330  58.120  1.00  0.00           H
ATOM   3526 2HH2 ARG A 223     135.670  55.470  58.070  1.00  0.00           H
ATOM   3527  C   ARG A 223     128.690  59.370  55.100  1.00  0.00           C
ATOM   3528  O   ARG A 223     129.000  58.480  54.300  1.00  0.00           O
ATOM   3529  N   LEU A 224     127.980  60.480  54.860  1.00  0.00           N
ATOM   3530  H   LEU A 224     127.920  61.140  55.630  1.00  0.00           H
ATOM   3531  CA  LEU A 224     127.530  60.960  53.530  1.00  0.00           C
ATOM   3532  HA  LEU A 224     127.670  60.100  52.880  1.00  0.00           H
ATOM   3533  CB  LEU A 224     126.080  61.510  53.480  1.00  0.00           C
ATOM   3534  HB1 LEU A 224     125.910  61.680  52.420  1.00  0.00           H
ATOM   3535  HB2 LEU A 224     126.030  62.450  54.030  1.00  0.00           H
ATOM   3536  CG  LEU A 224     125.090  60.480  54.040  1.00  0.00           C
ATOM   3537  HG  LEU A 224     125.550  59.500  54.140  1.00  0.00           H
ATOM   3538  CD1 LEU A 224     124.570  60.890  55.420  1.00  0.00           C
ATOM   3539 1HD1 LEU A 224     125.370  61.140  56.110  1.00  0.00           H
ATOM   3540 2HD1 LEU A 224     123.930  61.780  55.450  1.00  0.00           H
ATOM   3541 3HD1 LEU A 224     124.060  60.080  55.940  1.00  0.00           H
ATOM   3542  CD2 LEU A 224     123.940  60.190  53.100  1.00  0.00           C
ATOM   3543 1HD2 LEU A 224     123.480  61.090  52.690  1.00  0.00           H
ATOM   3544 2HD2 LEU A 224     124.300  59.620  52.250  1.00  0.00           H
ATOM   3545 3HD2 LEU A 224     123.190  59.580  53.610  1.00  0.00           H
ATOM   3546  C   LEU A 224     128.570  61.970  53.120  1.00  0.00           C
ATOM   3547  O   LEU A 224     129.070  62.810  53.870  1.00  0.00           O
ATOM   3548  N   ARG A 225     128.910  62.040  51.830  1.00  0.00           N
ATOM   3549  H   ARG A 225     128.640  61.360  51.130  1.00  0.00           H
ATOM   3550  CA  ARG A 225     129.630  63.210  51.240  1.00  0.00           C
ATOM   3551  HA  ARG A 225     130.570  63.330  51.780  1.00  0.00           H
ATOM   3552  CB  ARG A 225     129.860  62.840  49.730  1.00  0.00           C
ATOM   3553  HB1 ARG A 225     130.190  63.720  49.190  1.00  0.00           H
ATOM   3554  HB2 ARG A 225     128.970  62.350  49.340  1.00  0.00           H
ATOM   3555  CG  ARG A 225     131.000  61.770  49.730  1.00  0.00           C
ATOM   3556  HG1 ARG A 225     130.880  61.010  50.500  1.00  0.00           H
ATOM   3557  HG2 ARG A 225     131.950  62.250  49.980  1.00  0.00           H
ATOM   3558  CD  ARG A 225     131.240  61.150  48.380  1.00  0.00           C
ATOM   3559  HD1 ARG A 225     130.820  61.800  47.620  1.00  0.00           H
ATOM   3560  HD2 ARG A 225     130.590  60.310  48.130  1.00  0.00           H
ATOM   3561  NE  ARG A 225     132.690  60.890  48.170  1.00  0.00           N
ATOM   3562  HE  ARG A 225     133.380  61.610  48.320  1.00  0.00           H
ATOM   3563  CZ  ARG A 225     133.180  59.950  47.420  1.00  0.00           C
ATOM   3564  NH1 ARG A 225     132.510  58.960  47.090  1.00  0.00           N
ATOM   3565 1HH1 ARG A 225     131.510  58.960  46.930  1.00  0.00           H
ATOM   3566 2HH1 ARG A 225     132.980  58.240  46.570  1.00  0.00           H
ATOM   3567  NH2 ARG A 225     134.430  59.970  47.230  1.00  0.00           N
ATOM   3568 1HH2 ARG A 225     135.060  60.670  47.600  1.00  0.00           H
ATOM   3569 2HH2 ARG A 225     134.850  59.140  46.830  1.00  0.00           H
ATOM   3570  C   ARG A 225     128.780  64.450  51.330  1.00  0.00           C
ATOM   3571  O   ARG A 225     127.570  64.450  51.170  1.00  0.00           O
ATOM   3572  N   CYS A 226     129.390  65.640  51.360  1.00  0.00           N
ATOM   3573  H   CYS A 226     130.400  65.650  51.420  1.00  0.00           H
ATOM   3574  CA  CYS A 226     128.730  66.960  51.520  1.00  0.00           C
ATOM   3575  HA  CYS A 226     128.030  66.960  50.690  1.00  0.00           H
ATOM   3576  CB  CYS A 226     128.150  67.060  52.930  1.00  0.00           C
ATOM   3577  HB1 CYS A 226     127.580  66.160  53.150  1.00  0.00           H
ATOM   3578  HB2 CYS A 226     127.530  67.940  53.130  1.00  0.00           H
ATOM   3579  SG  CYS A 226     129.480  67.300  54.120  1.00  0.00           S
ATOM   3580  HG  CYS A 226     130.310  66.460  53.510  1.00  0.00           H
ATOM   3581  C   CYS A 226     129.730  68.170  51.040  1.00  0.00           C
ATOM   3582  O   CYS A 226     130.920  68.110  50.810  1.00  0.00           O
ATOM   3583  N   LEU A 227     129.090  69.320  50.680  1.00  0.00           N
ATOM   3584  H   LEU A 227     128.090  69.260  50.590  1.00  0.00           H
ATOM   3585  CA  LEU A 227     129.760  70.630  50.500  1.00  0.00           C
ATOM   3586  HA  LEU A 227     129.060  71.380  50.130  1.00  0.00           H
ATOM   3587  CB  LEU A 227     130.350  71.100  51.880  1.00  0.00           C
ATOM   3588  HB1 LEU A 227     131.000  71.930  51.590  1.00  0.00           H
ATOM   3589  HB2 LEU A 227     131.010  70.330  52.300  1.00  0.00           H
ATOM   3590  CG  LEU A 227     129.440  71.470  52.990  1.00  0.00           C
ATOM   3591  HG  LEU A 227     128.740  70.650  53.110  1.00  0.00           H
ATOM   3592  CD1 LEU A 227     130.220  71.550  54.360  1.00  0.00           C
ATOM   3593 1HD1 LEU A 227     130.440  70.520  54.630  1.00  0.00           H
ATOM   3594 2HD1 LEU A 227     131.170  72.060  54.210  1.00  0.00           H
ATOM   3595 3HD1 LEU A 227     129.550  71.980  55.110  1.00  0.00           H
ATOM   3596  CD2 LEU A 227     128.680  72.790  52.760  1.00  0.00           C
ATOM   3597 1HD2 LEU A 227     128.140  72.750  51.820  1.00  0.00           H
ATOM   3598 2HD2 LEU A 227     127.890  72.650  53.490  1.00  0.00           H
ATOM   3599 3HD2 LEU A 227     129.410  73.600  52.860  1.00  0.00           H
ATOM   3600  C   LEU A 227     130.880  70.650  49.370  1.00  0.00           C
ATOM   3601  O   LEU A 227     131.890  71.390  49.480  1.00  0.00           O
ATOM   3602  N   LEU A 228     130.600  70.010  48.260  1.00  0.00           N
ATOM   3603  H   LEU A 228     129.670  69.620  48.170  1.00  0.00           H
ATOM   3604  CA  LEU A 228     131.390  69.780  47.020  1.00  0.00           C
ATOM   3605  HA  LEU A 228     132.350  69.310  47.250  1.00  0.00           H
ATOM   3606  CB  LEU A 228     130.600  68.820  46.030  1.00  0.00           C
ATOM   3607  HB1 LEU A 228     131.190  68.510  45.170  1.00  0.00           H
ATOM   3608  HB2 LEU A 228     129.800  69.340  45.510  1.00  0.00           H
ATOM   3609  CG  LEU A 228     129.980  67.650  46.840  1.00  0.00           C
ATOM   3610  HG  LEU A 228     129.260  67.910  47.610  1.00  0.00           H
ATOM   3611  CD1 LEU A 228     129.290  66.660  45.840  1.00  0.00           C
ATOM   3612 1HD1 LEU A 228     128.460  67.280  45.500  1.00  0.00           H
ATOM   3613 2HD1 LEU A 228     129.880  66.330  44.990  1.00  0.00           H
ATOM   3614 3HD1 LEU A 228     128.890  65.810  46.390  1.00  0.00           H
ATOM   3615  CD2 LEU A 228     131.070  66.940  47.520  1.00  0.00           C
ATOM   3616 1HD2 LEU A 228     130.810  66.030  48.070  1.00  0.00           H
ATOM   3617 2HD2 LEU A 228     131.880  66.660  46.850  1.00  0.00           H
ATOM   3618 3HD2 LEU A 228     131.430  67.540  48.360  1.00  0.00           H
ATOM   3619  C   LEU A 228     131.820  71.030  46.200  1.00  0.00           C
ATOM   3620  O   LEU A 228     132.610  70.970  45.290  1.00  0.00           O
ATOM   3621  N   ASP A 229     131.350  72.250  46.650  1.00  0.00           N
ATOM   3622  H   ASP A 229     130.660  72.230  47.390  1.00  0.00           H
ATOM   3623  CA  ASP A 229     131.690  73.550  46.040  1.00  0.00           C
ATOM   3624  HA  ASP A 229     132.330  73.430  45.160  1.00  0.00           H
ATOM   3625  CB  ASP A 229     130.470  74.230  45.490  1.00  0.00           C
ATOM   3626  HB1 ASP A 229     130.080  73.660  44.650  1.00  0.00           H
ATOM   3627  HB2 ASP A 229     130.740  75.230  45.150  1.00  0.00           H
ATOM   3628  CG  ASP A 229     129.360  74.330  46.540  1.00  0.00           C
ATOM   3629  OD1 ASP A 229     129.540  74.350  47.770  1.00  0.00           O
ATOM   3630  OD2 ASP A 229     128.200  74.690  46.190  1.00  0.00           O
ATOM   3631  C   ASP A 229     132.490  74.460  47.010  1.00  0.00           C
ATOM   3632  O   ASP A 229     132.980  75.540  46.660  1.00  0.00           O
ATOM   3633  N   ASN A 230     132.630  74.080  48.290  1.00  0.00           N
ATOM   3634  H   ASN A 230     132.170  73.210  48.530  1.00  0.00           H
ATOM   3635  CA  ASN A 230     133.330  74.930  49.270  1.00  0.00           C
ATOM   3636  HA  ASN A 230     133.910  75.680  48.740  1.00  0.00           H
ATOM   3637  CB  ASN A 230     132.240  75.690  50.050  1.00  0.00           C
ATOM   3638  HB1 ASN A 230     131.620  76.190  49.310  1.00  0.00           H
ATOM   3639  HB2 ASN A 230     132.690  76.440  50.710  1.00  0.00           H
ATOM   3640  CG  ASN A 230     131.460  74.760  50.880  1.00  0.00           C
ATOM   3641  OD1 ASN A 230     131.810  74.470  52.000  1.00  0.00           O
ATOM   3642  ND2 ASN A 230     130.350  74.360  50.410  1.00  0.00           N
ATOM   3643 1HD2 ASN A 230     130.110  74.670  49.480  1.00  0.00           H
ATOM   3644 2HD2 ASN A 230     129.710  73.800  50.950  1.00  0.00           H
ATOM   3645  C   ASN A 230     134.390  74.240  50.060  1.00  0.00           C
ATOM   3646  O   ASN A 230     135.260  74.940  50.580  1.00  0.00           O
ATOM   3647  N   SER A 231     134.340  72.940  50.250  1.00  0.00           N
ATOM   3648  H   SER A 231     133.660  72.410  49.720  1.00  0.00           H
ATOM   3649  CA  SER A 231     135.200  72.220  51.210  1.00  0.00           C
ATOM   3650  HA  SER A 231     136.220  72.600  51.150  1.00  0.00           H
ATOM   3651  CB  SER A 231     134.550  72.500  52.590  1.00  0.00           C
ATOM   3652  HB1 SER A 231     134.570  73.570  52.790  1.00  0.00           H
ATOM   3653  HB2 SER A 231     135.160  72.060  53.390  1.00  0.00           H
ATOM   3654  OG  SER A 231     133.290  72.000  52.670  1.00  0.00           O
ATOM   3655  HG  SER A 231     132.670  72.600  52.250  1.00  0.00           H
ATOM   3656  C   SER A 231     135.470  70.690  51.020  1.00  0.00           C
ATOM   3657  O   SER A 231     136.320  70.130  51.690  1.00  0.00           O
ATOM   3658  N   SER A 232     134.610  70.060  50.200  1.00  0.00           N
ATOM   3659  H   SER A 232     133.870  70.590  49.770  1.00  0.00           H
ATOM   3660  CA  SER A 232     134.590  68.610  49.960  1.00  0.00           C
ATOM   3661  HA  SER A 232     133.670  68.430  49.410  1.00  0.00           H
ATOM   3662  CB  SER A 232     135.680  68.360  48.910  1.00  0.00           C
ATOM   3663  HB1 SER A 232     135.830  67.280  48.940  1.00  0.00           H
ATOM   3664  HB2 SER A 232     136.600  68.860  49.230  1.00  0.00           H
ATOM   3665  OG  SER A 232     135.430  68.890  47.620  1.00  0.00           O
ATOM   3666  HG  SER A 232     135.270  69.830  47.730  1.00  0.00           H
ATOM   3667  C   SER A 232     134.540  67.700  51.180  1.00  0.00           C
ATOM   3668  O   SER A 232     135.010  66.570  51.160  1.00  0.00           O
ATOM   3669  N   GLY A 233     133.920  68.070  52.300  1.00  0.00           N
ATOM   3670  H   GLY A 233     133.640  69.050  52.300  1.00  0.00           H
ATOM   3671  CA  GLY A 233     133.890  67.440  53.620  1.00  0.00           C
ATOM   3672  HA1 GLY A 233     133.770  68.180  54.410  1.00  0.00           H
ATOM   3673  HA2 GLY A 233     134.920  67.120  53.750  1.00  0.00           H
ATOM   3674  C   GLY A 233     132.880  66.300  53.790  1.00  0.00           C
ATOM   3675  O   GLY A 233     132.120  66.080  52.810  1.00  0.00           O
ATOM   3676  N   PHE A 234     132.640  65.530  54.870  1.00  0.00           N
ATOM   3677  H   PHE A 234     133.230  65.680  55.680  1.00  0.00           H
ATOM   3678  CA  PHE A 234     131.610  64.540  55.020  1.00  0.00           C
ATOM   3679  HA  PHE A 234     131.000  64.450  54.120  1.00  0.00           H
ATOM   3680  CB  PHE A 234     132.190  63.050  55.190  1.00  0.00           C
ATOM   3681  HB1 PHE A 234     131.420  62.400  55.600  1.00  0.00           H
ATOM   3682  HB2 PHE A 234     132.830  63.100  56.070  1.00  0.00           H
ATOM   3683  CG  PHE A 234     132.860  62.450  53.970  1.00  0.00           C
ATOM   3684  CD1 PHE A 234     134.170  62.960  53.650  1.00  0.00           C
ATOM   3685  HD1 PHE A 234     134.590  63.760  54.240  1.00  0.00           H
ATOM   3686  CE1 PHE A 234     134.950  62.530  52.580  1.00  0.00           C
ATOM   3687  HE1 PHE A 234     135.980  62.860  52.590  1.00  0.00           H
ATOM   3688  CZ  PHE A 234     134.420  61.480  51.810  1.00  0.00           C
ATOM   3689  HZ  PHE A 234     135.070  61.120  51.030  1.00  0.00           H
ATOM   3690  CE2 PHE A 234     133.190  60.880  52.150  1.00  0.00           C
ATOM   3691  HE2 PHE A 234     132.820  60.010  51.630  1.00  0.00           H
ATOM   3692  CD2 PHE A 234     132.380  61.390  53.240  1.00  0.00           C
ATOM   3693  HD2 PHE A 234     131.470  60.870  53.490  1.00  0.00           H
ATOM   3694  C   PHE A 234     130.630  64.940  56.120  1.00  0.00           C
ATOM   3695  O   PHE A 234     130.860  65.880  56.890  1.00  0.00           O
ATOM   3696  N   LEU A 235     129.510  64.200  56.220  1.00  0.00           N
ATOM   3697  H   LEU A 235     129.250  63.570  55.480  1.00  0.00           H
ATOM   3698  CA  LEU A 235     128.530  64.410  57.310  1.00  0.00           C
ATOM   3699  HA  LEU A 235     129.130  64.940  58.050  1.00  0.00           H
ATOM   3700  CB  LEU A 235     127.300  65.120  56.740  1.00  0.00           C
ATOM   3701  HB1 LEU A 235     126.770  64.590  55.950  1.00  0.00           H
ATOM   3702  HB2 LEU A 235     127.610  66.020  56.220  1.00  0.00           H
ATOM   3703  CG  LEU A 235     126.300  65.520  57.840  1.00  0.00           C
ATOM   3704  HG  LEU A 235     125.980  64.590  58.310  1.00  0.00           H
ATOM   3705  CD1 LEU A 235     126.860  66.450  58.950  1.00  0.00           C
ATOM   3706 1HD1 LEU A 235     127.620  66.040  59.610  1.00  0.00           H
ATOM   3707 2HD1 LEU A 235     127.260  67.320  58.420  1.00  0.00           H
ATOM   3708 3HD1 LEU A 235     126.010  66.730  59.570  1.00  0.00           H
ATOM   3709  CD2 LEU A 235     125.080  66.230  57.240  1.00  0.00           C
ATOM   3710 1HD2 LEU A 235     124.300  66.360  57.980  1.00  0.00           H
ATOM   3711 2HD2 LEU A 235     125.340  67.240  56.900  1.00  0.00           H
ATOM   3712 3HD2 LEU A 235     124.670  65.790  56.330  1.00  0.00           H
ATOM   3713  C   LEU A 235     128.140  63.070  57.920  1.00  0.00           C
ATOM   3714  O   LEU A 235     127.790  62.170  57.160  1.00  0.00           O
ATOM   3715  N   ALA A 236     128.290  62.880  59.250  1.00  0.00           N
ATOM   3716  H   ALA A 236     128.550  63.600  59.900  1.00  0.00           H
ATOM   3717  CA  ALA A 236     127.910  61.570  59.910  1.00  0.00           C
ATOM   3718  HA  ALA A 236     128.140  60.830  59.150  1.00  0.00           H
ATOM   3719  CB  ALA A 236     128.960  61.100  61.020  1.00  0.00           C
ATOM   3720  HB1 ALA A 236     128.850  61.860  61.790  1.00  0.00           H
ATOM   3721  HB2 ALA A 236     128.730  60.070  61.280  1.00  0.00           H
ATOM   3722  HB3 ALA A 236     129.940  61.150  60.540  1.00  0.00           H
ATOM   3723  C   ALA A 236     126.500  61.580  60.500  1.00  0.00           C
ATOM   3724  O   ALA A 236     126.090  62.510  61.250  1.00  0.00           O
ATOM   3725  N   MET A 237     125.670  60.590  60.150  1.00  0.00           N
ATOM   3726  H   MET A 237     126.060  59.900  59.530  1.00  0.00           H
ATOM   3727  CA  MET A 237     124.230  60.550  60.440  1.00  0.00           C
ATOM   3728  HA  MET A 237     124.040  61.130  61.340  1.00  0.00           H
ATOM   3729  CB  MET A 237     123.430  61.190  59.310  1.00  0.00           C
ATOM   3730  HB1 MET A 237     122.390  60.880  59.320  1.00  0.00           H
ATOM   3731  HB2 MET A 237     123.880  60.760  58.410  1.00  0.00           H
ATOM   3732  CG  MET A 237     123.550  62.730  59.260  1.00  0.00           C
ATOM   3733  HG1 MET A 237     124.600  63.040  59.220  1.00  0.00           H
ATOM   3734  HG2 MET A 237     123.050  63.070  60.160  1.00  0.00           H
ATOM   3735  SD  MET A 237     122.680  63.700  57.990  1.00  0.00           S
ATOM   3736  CE  MET A 237     120.920  63.430  58.330  1.00  0.00           C
ATOM   3737  HE1 MET A 237     120.780  62.350  58.320  1.00  0.00           H
ATOM   3738  HE2 MET A 237     120.630  63.950  59.250  1.00  0.00           H
ATOM   3739  HE3 MET A 237     120.340  63.840  57.500  1.00  0.00           H
ATOM   3740  C   MET A 237     123.850  59.150  60.700  1.00  0.00           C
ATOM   3741  O   MET A 237     124.280  58.290  59.890  1.00  0.00           O
ATOM   3742  N   ASN A 238     122.980  58.930  61.720  1.00  0.00           N
ATOM   3743  H   ASN A 238     122.500  59.740  62.100  1.00  0.00           H
ATOM   3744  CA  ASN A 238     122.340  57.650  62.200  1.00  0.00           C
ATOM   3745  HA  ASN A 238     123.130  56.920  62.340  1.00  0.00           H
ATOM   3746  CB  ASN A 238     121.590  57.720  63.490  1.00  0.00           C
ATOM   3747  HB1 ASN A 238     121.010  56.800  63.600  1.00  0.00           H
ATOM   3748  HB2 ASN A 238     120.830  58.500  63.420  1.00  0.00           H
ATOM   3749  CG  ASN A 238     122.470  57.900  64.710  1.00  0.00           C
ATOM   3750  OD1 ASN A 238     123.700  57.780  64.690  1.00  0.00           O
ATOM   3751  ND2 ASN A 238     121.950  58.450  65.770  1.00  0.00           N
ATOM   3752 1HD2 ASN A 238     120.970  58.690  65.730  1.00  0.00           H
ATOM   3753 2HD2 ASN A 238     122.540  58.790  66.520  1.00  0.00           H
ATOM   3754  C   ASN A 238     121.510  57.090  60.990  1.00  0.00           C
ATOM   3755  O   ASN A 238     120.820  57.880  60.370  1.00  0.00           O
ATOM   3756  N   PHE A 239     121.560  55.800  60.710  1.00  0.00           N
ATOM   3757  H   PHE A 239     121.940  55.290  61.490  1.00  0.00           H
ATOM   3758  CA  PHE A 239     120.970  55.210  59.530  1.00  0.00           C
ATOM   3759  HA  PHE A 239     120.520  55.960  58.880  1.00  0.00           H
ATOM   3760  CB  PHE A 239     122.140  54.560  58.710  1.00  0.00           C
ATOM   3761  HB1 PHE A 239     122.880  54.140  59.380  1.00  0.00           H
ATOM   3762  HB2 PHE A 239     122.770  55.350  58.280  1.00  0.00           H
ATOM   3763  CG  PHE A 239     121.720  53.370  57.780  1.00  0.00           C
ATOM   3764  CD1 PHE A 239     120.970  53.730  56.660  1.00  0.00           C
ATOM   3765  HD1 PHE A 239     120.840  54.770  56.430  1.00  0.00           H
ATOM   3766  CE1 PHE A 239     120.670  52.730  55.720  1.00  0.00           C
ATOM   3767  HE1 PHE A 239     120.180  53.020  54.800  1.00  0.00           H
ATOM   3768  CZ  PHE A 239     121.010  51.400  56.030  1.00  0.00           C
ATOM   3769  HZ  PHE A 239     120.760  50.680  55.280  1.00  0.00           H
ATOM   3770  CE2 PHE A 239     121.570  51.020  57.280  1.00  0.00           C
ATOM   3771  HE2 PHE A 239     121.800  49.990  57.540  1.00  0.00           H
ATOM   3772  CD2 PHE A 239     121.930  52.040  58.180  1.00  0.00           C
ATOM   3773  HD2 PHE A 239     122.460  51.990  59.120  1.00  0.00           H
ATOM   3774  C   PHE A 239     120.000  54.060  59.890  1.00  0.00           C
ATOM   3775  O   PHE A 239     120.130  53.400  60.930  1.00  0.00           O
ATOM   3776  N   GLN A 240     119.030  53.840  59.050  1.00  0.00           N
ATOM   3777  H   GLN A 240     119.150  54.360  58.200  1.00  0.00           H
ATOM   3778  CA  GLN A 240     118.240  52.600  59.010  1.00  0.00           C
ATOM   3779  HA  GLN A 240     118.830  51.730  59.300  1.00  0.00           H
ATOM   3780  CB  GLN A 240     116.990  52.720  59.850  1.00  0.00           C
ATOM   3781  HB1 GLN A 240     116.440  51.800  59.680  1.00  0.00           H
ATOM   3782  HB2 GLN A 240     116.390  53.540  59.440  1.00  0.00           H
ATOM   3783  CG  GLN A 240     117.100  52.790  61.350  1.00  0.00           C
ATOM   3784  HG1 GLN A 240     117.900  52.100  61.620  1.00  0.00           H
ATOM   3785  HG2 GLN A 240     116.240  52.420  61.910  1.00  0.00           H
ATOM   3786  CD  GLN A 240     117.410  54.240  61.850  1.00  0.00           C
ATOM   3787  OE1 GLN A 240     116.830  55.150  61.310  1.00  0.00           O
ATOM   3788  NE2 GLN A 240     118.220  54.540  62.790  1.00  0.00           N
ATOM   3789 1HE2 GLN A 240     118.760  53.780  63.190  1.00  0.00           H
ATOM   3790 2HE2 GLN A 240     118.220  55.500  63.110  1.00  0.00           H
ATOM   3791  C   GLN A 240     117.780  52.310  57.560  1.00  0.00           C
ATOM   3792  O   GLN A 240     117.530  53.230  56.780  1.00  0.00           O
ATOM   3793  N   GLY A 241     117.480  51.050  57.280  1.00  0.00           N
ATOM   3794  H   GLY A 241     117.530  50.310  57.960  1.00  0.00           H
ATOM   3795  CA  GLY A 241     117.190  50.530  55.890  1.00  0.00           C
ATOM   3796  HA1 GLY A 241     118.070  49.910  55.710  1.00  0.00           H
ATOM   3797  HA2 GLY A 241     116.970  51.360  55.220  1.00  0.00           H
ATOM   3798  C   GLY A 241     115.900  49.620  55.820  1.00  0.00           C
ATOM   3799  O   GLY A 241     115.540  49.030  56.830  1.00  0.00           O
ATOM   3800  N   LYS A 242     115.180  49.500  54.630  1.00  0.00           N
ATOM   3801  H   LYS A 242     115.440  50.070  53.840  1.00  0.00           H
ATOM   3802  CA  LYS A 242     114.190  48.420  54.460  1.00  0.00           C
ATOM   3803  HA  LYS A 242     114.460  47.510  54.990  1.00  0.00           H
ATOM   3804  CB  LYS A 242     112.800  48.920  55.020  1.00  0.00           C
ATOM   3805  HB1 LYS A 242     112.460  49.880  54.650  1.00  0.00           H
ATOM   3806  HB2 LYS A 242     113.000  49.040  56.080  1.00  0.00           H
ATOM   3807  CG  LYS A 242     111.580  48.020  55.050  1.00  0.00           C
ATOM   3808  HG1 LYS A 242     111.840  47.050  55.460  1.00  0.00           H
ATOM   3809  HG2 LYS A 242     111.210  47.890  54.030  1.00  0.00           H
ATOM   3810  CD  LYS A 242     110.490  48.690  55.950  1.00  0.00           C
ATOM   3811  HD1 LYS A 242     110.360  49.690  55.530  1.00  0.00           H
ATOM   3812  HD2 LYS A 242     110.780  48.620  57.000  1.00  0.00           H
ATOM   3813  CE  LYS A 242     109.010  48.170  55.780  1.00  0.00           C
ATOM   3814  HE1 LYS A 242     109.070  47.080  55.810  1.00  0.00           H
ATOM   3815  HE2 LYS A 242     108.630  48.420  54.790  1.00  0.00           H
ATOM   3816  NZ  LYS A 242     108.030  48.630  56.760  1.00  0.00           N
ATOM   3817  HZ1 LYS A 242     108.180  49.600  56.980  1.00  0.00           H
ATOM   3818  HZ2 LYS A 242     107.070  48.620  56.430  1.00  0.00           H
ATOM   3819  HZ3 LYS A 242     107.990  48.140  57.640  1.00  0.00           H
ATOM   3820  C   LYS A 242     113.950  48.000  53.030  1.00  0.00           C
ATOM   3821  O   LYS A 242     114.290  48.720  52.100  1.00  0.00           O
ATOM   3822  N   LEU A 243     113.310  46.830  52.880  1.00  0.00           N
ATOM   3823  H   LEU A 243     113.150  46.160  53.620  1.00  0.00           H
ATOM   3824  CA  LEU A 243     113.140  46.260  51.540  1.00  0.00           C
ATOM   3825  HA  LEU A 243     113.180  47.010  50.760  1.00  0.00           H
ATOM   3826  CB  LEU A 243     114.300  45.330  51.280  1.00  0.00           C
ATOM   3827  HB1 LEU A 243     114.430  44.610  52.090  1.00  0.00           H
ATOM   3828  HB2 LEU A 243     115.230  45.900  51.330  1.00  0.00           H
ATOM   3829  CG  LEU A 243     114.220  44.490  49.960  1.00  0.00           C
ATOM   3830  HG  LEU A 243     113.280  43.950  49.980  1.00  0.00           H
ATOM   3831  CD1 LEU A 243     114.100  45.390  48.700  1.00  0.00           C
ATOM   3832 1HD1 LEU A 243     114.400  44.810  47.830  1.00  0.00           H
ATOM   3833 2HD1 LEU A 243     113.100  45.820  48.640  1.00  0.00           H
ATOM   3834 3HD1 LEU A 243     114.910  46.110  48.820  1.00  0.00           H
ATOM   3835  CD2 LEU A 243     115.520  43.670  49.930  1.00  0.00           C
ATOM   3836 1HD2 LEU A 243     116.420  44.190  50.270  1.00  0.00           H
ATOM   3837 2HD2 LEU A 243     115.390  42.750  50.500  1.00  0.00           H
ATOM   3838 3HD2 LEU A 243     115.710  43.370  48.900  1.00  0.00           H
ATOM   3839  C   LEU A 243     111.770  45.570  51.490  1.00  0.00           C
ATOM   3840  O   LEU A 243     111.350  44.720  52.270  1.00  0.00           O
ATOM   3841  N   LYS A 244     110.960  46.130  50.620  1.00  0.00           N
ATOM   3842  H   LYS A 244     111.290  46.960  50.150  1.00  0.00           H
ATOM   3843  CA  LYS A 244     109.610  45.780  50.260  1.00  0.00           C
ATOM   3844  HA  LYS A 244     109.140  45.130  51.000  1.00  0.00           H
ATOM   3845  CB  LYS A 244     108.780  47.130  50.200  1.00  0.00           C
ATOM   3846  HB1 LYS A 244     107.870  46.940  49.630  1.00  0.00           H
ATOM   3847  HB2 LYS A 244     109.400  47.830  49.640  1.00  0.00           H
ATOM   3848  CG  LYS A 244     108.460  47.670  51.590  1.00  0.00           C
ATOM   3849  HG1 LYS A 244     109.420  48.090  51.900  1.00  0.00           H
ATOM   3850  HG2 LYS A 244     108.110  46.860  52.220  1.00  0.00           H
ATOM   3851  CD  LYS A 244     107.390  48.810  51.610  1.00  0.00           C
ATOM   3852  HD1 LYS A 244     107.730  49.610  50.950  1.00  0.00           H
ATOM   3853  HD2 LYS A 244     107.270  49.290  52.580  1.00  0.00           H
ATOM   3854  CE  LYS A 244     106.020  48.300  51.200  1.00  0.00           C
ATOM   3855  HE1 LYS A 244     106.120  47.620  50.360  1.00  0.00           H
ATOM   3856  HE2 LYS A 244     105.310  49.100  51.010  1.00  0.00           H
ATOM   3857  NZ  LYS A 244     105.400  47.530  52.250  1.00  0.00           N
ATOM   3858  HZ1 LYS A 244     104.600  47.020  51.910  1.00  0.00           H
ATOM   3859  HZ2 LYS A 244     106.110  46.900  52.600  1.00  0.00           H
ATOM   3860  HZ3 LYS A 244     105.000  48.130  52.950  1.00  0.00           H
ATOM   3861  C   LYS A 244     109.440  44.940  48.990  1.00  0.00           C
ATOM   3862  O   LYS A 244     110.370  44.700  48.250  1.00  0.00           O
ATOM   3863  N   TYR A 245     108.260  44.400  48.890  1.00  0.00           N
ATOM   3864  H   TYR A 245     107.550  44.760  49.510  1.00  0.00           H
ATOM   3865  CA  TYR A 245     107.760  43.370  47.940  1.00  0.00           C
ATOM   3866  HA  TYR A 245     108.600  43.110  47.300  1.00  0.00           H
ATOM   3867  CB  TYR A 245     107.380  42.100  48.690  1.00  0.00           C
ATOM   3868  HB1 TYR A 245     107.490  41.200  48.080  1.00  0.00           H
ATOM   3869  HB2 TYR A 245     106.380  42.270  49.110  1.00  0.00           H
ATOM   3870  CG  TYR A 245     108.240  41.820  49.830  1.00  0.00           C
ATOM   3871  CD1 TYR A 245     109.510  41.190  49.570  1.00  0.00           C
ATOM   3872  HD1 TYR A 245     109.760  40.890  48.570  1.00  0.00           H
ATOM   3873  CE1 TYR A 245     110.470  41.130  50.590  1.00  0.00           C
ATOM   3874  HE1 TYR A 245     111.460  40.730  50.430  1.00  0.00           H
ATOM   3875  CZ  TYR A 245     110.080  41.420  51.930  1.00  0.00           C
ATOM   3876  OH  TYR A 245     110.940  41.250  52.980  1.00  0.00           O
ATOM   3877  HH  TYR A 245     111.700  40.730  52.690  1.00  0.00           H
ATOM   3878  CE2 TYR A 245     108.780  41.920  52.160  1.00  0.00           C
ATOM   3879  HE2 TYR A 245     108.560  42.070  53.210  1.00  0.00           H
ATOM   3880  CD2 TYR A 245     107.910  42.160  51.100  1.00  0.00           C
ATOM   3881  HD2 TYR A 245     106.930  42.560  51.350  1.00  0.00           H
ATOM   3882  C   TYR A 245     106.640  43.870  46.970  1.00  0.00           C
ATOM   3883  O   TYR A 245     105.790  43.090  46.610  1.00  0.00           O
ATOM   3884  N   LEU A 246     106.660  45.150  46.640  1.00  0.00           N
ATOM   3885  H   LEU A 246     107.300  45.810  47.050  1.00  0.00           H
ATOM   3886  CA  LEU A 246     105.720  45.720  45.670  1.00  0.00           C
ATOM   3887  HA  LEU A 246     104.790  45.160  45.610  1.00  0.00           H
ATOM   3888  CB  LEU A 246     105.440  47.230  46.040  1.00  0.00           C
ATOM   3889  HB1 LEU A 246     104.740  47.720  45.370  1.00  0.00           H
ATOM   3890  HB2 LEU A 246     106.330  47.810  45.810  1.00  0.00           H
ATOM   3891  CG  LEU A 246     105.030  47.570  47.520  1.00  0.00           C
ATOM   3892  HG  LEU A 246     105.740  47.150  48.230  1.00  0.00           H
ATOM   3893  CD1 LEU A 246     105.010  49.090  47.670  1.00  0.00           C
ATOM   3894 1HD1 LEU A 246     104.390  49.480  46.870  1.00  0.00           H
ATOM   3895 2HD1 LEU A 246     104.580  49.370  48.630  1.00  0.00           H
ATOM   3896 3HD1 LEU A 246     106.040  49.440  47.610  1.00  0.00           H
ATOM   3897  CD2 LEU A 246     103.650  47.020  47.810  1.00  0.00           C
ATOM   3898 1HD2 LEU A 246     102.890  47.690  47.410  1.00  0.00           H
ATOM   3899 2HD2 LEU A 246     103.510  45.980  47.520  1.00  0.00           H
ATOM   3900 3HD2 LEU A 246     103.540  46.870  48.890  1.00  0.00           H
ATOM   3901  C   LEU A 246     106.350  45.650  44.280  1.00  0.00           C
ATOM   3902  O   LEU A 246     106.070  46.490  43.400  1.00  0.00           O
ATOM   3903  N   HIS A 247     107.160  44.600  43.960  1.00  0.00           N
ATOM   3904  H   HIS A 247     107.390  43.930  44.680  1.00  0.00           H
ATOM   3905  CA  HIS A 247     107.760  44.410  42.640  1.00  0.00           C
ATOM   3906  HA  HIS A 247     108.170  45.350  42.270  1.00  0.00           H
ATOM   3907  CB  HIS A 247     108.960  43.510  42.920  1.00  0.00           C
ATOM   3908  HB1 HIS A 247     109.570  44.040  43.660  1.00  0.00           H
ATOM   3909  HB2 HIS A 247     109.500  43.400  41.980  1.00  0.00           H
ATOM   3910  CG  HIS A 247     108.680  42.190  43.560  1.00  0.00           C
ATOM   3911  ND1 HIS A 247     108.610  41.830  44.920  1.00  0.00           N
ATOM   3912  CE1 HIS A 247     108.240  40.500  44.960  1.00  0.00           C
ATOM   3913  HE1 HIS A 247     108.010  39.890  45.820  1.00  0.00           H
ATOM   3914  NE2 HIS A 247     108.270  40.090  43.710  1.00  0.00           N
ATOM   3915  HE2 HIS A 247     107.970  39.150  43.480  1.00  0.00           H
ATOM   3916  CD2 HIS A 247     108.490  41.090  42.800  1.00  0.00           C
ATOM   3917  HD2 HIS A 247     108.590  40.990  41.730  1.00  0.00           H
ATOM   3918  C   HIS A 247     106.850  43.940  41.450  1.00  0.00           C
ATOM   3919  O   HIS A 247     107.220  43.390  40.400  1.00  0.00           O
ATOM   3920  N   GLY A 248     105.570  44.210  41.640  1.00  0.00           N
ATOM   3921  H   GLY A 248     105.350  44.670  42.510  1.00  0.00           H
ATOM   3922  CA  GLY A 248     104.440  44.270  40.640  1.00  0.00           C
ATOM   3923  HA1 GLY A 248     103.490  44.420  41.170  1.00  0.00           H
ATOM   3924  HA2 GLY A 248     104.290  43.330  40.100  1.00  0.00           H
ATOM   3925  C   GLY A 248     104.540  45.430  39.650  1.00  0.00           C
ATOM   3926  O   GLY A 248     104.160  45.320  38.520  1.00  0.00           O
ATOM   3927  N   GLN A 249     105.060  46.550  40.170  1.00  0.00           N
ATOM   3928  H   GLN A 249     105.330  46.560  41.150  1.00  0.00           H
ATOM   3929  CA  GLN A 249     105.170  47.810  39.340  1.00  0.00           C
ATOM   3930  HA  GLN A 249     104.160  48.110  39.090  1.00  0.00           H
ATOM   3931  CB  GLN A 249     105.690  48.870  40.330  1.00  0.00           C
ATOM   3932  HB1 GLN A 249     106.680  48.510  40.600  1.00  0.00           H
ATOM   3933  HB2 GLN A 249     105.180  48.790  41.290  1.00  0.00           H
ATOM   3934  CG  GLN A 249     105.720  50.290  39.810  1.00  0.00           C
ATOM   3935  HG1 GLN A 249     104.750  50.510  39.360  1.00  0.00           H
ATOM   3936  HG2 GLN A 249     106.460  50.310  39.020  1.00  0.00           H
ATOM   3937  CD  GLN A 249     105.930  51.230  40.990  1.00  0.00           C
ATOM   3938  OE1 GLN A 249     105.340  51.130  42.080  1.00  0.00           O
ATOM   3939  NE2 GLN A 249     106.680  52.300  40.820  1.00  0.00           N
ATOM   3940 1HE2 GLN A 249     107.170  52.390  39.940  1.00  0.00           H
ATOM   3941 2HE2 GLN A 249     106.690  53.080  41.450  1.00  0.00           H
ATOM   3942  C   GLN A 249     106.070  47.580  38.130  1.00  0.00           C
ATOM   3943  O   GLN A 249     107.100  46.940  38.170  1.00  0.00           O
ATOM   3944  N   LYS A 250     105.770  48.310  37.020  1.00  0.00           N
ATOM   3945  H   LYS A 250     104.920  48.860  37.010  1.00  0.00           H
ATOM   3946  CA  LYS A 250     106.520  48.460  35.780  1.00  0.00           C
ATOM   3947  HA  LYS A 250     107.000  47.490  35.610  1.00  0.00           H
ATOM   3948  CB  LYS A 250     105.610  48.970  34.630  1.00  0.00           C
ATOM   3949  HB1 LYS A 250     106.310  49.040  33.790  1.00  0.00           H
ATOM   3950  HB2 LYS A 250     105.220  49.960  34.870  1.00  0.00           H
ATOM   3951  CG  LYS A 250     104.330  48.210  34.220  1.00  0.00           C
ATOM   3952  HG1 LYS A 250     103.580  48.280  35.000  1.00  0.00           H
ATOM   3953  HG2 LYS A 250     104.520  47.180  33.920  1.00  0.00           H
ATOM   3954  CD  LYS A 250     103.740  48.800  32.900  1.00  0.00           C
ATOM   3955  HD1 LYS A 250     104.480  48.500  32.150  1.00  0.00           H
ATOM   3956  HD2 LYS A 250     103.730  49.880  33.030  1.00  0.00           H
ATOM   3957  CE  LYS A 250     102.390  48.220  32.600  1.00  0.00           C
ATOM   3958  HE1 LYS A 250     101.740  48.420  33.450  1.00  0.00           H
ATOM   3959  HE2 LYS A 250     102.520  47.140  32.680  1.00  0.00           H
ATOM   3960  NZ  LYS A 250     101.810  48.720  31.320  1.00  0.00           N
ATOM   3961  HZ1 LYS A 250     102.330  48.310  30.560  1.00  0.00           H
ATOM   3962  HZ2 LYS A 250     100.910  48.260  31.270  1.00  0.00           H
ATOM   3963  HZ3 LYS A 250     101.690  49.720  31.270  1.00  0.00           H
ATOM   3964  C   LYS A 250     107.730  49.410  36.050  1.00  0.00           C
ATOM   3965  O   LYS A 250     107.590  50.330  36.880  1.00  0.00           O
ATOM   3966  N   LYS A 251     108.860  49.190  35.480  1.00  0.00           N
ATOM   3967  H   LYS A 251     108.950  48.510  34.740  1.00  0.00           H
ATOM   3968  CA  LYS A 251     109.950  50.230  35.580  1.00  0.00           C
ATOM   3969  HA  LYS A 251     110.110  50.430  36.640  1.00  0.00           H
ATOM   3970  CB  LYS A 251     111.330  49.700  35.210  1.00  0.00           C
ATOM   3971  HB1 LYS A 251     111.400  48.870  35.920  1.00  0.00           H
ATOM   3972  HB2 LYS A 251     112.150  50.360  35.470  1.00  0.00           H
ATOM   3973  CG  LYS A 251     111.420  49.320  33.690  1.00  0.00           C
ATOM   3974  HG1 LYS A 251     111.260  50.210  33.090  1.00  0.00           H
ATOM   3975  HG2 LYS A 251     110.550  48.750  33.370  1.00  0.00           H
ATOM   3976  CD  LYS A 251     112.720  48.590  33.250  1.00  0.00           C
ATOM   3977  HD1 LYS A 251     112.870  47.730  33.900  1.00  0.00           H
ATOM   3978  HD2 LYS A 251     113.600  49.220  33.380  1.00  0.00           H
ATOM   3979  CE  LYS A 251     112.610  48.190  31.770  1.00  0.00           C
ATOM   3980  HE1 LYS A 251     112.350  49.130  31.280  1.00  0.00           H
ATOM   3981  HE2 LYS A 251     111.760  47.550  31.530  1.00  0.00           H
ATOM   3982  NZ  LYS A 251     113.750  47.510  31.150  1.00  0.00           N
ATOM   3983  HZ1 LYS A 251     114.670  47.760  31.510  1.00  0.00           H
ATOM   3984  HZ2 LYS A 251     113.720  46.510  31.170  1.00  0.00           H
ATOM   3985  HZ3 LYS A 251     113.640  47.670  30.160  1.00  0.00           H
ATOM   3986  C   LYS A 251     109.660  51.560  34.890  1.00  0.00           C
ATOM   3987  O   LYS A 251     108.920  51.640  33.940  1.00  0.00           O
ATOM   3988  N   LYS A 252     110.230  52.670  35.500  1.00  0.00           N
ATOM   3989  H   LYS A 252     110.800  52.570  36.330  1.00  0.00           H
ATOM   3990  CA  LYS A 252     110.230  54.030  34.940  1.00  0.00           C
ATOM   3991  HA  LYS A 252     109.330  54.390  34.440  1.00  0.00           H
ATOM   3992  CB  LYS A 252     110.610  54.940  36.110  1.00  0.00           C
ATOM   3993  HB1 LYS A 252     111.670  54.930  36.360  1.00  0.00           H
ATOM   3994  HB2 LYS A 252     110.140  54.600  37.040  1.00  0.00           H
ATOM   3995  CG  LYS A 252     110.350  56.480  35.930  1.00  0.00           C
ATOM   3996  HG1 LYS A 252     109.550  56.730  35.240  1.00  0.00           H
ATOM   3997  HG2 LYS A 252     111.220  57.020  35.560  1.00  0.00           H
ATOM   3998  CD  LYS A 252     110.010  57.030  37.310  1.00  0.00           C
ATOM   3999  HD1 LYS A 252     110.810  56.710  37.980  1.00  0.00           H
ATOM   4000  HD2 LYS A 252     109.040  56.710  37.690  1.00  0.00           H
ATOM   4001  CE  LYS A 252     110.100  58.580  37.230  1.00  0.00           C
ATOM   4002  HE1 LYS A 252     109.430  58.960  36.450  1.00  0.00           H
ATOM   4003  HE2 LYS A 252     111.120  58.900  37.020  1.00  0.00           H
ATOM   4004  NZ  LYS A 252     109.920  59.140  38.550  1.00  0.00           N
ATOM   4005  HZ1 LYS A 252     110.710  58.990  39.170  1.00  0.00           H
ATOM   4006  HZ2 LYS A 252     109.680  60.110  38.440  1.00  0.00           H
ATOM   4007  HZ3 LYS A 252     109.120  58.710  39.000  1.00  0.00           H
ATOM   4008  C   LYS A 252     111.290  54.170  33.790  1.00  0.00           C
ATOM   4009  O   LYS A 252     112.430  54.570  34.010  1.00  0.00           O
ATOM   4010  N   GLY A 253     110.860  53.740  32.620  1.00  0.00           N
ATOM   4011  H   GLY A 253     109.890  53.480  32.510  1.00  0.00           H
ATOM   4012  CA  GLY A 253     111.540  53.830  31.300  1.00  0.00           C
ATOM   4013  HA1 GLY A 253     112.280  54.620  31.400  1.00  0.00           H
ATOM   4014  HA2 GLY A 253     110.900  54.130  30.470  1.00  0.00           H
ATOM   4015  C   GLY A 253     112.300  52.540  30.990  1.00  0.00           C
ATOM   4016  O   GLY A 253     112.710  51.800  31.890  1.00  0.00           O
ATOM   4017  N   LYS A 254     112.560  52.370  29.740  1.00  0.00           N
ATOM   4018  H   LYS A 254     112.180  53.040  29.080  1.00  0.00           H
ATOM   4019  CA  LYS A 254     113.230  51.100  29.170  1.00  0.00           C
ATOM   4020  HA  LYS A 254     112.700  50.250  29.610  1.00  0.00           H
ATOM   4021  CB  LYS A 254     112.920  51.110  27.650  1.00  0.00           C
ATOM   4022  HB1 LYS A 254     113.040  52.120  27.280  1.00  0.00           H
ATOM   4023  HB2 LYS A 254     111.900  50.750  27.510  1.00  0.00           H
ATOM   4024  CG  LYS A 254     113.720  50.080  26.820  1.00  0.00           C
ATOM   4025  HG1 LYS A 254     113.620  49.040  27.140  1.00  0.00           H
ATOM   4026  HG2 LYS A 254     114.800  50.160  27.000  1.00  0.00           H
ATOM   4027  CD  LYS A 254     113.410  50.320  25.250  1.00  0.00           C
ATOM   4028  HD1 LYS A 254     113.810  51.290  24.940  1.00  0.00           H
ATOM   4029  HD2 LYS A 254     112.330  50.350  25.100  1.00  0.00           H
ATOM   4030  CE  LYS A 254     114.010  49.150  24.460  1.00  0.00           C
ATOM   4031  HE1 LYS A 254     113.630  48.170  24.780  1.00  0.00           H
ATOM   4032  HE2 LYS A 254     115.090  49.210  24.560  1.00  0.00           H
ATOM   4033  NZ  LYS A 254     113.720  49.360  23.000  1.00  0.00           N
ATOM   4034  HZ1 LYS A 254     114.300  48.740  22.450  1.00  0.00           H
ATOM   4035  HZ2 LYS A 254     112.750  49.330  22.740  1.00  0.00           H
ATOM   4036  HZ3 LYS A 254     114.030  50.300  22.810  1.00  0.00           H
ATOM   4037  C   LYS A 254     114.660  50.960  29.580  1.00  0.00           C
ATOM   4038  O   LYS A 254     115.070  49.840  29.750  1.00  0.00           O
ATOM   4039  N   ASP A 255     115.430  52.050  29.800  1.00  0.00           N
ATOM   4040  H   ASP A 255     114.970  52.930  29.580  1.00  0.00           H
ATOM   4041  CA  ASP A 255     116.710  52.050  30.530  1.00  0.00           C
ATOM   4042  HA  ASP A 255     117.260  51.170  30.210  1.00  0.00           H
ATOM   4043  CB  ASP A 255     117.600  53.250  29.950  1.00  0.00           C
ATOM   4044  HB1 ASP A 255     117.620  53.160  28.870  1.00  0.00           H
ATOM   4045  HB2 ASP A 255     118.610  53.180  30.360  1.00  0.00           H
ATOM   4046  CG  ASP A 255     117.230  54.730  30.290  1.00  0.00           C
ATOM   4047  OD1 ASP A 255     116.080  55.060  30.770  1.00  0.00           O
ATOM   4048  OD2 ASP A 255     118.130  55.560  30.150  1.00  0.00           O
ATOM   4049  C   ASP A 255     116.710  52.050  32.070  1.00  0.00           C
ATOM   4050  O   ASP A 255     117.770  51.920  32.730  1.00  0.00           O
ATOM   4051  N   GLY A 256     115.530  52.060  32.680  1.00  0.00           N
ATOM   4052  H   GLY A 256     114.670  52.120  32.160  1.00  0.00           H
ATOM   4053  CA  GLY A 256     115.380  51.950  34.160  1.00  0.00           C
ATOM   4054  HA1 GLY A 256     114.400  52.290  34.470  1.00  0.00           H
ATOM   4055  HA2 GLY A 256     116.110  52.650  34.580  1.00  0.00           H
ATOM   4056  C   GLY A 256     115.540  50.550  34.720  1.00  0.00           C
ATOM   4057  O   GLY A 256     115.960  49.610  34.100  1.00  0.00           O
ATOM   4058  N   SER A 257     115.080  50.480  35.970  1.00  0.00           N
ATOM   4059  H   SER A 257     114.680  51.330  36.330  1.00  0.00           H
ATOM   4060  CA  SER A 257     115.040  49.170  36.770  1.00  0.00           C
ATOM   4061  HA  SER A 257     115.140  48.320  36.090  1.00  0.00           H
ATOM   4062  CB  SER A 257     116.280  49.080  37.570  1.00  0.00           C
ATOM   4063  HB1 SER A 257     116.320  50.030  38.110  1.00  0.00           H
ATOM   4064  HB2 SER A 257     117.050  48.990  36.810  1.00  0.00           H
ATOM   4065  OG  SER A 257     116.370  47.850  38.400  1.00  0.00           O
ATOM   4066  HG  SER A 257     116.610  47.130  37.810  1.00  0.00           H
ATOM   4067  C   SER A 257     113.750  48.990  37.620  1.00  0.00           C
ATOM   4068  O   SER A 257     113.190  50.020  38.060  1.00  0.00           O
ATOM   4069  N   ILE A 258     113.370  47.760  37.910  1.00  0.00           N
ATOM   4070  H   ILE A 258     114.030  47.020  37.720  1.00  0.00           H
ATOM   4071  CA  ILE A 258     112.140  47.470  38.660  1.00  0.00           C
ATOM   4072  HA  ILE A 258     111.350  48.100  38.240  1.00  0.00           H
ATOM   4073  CB  ILE A 258     111.820  45.960  38.580  1.00  0.00           C
ATOM   4074  HB  ILE A 258     112.770  45.430  38.680  1.00  0.00           H
ATOM   4075  CG2 ILE A 258     110.820  45.520  39.680  1.00  0.00           C
ATOM   4076 1HG2 ILE A 258     110.510  44.490  39.550  1.00  0.00           H
ATOM   4077 2HG2 ILE A 258     111.170  45.640  40.710  1.00  0.00           H
ATOM   4078 3HG2 ILE A 258     109.890  46.090  39.680  1.00  0.00           H
ATOM   4079  CG1 ILE A 258     111.080  45.730  37.290  1.00  0.00           C
ATOM   4080 1HG1 ILE A 258     110.330  46.520  37.130  1.00  0.00           H
ATOM   4081 2HG1 ILE A 258     110.490  44.820  37.360  1.00  0.00           H
ATOM   4082  CD  ILE A 258     111.810  45.760  35.960  1.00  0.00           C
ATOM   4083  HD1 ILE A 258     111.350  46.380  35.190  1.00  0.00           H
ATOM   4084  HD2 ILE A 258     112.850  46.070  35.920  1.00  0.00           H
ATOM   4085  HD3 ILE A 258     111.830  44.740  35.570  1.00  0.00           H
ATOM   4086  C   ILE A 258     112.350  47.980  40.090  1.00  0.00           C
ATOM   4087  O   ILE A 258     113.470  47.800  40.600  1.00  0.00           O
ATOM   4088  N   LEU A 259     111.450  48.640  40.740  1.00  0.00           N
ATOM   4089  H   LEU A 259     110.570  48.840  40.270  1.00  0.00           H
ATOM   4090  CA  LEU A 259     111.500  49.200  42.020  1.00  0.00           C
ATOM   4091  HA  LEU A 259     112.480  49.540  42.330  1.00  0.00           H
ATOM   4092  CB  LEU A 259     110.580  50.440  41.960  1.00  0.00           C
ATOM   4093  HB1 LEU A 259     109.580  50.090  41.710  1.00  0.00           H
ATOM   4094  HB2 LEU A 259     110.830  51.140  41.160  1.00  0.00           H
ATOM   4095  CG  LEU A 259     110.440  51.350  43.250  1.00  0.00           C
ATOM   4096  HG  LEU A 259     110.180  50.640  44.030  1.00  0.00           H
ATOM   4097  CD1 LEU A 259     111.760  52.020  43.640  1.00  0.00           C
ATOM   4098 1HD1 LEU A 259     111.670  52.530  44.590  1.00  0.00           H
ATOM   4099 2HD1 LEU A 259     112.560  51.280  43.730  1.00  0.00           H
ATOM   4100 3HD1 LEU A 259     111.910  52.760  42.850  1.00  0.00           H
ATOM   4101  CD2 LEU A 259     109.330  52.360  43.160  1.00  0.00           C
ATOM   4102 1HD2 LEU A 259     109.270  53.000  44.040  1.00  0.00           H
ATOM   4103 2HD2 LEU A 259     109.560  53.010  42.320  1.00  0.00           H
ATOM   4104 3HD2 LEU A 259     108.360  51.890  42.990  1.00  0.00           H
ATOM   4105  C   LEU A 259     111.030  48.120  43.090  1.00  0.00           C
ATOM   4106  O   LEU A 259     109.920  47.600  42.880  1.00  0.00           O
ATOM   4107  N   PRO A 260     111.800  47.860  44.120  1.00  0.00           N
ATOM   4108  CD  PRO A 260     113.300  47.790  44.160  1.00  0.00           C
ATOM   4109  HD1 PRO A 260     113.570  48.700  44.690  1.00  0.00           H
ATOM   4110  HD2 PRO A 260     113.750  47.930  43.180  1.00  0.00           H
ATOM   4111  CG  PRO A 260     113.620  46.470  44.940  1.00  0.00           C
ATOM   4112  HG1 PRO A 260     114.570  46.570  45.460  1.00  0.00           H
ATOM   4113  HG2 PRO A 260     113.640  45.660  44.220  1.00  0.00           H
ATOM   4114  CB  PRO A 260     112.470  46.350  45.930  1.00  0.00           C
ATOM   4115  HB1 PRO A 260     112.690  46.990  46.790  1.00  0.00           H
ATOM   4116  HB2 PRO A 260     112.390  45.290  46.190  1.00  0.00           H
ATOM   4117  CA  PRO A 260     111.230  46.940  45.200  1.00  0.00           C
ATOM   4118  HA  PRO A 260     110.790  46.070  44.720  1.00  0.00           H
ATOM   4119  C   PRO A 260     110.020  47.470  46.010  1.00  0.00           C
ATOM   4120  O   PRO A 260     109.030  46.750  46.020  1.00  0.00           O
ATOM   4121  N   PRO A 261     110.100  48.740  46.600  1.00  0.00           N
ATOM   4122  CD  PRO A 261     108.900  49.310  47.100  1.00  0.00           C
ATOM   4123  HD1 PRO A 261     108.210  48.670  47.650  1.00  0.00           H
ATOM   4124  HD2 PRO A 261     108.430  49.780  46.240  1.00  0.00           H
ATOM   4125  CG  PRO A 261     109.410  50.440  48.020  1.00  0.00           C
ATOM   4126  HG1 PRO A 261     109.550  50.100  49.040  1.00  0.00           H
ATOM   4127  HG2 PRO A 261     108.690  51.250  47.960  1.00  0.00           H
ATOM   4128  CB  PRO A 261     110.620  50.920  47.250  1.00  0.00           C
ATOM   4129  HB1 PRO A 261     111.290  51.600  47.770  1.00  0.00           H
ATOM   4130  HB2 PRO A 261     110.190  51.390  46.370  1.00  0.00           H
ATOM   4131  CA  PRO A 261     111.290  49.640  46.760  1.00  0.00           C
ATOM   4132  HA  PRO A 261     111.780  49.810  45.810  1.00  0.00           H
ATOM   4133  C   PRO A 261     112.280  49.150  47.780  1.00  0.00           C
ATOM   4134  O   PRO A 261     111.870  48.520  48.800  1.00  0.00           O
ATOM   4135  N   GLN A 262     113.540  49.480  47.550  1.00  0.00           N
ATOM   4136  H   GLN A 262     113.730  50.000  46.700  1.00  0.00           H
ATOM   4137  CA  GLN A 262     114.560  49.540  48.640  1.00  0.00           C
ATOM   4138  HA  GLN A 262     114.200  48.880  49.420  1.00  0.00           H
ATOM   4139  CB  GLN A 262     115.850  48.980  48.040  1.00  0.00           C
ATOM   4140  HB1 GLN A 262     116.260  49.720  47.350  1.00  0.00           H
ATOM   4141  HB2 GLN A 262     115.530  48.050  47.560  1.00  0.00           H
ATOM   4142  CG  GLN A 262     116.800  48.540  49.260  1.00  0.00           C
ATOM   4143  HG1 GLN A 262     116.230  48.050  50.050  1.00  0.00           H
ATOM   4144  HG2 GLN A 262     117.170  49.460  49.730  1.00  0.00           H
ATOM   4145  CD  GLN A 262     117.920  47.640  48.740  1.00  0.00           C
ATOM   4146  OE1 GLN A 262     118.530  47.800  47.700  1.00  0.00           O
ATOM   4147  NE2 GLN A 262     118.170  46.490  49.330  1.00  0.00           N
ATOM   4148 1HE2 GLN A 262     117.790  46.410  50.270  1.00  0.00           H
ATOM   4149 2HE2 GLN A 262     118.960  45.920  49.070  1.00  0.00           H
ATOM   4150  C   GLN A 262     114.750  50.910  49.230  1.00  0.00           C
ATOM   4151  O   GLN A 262     114.770  51.900  48.480  1.00  0.00           O
ATOM   4152  N   LEU A 263     115.080  50.990  50.510  1.00  0.00           N
ATOM   4153  H   LEU A 263     115.080  50.170  51.100  1.00  0.00           H
ATOM   4154  CA  LEU A 263     115.040  52.240  51.280  1.00  0.00           C
ATOM   4155  HA  LEU A 263     115.140  53.040  50.540  1.00  0.00           H
ATOM   4156  CB  LEU A 263     113.700  52.390  52.060  1.00  0.00           C
ATOM   4157  HB1 LEU A 263     113.740  53.300  52.670  1.00  0.00           H
ATOM   4158  HB2 LEU A 263     113.510  51.560  52.730  1.00  0.00           H
ATOM   4159  CG  LEU A 263     112.440  52.490  51.160  1.00  0.00           C
ATOM   4160  HG  LEU A 263     112.770  52.940  50.220  1.00  0.00           H
ATOM   4161  CD1 LEU A 263     111.660  51.210  51.030  1.00  0.00           C
ATOM   4162 1HD1 LEU A 263     111.370  50.840  52.010  1.00  0.00           H
ATOM   4163 2HD1 LEU A 263     110.770  51.300  50.410  1.00  0.00           H
ATOM   4164 3HD1 LEU A 263     112.330  50.530  50.510  1.00  0.00           H
ATOM   4165  CD2 LEU A 263     111.420  53.480  51.780  1.00  0.00           C
ATOM   4166 1HD2 LEU A 263     110.550  53.560  51.130  1.00  0.00           H
ATOM   4167 2HD2 LEU A 263     111.020  53.020  52.690  1.00  0.00           H
ATOM   4168 3HD2 LEU A 263     111.880  54.460  51.890  1.00  0.00           H
ATOM   4169  C   LEU A 263     116.140  52.370  52.370  1.00  0.00           C
ATOM   4170  O   LEU A 263     116.550  51.410  52.950  1.00  0.00           O
ATOM   4171  N   ALA A 264     116.430  53.650  52.610  1.00  0.00           N
ATOM   4172  H   ALA A 264     116.080  54.360  51.980  1.00  0.00           H
ATOM   4173  CA  ALA A 264     117.500  54.040  53.490  1.00  0.00           C
ATOM   4174  HA  ALA A 264     117.780  53.310  54.250  1.00  0.00           H
ATOM   4175  CB  ALA A 264     118.830  54.080  52.640  1.00  0.00           C
ATOM   4176  HB1 ALA A 264     119.620  54.490  53.280  1.00  0.00           H
ATOM   4177  HB2 ALA A 264     119.100  53.060  52.360  1.00  0.00           H
ATOM   4178  HB3 ALA A 264     118.750  54.800  51.830  1.00  0.00           H
ATOM   4179  C   ALA A 264     117.230  55.470  54.140  1.00  0.00           C
ATOM   4180  O   ALA A 264     116.950  56.460  53.480  1.00  0.00           O
ATOM   4181  N   LEU A 265     117.370  55.660  55.470  1.00  0.00           N
ATOM   4182  H   LEU A 265     117.620  54.840  56.010  1.00  0.00           H
ATOM   4183  CA  LEU A 265     116.850  56.730  56.290  1.00  0.00           C
ATOM   4184  HA  LEU A 265     116.630  57.570  55.630  1.00  0.00           H
ATOM   4185  CB  LEU A 265     115.580  56.280  56.980  1.00  0.00           C
ATOM   4186  HB1 LEU A 265     115.790  55.380  57.560  1.00  0.00           H
ATOM   4187  HB2 LEU A 265     114.690  56.090  56.380  1.00  0.00           H
ATOM   4188  CG  LEU A 265     115.150  57.190  58.120  1.00  0.00           C
ATOM   4189  HG  LEU A 265     115.910  57.120  58.900  1.00  0.00           H
ATOM   4190  CD1 LEU A 265     114.870  58.660  57.960  1.00  0.00           C
ATOM   4191 1HD1 LEU A 265     114.760  59.010  58.990  1.00  0.00           H
ATOM   4192 2HD1 LEU A 265     115.650  59.230  57.460  1.00  0.00           H
ATOM   4193 3HD1 LEU A 265     113.920  58.750  57.440  1.00  0.00           H
ATOM   4194  CD2 LEU A 265     113.900  56.580  58.750  1.00  0.00           C
ATOM   4195 1HD2 LEU A 265     114.060  55.510  58.870  1.00  0.00           H
ATOM   4196 2HD2 LEU A 265     113.750  57.010  59.740  1.00  0.00           H
ATOM   4197 3HD2 LEU A 265     113.010  56.810  58.170  1.00  0.00           H
ATOM   4198  C   LEU A 265     117.970  57.210  57.190  1.00  0.00           C
ATOM   4199  O   LEU A 265     118.640  56.430  57.830  1.00  0.00           O
ATOM   4200  N   PHE A 266     118.220  58.520  57.160  1.00  0.00           N
ATOM   4201  H   PHE A 266     117.550  59.200  56.820  1.00  0.00           H
ATOM   4202  CA  PHE A 266     119.370  59.180  57.840  1.00  0.00           C
ATOM   4203  HA  PHE A 266     119.960  58.420  58.350  1.00  0.00           H
ATOM   4204  CB  PHE A 266     120.320  59.870  56.810  1.00  0.00           C
ATOM   4205  HB1 PHE A 266     121.200  60.170  57.380  1.00  0.00           H
ATOM   4206  HB2 PHE A 266     119.810  60.710  56.330  1.00  0.00           H
ATOM   4207  CG  PHE A 266     120.780  58.930  55.750  1.00  0.00           C
ATOM   4208  CD1 PHE A 266     119.890  58.540  54.730  1.00  0.00           C
ATOM   4209  HD1 PHE A 266     118.940  59.040  54.630  1.00  0.00           H
ATOM   4210  CE1 PHE A 266     120.120  57.430  53.950  1.00  0.00           C
ATOM   4211  HE1 PHE A 266     119.420  57.100  53.200  1.00  0.00           H
ATOM   4212  CZ  PHE A 266     121.320  56.710  54.130  1.00  0.00           C
ATOM   4213  HZ  PHE A 266     121.540  55.920  53.430  1.00  0.00           H
ATOM   4214  CE2 PHE A 266     122.260  57.120  55.110  1.00  0.00           C
ATOM   4215  HE2 PHE A 266     123.150  56.520  55.200  1.00  0.00           H
ATOM   4216  CD2 PHE A 266     121.950  58.210  55.970  1.00  0.00           C
ATOM   4217  HD2 PHE A 266     122.670  58.410  56.750  1.00  0.00           H
ATOM   4218  C   PHE A 266     118.840  60.230  58.840  1.00  0.00           C
ATOM   4219  O   PHE A 266     117.860  60.860  58.480  1.00  0.00           O
ATOM   4220  N   ALA A 267     119.530  60.400  60.010  1.00  0.00           N
ATOM   4221  H   ALA A 267     120.290  59.760  60.160  1.00  0.00           H
ATOM   4222  CA  ALA A 267     119.190  61.420  61.000  1.00  0.00           C
ATOM   4223  HA  ALA A 267     118.780  62.310  60.520  1.00  0.00           H
ATOM   4224  CB  ALA A 267     118.260  60.860  62.030  1.00  0.00           C
ATOM   4225  HB1 ALA A 267     117.290  60.540  61.650  1.00  0.00           H
ATOM   4226  HB2 ALA A 267     118.590  59.940  62.520  1.00  0.00           H
ATOM   4227  HB3 ALA A 267     117.940  61.510  62.840  1.00  0.00           H
ATOM   4228  C   ALA A 267     120.460  61.920  61.740  1.00  0.00           C
ATOM   4229  O   ALA A 267     121.510  61.260  61.880  1.00  0.00           O
ATOM   4230  N   ILE A 268     120.410  63.180  62.200  1.00  0.00           N
ATOM   4231  H   ILE A 268     119.560  63.690  61.980  1.00  0.00           H
ATOM   4232  CA  ILE A 268     121.440  63.860  62.960  1.00  0.00           C
ATOM   4233  HA  ILE A 268     122.390  63.710  62.450  1.00  0.00           H
ATOM   4234  CB  ILE A 268     121.080  65.350  63.100  1.00  0.00           C
ATOM   4235  HB  ILE A 268     120.060  65.440  63.480  1.00  0.00           H
ATOM   4236  CG2 ILE A 268     122.030  66.090  63.970  1.00  0.00           C
ATOM   4237 1HG2 ILE A 268     121.760  66.010  65.020  1.00  0.00           H
ATOM   4238 2HG2 ILE A 268     123.040  65.720  63.770  1.00  0.00           H
ATOM   4239 3HG2 ILE A 268     121.990  67.170  63.850  1.00  0.00           H
ATOM   4240  CG1 ILE A 268     121.140  66.020  61.680  1.00  0.00           C
ATOM   4241 1HG1 ILE A 268     120.850  67.060  61.840  1.00  0.00           H
ATOM   4242 2HG1 ILE A 268     120.510  65.560  60.920  1.00  0.00           H
ATOM   4243  CD  ILE A 268     122.570  66.140  61.000  1.00  0.00           C
ATOM   4244  HD1 ILE A 268     123.140  65.210  61.030  1.00  0.00           H
ATOM   4245  HD2 ILE A 268     122.470  66.230  59.920  1.00  0.00           H
ATOM   4246  HD3 ILE A 268     123.230  66.920  61.390  1.00  0.00           H
ATOM   4247  C   ILE A 268     121.790  63.180  64.350  1.00  0.00           C
ATOM   4248  O   ILE A 268     120.860  62.900  65.150  1.00  0.00           O
ATOM   4249  N   ALA A 269     123.070  63.020  64.580  1.00  0.00           N
ATOM   4250  H   ALA A 269     123.720  63.160  63.820  1.00  0.00           H
ATOM   4251  CA  ALA A 269     123.650  62.240  65.660  1.00  0.00           C
ATOM   4252  HA  ALA A 269     122.940  61.460  65.930  1.00  0.00           H
ATOM   4253  CB  ALA A 269     124.890  61.610  65.070  1.00  0.00           C
ATOM   4254  HB1 ALA A 269     125.040  60.680  65.620  1.00  0.00           H
ATOM   4255  HB2 ALA A 269     124.720  61.310  64.030  1.00  0.00           H
ATOM   4256  HB3 ALA A 269     125.740  62.290  65.150  1.00  0.00           H
ATOM   4257  C   ALA A 269     124.020  62.930  66.970  1.00  0.00           C
ATOM   4258  O   ALA A 269     124.120  62.340  68.050  1.00  0.00           O
ATOM   4259  N   THR A 270     124.200  64.240  66.860  1.00  0.00           N
ATOM   4260  H   THR A 270     124.150  64.610  65.930  1.00  0.00           H
ATOM   4261  CA  THR A 270     124.330  65.060  68.030  1.00  0.00           C
ATOM   4262  HA  THR A 270     124.980  64.570  68.750  1.00  0.00           H
ATOM   4263  CB  THR A 270     124.980  66.440  67.770  1.00  0.00           C
ATOM   4264  HB  THR A 270     125.970  66.310  67.330  1.00  0.00           H
ATOM   4265  CG2 THR A 270     124.210  67.140  66.690  1.00  0.00           C
ATOM   4266 1HG2 THR A 270     124.670  68.090  66.430  1.00  0.00           H
ATOM   4267 2HG2 THR A 270     124.060  66.580  65.770  1.00  0.00           H
ATOM   4268 3HG2 THR A 270     123.210  67.460  66.990  1.00  0.00           H
ATOM   4269  OG1 THR A 270     125.140  67.250  68.920  1.00  0.00           O
ATOM   4270  HG1 THR A 270     125.850  66.820  69.420  1.00  0.00           H
ATOM   4271  C   THR A 270     123.010  65.230  68.730  1.00  0.00           C
ATOM   4272  O   THR A 270     122.020  65.410  68.020  1.00  0.00           O
ATOM   4273  N   PRO A 271     122.890  65.240  70.070  1.00  0.00           N
ATOM   4274  CD  PRO A 271     123.970  65.100  71.090  1.00  0.00           C
ATOM   4275  HD1 PRO A 271     124.620  65.970  70.980  1.00  0.00           H
ATOM   4276  HD2 PRO A 271     124.410  64.110  71.090  1.00  0.00           H
ATOM   4277  CG  PRO A 271     123.280  65.260  72.420  1.00  0.00           C
ATOM   4278  HG1 PRO A 271     123.550  66.080  73.080  1.00  0.00           H
ATOM   4279  HG2 PRO A 271     123.520  64.390  73.030  1.00  0.00           H
ATOM   4280  CB  PRO A 271     121.740  65.250  72.160  1.00  0.00           C
ATOM   4281  HB1 PRO A 271     121.150  65.840  72.860  1.00  0.00           H
ATOM   4282  HB2 PRO A 271     121.380  64.220  72.240  1.00  0.00           H
ATOM   4283  CA  PRO A 271     121.570  65.560  70.700  1.00  0.00           C
ATOM   4284  HA  PRO A 271     120.890  64.870  70.190  1.00  0.00           H
ATOM   4285  C   PRO A 271     121.140  67.040  70.520  1.00  0.00           C
ATOM   4286  O   PRO A 271     119.960  67.340  70.600  1.00  0.00           O
ATOM   4287  N   LEU A 272     122.060  67.930  70.270  1.00  0.00           N
ATOM   4288  H   LEU A 272     123.020  67.630  70.170  1.00  0.00           H
ATOM   4289  CA  LEU A 272     121.970  69.360  69.940  1.00  0.00           C
ATOM   4290  HA  LEU A 272     121.240  69.790  70.630  1.00  0.00           H
ATOM   4291  CB  LEU A 272     123.400  70.050  70.150  1.00  0.00           C
ATOM   4292  HB1 LEU A 272     123.350  71.130  70.040  1.00  0.00           H
ATOM   4293  HB2 LEU A 272     124.080  69.710  69.360  1.00  0.00           H
ATOM   4294  CG  LEU A 272     124.010  69.740  71.580  1.00  0.00           C
ATOM   4295  HG  LEU A 272     124.220  68.690  71.760  1.00  0.00           H
ATOM   4296  CD1 LEU A 272     125.310  70.620  71.610  1.00  0.00           C
ATOM   4297 1HD1 LEU A 272     125.980  70.300  70.810  1.00  0.00           H
ATOM   4298 2HD1 LEU A 272     125.050  71.680  71.590  1.00  0.00           H
ATOM   4299 3HD1 LEU A 272     125.840  70.480  72.550  1.00  0.00           H
ATOM   4300  CD2 LEU A 272     123.120  70.290  72.740  1.00  0.00           C
ATOM   4301 1HD2 LEU A 272     123.160  71.380  72.750  1.00  0.00           H
ATOM   4302 2HD2 LEU A 272     122.100  69.930  72.710  1.00  0.00           H
ATOM   4303 3HD2 LEU A 272     123.480  69.860  73.670  1.00  0.00           H
ATOM   4304  C   LEU A 272     121.490  69.630  68.480  1.00  0.00           C
ATOM   4305  O   LEU A 272     122.230  70.160  67.630  1.00  0.00           O
ATOM   4306  N   GLN A 273     120.320  69.030  68.110  1.00  0.00           N
ATOM   4307  H   GLN A 273     119.920  68.520  68.890  1.00  0.00           H
ATOM   4308  CA  GLN A 273     119.850  69.000  66.740  1.00  0.00           C
ATOM   4309  HA  GLN A 273     120.700  68.650  66.150  1.00  0.00           H
ATOM   4310  CB  GLN A 273     118.740  67.920  66.620  1.00  0.00           C
ATOM   4311  HB1 GLN A 273     119.110  66.990  67.050  1.00  0.00           H
ATOM   4312  HB2 GLN A 273     118.560  67.670  65.580  1.00  0.00           H
ATOM   4313  CG  GLN A 273     117.410  68.380  67.240  1.00  0.00           C
ATOM   4314  HG1 GLN A 273     117.020  69.300  66.800  1.00  0.00           H
ATOM   4315  HG2 GLN A 273     117.690  68.600  68.270  1.00  0.00           H
ATOM   4316  CD  GLN A 273     116.360  67.300  67.140  1.00  0.00           C
ATOM   4317  OE1 GLN A 273     116.000  66.790  68.200  1.00  0.00           O
ATOM   4318  NE2 GLN A 273     115.930  66.900  65.970  1.00  0.00           N
ATOM   4319 1HE2 GLN A 273     116.260  67.420  65.170  1.00  0.00           H
ATOM   4320 2HE2 GLN A 273     115.250  66.170  65.820  1.00  0.00           H
ATOM   4321  C   GLN A 273     119.440  70.410  66.240  1.00  0.00           C
ATOM   4322  O   GLN A 273     118.890  71.210  67.030  1.00  0.00           O
ATOM   4323  N   PRO A 274     119.590  70.750  64.920  1.00  0.00           N
ATOM   4324  CD  PRO A 274     120.310  69.910  63.940  1.00  0.00           C
ATOM   4325  HD1 PRO A 274     119.620  69.290  63.370  1.00  0.00           H
ATOM   4326  HD2 PRO A 274     120.930  69.100  64.320  1.00  0.00           H
ATOM   4327  CG  PRO A 274     121.120  70.990  63.130  1.00  0.00           C
ATOM   4328  HG1 PRO A 274     121.370  70.560  62.160  1.00  0.00           H
ATOM   4329  HG2 PRO A 274     122.070  71.310  63.570  1.00  0.00           H
ATOM   4330  CB  PRO A 274     120.130  72.130  63.050  1.00  0.00           C
ATOM   4331  HB1 PRO A 274     119.390  71.810  62.310  1.00  0.00           H
ATOM   4332  HB2 PRO A 274     120.650  73.060  62.840  1.00  0.00           H
ATOM   4333  CA  PRO A 274     119.470  72.100  64.420  1.00  0.00           C
ATOM   4334  HA  PRO A 274     120.090  72.800  64.980  1.00  0.00           H
ATOM   4335  C   PRO A 274     118.060  72.640  64.300  1.00  0.00           C
ATOM   4336  O   PRO A 274     117.180  71.870  64.020  1.00  0.00           O
ATOM   4337  N   PRO A 275     117.760  73.940  64.550  1.00  0.00           N
ATOM   4338  CD  PRO A 275     118.770  74.900  64.840  1.00  0.00           C
ATOM   4339  HD1 PRO A 275     119.670  74.800  64.220  1.00  0.00           H
ATOM   4340  HD2 PRO A 275     119.210  74.680  65.810  1.00  0.00           H
ATOM   4341  CG  PRO A 275     118.160  76.290  64.550  1.00  0.00           C
ATOM   4342  HG1 PRO A 275     118.340  76.730  63.570  1.00  0.00           H
ATOM   4343  HG2 PRO A 275     118.390  77.080  65.260  1.00  0.00           H
ATOM   4344  CB  PRO A 275     116.700  76.150  64.670  1.00  0.00           C
ATOM   4345  HB1 PRO A 275     116.200  76.780  63.930  1.00  0.00           H
ATOM   4346  HB2 PRO A 275     116.330  76.320  65.680  1.00  0.00           H
ATOM   4347  CA  PRO A 275     116.450  74.640  64.260  1.00  0.00           C
ATOM   4348  HA  PRO A 275     115.630  74.180  64.800  1.00  0.00           H
ATOM   4349  C   PRO A 275     116.170  74.520  62.730  1.00  0.00           C
ATOM   4350  O   PRO A 275     117.010  74.930  61.910  1.00  0.00           O
ATOM   4351  N   SER A 276     114.960  74.040  62.350  1.00  0.00           N
ATOM   4352  H   SER A 276     114.270  73.890  63.070  1.00  0.00           H
ATOM   4353  CA  SER A 276     114.500  73.830  60.980  1.00  0.00           C
ATOM   4354  HA  SER A 276     114.810  74.660  60.340  1.00  0.00           H
ATOM   4355  CB  SER A 276     115.170  72.550  60.430  1.00  0.00           C
ATOM   4356  HB1 SER A 276     114.900  71.670  61.010  1.00  0.00           H
ATOM   4357  HB2 SER A 276     116.260  72.550  60.400  1.00  0.00           H
ATOM   4358  OG  SER A 276     114.720  72.280  59.070  1.00  0.00           O
ATOM   4359  HG  SER A 276     114.230  71.450  59.050  1.00  0.00           H
ATOM   4360  C   SER A 276     113.010  73.700  60.890  1.00  0.00           C
ATOM   4361  O   SER A 276     112.380  72.890  61.540  1.00  0.00           O
ATOM   4362  N   ILE A 277     112.370  74.720  60.320  1.00  0.00           N
ATOM   4363  H   ILE A 277     112.970  75.410  59.890  1.00  0.00           H
ATOM   4364  CA  ILE A 277     110.920  74.840  60.350  1.00  0.00           C
ATOM   4365  HA  ILE A 277     110.370  74.060  60.880  1.00  0.00           H
ATOM   4366  CB  ILE A 277     110.410  76.170  60.990  1.00  0.00           C
ATOM   4367  HB  ILE A 277     110.920  76.970  60.450  1.00  0.00           H
ATOM   4368  CG2 ILE A 277     108.840  76.460  60.720  1.00  0.00           C
ATOM   4369 1HG2 ILE A 277     108.750  76.290  59.640  1.00  0.00           H
ATOM   4370 2HG2 ILE A 277     108.280  75.730  61.300  1.00  0.00           H
ATOM   4371 3HG2 ILE A 277     108.630  77.480  61.040  1.00  0.00           H
ATOM   4372  CG1 ILE A 277     110.710  76.340  62.460  1.00  0.00           C
ATOM   4373 1HG1 ILE A 277     111.680  75.880  62.670  1.00  0.00           H
ATOM   4374 2HG1 ILE A 277     110.090  75.800  63.170  1.00  0.00           H
ATOM   4375  CD  ILE A 277     110.690  77.800  62.880  1.00  0.00           C
ATOM   4376  HD1 ILE A 277     111.280  78.390  62.170  1.00  0.00           H
ATOM   4377  HD2 ILE A 277     109.680  78.210  62.930  1.00  0.00           H
ATOM   4378  HD3 ILE A 277     111.140  77.890  63.870  1.00  0.00           H
ATOM   4379  C   ILE A 277     110.430  74.660  58.940  1.00  0.00           C
ATOM   4380  O   ILE A 277     111.020  75.200  58.020  1.00  0.00           O
ATOM   4381  N   LEU A 278     109.350  73.920  58.710  1.00  0.00           N
ATOM   4382  H   LEU A 278     108.770  73.460  59.400  1.00  0.00           H
ATOM   4383  CA  LEU A 278     108.810  73.750  57.370  1.00  0.00           C
ATOM   4384  HA  LEU A 278     109.620  73.450  56.710  1.00  0.00           H
ATOM   4385  CB  LEU A 278     107.860  72.560  57.290  1.00  0.00           C
ATOM   4386  HB1 LEU A 278     106.960  72.950  57.770  1.00  0.00           H
ATOM   4387  HB2 LEU A 278     108.300  71.810  57.950  1.00  0.00           H
ATOM   4388  CG  LEU A 278     107.700  71.950  55.840  1.00  0.00           C
ATOM   4389  HG  LEU A 278     107.240  72.570  55.070  1.00  0.00           H
ATOM   4390  CD1 LEU A 278     108.980  71.320  55.260  1.00  0.00           C
ATOM   4391 1HD1 LEU A 278     109.330  70.460  55.830  1.00  0.00           H
ATOM   4392 2HD1 LEU A 278     108.780  70.960  54.250  1.00  0.00           H
ATOM   4393 3HD1 LEU A 278     109.770  72.060  55.130  1.00  0.00           H
ATOM   4394  CD2 LEU A 278     106.790  70.830  56.010  1.00  0.00           C
ATOM   4395 1HD2 LEU A 278     106.510  70.370  55.070  1.00  0.00           H
ATOM   4396 2HD2 LEU A 278     107.140  70.060  56.700  1.00  0.00           H
ATOM   4397 3HD2 LEU A 278     105.780  71.100  56.330  1.00  0.00           H
ATOM   4398  C   LEU A 278     108.190  75.110  56.750  1.00  0.00           C
ATOM   4399  O   LEU A 278     107.770  75.990  57.480  1.00  0.00           O
ATOM   4400  N   GLU A 279     108.060  75.250  55.440  1.00  0.00           N
ATOM   4401  H   GLU A 279     108.300  74.430  54.900  1.00  0.00           H
ATOM   4402  CA  GLU A 279     107.850  76.490  54.580  1.00  0.00           C
ATOM   4403  HA  GLU A 279     107.570  77.330  55.210  1.00  0.00           H
ATOM   4404  CB  GLU A 279     109.320  76.920  54.060  1.00  0.00           C
ATOM   4405  HB1 GLU A 279     110.040  76.710  54.850  1.00  0.00           H
ATOM   4406  HB2 GLU A 279     109.200  78.000  53.960  1.00  0.00           H
ATOM   4407  CG  GLU A 279     109.710  76.320  52.730  1.00  0.00           C
ATOM   4408  HG1 GLU A 279     110.520  76.880  52.240  1.00  0.00           H
ATOM   4409  HG2 GLU A 279     108.900  76.510  52.020  1.00  0.00           H
ATOM   4410  CD  GLU A 279     109.930  74.760  52.840  1.00  0.00           C
ATOM   4411  OE1 GLU A 279     109.770  74.020  51.850  1.00  0.00           O
ATOM   4412  OE2 GLU A 279     110.460  74.340  53.920  1.00  0.00           O
ATOM   4413  C   GLU A 279     106.790  76.270  53.480  1.00  0.00           C
ATOM   4414  O   GLU A 279     106.780  75.140  52.910  1.00  0.00           O
ATOM   4415  N   ILE A 280     105.970  77.300  53.140  1.00  0.00           N
ATOM   4416  H   ILE A 280     106.060  78.200  53.580  1.00  0.00           H
ATOM   4417  CA  ILE A 280     104.910  77.200  52.050  1.00  0.00           C
ATOM   4418  HA  ILE A 280     104.170  76.420  52.200  1.00  0.00           H
ATOM   4419  CB  ILE A 280     104.060  78.470  51.910  1.00  0.00           C
ATOM   4420  HB  ILE A 280     104.650  79.250  51.420  1.00  0.00           H
ATOM   4421  CG2 ILE A 280     102.800  78.180  51.000  1.00  0.00           C
ATOM   4422 1HG2 ILE A 280     102.240  79.100  50.890  1.00  0.00           H
ATOM   4423 2HG2 ILE A 280     103.190  77.930  50.020  1.00  0.00           H
ATOM   4424 3HG2 ILE A 280     102.160  77.350  51.300  1.00  0.00           H
ATOM   4425  CG1 ILE A 280     103.610  79.060  53.200  1.00  0.00           C
ATOM   4426 1HG1 ILE A 280     103.120  80.010  52.960  1.00  0.00           H
ATOM   4427 2HG1 ILE A 280     104.500  79.270  53.800  1.00  0.00           H
ATOM   4428  CD  ILE A 280     102.640  78.210  54.050  1.00  0.00           C
ATOM   4429  HD1 ILE A 280     102.000  78.810  54.700  1.00  0.00           H
ATOM   4430  HD2 ILE A 280     101.920  77.590  53.500  1.00  0.00           H
ATOM   4431  HD3 ILE A 280     103.220  77.560  54.700  1.00  0.00           H
ATOM   4432  C   ILE A 280     105.550  76.670  50.760  1.00  0.00           C
ATOM   4433  O   ILE A 280     106.430  77.330  50.170  1.00  0.00           O
ATOM   4434  N   ARG A 281     105.160  75.490  50.410  1.00  0.00           N
ATOM   4435  H   ARG A 281     104.590  75.000  51.090  1.00  0.00           H
ATOM   4436  CA  ARG A 281     105.550  74.810  49.180  1.00  0.00           C
ATOM   4437  HA  ARG A 281     106.620  74.890  49.020  1.00  0.00           H
ATOM   4438  CB  ARG A 281     105.620  73.280  49.350  1.00  0.00           C
ATOM   4439  HB1 ARG A 281     104.590  73.000  49.530  1.00  0.00           H
ATOM   4440  HB2 ARG A 281     106.270  73.180  50.220  1.00  0.00           H
ATOM   4441  CG  ARG A 281     106.230  72.480  48.220  1.00  0.00           C
ATOM   4442  HG1 ARG A 281     107.160  72.970  47.930  1.00  0.00           H
ATOM   4443  HG2 ARG A 281     105.480  72.500  47.430  1.00  0.00           H
ATOM   4444  CD  ARG A 281     106.620  71.080  48.750  1.00  0.00           C
ATOM   4445  HD1 ARG A 281     106.880  70.470  47.890  1.00  0.00           H
ATOM   4446  HD2 ARG A 281     105.680  70.780  49.210  1.00  0.00           H
ATOM   4447  NE  ARG A 281     107.730  70.950  49.780  1.00  0.00           N
ATOM   4448  HE  ARG A 281     108.110  71.780  50.210  1.00  0.00           H
ATOM   4449  CZ  ARG A 281     107.980  69.880  50.490  1.00  0.00           C
ATOM   4450  NH1 ARG A 281     107.390  68.780  50.270  1.00  0.00           N
ATOM   4451 1HH1 ARG A 281     106.680  68.630  49.560  1.00  0.00           H
ATOM   4452 2HH1 ARG A 281     107.510  68.050  50.960  1.00  0.00           H
ATOM   4453  NH2 ARG A 281     108.810  69.910  51.460  1.00  0.00           N
ATOM   4454 1HH2 ARG A 281     109.330  70.760  51.570  1.00  0.00           H
ATOM   4455 2HH2 ARG A 281     108.830  69.060  52.010  1.00  0.00           H
ATOM   4456  C   ARG A 281     104.760  75.210  47.930  1.00  0.00           C
ATOM   4457  O   ARG A 281     105.350  75.380  46.890  1.00  0.00           O
ATOM   4458  N   THR A 282     103.440  75.280  47.980  1.00  0.00           N
ATOM   4459  H   THR A 282     102.980  75.160  48.870  1.00  0.00           H
ATOM   4460  CA  THR A 282     102.620  75.450  46.720  1.00  0.00           C
ATOM   4461  HA  THR A 282     102.890  74.680  46.000  1.00  0.00           H
ATOM   4462  CB  THR A 282     101.110  75.130  47.070  1.00  0.00           C
ATOM   4463  HB  THR A 282     101.110  74.110  47.440  1.00  0.00           H
ATOM   4464  CG2 THR A 282     100.460  75.970  48.190  1.00  0.00           C
ATOM   4465 1HG2 THR A 282     100.700  77.020  47.980  1.00  0.00           H
ATOM   4466 2HG2 THR A 282      99.410  75.720  48.340  1.00  0.00           H
ATOM   4467 3HG2 THR A 282     101.040  75.670  49.070  1.00  0.00           H
ATOM   4468  OG1 THR A 282     100.390  75.310  45.850  1.00  0.00           O
ATOM   4469  HG1 THR A 282     100.480  74.470  45.400  1.00  0.00           H
ATOM   4470  C   THR A 282     102.680  76.800  46.110  1.00  0.00           C
ATOM   4471  O   THR A 282     102.410  77.800  46.760  1.00  0.00           O
ATOM   4472  N   LYS A 283     103.130  76.840  44.860  1.00  0.00           N
ATOM   4473  H   LYS A 283     103.320  75.950  44.420  1.00  0.00           H
ATOM   4474  CA  LYS A 283     103.120  77.960  43.890  1.00  0.00           C
ATOM   4475  HA  LYS A 283     103.790  78.790  44.100  1.00  0.00           H
ATOM   4476  CB  LYS A 283     103.720  77.540  42.540  1.00  0.00           C
ATOM   4477  HB1 LYS A 283     103.710  78.430  41.910  1.00  0.00           H
ATOM   4478  HB2 LYS A 283     103.110  76.750  42.110  1.00  0.00           H
ATOM   4479  CG  LYS A 283     105.210  77.130  42.760  1.00  0.00           C
ATOM   4480  HG1 LYS A 283     105.180  76.200  43.320  1.00  0.00           H
ATOM   4481  HG2 LYS A 283     105.780  77.820  43.380  1.00  0.00           H
ATOM   4482  CD  LYS A 283     105.940  76.860  41.430  1.00  0.00           C
ATOM   4483  HD1 LYS A 283     105.730  77.640  40.690  1.00  0.00           H
ATOM   4484  HD2 LYS A 283     105.550  75.970  40.940  1.00  0.00           H
ATOM   4485  CE  LYS A 283     107.430  76.700  41.640  1.00  0.00           C
ATOM   4486  HE1 LYS A 283     107.740  77.460  42.360  1.00  0.00           H
ATOM   4487  HE2 LYS A 283     108.000  76.730  40.720  1.00  0.00           H
ATOM   4488  NZ  LYS A 283     107.830  75.390  42.180  1.00  0.00           N
ATOM   4489  HZ1 LYS A 283     108.710  75.040  41.830  1.00  0.00           H
ATOM   4490  HZ2 LYS A 283     107.770  75.250  43.180  1.00  0.00           H
ATOM   4491  HZ3 LYS A 283     107.250  74.680  41.750  1.00  0.00           H
ATOM   4492  C   LYS A 283     101.670  78.560  43.770  1.00  0.00           C
ATOM   4493  O   LYS A 283     101.670  79.710  43.410  1.00  0.00           O
ATOM   4494  N   ASN A 284     100.600  77.760  43.960  1.00  0.00           N
ATOM   4495  H   ASN A 284     100.790  76.840  44.330  1.00  0.00           H
ATOM   4496  CA  ASN A 284      99.200  78.070  43.630  1.00  0.00           C
ATOM   4497  HA  ASN A 284      99.060  78.480  42.630  1.00  0.00           H
ATOM   4498  CB  ASN A 284      98.430  76.770  43.450  1.00  0.00           C
ATOM   4499  HB1 ASN A 284      97.430  76.910  43.060  1.00  0.00           H
ATOM   4500  HB2 ASN A 284      98.410  76.240  44.390  1.00  0.00           H
ATOM   4501  CG  ASN A 284      99.030  75.850  42.450  1.00  0.00           C
ATOM   4502  OD1 ASN A 284      99.230  76.230  41.310  1.00  0.00           O
ATOM   4503  ND2 ASN A 284      99.370  74.620  42.780  1.00  0.00           N
ATOM   4504 1HD2 ASN A 284      99.010  74.140  43.590  1.00  0.00           H
ATOM   4505 2HD2 ASN A 284      99.850  74.100  42.050  1.00  0.00           H
ATOM   4506  C   ASN A 284      98.410  78.930  44.710  1.00  0.00           C
ATOM   4507  O   ASN A 284      97.230  79.240  44.540  1.00  0.00           O
ATOM   4508  N   PHE A 285      99.040  79.300  45.880  1.00  0.00           N
ATOM   4509  H   PHE A 285      99.990  79.010  46.060  1.00  0.00           H
ATOM   4510  CA  PHE A 285      98.540  80.150  46.990  1.00  0.00           C
ATOM   4511  HA  PHE A 285      97.480  80.300  46.780  1.00  0.00           H
ATOM   4512  CB  PHE A 285      98.560  79.300  48.230  1.00  0.00           C
ATOM   4513  HB1 PHE A 285      99.550  78.840  48.340  1.00  0.00           H
ATOM   4514  HB2 PHE A 285      97.950  78.400  48.190  1.00  0.00           H
ATOM   4515  CG  PHE A 285      98.480  79.930  49.630  1.00  0.00           C
ATOM   4516  CD1 PHE A 285      97.680  81.040  49.830  1.00  0.00           C
ATOM   4517  HD1 PHE A 285      97.040  81.400  49.040  1.00  0.00           H
ATOM   4518  CE1 PHE A 285      97.490  81.570  51.140  1.00  0.00           C
ATOM   4519  HE1 PHE A 285      96.830  82.410  51.330  1.00  0.00           H
ATOM   4520  CZ  PHE A 285      98.240  80.970  52.170  1.00  0.00           C
ATOM   4521  HZ  PHE A 285      97.990  81.300  53.170  1.00  0.00           H
ATOM   4522  CE2 PHE A 285      99.190  80.000  51.920  1.00  0.00           C
ATOM   4523  HE2 PHE A 285      99.790  79.600  52.730  1.00  0.00           H
ATOM   4524  CD2 PHE A 285      99.240  79.400  50.660  1.00  0.00           C
ATOM   4525  HD2 PHE A 285      99.800  78.470  50.630  1.00  0.00           H
ATOM   4526  C   PHE A 285      99.150  81.550  46.980  1.00  0.00           C
ATOM   4527  O   PHE A 285     100.330  81.770  47.150  1.00  0.00           O
ATOM   4528  N   ILE A 286      98.240  82.510  46.790  1.00  0.00           N
ATOM   4529  H   ILE A 286      97.260  82.290  46.650  1.00  0.00           H
ATOM   4530  CA  ILE A 286      98.440  83.930  46.730  1.00  0.00           C
ATOM   4531  HA  ILE A 286      99.500  84.130  46.860  1.00  0.00           H
ATOM   4532  CB  ILE A 286      98.060  84.430  45.250  1.00  0.00           C
ATOM   4533  HB  ILE A 286      97.040  84.070  45.090  1.00  0.00           H
ATOM   4534  CG2 ILE A 286      98.100  85.960  45.150  1.00  0.00           C
ATOM   4535 1HG2 ILE A 286      99.030  86.480  45.400  1.00  0.00           H
ATOM   4536 2HG2 ILE A 286      97.830  86.320  44.160  1.00  0.00           H
ATOM   4537 3HG2 ILE A 286      97.380  86.380  45.850  1.00  0.00           H
ATOM   4538  CG1 ILE A 286      98.780  83.640  44.090  1.00  0.00           C
ATOM   4539 1HG1 ILE A 286      98.340  83.980  43.150  1.00  0.00           H
ATOM   4540 2HG1 ILE A 286      98.620  82.570  44.090  1.00  0.00           H
ATOM   4541  CD  ILE A 286     100.180  83.990  44.180  1.00  0.00           C
ATOM   4542  HD1 ILE A 286     100.590  83.320  44.940  1.00  0.00           H
ATOM   4543  HD2 ILE A 286     100.630  83.860  43.190  1.00  0.00           H
ATOM   4544  HD3 ILE A 286     100.410  85.030  44.410  1.00  0.00           H
ATOM   4545  C   ILE A 286      97.610  84.580  47.810  1.00  0.00           C
ATOM   4546  O   ILE A 286      96.520  84.150  47.990  1.00  0.00           O
ATOM   4547  N   PHE A 287      98.020  85.620  48.510  1.00  0.00           N
ATOM   4548  H   PHE A 287      98.950  85.970  48.350  1.00  0.00           H
ATOM   4549  CA  PHE A 287      97.190  86.370  49.450  1.00  0.00           C
ATOM   4550  HA  PHE A 287      96.170  86.040  49.230  1.00  0.00           H
ATOM   4551  CB  PHE A 287      97.470  85.790  50.830  1.00  0.00           C
ATOM   4552  HB1 PHE A 287      97.290  84.720  50.820  1.00  0.00           H
ATOM   4553  HB2 PHE A 287      96.760  86.180  51.560  1.00  0.00           H
ATOM   4554  CG  PHE A 287      98.840  85.960  51.390  1.00  0.00           C
ATOM   4555  CD1 PHE A 287      99.160  87.070  52.240  1.00  0.00           C
ATOM   4556  HD1 PHE A 287      98.360  87.740  52.540  1.00  0.00           H
ATOM   4557  CE1 PHE A 287     100.360  87.210  52.890  1.00  0.00           C
ATOM   4558  HE1 PHE A 287     100.570  88.080  53.490  1.00  0.00           H
ATOM   4559  CZ  PHE A 287     101.330  86.270  52.590  1.00  0.00           C
ATOM   4560  HZ  PHE A 287     102.360  86.430  52.890  1.00  0.00           H
ATOM   4561  CE2 PHE A 287     101.060  85.210  51.750  1.00  0.00           C
ATOM   4562  HE2 PHE A 287     101.850  84.490  51.600  1.00  0.00           H
ATOM   4563  CD2 PHE A 287      99.810  85.000  51.190  1.00  0.00           C
ATOM   4564  HD2 PHE A 287      99.580  84.120  50.620  1.00  0.00           H
ATOM   4565  C   PHE A 287      97.310  87.870  49.390  1.00  0.00           C
ATOM   4566  O   PHE A 287      98.260  88.380  48.730  1.00  0.00           O
ATOM   4567  N   ARG A 288      96.220  88.580  49.740  1.00  0.00           N
ATOM   4568  H   ARG A 288      95.400  88.110  50.100  1.00  0.00           H
ATOM   4569  CA  ARG A 288      96.250  90.080  49.690  1.00  0.00           C
ATOM   4570  HA  ARG A 288      97.070  90.440  49.070  1.00  0.00           H
ATOM   4571  CB  ARG A 288      94.820  90.530  49.230  1.00  0.00           C
ATOM   4572  HB1 ARG A 288      94.780  91.570  49.560  1.00  0.00           H
ATOM   4573  HB2 ARG A 288      94.060  89.890  49.670  1.00  0.00           H
ATOM   4574  CG  ARG A 288      94.690  90.590  47.700  1.00  0.00           C
ATOM   4575  HG1 ARG A 288      95.450  91.270  47.330  1.00  0.00           H
ATOM   4576  HG2 ARG A 288      93.720  91.020  47.460  1.00  0.00           H
ATOM   4577  CD  ARG A 288      94.820  89.230  47.000  1.00  0.00           C
ATOM   4578  HD1 ARG A 288      93.990  88.590  47.300  1.00  0.00           H
ATOM   4579  HD2 ARG A 288      95.790  88.760  47.190  1.00  0.00           H
ATOM   4580  NE  ARG A 288      94.800  89.270  45.540  1.00  0.00           N
ATOM   4581  HE  ARG A 288      95.070  90.160  45.140  1.00  0.00           H
ATOM   4582  CZ  ARG A 288      94.570  88.290  44.750  1.00  0.00           C
ATOM   4583  NH1 ARG A 288      94.600  87.060  45.040  1.00  0.00           N
ATOM   4584 1HH1 ARG A 288      94.470  86.800  46.010  1.00  0.00           H
ATOM   4585 2HH1 ARG A 288      94.390  86.440  44.270  1.00  0.00           H
ATOM   4586  NH2 ARG A 288      94.450  88.530  43.470  1.00  0.00           N
ATOM   4587 1HH2 ARG A 288      94.490  89.440  43.040  1.00  0.00           H
ATOM   4588 2HH2 ARG A 288      94.290  87.760  42.830  1.00  0.00           H
ATOM   4589  C   ARG A 288      96.590  90.590  51.090  1.00  0.00           C
ATOM   4590  O   ARG A 288      96.240  90.000  52.120  1.00  0.00           O
ATOM   4591  N   THR A 289      97.260  91.700  51.160  1.00  0.00           N
ATOM   4592  H   THR A 289      97.590  92.120  50.300  1.00  0.00           H
ATOM   4593  CA  THR A 289      97.410  92.530  52.330  1.00  0.00           C
ATOM   4594  HA  THR A 289      96.680  92.280  53.100  1.00  0.00           H
ATOM   4595  CB  THR A 289      98.800  92.310  52.990  1.00  0.00           C
ATOM   4596  HB  THR A 289      98.960  92.950  53.860  1.00  0.00           H
ATOM   4597  CG2 THR A 289      99.000  90.910  53.540  1.00  0.00           C
ATOM   4598 1HG2 THR A 289      98.740  90.090  52.870  1.00  0.00           H
ATOM   4599 2HG2 THR A 289     100.000  90.880  53.980  1.00  0.00           H
ATOM   4600 3HG2 THR A 289      98.340  90.770  54.400  1.00  0.00           H
ATOM   4601  OG1 THR A 289      99.860  92.690  52.120  1.00  0.00           O
ATOM   4602  HG1 THR A 289     100.620  92.660  52.710  1.00  0.00           H
ATOM   4603  C   THR A 289      97.180  93.940  52.000  1.00  0.00           C
ATOM   4604  O   THR A 289      97.380  94.340  50.840  1.00  0.00           O
ATOM   4605  N   LYS A 290      96.570  94.710  52.910  1.00  0.00           N
ATOM   4606  H   LYS A 290      96.560  94.290  53.820  1.00  0.00           H
ATOM   4607  CA  LYS A 290      96.340  96.190  52.780  1.00  0.00           C
ATOM   4608  HA  LYS A 290      96.610  96.530  51.780  1.00  0.00           H
ATOM   4609  CB  LYS A 290      94.860  96.510  53.050  1.00  0.00           C
ATOM   4610  HB1 LYS A 290      94.820  97.590  53.210  1.00  0.00           H
ATOM   4611  HB2 LYS A 290      94.590  95.770  53.800  1.00  0.00           H
ATOM   4612  CG  LYS A 290      93.970  96.230  51.750  1.00  0.00           C
ATOM   4613  HG1 LYS A 290      94.070  95.190  51.420  1.00  0.00           H
ATOM   4614  HG2 LYS A 290      94.410  96.720  50.890  1.00  0.00           H
ATOM   4615  CD  LYS A 290      92.560  96.730  51.650  1.00  0.00           C
ATOM   4616  HD1 LYS A 290      92.160  96.730  50.630  1.00  0.00           H
ATOM   4617  HD2 LYS A 290      92.450  97.750  52.020  1.00  0.00           H
ATOM   4618  CE  LYS A 290      91.700  95.860  52.620  1.00  0.00           C
ATOM   4619  HE1 LYS A 290      91.870  96.110  53.670  1.00  0.00           H
ATOM   4620  HE2 LYS A 290      91.910  94.860  52.270  1.00  0.00           H
ATOM   4621  NZ  LYS A 290      90.260  96.070  52.290  1.00  0.00           N
ATOM   4622  HZ1 LYS A 290      90.060  96.000  51.300  1.00  0.00           H
ATOM   4623  HZ2 LYS A 290      89.680  95.420  52.790  1.00  0.00           H
ATOM   4624  HZ3 LYS A 290      89.890  96.940  52.650  1.00  0.00           H
ATOM   4625  C   LYS A 290      97.260  96.950  53.710  1.00  0.00           C
ATOM   4626  O   LYS A 290      97.480  96.540  54.840  1.00  0.00           O
ATOM   4627  N   HIS A 291      97.590  98.210  53.270  1.00  0.00           N
ATOM   4628  H   HIS A 291      97.250  98.520  52.370  1.00  0.00           H
ATOM   4629  CA  HIS A 291      98.580  99.160  53.890  1.00  0.00           C
ATOM   4630  HA  HIS A 291      98.660  98.920  54.950  1.00  0.00           H
ATOM   4631  CB  HIS A 291      99.930  98.840  53.210  1.00  0.00           C
ATOM   4632  HB1 HIS A 291     100.750  99.190  53.840  1.00  0.00           H
ATOM   4633  HB2 HIS A 291     100.000  99.400  52.280  1.00  0.00           H
ATOM   4634  CG  HIS A 291     100.360  97.430  52.990  1.00  0.00           C
ATOM   4635  ND1 HIS A 291     101.100  96.630  53.870  1.00  0.00           N
ATOM   4636  CE1 HIS A 291     101.100  95.420  53.240  1.00  0.00           C
ATOM   4637  HE1 HIS A 291     101.490  94.510  53.670  1.00  0.00           H
ATOM   4638  NE2 HIS A 291     100.500  95.440  52.060  1.00  0.00           N
ATOM   4639  HE2 HIS A 291     100.400  94.610  51.480  1.00  0.00           H
ATOM   4640  CD2 HIS A 291     100.020  96.680  51.830  1.00  0.00           C
ATOM   4641  HD2 HIS A 291      99.330  96.900  51.030  1.00  0.00           H
ATOM   4642  C   HIS A 291      98.150 100.580  53.620  1.00  0.00           C
ATOM   4643  O   HIS A 291      97.410 100.800  52.630  1.00  0.00           O
ATOM   4644  N   LYS A 292      98.750 101.570  54.350  1.00  0.00           N
ATOM   4645  H   LYS A 292      99.320 101.250  55.120  1.00  0.00           H
ATOM   4646  CA  LYS A 292      98.680 102.980  53.990  1.00  0.00           C
ATOM   4647  HA  LYS A 292      97.670 103.280  53.720  1.00  0.00           H
ATOM   4648  CB  LYS A 292      98.990 103.760  55.210  1.00  0.00           C
ATOM   4649  HB1 LYS A 292      99.160 104.810  54.950  1.00  0.00           H
ATOM   4650  HB2 LYS A 292      99.850 103.240  55.610  1.00  0.00           H
ATOM   4651  CG  LYS A 292      97.870 103.800  56.300  1.00  0.00           C
ATOM   4652  HG1 LYS A 292      97.620 102.800  56.650  1.00  0.00           H
ATOM   4653  HG2 LYS A 292      96.980 104.310  55.910  1.00  0.00           H
ATOM   4654  CD  LYS A 292      98.270 104.710  57.480  1.00  0.00           C
ATOM   4655  HD1 LYS A 292      98.210 105.750  57.160  1.00  0.00           H
ATOM   4656  HD2 LYS A 292      99.330 104.620  57.720  1.00  0.00           H
ATOM   4657  CE  LYS A 292      97.320 104.570  58.690  1.00  0.00           C
ATOM   4658  HE1 LYS A 292      97.460 103.640  59.240  1.00  0.00           H
ATOM   4659  HE2 LYS A 292      96.310 104.550  58.290  1.00  0.00           H
ATOM   4660  NZ  LYS A 292      97.400 105.720  59.690  1.00  0.00           N
ATOM   4661  HZ1 LYS A 292      98.320 105.900  60.050  1.00  0.00           H
ATOM   4662  HZ2 LYS A 292      97.150 106.620  59.310  1.00  0.00           H
ATOM   4663  HZ3 LYS A 292      96.850 105.640  60.540  1.00  0.00           H
ATOM   4664  C   LYS A 292      99.640 103.340  52.910  1.00  0.00           C
ATOM   4665  O   LYS A 292     100.510 102.520  52.620  1.00  0.00           O
ATOM   4666  N   LEU A 293      99.630 104.490  52.260  1.00  0.00           N
ATOM   4667  H   LEU A 293      99.010 105.230  52.530  1.00  0.00           H
ATOM   4668  CA  LEU A 293     100.680 104.890  51.360  1.00  0.00           C
ATOM   4669  HA  LEU A 293     100.720 104.140  50.560  1.00  0.00           H
ATOM   4670  CB  LEU A 293     100.430 106.270  50.770  1.00  0.00           C
ATOM   4671  HB1 LEU A 293     101.380 106.670  50.410  1.00  0.00           H
ATOM   4672  HB2 LEU A 293      99.950 107.010  51.420  1.00  0.00           H
ATOM   4673  CG  LEU A 293      99.620 106.270  49.470  1.00  0.00           C
ATOM   4674  HG  LEU A 293      99.960 105.600  48.690  1.00  0.00           H
ATOM   4675  CD1 LEU A 293      98.120 105.960  49.690  1.00  0.00           C
ATOM   4676 1HD1 LEU A 293      97.630 106.390  48.820  1.00  0.00           H
ATOM   4677 2HD1 LEU A 293      98.120 104.910  49.970  1.00  0.00           H
ATOM   4678 3HD1 LEU A 293      97.760 106.580  50.510  1.00  0.00           H
ATOM   4679  CD2 LEU A 293      99.720 107.640  48.790  1.00  0.00           C
ATOM   4680 1HD2 LEU A 293     100.750 107.780  48.450  1.00  0.00           H
ATOM   4681 2HD2 LEU A 293      99.050 107.750  47.940  1.00  0.00           H
ATOM   4682 3HD2 LEU A 293      99.360 108.420  49.450  1.00  0.00           H
ATOM   4683  C   LEU A 293     102.160 104.850  51.950  1.00  0.00           C
ATOM   4684  O   LEU A 293     103.130 104.550  51.320  1.00  0.00           O
ATOM   4685  N   ASP A 294     102.150 105.250  53.240  1.00  0.00           N
ATOM   4686  H   ASP A 294     101.280 105.570  53.650  1.00  0.00           H
ATOM   4687  CA  ASP A 294     103.340 105.360  54.120  1.00  0.00           C
ATOM   4688  HA  ASP A 294     104.180 105.780  53.560  1.00  0.00           H
ATOM   4689  CB  ASP A 294     103.030 106.310  55.340  1.00  0.00           C
ATOM   4690  HB1 ASP A 294     102.450 107.170  54.970  1.00  0.00           H
ATOM   4691  HB2 ASP A 294     104.000 106.570  55.750  1.00  0.00           H
ATOM   4692  CG  ASP A 294     102.110 105.750  56.460  1.00  0.00           C
ATOM   4693  OD1 ASP A 294     101.950 106.460  57.530  1.00  0.00           O
ATOM   4694  OD2 ASP A 294     101.630 104.590  56.330  1.00  0.00           O
ATOM   4695  C   ASP A 294     103.820 103.900  54.560  1.00  0.00           C
ATOM   4696  O   ASP A 294     104.850 103.910  55.260  1.00  0.00           O
ATOM   4697  N   PHE A 295     103.270 102.790  54.050  1.00  0.00           N
ATOM   4698  H   PHE A 295     102.410 102.930  53.540  1.00  0.00           H
ATOM   4699  CA  PHE A 295     103.540 101.340  54.330  1.00  0.00           C
ATOM   4700  HA  PHE A 295     102.840 100.790  53.690  1.00  0.00           H
ATOM   4701  CB  PHE A 295     104.970 100.910  53.790  1.00  0.00           C
ATOM   4702  HB1 PHE A 295     105.720 101.230  54.520  1.00  0.00           H
ATOM   4703  HB2 PHE A 295     104.990 101.360  52.790  1.00  0.00           H
ATOM   4704  CG  PHE A 295     105.140  99.460  53.580  1.00  0.00           C
ATOM   4705  CD1 PHE A 295     104.210  98.660  52.900  1.00  0.00           C
ATOM   4706  HD1 PHE A 295     103.170  98.940  52.730  1.00  0.00           H
ATOM   4707  CE1 PHE A 295     104.460  97.340  52.550  1.00  0.00           C
ATOM   4708  HE1 PHE A 295     103.690  96.710  52.120  1.00  0.00           H
ATOM   4709  CZ  PHE A 295     105.680  96.810  52.890  1.00  0.00           C
ATOM   4710  HZ  PHE A 295     105.960  95.810  52.600  1.00  0.00           H
ATOM   4711  CE2 PHE A 295     106.650  97.530  53.550  1.00  0.00           C
ATOM   4712  HE2 PHE A 295     107.650  97.220  53.800  1.00  0.00           H
ATOM   4713  CD2 PHE A 295     106.370  98.910  53.870  1.00  0.00           C
ATOM   4714  HD2 PHE A 295     107.110  99.530  54.350  1.00  0.00           H
ATOM   4715  C   PHE A 295     103.250 101.030  55.790  1.00  0.00           C
ATOM   4716  O   PHE A 295     103.690  99.990  56.260  1.00  0.00           O
ATOM   4717  N   THR A 296     102.400 101.830  56.460  1.00  0.00           N
ATOM   4718  H   THR A 296     102.000 102.670  56.060  1.00  0.00           H
ATOM   4719  CA  THR A 296     101.750 101.310  57.680  1.00  0.00           C
ATOM   4720  HA  THR A 296     102.530 101.000  58.370  1.00  0.00           H
ATOM   4721  CB  THR A 296     100.920 102.430  58.410  1.00  0.00           C
ATOM   4722  HB  THR A 296     100.080 102.650  57.750  1.00  0.00           H
ATOM   4723  CG2 THR A 296     100.460 101.930  59.840  1.00  0.00           C
ATOM   4724 1HG2 THR A 296     101.430 101.690  60.270  1.00  0.00           H
ATOM   4725 2HG2 THR A 296     100.090 102.750  60.460  1.00  0.00           H
ATOM   4726 3HG2 THR A 296      99.640 101.230  59.710  1.00  0.00           H
ATOM   4727  OG1 THR A 296     101.590 103.620  58.770  1.00  0.00           O
ATOM   4728  HG1 THR A 296     101.500 104.210  58.020  1.00  0.00           H
ATOM   4729  C   THR A 296     100.770 100.150  57.390  1.00  0.00           C
ATOM   4730  O   THR A 296      99.950 100.320  56.550  1.00  0.00           O
ATOM   4731  N   PRO A 297     100.850  98.960  58.010  1.00  0.00           N
ATOM   4732  CD  PRO A 297     101.680  98.630  59.150  1.00  0.00           C
ATOM   4733  HD1 PRO A 297     101.530  99.370  59.930  1.00  0.00           H
ATOM   4734  HD2 PRO A 297     102.710  98.640  58.780  1.00  0.00           H
ATOM   4735  CG  PRO A 297     101.330  97.250  59.730  1.00  0.00           C
ATOM   4736  HG1 PRO A 297     100.690  97.310  60.610  1.00  0.00           H
ATOM   4737  HG2 PRO A 297     102.220  96.640  59.850  1.00  0.00           H
ATOM   4738  CB  PRO A 297     100.510  96.710  58.540  1.00  0.00           C
ATOM   4739  HB1 PRO A 297      99.760  95.960  58.800  1.00  0.00           H
ATOM   4740  HB2 PRO A 297     101.290  96.200  57.980  1.00  0.00           H
ATOM   4741  CA  PRO A 297      99.930  97.810  57.790  1.00  0.00           C
ATOM   4742  HA  PRO A 297      99.900  97.470  56.750  1.00  0.00           H
ATOM   4743  C   PRO A 297      98.550  98.060  58.270  1.00  0.00           C
ATOM   4744  O   PRO A 297      98.460  98.690  59.310  1.00  0.00           O
ATOM   4745  N   ILE A 298      97.440  97.590  57.630  1.00  0.00           N
ATOM   4746  H   ILE A 298      97.550  97.000  56.820  1.00  0.00           H
ATOM   4747  CA  ILE A 298      96.020  97.870  58.040  1.00  0.00           C
ATOM   4748  HA  ILE A 298      95.960  97.870  59.130  1.00  0.00           H
ATOM   4749  CB  ILE A 298      95.460  99.230  57.490  1.00  0.00           C
ATOM   4750  HB  ILE A 298      94.490  99.350  57.970  1.00  0.00           H
ATOM   4751  CG2 ILE A 298      96.230 100.510  57.830  1.00  0.00           C
ATOM   4752 1HG2 ILE A 298      95.940 100.720  58.860  1.00  0.00           H
ATOM   4753 2HG2 ILE A 298      97.290 100.460  57.580  1.00  0.00           H
ATOM   4754 3HG2 ILE A 298      95.690 101.310  57.330  1.00  0.00           H
ATOM   4755  CG1 ILE A 298      95.340  99.110  55.970  1.00  0.00           C
ATOM   4756 1HG1 ILE A 298      95.250  98.080  55.620  1.00  0.00           H
ATOM   4757 2HG1 ILE A 298      96.180  99.570  55.460  1.00  0.00           H
ATOM   4758  CD  ILE A 298      94.150  99.930  55.360  1.00  0.00           C
ATOM   4759  HD1 ILE A 298      94.370 101.000  55.400  1.00  0.00           H
ATOM   4760  HD2 ILE A 298      94.130  99.650  54.310  1.00  0.00           H
ATOM   4761  HD3 ILE A 298      93.200  99.570  55.740  1.00  0.00           H
ATOM   4762  C   ILE A 298      95.030  96.750  57.630  1.00  0.00           C
ATOM   4763  O   ILE A 298      93.890  96.790  58.050  1.00  0.00           O
ATOM   4764  N   GLY A 299      95.400  95.690  56.920  1.00  0.00           N
ATOM   4765  H   GLY A 299      96.330  95.650  56.510  1.00  0.00           H
ATOM   4766  CA  GLY A 299      94.530  94.650  56.500  1.00  0.00           C
ATOM   4767  HA1 GLY A 299      93.840  95.080  55.780  1.00  0.00           H
ATOM   4768  HA2 GLY A 299      93.870  94.320  57.310  1.00  0.00           H
ATOM   4769  C   GLY A 299      95.300  93.460  55.980  1.00  0.00           C
ATOM   4770  O   GLY A 299      96.370  93.650  55.460  1.00  0.00           O
ATOM   4771  N   CYS A 300      94.790  92.250  56.200  1.00  0.00           N
ATOM   4772  H   CYS A 300      93.930  92.190  56.730  1.00  0.00           H
ATOM   4773  CA  CYS A 300      95.210  90.940  55.670  1.00  0.00           C
ATOM   4774  HA  CYS A 300      95.790  91.140  54.770  1.00  0.00           H
ATOM   4775  CB  CYS A 300      96.200  90.220  56.570  1.00  0.00           C
ATOM   4776  HB1 CYS A 300      95.690  90.030  57.510  1.00  0.00           H
ATOM   4777  HB2 CYS A 300      97.030  90.910  56.750  1.00  0.00           H
ATOM   4778  SG  CYS A 300      96.830  88.680  55.980  1.00  0.00           S
ATOM   4779  HG  CYS A 300      95.640  88.140  55.720  1.00  0.00           H
ATOM   4780  C   CYS A 300      94.020  90.070  55.260  1.00  0.00           C
ATOM   4781  O   CYS A 300      93.010  90.010  55.910  1.00  0.00           O
ATOM   4782  N   ASP A 301      94.050  89.350  54.090  1.00  0.00           N
ATOM   4783  H   ASP A 301      94.850  89.650  53.540  1.00  0.00           H
ATOM   4784  CA  ASP A 301      93.100  88.430  53.460  1.00  0.00           C
ATOM   4785  HA  ASP A 301      92.180  88.950  53.200  1.00  0.00           H
ATOM   4786  CB  ASP A 301      93.720  88.070  52.110  1.00  0.00           C
ATOM   4787  HB1 ASP A 301      93.730  88.990  51.510  1.00  0.00           H
ATOM   4788  HB2 ASP A 301      94.760  87.770  52.230  1.00  0.00           H
ATOM   4789  CG  ASP A 301      93.030  86.980  51.360  1.00  0.00           C
ATOM   4790  OD1 ASP A 301      93.700  86.280  50.550  1.00  0.00           O
ATOM   4791  OD2 ASP A 301      91.800  86.840  51.410  1.00  0.00           O
ATOM   4792  C   ASP A 301      92.970  87.200  54.380  1.00  0.00           C
ATOM   4793  O   ASP A 301      94.000  86.790  54.960  1.00  0.00           O
ATOM   4794  N   ALA A 302      91.780  86.610  54.610  1.00  0.00           N
ATOM   4795  H   ALA A 302      90.970  86.980  54.130  1.00  0.00           H
ATOM   4796  CA  ALA A 302      91.440  85.630  55.630  1.00  0.00           C
ATOM   4797  HA  ALA A 302      91.580  86.160  56.570  1.00  0.00           H
ATOM   4798  CB  ALA A 302      89.950  85.350  55.450  1.00  0.00           C
ATOM   4799  HB1 ALA A 302      89.710  85.100  54.420  1.00  0.00           H
ATOM   4800  HB2 ALA A 302      89.520  84.690  56.200  1.00  0.00           H
ATOM   4801  HB3 ALA A 302      89.330  86.250  55.540  1.00  0.00           H
ATOM   4802  C   ALA A 302      92.320  84.370  55.520  1.00  0.00           C
ATOM   4803  O   ALA A 302      92.930  83.950  56.520  1.00  0.00           O
ATOM   4804  N   LYS A 303      92.430  83.730  54.380  1.00  0.00           N
ATOM   4805  H   LYS A 303      91.960  84.070  53.550  1.00  0.00           H
ATOM   4806  CA  LYS A 303      93.420  82.580  54.210  1.00  0.00           C
ATOM   4807  HA  LYS A 303      93.310  81.830  55.000  1.00  0.00           H
ATOM   4808  CB  LYS A 303      93.130  81.950  52.890  1.00  0.00           C
ATOM   4809  HB1 LYS A 303      93.220  82.640  52.050  1.00  0.00           H
ATOM   4810  HB2 LYS A 303      92.090  81.610  52.870  1.00  0.00           H
ATOM   4811  CG  LYS A 303      93.900  80.660  52.530  1.00  0.00           C
ATOM   4812  HG1 LYS A 303      93.830  79.900  53.300  1.00  0.00           H
ATOM   4813  HG2 LYS A 303      94.960  80.830  52.300  1.00  0.00           H
ATOM   4814  CD  LYS A 303      93.380  80.080  51.240  1.00  0.00           C
ATOM   4815  HD1 LYS A 303      92.870  80.920  50.770  1.00  0.00           H
ATOM   4816  HD2 LYS A 303      92.630  79.360  51.570  1.00  0.00           H
ATOM   4817  CE  LYS A 303      94.430  79.450  50.350  1.00  0.00           C
ATOM   4818  HE1 LYS A 303      94.620  78.430  50.680  1.00  0.00           H
ATOM   4819  HE2 LYS A 303      95.330  80.060  50.400  1.00  0.00           H
ATOM   4820  NZ  LYS A 303      93.870  79.390  48.960  1.00  0.00           N
ATOM   4821  HZ1 LYS A 303      93.100  78.740  49.000  1.00  0.00           H
ATOM   4822  HZ2 LYS A 303      93.450  80.250  48.640  1.00  0.00           H
ATOM   4823  HZ3 LYS A 303      94.470  79.110  48.200  1.00  0.00           H
ATOM   4824  C   LYS A 303      94.870  82.990  54.230  1.00  0.00           C
ATOM   4825  O   LYS A 303      95.730  82.150  54.460  1.00  0.00           O
ATOM   4826  N   GLY A 304      95.130  84.270  54.080  1.00  0.00           N
ATOM   4827  H   GLY A 304      94.370  84.910  53.910  1.00  0.00           H
ATOM   4828  CA  GLY A 304      96.520  84.760  54.210  1.00  0.00           C
ATOM   4829  HA1 GLY A 304      96.620  85.760  53.790  1.00  0.00           H
ATOM   4830  HA2 GLY A 304      97.230  84.090  53.730  1.00  0.00           H
ATOM   4831  C   GLY A 304      96.950  84.810  55.630  1.00  0.00           C
ATOM   4832  O   GLY A 304      98.100  84.430  55.870  1.00  0.00           O
ATOM   4833  N   ARG A 305      96.130  85.230  56.550  1.00  0.00           N
ATOM   4834  H   ARG A 305      95.250  85.650  56.280  1.00  0.00           H
ATOM   4835  CA  ARG A 305      96.560  85.540  57.980  1.00  0.00           C
ATOM   4836  HA  ARG A 305      97.330  86.310  57.990  1.00  0.00           H
ATOM   4837  CB  ARG A 305      95.430  85.940  58.890  1.00  0.00           C
ATOM   4838  HB1 ARG A 305      95.890  86.130  59.860  1.00  0.00           H
ATOM   4839  HB2 ARG A 305      94.690  85.160  59.080  1.00  0.00           H
ATOM   4840  CG  ARG A 305      94.670  87.190  58.510  1.00  0.00           C
ATOM   4841  HG1 ARG A 305      94.270  87.140  57.490  1.00  0.00           H
ATOM   4842  HG2 ARG A 305      95.320  88.060  58.380  1.00  0.00           H
ATOM   4843  CD  ARG A 305      93.670  87.660  59.610  1.00  0.00           C
ATOM   4844  HD1 ARG A 305      94.230  87.800  60.540  1.00  0.00           H
ATOM   4845  HD2 ARG A 305      92.970  86.830  59.740  1.00  0.00           H
ATOM   4846  NE  ARG A 305      92.830  88.830  59.260  1.00  0.00           N
ATOM   4847  HE  ARG A 305      92.080  88.890  58.600  1.00  0.00           H
ATOM   4848  CZ  ARG A 305      93.040  90.010  59.770  1.00  0.00           C
ATOM   4849  NH1 ARG A 305      93.790  90.250  60.770  1.00  0.00           N
ATOM   4850 1HH1 ARG A 305      94.390  89.530  61.140  1.00  0.00           H
ATOM   4851 2HH1 ARG A 305      93.620  91.180  61.130  1.00  0.00           H
ATOM   4852  NH2 ARG A 305      92.290  90.970  59.370  1.00  0.00           N
ATOM   4853 1HH2 ARG A 305      91.740  90.830  58.540  1.00  0.00           H
ATOM   4854 2HH2 ARG A 305      92.630  91.880  59.650  1.00  0.00           H
ATOM   4855  C   ARG A 305      97.200  84.320  58.650  1.00  0.00           C
ATOM   4856  O   ARG A 305      98.040  84.430  59.590  1.00  0.00           O
ATOM   4857  N   ILE A 306      96.750  83.140  58.250  1.00  0.00           N
ATOM   4858  H   ILE A 306      96.060  83.210  57.510  1.00  0.00           H
ATOM   4859  CA  ILE A 306      97.180  81.810  58.630  1.00  0.00           C
ATOM   4860  HA  ILE A 306      96.940  81.810  59.690  1.00  0.00           H
ATOM   4861  CB  ILE A 306      96.430  80.790  57.740  1.00  0.00           C
ATOM   4862  HB  ILE A 306      96.710  80.850  56.690  1.00  0.00           H
ATOM   4863  CG2 ILE A 306      96.880  79.450  58.230  1.00  0.00           C
ATOM   4864 1HG2 ILE A 306      96.150  78.760  57.810  1.00  0.00           H
ATOM   4865 2HG2 ILE A 306      97.760  79.260  57.620  1.00  0.00           H
ATOM   4866 3HG2 ILE A 306      97.060  79.330  59.300  1.00  0.00           H
ATOM   4867  CG1 ILE A 306      94.950  80.880  57.810  1.00  0.00           C
ATOM   4868 1HG1 ILE A 306      94.620  80.180  57.040  1.00  0.00           H
ATOM   4869 2HG1 ILE A 306      94.570  81.890  57.680  1.00  0.00           H
ATOM   4870  CD  ILE A 306      94.310  80.410  59.090  1.00  0.00           C
ATOM   4871  HD1 ILE A 306      94.190  79.330  59.040  1.00  0.00           H
ATOM   4872  HD2 ILE A 306      94.820  80.770  59.980  1.00  0.00           H
ATOM   4873  HD3 ILE A 306      93.250  80.700  59.060  1.00  0.00           H
ATOM   4874  C   ILE A 306      98.740  81.700  58.530  1.00  0.00           C
ATOM   4875  O   ILE A 306      99.360  81.300  59.470  1.00  0.00           O
ATOM   4876  N   VAL A 307      99.380  82.170  57.510  1.00  0.00           N
ATOM   4877  H   VAL A 307      98.780  82.610  56.820  1.00  0.00           H
ATOM   4878  CA  VAL A 307     100.800  82.090  57.200  1.00  0.00           C
ATOM   4879  HA  VAL A 307     101.160  81.100  57.480  1.00  0.00           H
ATOM   4880  CB  VAL A 307     101.160  82.350  55.720  1.00  0.00           C
ATOM   4881  HB  VAL A 307     101.100  83.410  55.480  1.00  0.00           H
ATOM   4882  CG1 VAL A 307     102.560  81.960  55.320  1.00  0.00           C
ATOM   4883 1HG1 VAL A 307     103.220  82.310  56.120  1.00  0.00           H
ATOM   4884 2HG1 VAL A 307     102.600  80.880  55.200  1.00  0.00           H
ATOM   4885 3HG1 VAL A 307     102.840  82.480  54.410  1.00  0.00           H
ATOM   4886  CG2 VAL A 307     100.170  81.620  54.750  1.00  0.00           C
ATOM   4887 1HG2 VAL A 307      99.260  82.220  54.690  1.00  0.00           H
ATOM   4888 2HG2 VAL A 307     100.720  81.580  53.810  1.00  0.00           H
ATOM   4889 3HG2 VAL A 307     100.010  80.580  55.030  1.00  0.00           H
ATOM   4890  C   VAL A 307     101.610  83.100  58.050  1.00  0.00           C
ATOM   4891  O   VAL A 307     102.650  82.750  58.610  1.00  0.00           O
ATOM   4892  N   LEU A 308     101.120  84.340  58.230  1.00  0.00           N
ATOM   4893  H   LEU A 308     100.280  84.560  57.720  1.00  0.00           H
ATOM   4894  CA  LEU A 308     101.740  85.390  58.930  1.00  0.00           C
ATOM   4895  HA  LEU A 308     102.800  85.380  58.690  1.00  0.00           H
ATOM   4896  CB  LEU A 308     101.010  86.730  58.570  1.00  0.00           C
ATOM   4897  HB1 LEU A 308     101.480  87.510  59.160  1.00  0.00           H
ATOM   4898  HB2 LEU A 308      99.970  86.810  58.900  1.00  0.00           H
ATOM   4899  CG  LEU A 308     101.150  87.070  57.090  1.00  0.00           C
ATOM   4900  HG  LEU A 308     100.670  86.310  56.470  1.00  0.00           H
ATOM   4901  CD1 LEU A 308     100.330  88.360  56.800  1.00  0.00           C
ATOM   4902 1HD1 LEU A 308      99.330  88.130  57.150  1.00  0.00           H
ATOM   4903 2HD1 LEU A 308     100.790  89.230  57.260  1.00  0.00           H
ATOM   4904 3HD1 LEU A 308     100.350  88.360  55.710  1.00  0.00           H
ATOM   4905  CD2 LEU A 308     102.610  87.200  56.710  1.00  0.00           C
ATOM   4906 1HD2 LEU A 308     103.100  86.250  56.930  1.00  0.00           H
ATOM   4907 2HD2 LEU A 308     102.760  87.450  55.660  1.00  0.00           H
ATOM   4908 3HD2 LEU A 308     103.050  88.000  57.310  1.00  0.00           H
ATOM   4909  C   LEU A 308     101.760  85.210  60.440  1.00  0.00           C
ATOM   4910  O   LEU A 308     102.710  85.640  61.100  1.00  0.00           O
ATOM   4911  N   GLY A 309     100.790  84.480  60.970  1.00  0.00           N
ATOM   4912  H   GLY A 309     100.190  83.980  60.340  1.00  0.00           H
ATOM   4913  CA  GLY A 309     100.830  83.970  62.360  1.00  0.00           C
ATOM   4914  HA1 GLY A 309     101.830  83.710  62.720  1.00  0.00           H
ATOM   4915  HA2 GLY A 309     100.220  83.070  62.510  1.00  0.00           H
ATOM   4916  C   GLY A 309     100.370  85.060  63.380  1.00  0.00           C
ATOM   4917  O   GLY A 309      99.870  84.710  64.490  1.00  0.00           O
ATOM   4918  N   TYR A 310     100.640  86.330  63.040  1.00  0.00           N
ATOM   4919  H   TYR A 310     101.130  86.500  62.170  1.00  0.00           H
ATOM   4920  CA  TYR A 310     100.320  87.510  63.850  1.00  0.00           C
ATOM   4921  HA  TYR A 310     100.780  87.310  64.820  1.00  0.00           H
ATOM   4922  CB  TYR A 310     100.930  88.740  63.200  1.00  0.00           C
ATOM   4923  HB1 TYR A 310     100.610  89.670  63.670  1.00  0.00           H
ATOM   4924  HB2 TYR A 310     100.560  88.660  62.180  1.00  0.00           H
ATOM   4925  CG  TYR A 310     102.440  88.850  63.050  1.00  0.00           C
ATOM   4926  CD1 TYR A 310     103.180  88.670  64.220  1.00  0.00           C
ATOM   4927  HD1 TYR A 310     102.620  88.520  65.130  1.00  0.00           H
ATOM   4928  CE1 TYR A 310     104.610  88.850  64.160  1.00  0.00           C
ATOM   4929  HE1 TYR A 310     105.240  88.880  65.040  1.00  0.00           H
ATOM   4930  CZ  TYR A 310     105.240  88.930  62.870  1.00  0.00           C
ATOM   4931  OH  TYR A 310     106.580  89.030  62.780  1.00  0.00           O
ATOM   4932  HH  TYR A 310     106.960  89.000  61.900  1.00  0.00           H
ATOM   4933  CE2 TYR A 310     104.420  88.960  61.680  1.00  0.00           C
ATOM   4934  HE2 TYR A 310     104.890  89.120  60.720  1.00  0.00           H
ATOM   4935  CD2 TYR A 310     103.060  88.930  61.780  1.00  0.00           C
ATOM   4936  HD2 TYR A 310     102.470  89.010  60.870  1.00  0.00           H
ATOM   4937  C   TYR A 310      98.820  87.740  64.080  1.00  0.00           C
ATOM   4938  O   TYR A 310      98.010  87.500  63.240  1.00  0.00           O
ATOM   4939  N   THR A 311      98.470  88.120  65.330  1.00  0.00           N
ATOM   4940  H   THR A 311      99.160  88.150  66.070  1.00  0.00           H
ATOM   4941  CA  THR A 311      97.080  88.590  65.720  1.00  0.00           C
ATOM   4942  HA  THR A 311      96.410  87.820  65.340  1.00  0.00           H
ATOM   4943  CB  THR A 311      96.940  88.700  67.270  1.00  0.00           C
ATOM   4944  HB  THR A 311      96.000  89.190  67.530  1.00  0.00           H
ATOM   4945  CG2 THR A 311      97.220  87.400  67.990  1.00  0.00           C
ATOM   4946 1HG2 THR A 311      96.460  86.640  67.810  1.00  0.00           H
ATOM   4947 2HG2 THR A 311      98.150  86.900  67.680  1.00  0.00           H
ATOM   4948 3HG2 THR A 311      97.420  87.580  69.050  1.00  0.00           H
ATOM   4949  OG1 THR A 311      97.890  89.570  67.890  1.00  0.00           O
ATOM   4950  HG1 THR A 311      98.750  89.220  67.660  1.00  0.00           H
ATOM   4951  C   THR A 311      96.810  89.940  65.010  1.00  0.00           C
ATOM   4952  O   THR A 311      97.770  90.600  64.630  1.00  0.00           O
ATOM   4953  N   GLU A 312      95.550  90.320  64.800  1.00  0.00           N
ATOM   4954  H   GLU A 312      94.790  89.670  64.900  1.00  0.00           H
ATOM   4955  CA  GLU A 312      95.130  91.700  64.420  1.00  0.00           C
ATOM   4956  HA  GLU A 312      95.370  91.880  63.380  1.00  0.00           H
ATOM   4957  CB  GLU A 312      93.560  91.770  64.380  1.00  0.00           C
ATOM   4958  HB1 GLU A 312      93.200  91.520  65.380  1.00  0.00           H
ATOM   4959  HB2 GLU A 312      93.150  91.090  63.630  1.00  0.00           H
ATOM   4960  CG  GLU A 312      92.860  93.110  63.980  1.00  0.00           C
ATOM   4961  HG1 GLU A 312      93.330  93.900  64.560  1.00  0.00           H
ATOM   4962  HG2 GLU A 312      91.800  92.860  64.050  1.00  0.00           H
ATOM   4963  CD  GLU A 312      93.120  93.450  62.520  1.00  0.00           C
ATOM   4964  OE1 GLU A 312      93.610  94.600  62.230  1.00  0.00           O
ATOM   4965  OE2 GLU A 312      92.710  92.660  61.600  1.00  0.00           O
ATOM   4966  C   GLU A 312      95.880  92.770  65.280  1.00  0.00           C
ATOM   4967  O   GLU A 312      96.350  93.750  64.690  1.00  0.00           O
ATOM   4968  N   ALA A 313      96.120  92.490  66.560  1.00  0.00           N
ATOM   4969  H   ALA A 313      95.820  91.570  66.820  1.00  0.00           H
ATOM   4970  CA  ALA A 313      96.790  93.270  67.550  1.00  0.00           C
ATOM   4971  HA  ALA A 313      96.460  94.310  67.450  1.00  0.00           H
ATOM   4972  CB  ALA A 313      96.320  92.800  68.930  1.00  0.00           C
ATOM   4973  HB1 ALA A 313      96.700  93.500  69.680  1.00  0.00           H
ATOM   4974  HB2 ALA A 313      95.240  92.730  69.070  1.00  0.00           H
ATOM   4975  HB3 ALA A 313      96.690  91.780  69.080  1.00  0.00           H
ATOM   4976  C   ALA A 313      98.370  93.290  67.500  1.00  0.00           C
ATOM   4977  O   ALA A 313      98.990  94.040  68.210  1.00  0.00           O
ATOM   4978  N   GLU A 314      98.920  92.470  66.620  1.00  0.00           N
ATOM   4979  H   GLU A 314      98.270  91.790  66.260  1.00  0.00           H
ATOM   4980  CA  GLU A 314     100.260  92.550  66.110  1.00  0.00           C
ATOM   4981  HA  GLU A 314     100.830  93.170  66.810  1.00  0.00           H
ATOM   4982  CB  GLU A 314     100.870  91.150  66.180  1.00  0.00           C
ATOM   4983  HB1 GLU A 314     101.740  91.060  65.520  1.00  0.00           H
ATOM   4984  HB2 GLU A 314     100.140  90.410  65.860  1.00  0.00           H
ATOM   4985  CG  GLU A 314     101.300  90.690  67.600  1.00  0.00           C
ATOM   4986  HG1 GLU A 314     100.550  91.030  68.310  1.00  0.00           H
ATOM   4987  HG2 GLU A 314     102.220  91.200  67.880  1.00  0.00           H
ATOM   4988  CD  GLU A 314     101.370  89.140  67.540  1.00  0.00           C
ATOM   4989  OE1 GLU A 314     102.530  88.610  67.690  1.00  0.00           O
ATOM   4990  OE2 GLU A 314     100.350  88.420  67.450  1.00  0.00           O
ATOM   4991  C   GLU A 314     100.480  93.210  64.760  1.00  0.00           C
ATOM   4992  O   GLU A 314     101.390  94.010  64.620  1.00  0.00           O
ATOM   4993  N   LEU A 315      99.650  92.860  63.760  1.00  0.00           N
ATOM   4994  H   LEU A 315      99.030  92.070  63.850  1.00  0.00           H
ATOM   4995  CA  LEU A 315      99.390  93.570  62.460  1.00  0.00           C
ATOM   4996  HA  LEU A 315     100.270  93.610  61.820  1.00  0.00           H
ATOM   4997  CB  LEU A 315      98.370  92.760  61.630  1.00  0.00           C
ATOM   4998  HB1 LEU A 315      98.140  93.230  60.670  1.00  0.00           H
ATOM   4999  HB2 LEU A 315      97.440  92.710  62.190  1.00  0.00           H
ATOM   5000  CG  LEU A 315      98.770  91.290  61.280  1.00  0.00           C
ATOM   5001  HG  LEU A 315      98.940  90.730  62.200  1.00  0.00           H
ATOM   5002  CD1 LEU A 315      97.600  90.620  60.540  1.00  0.00           C
ATOM   5003 1HD1 LEU A 315      97.670  90.970  59.510  1.00  0.00           H
ATOM   5004 2HD1 LEU A 315      97.700  89.540  60.610  1.00  0.00           H
ATOM   5005 3HD1 LEU A 315      96.630  90.840  60.980  1.00  0.00           H
ATOM   5006  CD2 LEU A 315     100.130  91.080  60.570  1.00  0.00           C
ATOM   5007 1HD2 LEU A 315     100.270  90.060  60.190  1.00  0.00           H
ATOM   5008 2HD2 LEU A 315     100.310  91.720  59.700  1.00  0.00           H
ATOM   5009 3HD2 LEU A 315     100.910  91.230  61.310  1.00  0.00           H
ATOM   5010  C   LEU A 315      98.840  95.040  62.680  1.00  0.00           C
ATOM   5011  O   LEU A 315      98.250  95.590  61.730  1.00  0.00           O
ATOM   5012  N   CYS A 316      99.060  95.660  63.850  1.00  0.00           N
ATOM   5013  H   CYS A 316      99.610  95.150  64.520  1.00  0.00           H
ATOM   5014  CA  CYS A 316      98.470  96.950  64.210  1.00  0.00           C
ATOM   5015  HA  CYS A 316      97.480  97.070  63.760  1.00  0.00           H
ATOM   5016  CB  CYS A 316      98.480  96.920  65.770  1.00  0.00           C
ATOM   5017  HB1 CYS A 316      97.970  96.000  66.070  1.00  0.00           H
ATOM   5018  HB2 CYS A 316      98.000  97.780  66.230  1.00  0.00           H
ATOM   5019  SG  CYS A 316     100.250  96.780  66.370  1.00  0.00           S
ATOM   5020  HG  CYS A 316      99.930  96.310  67.570  1.00  0.00           H
ATOM   5021  C   CYS A 316      99.300  98.110  63.750  1.00  0.00           C
ATOM   5022  O   CYS A 316     100.450  97.990  63.400  1.00  0.00           O
ATOM   5023  N   THR A 317      98.690  99.300  63.680  1.00  0.00           N
ATOM   5024  H   THR A 317      97.780  99.260  64.100  1.00  0.00           H
ATOM   5025  CA  THR A 317      99.230 100.590  63.200  1.00  0.00           C
ATOM   5026  HA  THR A 317      99.470 100.490  62.150  1.00  0.00           H
ATOM   5027  CB  THR A 317      98.040 101.670  63.350  1.00  0.00           C
ATOM   5028  HB  THR A 317      98.380 102.560  62.820  1.00  0.00           H
ATOM   5029  CG2 THR A 317      96.640 101.360  62.790  1.00  0.00           C
ATOM   5030 1HG2 THR A 317      96.370 100.380  63.180  1.00  0.00           H
ATOM   5031 2HG2 THR A 317      95.900 102.070  63.180  1.00  0.00           H
ATOM   5032 3HG2 THR A 317      96.790 101.480  61.720  1.00  0.00           H
ATOM   5033  OG1 THR A 317      97.880 102.080  64.670  1.00  0.00           O
ATOM   5034  HG1 THR A 317      97.430 101.360  65.120  1.00  0.00           H
ATOM   5035  C   THR A 317     100.430 101.120  63.910  1.00  0.00           C
ATOM   5036  O   THR A 317     101.070 102.070  63.510  1.00  0.00           O
ATOM   5037  N   ARG A 318     100.890 100.470  65.030  1.00  0.00           N
ATOM   5038  H   ARG A 318     100.310  99.710  65.350  1.00  0.00           H
ATOM   5039  CA  ARG A 318     102.050 100.920  65.800  1.00  0.00           C
ATOM   5040  HA  ARG A 318     102.100 102.000  65.890  1.00  0.00           H
ATOM   5041  CB  ARG A 318     101.960 100.420  67.230  1.00  0.00           C
ATOM   5042  HB1 ARG A 318     102.860 100.810  67.700  1.00  0.00           H
ATOM   5043  HB2 ARG A 318     102.020  99.330  67.170  1.00  0.00           H
ATOM   5044  CG  ARG A 318     100.710 100.720  68.070  1.00  0.00           C
ATOM   5045  HG1 ARG A 318      99.860 100.110  67.770  1.00  0.00           H
ATOM   5046  HG2 ARG A 318     100.510 101.770  67.840  1.00  0.00           H
ATOM   5047  CD  ARG A 318     100.860 100.330  69.530  1.00  0.00           C
ATOM   5048  HD1 ARG A 318     100.980  99.260  69.670  1.00  0.00           H
ATOM   5049  HD2 ARG A 318      99.990 100.720  70.050  1.00  0.00           H
ATOM   5050  NE  ARG A 318     101.960 100.950  70.300  1.00  0.00           N
ATOM   5051  HE  ARG A 318     102.740 100.310  70.430  1.00  0.00           H
ATOM   5052  CZ  ARG A 318     102.160 102.230  70.530  1.00  0.00           C
ATOM   5053  NH1 ARG A 318     101.270 103.170  70.350  1.00  0.00           N
ATOM   5054 1HH1 ARG A 318     100.320 102.840  70.260  1.00  0.00           H
ATOM   5055 2HH1 ARG A 318     101.360 104.130  70.650  1.00  0.00           H
ATOM   5056  NH2 ARG A 318     103.280 102.700  70.920  1.00  0.00           N
ATOM   5057 1HH2 ARG A 318     103.300 103.700  70.780  1.00  0.00           H
ATOM   5058 2HH2 ARG A 318     104.070 102.070  70.840  1.00  0.00           H
ATOM   5059  C   ARG A 318     103.370 100.410  65.090  1.00  0.00           C
ATOM   5060  O   ARG A 318     104.430 100.530  65.680  1.00  0.00           O
ATOM   5061  N   GLY A 319     103.250  99.880  63.850  1.00  0.00           N
ATOM   5062  H   GLY A 319     102.350  99.810  63.400  1.00  0.00           H
[truncated: 1,090,205 more chars]
