# Supplementary material for: AhR diminishes the efficacy of chemotherapy via suppressing STING dependent type-I interferon in bladder cancer
Source: Nat Commun. 2023 Sep 5;14:5415. doi: 10.1038/s41467-023-41218-5 (PMC10480448; doi:10.1038/s41467-023-41218-5)
Supplement: Supplementary file 4 — Supplementary Data 1 [file 41467_2023_41218_MOESM4_ESM.zip › I-TASSER Results for AhR & initial and final configurations for molecular dynamics trajectories/Interaction of monomer STING with AhR in state without endogenous ligand (Kyn) binding/initial structure_1.pdb]

CRYST1  149.813  159.054   95.166  90.00  90.00  90.00 P 1           1
ATOM      1  N   MET A   1      93.110  37.870  77.850  1.00  0.00           N
ATOM      2  H1  MET A   1      92.700  37.340  77.100  1.00  0.00           H
ATOM      3  H2  MET A   1      93.950  37.340  78.040  1.00  0.00           H
ATOM      4  H3  MET A   1      92.590  37.850  78.710  1.00  0.00           H
ATOM      5  CA  MET A   1      93.440  39.290  77.530  1.00  0.00           C
ATOM      6  HA  MET A   1      93.790  39.790  78.430  1.00  0.00           H
ATOM      7  CB  MET A   1      94.560  39.260  76.530  1.00  0.00           C
ATOM      8  HB1 MET A   1      94.230  38.530  75.800  1.00  0.00           H
ATOM      9  HB2 MET A   1      95.500  38.920  76.970  1.00  0.00           H
ATOM     10  CG  MET A   1      94.880  40.610  75.940  1.00  0.00           C
ATOM     11  HG1 MET A   1      95.950  40.810  75.900  1.00  0.00           H
ATOM     12  HG2 MET A   1      94.540  41.270  76.730  1.00  0.00           H
ATOM     13  SD  MET A   1      94.110  40.980  74.400  1.00  0.00           S
ATOM     14  CE  MET A   1      95.460  40.270  73.450  1.00  0.00           C
ATOM     15  HE1 MET A   1      96.200  41.060  73.280  1.00  0.00           H
ATOM     16  HE2 MET A   1      95.850  39.400  73.970  1.00  0.00           H
ATOM     17  HE3 MET A   1      95.070  40.050  72.460  1.00  0.00           H
ATOM     18  C   MET A   1      92.170  40.090  77.100  1.00  0.00           C
ATOM     19  O   MET A   1      91.960  41.120  77.760  1.00  0.00           O
ATOM     20  N   ASN A   2      91.340  39.590  76.200  1.00  0.00           N
ATOM     21  H   ASN A   2      91.370  38.650  75.830  1.00  0.00           H
ATOM     22  CA  ASN A   2      90.130  40.370  75.870  1.00  0.00           C
ATOM     23  HA  ASN A   2      89.790  41.040  76.660  1.00  0.00           H
ATOM     24  CB  ASN A   2      90.330  41.320  74.670  1.00  0.00           C
ATOM     25  HB1 ASN A   2      90.470  40.660  73.820  1.00  0.00           H
ATOM     26  HB2 ASN A   2      91.190  41.960  74.880  1.00  0.00           H
ATOM     27  CG  ASN A   2      89.180  42.360  74.420  1.00  0.00           C
ATOM     28  OD1 ASN A   2      88.360  42.630  75.300  1.00  0.00           O
ATOM     29  ND2 ASN A   2      89.160  43.030  73.310  1.00  0.00           N
ATOM     30 1HD2 ASN A   2      89.870  42.940  72.600  1.00  0.00           H
ATOM     31 2HD2 ASN A   2      88.600  43.870  73.280  1.00  0.00           H
ATOM     32  C   ASN A   2      89.040  39.420  75.460  1.00  0.00           C
ATOM     33  O   ASN A   2      89.270  38.360  74.940  1.00  0.00           O
ATOM     34  N   SER A   3      87.800  39.790  75.780  1.00  0.00           N
ATOM     35  H   SER A   3      87.690  40.730  76.130  1.00  0.00           H
ATOM     36  CA  SER A   3      86.530  39.310  75.170  1.00  0.00           C
ATOM     37  HA  SER A   3      86.350  38.280  75.490  1.00  0.00           H
ATOM     38  CB  SER A   3      85.340  40.180  75.540  1.00  0.00           C
ATOM     39  HB1 SER A   3      85.490  41.200  75.180  1.00  0.00           H
ATOM     40  HB2 SER A   3      85.190  40.140  76.620  1.00  0.00           H
ATOM     41  OG  SER A   3      84.130  39.950  74.870  1.00  0.00           O
ATOM     42  HG  SER A   3      83.430  40.160  75.490  1.00  0.00           H
ATOM     43  C   SER A   3      86.470  39.170  73.650  1.00  0.00           C
ATOM     44  O   SER A   3      86.710  40.110  72.870  1.00  0.00           O
ATOM     45  N   SER A   4      86.110  38.000  73.140  1.00  0.00           N
ATOM     46  H   SER A   4      85.880  37.240  73.760  1.00  0.00           H
ATOM     47  CA  SER A   4      86.090  37.790  71.660  1.00  0.00           C
ATOM     48  HA  SER A   4      87.050  38.150  71.310  1.00  0.00           H
ATOM     49  CB  SER A   4      85.970  36.340  71.490  1.00  0.00           C
ATOM     50  HB1 SER A   4      86.830  35.850  71.940  1.00  0.00           H
ATOM     51  HB2 SER A   4      86.030  36.220  70.410  1.00  0.00           H
ATOM     52  OG  SER A   4      84.720  35.710  71.800  1.00  0.00           O
ATOM     53  HG  SER A   4      84.560  35.750  72.740  1.00  0.00           H
ATOM     54  C   SER A   4      85.010  38.630  70.990  1.00  0.00           C
ATOM     55  O   SER A   4      85.170  38.750  69.820  1.00  0.00           O
ATOM     56  N   SER A   5      84.060  39.290  71.710  1.00  0.00           N
ATOM     57  H   SER A   5      84.080  39.200  72.710  1.00  0.00           H
ATOM     58  CA  SER A   5      83.040  40.180  71.020  1.00  0.00           C
ATOM     59  HA  SER A   5      83.110  39.980  69.950  1.00  0.00           H
ATOM     60  CB  SER A   5      81.610  39.900  71.530  1.00  0.00           C
ATOM     61  HB1 SER A   5      81.470  38.860  71.240  1.00  0.00           H
ATOM     62  HB2 SER A   5      80.970  40.610  71.020  1.00  0.00           H
ATOM     63  OG  SER A   5      81.420  40.130  72.960  1.00  0.00           O
ATOM     64  HG  SER A   5      80.540  39.790  73.140  1.00  0.00           H
ATOM     65  C   SER A   5      83.300  41.650  71.110  1.00  0.00           C
ATOM     66  O   SER A   5      82.800  42.390  70.330  1.00  0.00           O
ATOM     67  N   ALA A   6      84.170  42.030  72.010  1.00  0.00           N
ATOM     68  H   ALA A   6      84.640  41.350  72.590  1.00  0.00           H
ATOM     69  CA  ALA A   6      84.620  43.430  72.140  1.00  0.00           C
ATOM     70  HA  ALA A   6      83.770  44.090  72.290  1.00  0.00           H
ATOM     71  CB  ALA A   6      85.420  43.550  73.360  1.00  0.00           C
ATOM     72  HB1 ALA A   6      86.410  43.090  73.360  1.00  0.00           H
ATOM     73  HB2 ALA A   6      85.530  44.590  73.690  1.00  0.00           H
ATOM     74  HB3 ALA A   6      84.900  43.090  74.200  1.00  0.00           H
ATOM     75  C   ALA A   6      85.400  43.920  70.910  1.00  0.00           C
ATOM     76  O   ALA A   6      86.560  43.540  70.690  1.00  0.00           O
ATOM     77  N   ASN A   7      84.870  44.890  70.160  1.00  0.00           N
ATOM     78  H   ASN A   7      83.950  45.220  70.420  1.00  0.00           H
ATOM     79  CA  ASN A   7      85.630  45.480  69.020  1.00  0.00           C
ATOM     80  HA  ASN A   7      86.700  45.560  69.250  1.00  0.00           H
ATOM     81  CB  ASN A   7      85.540  44.430  67.860  1.00  0.00           C
ATOM     82  HB1 ASN A   7      84.490  44.360  67.580  1.00  0.00           H
ATOM     83  HB2 ASN A   7      85.820  43.410  68.100  1.00  0.00           H
ATOM     84  CG  ASN A   7      86.200  44.910  66.570  1.00  0.00           C
ATOM     85  OD1 ASN A   7      85.800  45.910  66.110  1.00  0.00           O
ATOM     86  ND2 ASN A   7      87.160  44.200  66.040  1.00  0.00           N
ATOM     87 1HD2 ASN A   7      87.550  43.440  66.580  1.00  0.00           H
ATOM     88 2HD2 ASN A   7      87.550  44.430  65.140  1.00  0.00           H
ATOM     89  C   ASN A   7      85.140  46.890  68.570  1.00  0.00           C
ATOM     90  O   ASN A   7      83.980  47.110  68.460  1.00  0.00           O
ATOM     91  N   ILE A   8      86.080  47.840  68.400  1.00  0.00           N
ATOM     92  H   ILE A   8      87.010  47.590  68.680  1.00  0.00           H
ATOM     93  CA  ILE A   8      85.730  49.250  68.260  1.00  0.00           C
ATOM     94  HA  ILE A   8      85.180  49.600  69.140  1.00  0.00           H
ATOM     95  CB  ILE A   8      87.080  50.020  68.210  1.00  0.00           C
ATOM     96  HB  ILE A   8      87.560  49.640  69.110  1.00  0.00           H
ATOM     97  CG2 ILE A   8      88.070  49.600  67.170  1.00  0.00           C
ATOM     98 1HG2 ILE A   8      87.910  48.550  66.920  1.00  0.00           H
ATOM     99 2HG2 ILE A   8      88.020  50.370  66.410  1.00  0.00           H
ATOM    100 3HG2 ILE A   8      89.070  49.670  67.610  1.00  0.00           H
ATOM    101  CG1 ILE A   8      86.900  51.550  68.410  1.00  0.00           C
ATOM    102 1HG1 ILE A   8      86.010  51.860  68.960  1.00  0.00           H
ATOM    103 2HG1 ILE A   8      86.880  51.970  67.400  1.00  0.00           H
ATOM    104  CD  ILE A   8      88.160  52.160  69.100  1.00  0.00           C
ATOM    105  HD1 ILE A   8      89.060  52.170  68.480  1.00  0.00           H
ATOM    106  HD2 ILE A   8      87.920  53.210  69.300  1.00  0.00           H
ATOM    107  HD3 ILE A   8      88.290  51.720  70.080  1.00  0.00           H
ATOM    108  C   ILE A   8      84.940  49.550  66.940  1.00  0.00           C
ATOM    109  O   ILE A   8      84.110  50.460  66.980  1.00  0.00           O
ATOM    110  N   THR A   9      85.090  48.730  65.910  1.00  0.00           N
ATOM    111  H   THR A   9      85.650  47.900  66.020  1.00  0.00           H
ATOM    112  CA  THR A   9      84.280  48.780  64.660  1.00  0.00           C
ATOM    113  HA  THR A   9      84.210  49.840  64.420  1.00  0.00           H
ATOM    114  CB  THR A   9      85.000  48.070  63.530  1.00  0.00           C
ATOM    115  HB  THR A   9      84.480  48.400  62.630  1.00  0.00           H
ATOM    116  CG2 THR A   9      86.380  48.650  63.280  1.00  0.00           C
ATOM    117 1HG2 THR A   9      86.380  49.730  63.170  1.00  0.00           H
ATOM    118 2HG2 THR A   9      87.090  48.390  64.070  1.00  0.00           H
ATOM    119 3HG2 THR A   9      86.790  48.210  62.370  1.00  0.00           H
ATOM    120  OG1 THR A   9      84.940  46.650  63.630  1.00  0.00           O
ATOM    121  HG1 THR A   9      85.400  46.450  64.440  1.00  0.00           H
ATOM    122  C   THR A   9      82.920  48.250  64.760  1.00  0.00           C
ATOM    123  O   THR A   9      82.240  48.290  63.720  1.00  0.00           O
ATOM    124  N   TYR A  10      82.440  47.680  65.870  1.00  0.00           N
ATOM    125  H   TYR A  10      83.100  47.440  66.600  1.00  0.00           H
ATOM    126  CA  TYR A  10      81.060  47.070  65.930  1.00  0.00           C
ATOM    127  HA  TYR A  10      81.140  46.120  65.390  1.00  0.00           H
ATOM    128  CB  TYR A  10      80.800  46.750  67.410  1.00  0.00           C
ATOM    129  HB1 TYR A  10      81.170  47.520  68.080  1.00  0.00           H
ATOM    130  HB2 TYR A  10      81.460  45.930  67.680  1.00  0.00           H
ATOM    131  CG  TYR A  10      79.440  46.260  67.830  1.00  0.00           C
ATOM    132  CD1 TYR A  10      78.590  47.110  68.540  1.00  0.00           C
ATOM    133  HD1 TYR A  10      78.970  48.070  68.860  1.00  0.00           H
ATOM    134  CE1 TYR A  10      77.330  46.690  68.980  1.00  0.00           C
ATOM    135  HE1 TYR A  10      76.750  47.300  69.650  1.00  0.00           H
ATOM    136  CZ  TYR A  10      76.860  45.420  68.550  1.00  0.00           C
ATOM    137  OH  TYR A  10      75.700  44.970  69.030  1.00  0.00           O
ATOM    138  HH  TYR A  10      75.160  45.690  69.370  1.00  0.00           H
ATOM    139  CE2 TYR A  10      77.720  44.560  67.770  1.00  0.00           C
ATOM    140  HE2 TYR A  10      77.340  43.550  67.700  1.00  0.00           H
ATOM    141  CD2 TYR A  10      78.970  45.040  67.380  1.00  0.00           C
ATOM    142  HD2 TYR A  10      79.630  44.490  66.720  1.00  0.00           H
ATOM    143  C   TYR A  10      79.830  47.960  65.500  1.00  0.00           C
ATOM    144  O   TYR A  10      79.440  48.930  66.140  1.00  0.00           O
ATOM    145  N   ALA A  11      79.260  47.510  64.340  1.00  0.00           N
ATOM    146  H   ALA A  11      79.710  46.760  63.830  1.00  0.00           H
ATOM    147  CA  ALA A  11      78.260  48.300  63.590  1.00  0.00           C
ATOM    148  HA  ALA A  11      78.510  49.350  63.410  1.00  0.00           H
ATOM    149  CB  ALA A  11      78.160  47.690  62.160  1.00  0.00           C
ATOM    150  HB1 ALA A  11      78.030  46.610  62.230  1.00  0.00           H
ATOM    151  HB2 ALA A  11      77.300  48.100  61.630  1.00  0.00           H
ATOM    152  HB3 ALA A  11      79.080  47.930  61.630  1.00  0.00           H
ATOM    153  C   ALA A  11      76.880  48.480  64.170  1.00  0.00           C
ATOM    154  O   ALA A  11      76.310  49.580  64.000  1.00  0.00           O
ATOM    155  N   SER A  12      76.410  47.510  64.910  1.00  0.00           N
ATOM    156  H   SER A  12      76.930  46.650  64.910  1.00  0.00           H
ATOM    157  CA  SER A  12      75.100  47.520  65.540  1.00  0.00           C
ATOM    158  HA  SER A  12      75.090  46.450  65.790  1.00  0.00           H
ATOM    159  CB  SER A  12      75.120  48.180  66.970  1.00  0.00           C
ATOM    160  HB1 SER A  12      76.010  47.990  67.570  1.00  0.00           H
ATOM    161  HB2 SER A  12      74.270  47.740  67.500  1.00  0.00           H
ATOM    162  OG  SER A  12      74.790  49.530  66.890  1.00  0.00           O
ATOM    163  HG  SER A  12      75.550  49.980  66.510  1.00  0.00           H
ATOM    164  C   SER A  12      73.780  47.660  64.670  1.00  0.00           C
ATOM    165  O   SER A  12      73.880  47.880  63.470  1.00  0.00           O
ATOM    166  N   ARG A  13      72.560  47.270  65.130  1.00  0.00           N
ATOM    167  H   ARG A  13      72.530  46.820  66.030  1.00  0.00           H
ATOM    168  CA  ARG A  13      71.340  47.170  64.330  1.00  0.00           C
ATOM    169  HA  ARG A  13      70.540  46.750  64.940  1.00  0.00           H
ATOM    170  CB  ARG A  13      70.810  48.570  63.930  1.00  0.00           C
ATOM    171  HB1 ARG A  13      69.890  48.480  63.350  1.00  0.00           H
ATOM    172  HB2 ARG A  13      71.490  49.140  63.300  1.00  0.00           H
ATOM    173  CG  ARG A  13      70.430  49.570  65.020  1.00  0.00           C
ATOM    174  HG1 ARG A  13      69.800  49.080  65.760  1.00  0.00           H
ATOM    175  HG2 ARG A  13      69.810  50.310  64.530  1.00  0.00           H
ATOM    176  CD  ARG A  13      71.560  50.380  65.720  1.00  0.00           C
ATOM    177  HD1 ARG A  13      72.420  50.470  65.050  1.00  0.00           H
ATOM    178  HD2 ARG A  13      71.960  49.780  66.540  1.00  0.00           H
ATOM    179  NE  ARG A  13      71.140  51.710  66.280  1.00  0.00           N
ATOM    180  HE  ARG A  13      70.210  51.990  66.000  1.00  0.00           H
ATOM    181  CZ  ARG A  13      71.730  52.400  67.230  1.00  0.00           C
ATOM    182  NH1 ARG A  13      72.840  51.990  67.730  1.00  0.00           N
ATOM    183 1HH1 ARG A  13      73.140  51.080  67.410  1.00  0.00           H
ATOM    184 2HH1 ARG A  13      73.290  52.460  68.500  1.00  0.00           H
ATOM    185  NH2 ARG A  13      71.270  53.490  67.630  1.00  0.00           N
ATOM    186 1HH2 ARG A  13      70.330  53.700  67.330  1.00  0.00           H
ATOM    187 2HH2 ARG A  13      71.690  53.930  68.430  1.00  0.00           H
ATOM    188  C   ARG A  13      71.500  46.170  63.200  1.00  0.00           C
ATOM    189  O   ARG A  13      70.860  46.350  62.180  1.00  0.00           O
ATOM    190  N   LYS A  14      72.270  45.110  63.400  1.00  0.00           N
ATOM    191  H   LYS A  14      72.800  45.120  64.260  1.00  0.00           H
ATOM    192  CA  LYS A  14      72.550  44.010  62.400  1.00  0.00           C
ATOM    193  HA  LYS A  14      73.110  44.490  61.600  1.00  0.00           H
ATOM    194  CB  LYS A  14      73.320  42.770  62.900  1.00  0.00           C
ATOM    195  HB1 LYS A  14      72.870  42.470  63.840  1.00  0.00           H
ATOM    196  HB2 LYS A  14      74.280  43.010  63.350  1.00  0.00           H
ATOM    197  CG  LYS A  14      73.570  41.570  62.030  1.00  0.00           C
ATOM    198  HG1 LYS A  14      74.490  41.760  61.470  1.00  0.00           H
ATOM    199  HG2 LYS A  14      72.670  41.350  61.460  1.00  0.00           H
ATOM    200  CD  LYS A  14      73.670  40.240  62.820  1.00  0.00           C
ATOM    201  HD1 LYS A  14      72.780  40.100  63.440  1.00  0.00           H
ATOM    202  HD2 LYS A  14      74.600  40.340  63.380  1.00  0.00           H
ATOM    203  CE  LYS A  14      73.860  39.150  61.750  1.00  0.00           C
ATOM    204  HE1 LYS A  14      74.900  39.260  61.450  1.00  0.00           H
ATOM    205  HE2 LYS A  14      73.270  39.290  60.850  1.00  0.00           H
ATOM    206  NZ  LYS A  14      73.780  37.760  62.340  1.00  0.00           N
ATOM    207  HZ1 LYS A  14      73.100  37.780  63.080  1.00  0.00           H
ATOM    208  HZ2 LYS A  14      73.600  37.100  61.590  1.00  0.00           H
ATOM    209  HZ3 LYS A  14      74.630  37.520  62.830  1.00  0.00           H
ATOM    210  C   LYS A  14      71.260  43.430  61.810  1.00  0.00           C
ATOM    211  O   LYS A  14      71.270  43.190  60.580  1.00  0.00           O
ATOM    212  N   ARG A  15      70.130  43.410  62.550  1.00  0.00           N
ATOM    213  H   ARG A  15      70.140  43.770  63.500  1.00  0.00           H
ATOM    214  CA  ARG A  15      68.800  42.900  62.110  1.00  0.00           C
ATOM    215  HA  ARG A  15      68.950  41.870  61.800  1.00  0.00           H
ATOM    216  CB  ARG A  15      67.710  42.880  63.210  1.00  0.00           C
ATOM    217  HB1 ARG A  15      67.970  42.060  63.870  1.00  0.00           H
ATOM    218  HB2 ARG A  15      66.780  42.500  62.790  1.00  0.00           H
ATOM    219  CG  ARG A  15      67.500  44.170  63.960  1.00  0.00           C
ATOM    220  HG1 ARG A  15      67.220  44.920  63.230  1.00  0.00           H
ATOM    221  HG2 ARG A  15      68.460  44.490  64.360  1.00  0.00           H
ATOM    222  CD  ARG A  15      66.370  44.090  65.040  1.00  0.00           C
ATOM    223  HD1 ARG A  15      66.740  43.250  65.630  1.00  0.00           H
ATOM    224  HD2 ARG A  15      65.370  43.970  64.620  1.00  0.00           H
ATOM    225  NE  ARG A  15      66.360  45.310  65.820  1.00  0.00           N
ATOM    226  HE  ARG A  15      66.320  46.210  65.360  1.00  0.00           H
ATOM    227  CZ  ARG A  15      66.520  45.380  67.170  1.00  0.00           C
ATOM    228  NH1 ARG A  15      66.810  44.320  67.900  1.00  0.00           N
ATOM    229 1HH1 ARG A  15      66.960  43.390  67.550  1.00  0.00           H
ATOM    230 2HH1 ARG A  15      67.060  44.510  68.860  1.00  0.00           H
ATOM    231  NH2 ARG A  15      66.540  46.530  67.800  1.00  0.00           N
ATOM    232 1HH2 ARG A  15      66.440  47.380  67.260  1.00  0.00           H
ATOM    233 2HH2 ARG A  15      66.950  46.480  68.720  1.00  0.00           H
ATOM    234  C   ARG A  15      68.150  43.600  60.940  1.00  0.00           C
ATOM    235  O   ARG A  15      67.300  42.950  60.330  1.00  0.00           O
ATOM    236  N   ARG A  16      68.570  44.810  60.500  1.00  0.00           N
ATOM    237  H   ARG A  16      69.170  45.310  61.140  1.00  0.00           H
ATOM    238  CA  ARG A  16      68.040  45.460  59.250  1.00  0.00           C
ATOM    239  HA  ARG A  16      66.960  45.320  59.230  1.00  0.00           H
ATOM    240  CB  ARG A  16      68.290  46.960  59.410  1.00  0.00           C
ATOM    241  HB1 ARG A  16      69.380  47.050  59.400  1.00  0.00           H
ATOM    242  HB2 ARG A  16      67.940  47.320  60.370  1.00  0.00           H
ATOM    243  CG  ARG A  16      67.650  47.780  58.260  1.00  0.00           C
ATOM    244  HG1 ARG A  16      66.620  47.470  58.100  1.00  0.00           H
ATOM    245  HG2 ARG A  16      68.230  47.590  57.350  1.00  0.00           H
ATOM    246  CD  ARG A  16      67.520  49.280  58.570  1.00  0.00           C
ATOM    247  HD1 ARG A  16      68.520  49.640  58.820  1.00  0.00           H
ATOM    248  HD2 ARG A  16      66.980  49.310  59.520  1.00  0.00           H
ATOM    249  NE  ARG A  16      66.800  50.030  57.530  1.00  0.00           N
ATOM    250  HE  ARG A  16      65.800  49.920  57.540  1.00  0.00           H
ATOM    251  CZ  ARG A  16      67.330  50.870  56.670  1.00  0.00           C
ATOM    252  NH1 ARG A  16      68.600  51.010  56.550  1.00  0.00           N
ATOM    253 1HH1 ARG A  16      69.240  50.390  57.030  1.00  0.00           H
ATOM    254 2HH1 ARG A  16      68.880  51.660  55.840  1.00  0.00           H
ATOM    255  NH2 ARG A  16      66.610  51.630  55.880  1.00  0.00           N
ATOM    256 1HH2 ARG A  16      65.600  51.660  55.930  1.00  0.00           H
ATOM    257 2HH2 ARG A  16      67.010  51.860  54.980  1.00  0.00           H
ATOM    258  C   ARG A  16      68.620  44.780  57.940  1.00  0.00           C
ATOM    259  O   ARG A  16      68.070  44.870  56.800  1.00  0.00           O
ATOM    260  N   LYS A  17      69.850  44.210  57.950  1.00  0.00           N
ATOM    261  H   LYS A  17      70.290  44.120  58.860  1.00  0.00           H
ATOM    262  CA  LYS A  17      70.610  43.700  56.780  1.00  0.00           C
ATOM    263  HA  LYS A  17      70.710  44.570  56.140  1.00  0.00           H
ATOM    264  CB  LYS A  17      71.970  43.180  57.160  1.00  0.00           C
ATOM    265  HB1 LYS A  17      72.480  42.850  56.250  1.00  0.00           H
ATOM    266  HB2 LYS A  17      71.720  42.260  57.680  1.00  0.00           H
ATOM    267  CG  LYS A  17      72.840  44.050  58.040  1.00  0.00           C
ATOM    268  HG1 LYS A  17      72.340  44.510  58.890  1.00  0.00           H
ATOM    269  HG2 LYS A  17      73.240  44.890  57.470  1.00  0.00           H
ATOM    270  CD  LYS A  17      74.090  43.190  58.460  1.00  0.00           C
ATOM    271  HD1 LYS A  17      74.530  42.760  57.560  1.00  0.00           H
ATOM    272  HD2 LYS A  17      73.730  42.400  59.110  1.00  0.00           H
ATOM    273  CE  LYS A  17      75.220  43.890  59.320  1.00  0.00           C
ATOM    274  HE1 LYS A  17      76.050  43.200  59.460  1.00  0.00           H
ATOM    275  HE2 LYS A  17      74.820  44.290  60.250  1.00  0.00           H
ATOM    276  NZ  LYS A  17      75.880  44.960  58.560  1.00  0.00           N
ATOM    277  HZ1 LYS A  17      75.160  45.650  58.390  1.00  0.00           H
ATOM    278  HZ2 LYS A  17      76.680  45.330  59.050  1.00  0.00           H
ATOM    279  HZ3 LYS A  17      76.230  44.610  57.680  1.00  0.00           H
ATOM    280  C   LYS A  17      69.850  42.730  55.850  1.00  0.00           C
ATOM    281  O   LYS A  17      69.960  42.950  54.620  1.00  0.00           O
ATOM    282  N   PRO A  18      69.140  41.630  56.360  1.00  0.00           N
ATOM    283  CD  PRO A  18      69.030  41.170  57.730  1.00  0.00           C
ATOM    284  HD1 PRO A  18      68.200  41.740  58.160  1.00  0.00           H
ATOM    285  HD2 PRO A  18      69.950  41.290  58.300  1.00  0.00           H
ATOM    286  CG  PRO A  18      68.640  39.710  57.740  1.00  0.00           C
ATOM    287  HG1 PRO A  18      68.170  39.430  58.690  1.00  0.00           H
ATOM    288  HG2 PRO A  18      69.490  39.050  57.590  1.00  0.00           H
ATOM    289  CB  PRO A  18      67.840  39.660  56.410  1.00  0.00           C
ATOM    290  HB1 PRO A  18      66.770  39.690  56.630  1.00  0.00           H
ATOM    291  HB2 PRO A  18      67.980  38.690  55.950  1.00  0.00           H
ATOM    292  CA  PRO A  18      68.220  40.830  55.510  1.00  0.00           C
ATOM    293  HA  PRO A  18      68.820  40.410  54.700  1.00  0.00           H
ATOM    294  C   PRO A  18      66.950  41.610  54.990  1.00  0.00           C
ATOM    295  O   PRO A  18      66.600  41.380  53.860  1.00  0.00           O
ATOM    296  N   VAL A  19      66.480  42.600  55.680  1.00  0.00           N
ATOM    297  H   VAL A  19      66.930  42.850  56.550  1.00  0.00           H
ATOM    298  CA  VAL A  19      65.360  43.470  55.230  1.00  0.00           C
ATOM    299  HA  VAL A  19      64.500  42.920  54.850  1.00  0.00           H
ATOM    300  CB  VAL A  19      64.920  44.260  56.470  1.00  0.00           C
ATOM    301  HB  VAL A  19      65.680  44.870  56.960  1.00  0.00           H
ATOM    302  CG1 VAL A  19      63.830  45.140  56.090  1.00  0.00           C
ATOM    303 1HG1 VAL A  19      63.190  44.630  55.360  1.00  0.00           H
ATOM    304 2HG1 VAL A  19      63.140  45.280  56.920  1.00  0.00           H
ATOM    305 3HG1 VAL A  19      64.170  46.120  55.740  1.00  0.00           H
ATOM    306  CG2 VAL A  19      64.270  43.340  57.510  1.00  0.00           C
ATOM    307 1HG2 VAL A  19      65.000  42.660  57.940  1.00  0.00           H
ATOM    308 2HG2 VAL A  19      63.750  43.870  58.310  1.00  0.00           H
ATOM    309 3HG2 VAL A  19      63.540  42.750  56.950  1.00  0.00           H
ATOM    310  C   VAL A  19      65.800  44.330  54.060  1.00  0.00           C
ATOM    311  O   VAL A  19      65.040  44.480  53.120  1.00  0.00           O
ATOM    312  N   GLN A  20      67.060  44.790  54.050  1.00  0.00           N
ATOM    313  H   GLN A  20      67.630  44.680  54.870  1.00  0.00           H
ATOM    314  CA  GLN A  20      67.680  45.320  52.870  1.00  0.00           C
ATOM    315  HA  GLN A  20      67.000  46.080  52.470  1.00  0.00           H
ATOM    316  CB  GLN A  20      69.070  45.970  53.220  1.00  0.00           C
ATOM    317  HB1 GLN A  20      69.340  46.560  52.340  1.00  0.00           H
ATOM    318  HB2 GLN A  20      69.930  45.350  53.490  1.00  0.00           H
ATOM    319  CG  GLN A  20      69.050  46.950  54.420  1.00  0.00           C
ATOM    320  HG1 GLN A  20      70.060  47.300  54.590  1.00  0.00           H
ATOM    321  HG2 GLN A  20      68.700  46.590  55.390  1.00  0.00           H
ATOM    322  CD  GLN A  20      68.150  48.130  54.180  1.00  0.00           C
ATOM    323  OE1 GLN A  20      67.130  48.380  54.780  1.00  0.00           O
ATOM    324  NE2 GLN A  20      68.600  49.050  53.310  1.00  0.00           N
ATOM    325 1HE2 GLN A  20      69.560  49.050  52.970  1.00  0.00           H
ATOM    326 2HE2 GLN A  20      68.010  49.830  53.050  1.00  0.00           H
ATOM    327  C   GLN A  20      67.800  44.360  51.720  1.00  0.00           C
ATOM    328  O   GLN A  20      67.690  44.810  50.580  1.00  0.00           O
ATOM    329  N   LYS A  21      68.080  43.090  51.900  1.00  0.00           N
ATOM    330  H   LYS A  21      68.470  42.830  52.800  1.00  0.00           H
ATOM    331  CA  LYS A  21      68.070  42.080  50.730  1.00  0.00           C
ATOM    332  HA  LYS A  21      68.570  42.570  49.890  1.00  0.00           H
ATOM    333  CB  LYS A  21      68.940  40.890  51.150  1.00  0.00           C
ATOM    334  HB1 LYS A  21      68.860  40.160  50.350  1.00  0.00           H
ATOM    335  HB2 LYS A  21      68.420  40.460  52.000  1.00  0.00           H
ATOM    336  CG  LYS A  21      70.400  41.260  51.450  1.00  0.00           C
ATOM    337  HG1 LYS A  21      70.440  41.870  52.350  1.00  0.00           H
ATOM    338  HG2 LYS A  21      70.950  41.750  50.650  1.00  0.00           H
ATOM    339  CD  LYS A  21      71.220  39.910  51.750  1.00  0.00           C
ATOM    340  HD1 LYS A  21      70.540  39.300  52.340  1.00  0.00           H
ATOM    341  HD2 LYS A  21      72.100  40.240  52.300  1.00  0.00           H
ATOM    342  CE  LYS A  21      71.580  39.150  50.420  1.00  0.00           C
ATOM    343  HE1 LYS A  21      71.780  39.910  49.670  1.00  0.00           H
ATOM    344  HE2 LYS A  21      70.810  38.450  50.120  1.00  0.00           H
ATOM    345  NZ  LYS A  21      72.770  38.340  50.680  1.00  0.00           N
ATOM    346  HZ1 LYS A  21      73.610  38.880  50.470  1.00  0.00           H
ATOM    347  HZ2 LYS A  21      72.780  37.930  51.600  1.00  0.00           H
ATOM    348  HZ3 LYS A  21      72.810  37.640  49.960  1.00  0.00           H
ATOM    349  C   LYS A  21      66.660  41.560  50.250  1.00  0.00           C
ATOM    350  O   LYS A  21      66.570  40.940  49.210  1.00  0.00           O
ATOM    351  N   THR A  22      65.620  41.730  51.050  1.00  0.00           N
ATOM    352  H   THR A  22      65.690  42.310  51.870  1.00  0.00           H
ATOM    353  CA  THR A  22      64.240  41.230  50.900  1.00  0.00           C
ATOM    354  HA  THR A  22      64.440  40.220  50.540  1.00  0.00           H
ATOM    355  CB  THR A  22      63.530  41.010  52.250  1.00  0.00           C
ATOM    356  HB  THR A  22      63.520  41.960  52.770  1.00  0.00           H
ATOM    357  CG2 THR A  22      62.140  40.360  52.080  1.00  0.00           C
ATOM    358 1HG2 THR A  22      62.210  39.510  51.400  1.00  0.00           H
ATOM    359 2HG2 THR A  22      61.780  40.120  53.080  1.00  0.00           H
ATOM    360 3HG2 THR A  22      61.450  41.070  51.640  1.00  0.00           H
ATOM    361  OG1 THR A  22      64.250  40.100  53.030  1.00  0.00           O
ATOM    362  HG1 THR A  22      65.140  40.440  53.070  1.00  0.00           H
ATOM    363  C   THR A  22      63.400  42.020  49.810  1.00  0.00           C
ATOM    364  O   THR A  22      63.490  43.240  49.830  1.00  0.00           O
ATOM    365  N   VAL A  23      62.540  41.270  49.080  1.00  0.00           N
ATOM    366  H   VAL A  23      62.570  40.270  49.020  1.00  0.00           H
ATOM    367  CA  VAL A  23      61.680  41.840  48.060  1.00  0.00           C
ATOM    368  HA  VAL A  23      61.510  42.840  48.440  1.00  0.00           H
ATOM    369  CB  VAL A  23      62.360  42.140  46.680  1.00  0.00           C
ATOM    370  HB  VAL A  23      61.740  42.740  46.010  1.00  0.00           H
ATOM    371  CG1 VAL A  23      63.670  42.880  46.750  1.00  0.00           C
ATOM    372 1HG1 VAL A  23      63.480  43.910  47.050  1.00  0.00           H
ATOM    373 2HG1 VAL A  23      64.310  42.400  47.490  1.00  0.00           H
ATOM    374 3HG1 VAL A  23      64.170  42.880  45.780  1.00  0.00           H
ATOM    375  CG2 VAL A  23      62.680  40.770  46.120  1.00  0.00           C
ATOM    376 1HG2 VAL A  23      61.720  40.270  46.010  1.00  0.00           H
ATOM    377 2HG2 VAL A  23      63.140  40.960  45.150  1.00  0.00           H
ATOM    378 3HG2 VAL A  23      63.370  40.210  46.740  1.00  0.00           H
ATOM    379  C   VAL A  23      60.290  41.230  48.010  1.00  0.00           C
ATOM    380  O   VAL A  23      60.150  40.040  48.090  1.00  0.00           O
ATOM    381  N   LYS A  24      59.240  42.020  47.870  1.00  0.00           N
ATOM    382  H   LYS A  24      59.530  42.950  47.610  1.00  0.00           H
ATOM    383  CA  LYS A  24      57.850  41.710  47.650  1.00  0.00           C
ATOM    384  HA  LYS A  24      57.650  40.970  48.420  1.00  0.00           H
ATOM    385  CB  LYS A  24      57.060  42.960  48.010  1.00  0.00           C
ATOM    386  HB1 LYS A  24      56.000  42.750  47.880  1.00  0.00           H
ATOM    387  HB2 LYS A  24      57.260  43.810  47.360  1.00  0.00           H
ATOM    388  CG  LYS A  24      57.220  43.390  49.500  1.00  0.00           C
ATOM    389  HG1 LYS A  24      58.250  43.400  49.860  1.00  0.00           H
ATOM    390  HG2 LYS A  24      56.670  42.680  50.120  1.00  0.00           H
ATOM    391  CD  LYS A  24      56.610  44.710  49.660  1.00  0.00           C
ATOM    392  HD1 LYS A  24      55.640  44.610  49.180  1.00  0.00           H
ATOM    393  HD2 LYS A  24      57.070  45.550  49.130  1.00  0.00           H
ATOM    394  CE  LYS A  24      56.480  45.140  51.130  1.00  0.00           C
ATOM    395  HE1 LYS A  24      57.420  45.210  51.670  1.00  0.00           H
ATOM    396  HE2 LYS A  24      56.060  44.280  51.640  1.00  0.00           H
ATOM    397  NZ  LYS A  24      55.630  46.330  51.230  1.00  0.00           N
ATOM    398  HZ1 LYS A  24      54.730  46.260  50.770  1.00  0.00           H
ATOM    399  HZ2 LYS A  24      55.560  46.570  52.210  1.00  0.00           H
ATOM    400  HZ3 LYS A  24      56.070  47.130  50.780  1.00  0.00           H
ATOM    401  C   LYS A  24      57.510  41.150  46.240  1.00  0.00           C
ATOM    402  O   LYS A  24      58.330  41.160  45.290  1.00  0.00           O
ATOM    403  N   PRO A  25      56.360  40.540  46.080  1.00  0.00           N
ATOM    404  CD  PRO A  25      55.420  40.180  47.200  1.00  0.00           C
ATOM    405  HD1 PRO A  25      54.750  41.040  47.230  1.00  0.00           H
ATOM    406  HD2 PRO A  25      55.880  39.940  48.160  1.00  0.00           H
ATOM    407  CG  PRO A  25      54.590  39.050  46.570  1.00  0.00           C
ATOM    408  HG1 PRO A  25      53.600  39.270  46.970  1.00  0.00           H
ATOM    409  HG2 PRO A  25      54.960  38.070  46.850  1.00  0.00           H
ATOM    410  CB  PRO A  25      54.600  39.250  45.040  1.00  0.00           C
ATOM    411  HB1 PRO A  25      53.770  39.860  44.700  1.00  0.00           H
ATOM    412  HB2 PRO A  25      54.540  38.330  44.450  1.00  0.00           H
ATOM    413  CA  PRO A  25      55.990  39.830  44.840  1.00  0.00           C
ATOM    414  HA  PRO A  25      56.690  39.010  44.680  1.00  0.00           H
ATOM    415  C   PRO A  25      56.070  40.660  43.580  1.00  0.00           C
ATOM    416  O   PRO A  25      56.320  40.050  42.550  1.00  0.00           O
ATOM    417  N   ILE A  26      55.810  41.970  43.610  1.00  0.00           N
ATOM    418  H   ILE A  26      55.550  42.430  44.480  1.00  0.00           H
ATOM    419  CA  ILE A  26      55.870  42.690  42.340  1.00  0.00           C
ATOM    420  HA  ILE A  26      55.440  42.010  41.600  1.00  0.00           H
ATOM    421  CB  ILE A  26      55.090  44.010  42.370  1.00  0.00           C
ATOM    422  HB  ILE A  26      55.520  44.690  43.110  1.00  0.00           H
ATOM    423  CG2 ILE A  26      55.310  44.760  41.060  1.00  0.00           C
ATOM    424 1HG2 ILE A  26      56.350  44.720  40.730  1.00  0.00           H
ATOM    425 2HG2 ILE A  26      54.720  44.390  40.220  1.00  0.00           H
ATOM    426 3HG2 ILE A  26      55.010  45.810  41.170  1.00  0.00           H
ATOM    427  CG1 ILE A  26      53.600  43.910  42.700  1.00  0.00           C
ATOM    428 1HG1 ILE A  26      53.540  43.350  43.630  1.00  0.00           H
ATOM    429 2HG1 ILE A  26      53.260  43.220  41.920  1.00  0.00           H
ATOM    430  CD  ILE A  26      52.750  45.180  42.750  1.00  0.00           C
ATOM    431  HD1 ILE A  26      52.390  45.570  41.800  1.00  0.00           H
ATOM    432  HD2 ILE A  26      51.830  45.040  43.330  1.00  0.00           H
ATOM    433  HD3 ILE A  26      53.340  45.970  43.220  1.00  0.00           H
ATOM    434  C   ILE A  26      57.340  42.790  41.830  1.00  0.00           C
ATOM    435  O   ILE A  26      57.610  42.310  40.770  1.00  0.00           O
ATOM    436  N   PRO A  27      58.310  43.250  42.690  1.00  0.00           N
ATOM    437  CD  PRO A  27      58.130  44.000  43.870  1.00  0.00           C
ATOM    438  HD1 PRO A  27      57.610  43.490  44.680  1.00  0.00           H
ATOM    439  HD2 PRO A  27      57.680  44.930  43.500  1.00  0.00           H
ATOM    440  CG  PRO A  27      59.400  44.260  44.550  1.00  0.00           C
ATOM    441  HG1 PRO A  27      59.580  43.480  45.280  1.00  0.00           H
ATOM    442  HG2 PRO A  27      59.390  45.210  45.090  1.00  0.00           H
ATOM    443  CB  PRO A  27      60.340  44.250  43.340  1.00  0.00           C
ATOM    444  HB1 PRO A  27      61.280  43.950  43.800  1.00  0.00           H
ATOM    445  HB2 PRO A  27      60.430  45.260  42.940  1.00  0.00           H
ATOM    446  CA  PRO A  27      59.730  43.290  42.320  1.00  0.00           C
ATOM    447  HA  PRO A  27      59.800  43.760  41.340  1.00  0.00           H
ATOM    448  C   PRO A  27      60.350  41.940  42.110  1.00  0.00           C
ATOM    449  O   PRO A  27      61.110  41.860  41.190  1.00  0.00           O
ATOM    450  N   ALA A  28      59.910  40.900  42.810  1.00  0.00           N
ATOM    451  H   ALA A  28      59.290  41.010  43.600  1.00  0.00           H
ATOM    452  CA  ALA A  28      60.570  39.560  42.750  1.00  0.00           C
ATOM    453  HA  ALA A  28      61.640  39.720  42.840  1.00  0.00           H
ATOM    454  CB  ALA A  28      60.090  38.690  43.970  1.00  0.00           C
ATOM    455  HB1 ALA A  28      60.320  39.170  44.920  1.00  0.00           H
ATOM    456  HB2 ALA A  28      59.010  38.620  43.880  1.00  0.00           H
ATOM    457  HB3 ALA A  28      60.640  37.750  43.870  1.00  0.00           H
ATOM    458  C   ALA A  28      60.100  38.760  41.550  1.00  0.00           C
ATOM    459  O   ALA A  28      60.830  37.820  41.200  1.00  0.00           O
ATOM    460  N   GLU A  29      58.920  39.030  40.970  1.00  0.00           N
ATOM    461  H   GLU A  29      58.400  39.830  41.280  1.00  0.00           H
ATOM    462  CA  GLU A  29      58.400  38.280  39.770  1.00  0.00           C
ATOM    463  HA  GLU A  29      59.210  37.970  39.110  1.00  0.00           H
ATOM    464  CB  GLU A  29      57.620  37.020  40.180  1.00  0.00           C
ATOM    465  HB1 GLU A  29      56.930  37.400  40.930  1.00  0.00           H
ATOM    466  HB2 GLU A  29      58.240  36.260  40.650  1.00  0.00           H
ATOM    467  CG  GLU A  29      56.950  36.230  39.050  1.00  0.00           C
ATOM    468  HG1 GLU A  29      56.340  36.840  38.380  1.00  0.00           H
ATOM    469  HG2 GLU A  29      56.270  35.570  39.590  1.00  0.00           H
ATOM    470  CD  GLU A  29      57.880  35.340  38.220  1.00  0.00           C
ATOM    471  OE1 GLU A  29      59.080  35.550  38.450  1.00  0.00           O
ATOM    472  OE2 GLU A  29      57.490  34.500  37.380  1.00  0.00           O
ATOM    473  C   GLU A  29      57.500  39.180  38.880  1.00  0.00           C
ATOM    474  O   GLU A  29      57.720  39.310  37.670  1.00  0.00           O
ATOM    475  N   GLY A  30      56.530  39.980  39.450  1.00  0.00           N
ATOM    476  H   GLY A  30      56.460  40.020  40.460  1.00  0.00           H
ATOM    477  CA  GLY A  30      55.650  40.860  38.650  1.00  0.00           C
ATOM    478  HA1 GLY A  30      54.750  41.200  39.170  1.00  0.00           H
ATOM    479  HA2 GLY A  30      55.410  40.290  37.750  1.00  0.00           H
ATOM    480  C   GLY A  30      56.170  42.170  38.140  1.00  0.00           C
ATOM    481  O   GLY A  30      55.410  43.110  37.960  1.00  0.00           O
ATOM    482  N   ILE A  31      57.470  42.240  37.880  1.00  0.00           N
ATOM    483  H   ILE A  31      57.990  41.410  38.120  1.00  0.00           H
ATOM    484  CA  ILE A  31      58.150  43.380  37.270  1.00  0.00           C
ATOM    485  HA  ILE A  31      58.160  44.200  37.990  1.00  0.00           H
ATOM    486  CB  ILE A  31      59.560  42.890  36.990  1.00  0.00           C
ATOM    487  HB  ILE A  31      59.360  41.980  36.430  1.00  0.00           H
ATOM    488  CG2 ILE A  31      60.440  43.910  36.270  1.00  0.00           C
ATOM    489 1HG2 ILE A  31      61.380  43.470  35.960  1.00  0.00           H
ATOM    490 2HG2 ILE A  31      60.000  44.150  35.310  1.00  0.00           H
ATOM    491 3HG2 ILE A  31      60.630  44.770  36.910  1.00  0.00           H
ATOM    492  CG1 ILE A  31      60.270  42.430  38.360  1.00  0.00           C
ATOM    493 1HG1 ILE A  31      59.610  41.750  38.890  1.00  0.00           H
ATOM    494 2HG1 ILE A  31      60.400  43.270  39.040  1.00  0.00           H
ATOM    495  CD  ILE A  31      61.670  41.730  38.150  1.00  0.00           C
ATOM    496  HD1 ILE A  31      61.600  40.970  37.360  1.00  0.00           H
ATOM    497  HD2 ILE A  31      62.350  42.570  37.990  1.00  0.00           H
ATOM    498  HD3 ILE A  31      61.840  41.140  39.050  1.00  0.00           H
ATOM    499  C   ILE A  31      57.380  43.750  35.990  1.00  0.00           C
ATOM    500  O   ILE A  31      57.010  42.840  35.270  1.00  0.00           O
ATOM    501  N   LYS A  32      57.160  45.040  35.700  1.00  0.00           N
ATOM    502  H   LYS A  32      57.540  45.760  36.290  1.00  0.00           H
ATOM    503  CA  LYS A  32      56.420  45.730  34.560  1.00  0.00           C
ATOM    504  HA  LYS A  32      55.350  45.550  34.660  1.00  0.00           H
ATOM    505  CB  LYS A  32      56.400  47.260  34.760  1.00  0.00           C
ATOM    506  HB1 LYS A  32      56.070  47.780  33.860  1.00  0.00           H
ATOM    507  HB2 LYS A  32      57.440  47.540  34.930  1.00  0.00           H
ATOM    508  CG  LYS A  32      55.600  47.580  36.070  1.00  0.00           C
ATOM    509  HG1 LYS A  32      55.990  47.090  36.960  1.00  0.00           H
ATOM    510  HG2 LYS A  32      54.540  47.340  35.980  1.00  0.00           H
ATOM    511  CD  LYS A  32      55.850  49.110  36.200  1.00  0.00           C
ATOM    512  HD1 LYS A  32      55.710  49.650  35.270  1.00  0.00           H
ATOM    513  HD2 LYS A  32      56.880  49.310  36.520  1.00  0.00           H
ATOM    514  CE  LYS A  32      54.930  49.630  37.240  1.00  0.00           C
ATOM    515  HE1 LYS A  32      55.020  49.280  38.260  1.00  0.00           H
ATOM    516  HE2 LYS A  32      53.940  49.280  36.940  1.00  0.00           H
ATOM    517  NZ  LYS A  32      54.730  51.100  37.130  1.00  0.00           N
ATOM    518  HZ1 LYS A  32      55.550  51.580  37.460  1.00  0.00           H
ATOM    519  HZ2 LYS A  32      54.490  51.380  36.190  1.00  0.00           H
ATOM    520  HZ3 LYS A  32      53.970  51.420  37.710  1.00  0.00           H
ATOM    521  C   LYS A  32      56.900  45.250  33.200  1.00  0.00           C
ATOM    522  O   LYS A  32      58.080  44.990  33.130  1.00  0.00           O
ATOM    523  N   SER A  33      56.070  45.100  32.150  1.00  0.00           N
ATOM    524  H   SER A  33      55.120  45.320  32.380  1.00  0.00           H
ATOM    525  CA  SER A  33      56.310  44.270  31.020  1.00  0.00           C
ATOM    526  HA  SER A  33      56.510  43.250  31.350  1.00  0.00           H
ATOM    527  CB  SER A  33      55.060  44.230  30.170  1.00  0.00           C
ATOM    528  HB1 SER A  33      54.310  43.770  30.800  1.00  0.00           H
ATOM    529  HB2 SER A  33      55.260  43.510  29.380  1.00  0.00           H
ATOM    530  OG  SER A  33      54.660  45.440  29.660  1.00  0.00           O
ATOM    531  HG  SER A  33      53.820  45.280  29.220  1.00  0.00           H
ATOM    532  C   SER A  33      57.510  44.630  30.180  1.00  0.00           C
ATOM    533  O   SER A  33      58.180  43.750  29.650  1.00  0.00           O
ATOM    534  N   ASN A  34      57.840  45.950  30.020  1.00  0.00           N
ATOM    535  H   ASN A  34      57.250  46.650  30.460  1.00  0.00           H
ATOM    536  CA  ASN A  34      59.060  46.340  29.300  1.00  0.00           C
ATOM    537  HA  ASN A  34      59.220  45.720  28.420  1.00  0.00           H
ATOM    538  CB  ASN A  34      58.780  47.740  28.830  1.00  0.00           C
ATOM    539  HB1 ASN A  34      59.650  48.230  28.400  1.00  0.00           H
ATOM    540  HB2 ASN A  34      58.390  48.350  29.640  1.00  0.00           H
ATOM    541  CG  ASN A  34      57.780  47.770  27.730  1.00  0.00           C
ATOM    542  OD1 ASN A  34      58.180  47.800  26.550  1.00  0.00           O
ATOM    543  ND2 ASN A  34      56.480  47.690  27.960  1.00  0.00           N
ATOM    544 1HD2 ASN A  34      56.120  47.790  28.900  1.00  0.00           H
ATOM    545 2HD2 ASN A  34      55.790  47.550  27.230  1.00  0.00           H
ATOM    546  C   ASN A  34      60.350  46.300  30.230  1.00  0.00           C
ATOM    547  O   ASN A  34      61.300  45.620  29.830  1.00  0.00           O
ATOM    548  N   PRO A  35      60.330  46.740  31.560  1.00  0.00           N
ATOM    549  CD  PRO A  35      59.480  47.770  32.060  1.00  0.00           C
ATOM    550  HD1 PRO A  35      58.480  47.370  32.200  1.00  0.00           H
ATOM    551  HD2 PRO A  35      59.510  48.700  31.490  1.00  0.00           H
ATOM    552  CG  PRO A  35      60.060  48.190  33.430  1.00  0.00           C
ATOM    553  HG1 PRO A  35      59.290  48.580  34.090  1.00  0.00           H
ATOM    554  HG2 PRO A  35      60.690  49.030  33.130  1.00  0.00           H
ATOM    555  CB  PRO A  35      60.870  47.000  33.910  1.00  0.00           C
ATOM    556  HB1 PRO A  35      60.280  46.240  34.430  1.00  0.00           H
ATOM    557  HB2 PRO A  35      61.660  47.290  34.600  1.00  0.00           H
ATOM    558  CA  PRO A  35      61.410  46.510  32.540  1.00  0.00           C
ATOM    559  HA  PRO A  35      62.130  47.240  32.160  1.00  0.00           H
ATOM    560  C   PRO A  35      61.840  45.030  32.640  1.00  0.00           C
ATOM    561  O   PRO A  35      63.030  44.760  32.800  1.00  0.00           O
ATOM    562  N   SER A  36      60.840  44.200  32.610  1.00  0.00           N
ATOM    563  H   SER A  36      59.930  44.640  32.550  1.00  0.00           H
ATOM    564  CA  SER A  36      60.940  42.700  32.640  1.00  0.00           C
ATOM    565  HA  SER A  36      61.450  42.350  33.540  1.00  0.00           H
ATOM    566  CB  SER A  36      59.510  42.090  32.760  1.00  0.00           C
ATOM    567  HB1 SER A  36      58.970  42.460  31.880  1.00  0.00           H
ATOM    568  HB2 SER A  36      59.130  42.510  33.690  1.00  0.00           H
ATOM    569  OG  SER A  36      59.650  40.690  32.760  1.00  0.00           O
ATOM    570  HG  SER A  36      59.420  40.470  33.670  1.00  0.00           H
ATOM    571  C   SER A  36      61.660  42.180  31.440  1.00  0.00           C
ATOM    572  O   SER A  36      62.460  41.310  31.600  1.00  0.00           O
ATOM    573  N   LYS A  37      61.540  42.760  30.240  1.00  0.00           N
ATOM    574  H   LYS A  37      60.780  43.410  30.160  1.00  0.00           H
ATOM    575  CA  LYS A  37      62.250  42.370  28.980  1.00  0.00           C
ATOM    576  HA  LYS A  37      62.150  41.310  28.740  1.00  0.00           H
ATOM    577  CB  LYS A  37      61.560  43.160  27.760  1.00  0.00           C
ATOM    578  HB1 LYS A  37      61.890  44.200  27.720  1.00  0.00           H
ATOM    579  HB2 LYS A  37      60.520  43.130  28.060  1.00  0.00           H
ATOM    580  CG  LYS A  37      61.560  42.650  26.310  1.00  0.00           C
ATOM    581  HG1 LYS A  37      61.030  43.370  25.680  1.00  0.00           H
ATOM    582  HG2 LYS A  37      61.110  41.660  26.290  1.00  0.00           H
ATOM    583  CD  LYS A  37      63.000  42.660  25.710  1.00  0.00           C
ATOM    584  HD1 LYS A  37      63.540  42.020  26.400  1.00  0.00           H
ATOM    585  HD2 LYS A  37      63.430  43.630  25.930  1.00  0.00           H
ATOM    586  CE  LYS A  37      63.080  42.160  24.320  1.00  0.00           C
ATOM    587  HE1 LYS A  37      62.530  42.880  23.720  1.00  0.00           H
ATOM    588  HE2 LYS A  37      62.580  41.200  24.330  1.00  0.00           H
ATOM    589  NZ  LYS A  37      64.470  42.110  23.840  1.00  0.00           N
ATOM    590  HZ1 LYS A  37      65.040  41.530  24.440  1.00  0.00           H
ATOM    591  HZ2 LYS A  37      64.410  41.680  22.930  1.00  0.00           H
ATOM    592  HZ3 LYS A  37      64.960  42.980  23.700  1.00  0.00           H
ATOM    593  C   LYS A  37      63.710  42.780  28.960  1.00  0.00           C
ATOM    594  O   LYS A  37      64.600  41.980  28.620  1.00  0.00           O
ATOM    595  N   ARG A  38      64.070  44.030  29.500  1.00  0.00           N
ATOM    596  H   ARG A  38      63.380  44.710  29.800  1.00  0.00           H
ATOM    597  CA  ARG A  38      65.440  44.440  29.840  1.00  0.00           C
ATOM    598  HA  ARG A  38      66.070  44.520  28.960  1.00  0.00           H
ATOM    599  CB  ARG A  38      65.430  45.840  30.550  1.00  0.00           C
ATOM    600  HB1 ARG A  38      65.320  45.750  31.630  1.00  0.00           H
ATOM    601  HB2 ARG A  38      64.490  46.300  30.240  1.00  0.00           H
ATOM    602  CG  ARG A  38      66.640  46.740  30.220  1.00  0.00           C
ATOM    603  HG1 ARG A  38      66.610  47.040  29.170  1.00  0.00           H
ATOM    604  HG2 ARG A  38      67.590  46.280  30.460  1.00  0.00           H
ATOM    605  CD  ARG A  38      66.600  48.030  31.130  1.00  0.00           C
ATOM    606  HD1 ARG A  38      66.440  47.740  32.170  1.00  0.00           H
ATOM    607  HD2 ARG A  38      65.820  48.690  30.770  1.00  0.00           H
ATOM    608  NE  ARG A  38      67.850  48.800  31.100  1.00  0.00           N
ATOM    609  HE  ARG A  38      68.710  48.280  31.200  1.00  0.00           H
ATOM    610  CZ  ARG A  38      68.080  50.050  30.750  1.00  0.00           C
ATOM    611  NH1 ARG A  38      67.250  51.030  30.660  1.00  0.00           N
ATOM    612 1HH1 ARG A  38      66.260  50.890  30.520  1.00  0.00           H
ATOM    613 2HH1 ARG A  38      67.610  51.980  30.720  1.00  0.00           H
ATOM    614  NH2 ARG A  38      69.310  50.430  30.650  1.00  0.00           N
ATOM    615 1HH2 ARG A  38      70.090  49.790  30.750  1.00  0.00           H
ATOM    616 2HH2 ARG A  38      69.500  51.370  30.340  1.00  0.00           H
ATOM    617  C   ARG A  38      66.120  43.410  30.760  1.00  0.00           C
ATOM    618  O   ARG A  38      67.270  43.190  30.610  1.00  0.00           O
ATOM    619  N   HIS A  39      65.330  43.040  31.810  1.00  0.00           N
ATOM    620  H   HIS A  39      64.390  43.380  31.950  1.00  0.00           H
ATOM    621  CA  HIS A  39      65.710  42.130  32.860  1.00  0.00           C
ATOM    622  HA  HIS A  39      66.580  42.520  33.380  1.00  0.00           H
ATOM    623  CB  HIS A  39      64.730  42.120  34.020  1.00  0.00           C
ATOM    624  HB1 HIS A  39      63.740  41.950  33.610  1.00  0.00           H
ATOM    625  HB2 HIS A  39      64.770  43.080  34.540  1.00  0.00           H
ATOM    626  CG  HIS A  39      65.110  41.180  35.160  1.00  0.00           C
ATOM    627  ND1 HIS A  39      64.820  39.830  35.070  1.00  0.00           N
ATOM    628  CE1 HIS A  39      64.910  39.380  36.290  1.00  0.00           C
ATOM    629  HE1 HIS A  39      64.830  38.350  36.590  1.00  0.00           H
ATOM    630  NE2 HIS A  39      65.170  40.400  37.150  1.00  0.00           N
ATOM    631  HE2 HIS A  39      65.280  40.310  38.150  1.00  0.00           H
ATOM    632  CD2 HIS A  39      65.330  41.570  36.420  1.00  0.00           C
ATOM    633  HD2 HIS A  39      65.500  42.560  36.820  1.00  0.00           H
ATOM    634  C   HIS A  39      66.070  40.760  32.280  1.00  0.00           C
ATOM    635  O   HIS A  39      67.200  40.290  32.540  1.00  0.00           O
ATOM    636  N   ARG A  40      65.200  40.120  31.480  1.00  0.00           N
ATOM    637  H   ARG A  40      64.260  40.440  31.340  1.00  0.00           H
ATOM    638  CA  ARG A  40      65.620  38.860  30.840  1.00  0.00           C
ATOM    639  HA  ARG A  40      66.070  38.290  31.650  1.00  0.00           H
ATOM    640  CB  ARG A  40      64.290  38.130  30.460  1.00  0.00           C
ATOM    641  HB1 ARG A  40      63.570  38.180  31.280  1.00  0.00           H
ATOM    642  HB2 ARG A  40      64.520  37.080  30.310  1.00  0.00           H
ATOM    643  CG  ARG A  40      63.590  38.710  29.170  1.00  0.00           C
ATOM    644  HG1 ARG A  40      64.190  38.650  28.260  1.00  0.00           H
ATOM    645  HG2 ARG A  40      63.360  39.750  29.370  1.00  0.00           H
ATOM    646  CD  ARG A  40      62.290  37.910  28.900  1.00  0.00           C
ATOM    647  HD1 ARG A  40      62.450  36.840  29.020  1.00  0.00           H
ATOM    648  HD2 ARG A  40      62.020  38.050  27.850  1.00  0.00           H
ATOM    649  NE  ARG A  40      61.180  38.280  29.770  1.00  0.00           N
ATOM    650  HE  ARG A  40      61.160  37.800  30.670  1.00  0.00           H
ATOM    651  CZ  ARG A  40      60.150  39.000  29.480  1.00  0.00           C
ATOM    652  NH1 ARG A  40      59.940  39.440  28.260  1.00  0.00           N
ATOM    653 1HH1 ARG A  40      60.420  39.000  27.480  1.00  0.00           H
ATOM    654 2HH1 ARG A  40      59.160  40.040  28.050  1.00  0.00           H
ATOM    655  NH2 ARG A  40      59.280  39.390  30.330  1.00  0.00           N
ATOM    656 1HH2 ARG A  40      59.480  39.380  31.320  1.00  0.00           H
ATOM    657 2HH2 ARG A  40      58.460  39.890  30.040  1.00  0.00           H
ATOM    658  C   ARG A  40      66.700  38.950  29.750  1.00  0.00           C
ATOM    659  O   ARG A  40      67.520  38.020  29.750  1.00  0.00           O
ATOM    660  N   ASP A  41      66.750  40.020  28.990  1.00  0.00           N
ATOM    661  H   ASP A  41      65.930  40.600  28.870  1.00  0.00           H
ATOM    662  CA  ASP A  41      67.840  40.300  28.130  1.00  0.00           C
ATOM    663  HA  ASP A  41      67.890  39.490  27.400  1.00  0.00           H
ATOM    664  CB  ASP A  41      67.590  41.630  27.400  1.00  0.00           C
ATOM    665  HB1 ASP A  41      68.510  41.830  26.860  1.00  0.00           H
ATOM    666  HB2 ASP A  41      67.500  42.460  28.110  1.00  0.00           H
ATOM    667  CG  ASP A  41      66.420  41.650  26.350  1.00  0.00           C
ATOM    668  OD1 ASP A  41      65.870  40.560  25.990  1.00  0.00           O
ATOM    669  OD2 ASP A  41      66.230  42.690  25.750  1.00  0.00           O
ATOM    670  C   ASP A  41      69.200  40.330  28.860  1.00  0.00           C
ATOM    671  O   ASP A  41      70.200  39.810  28.360  1.00  0.00           O
ATOM    672  N   ARG A  42      69.290  40.970  30.060  1.00  0.00           N
ATOM    673  H   ARG A  42      68.480  41.320  30.550  1.00  0.00           H
ATOM    674  CA  ARG A  42      70.550  40.900  30.810  1.00  0.00           C
ATOM    675  HA  ARG A  42      71.400  41.260  30.220  1.00  0.00           H
ATOM    676  CB  ARG A  42      70.430  41.670  32.110  1.00  0.00           C
ATOM    677  HB1 ARG A  42      69.770  41.170  32.830  1.00  0.00           H
ATOM    678  HB2 ARG A  42      70.010  42.660  31.910  1.00  0.00           H
ATOM    679  CG  ARG A  42      71.680  41.810  32.890  1.00  0.00           C
ATOM    680  HG1 ARG A  42      72.040  40.830  33.210  1.00  0.00           H
ATOM    681  HG2 ARG A  42      71.470  42.410  33.770  1.00  0.00           H
ATOM    682  CD  ARG A  42      72.740  42.450  32.050  1.00  0.00           C
ATOM    683  HD1 ARG A  42      72.330  43.390  31.690  1.00  0.00           H
ATOM    684  HD2 ARG A  42      73.080  41.810  31.230  1.00  0.00           H
ATOM    685  NE  ARG A  42      73.960  42.800  32.790  1.00  0.00           N
ATOM    686  HE  ARG A  42      74.020  42.730  33.790  1.00  0.00           H
ATOM    687  CZ  ARG A  42      74.880  43.590  32.230  1.00  0.00           C
ATOM    688  NH1 ARG A  42      74.760  43.850  30.940  1.00  0.00           N
ATOM    689 1HH1 ARG A  42      74.080  43.420  30.330  1.00  0.00           H
ATOM    690 2HH1 ARG A  42      75.280  44.630  30.560  1.00  0.00           H
ATOM    691  NH2 ARG A  42      75.840  44.180  32.850  1.00  0.00           N
ATOM    692 1HH2 ARG A  42      75.820  44.090  33.860  1.00  0.00           H
ATOM    693 2HH2 ARG A  42      76.460  44.720  32.260  1.00  0.00           H
ATOM    694  C   ARG A  42      70.890  39.460  31.130  1.00  0.00           C
ATOM    695  O   ARG A  42      72.120  39.180  31.170  1.00  0.00           O
ATOM    696  N   LEU A  43      69.920  38.610  31.400  1.00  0.00           N
ATOM    697  H   LEU A  43      68.990  38.880  31.120  1.00  0.00           H
ATOM    698  CA  LEU A  43      70.100  37.190  31.680  1.00  0.00           C
ATOM    699  HA  LEU A  43      71.020  37.110  32.250  1.00  0.00           H
ATOM    700  CB  LEU A  43      68.910  36.630  32.520  1.00  0.00           C
ATOM    701  HB1 LEU A  43      68.070  36.740  31.830  1.00  0.00           H
ATOM    702  HB2 LEU A  43      68.780  37.320  33.350  1.00  0.00           H
ATOM    703  CG  LEU A  43      69.030  35.190  32.900  1.00  0.00           C
ATOM    704  HG  LEU A  43      69.390  34.620  32.040  1.00  0.00           H
ATOM    705  CD1 LEU A  43      70.040  34.980  34.060  1.00  0.00           C
ATOM    706 1HD1 LEU A  43      69.620  35.310  35.020  1.00  0.00           H
ATOM    707 2HD1 LEU A  43      70.340  33.950  34.230  1.00  0.00           H
ATOM    708 3HD1 LEU A  43      70.980  35.520  33.950  1.00  0.00           H
ATOM    709  CD2 LEU A  43      67.560  34.670  33.280  1.00  0.00           C
ATOM    710 1HD2 LEU A  43      67.220  35.080  34.230  1.00  0.00           H
ATOM    711 2HD2 LEU A  43      66.870  35.050  32.520  1.00  0.00           H
ATOM    712 3HD2 LEU A  43      67.500  33.590  33.340  1.00  0.00           H
ATOM    713  C   LEU A  43      70.330  36.350  30.360  1.00  0.00           C
ATOM    714  O   LEU A  43      71.170  35.480  30.410  1.00  0.00           O
ATOM    715  N   ASN A  44      69.710  36.660  29.250  1.00  0.00           N
ATOM    716  H   ASN A  44      69.180  37.520  29.290  1.00  0.00           H
ATOM    717  CA  ASN A  44      69.930  36.040  28.030  1.00  0.00           C
ATOM    718  HA  ASN A  44      70.000  34.970  28.230  1.00  0.00           H
ATOM    719  CB  ASN A  44      68.740  36.500  27.080  1.00  0.00           C
ATOM    720  HB1 ASN A  44      68.980  36.230  26.060  1.00  0.00           H
ATOM    721  HB2 ASN A  44      68.800  37.590  27.080  1.00  0.00           H
ATOM    722  CG  ASN A  44      67.480  35.770  27.410  1.00  0.00           C
ATOM    723  OD1 ASN A  44      67.440  34.590  27.650  1.00  0.00           O
ATOM    724  ND2 ASN A  44      66.310  36.440  27.370  1.00  0.00           N
ATOM    725 1HD2 ASN A  44      66.320  37.300  26.830  1.00  0.00           H
ATOM    726 2HD2 ASN A  44      65.420  35.980  27.460  1.00  0.00           H
ATOM    727  C   ASN A  44      71.350  36.380  27.470  1.00  0.00           C
ATOM    728  O   ASN A  44      72.070  35.500  26.980  1.00  0.00           O
ATOM    729  N   THR A  45      71.860  37.620  27.660  1.00  0.00           N
ATOM    730  H   THR A  45      71.280  38.340  28.050  1.00  0.00           H
ATOM    731  CA  THR A  45      73.300  37.940  27.390  1.00  0.00           C
ATOM    732  HA  THR A  45      73.540  37.460  26.440  1.00  0.00           H
ATOM    733  CB  THR A  45      73.620  39.430  27.330  1.00  0.00           C
ATOM    734  HB  THR A  45      74.690  39.670  27.350  1.00  0.00           H
ATOM    735  CG2 THR A  45      73.020  39.880  26.020  1.00  0.00           C
ATOM    736 1HG2 THR A  45      73.510  39.300  25.240  1.00  0.00           H
ATOM    737 2HG2 THR A  45      71.940  39.750  26.030  1.00  0.00           H
ATOM    738 3HG2 THR A  45      73.310  40.910  25.820  1.00  0.00           H
ATOM    739  OG1 THR A  45      72.910  40.180  28.310  1.00  0.00           O
ATOM    740  HG1 THR A  45      72.000  39.870  28.300  1.00  0.00           H
ATOM    741  C   THR A  45      74.180  37.280  28.370  1.00  0.00           C
ATOM    742  O   THR A  45      75.290  36.840  27.970  1.00  0.00           O
ATOM    743  N   GLU A  46      73.760  37.160  29.630  1.00  0.00           N
ATOM    744  H   GLU A  46      72.830  37.500  29.850  1.00  0.00           H
ATOM    745  CA  GLU A  46      74.530  36.540  30.680  1.00  0.00           C
ATOM    746  HA  GLU A  46      75.540  36.910  30.860  1.00  0.00           H
ATOM    747  CB  GLU A  46      73.870  36.590  32.140  1.00  0.00           C
ATOM    748  HB1 GLU A  46      73.020  35.910  32.270  1.00  0.00           H
ATOM    749  HB2 GLU A  46      73.330  37.500  32.400  1.00  0.00           H
ATOM    750  CG  GLU A  46      74.890  36.220  33.290  1.00  0.00           C
ATOM    751  HG1 GLU A  46      75.430  35.330  32.960  1.00  0.00           H
ATOM    752  HG2 GLU A  46      74.310  35.970  34.180  1.00  0.00           H
ATOM    753  CD  GLU A  46      75.860  37.350  33.730  1.00  0.00           C
ATOM    754  OE1 GLU A  46      76.480  37.180  34.820  1.00  0.00           O
ATOM    755  OE2 GLU A  46      75.940  38.400  33.060  1.00  0.00           O
ATOM    756  C   GLU A  46      74.740  35.080  30.340  1.00  0.00           C
ATOM    757  O   GLU A  46      75.860  34.600  30.550  1.00  0.00           O
ATOM    758  N   LEU A  47      73.800  34.310  29.640  1.00  0.00           N
ATOM    759  H   LEU A  47      72.810  34.530  29.630  1.00  0.00           H
ATOM    760  CA  LEU A  47      74.230  32.940  29.330  1.00  0.00           C
ATOM    761  HA  LEU A  47      74.660  32.550  30.260  1.00  0.00           H
ATOM    762  CB  LEU A  47      73.030  32.150  28.850  1.00  0.00           C
ATOM    763  HB1 LEU A  47      73.370  31.160  28.540  1.00  0.00           H
ATOM    764  HB2 LEU A  47      72.570  32.580  27.960  1.00  0.00           H
ATOM    765  CG  LEU A  47      71.990  31.830  29.960  1.00  0.00           C
ATOM    766  HG  LEU A  47      71.760  32.730  30.530  1.00  0.00           H
ATOM    767  CD1 LEU A  47      70.720  31.370  29.290  1.00  0.00           C
ATOM    768 1HD1 LEU A  47      69.960  31.160  30.050  1.00  0.00           H
ATOM    769 2HD1 LEU A  47      70.170  32.090  28.690  1.00  0.00           H
ATOM    770 3HD1 LEU A  47      70.900  30.410  28.800  1.00  0.00           H
ATOM    771  CD2 LEU A  47      72.550  30.780  30.940  1.00  0.00           C
ATOM    772 1HD2 LEU A  47      72.890  29.860  30.460  1.00  0.00           H
ATOM    773 2HD2 LEU A  47      73.440  31.060  31.500  1.00  0.00           H
ATOM    774 3HD2 LEU A  47      71.710  30.650  31.630  1.00  0.00           H
ATOM    775  C   LEU A  47      75.340  32.690  28.140  1.00  0.00           C
ATOM    776  O   LEU A  47      76.020  31.680  28.070  1.00  0.00           O
ATOM    777  N   ASP A  48      75.680  33.800  27.490  1.00  0.00           N
ATOM    778  H   ASP A  48      75.270  34.680  27.750  1.00  0.00           H
ATOM    779  CA  ASP A  48      76.940  33.820  26.740  1.00  0.00           C
ATOM    780  HA  ASP A  48      77.090  32.840  26.280  1.00  0.00           H
ATOM    781  CB  ASP A  48      76.950  34.840  25.620  1.00  0.00           C
ATOM    782  HB1 ASP A  48      77.780  34.640  24.950  1.00  0.00           H
ATOM    783  HB2 ASP A  48      76.990  35.850  26.030  1.00  0.00           H
ATOM    784  CG  ASP A  48      75.800  34.890  24.640  1.00  0.00           C
ATOM    785  OD1 ASP A  48      75.480  36.060  24.210  1.00  0.00           O
ATOM    786  OD2 ASP A  48      75.150  33.870  24.330  1.00  0.00           O
ATOM    787  C   ASP A  48      78.180  34.050  27.580  1.00  0.00           C
ATOM    788  O   ASP A  48      79.300  33.500  27.390  1.00  0.00           O
ATOM    789  N   ARG A  49      78.050  34.890  28.660  1.00  0.00           N
ATOM    790  H   ARG A  49      77.170  35.300  28.940  1.00  0.00           H
ATOM    791  CA  ARG A  49      79.220  35.220  29.570  1.00  0.00           C
ATOM    792  HA  ARG A  49      80.160  35.460  29.070  1.00  0.00           H
ATOM    793  CB  ARG A  49      78.880  36.560  30.230  1.00  0.00           C
ATOM    794  HB1 ARG A  49      79.490  36.850  31.090  1.00  0.00           H
ATOM    795  HB2 ARG A  49      77.860  36.340  30.570  1.00  0.00           H
ATOM    796  CG  ARG A  49      78.830  37.770  29.240  1.00  0.00           C
ATOM    797  HG1 ARG A  49      78.330  37.450  28.330  1.00  0.00           H
ATOM    798  HG2 ARG A  49      79.880  37.960  29.020  1.00  0.00           H
ATOM    799  CD  ARG A  49      78.110  39.010  29.790  1.00  0.00           C
ATOM    800  HD1 ARG A  49      78.570  39.350  30.720  1.00  0.00           H
ATOM    801  HD2 ARG A  49      77.070  38.710  29.910  1.00  0.00           H
ATOM    802  NE  ARG A  49      78.070  40.040  28.750  1.00  0.00           N
ATOM    803  HE  ARG A  49      78.930  40.190  28.230  1.00  0.00           H
ATOM    804  CZ  ARG A  49      77.340  41.140  28.790  1.00  0.00           C
ATOM    805  NH1 ARG A  49      76.470  41.510  29.650  1.00  0.00           N
ATOM    806 1HH1 ARG A  49      76.080  40.840  30.300  1.00  0.00           H
ATOM    807 2HH1 ARG A  49      76.050  42.420  29.520  1.00  0.00           H
ATOM    808  NH2 ARG A  49      77.490  41.990  27.840  1.00  0.00           N
ATOM    809 1HH2 ARG A  49      77.930  41.670  26.990  1.00  0.00           H
ATOM    810 2HH2 ARG A  49      76.870  42.780  27.820  1.00  0.00           H
ATOM    811  C   ARG A  49      79.470  34.200  30.730  1.00  0.00           C
ATOM    812  O   ARG A  49      80.600  34.100  31.180  1.00  0.00           O
ATOM    813  N   LEU A  50      78.450  33.490  31.170  1.00  0.00           N
ATOM    814  H   LEU A  50      77.630  33.600  30.580  1.00  0.00           H
ATOM    815  CA  LEU A  50      78.380  32.640  32.360  1.00  0.00           C
ATOM    816  HA  LEU A  50      78.420  33.320  33.220  1.00  0.00           H
ATOM    817  CB  LEU A  50      76.950  32.000  32.410  1.00  0.00           C
ATOM    818  HB1 LEU A  50      76.940  31.360  31.530  1.00  0.00           H
ATOM    819  HB2 LEU A  50      76.250  32.830  32.440  1.00  0.00           H
ATOM    820  CG  LEU A  50      76.670  31.180  33.730  1.00  0.00           C
ATOM    821  HG  LEU A  50      77.400  30.380  33.800  1.00  0.00           H
ATOM    822  CD1 LEU A  50      76.980  31.990  34.960  1.00  0.00           C
ATOM    823 1HD1 LEU A  50      76.360  32.880  35.020  1.00  0.00           H
ATOM    824 2HD1 LEU A  50      76.830  31.380  35.850  1.00  0.00           H
ATOM    825 3HD1 LEU A  50      78.040  32.210  34.940  1.00  0.00           H
ATOM    826  CD2 LEU A  50      75.250  30.630  33.750  1.00  0.00           C
ATOM    827 1HD2 LEU A  50      75.140  29.800  33.050  1.00  0.00           H
ATOM    828 2HD2 LEU A  50      74.880  30.450  34.760  1.00  0.00           H
ATOM    829 3HD2 LEU A  50      74.670  31.490  33.400  1.00  0.00           H
ATOM    830  C   LEU A  50      79.520  31.580  32.520  1.00  0.00           C
ATOM    831  O   LEU A  50      80.130  31.540  33.570  1.00  0.00           O
ATOM    832  N   ALA A  51      79.990  30.930  31.470  1.00  0.00           N
ATOM    833  H   ALA A  51      79.480  31.120  30.620  1.00  0.00           H
ATOM    834  CA  ALA A  51      80.940  29.810  31.450  1.00  0.00           C
ATOM    835  HA  ALA A  51      80.690  29.260  32.360  1.00  0.00           H
ATOM    836  CB  ALA A  51      80.800  28.960  30.210  1.00  0.00           C
ATOM    837  HB1 ALA A  51      81.470  28.110  30.260  1.00  0.00           H
ATOM    838  HB2 ALA A  51      79.750  28.680  30.060  1.00  0.00           H
ATOM    839  HB3 ALA A  51      81.260  29.450  29.360  1.00  0.00           H
ATOM    840  C   ALA A  51      82.340  30.260  31.840  1.00  0.00           C
ATOM    841  O   ALA A  51      83.270  29.490  32.040  1.00  0.00           O
ATOM    842  N   SER A  52      82.580  31.570  31.960  1.00  0.00           N
ATOM    843  H   SER A  52      81.740  32.140  31.920  1.00  0.00           H
ATOM    844  CA  SER A  52      83.820  32.340  32.320  1.00  0.00           C
ATOM    845  HA  SER A  52      84.660  31.750  31.950  1.00  0.00           H
ATOM    846  CB  SER A  52      83.920  33.700  31.600  1.00  0.00           C
ATOM    847  HB1 SER A  52      84.810  34.280  31.830  1.00  0.00           H
ATOM    848  HB2 SER A  52      83.050  34.320  31.810  1.00  0.00           H
ATOM    849  OG  SER A  52      83.980  33.410  30.210  1.00  0.00           O
ATOM    850  HG  SER A  52      84.850  33.750  29.980  1.00  0.00           H
ATOM    851  C   SER A  52      84.080  32.460  33.830  1.00  0.00           C
ATOM    852  O   SER A  52      85.160  32.950  34.350  1.00  0.00           O
ATOM    853  N   LEU A  53      83.040  32.220  34.600  1.00  0.00           N
ATOM    854  H   LEU A  53      82.160  31.870  34.260  1.00  0.00           H
ATOM    855  CA  LEU A  53      83.110  32.230  36.050  1.00  0.00           C
ATOM    856  HA  LEU A  53      83.910  32.910  36.330  1.00  0.00           H
ATOM    857  CB  LEU A  53      81.820  32.950  36.510  1.00  0.00           C
ATOM    858  HB1 LEU A  53      80.940  32.420  36.140  1.00  0.00           H
ATOM    859  HB2 LEU A  53      81.740  33.960  36.100  1.00  0.00           H
ATOM    860  CG  LEU A  53      81.690  33.030  38.010  1.00  0.00           C
ATOM    861  HG  LEU A  53      82.100  32.170  38.550  1.00  0.00           H
ATOM    862  CD1 LEU A  53      82.560  34.160  38.630  1.00  0.00           C
ATOM    863 1HD1 LEU A  53      82.170  35.150  38.370  1.00  0.00           H
ATOM    864 2HD1 LEU A  53      82.330  34.130  39.700  1.00  0.00           H
ATOM    865 3HD1 LEU A  53      83.590  34.130  38.270  1.00  0.00           H
ATOM    866  CD2 LEU A  53      80.220  33.150  38.510  1.00  0.00           C
ATOM    867 1HD2 LEU A  53      80.020  33.210  39.580  1.00  0.00           H
ATOM    868 2HD2 LEU A  53      79.710  33.910  37.930  1.00  0.00           H
ATOM    869 3HD2 LEU A  53      79.670  32.260  38.190  1.00  0.00           H
ATOM    870  C   LEU A  53      83.390  30.840  36.630  1.00  0.00           C
ATOM    871  O   LEU A  53      84.040  30.640  37.670  1.00  0.00           O
ATOM    872  N   LEU A  54      82.740  29.920  35.950  1.00  0.00           N
ATOM    873  H   LEU A  54      82.150  30.300  35.220  1.00  0.00           H
ATOM    874  CA  LEU A  54      82.770  28.500  36.070  1.00  0.00           C
ATOM    875  HA  LEU A  54      82.680  28.240  37.120  1.00  0.00           H
ATOM    876  CB  LEU A  54      81.520  27.880  35.320  1.00  0.00           C
ATOM    877  HB1 LEU A  54      81.390  26.830  35.590  1.00  0.00           H
ATOM    878  HB2 LEU A  54      81.610  27.840  34.230  1.00  0.00           H
ATOM    879  CG  LEU A  54      80.160  28.490  35.550  1.00  0.00           C
ATOM    880  HG  LEU A  54      80.290  29.450  35.050  1.00  0.00           H
ATOM    881  CD1 LEU A  54      79.100  27.620  34.930  1.00  0.00           C
ATOM    882 1HD1 LEU A  54      79.240  27.430  33.870  1.00  0.00           H
ATOM    883 2HD1 LEU A  54      79.080  26.660  35.440  1.00  0.00           H
ATOM    884 3HD1 LEU A  54      78.080  27.980  35.110  1.00  0.00           H
ATOM    885  CD2 LEU A  54      79.790  28.640  37.030  1.00  0.00           C
ATOM    886 1HD2 LEU A  54      78.770  29.000  37.070  1.00  0.00           H
ATOM    887 2HD2 LEU A  54      79.810  27.620  37.430  1.00  0.00           H
ATOM    888 3HD2 LEU A  54      80.540  29.250  37.540  1.00  0.00           H
ATOM    889  C   LEU A  54      84.090  27.910  35.570  1.00  0.00           C
ATOM    890  O   LEU A  54      84.850  28.460  34.720  1.00  0.00           O
ATOM    891  N   PRO A  55      84.520  26.730  36.190  1.00  0.00           N
ATOM    892  CD  PRO A  55      83.810  25.860  37.160  1.00  0.00           C
ATOM    893  HD1 PRO A  55      82.730  25.790  37.090  1.00  0.00           H
ATOM    894  HD2 PRO A  55      83.950  26.300  38.150  1.00  0.00           H
ATOM    895  CG  PRO A  55      84.520  24.520  37.120  1.00  0.00           C
ATOM    896  HG1 PRO A  55      84.220  23.910  36.280  1.00  0.00           H
ATOM    897  HG2 PRO A  55      84.480  24.020  38.090  1.00  0.00           H
ATOM    898  CB  PRO A  55      85.930  24.960  36.830  1.00  0.00           C
ATOM    899  HB1 PRO A  55      86.370  24.080  36.350  1.00  0.00           H
ATOM    900  HB2 PRO A  55      86.400  25.200  37.790  1.00  0.00           H
ATOM    901  CA  PRO A  55      85.890  26.270  36.020  1.00  0.00           C
ATOM    902  HA  PRO A  55      86.560  27.010  36.460  1.00  0.00           H
ATOM    903  C   PRO A  55      86.210  25.960  34.550  1.00  0.00           C
ATOM    904  O   PRO A  55      85.350  25.630  33.730  1.00  0.00           O
ATOM    905  N   PHE A  56      87.510  26.020  34.250  1.00  0.00           N
ATOM    906  H   PHE A  56      88.170  26.150  35.000  1.00  0.00           H
ATOM    907  CA  PHE A  56      88.030  26.040  32.880  1.00  0.00           C
ATOM    908  HA  PHE A  56      87.370  26.700  32.310  1.00  0.00           H
ATOM    909  CB  PHE A  56      89.410  26.590  32.890  1.00  0.00           C
ATOM    910  HB1 PHE A  56      90.080  25.990  33.510  1.00  0.00           H
ATOM    911  HB2 PHE A  56      89.280  27.560  33.370  1.00  0.00           H
ATOM    912  CG  PHE A  56      89.930  26.710  31.500  1.00  0.00           C
ATOM    913  CD1 PHE A  56      90.870  25.800  30.890  1.00  0.00           C
ATOM    914  HD1 PHE A  56      91.340  25.010  31.470  1.00  0.00           H
ATOM    915  CE1 PHE A  56      91.310  25.890  29.560  1.00  0.00           C
ATOM    916  HE1 PHE A  56      91.890  25.050  29.200  1.00  0.00           H
ATOM    917  CZ  PHE A  56      90.970  27.000  28.820  1.00  0.00           C
ATOM    918  HZ  PHE A  56      91.320  27.140  27.810  1.00  0.00           H
ATOM    919  CE2 PHE A  56      90.080  27.950  29.410  1.00  0.00           C
ATOM    920  HE2 PHE A  56      89.880  28.820  28.810  1.00  0.00           H
ATOM    921  CD2 PHE A  56      89.570  27.820  30.720  1.00  0.00           C
ATOM    922  HD2 PHE A  56      89.060  28.650  31.190  1.00  0.00           H
ATOM    923  C   PHE A  56      87.980  24.700  32.070  1.00  0.00           C
ATOM    924  O   PHE A  56      87.810  24.780  30.840  1.00  0.00           O
ATOM    925  N   PRO A  57      88.180  23.470  32.540  1.00  0.00           N
ATOM    926  CD  PRO A  57      88.630  23.110  33.880  1.00  0.00           C
ATOM    927  HD1 PRO A  57      87.780  22.910  34.530  1.00  0.00           H
ATOM    928  HD2 PRO A  57      89.290  23.860  34.310  1.00  0.00           H
ATOM    929  CG  PRO A  57      89.400  21.800  33.710  1.00  0.00           C
ATOM    930  HG1 PRO A  57      89.270  21.140  34.580  1.00  0.00           H
ATOM    931  HG2 PRO A  57      90.420  22.050  33.440  1.00  0.00           H
ATOM    932  CB  PRO A  57      88.740  21.160  32.500  1.00  0.00           C
ATOM    933  HB1 PRO A  57      87.870  20.670  32.930  1.00  0.00           H
ATOM    934  HB2 PRO A  57      89.370  20.500  31.910  1.00  0.00           H
ATOM    935  CA  PRO A  57      88.260  22.330  31.650  1.00  0.00           C
ATOM    936  HA  PRO A  57      89.070  22.580  30.970  1.00  0.00           H
ATOM    937  C   PRO A  57      86.960  22.030  30.910  1.00  0.00           C
ATOM    938  O   PRO A  57      85.880  22.140  31.520  1.00  0.00           O
ATOM    939  N   GLN A  58      87.000  21.610  29.680  1.00  0.00           N
ATOM    940  H   GLN A  58      87.930  21.460  29.320  1.00  0.00           H
ATOM    941  CA  GLN A  58      85.890  21.660  28.760  1.00  0.00           C
ATOM    942  HA  GLN A  58      85.400  22.630  28.700  1.00  0.00           H
ATOM    943  CB  GLN A  58      86.380  21.250  27.390  1.00  0.00           C
ATOM    944  HB1 GLN A  58      85.500  21.090  26.780  1.00  0.00           H
ATOM    945  HB2 GLN A  58      86.930  20.310  27.420  1.00  0.00           H
ATOM    946  CG  GLN A  58      87.250  22.220  26.630  1.00  0.00           C
ATOM    947  HG1 GLN A  58      88.240  22.070  27.040  1.00  0.00           H
ATOM    948  HG2 GLN A  58      86.900  23.230  26.850  1.00  0.00           H
ATOM    949  CD  GLN A  58      87.260  22.040  25.130  1.00  0.00           C
ATOM    950  OE1 GLN A  58      86.650  21.130  24.540  1.00  0.00           O
ATOM    951  NE2 GLN A  58      88.020  22.800  24.400  1.00  0.00           N
ATOM    952 1HE2 GLN A  58      88.340  23.680  24.780  1.00  0.00           H
ATOM    953 2HE2 GLN A  58      87.980  22.610  23.410  1.00  0.00           H
ATOM    954  C   GLN A  58      84.830  20.560  29.200  1.00  0.00           C
ATOM    955  O   GLN A  58      85.180  19.410  29.430  1.00  0.00           O
ATOM    956  N   ASP A  59      83.610  20.990  29.280  1.00  0.00           N
ATOM    957  H   ASP A  59      83.500  21.990  29.220  1.00  0.00           H
ATOM    958  CA  ASP A  59      82.470  20.160  29.780  1.00  0.00           C
ATOM    959  HA  ASP A  59      82.590  19.140  29.430  1.00  0.00           H
ATOM    960  CB  ASP A  59      82.480  20.180  31.360  1.00  0.00           C
ATOM    961  HB1 ASP A  59      82.420  21.230  31.650  1.00  0.00           H
ATOM    962  HB2 ASP A  59      83.450  19.800  31.690  1.00  0.00           H
ATOM    963  CG  ASP A  59      81.320  19.460  32.030  1.00  0.00           C
ATOM    964  OD1 ASP A  59      81.190  19.790  33.230  1.00  0.00           O
ATOM    965  OD2 ASP A  59      80.600  18.610  31.460  1.00  0.00           O
ATOM    966  C   ASP A  59      81.110  20.670  29.260  1.00  0.00           C
ATOM    967  O   ASP A  59      80.430  19.900  28.650  1.00  0.00           O
ATOM    968  N   VAL A  60      80.850  21.960  29.430  1.00  0.00           N
ATOM    969  H   VAL A  60      81.530  22.490  29.960  1.00  0.00           H
ATOM    970  CA  VAL A  60      79.580  22.600  29.040  1.00  0.00           C
ATOM    971  HA  VAL A  60      78.830  21.930  29.470  1.00  0.00           H
ATOM    972  CB  VAL A  60      79.200  23.930  29.700  1.00  0.00           C
ATOM    973  HB  VAL A  60      78.140  24.030  29.470  1.00  0.00           H
ATOM    974  CG1 VAL A  60      79.470  23.960  31.200  1.00  0.00           C
ATOM    975 1HG1 VAL A  60      80.490  23.720  31.490  1.00  0.00           H
ATOM    976 2HG1 VAL A  60      79.090  24.890  31.610  1.00  0.00           H
ATOM    977 3HG1 VAL A  60      78.850  23.170  31.620  1.00  0.00           H
ATOM    978  CG2 VAL A  60      79.920  25.130  29.060  1.00  0.00           C
ATOM    979 1HG2 VAL A  60      79.630  25.250  28.010  1.00  0.00           H
ATOM    980 2HG2 VAL A  60      79.730  26.000  29.680  1.00  0.00           H
ATOM    981 3HG2 VAL A  60      80.980  24.870  29.080  1.00  0.00           H
ATOM    982  C   VAL A  60      79.270  22.600  27.550  1.00  0.00           C
ATOM    983  O   VAL A  60      78.120  22.580  27.140  1.00  0.00           O
ATOM    984  N   ILE A  61      80.360  22.750  26.790  1.00  0.00           N
ATOM    985  H   ILE A  61      81.210  22.840  27.330  1.00  0.00           H
ATOM    986  CA  ILE A  61      80.410  22.680  25.290  1.00  0.00           C
ATOM    987  HA  ILE A  61      79.470  23.090  24.930  1.00  0.00           H
ATOM    988  CB  ILE A  61      81.520  23.540  24.700  1.00  0.00           C
ATOM    989  HB  ILE A  61      81.540  23.260  23.650  1.00  0.00           H
ATOM    990  CG2 ILE A  61      81.260  25.070  24.960  1.00  0.00           C
ATOM    991 1HG2 ILE A  61      81.470  25.210  26.020  1.00  0.00           H
ATOM    992 2HG2 ILE A  61      82.070  25.540  24.410  1.00  0.00           H
ATOM    993 3HG2 ILE A  61      80.260  25.410  24.720  1.00  0.00           H
ATOM    994  CG1 ILE A  61      82.800  23.110  25.400  1.00  0.00           C
ATOM    995 1HG1 ILE A  61      82.890  22.020  25.470  1.00  0.00           H
ATOM    996 2HG1 ILE A  61      82.890  23.550  26.400  1.00  0.00           H
ATOM    997  CD  ILE A  61      84.070  23.490  24.560  1.00  0.00           C
ATOM    998  HD1 ILE A  61      84.980  23.350  25.150  1.00  0.00           H
ATOM    999  HD2 ILE A  61      84.220  22.710  23.810  1.00  0.00           H
ATOM   1000  HD3 ILE A  61      84.060  24.510  24.170  1.00  0.00           H
ATOM   1001  C   ILE A  61      80.450  21.320  24.730  1.00  0.00           C
ATOM   1002  O   ILE A  61      80.270  21.180  23.510  1.00  0.00           O
ATOM   1003  N   ASN A  62      80.410  20.260  25.530  1.00  0.00           N
ATOM   1004  H   ASN A  62      80.510  20.340  26.540  1.00  0.00           H
ATOM   1005  CA  ASN A  62      80.000  18.910  25.090  1.00  0.00           C
ATOM   1006  HA  ASN A  62      80.630  18.700  24.220  1.00  0.00           H
ATOM   1007  CB  ASN A  62      80.390  17.780  26.000  1.00  0.00           C
ATOM   1008  HB1 ASN A  62      80.070  16.800  25.640  1.00  0.00           H
ATOM   1009  HB2 ASN A  62      79.840  17.900  26.930  1.00  0.00           H
ATOM   1010  CG  ASN A  62      81.890  17.670  26.290  1.00  0.00           C
ATOM   1011  OD1 ASN A  62      82.710  17.750  25.400  1.00  0.00           O
ATOM   1012  ND2 ASN A  62      82.250  17.570  27.570  1.00  0.00           N
ATOM   1013 1HD2 ASN A  62      81.460  17.370  28.170  1.00  0.00           H
ATOM   1014 2HD2 ASN A  62      83.190  17.200  27.610  1.00  0.00           H
ATOM   1015  C   ASN A  62      78.570  18.840  24.620  1.00  0.00           C
ATOM   1016  O   ASN A  62      78.140  17.910  23.880  1.00  0.00           O
ATOM   1017  N   LYS A  63      77.690  19.780  25.150  1.00  0.00           N
ATOM   1018  H   LYS A  63      78.080  20.470  25.780  1.00  0.00           H
ATOM   1019  CA  LYS A  63      76.280  20.010  24.700  1.00  0.00           C
ATOM   1020  HA  LYS A  63      76.030  19.210  24.000  1.00  0.00           H
ATOM   1021  CB  LYS A  63      75.390  20.020  25.960  1.00  0.00           C
ATOM   1022  HB1 LYS A  63      74.440  20.540  25.820  1.00  0.00           H
ATOM   1023  HB2 LYS A  63      75.900  20.610  26.720  1.00  0.00           H
ATOM   1024  CG  LYS A  63      75.260  18.540  26.420  1.00  0.00           C
ATOM   1025  HG1 LYS A  63      76.280  18.150  26.510  1.00  0.00           H
ATOM   1026  HG2 LYS A  63      74.670  18.030  25.670  1.00  0.00           H
ATOM   1027  CD  LYS A  63      74.640  18.290  27.790  1.00  0.00           C
ATOM   1028  HD1 LYS A  63      74.950  19.030  28.530  1.00  0.00           H
ATOM   1029  HD2 LYS A  63      74.930  17.330  28.210  1.00  0.00           H
ATOM   1030  CE  LYS A  63      73.160  18.320  27.850  1.00  0.00           C
ATOM   1031  HE1 LYS A  63      72.650  19.000  27.160  1.00  0.00           H
ATOM   1032  HE2 LYS A  63      72.830  18.610  28.850  1.00  0.00           H
ATOM   1033  NZ  LYS A  63      72.650  17.030  27.450  1.00  0.00           N
ATOM   1034  HZ1 LYS A  63      73.230  16.290  27.820  1.00  0.00           H
ATOM   1035  HZ2 LYS A  63      71.680  17.000  27.700  1.00  0.00           H
ATOM   1036  HZ3 LYS A  63      72.770  16.820  26.470  1.00  0.00           H
ATOM   1037  C   LYS A  63      76.110  21.370  24.010  1.00  0.00           C
ATOM   1038  O   LYS A  63      76.900  22.310  24.270  1.00  0.00           O
ATOM   1039  N   LEU A  64      75.060  21.530  23.220  1.00  0.00           N
ATOM   1040  H   LEU A  64      74.600  20.690  22.900  1.00  0.00           H
ATOM   1041  CA  LEU A  64      74.650  22.740  22.550  1.00  0.00           C
ATOM   1042  HA  LEU A  64      75.580  23.310  22.440  1.00  0.00           H
ATOM   1043  CB  LEU A  64      74.050  22.290  21.260  1.00  0.00           C
ATOM   1044  HB1 LEU A  64      73.790  23.230  20.770  1.00  0.00           H
ATOM   1045  HB2 LEU A  64      73.150  21.700  21.440  1.00  0.00           H
ATOM   1046  CG  LEU A  64      75.010  21.560  20.200  1.00  0.00           C
ATOM   1047  HG  LEU A  64      75.720  20.830  20.590  1.00  0.00           H
ATOM   1048  CD1 LEU A  64      74.210  20.790  19.160  1.00  0.00           C
ATOM   1049 1HD1 LEU A  64      73.400  21.370  18.700  1.00  0.00           H
ATOM   1050 2HD1 LEU A  64      74.880  20.430  18.380  1.00  0.00           H
ATOM   1051 3HD1 LEU A  64      73.810  19.930  19.680  1.00  0.00           H
ATOM   1052  CD2 LEU A  64      75.810  22.530  19.410  1.00  0.00           C
ATOM   1053 1HD2 LEU A  64      76.390  23.110  20.120  1.00  0.00           H
ATOM   1054 2HD2 LEU A  64      76.430  22.060  18.650  1.00  0.00           H
ATOM   1055 3HD2 LEU A  64      75.180  23.240  18.880  1.00  0.00           H
ATOM   1056  C   LEU A  64      73.720  23.570  23.420  1.00  0.00           C
ATOM   1057  O   LEU A  64      73.780  24.770  23.340  1.00  0.00           O
ATOM   1058  N   ASP A  65      73.020  22.920  24.370  1.00  0.00           N
ATOM   1059  H   ASP A  65      72.830  21.930  24.260  1.00  0.00           H
ATOM   1060  CA  ASP A  65      72.180  23.610  25.380  1.00  0.00           C
ATOM   1061  HA  ASP A  65      71.480  24.210  24.790  1.00  0.00           H
ATOM   1062  CB  ASP A  65      71.360  22.580  26.210  1.00  0.00           C
ATOM   1063  HB1 ASP A  65      70.660  23.130  26.850  1.00  0.00           H
ATOM   1064  HB2 ASP A  65      71.950  21.970  26.890  1.00  0.00           H
ATOM   1065  CG  ASP A  65      70.480  21.700  25.380  1.00  0.00           C
ATOM   1066  OD1 ASP A  65      69.880  20.780  25.970  1.00  0.00           O
ATOM   1067  OD2 ASP A  65      70.280  21.910  24.180  1.00  0.00           O
ATOM   1068  C   ASP A  65      72.950  24.580  26.280  1.00  0.00           C
ATOM   1069  O   ASP A  65      73.800  24.230  27.020  1.00  0.00           O
ATOM   1070  N   LYS A  66      72.590  25.870  26.340  1.00  0.00           N
ATOM   1071  H   LYS A  66      71.890  26.310  25.760  1.00  0.00           H
ATOM   1072  CA  LYS A  66      73.010  26.760  27.490  1.00  0.00           C
ATOM   1073  HA  LYS A  66      74.090  26.730  27.620  1.00  0.00           H
ATOM   1074  CB  LYS A  66      72.660  28.260  27.230  1.00  0.00           C
ATOM   1075  HB1 LYS A  66      73.360  28.820  27.860  1.00  0.00           H
ATOM   1076  HB2 LYS A  66      71.660  28.440  27.630  1.00  0.00           H
ATOM   1077  CG  LYS A  66      72.650  28.800  25.840  1.00  0.00           C
ATOM   1078  HG1 LYS A  66      72.420  29.860  25.910  1.00  0.00           H
ATOM   1079  HG2 LYS A  66      71.830  28.330  25.290  1.00  0.00           H
ATOM   1080  CD  LYS A  66      73.930  28.530  25.180  1.00  0.00           C
ATOM   1081  HD1 LYS A  66      74.290  27.510  25.260  1.00  0.00           H
ATOM   1082  HD2 LYS A  66      74.680  29.180  25.630  1.00  0.00           H
ATOM   1083  CE  LYS A  66      73.890  28.820  23.680  1.00  0.00           C
ATOM   1084  HE1 LYS A  66      74.830  29.210  23.300  1.00  0.00           H
ATOM   1085  HE2 LYS A  66      73.200  29.670  23.680  1.00  0.00           H
ATOM   1086  NZ  LYS A  66      73.540  27.630  22.890  1.00  0.00           N
ATOM   1087  HZ1 LYS A  66      73.660  27.730  21.890  1.00  0.00           H
ATOM   1088  HZ2 LYS A  66      74.190  26.870  23.030  1.00  0.00           H
ATOM   1089  HZ3 LYS A  66      72.590  27.350  23.080  1.00  0.00           H
ATOM   1090  C   LYS A  66      72.610  26.220  28.840  1.00  0.00           C
ATOM   1091  O   LYS A  66      73.170  26.620  29.840  1.00  0.00           O
ATOM   1092  N   LEU A  67      71.630  25.310  28.880  1.00  0.00           N
ATOM   1093  H   LEU A  67      71.080  25.210  28.040  1.00  0.00           H
ATOM   1094  CA  LEU A  67      71.200  24.790  30.120  1.00  0.00           C
ATOM   1095  HA  LEU A  67      70.990  25.550  30.870  1.00  0.00           H
ATOM   1096  CB  LEU A  67      69.920  24.010  29.800  1.00  0.00           C
ATOM   1097  HB1 LEU A  67      70.140  23.180  29.140  1.00  0.00           H
ATOM   1098  HB2 LEU A  67      69.210  24.660  29.300  1.00  0.00           H
ATOM   1099  CG  LEU A  67      69.190  23.400  31.020  1.00  0.00           C
ATOM   1100  HG  LEU A  67      69.790  22.530  31.280  1.00  0.00           H
ATOM   1101  CD1 LEU A  67      68.830  24.330  32.190  1.00  0.00           C
ATOM   1102 1HD1 LEU A  67      69.700  24.620  32.780  1.00  0.00           H
ATOM   1103 2HD1 LEU A  67      68.300  25.220  31.850  1.00  0.00           H
ATOM   1104 3HD1 LEU A  67      68.190  23.820  32.910  1.00  0.00           H
ATOM   1105  CD2 LEU A  67      67.770  23.000  30.650  1.00  0.00           C
ATOM   1106 1HD2 LEU A  67      67.220  23.900  30.360  1.00  0.00           H
ATOM   1107 2HD2 LEU A  67      67.740  22.230  29.880  1.00  0.00           H
ATOM   1108 3HD2 LEU A  67      67.370  22.520  31.540  1.00  0.00           H
ATOM   1109  C   LEU A  67      72.320  23.950  30.850  1.00  0.00           C
ATOM   1110  O   LEU A  67      72.350  23.970  32.060  1.00  0.00           O
ATOM   1111  N   SER A  68      73.280  23.350  30.160  1.00  0.00           N
ATOM   1112  H   SER A  68      73.260  23.210  29.160  1.00  0.00           H
ATOM   1113  CA  SER A  68      74.460  22.740  30.740  1.00  0.00           C
ATOM   1114  HA  SER A  68      74.150  22.000  31.480  1.00  0.00           H
ATOM   1115  CB  SER A  68      75.260  22.110  29.550  1.00  0.00           C
ATOM   1116  HB1 SER A  68      75.590  22.950  28.950  1.00  0.00           H
ATOM   1117  HB2 SER A  68      74.630  21.530  28.870  1.00  0.00           H
ATOM   1118  OG  SER A  68      76.290  21.260  30.030  1.00  0.00           O
ATOM   1119  HG  SER A  68      76.880  21.010  29.310  1.00  0.00           H
ATOM   1120  C   SER A  68      75.390  23.690  31.500  1.00  0.00           C
ATOM   1121  O   SER A  68      75.960  23.310  32.550  1.00  0.00           O
ATOM   1122  N   VAL A  69      75.360  24.960  31.180  1.00  0.00           N
ATOM   1123  H   VAL A  69      74.810  25.290  30.390  1.00  0.00           H
ATOM   1124  CA  VAL A  69      76.020  26.070  31.920  1.00  0.00           C
ATOM   1125  HA  VAL A  69      77.030  25.760  32.200  1.00  0.00           H
ATOM   1126  CB  VAL A  69      76.130  27.330  31.060  1.00  0.00           C
ATOM   1127  HB  VAL A  69      75.130  27.760  31.170  1.00  0.00           H
ATOM   1128  CG1 VAL A  69      77.180  28.260  31.620  1.00  0.00           C
ATOM   1129 1HG1 VAL A  69      78.160  27.780  31.590  1.00  0.00           H
ATOM   1130 2HG1 VAL A  69      77.100  29.230  31.130  1.00  0.00           H
ATOM   1131 3HG1 VAL A  69      76.920  28.310  32.670  1.00  0.00           H
ATOM   1132  CG2 VAL A  69      76.470  27.170  29.580  1.00  0.00           C
ATOM   1133 1HG2 VAL A  69      75.650  26.700  29.030  1.00  0.00           H
ATOM   1134 2HG2 VAL A  69      76.770  28.150  29.190  1.00  0.00           H
ATOM   1135 3HG2 VAL A  69      77.390  26.580  29.480  1.00  0.00           H
ATOM   1136  C   VAL A  69      75.300  26.270  33.240  1.00  0.00           C
ATOM   1137  O   VAL A  69      75.950  26.330  34.270  1.00  0.00           O
ATOM   1138  N   LEU A  70      73.940  26.320  33.260  1.00  0.00           N
ATOM   1139  H   LEU A  70      73.330  26.180  32.470  1.00  0.00           H
ATOM   1140  CA  LEU A  70      73.220  26.420  34.570  1.00  0.00           C
ATOM   1141  HA  LEU A  70      73.550  27.250  35.200  1.00  0.00           H
ATOM   1142  CB  LEU A  70      71.730  26.650  34.400  1.00  0.00           C
ATOM   1143  HB1 LEU A  70      71.240  26.520  35.370  1.00  0.00           H
ATOM   1144  HB2 LEU A  70      71.350  25.880  33.730  1.00  0.00           H
ATOM   1145  CG  LEU A  70      71.440  28.030  33.820  1.00  0.00           C
ATOM   1146  HG  LEU A  70      71.770  28.100  32.790  1.00  0.00           H
ATOM   1147  CD1 LEU A  70      69.980  28.380  33.870  1.00  0.00           C
ATOM   1148 1HD1 LEU A  70      69.380  27.670  33.290  1.00  0.00           H
ATOM   1149 2HD1 LEU A  70      69.640  28.400  34.900  1.00  0.00           H
ATOM   1150 3HD1 LEU A  70      69.820  29.360  33.430  1.00  0.00           H
ATOM   1151  CD2 LEU A  70      72.110  29.200  34.560  1.00  0.00           C
ATOM   1152 1HD2 LEU A  70      71.810  29.330  35.590  1.00  0.00           H
ATOM   1153 2HD2 LEU A  70      73.200  29.220  34.520  1.00  0.00           H
ATOM   1154 3HD2 LEU A  70      71.790  30.110  34.050  1.00  0.00           H
ATOM   1155  C   LEU A  70      73.430  25.180  35.500  1.00  0.00           C
ATOM   1156  O   LEU A  70      73.540  25.340  36.710  1.00  0.00           O
ATOM   1157  N   ARG A  71      73.540  23.980  34.960  1.00  0.00           N
ATOM   1158  H   ARG A  71      73.300  23.900  33.990  1.00  0.00           H
ATOM   1159  CA  ARG A  71      73.950  22.790  35.690  1.00  0.00           C
ATOM   1160  HA  ARG A  71      73.340  22.560  36.560  1.00  0.00           H
ATOM   1161  CB  ARG A  71      73.960  21.630  34.700  1.00  0.00           C
ATOM   1162  HB1 ARG A  71      74.470  21.900  33.770  1.00  0.00           H
ATOM   1163  HB2 ARG A  71      72.920  21.540  34.410  1.00  0.00           H
ATOM   1164  CG  ARG A  71      74.530  20.340  35.300  1.00  0.00           C
ATOM   1165  HG1 ARG A  71      74.000  19.480  34.900  1.00  0.00           H
ATOM   1166  HG2 ARG A  71      74.340  20.350  36.380  1.00  0.00           H
ATOM   1167  CD  ARG A  71      76.010  20.100  35.120  1.00  0.00           C
ATOM   1168  HD1 ARG A  71      76.160  19.110  35.560  1.00  0.00           H
ATOM   1169  HD2 ARG A  71      76.610  20.830  35.660  1.00  0.00           H
ATOM   1170  NE  ARG A  71      76.380  20.000  33.700  1.00  0.00           N
ATOM   1171  HE  ARG A  71      75.630  19.660  33.110  1.00  0.00           H
ATOM   1172  CZ  ARG A  71      77.580  19.910  33.140  1.00  0.00           C
ATOM   1173  NH1 ARG A  71      78.610  19.900  33.890  1.00  0.00           N
ATOM   1174 1HH1 ARG A  71      78.440  19.800  34.880  1.00  0.00           H
ATOM   1175 2HH1 ARG A  71      79.530  19.760  33.490  1.00  0.00           H
ATOM   1176  NH2 ARG A  71      77.840  19.660  31.890  1.00  0.00           N
ATOM   1177 1HH2 ARG A  71      77.220  19.920  31.140  1.00  0.00           H
ATOM   1178 2HH2 ARG A  71      78.790  19.500  31.570  1.00  0.00           H
ATOM   1179  C   ARG A  71      75.390  22.920  36.260  1.00  0.00           C
ATOM   1180  O   ARG A  71      75.530  22.860  37.480  1.00  0.00           O
ATOM   1181  N   LEU A  72      76.390  23.400  35.500  1.00  0.00           N
ATOM   1182  H   LEU A  72      76.270  23.520  34.510  1.00  0.00           H
ATOM   1183  CA  LEU A  72      77.730  23.500  36.050  1.00  0.00           C
ATOM   1184  HA  LEU A  72      77.970  22.600  36.620  1.00  0.00           H
ATOM   1185  CB  LEU A  72      78.710  23.660  34.870  1.00  0.00           C
ATOM   1186  HB1 LEU A  72      78.390  24.570  34.370  1.00  0.00           H
ATOM   1187  HB2 LEU A  72      78.570  22.850  34.160  1.00  0.00           H
ATOM   1188  CG  LEU A  72      80.120  23.910  35.330  1.00  0.00           C
ATOM   1189  HG  LEU A  72      80.300  24.880  35.790  1.00  0.00           H
ATOM   1190  CD1 LEU A  72      80.680  22.650  36.030  1.00  0.00           C
ATOM   1191 1HD1 LEU A  72      80.300  22.450  37.030  1.00  0.00           H
ATOM   1192 2HD1 LEU A  72      80.430  21.800  35.390  1.00  0.00           H
ATOM   1193 3HD1 LEU A  72      81.770  22.710  36.110  1.00  0.00           H
ATOM   1194  CD2 LEU A  72      81.090  24.150  34.140  1.00  0.00           C
ATOM   1195 1HD2 LEU A  72      81.200  23.190  33.630  1.00  0.00           H
ATOM   1196 2HD2 LEU A  72      80.810  24.920  33.420  1.00  0.00           H
ATOM   1197 3HD2 LEU A  72      82.030  24.440  34.600  1.00  0.00           H
ATOM   1198  C   LEU A  72      77.850  24.620  37.060  1.00  0.00           C
ATOM   1199  O   LEU A  72      78.770  24.610  37.910  1.00  0.00           O
ATOM   1200  N   SER A  73      76.910  25.640  37.060  1.00  0.00           N
ATOM   1201  H   SER A  73      76.230  25.640  36.310  1.00  0.00           H
ATOM   1202  CA  SER A  73      76.840  26.720  38.110  1.00  0.00           C
ATOM   1203  HA  SER A  73      77.840  27.120  38.290  1.00  0.00           H
ATOM   1204  CB  SER A  73      75.810  27.830  37.630  1.00  0.00           C
ATOM   1205  HB1 SER A  73      74.850  27.360  37.830  1.00  0.00           H
ATOM   1206  HB2 SER A  73      75.930  28.090  36.580  1.00  0.00           H
ATOM   1207  OG  SER A  73      75.860  28.920  38.550  1.00  0.00           O
ATOM   1208  HG  SER A  73      75.220  29.560  38.210  1.00  0.00           H
ATOM   1209  C   SER A  73      76.330  26.130  39.380  1.00  0.00           C
ATOM   1210  O   SER A  73      76.970  26.460  40.400  1.00  0.00           O
ATOM   1211  N   VAL A  74      75.350  25.220  39.360  1.00  0.00           N
ATOM   1212  H   VAL A  74      74.800  24.980  38.550  1.00  0.00           H
ATOM   1213  CA  VAL A  74      74.700  24.720  40.580  1.00  0.00           C
ATOM   1214  HA  VAL A  74      74.540  25.600  41.210  1.00  0.00           H
ATOM   1215  CB  VAL A  74      73.230  24.220  40.440  1.00  0.00           C
ATOM   1216  HB  VAL A  74      72.670  25.060  40.040  1.00  0.00           H
ATOM   1217  CG1 VAL A  74      73.110  23.070  39.500  1.00  0.00           C
ATOM   1218 1HG1 VAL A  74      73.490  22.210  40.050  1.00  0.00           H
ATOM   1219 2HG1 VAL A  74      72.070  22.840  39.240  1.00  0.00           H
ATOM   1220 3HG1 VAL A  74      73.730  23.300  38.640  1.00  0.00           H
ATOM   1221  CG2 VAL A  74      72.630  23.830  41.800  1.00  0.00           C
ATOM   1222 1HG2 VAL A  74      73.120  22.930  42.190  1.00  0.00           H
ATOM   1223 2HG2 VAL A  74      72.810  24.640  42.500  1.00  0.00           H
ATOM   1224 3HG2 VAL A  74      71.570  23.650  41.630  1.00  0.00           H
ATOM   1225  C   VAL A  74      75.600  23.720  41.200  1.00  0.00           C
ATOM   1226  O   VAL A  74      75.720  23.560  42.370  1.00  0.00           O
ATOM   1227  N   SER A  75      76.100  22.830  40.320  1.00  0.00           N
ATOM   1228  H   SER A  75      75.800  22.980  39.360  1.00  0.00           H
ATOM   1229  CA  SER A  75      77.040  21.790  40.510  1.00  0.00           C
ATOM   1230  HA  SER A  75      76.590  21.050  41.170  1.00  0.00           H
ATOM   1231  CB  SER A  75      77.370  21.070  39.200  1.00  0.00           C
ATOM   1232  HB1 SER A  75      77.910  21.760  38.550  1.00  0.00           H
ATOM   1233  HB2 SER A  75      76.480  20.600  38.790  1.00  0.00           H
ATOM   1234  OG  SER A  75      78.150  19.930  39.520  1.00  0.00           O
ATOM   1235  HG  SER A  75      79.090  20.120  39.590  1.00  0.00           H
ATOM   1236  C   SER A  75      78.310  22.260  41.180  1.00  0.00           C
ATOM   1237  O   SER A  75      78.810  21.650  42.160  1.00  0.00           O
ATOM   1238  N   TYR A  76      78.990  23.300  40.730  1.00  0.00           N
ATOM   1239  H   TYR A  76      78.740  23.640  39.820  1.00  0.00           H
ATOM   1240  CA  TYR A  76      80.180  23.900  41.290  1.00  0.00           C
ATOM   1241  HA  TYR A  76      80.950  23.120  41.320  1.00  0.00           H
ATOM   1242  CB  TYR A  76      80.710  25.020  40.360  1.00  0.00           C
ATOM   1243  HB1 TYR A  76      79.860  25.660  40.100  1.00  0.00           H
ATOM   1244  HB2 TYR A  76      81.100  24.640  39.420  1.00  0.00           H
ATOM   1245  CG  TYR A  76      81.750  25.890  40.950  1.00  0.00           C
ATOM   1246  CD1 TYR A  76      83.060  25.390  41.060  1.00  0.00           C
ATOM   1247  HD1 TYR A  76      83.200  24.360  40.770  1.00  0.00           H
ATOM   1248  CE1 TYR A  76      84.160  26.210  41.400  1.00  0.00           C
ATOM   1249  HE1 TYR A  76      85.130  25.740  41.360  1.00  0.00           H
ATOM   1250  CZ  TYR A  76      83.860  27.510  41.810  1.00  0.00           C
ATOM   1251  OH  TYR A  76      84.910  28.360  42.210  1.00  0.00           O
ATOM   1252  HH  TYR A  76      85.680  27.860  41.920  1.00  0.00           H
ATOM   1253  CE2 TYR A  76      82.550  28.020  41.830  1.00  0.00           C
ATOM   1254  HE2 TYR A  76      82.410  29.030  42.180  1.00  0.00           H
ATOM   1255  CD2 TYR A  76      81.470  27.180  41.410  1.00  0.00           C
ATOM   1256  HD2 TYR A  76      80.490  27.650  41.370  1.00  0.00           H
ATOM   1257  C   TYR A  76      79.920  24.400  42.660  1.00  0.00           C
ATOM   1258  O   TYR A  76      80.670  24.060  43.610  1.00  0.00           O
ATOM   1259  N   LEU A  77      78.760  25.020  42.930  1.00  0.00           N
ATOM   1260  H   LEU A  77      78.350  25.540  42.170  1.00  0.00           H
ATOM   1261  CA  LEU A  77      78.250  25.500  44.220  1.00  0.00           C
ATOM   1262  HA  LEU A  77      78.920  26.200  44.710  1.00  0.00           H
ATOM   1263  CB  LEU A  77      76.970  26.320  44.020  1.00  0.00           C
ATOM   1264  HB1 LEU A  77      76.270  25.760  43.400  1.00  0.00           H
ATOM   1265  HB2 LEU A  77      77.220  27.240  43.480  1.00  0.00           H
ATOM   1266  CG  LEU A  77      76.220  26.770  45.350  1.00  0.00           C
ATOM   1267  HG  LEU A  77      76.970  27.000  46.110  1.00  0.00           H
ATOM   1268  CD1 LEU A  77      75.480  28.170  45.060  1.00  0.00           C
ATOM   1269 1HD1 LEU A  77      76.270  28.860  44.740  1.00  0.00           H
ATOM   1270 2HD1 LEU A  77      74.780  28.050  44.240  1.00  0.00           H
ATOM   1271 3HD1 LEU A  77      75.000  28.590  45.940  1.00  0.00           H
ATOM   1272  CD2 LEU A  77      75.180  25.690  45.870  1.00  0.00           C
ATOM   1273 1HD2 LEU A  77      74.660  26.120  46.720  1.00  0.00           H
ATOM   1274 2HD2 LEU A  77      74.500  25.410  45.060  1.00  0.00           H
ATOM   1275 3HD2 LEU A  77      75.710  24.820  46.250  1.00  0.00           H
ATOM   1276  C   LEU A  77      78.040  24.260  45.190  1.00  0.00           C
ATOM   1277  O   LEU A  77      78.660  24.260  46.280  1.00  0.00           O
ATOM   1278  N   ARG A  78      77.250  23.290  44.820  1.00  0.00           N
ATOM   1279  H   ARG A  78      76.910  23.270  43.870  1.00  0.00           H
ATOM   1280  CA  ARG A  78      77.050  22.020  45.650  1.00  0.00           C
ATOM   1281  HA  ARG A  78      76.670  22.350  46.610  1.00  0.00           H
ATOM   1282  CB  ARG A  78      76.180  20.950  44.990  1.00  0.00           C
ATOM   1283  HB1 ARG A  78      76.260  19.940  45.390  1.00  0.00           H
ATOM   1284  HB2 ARG A  78      76.530  20.840  43.970  1.00  0.00           H
ATOM   1285  CG  ARG A  78      74.710  21.360  44.990  1.00  0.00           C
ATOM   1286  HG1 ARG A  78      74.580  22.410  44.710  1.00  0.00           H
ATOM   1287  HG2 ARG A  78      74.390  21.070  45.990  1.00  0.00           H
ATOM   1288  CD  ARG A  78      73.980  20.470  43.950  1.00  0.00           C
ATOM   1289  HD1 ARG A  78      74.030  19.390  44.120  1.00  0.00           H
ATOM   1290  HD2 ARG A  78      74.480  20.660  43.000  1.00  0.00           H
ATOM   1291  NE  ARG A  78      72.590  20.990  43.970  1.00  0.00           N
ATOM   1292  HE  ARG A  78      72.380  21.510  44.810  1.00  0.00           H
ATOM   1293  CZ  ARG A  78      71.690  20.830  43.040  1.00  0.00           C
ATOM   1294  NH1 ARG A  78      72.020  20.440  41.840  1.00  0.00           N
ATOM   1295 1HH1 ARG A  78      72.900  19.970  41.670  1.00  0.00           H
ATOM   1296 2HH1 ARG A  78      71.250  20.310  41.200  1.00  0.00           H
ATOM   1297  NH2 ARG A  78      70.460  21.160  43.220  1.00  0.00           N
ATOM   1298 1HH2 ARG A  78      70.270  21.620  44.090  1.00  0.00           H
ATOM   1299 2HH2 ARG A  78      69.660  21.050  42.610  1.00  0.00           H
ATOM   1300  C   ARG A  78      78.370  21.380  46.100  1.00  0.00           C
ATOM   1301  O   ARG A  78      78.440  20.920  47.190  1.00  0.00           O
ATOM   1302  N   ALA A  79      79.410  21.430  45.350  1.00  0.00           N
ATOM   1303  H   ALA A  79      79.290  21.740  44.390  1.00  0.00           H
ATOM   1304  CA  ALA A  79      80.720  20.940  45.810  1.00  0.00           C
ATOM   1305  HA  ALA A  79      80.710  19.960  46.300  1.00  0.00           H
ATOM   1306  CB  ALA A  79      81.500  20.570  44.480  1.00  0.00           C
ATOM   1307  HB1 ALA A  79      81.140  19.640  44.010  1.00  0.00           H
ATOM   1308  HB2 ALA A  79      81.200  21.310  43.740  1.00  0.00           H
ATOM   1309  HB3 ALA A  79      82.560  20.420  44.640  1.00  0.00           H
ATOM   1310  C   ALA A  79      81.410  21.970  46.700  1.00  0.00           C
ATOM   1311  O   ALA A  79      81.530  21.770  47.910  1.00  0.00           O
ATOM   1312  N   LYS A  80      81.670  23.160  46.220  1.00  0.00           N
ATOM   1313  H   LYS A  80      81.170  23.360  45.360  1.00  0.00           H
ATOM   1314  CA  LYS A  80      82.420  24.340  46.740  1.00  0.00           C
ATOM   1315  HA  LYS A  80      83.470  24.080  46.790  1.00  0.00           H
ATOM   1316  CB  LYS A  80      82.260  25.600  45.760  1.00  0.00           C
ATOM   1317  HB1 LYS A  80      81.220  25.940  45.770  1.00  0.00           H
ATOM   1318  HB2 LYS A  80      82.570  25.320  44.750  1.00  0.00           H
ATOM   1319  CG  LYS A  80      83.090  26.770  46.250  1.00  0.00           C
ATOM   1320  HG1 LYS A  80      84.120  26.410  46.290  1.00  0.00           H
ATOM   1321  HG2 LYS A  80      82.740  27.070  47.240  1.00  0.00           H
ATOM   1322  CD  LYS A  80      83.010  28.060  45.430  1.00  0.00           C
ATOM   1323  HD1 LYS A  80      81.990  28.460  45.440  1.00  0.00           H
ATOM   1324  HD2 LYS A  80      83.270  27.900  44.390  1.00  0.00           H
ATOM   1325  CE  LYS A  80      83.970  29.080  45.990  1.00  0.00           C
ATOM   1326  HE1 LYS A  80      84.030  29.960  45.350  1.00  0.00           H
ATOM   1327  HE2 LYS A  80      84.950  28.620  46.130  1.00  0.00           H
ATOM   1328  NZ  LYS A  80      83.540  29.490  47.300  1.00  0.00           N
ATOM   1329  HZ1 LYS A  80      83.980  30.390  47.410  1.00  0.00           H
ATOM   1330  HZ2 LYS A  80      82.550  29.680  47.380  1.00  0.00           H
ATOM   1331  HZ3 LYS A  80      83.820  29.000  48.140  1.00  0.00           H
ATOM   1332  C   LYS A  80      81.960  24.660  48.200  1.00  0.00           C
ATOM   1333  O   LYS A  80      82.760  24.780  49.060  1.00  0.00           O
ATOM   1334  N   SER A  81      80.650  24.620  48.510  1.00  0.00           N
ATOM   1335  H   SER A  81      80.020  24.530  47.720  1.00  0.00           H
ATOM   1336  CA  SER A  81      79.980  24.740  49.790  1.00  0.00           C
ATOM   1337  HA  SER A  81      80.190  25.800  49.940  1.00  0.00           H
ATOM   1338  CB  SER A  81      78.460  24.440  49.750  1.00  0.00           C
ATOM   1339  HB1 SER A  81      77.980  25.050  48.980  1.00  0.00           H
ATOM   1340  HB2 SER A  81      77.970  24.570  50.710  1.00  0.00           H
ATOM   1341  OG  SER A  81      78.390  23.110  49.390  1.00  0.00           O
ATOM   1342  HG  SER A  81      78.540  23.040  48.450  1.00  0.00           H
ATOM   1343  C   SER A  81      80.650  23.930  50.890  1.00  0.00           C
ATOM   1344  O   SER A  81      81.020  24.530  51.910  1.00  0.00           O
ATOM   1345  N   PHE A  82      80.960  22.660  50.610  1.00  0.00           N
ATOM   1346  H   PHE A  82      80.630  22.370  49.700  1.00  0.00           H
ATOM   1347  CA  PHE A  82      81.740  21.710  51.480  1.00  0.00           C
ATOM   1348  HA  PHE A  82      81.200  21.600  52.410  1.00  0.00           H
ATOM   1349  CB  PHE A  82      81.980  20.340  50.810  1.00  0.00           C
ATOM   1350  HB1 PHE A  82      82.470  20.390  49.830  1.00  0.00           H
ATOM   1351  HB2 PHE A  82      81.040  19.830  50.580  1.00  0.00           H
ATOM   1352  CG  PHE A  82      82.780  19.360  51.680  1.00  0.00           C
ATOM   1353  CD1 PHE A  82      82.110  18.590  52.670  1.00  0.00           C
ATOM   1354  HD1 PHE A  82      81.040  18.600  52.780  1.00  0.00           H
ATOM   1355  CE1 PHE A  82      82.870  17.720  53.400  1.00  0.00           C
ATOM   1356  HE1 PHE A  82      82.490  16.970  54.080  1.00  0.00           H
ATOM   1357  CZ  PHE A  82      84.270  17.540  53.140  1.00  0.00           C
ATOM   1358  HZ  PHE A  82      84.890  16.940  53.790  1.00  0.00           H
ATOM   1359  CE2 PHE A  82      84.920  18.210  52.070  1.00  0.00           C
ATOM   1360  HE2 PHE A  82      85.970  18.110  51.870  1.00  0.00           H
ATOM   1361  CD2 PHE A  82      84.160  19.120  51.350  1.00  0.00           C
ATOM   1362  HD2 PHE A  82      84.680  19.790  50.680  1.00  0.00           H
ATOM   1363  C   PHE A  82      83.200  22.220  51.810  1.00  0.00           C
ATOM   1364  O   PHE A  82      83.560  22.260  52.940  1.00  0.00           O
ATOM   1365  N   PHE A  83      83.930  22.580  50.780  1.00  0.00           N
ATOM   1366  H   PHE A  83      83.430  22.820  49.940  1.00  0.00           H
ATOM   1367  CA  PHE A  83      85.330  23.060  50.970  1.00  0.00           C
ATOM   1368  HA  PHE A  83      85.870  22.360  51.600  1.00  0.00           H
ATOM   1369  CB  PHE A  83      86.040  23.060  49.610  1.00  0.00           C
ATOM   1370  HB1 PHE A  83      87.020  23.440  49.900  1.00  0.00           H
ATOM   1371  HB2 PHE A  83      85.680  23.870  48.970  1.00  0.00           H
ATOM   1372  CG  PHE A  83      86.110  21.600  48.980  1.00  0.00           C
ATOM   1373  CD1 PHE A  83      85.110  21.070  48.110  1.00  0.00           C
ATOM   1374  HD1 PHE A  83      84.180  21.580  47.910  1.00  0.00           H
ATOM   1375  CE1 PHE A  83      85.200  19.800  47.630  1.00  0.00           C
ATOM   1376  HE1 PHE A  83      84.480  19.450  46.910  1.00  0.00           H
ATOM   1377  CZ  PHE A  83      86.270  18.920  47.980  1.00  0.00           C
ATOM   1378  HZ  PHE A  83      86.270  17.910  47.600  1.00  0.00           H
ATOM   1379  CE2 PHE A  83      87.260  19.390  48.900  1.00  0.00           C
ATOM   1380  HE2 PHE A  83      88.070  18.790  49.280  1.00  0.00           H
ATOM   1381  CD2 PHE A  83      87.200  20.760  49.330  1.00  0.00           C
ATOM   1382  HD2 PHE A  83      87.960  21.070  50.030  1.00  0.00           H
ATOM   1383  C   PHE A  83      85.350  24.400  51.740  1.00  0.00           C
ATOM   1384  O   PHE A  83      86.310  24.630  52.510  1.00  0.00           O
ATOM   1385  N   ASP A  84      84.340  25.260  51.540  1.00  0.00           N
ATOM   1386  H   ASP A  84      83.700  25.040  50.790  1.00  0.00           H
ATOM   1387  CA  ASP A  84      84.070  26.450  52.430  1.00  0.00           C
ATOM   1388  HA  ASP A  84      84.970  27.050  52.270  1.00  0.00           H
ATOM   1389  CB  ASP A  84      82.950  27.300  51.890  1.00  0.00           C
ATOM   1390  HB1 ASP A  84      82.760  28.110  52.590  1.00  0.00           H
ATOM   1391  HB2 ASP A  84      82.040  26.700  51.970  1.00  0.00           H
ATOM   1392  CG  ASP A  84      83.050  27.930  50.470  1.00  0.00           C
ATOM   1393  OD1 ASP A  84      81.970  28.450  50.020  1.00  0.00           O
ATOM   1394  OD2 ASP A  84      84.120  28.140  49.850  1.00  0.00           O
ATOM   1395  C   ASP A  84      83.950  26.100  53.940  1.00  0.00           C
ATOM   1396  O   ASP A  84      84.030  26.960  54.800  1.00  0.00           O
ATOM   1397  N   VAL A  85      83.820  24.810  54.240  1.00  0.00           N
ATOM   1398  H   VAL A  85      83.810  24.090  53.540  1.00  0.00           H
ATOM   1399  CA  VAL A  85      83.630  24.380  55.610  1.00  0.00           C
ATOM   1400  HA  VAL A  85      83.680  25.230  56.300  1.00  0.00           H
ATOM   1401  CB  VAL A  85      82.230  23.810  55.670  1.00  0.00           C
ATOM   1402  HB  VAL A  85      82.120  23.100  54.840  1.00  0.00           H
ATOM   1403  CG1 VAL A  85      81.810  23.060  56.910  1.00  0.00           C
ATOM   1404 1HG1 VAL A  85      81.760  23.670  57.810  1.00  0.00           H
ATOM   1405 2HG1 VAL A  85      80.870  22.570  56.660  1.00  0.00           H
ATOM   1406 3HG1 VAL A  85      82.490  22.260  57.200  1.00  0.00           H
ATOM   1407  CG2 VAL A  85      81.200  25.000  55.510  1.00  0.00           C
ATOM   1408 1HG2 VAL A  85      80.210  24.560  55.390  1.00  0.00           H
ATOM   1409 2HG2 VAL A  85      81.310  25.640  56.380  1.00  0.00           H
ATOM   1410 3HG2 VAL A  85      81.440  25.670  54.690  1.00  0.00           H
ATOM   1411  C   VAL A  85      84.600  23.390  56.130  1.00  0.00           C
ATOM   1412  O   VAL A  85      85.120  23.480  57.230  1.00  0.00           O
ATOM   1413  N   ALA A  86      85.070  22.500  55.290  1.00  0.00           N
ATOM   1414  H   ALA A  86      84.620  22.350  54.400  1.00  0.00           H
ATOM   1415  CA  ALA A  86      86.020  21.420  55.550  1.00  0.00           C
ATOM   1416  HA  ALA A  86      85.700  20.840  56.420  1.00  0.00           H
ATOM   1417  CB  ALA A  86      85.930  20.410  54.450  1.00  0.00           C
ATOM   1418  HB1 ALA A  86      84.920  19.980  54.350  1.00  0.00           H
ATOM   1419  HB2 ALA A  86      86.370  20.870  53.560  1.00  0.00           H
ATOM   1420  HB3 ALA A  86      86.640  19.620  54.690  1.00  0.00           H
ATOM   1421  C   ALA A  86      87.520  21.880  55.760  1.00  0.00           C
ATOM   1422  O   ALA A  86      88.390  21.070  55.370  1.00  0.00           O
ATOM   1423  N   LEU A  87      87.780  23.070  56.250  1.00  0.00           N
ATOM   1424  H   LEU A  87      87.040  23.720  56.460  1.00  0.00           H
ATOM   1425  CA  LEU A  87      89.120  23.570  56.570  1.00  0.00           C
ATOM   1426  HA  LEU A  87      89.660  23.500  55.620  1.00  0.00           H
ATOM   1427  CB  LEU A  87      89.060  25.020  57.040  1.00  0.00           C
ATOM   1428  HB1 LEU A  87      89.960  25.390  57.530  1.00  0.00           H
ATOM   1429  HB2 LEU A  87      88.290  25.040  57.820  1.00  0.00           H
ATOM   1430  CG  LEU A  87      88.610  26.120  56.040  1.00  0.00           C
ATOM   1431  HG  LEU A  87      88.650  27.050  56.600  1.00  0.00           H
ATOM   1432  CD1 LEU A  87      89.640  26.220  54.880  1.00  0.00           C
ATOM   1433 1HD1 LEU A  87      90.600  26.350  55.380  1.00  0.00           H
ATOM   1434 2HD1 LEU A  87      89.630  25.350  54.220  1.00  0.00           H
ATOM   1435 3HD1 LEU A  87      89.430  27.040  54.190  1.00  0.00           H
ATOM   1436  CD2 LEU A  87      87.140  26.120  55.530  1.00  0.00           C
ATOM   1437 1HD2 LEU A  87      87.020  27.040  54.960  1.00  0.00           H
ATOM   1438 2HD2 LEU A  87      87.000  25.250  54.890  1.00  0.00           H
ATOM   1439 3HD2 LEU A  87      86.420  26.080  56.340  1.00  0.00           H
ATOM   1440  C   LEU A  87      89.920  22.650  57.570  1.00  0.00           C
ATOM   1441  O   LEU A  87      89.260  22.200  58.500  1.00  0.00           O
ATOM   1442  N   LYS A  88      91.280  22.520  57.520  1.00  0.00           N
ATOM   1443  H   LYS A  88      91.720  22.970  56.720  1.00  0.00           H
ATOM   1444  CA  LYS A  88      92.160  21.820  58.460  1.00  0.00           C
ATOM   1445  HA  LYS A  88      91.720  20.880  58.780  1.00  0.00           H
ATOM   1446  CB  LYS A  88      93.440  21.460  57.730  1.00  0.00           C
ATOM   1447  HB1 LYS A  88      94.210  21.120  58.420  1.00  0.00           H
ATOM   1448  HB2 LYS A  88      93.810  22.380  57.270  1.00  0.00           H
ATOM   1449  CG  LYS A  88      93.220  20.360  56.680  1.00  0.00           C
ATOM   1450  HG1 LYS A  88      92.380  20.560  56.020  1.00  0.00           H
ATOM   1451  HG2 LYS A  88      93.020  19.500  57.320  1.00  0.00           H
ATOM   1452  CD  LYS A  88      94.550  20.130  55.850  1.00  0.00           C
ATOM   1453  HD1 LYS A  88      95.390  19.960  56.510  1.00  0.00           H
ATOM   1454  HD2 LYS A  88      94.690  21.090  55.340  1.00  0.00           H
ATOM   1455  CE  LYS A  88      94.350  19.070  54.770  1.00  0.00           C
ATOM   1456  HE1 LYS A  88      95.060  19.200  53.950  1.00  0.00           H
ATOM   1457  HE2 LYS A  88      93.330  19.190  54.410  1.00  0.00           H
ATOM   1458  NZ  LYS A  88      94.490  17.770  55.360  1.00  0.00           N
ATOM   1459  HZ1 LYS A  88      94.390  17.110  54.610  1.00  0.00           H
ATOM   1460  HZ2 LYS A  88      95.460  17.680  55.650  1.00  0.00           H
ATOM   1461  HZ3 LYS A  88      93.870  17.510  56.120  1.00  0.00           H
ATOM   1462  C   LYS A  88      92.490  22.580  59.730  1.00  0.00           C
ATOM   1463  O   LYS A  88      93.100  21.950  60.660  1.00  0.00           O
ATOM   1464  N   SER A  89      92.130  23.940  59.730  1.00  0.00           N
ATOM   1465  H   SER A  89      91.770  24.330  58.870  1.00  0.00           H
ATOM   1466  CA  SER A  89      92.180  24.830  60.930  1.00  0.00           C
ATOM   1467  HA  SER A  89      91.830  24.300  61.820  1.00  0.00           H
ATOM   1468  CB  SER A  89      93.640  25.330  61.020  1.00  0.00           C
ATOM   1469  HB1 SER A  89      93.760  26.160  61.710  1.00  0.00           H
ATOM   1470  HB2 SER A  89      93.940  25.700  60.040  1.00  0.00           H
ATOM   1471  OG  SER A  89      94.600  24.440  61.490  1.00  0.00           O
ATOM   1472  HG  SER A  89      94.950  23.900  60.780  1.00  0.00           H
ATOM   1473  C   SER A  89      91.230  26.040  60.670  1.00  0.00           C
ATOM   1474  O   SER A  89      91.250  26.650  59.590  1.00  0.00           O
ATOM   1475  N   SER A  90      90.300  26.270  61.620  1.00  0.00           N
ATOM   1476  H   SER A  90      90.270  25.750  62.490  1.00  0.00           H
ATOM   1477  CA  SER A  90      89.280  27.340  61.420  1.00  0.00           C
ATOM   1478  HA  SER A  90      88.650  27.000  60.600  1.00  0.00           H
ATOM   1479  CB  SER A  90      88.460  27.340  62.740  1.00  0.00           C
ATOM   1480  HB1 SER A  90      88.020  26.380  63.010  1.00  0.00           H
ATOM   1481  HB2 SER A  90      87.570  27.970  62.670  1.00  0.00           H
ATOM   1482  OG  SER A  90      89.240  27.730  63.860  1.00  0.00           O
ATOM   1483  HG  SER A  90      89.090  28.650  64.060  1.00  0.00           H
ATOM   1484  C   SER A  90      89.720  28.800  61.150  1.00  0.00           C
ATOM   1485  O   SER A  90      88.840  29.570  60.690  1.00  0.00           O
ATOM   1486  N   PRO A  91      90.900  29.370  61.490  1.00  0.00           N
ATOM   1487  CD  PRO A  91      91.980  28.790  62.300  1.00  0.00           C
ATOM   1488  HD1 PRO A  91      92.680  28.290  61.630  1.00  0.00           H
ATOM   1489  HD2 PRO A  91      91.600  28.060  63.010  1.00  0.00           H
ATOM   1490  CG  PRO A  91      92.590  30.050  62.980  1.00  0.00           C
ATOM   1491  HG1 PRO A  91      93.600  29.900  63.350  1.00  0.00           H
ATOM   1492  HG2 PRO A  91      92.000  30.340  63.840  1.00  0.00           H
ATOM   1493  CB  PRO A  91      92.540  31.080  61.810  1.00  0.00           C
ATOM   1494  HB1 PRO A  91      93.290  30.770  61.080  1.00  0.00           H
ATOM   1495  HB2 PRO A  91      92.610  32.130  62.110  1.00  0.00           H
ATOM   1496  CA  PRO A  91      91.150  30.770  61.200  1.00  0.00           C
ATOM   1497  HA  PRO A  91      90.360  31.220  61.800  1.00  0.00           H
ATOM   1498  C   PRO A  91      91.100  31.260  59.780  1.00  0.00           C
ATOM   1499  O   PRO A  91      90.750  32.430  59.590  1.00  0.00           O
ATOM   1500  N   THR A  92      91.410  30.530  58.760  1.00  0.00           N
ATOM   1501  H   THR A  92      91.920  29.690  59.000  1.00  0.00           H
ATOM   1502  CA  THR A  92      91.190  30.930  57.430  1.00  0.00           C
ATOM   1503  HA  THR A  92      91.510  31.970  57.380  1.00  0.00           H
ATOM   1504  CB  THR A  92      91.970  30.030  56.400  1.00  0.00           C
ATOM   1505  HB  THR A  92      92.920  29.750  56.880  1.00  0.00           H
ATOM   1506  CG2 THR A  92      91.370  28.690  56.000  1.00  0.00           C
ATOM   1507 1HG2 THR A  92      90.460  28.880  55.440  1.00  0.00           H
ATOM   1508 2HG2 THR A  92      92.150  28.240  55.390  1.00  0.00           H
ATOM   1509 3HG2 THR A  92      91.320  28.120  56.930  1.00  0.00           H
ATOM   1510  OG1 THR A  92      92.320  30.750  55.270  1.00  0.00           O
ATOM   1511  HG1 THR A  92      92.880  31.430  55.660  1.00  0.00           H
ATOM   1512  C   THR A  92      89.690  31.020  56.940  1.00  0.00           C
ATOM   1513  O   THR A  92      89.510  31.660  55.920  1.00  0.00           O
ATOM   1514  N   GLU A  93      88.730  30.420  57.640  1.00  0.00           N
ATOM   1515  H   GLU A  93      88.900  30.310  58.630  1.00  0.00           H
ATOM   1516  CA  GLU A  93      87.390  30.190  57.050  1.00  0.00           C
ATOM   1517  HA  GLU A  93      87.640  29.770  56.070  1.00  0.00           H
ATOM   1518  CB  GLU A  93      86.580  29.150  57.740  1.00  0.00           C
ATOM   1519  HB1 GLU A  93      87.180  28.280  58.010  1.00  0.00           H
ATOM   1520  HB2 GLU A  93      85.900  28.690  57.030  1.00  0.00           H
ATOM   1521  CG  GLU A  93      85.870  29.540  59.040  1.00  0.00           C
ATOM   1522  HG1 GLU A  93      84.960  30.070  58.790  1.00  0.00           H
ATOM   1523  HG2 GLU A  93      86.510  30.260  59.560  1.00  0.00           H
ATOM   1524  CD  GLU A  93      85.500  28.380  60.060  1.00  0.00           C
ATOM   1525  OE1 GLU A  93      85.290  27.180  59.770  1.00  0.00           O
ATOM   1526  OE2 GLU A  93      85.390  28.800  61.200  1.00  0.00           O
ATOM   1527  C   GLU A  93      86.630  31.500  56.700  1.00  0.00           C
ATOM   1528  O   GLU A  93      86.750  32.520  57.370  1.00  0.00           O
ATOM   1529  N   ARG A  94      85.770  31.440  55.680  1.00  0.00           N
ATOM   1530  H   ARG A  94      85.690  30.580  55.140  1.00  0.00           H
ATOM   1531  CA  ARG A  94      84.810  32.530  55.400  1.00  0.00           C
ATOM   1532  HA  ARG A  94      85.060  33.480  55.860  1.00  0.00           H
ATOM   1533  CB  ARG A  94      84.900  32.900  53.940  1.00  0.00           C
ATOM   1534  HB1 ARG A  94      83.960  33.380  53.650  1.00  0.00           H
ATOM   1535  HB2 ARG A  94      84.880  32.110  53.190  1.00  0.00           H
ATOM   1536  CG  ARG A  94      86.050  33.840  53.500  1.00  0.00           C
ATOM   1537  HG1 ARG A  94      85.890  34.790  54.030  1.00  0.00           H
ATOM   1538  HG2 ARG A  94      85.870  33.970  52.440  1.00  0.00           H
ATOM   1539  CD  ARG A  94      87.560  33.440  53.740  1.00  0.00           C
ATOM   1540  HD1 ARG A  94      88.190  33.700  52.890  1.00  0.00           H
ATOM   1541  HD2 ARG A  94      87.620  32.350  53.830  1.00  0.00           H
ATOM   1542  NE  ARG A  94      88.120  34.130  54.900  1.00  0.00           N
ATOM   1543  HE  ARG A  94      88.250  33.650  55.780  1.00  0.00           H
ATOM   1544  CZ  ARG A  94      88.480  35.400  54.970  1.00  0.00           C
ATOM   1545  NH1 ARG A  94      88.420  36.170  53.950  1.00  0.00           N
ATOM   1546 1HH1 ARG A  94      88.240  35.860  53.000  1.00  0.00           H
ATOM   1547 2HH1 ARG A  94      88.450  37.150  54.160  1.00  0.00           H
ATOM   1548  NH2 ARG A  94      88.810  35.880  56.110  1.00  0.00           N
ATOM   1549 1HH2 ARG A  94      88.850  36.860  56.350  1.00  0.00           H
ATOM   1550 2HH2 ARG A  94      88.960  35.240  56.880  1.00  0.00           H
ATOM   1551  C   ARG A  94      83.370  32.100  55.760  1.00  0.00           C
ATOM   1552  O   ARG A  94      82.480  32.910  55.680  1.00  0.00           O
ATOM   1553  N   ASN A  95      83.090  30.850  56.160  1.00  0.00           N
ATOM   1554  H   ASN A  95      83.800  30.130  56.070  1.00  0.00           H
ATOM   1555  CA  ASN A  95      81.680  30.440  56.420  1.00  0.00           C
ATOM   1556  HA  ASN A  95      81.180  30.720  55.490  1.00  0.00           H
ATOM   1557  CB  ASN A  95      81.680  28.890  56.690  1.00  0.00           C
ATOM   1558  HB1 ASN A  95      81.910  28.380  55.760  1.00  0.00           H
ATOM   1559  HB2 ASN A  95      80.710  28.500  56.990  1.00  0.00           H
ATOM   1560  CG  ASN A  95      82.630  28.380  57.800  1.00  0.00           C
ATOM   1561  OD1 ASN A  95      82.420  28.610  58.960  1.00  0.00           O
ATOM   1562  ND2 ASN A  95      83.610  27.560  57.500  1.00  0.00           N
ATOM   1563 1HD2 ASN A  95      84.300  27.480  58.230  1.00  0.00           H
ATOM   1564 2HD2 ASN A  95      83.770  27.330  56.530  1.00  0.00           H
ATOM   1565  C   ASN A  95      80.930  31.150  57.570  1.00  0.00           C
ATOM   1566  O   ASN A  95      81.590  31.500  58.500  1.00  0.00           O
ATOM   1567  N   GLY A  96      79.610  31.300  57.400  1.00  0.00           N
ATOM   1568  H   GLY A  96      79.120  30.790  56.680  1.00  0.00           H
ATOM   1569  CA  GLY A  96      78.700  31.820  58.450  1.00  0.00           C
ATOM   1570  HA1 GLY A  96      77.720  32.060  58.030  1.00  0.00           H
ATOM   1571  HA2 GLY A  96      79.150  32.710  58.900  1.00  0.00           H
ATOM   1572  C   GLY A  96      78.470  30.880  59.610  1.00  0.00           C
ATOM   1573  O   GLY A  96      78.670  29.710  59.370  1.00  0.00           O
ATOM   1574  N   GLY A  97      78.050  31.370  60.800  1.00  0.00           N
ATOM   1575  H   GLY A  97      77.870  32.360  60.860  1.00  0.00           H
ATOM   1576  CA  GLY A  97      77.820  30.560  62.000  1.00  0.00           C
ATOM   1577  HA1 GLY A  97      78.170  29.540  61.840  1.00  0.00           H
ATOM   1578  HA2 GLY A  97      76.740  30.430  62.110  1.00  0.00           H
ATOM   1579  C   GLY A  97      78.320  31.100  63.370  1.00  0.00           C
ATOM   1580  O   GLY A  97      77.930  30.530  64.400  1.00  0.00           O
ATOM   1581  N   GLN A  98      79.140  32.100  63.410  1.00  0.00           N
ATOM   1582  H   GLN A  98      79.470  32.460  62.520  1.00  0.00           H
ATOM   1583  CA  GLN A  98      79.690  32.690  64.620  1.00  0.00           C
ATOM   1584  HA  GLN A  98      78.960  32.480  65.400  1.00  0.00           H
ATOM   1585  CB  GLN A  98      81.010  32.060  64.980  1.00  0.00           C
ATOM   1586  HB1 GLN A  98      81.290  32.480  65.940  1.00  0.00           H
ATOM   1587  HB2 GLN A  98      81.740  32.360  64.220  1.00  0.00           H
ATOM   1588  CG  GLN A  98      81.030  30.580  65.210  1.00  0.00           C
ATOM   1589  HG1 GLN A  98      82.030  30.150  65.100  1.00  0.00           H
ATOM   1590  HG2 GLN A  98      80.490  30.090  64.400  1.00  0.00           H
ATOM   1591  CD  GLN A  98      80.330  30.040  66.470  1.00  0.00           C
ATOM   1592  OE1 GLN A  98      79.390  30.680  66.990  1.00  0.00           O
ATOM   1593  NE2 GLN A  98      80.790  29.000  67.140  1.00  0.00           N
ATOM   1594 1HE2 GLN A  98      81.710  28.670  66.870  1.00  0.00           H
ATOM   1595 2HE2 GLN A  98      80.300  28.790  68.000  1.00  0.00           H
ATOM   1596  C   GLN A  98      79.800  34.210  64.380  1.00  0.00           C
ATOM   1597  O   GLN A  98      80.460  34.630  63.480  1.00  0.00           O
ATOM   1598  N   ASP A  99      79.100  35.050  65.240  1.00  0.00           N
ATOM   1599  H   ASP A  99      78.580  34.590  65.970  1.00  0.00           H
ATOM   1600  CA  ASP A  99      78.990  36.480  65.050  1.00  0.00           C
ATOM   1601  HA  ASP A  99      79.100  36.710  63.990  1.00  0.00           H
ATOM   1602  CB  ASP A  99      77.610  37.130  65.480  1.00  0.00           C
ATOM   1603  HB1 ASP A  99      77.750  38.200  65.370  1.00  0.00           H
ATOM   1604  HB2 ASP A  99      77.240  36.830  66.460  1.00  0.00           H
ATOM   1605  CG  ASP A  99      76.460  36.630  64.530  1.00  0.00           C
ATOM   1606  OD1 ASP A  99      76.210  37.420  63.570  1.00  0.00           O
ATOM   1607  OD2 ASP A  99      75.880  35.580  64.770  1.00  0.00           O
ATOM   1608  C   ASP A  99      80.150  37.200  65.830  1.00  0.00           C
ATOM   1609  O   ASP A  99      80.330  38.440  65.760  1.00  0.00           O
ATOM   1610  N   ASN A 100      80.870  36.440  66.680  1.00  0.00           N
ATOM   1611  H   ASN A 100      80.500  35.530  66.870  1.00  0.00           H
ATOM   1612  CA  ASN A 100      81.840  37.010  67.520  1.00  0.00           C
ATOM   1613  HA  ASN A 100      81.310  37.870  67.940  1.00  0.00           H
ATOM   1614  CB  ASN A 100      82.150  36.010  68.720  1.00  0.00           C
ATOM   1615  HB1 ASN A 100      81.180  35.640  69.030  1.00  0.00           H
ATOM   1616  HB2 ASN A 100      82.710  36.580  69.460  1.00  0.00           H
ATOM   1617  CG  ASN A 100      82.960  34.790  68.260  1.00  0.00           C
ATOM   1618  OD1 ASN A 100      82.520  34.000  67.470  1.00  0.00           O
ATOM   1619  ND2 ASN A 100      84.030  34.600  68.950  1.00  0.00           N
ATOM   1620 1HD2 ASN A 100      84.390  35.230  69.650  1.00  0.00           H
ATOM   1621 2HD2 ASN A 100      84.630  33.860  68.600  1.00  0.00           H
ATOM   1622  C   ASN A 100      83.080  37.520  66.740  1.00  0.00           C
ATOM   1623  O   ASN A 100      83.420  37.030  65.680  1.00  0.00           O
ATOM   1624  N   CYS A 101      83.760  38.530  67.320  1.00  0.00           N
ATOM   1625  H   CYS A 101      83.460  38.860  68.230  1.00  0.00           H
ATOM   1626  CA  CYS A 101      84.680  39.400  66.470  1.00  0.00           C
ATOM   1627  HA  CYS A 101      84.240  39.460  65.480  1.00  0.00           H
ATOM   1628  CB  CYS A 101      84.680  40.830  66.980  1.00  0.00           C
ATOM   1629  HB1 CYS A 101      85.270  41.480  66.340  1.00  0.00           H
ATOM   1630  HB2 CYS A 101      85.100  40.800  67.990  1.00  0.00           H
ATOM   1631  SG  CYS A 101      82.950  41.290  67.160  1.00  0.00           S
ATOM   1632  HG  CYS A 101      82.790  41.600  65.870  1.00  0.00           H
ATOM   1633  C   CYS A 101      86.010  38.730  66.140  1.00  0.00           C
ATOM   1634  O   CYS A 101      86.820  39.380  65.430  1.00  0.00           O
ATOM   1635  N   ARG A 102      86.260  37.470  66.560  1.00  0.00           N
ATOM   1636  H   ARG A 102      85.850  37.240  67.450  1.00  0.00           H
ATOM   1637  CA  ARG A 102      87.520  36.700  66.380  1.00  0.00           C
ATOM   1638  HA  ARG A 102      88.170  37.260  65.710  1.00  0.00           H
ATOM   1639  CB  ARG A 102      88.270  36.560  67.740  1.00  0.00           C
ATOM   1640  HB1 ARG A 102      89.080  35.840  67.620  1.00  0.00           H
ATOM   1641  HB2 ARG A 102      87.600  36.310  68.560  1.00  0.00           H
ATOM   1642  CG  ARG A 102      88.810  37.960  68.130  1.00  0.00           C
ATOM   1643  HG1 ARG A 102      87.980  38.600  68.430  1.00  0.00           H
ATOM   1644  HG2 ARG A 102      89.160  38.470  67.240  1.00  0.00           H
ATOM   1645  CD  ARG A 102      89.900  37.880  69.190  1.00  0.00           C
ATOM   1646  HD1 ARG A 102      90.010  38.900  69.550  1.00  0.00           H
ATOM   1647  HD2 ARG A 102      90.850  37.760  68.680  1.00  0.00           H
ATOM   1648  NE  ARG A 102      89.710  36.780  70.210  1.00  0.00           N
ATOM   1649  HE  ARG A 102      89.630  35.800  69.970  1.00  0.00           H
ATOM   1650  CZ  ARG A 102      89.680  36.880  71.510  1.00  0.00           C
ATOM   1651  NH1 ARG A 102      89.740  37.960  72.170  1.00  0.00           N
ATOM   1652 1HH1 ARG A 102      89.940  38.780  71.610  1.00  0.00           H
ATOM   1653 2HH1 ARG A 102      89.840  37.920  73.170  1.00  0.00           H
ATOM   1654  NH2 ARG A 102      89.640  35.820  72.280  1.00  0.00           N
ATOM   1655 1HH2 ARG A 102      89.640  34.970  71.740  1.00  0.00           H
ATOM   1656 2HH2 ARG A 102      89.700  35.920  73.280  1.00  0.00           H
ATOM   1657  C   ARG A 102      87.300  35.430  65.570  1.00  0.00           C
ATOM   1658  O   ARG A 102      88.300  34.720  65.180  1.00  0.00           O
ATOM   1659  N   ALA A 103      86.030  35.000  65.290  1.00  0.00           N
ATOM   1660  H   ALA A 103      85.290  35.630  65.540  1.00  0.00           H
ATOM   1661  CA  ALA A 103      85.730  33.740  64.580  1.00  0.00           C
ATOM   1662  HA  ALA A 103      86.490  32.960  64.630  1.00  0.00           H
ATOM   1663  CB  ALA A 103      84.640  33.030  65.270  1.00  0.00           C
ATOM   1664  HB1 ALA A 103      84.480  32.120  64.700  1.00  0.00           H
ATOM   1665  HB2 ALA A 103      84.980  32.750  66.270  1.00  0.00           H
ATOM   1666  HB3 ALA A 103      83.760  33.680  65.240  1.00  0.00           H
ATOM   1667  C   ALA A 103      85.460  33.880  63.060  1.00  0.00           C
ATOM   1668  O   ALA A 103      84.630  34.710  62.680  1.00  0.00           O
ATOM   1669  N   ALA A 104      85.990  32.940  62.270  1.00  0.00           N
ATOM   1670  H   ALA A 104      86.500  32.200  62.720  1.00  0.00           H
ATOM   1671  CA  ALA A 104      86.040  33.030  60.780  1.00  0.00           C
ATOM   1672  HA  ALA A 104      86.720  32.280  60.350  1.00  0.00           H
ATOM   1673  CB  ALA A 104      84.610  32.640  60.360  1.00  0.00           C
ATOM   1674  HB1 ALA A 104      83.810  33.270  60.760  1.00  0.00           H
ATOM   1675  HB2 ALA A 104      84.660  32.650  59.270  1.00  0.00           H
ATOM   1676  HB3 ALA A 104      84.380  31.630  60.690  1.00  0.00           H
ATOM   1677  C   ALA A 104      86.490  34.370  60.210  1.00  0.00           C
ATOM   1678  O   ALA A 104      87.110  35.150  60.920  1.00  0.00           O
ATOM   1679  N   ASN A 105      86.110  34.730  58.990  1.00  0.00           N
ATOM   1680  H   ASN A 105      85.610  34.030  58.470  1.00  0.00           H
ATOM   1681  CA  ASN A 105      86.220  36.100  58.460  1.00  0.00           C
ATOM   1682  HA  ASN A 105      87.280  36.320  58.370  1.00  0.00           H
ATOM   1683  CB  ASN A 105      85.550  36.170  57.070  1.00  0.00           C
ATOM   1684  HB1 ASN A 105      85.810  35.280  56.510  1.00  0.00           H
ATOM   1685  HB2 ASN A 105      85.940  37.020  56.520  1.00  0.00           H
ATOM   1686  CG  ASN A 105      84.060  36.130  57.000  1.00  0.00           C
ATOM   1687  OD1 ASN A 105      83.460  35.480  57.800  1.00  0.00           O
ATOM   1688  ND2 ASN A 105      83.450  36.810  56.040  1.00  0.00           N
ATOM   1689 1HD2 ASN A 105      84.090  37.340  55.460  1.00  0.00           H
ATOM   1690 2HD2 ASN A 105      82.460  36.690  55.910  1.00  0.00           H
ATOM   1691  C   ASN A 105      85.600  37.170  59.380  1.00  0.00           C
ATOM   1692  O   ASN A 105      84.530  36.960  60.060  1.00  0.00           O
ATOM   1693  N   PHE A 106      86.300  38.260  59.510  1.00  0.00           N
ATOM   1694  H   PHE A 106      87.200  38.200  59.060  1.00  0.00           H
ATOM   1695  CA  PHE A 106      85.870  39.390  60.220  1.00  0.00           C
ATOM   1696  HA  PHE A 106      85.530  39.030  61.190  1.00  0.00           H
ATOM   1697  CB  PHE A 106      87.100  40.330  60.280  1.00  0.00           C
ATOM   1698  HB1 PHE A 106      87.530  40.430  59.280  1.00  0.00           H
ATOM   1699  HB2 PHE A 106      87.930  39.840  60.790  1.00  0.00           H
ATOM   1700  CG  PHE A 106      86.840  41.810  60.790  1.00  0.00           C
ATOM   1701  CD1 PHE A 106      86.510  42.070  62.120  1.00  0.00           C
ATOM   1702  HD1 PHE A 106      86.560  41.300  62.870  1.00  0.00           H
ATOM   1703  CE1 PHE A 106      86.340  43.370  62.490  1.00  0.00           C
ATOM   1704  HE1 PHE A 106      86.200  43.580  63.540  1.00  0.00           H
ATOM   1705  CZ  PHE A 106      86.420  44.430  61.560  1.00  0.00           C
ATOM   1706  HZ  PHE A 106      86.350  45.460  61.870  1.00  0.00           H
ATOM   1707  CE2 PHE A 106      86.700  44.140  60.200  1.00  0.00           C
ATOM   1708  HE2 PHE A 106      86.770  45.010  59.570  1.00  0.00           H
ATOM   1709  CD2 PHE A 106      86.970  42.840  59.850  1.00  0.00           C
ATOM   1710  HD2 PHE A 106      87.150  42.600  58.820  1.00  0.00           H
ATOM   1711  C   PHE A 106      84.650  39.950  59.510  1.00  0.00           C
ATOM   1712  O   PHE A 106      84.480  39.880  58.290  1.00  0.00           O
ATOM   1713  N   ARG A 107      83.730  40.470  60.350  1.00  0.00           N
ATOM   1714  H   ARG A 107      83.860  40.520  61.350  1.00  0.00           H
ATOM   1715  CA  ARG A 107      82.310  40.710  59.970  1.00  0.00           C
ATOM   1716  HA  ARG A 107      82.120  40.490  58.920  1.00  0.00           H
ATOM   1717  CB  ARG A 107      81.420  39.850  60.850  1.00  0.00           C
ATOM   1718  HB1 ARG A 107      81.070  40.510  61.640  1.00  0.00           H
ATOM   1719  HB2 ARG A 107      82.080  39.180  61.400  1.00  0.00           H
ATOM   1720  CG  ARG A 107      80.330  39.070  60.180  1.00  0.00           C
ATOM   1721  HG1 ARG A 107      79.570  39.750  59.790  1.00  0.00           H
ATOM   1722  HG2 ARG A 107      79.810  38.520  60.970  1.00  0.00           H
ATOM   1723  CD  ARG A 107      80.760  38.070  59.100  1.00  0.00           C
ATOM   1724  HD1 ARG A 107      81.230  38.580  58.250  1.00  0.00           H
ATOM   1725  HD2 ARG A 107      79.870  37.600  58.680  1.00  0.00           H
ATOM   1726  NE  ARG A 107      81.650  37.050  59.680  1.00  0.00           N
ATOM   1727  HE  ARG A 107      82.580  37.090  59.310  1.00  0.00           H
ATOM   1728  CZ  ARG A 107      81.420  36.130  60.650  1.00  0.00           C
ATOM   1729  NH1 ARG A 107      80.210  35.940  61.000  1.00  0.00           N
ATOM   1730 1HH1 ARG A 107      79.430  36.480  60.650  1.00  0.00           H
ATOM   1731 2HH1 ARG A 107      80.020  35.280  61.740  1.00  0.00           H
ATOM   1732  NH2 ARG A 107      82.350  35.360  61.130  1.00  0.00           N
ATOM   1733 1HH2 ARG A 107      83.310  35.500  60.860  1.00  0.00           H
ATOM   1734 2HH2 ARG A 107      82.130  34.750  61.910  1.00  0.00           H
ATOM   1735  C   ARG A 107      81.920  42.160  60.030  1.00  0.00           C
ATOM   1736  O   ARG A 107      81.040  42.570  59.290  1.00  0.00           O
ATOM   1737  N   GLU A 108      82.640  43.000  60.730  1.00  0.00           N
ATOM   1738  H   GLU A 108      83.450  42.560  61.150  1.00  0.00           H
ATOM   1739  CA  GLU A 108      82.270  44.460  60.970  1.00  0.00           C
ATOM   1740  HA  GLU A 108      81.190  44.580  61.070  1.00  0.00           H
ATOM   1741  CB  GLU A 108      82.760  44.840  62.380  1.00  0.00           C
ATOM   1742  HB1 GLU A 108      82.530  45.900  62.510  1.00  0.00           H
ATOM   1743  HB2 GLU A 108      83.830  44.700  62.270  1.00  0.00           H
ATOM   1744  CG  GLU A 108      82.150  44.160  63.630  1.00  0.00           C
ATOM   1745  HG1 GLU A 108      82.320  44.840  64.470  1.00  0.00           H
ATOM   1746  HG2 GLU A 108      82.630  43.200  63.790  1.00  0.00           H
ATOM   1747  CD  GLU A 108      80.650  43.910  63.470  1.00  0.00           C
ATOM   1748  OE1 GLU A 108      79.820  44.810  63.720  1.00  0.00           O
ATOM   1749  OE2 GLU A 108      80.320  42.770  63.070  1.00  0.00           O
ATOM   1750  C   GLU A 108      82.930  45.420  59.870  1.00  0.00           C
ATOM   1751  O   GLU A 108      83.230  46.630  60.010  1.00  0.00           O
ATOM   1752  N   GLY A 109      83.210  44.810  58.690  1.00  0.00           N
ATOM   1753  H   GLY A 109      82.910  43.850  58.580  1.00  0.00           H
ATOM   1754  CA  GLY A 109      84.030  45.370  57.570  1.00  0.00           C
ATOM   1755  HA1 GLY A 109      85.040  45.050  57.810  1.00  0.00           H
ATOM   1756  HA2 GLY A 109      83.910  46.450  57.570  1.00  0.00           H
ATOM   1757  C   GLY A 109      83.560  44.720  56.290  1.00  0.00           C
ATOM   1758  O   GLY A 109      83.260  43.520  56.290  1.00  0.00           O
ATOM   1759  N   LEU A 110      83.530  45.530  55.220  1.00  0.00           N
ATOM   1760  H   LEU A 110      83.870  46.470  55.340  1.00  0.00           H
ATOM   1761  CA  LEU A 110      83.010  45.080  53.850  1.00  0.00           C
ATOM   1762  HA  LEU A 110      82.170  44.390  53.920  1.00  0.00           H
ATOM   1763  CB  LEU A 110      82.530  46.340  53.170  1.00  0.00           C
ATOM   1764  HB1 LEU A 110      82.400  46.120  52.110  1.00  0.00           H
ATOM   1765  HB2 LEU A 110      83.260  47.150  53.120  1.00  0.00           H
ATOM   1766  CG  LEU A 110      81.230  46.930  53.770  1.00  0.00           C
ATOM   1767  HG  LEU A 110      81.510  47.240  54.770  1.00  0.00           H
ATOM   1768  CD1 LEU A 110      80.910  48.240  53.050  1.00  0.00           C
ATOM   1769 1HD1 LEU A 110      80.040  48.720  53.520  1.00  0.00           H
ATOM   1770 2HD1 LEU A 110      81.760  48.870  53.310  1.00  0.00           H
ATOM   1771 3HD1 LEU A 110      80.800  48.090  51.980  1.00  0.00           H
ATOM   1772  CD2 LEU A 110      80.030  45.970  53.660  1.00  0.00           C
ATOM   1773 1HD2 LEU A 110      79.130  46.500  53.980  1.00  0.00           H
ATOM   1774 2HD2 LEU A 110      79.850  45.580  52.660  1.00  0.00           H
ATOM   1775 3HD2 LEU A 110      80.140  45.180  54.400  1.00  0.00           H
ATOM   1776  C   LEU A 110      84.140  44.410  53.050  1.00  0.00           C
ATOM   1777  O   LEU A 110      85.250  44.250  53.580  1.00  0.00           O
ATOM   1778  N   ASN A 111      83.830  43.960  51.820  1.00  0.00           N
ATOM   1779  H   ASN A 111      82.970  44.300  51.430  1.00  0.00           H
ATOM   1780  CA  ASN A 111      84.690  43.080  51.010  1.00  0.00           C
ATOM   1781  HA  ASN A 111      84.640  42.050  51.370  1.00  0.00           H
ATOM   1782  CB  ASN A 111      83.990  43.070  49.580  1.00  0.00           C
ATOM   1783  HB1 ASN A 111      84.620  42.510  48.890  1.00  0.00           H
ATOM   1784  HB2 ASN A 111      83.810  44.050  49.120  1.00  0.00           H
ATOM   1785  CG  ASN A 111      82.640  42.350  49.570  1.00  0.00           C
ATOM   1786  OD1 ASN A 111      81.520  42.880  49.650  1.00  0.00           O
ATOM   1787  ND2 ASN A 111      82.670  41.100  49.320  1.00  0.00           N
ATOM   1788 1HD2 ASN A 111      83.630  40.770  49.310  1.00  0.00           H
ATOM   1789 2HD2 ASN A 111      81.870  40.480  49.300  1.00  0.00           H
ATOM   1790  C   ASN A 111      86.130  43.440  50.840  1.00  0.00           C
ATOM   1791  O   ASN A 111      86.930  42.550  50.970  1.00  0.00           O
ATOM   1792  N   LEU A 112      86.460  44.710  50.590  1.00  0.00           N
ATOM   1793  H   LEU A 112      85.840  45.480  50.800  1.00  0.00           H
ATOM   1794  CA  LEU A 112      87.840  45.160  50.550  1.00  0.00           C
ATOM   1795  HA  LEU A 112      88.410  44.300  50.190  1.00  0.00           H
ATOM   1796  CB  LEU A 112      88.060  46.430  49.660  1.00  0.00           C
ATOM   1797  HB1 LEU A 112      89.090  46.750  49.810  1.00  0.00           H
ATOM   1798  HB2 LEU A 112      87.540  47.310  50.040  1.00  0.00           H
ATOM   1799  CG  LEU A 112      87.690  46.240  48.190  1.00  0.00           C
ATOM   1800  HG  LEU A 112      88.170  46.940  47.500  1.00  0.00           H
ATOM   1801  CD1 LEU A 112      88.180  44.870  47.670  1.00  0.00           C
ATOM   1802 1HD1 LEU A 112      87.940  44.760  46.610  1.00  0.00           H
ATOM   1803 2HD1 LEU A 112      89.260  44.980  47.710  1.00  0.00           H
ATOM   1804 3HD1 LEU A 112      87.760  44.020  48.220  1.00  0.00           H
ATOM   1805  CD2 LEU A 112      86.210  46.290  47.950  1.00  0.00           C
ATOM   1806 1HD2 LEU A 112      85.670  45.460  48.400  1.00  0.00           H
ATOM   1807 2HD2 LEU A 112      85.700  47.140  48.410  1.00  0.00           H
ATOM   1808 3HD2 LEU A 112      86.000  46.360  46.890  1.00  0.00           H
ATOM   1809  C   LEU A 112      88.380  45.560  51.910  1.00  0.00           C
ATOM   1810  O   LEU A 112      89.530  45.200  52.130  1.00  0.00           O
ATOM   1811  N   GLN A 113      87.570  46.040  52.880  1.00  0.00           N
ATOM   1812  H   GLN A 113      86.660  46.420  52.650  1.00  0.00           H
ATOM   1813  CA  GLN A 113      88.100  46.360  54.200  1.00  0.00           C
ATOM   1814  HA  GLN A 113      88.950  47.040  54.090  1.00  0.00           H
ATOM   1815  CB  GLN A 113      86.980  47.110  54.950  1.00  0.00           C
ATOM   1816  HB1 GLN A 113      86.090  46.480  55.050  1.00  0.00           H
ATOM   1817  HB2 GLN A 113      86.770  47.970  54.310  1.00  0.00           H
ATOM   1818  CG  GLN A 113      87.240  47.670  56.360  1.00  0.00           C
ATOM   1819  HG1 GLN A 113      87.570  46.820  56.950  1.00  0.00           H
ATOM   1820  HG2 GLN A 113      86.270  47.980  56.740  1.00  0.00           H
ATOM   1821  CD  GLN A 113      88.180  48.880  56.330  1.00  0.00           C
ATOM   1822  OE1 GLN A 113      88.390  49.470  55.290  1.00  0.00           O
ATOM   1823  NE2 GLN A 113      88.780  49.290  57.440  1.00  0.00           N
ATOM   1824 1HE2 GLN A 113      88.650  48.810  58.310  1.00  0.00           H
ATOM   1825 2HE2 GLN A 113      89.140  50.240  57.450  1.00  0.00           H
ATOM   1826  C   GLN A 113      88.550  45.080  54.990  1.00  0.00           C
ATOM   1827  O   GLN A 113      89.560  45.160  55.700  1.00  0.00           O
ATOM   1828  N   GLU A 114      87.820  43.960  54.890  1.00  0.00           N
ATOM   1829  H   GLU A 114      86.950  43.990  54.380  1.00  0.00           H
ATOM   1830  CA  GLU A 114      88.070  42.620  55.510  1.00  0.00           C
ATOM   1831  HA  GLU A 114      88.070  42.760  56.590  1.00  0.00           H
ATOM   1832  CB  GLU A 114      86.940  41.600  55.220  1.00  0.00           C
ATOM   1833  HB1 GLU A 114      86.900  41.480  54.140  1.00  0.00           H
ATOM   1834  HB2 GLU A 114      85.980  41.990  55.570  1.00  0.00           H
ATOM   1835  CG  GLU A 114      86.990  40.210  55.910  1.00  0.00           C
ATOM   1836  HG1 GLU A 114      85.960  39.860  55.930  1.00  0.00           H
ATOM   1837  HG2 GLU A 114      87.330  40.450  56.910  1.00  0.00           H
ATOM   1838  CD  GLU A 114      87.880  39.170  55.190  1.00  0.00           C
ATOM   1839  OE1 GLU A 114      88.710  38.680  55.980  1.00  0.00           O
ATOM   1840  OE2 GLU A 114      87.730  38.820  53.960  1.00  0.00           O
ATOM   1841  C   GLU A 114      89.420  42.050  55.150  1.00  0.00           C
ATOM   1842  O   GLU A 114      90.160  41.590  56.000  1.00  0.00           O
ATOM   1843  N   GLY A 115      89.850  42.200  53.880  1.00  0.00           N
ATOM   1844  H   GLY A 115      89.180  42.580  53.230  1.00  0.00           H
ATOM   1845  CA  GLY A 115      91.170  42.030  53.310  1.00  0.00           C
ATOM   1846  HA1 GLY A 115      90.980  42.350  52.280  1.00  0.00           H
ATOM   1847  HA2 GLY A 115      91.480  40.990  53.190  1.00  0.00           H
ATOM   1848  C   GLY A 115      92.340  42.810  53.820  1.00  0.00           C
ATOM   1849  O   GLY A 115      93.460  42.380  53.660  1.00  0.00           O
ATOM   1850  N   GLU A 116      92.190  43.930  54.610  1.00  0.00           N
ATOM   1851  H   GLU A 116      91.250  44.300  54.700  1.00  0.00           H
ATOM   1852  CA  GLU A 116      93.220  44.550  55.330  1.00  0.00           C
ATOM   1853  HA  GLU A 116      94.170  44.080  55.050  1.00  0.00           H
ATOM   1854  CB  GLU A 116      93.300  46.080  54.980  1.00  0.00           C
ATOM   1855  HB1 GLU A 116      94.190  46.480  55.450  1.00  0.00           H
ATOM   1856  HB2 GLU A 116      92.400  46.610  55.310  1.00  0.00           H
ATOM   1857  CG  GLU A 116      93.410  46.380  53.440  1.00  0.00           C
ATOM   1858  HG1 GLU A 116      92.390  46.590  53.100  1.00  0.00           H
ATOM   1859  HG2 GLU A 116      93.740  45.470  52.940  1.00  0.00           H
ATOM   1860  CD  GLU A 116      94.230  47.580  53.140  1.00  0.00           C
ATOM   1861  OE1 GLU A 116      95.020  47.480  52.190  1.00  0.00           O
ATOM   1862  OE2 GLU A 116      94.000  48.630  53.710  1.00  0.00           O
ATOM   1863  C   GLU A 116      93.110  44.500  56.860  1.00  0.00           C
ATOM   1864  O   GLU A 116      94.000  44.970  57.590  1.00  0.00           O
ATOM   1865  N   PHE A 117      92.090  43.840  57.440  1.00  0.00           N
ATOM   1866  H   PHE A 117      91.420  43.310  56.900  1.00  0.00           H
ATOM   1867  CA  PHE A 117      91.870  43.710  58.890  1.00  0.00           C
ATOM   1868  HA  PHE A 117      91.840  44.650  59.440  1.00  0.00           H
ATOM   1869  CB  PHE A 117      90.400  43.200  59.070  1.00  0.00           C
ATOM   1870  HB1 PHE A 117      90.080  42.320  58.510  1.00  0.00           H
ATOM   1871  HB2 PHE A 117      89.720  44.020  58.850  1.00  0.00           H
ATOM   1872  CG  PHE A 117      90.130  42.940  60.520  1.00  0.00           C
ATOM   1873  CD1 PHE A 117      89.790  44.100  61.310  1.00  0.00           C
ATOM   1874  HD1 PHE A 117      89.670  45.070  60.850  1.00  0.00           H
ATOM   1875  CE1 PHE A 117      89.690  43.940  62.690  1.00  0.00           C
ATOM   1876  HE1 PHE A 117      89.410  44.760  63.330  1.00  0.00           H
ATOM   1877  CZ  PHE A 117      89.730  42.610  63.260  1.00  0.00           C
ATOM   1878  HZ  PHE A 117      89.560  42.450  64.310  1.00  0.00           H
ATOM   1879  CE2 PHE A 117      89.980  41.490  62.460  1.00  0.00           C
ATOM   1880  HE2 PHE A 117      90.170  40.550  62.940  1.00  0.00           H
ATOM   1881  CD2 PHE A 117      90.180  41.660  61.090  1.00  0.00           C
ATOM   1882  HD2 PHE A 117      90.340  40.780  60.490  1.00  0.00           H
ATOM   1883  C   PHE A 117      92.870  42.870  59.710  1.00  0.00           C
ATOM   1884  O   PHE A 117      93.010  43.110  60.900  1.00  0.00           O
ATOM   1885  N   LEU A 118      93.680  42.090  59.030  1.00  0.00           N
ATOM   1886  H   LEU A 118      93.500  41.910  58.050  1.00  0.00           H
ATOM   1887  CA  LEU A 118      94.780  41.440  59.770  1.00  0.00           C
ATOM   1888  HA  LEU A 118      94.550  41.240  60.820  1.00  0.00           H
ATOM   1889  CB  LEU A 118      95.120  40.120  58.950  1.00  0.00           C
ATOM   1890  HB1 LEU A 118      95.540  40.490  58.020  1.00  0.00           H
ATOM   1891  HB2 LEU A 118      94.240  39.540  58.690  1.00  0.00           H
ATOM   1892  CG  LEU A 118      96.260  39.180  59.450  1.00  0.00           C
ATOM   1893  HG  LEU A 118      97.270  39.500  59.180  1.00  0.00           H
ATOM   1894  CD1 LEU A 118      96.170  38.950  60.910  1.00  0.00           C
ATOM   1895 1HD1 LEU A 118      96.600  39.790  61.460  1.00  0.00           H
ATOM   1896 2HD1 LEU A 118      95.160  38.710  61.230  1.00  0.00           H
ATOM   1897 3HD1 LEU A 118      96.850  38.110  61.070  1.00  0.00           H
ATOM   1898  CD2 LEU A 118      96.130  37.840  58.690  1.00  0.00           C
ATOM   1899 1HD2 LEU A 118      95.080  37.560  58.800  1.00  0.00           H
ATOM   1900 2HD2 LEU A 118      96.380  38.020  57.640  1.00  0.00           H
ATOM   1901 3HD2 LEU A 118      96.840  37.180  59.160  1.00  0.00           H
ATOM   1902  C   LEU A 118      96.020  42.320  59.740  1.00  0.00           C
ATOM   1903  O   LEU A 118      96.770  42.460  60.690  1.00  0.00           O
ATOM   1904  N   LEU A 119      96.250  43.060  58.640  1.00  0.00           N
ATOM   1905  H   LEU A 119      95.570  42.920  57.900  1.00  0.00           H
ATOM   1906  CA  LEU A 119      97.310  43.980  58.260  1.00  0.00           C
ATOM   1907  HA  LEU A 119      98.300  43.520  58.260  1.00  0.00           H
ATOM   1908  CB  LEU A 119      97.140  44.330  56.760  1.00  0.00           C
ATOM   1909  HB1 LEU A 119      97.800  45.130  56.400  1.00  0.00           H
ATOM   1910  HB2 LEU A 119      96.160  44.750  56.550  1.00  0.00           H
ATOM   1911  CG  LEU A 119      97.250  43.150  55.780  1.00  0.00           C
ATOM   1912  HG  LEU A 119      96.520  42.360  55.930  1.00  0.00           H
ATOM   1913  CD1 LEU A 119      97.040  43.610  54.340  1.00  0.00           C
ATOM   1914 1HD1 LEU A 119      96.220  44.330  54.310  1.00  0.00           H
ATOM   1915 2HD1 LEU A 119      97.940  44.120  53.990  1.00  0.00           H
ATOM   1916 3HD1 LEU A 119      96.960  42.740  53.680  1.00  0.00           H
ATOM   1917  CD2 LEU A 119      98.570  42.420  55.920  1.00  0.00           C
ATOM   1918 1HD2 LEU A 119      98.810  41.790  55.060  1.00  0.00           H
ATOM   1919 2HD2 LEU A 119      99.340  43.180  56.020  1.00  0.00           H
ATOM   1920 3HD2 LEU A 119      98.500  41.890  56.870  1.00  0.00           H
ATOM   1921  C   LEU A 119      97.360  45.260  59.130  1.00  0.00           C
ATOM   1922  O   LEU A 119      98.460  45.530  59.610  1.00  0.00           O
ATOM   1923  N   GLN A 120      96.230  45.870  59.390  1.00  0.00           N
ATOM   1924  H   GLN A 120      95.430  45.460  58.920  1.00  0.00           H
ATOM   1925  CA  GLN A 120      96.140  47.120  60.170  1.00  0.00           C
ATOM   1926  HA  GLN A 120      96.770  47.880  59.720  1.00  0.00           H
ATOM   1927  CB  GLN A 120      94.670  47.610  59.960  1.00  0.00           C
ATOM   1928  HB1 GLN A 120      94.500  47.900  58.920  1.00  0.00           H
ATOM   1929  HB2 GLN A 120      94.630  48.570  60.480  1.00  0.00           H
ATOM   1930  CG  GLN A 120      93.550  46.700  60.430  1.00  0.00           C
ATOM   1931  HG1 GLN A 120      93.800  45.730  60.000  1.00  0.00           H
ATOM   1932  HG2 GLN A 120      92.700  47.150  59.920  1.00  0.00           H
ATOM   1933  CD  GLN A 120      93.410  46.630  61.960  1.00  0.00           C
ATOM   1934  OE1 GLN A 120      93.580  47.640  62.620  1.00  0.00           O
ATOM   1935  NE2 GLN A 120      92.970  45.530  62.530  1.00  0.00           N
ATOM   1936 1HE2 GLN A 120      92.740  44.770  61.900  1.00  0.00           H
ATOM   1937 2HE2 GLN A 120      92.530  45.610  63.430  1.00  0.00           H
ATOM   1938  C   GLN A 120      96.590  46.870  61.620  1.00  0.00           C
ATOM   1939  O   GLN A 120      96.980  47.780  62.360  1.00  0.00           O
ATOM   1940  N   ALA A 121      96.680  45.640  62.110  1.00  0.00           N
ATOM   1941  H   ALA A 121      96.240  45.010  61.460  1.00  0.00           H
ATOM   1942  CA  ALA A 121      97.040  45.220  63.490  1.00  0.00           C
ATOM   1943  HA  ALA A 121      97.080  46.070  64.180  1.00  0.00           H
ATOM   1944  CB  ALA A 121      96.000  44.230  64.040  1.00  0.00           C
ATOM   1945  HB1 ALA A 121      95.040  44.740  64.020  1.00  0.00           H
ATOM   1946  HB2 ALA A 121      96.100  43.390  63.360  1.00  0.00           H
ATOM   1947  HB3 ALA A 121      96.190  43.940  65.070  1.00  0.00           H
ATOM   1948  C   ALA A 121      98.410  44.550  63.660  1.00  0.00           C
ATOM   1949  O   ALA A 121      98.780  44.010  64.700  1.00  0.00           O
ATOM   1950  N   LEU A 122      99.240  44.650  62.630  1.00  0.00           N
ATOM   1951  H   LEU A 122      98.920  44.940  61.720  1.00  0.00           H
ATOM   1952  CA  LEU A 122     100.660  44.270  62.580  1.00  0.00           C
ATOM   1953  HA  LEU A 122     101.080  44.120  63.580  1.00  0.00           H
ATOM   1954  CB  LEU A 122     100.840  42.920  61.800  1.00  0.00           C
ATOM   1955  HB1 LEU A 122     101.900  42.670  61.770  1.00  0.00           H
ATOM   1956  HB2 LEU A 122     100.450  43.100  60.800  1.00  0.00           H
ATOM   1957  CG  LEU A 122     100.180  41.670  62.430  1.00  0.00           C
ATOM   1958  HG  LEU A 122      99.220  42.020  62.830  1.00  0.00           H
ATOM   1959  CD1 LEU A 122     100.060  40.480  61.460  1.00  0.00           C
ATOM   1960 1HD1 LEU A 122      99.520  40.670  60.540  1.00  0.00           H
ATOM   1961 2HD1 LEU A 122     101.050  40.220  61.090  1.00  0.00           H
ATOM   1962 3HD1 LEU A 122      99.710  39.570  61.950  1.00  0.00           H
ATOM   1963  CD2 LEU A 122     100.980  41.220  63.590  1.00  0.00           C
ATOM   1964 1HD2 LEU A 122     101.970  40.990  63.200  1.00  0.00           H
ATOM   1965 2HD2 LEU A 122     101.060  41.970  64.380  1.00  0.00           H
ATOM   1966 3HD2 LEU A 122     100.510  40.390  64.110  1.00  0.00           H
ATOM   1967  C   LEU A 122     101.460  45.390  61.930  1.00  0.00           C
ATOM   1968  O   LEU A 122     102.690  45.320  61.920  1.00  0.00           O
ATOM   1969  N   ASN A 123     100.840  46.430  61.270  1.00  0.00           N
ATOM   1970  H   ASN A 123      99.830  46.380  61.220  1.00  0.00           H
ATOM   1971  CA  ASN A 123     101.470  47.200  60.160  1.00  0.00           C
ATOM   1972  HA  ASN A 123     100.600  47.580  59.630  1.00  0.00           H
ATOM   1973  CB  ASN A 123     102.250  48.390  60.780  1.00  0.00           C
ATOM   1974  HB1 ASN A 123     102.450  49.020  59.910  1.00  0.00           H
ATOM   1975  HB2 ASN A 123     103.090  47.950  61.300  1.00  0.00           H
ATOM   1976  CG  ASN A 123     101.340  49.230  61.700  1.00  0.00           C
ATOM   1977  OD1 ASN A 123     101.610  49.560  62.820  1.00  0.00           O
ATOM   1978  ND2 ASN A 123     100.200  49.640  61.270  1.00  0.00           N
ATOM   1979 1HD2 ASN A 123     100.090  49.580  60.260  1.00  0.00           H
ATOM   1980 2HD2 ASN A 123      99.700  50.370  61.760  1.00  0.00           H
ATOM   1981  C   ASN A 123     102.260  46.390  59.110  1.00  0.00           C
ATOM   1982  O   ASN A 123     103.220  46.950  58.480  1.00  0.00           O
ATOM   1983  N   GLY A 124     101.860  45.150  58.830  1.00  0.00           N
ATOM   1984  H   GLY A 124     100.990  44.860  59.260  1.00  0.00           H
ATOM   1985  CA  GLY A 124     102.210  44.310  57.650  1.00  0.00           C
ATOM   1986  HA1 GLY A 124     101.980  43.280  57.910  1.00  0.00           H
ATOM   1987  HA2 GLY A 124     103.260  44.430  57.390  1.00  0.00           H
ATOM   1988  C   GLY A 124     101.370  44.780  56.440  1.00  0.00           C
ATOM   1989  O   GLY A 124     100.470  45.580  56.610  1.00  0.00           O
ATOM   1990  N   PHE A 125     101.640  44.200  55.250  1.00  0.00           N
ATOM   1991  H   PHE A 125     102.180  43.360  55.390  1.00  0.00           H
ATOM   1992  CA  PHE A 125     101.200  44.720  53.890  1.00  0.00           C
ATOM   1993  HA  PHE A 125     100.130  44.900  53.920  1.00  0.00           H
ATOM   1994  CB  PHE A 125     101.990  46.000  53.490  1.00  0.00           C
ATOM   1995  HB1 PHE A 125     101.690  46.790  54.180  1.00  0.00           H
ATOM   1996  HB2 PHE A 125     101.610  46.450  52.580  1.00  0.00           H
ATOM   1997  CG  PHE A 125     103.480  45.920  53.430  1.00  0.00           C
ATOM   1998  CD1 PHE A 125     104.140  45.250  52.410  1.00  0.00           C
ATOM   1999  HD1 PHE A 125     103.510  44.750  51.690  1.00  0.00           H
ATOM   2000  CE1 PHE A 125     105.540  45.010  52.450  1.00  0.00           C
ATOM   2001  HE1 PHE A 125     106.040  44.460  51.660  1.00  0.00           H
ATOM   2002  CZ  PHE A 125     106.310  45.430  53.560  1.00  0.00           C
ATOM   2003  HZ  PHE A 125     107.350  45.160  53.630  1.00  0.00           H
ATOM   2004  CE2 PHE A 125     105.670  46.100  54.610  1.00  0.00           C
ATOM   2005  HE2 PHE A 125     106.330  46.470  55.380  1.00  0.00           H
ATOM   2006  CD2 PHE A 125     104.250  46.300  54.550  1.00  0.00           C
ATOM   2007  HD2 PHE A 125     103.770  46.740  55.420  1.00  0.00           H
ATOM   2008  C   PHE A 125     101.330  43.590  52.880  1.00  0.00           C
ATOM   2009  O   PHE A 125     102.070  42.670  53.140  1.00  0.00           O
ATOM   2010  N   VAL A 126     100.510  43.650  51.890  1.00  0.00           N
ATOM   2011  H   VAL A 126      99.810  44.370  51.950  1.00  0.00           H
ATOM   2012  CA  VAL A 126     100.610  42.780  50.680  1.00  0.00           C
ATOM   2013  HA  VAL A 126     100.830  41.800  51.080  1.00  0.00           H
ATOM   2014  CB  VAL A 126      99.210  42.610  50.020  1.00  0.00           C
ATOM   2015  HB  VAL A 126      98.880  43.610  49.750  1.00  0.00           H
ATOM   2016  CG1 VAL A 126      99.230  41.690  48.770  1.00  0.00           C
ATOM   2017 1HG1 VAL A 126      99.840  40.840  49.070  1.00  0.00           H
ATOM   2018 2HG1 VAL A 126      98.220  41.380  48.500  1.00  0.00           H
ATOM   2019 3HG1 VAL A 126      99.670  42.220  47.930  1.00  0.00           H
ATOM   2020  CG2 VAL A 126      98.280  42.000  51.100  1.00  0.00           C
ATOM   2021 1HG2 VAL A 126      98.760  41.100  51.490  1.00  0.00           H
ATOM   2022 2HG2 VAL A 126      98.120  42.780  51.830  1.00  0.00           H
ATOM   2023 3HG2 VAL A 126      97.350  41.730  50.590  1.00  0.00           H
ATOM   2024  C   VAL A 126     101.750  42.970  49.620  1.00  0.00           C
ATOM   2025  O   VAL A 126     102.070  44.100  49.290  1.00  0.00           O
ATOM   2026  N   LEU A 127     102.380  41.880  49.260  1.00  0.00           N
ATOM   2027  H   LEU A 127     102.090  40.960  49.550  1.00  0.00           H
ATOM   2028  CA  LEU A 127     103.690  41.710  48.600  1.00  0.00           C
ATOM   2029  HA  LEU A 127     103.890  42.570  47.950  1.00  0.00           H
ATOM   2030  CB  LEU A 127     104.860  41.680  49.650  1.00  0.00           C
ATOM   2031  HB1 LEU A 127     104.680  40.810  50.280  1.00  0.00           H
ATOM   2032  HB2 LEU A 127     104.740  42.560  50.280  1.00  0.00           H
ATOM   2033  CG  LEU A 127     106.340  41.610  49.170  1.00  0.00           C
ATOM   2034  HG  LEU A 127     106.910  41.460  50.090  1.00  0.00           H
ATOM   2035  CD1 LEU A 127     106.700  40.400  48.230  1.00  0.00           C
ATOM   2036 1HD1 LEU A 127     106.160  40.590  47.300  1.00  0.00           H
ATOM   2037 2HD1 LEU A 127     107.780  40.380  48.130  1.00  0.00           H
ATOM   2038 3HD1 LEU A 127     106.230  39.520  48.670  1.00  0.00           H
ATOM   2039  CD2 LEU A 127     106.770  42.920  48.510  1.00  0.00           C
ATOM   2040 1HD2 LEU A 127     106.310  42.960  47.520  1.00  0.00           H
ATOM   2041 2HD2 LEU A 127     106.370  43.770  49.050  1.00  0.00           H
ATOM   2042 3HD2 LEU A 127     107.840  43.040  48.380  1.00  0.00           H
ATOM   2043  C   LEU A 127     103.480  40.430  47.740  1.00  0.00           C
ATOM   2044  O   LEU A 127     103.470  39.280  48.250  1.00  0.00           O
ATOM   2045  N   VAL A 128     103.330  40.580  46.480  1.00  0.00           N
ATOM   2046  H   VAL A 128     103.470  41.510  46.110  1.00  0.00           H
ATOM   2047  CA  VAL A 128     103.060  39.550  45.490  1.00  0.00           C
ATOM   2048  HA  VAL A 128     102.850  38.610  46.000  1.00  0.00           H
ATOM   2049  CB  VAL A 128     101.660  39.930  44.840  1.00  0.00           C
ATOM   2050  HB  VAL A 128     101.900  40.730  44.140  1.00  0.00           H
ATOM   2051  CG1 VAL A 128     101.040  38.820  44.030  1.00  0.00           C
ATOM   2052 1HG1 VAL A 128     101.660  38.460  43.200  1.00  0.00           H
ATOM   2053 2HG1 VAL A 128     100.810  38.000  44.700  1.00  0.00           H
ATOM   2054 3HG1 VAL A 128     100.120  39.170  43.560  1.00  0.00           H
ATOM   2055  CG2 VAL A 128     100.590  40.340  45.860  1.00  0.00           C
ATOM   2056 1HG2 VAL A 128      99.650  40.440  45.320  1.00  0.00           H
ATOM   2057 2HG2 VAL A 128     100.510  39.610  46.660  1.00  0.00           H
ATOM   2058 3HG2 VAL A 128     100.840  41.310  46.290  1.00  0.00           H
ATOM   2059  C   VAL A 128     104.210  39.300  44.570  1.00  0.00           C
ATOM   2060  O   VAL A 128     104.860  40.240  44.130  1.00  0.00           O
ATOM   2061  N   VAL A 129     104.450  38.070  44.100  1.00  0.00           N
ATOM   2062  H   VAL A 129     103.920  37.380  44.600  1.00  0.00           H
ATOM   2063  CA  VAL A 129     105.610  37.660  43.250  1.00  0.00           C
ATOM   2064  HA  VAL A 129     106.060  38.580  42.890  1.00  0.00           H
ATOM   2065  CB  VAL A 129     106.640  36.940  44.150  1.00  0.00           C
ATOM   2066  HB  VAL A 129     106.120  36.100  44.590  1.00  0.00           H
ATOM   2067  CG1 VAL A 129     107.830  36.350  43.410  1.00  0.00           C
ATOM   2068 1HG1 VAL A 129     108.530  37.050  42.960  1.00  0.00           H
ATOM   2069 2HG1 VAL A 129     108.290  35.710  44.170  1.00  0.00           H
ATOM   2070 3HG1 VAL A 129     107.520  35.650  42.630  1.00  0.00           H
ATOM   2071  CG2 VAL A 129     107.240  37.810  45.310  1.00  0.00           C
ATOM   2072 1HG2 VAL A 129     107.950  37.230  45.890  1.00  0.00           H
ATOM   2073 2HG2 VAL A 129     107.670  38.700  44.860  1.00  0.00           H
ATOM   2074 3HG2 VAL A 129     106.470  38.200  45.980  1.00  0.00           H
ATOM   2075  C   VAL A 129     105.140  36.870  42.000  1.00  0.00           C
ATOM   2076  O   VAL A 129     104.020  36.350  41.910  1.00  0.00           O
ATOM   2077  N   THR A 130     105.960  36.920  40.920  1.00  0.00           N
ATOM   2078  H   THR A 130     106.830  37.390  41.070  1.00  0.00           H
ATOM   2079  CA  THR A 130     105.610  36.300  39.640  1.00  0.00           C
ATOM   2080  HA  THR A 130     104.530  36.270  39.530  1.00  0.00           H
ATOM   2081  CB  THR A 130     106.230  37.040  38.410  1.00  0.00           C
ATOM   2082  HB  THR A 130     105.680  36.670  37.540  1.00  0.00           H
ATOM   2083  CG2 THR A 130     106.100  38.590  38.350  1.00  0.00           C
ATOM   2084 1HG2 THR A 130     106.620  39.050  39.190  1.00  0.00           H
ATOM   2085 2HG2 THR A 130     106.570  38.940  37.430  1.00  0.00           H
ATOM   2086 3HG2 THR A 130     105.030  38.820  38.330  1.00  0.00           H
ATOM   2087  OG1 THR A 130     107.640  36.820  38.260  1.00  0.00           O
ATOM   2088  HG1 THR A 130     108.010  36.860  39.150  1.00  0.00           H
ATOM   2089  C   THR A 130     106.040  34.800  39.660  1.00  0.00           C
ATOM   2090  O   THR A 130     106.160  34.160  40.680  1.00  0.00           O
ATOM   2091  N   THR A 131     106.220  34.200  38.480  1.00  0.00           N
ATOM   2092  H   THR A 131     106.080  34.750  37.640  1.00  0.00           H
ATOM   2093  CA  THR A 131     106.780  32.830  38.430  1.00  0.00           C
ATOM   2094  HA  THR A 131     106.330  32.220  39.210  1.00  0.00           H
ATOM   2095  CB  THR A 131     106.540  32.190  37.070  1.00  0.00           C
ATOM   2096  HB  THR A 131     105.480  32.260  36.810  1.00  0.00           H
ATOM   2097  CG2 THR A 131     107.390  32.830  35.990  1.00  0.00           C
ATOM   2098 1HG2 THR A 131     107.230  32.430  34.990  1.00  0.00           H
ATOM   2099 2HG2 THR A 131     107.150  33.880  35.810  1.00  0.00           H
ATOM   2100 3HG2 THR A 131     108.420  32.660  36.300  1.00  0.00           H
ATOM   2101  OG1 THR A 131     106.920  30.860  36.980  1.00  0.00           O
ATOM   2102  HG1 THR A 131     106.400  30.350  37.610  1.00  0.00           H
ATOM   2103  C   THR A 131     108.300  32.870  38.740  1.00  0.00           C
ATOM   2104  O   THR A 131     108.880  31.840  39.070  1.00  0.00           O
ATOM   2105  N   ASP A 132     108.930  34.020  38.610  1.00  0.00           N
ATOM   2106  H   ASP A 132     108.380  34.800  38.290  1.00  0.00           H
ATOM   2107  CA  ASP A 132     110.230  34.340  39.120  1.00  0.00           C
ATOM   2108  HA  ASP A 132     110.720  33.480  39.580  1.00  0.00           H
ATOM   2109  CB  ASP A 132     111.260  34.740  37.990  1.00  0.00           C
ATOM   2110  HB1 ASP A 132     112.200  34.950  38.490  1.00  0.00           H
ATOM   2111  HB2 ASP A 132     110.960  35.710  37.590  1.00  0.00           H
ATOM   2112  CG  ASP A 132     111.490  33.750  36.890  1.00  0.00           C
ATOM   2113  OD1 ASP A 132     111.250  32.500  37.040  1.00  0.00           O
ATOM   2114  OD2 ASP A 132     111.660  34.220  35.740  1.00  0.00           O
ATOM   2115  C   ASP A 132     110.230  35.350  40.240  1.00  0.00           C
ATOM   2116  O   ASP A 132     109.290  36.130  40.330  1.00  0.00           O
ATOM   2117  N   ALA A 133     111.330  35.440  40.960  1.00  0.00           N
ATOM   2118  H   ALA A 133     112.070  34.800  40.730  1.00  0.00           H
ATOM   2119  CA  ALA A 133     111.430  36.310  42.160  1.00  0.00           C
ATOM   2120  HA  ALA A 133     110.530  36.100  42.740  1.00  0.00           H
ATOM   2121  CB  ALA A 133     112.580  35.770  43.040  1.00  0.00           C
ATOM   2122  HB1 ALA A 133     112.570  34.680  43.100  1.00  0.00           H
ATOM   2123  HB2 ALA A 133     113.530  36.080  42.590  1.00  0.00           H
ATOM   2124  HB3 ALA A 133     112.590  36.170  44.050  1.00  0.00           H
ATOM   2125  C   ALA A 133     111.430  37.860  42.040  1.00  0.00           C
ATOM   2126  O   ALA A 133     112.060  38.630  42.810  1.00  0.00           O
ATOM   2127  N   LEU A 134     110.850  38.300  40.960  1.00  0.00           N
ATOM   2128  H   LEU A 134     110.350  37.620  40.400  1.00  0.00           H
ATOM   2129  CA  LEU A 134     110.380  39.710  40.690  1.00  0.00           C
ATOM   2130  HA  LEU A 134     111.150  40.400  41.050  1.00  0.00           H
ATOM   2131  CB  LEU A 134     110.200  40.030  39.190  1.00  0.00           C
ATOM   2132  HB1 LEU A 134     109.890  41.080  39.170  1.00  0.00           H
ATOM   2133  HB2 LEU A 134     109.510  39.290  38.780  1.00  0.00           H
ATOM   2134  CG  LEU A 134     111.450  39.860  38.370  1.00  0.00           C
ATOM   2135  HG  LEU A 134     111.580  38.780  38.320  1.00  0.00           H
ATOM   2136  CD1 LEU A 134     111.200  40.380  36.960  1.00  0.00           C
ATOM   2137 1HD1 LEU A 134     111.040  41.450  36.930  1.00  0.00           H
ATOM   2138 2HD1 LEU A 134     112.060  40.350  36.290  1.00  0.00           H
ATOM   2139 3HD1 LEU A 134     110.360  39.880  36.480  1.00  0.00           H
ATOM   2140  CD2 LEU A 134     112.780  40.390  38.840  1.00  0.00           C
ATOM   2141 1HD2 LEU A 134     113.460  40.440  37.980  1.00  0.00           H
ATOM   2142 2HD2 LEU A 134     112.620  41.390  39.240  1.00  0.00           H
ATOM   2143 3HD2 LEU A 134     113.150  39.740  39.630  1.00  0.00           H
ATOM   2144  C   LEU A 134     109.120  39.960  41.340  1.00  0.00           C
ATOM   2145  O   LEU A 134     108.200  39.160  41.160  1.00  0.00           O
ATOM   2146  N   VAL A 135     108.940  41.070  42.020  1.00  0.00           N
ATOM   2147  H   VAL A 135     109.730  41.690  42.120  1.00  0.00           H
ATOM   2148  CA  VAL A 135     107.760  41.510  42.760  1.00  0.00           C
ATOM   2149  HA  VAL A 135     107.230  40.710  43.280  1.00  0.00           H
ATOM   2150  CB  VAL A 135     108.090  42.640  43.740  1.00  0.00           C
ATOM   2151  HB  VAL A 135     108.730  43.350  43.220  1.00  0.00           H
ATOM   2152  CG1 VAL A 135     106.780  43.360  44.170  1.00  0.00           C
ATOM   2153 1HG1 VAL A 135     107.030  43.940  45.060  1.00  0.00           H
ATOM   2154 2HG1 VAL A 135     106.360  43.960  43.360  1.00  0.00           H
ATOM   2155 3HG1 VAL A 135     106.050  42.620  44.480  1.00  0.00           H
ATOM   2156  CG2 VAL A 135     108.930  42.160  44.930  1.00  0.00           C
ATOM   2157 1HG2 VAL A 135     109.060  42.940  45.680  1.00  0.00           H
ATOM   2158 2HG2 VAL A 135     108.500  41.330  45.490  1.00  0.00           H
ATOM   2159 3HG2 VAL A 135     109.890  41.780  44.600  1.00  0.00           H
ATOM   2160  C   VAL A 135     106.750  42.070  41.740  1.00  0.00           C
ATOM   2161  O   VAL A 135     106.940  43.020  41.080  1.00  0.00           O
ATOM   2162  N   PHE A 136     105.660  41.260  41.630  1.00  0.00           N
ATOM   2163  H   PHE A 136     105.460  40.580  42.350  1.00  0.00           H
ATOM   2164  CA  PHE A 136     104.490  41.550  40.840  1.00  0.00           C
ATOM   2165  HA  PHE A 136     104.850  41.850  39.850  1.00  0.00           H
ATOM   2166  CB  PHE A 136     103.660  40.270  40.830  1.00  0.00           C
ATOM   2167  HB1 PHE A 136     103.350  39.920  41.820  1.00  0.00           H
ATOM   2168  HB2 PHE A 136     104.300  39.460  40.490  1.00  0.00           H
ATOM   2169  CG  PHE A 136     102.330  40.340  40.040  1.00  0.00           C
ATOM   2170  CD1 PHE A 136     102.380  40.530  38.660  1.00  0.00           C
ATOM   2171  HD1 PHE A 136     103.320  40.530  38.130  1.00  0.00           H
ATOM   2172  CE1 PHE A 136     101.180  40.550  38.000  1.00  0.00           C
ATOM   2173  HE1 PHE A 136     101.260  40.680  36.930  1.00  0.00           H
ATOM   2174  CZ  PHE A 136      99.960  40.550  38.650  1.00  0.00           C
ATOM   2175  HZ  PHE A 136      99.070  40.830  38.100  1.00  0.00           H
ATOM   2176  CE2 PHE A 136      99.960  40.420  40.030  1.00  0.00           C
ATOM   2177  HE2 PHE A 136      99.070  40.400  40.640  1.00  0.00           H
ATOM   2178  CD2 PHE A 136     101.170  40.330  40.760  1.00  0.00           C
ATOM   2179  HD2 PHE A 136     101.260  40.240  41.830  1.00  0.00           H
ATOM   2180  C   PHE A 136     103.640  42.800  41.330  1.00  0.00           C
ATOM   2181  O   PHE A 136     103.180  43.600  40.520  1.00  0.00           O
ATOM   2182  N   TYR A 137     103.470  42.940  42.640  1.00  0.00           N
ATOM   2183  H   TYR A 137     103.830  42.180  43.210  1.00  0.00           H
ATOM   2184  CA  TYR A 137     102.820  44.000  43.330  1.00  0.00           C
ATOM   2185  HA  TYR A 137     103.010  44.950  42.830  1.00  0.00           H
ATOM   2186  CB  TYR A 137     101.340  43.650  43.210  1.00  0.00           C
ATOM   2187  HB1 TYR A 137     101.200  42.600  43.490  1.00  0.00           H
ATOM   2188  HB2 TYR A 137     101.040  43.790  42.180  1.00  0.00           H
ATOM   2189  CG  TYR A 137     100.370  44.460  44.100  1.00  0.00           C
ATOM   2190  CD1 TYR A 137      99.430  45.330  43.630  1.00  0.00           C
ATOM   2191  HD1 TYR A 137      99.330  45.520  42.570  1.00  0.00           H
ATOM   2192  CE1 TYR A 137      98.510  45.930  44.500  1.00  0.00           C
ATOM   2193  HE1 TYR A 137      97.810  46.600  44.040  1.00  0.00           H
ATOM   2194  CZ  TYR A 137      98.470  45.680  45.880  1.00  0.00           C
ATOM   2195  OH  TYR A 137      97.660  46.300  46.790  1.00  0.00           O
ATOM   2196  HH  TYR A 137      97.310  47.140  46.480  1.00  0.00           H
ATOM   2197  CE2 TYR A 137      99.380  44.730  46.350  1.00  0.00           C
ATOM   2198  HE2 TYR A 137      99.330  44.400  47.380  1.00  0.00           H
ATOM   2199  CD2 TYR A 137     100.420  44.240  45.470  1.00  0.00           C
ATOM   2200  HD2 TYR A 137     101.150  43.560  45.890  1.00  0.00           H
ATOM   2201  C   TYR A 137     103.370  44.210  44.750  1.00  0.00           C
ATOM   2202  O   TYR A 137     103.670  43.270  45.440  1.00  0.00           O
ATOM   2203  N   ALA A 138     103.160  45.450  45.220  1.00  0.00           N
ATOM   2204  H   ALA A 138     102.790  46.090  44.530  1.00  0.00           H
ATOM   2205  CA  ALA A 138     103.350  45.810  46.670  1.00  0.00           C
ATOM   2206  HA  ALA A 138     103.070  44.900  47.200  1.00  0.00           H
ATOM   2207  CB  ALA A 138     104.860  46.130  46.940  1.00  0.00           C
ATOM   2208  HB1 ALA A 138     104.950  46.070  48.030  1.00  0.00           H
ATOM   2209  HB2 ALA A 138     105.470  45.410  46.400  1.00  0.00           H
ATOM   2210  HB3 ALA A 138     105.040  47.180  46.710  1.00  0.00           H
ATOM   2211  C   ALA A 138     102.470  47.070  47.050  1.00  0.00           C
ATOM   2212  O   ALA A 138     102.570  48.090  46.390  1.00  0.00           O
ATOM   2213  N   SER A 139     101.830  47.010  48.250  1.00  0.00           N
ATOM   2214  H   SER A 139     102.010  46.180  48.800  1.00  0.00           H
ATOM   2215  CA  SER A 139     101.050  48.190  48.820  1.00  0.00           C
ATOM   2216  HA  SER A 139     100.410  48.670  48.090  1.00  0.00           H
ATOM   2217  CB  SER A 139     100.290  47.670  50.040  1.00  0.00           C
ATOM   2218  HB1 SER A 139      99.800  48.460  50.610  1.00  0.00           H
ATOM   2219  HB2 SER A 139     100.940  47.150  50.740  1.00  0.00           H
ATOM   2220  OG  SER A 139      99.320  46.790  49.550  1.00  0.00           O
ATOM   2221  HG  SER A 139      98.760  47.190  48.880  1.00  0.00           H
ATOM   2222  C   SER A 139     101.950  49.320  49.370  1.00  0.00           C
ATOM   2223  O   SER A 139     102.900  49.070  50.170  1.00  0.00           O
ATOM   2224  N   SER A 140     101.610  50.600  49.050  1.00  0.00           N
ATOM   2225  H   SER A 140     100.800  50.710  48.460  1.00  0.00           H
ATOM   2226  CA  SER A 140     102.460  51.810  49.300  1.00  0.00           C
ATOM   2227  HA  SER A 140     103.220  51.730  48.520  1.00  0.00           H
ATOM   2228  CB  SER A 140     101.730  53.020  48.830  1.00  0.00           C
ATOM   2229  HB1 SER A 140     101.550  53.140  47.760  1.00  0.00           H
ATOM   2230  HB2 SER A 140     102.270  53.890  49.210  1.00  0.00           H
ATOM   2231  OG  SER A 140     100.500  53.120  49.600  1.00  0.00           O
ATOM   2232  HG  SER A 140     100.090  53.940  49.330  1.00  0.00           H
ATOM   2233  C   SER A 140     103.070  52.020  50.700  1.00  0.00           C
ATOM   2234  O   SER A 140     104.120  52.740  50.750  1.00  0.00           O
ATOM   2235  N   THR A 141     102.500  51.510  51.740  1.00  0.00           N
ATOM   2236  H   THR A 141     101.620  51.030  51.600  1.00  0.00           H
ATOM   2237  CA  THR A 141     103.070  51.520  53.060  1.00  0.00           C
ATOM   2238  HA  THR A 141     103.160  52.530  53.470  1.00  0.00           H
ATOM   2239  CB  THR A 141     102.050  50.830  53.990  1.00  0.00           C
ATOM   2240  HB  THR A 141     101.030  51.130  53.780  1.00  0.00           H
ATOM   2241  CG2 THR A 141     101.970  49.320  53.810  1.00  0.00           C
ATOM   2242 1HG2 THR A 141     101.560  48.940  54.740  1.00  0.00           H
ATOM   2243 2HG2 THR A 141     101.290  48.940  53.050  1.00  0.00           H
ATOM   2244 3HG2 THR A 141     102.960  48.890  53.670  1.00  0.00           H
ATOM   2245  OG1 THR A 141     102.330  51.100  55.350  1.00  0.00           O
ATOM   2246  HG1 THR A 141     102.020  52.000  55.490  1.00  0.00           H
ATOM   2247  C   THR A 141     104.480  50.870  53.200  1.00  0.00           C
ATOM   2248  O   THR A 141     105.150  51.040  54.220  1.00  0.00           O
ATOM   2249  N   ILE A 142     104.920  50.100  52.190  1.00  0.00           N
ATOM   2250  H   ILE A 142     104.250  49.870  51.460  1.00  0.00           H
ATOM   2251  CA  ILE A 142     106.310  49.570  52.060  1.00  0.00           C
ATOM   2252  HA  ILE A 142     106.520  49.000  52.960  1.00  0.00           H
ATOM   2253  CB  ILE A 142     106.380  48.680  50.900  1.00  0.00           C
ATOM   2254  HB  ILE A 142     105.650  47.910  51.140  1.00  0.00           H
ATOM   2255  CG2 ILE A 142     106.010  49.330  49.530  1.00  0.00           C
ATOM   2256 1HG2 ILE A 142     105.680  48.590  48.790  1.00  0.00           H
ATOM   2257 2HG2 ILE A 142     105.350  50.180  49.660  1.00  0.00           H
ATOM   2258 3HG2 ILE A 142     106.950  49.710  49.120  1.00  0.00           H
ATOM   2259  CG1 ILE A 142     107.810  48.030  50.860  1.00  0.00           C
ATOM   2260 1HG1 ILE A 142     107.960  47.780  51.910  1.00  0.00           H
ATOM   2261 2HG1 ILE A 142     108.610  48.720  50.590  1.00  0.00           H
ATOM   2262  CD  ILE A 142     107.940  46.750  49.930  1.00  0.00           C
ATOM   2263  HD1 ILE A 142     107.010  46.190  49.990  1.00  0.00           H
ATOM   2264  HD2 ILE A 142     108.130  47.090  48.910  1.00  0.00           H
ATOM   2265  HD3 ILE A 142     108.710  46.120  50.390  1.00  0.00           H
ATOM   2266  C   ILE A 142     107.370  50.720  51.930  1.00  0.00           C
ATOM   2267  O   ILE A 142     108.520  50.700  52.320  1.00  0.00           O
ATOM   2268  N   GLN A 143     107.010  51.900  51.400  1.00  0.00           N
ATOM   2269  H   GLN A 143     106.080  51.980  51.020  1.00  0.00           H
ATOM   2270  CA  GLN A 143     107.840  53.120  51.300  1.00  0.00           C
ATOM   2271  HA  GLN A 143     108.840  52.850  50.960  1.00  0.00           H
ATOM   2272  CB  GLN A 143     107.230  53.980  50.140  1.00  0.00           C
ATOM   2273  HB1 GLN A 143     106.310  54.390  50.530  1.00  0.00           H
ATOM   2274  HB2 GLN A 143     106.970  53.330  49.300  1.00  0.00           H
ATOM   2275  CG  GLN A 143     108.130  55.140  49.660  1.00  0.00           C
ATOM   2276  HG1 GLN A 143     109.090  54.780  49.270  1.00  0.00           H
ATOM   2277  HG2 GLN A 143     108.410  55.740  50.530  1.00  0.00           H
ATOM   2278  CD  GLN A 143     107.540  55.920  48.520  1.00  0.00           C
ATOM   2279  OE1 GLN A 143     106.460  55.810  47.940  1.00  0.00           O
ATOM   2280  NE2 GLN A 143     108.290  56.850  47.930  1.00  0.00           N
ATOM   2281 1HE2 GLN A 143     109.230  56.880  48.290  1.00  0.00           H
ATOM   2282 2HE2 GLN A 143     107.810  57.570  47.410  1.00  0.00           H
ATOM   2283  C   GLN A 143     108.020  53.720  52.710  1.00  0.00           C
ATOM   2284  O   GLN A 143     108.910  54.580  52.860  1.00  0.00           O
ATOM   2285  N   ASP A 144     107.270  53.330  53.810  1.00  0.00           N
ATOM   2286  H   ASP A 144     106.620  52.560  53.730  1.00  0.00           H
ATOM   2287  CA  ASP A 144     107.460  53.950  55.100  1.00  0.00           C
ATOM   2288  HA  ASP A 144     107.490  55.040  54.970  1.00  0.00           H
ATOM   2289  CB  ASP A 144     106.250  53.730  55.970  1.00  0.00           C
ATOM   2290  HB1 ASP A 144     105.950  52.680  56.000  1.00  0.00           H
ATOM   2291  HB2 ASP A 144     105.370  54.240  55.580  1.00  0.00           H
ATOM   2292  CG  ASP A 144     106.450  54.210  57.410  1.00  0.00           C
ATOM   2293  OD1 ASP A 144     107.400  55.030  57.580  1.00  0.00           O
ATOM   2294  OD2 ASP A 144     105.520  54.040  58.260  1.00  0.00           O
ATOM   2295  C   ASP A 144     108.770  53.590  55.790  1.00  0.00           C
ATOM   2296  O   ASP A 144     109.760  54.290  55.650  1.00  0.00           O
ATOM   2297  N   TYR A 145     108.860  52.390  56.440  1.00  0.00           N
ATOM   2298  H   TYR A 145     108.070  51.780  56.500  1.00  0.00           H
ATOM   2299  CA  TYR A 145     110.100  52.010  57.060  1.00  0.00           C
ATOM   2300  HA  TYR A 145     110.670  52.840  57.470  1.00  0.00           H
ATOM   2301  CB  TYR A 145     109.680  50.990  58.170  1.00  0.00           C
ATOM   2302  HB1 TYR A 145     109.290  50.080  57.710  1.00  0.00           H
ATOM   2303  HB2 TYR A 145     108.790  51.360  58.670  1.00  0.00           H
ATOM   2304  CG  TYR A 145     110.780  50.600  59.130  1.00  0.00           C
ATOM   2305  CD1 TYR A 145     111.340  51.560  59.980  1.00  0.00           C
ATOM   2306  HD1 TYR A 145     110.940  52.570  59.980  1.00  0.00           H
ATOM   2307  CE1 TYR A 145     112.290  51.080  60.900  1.00  0.00           C
ATOM   2308  HE1 TYR A 145     112.550  51.740  61.710  1.00  0.00           H
ATOM   2309  CZ  TYR A 145     112.700  49.770  60.880  1.00  0.00           C
ATOM   2310  OH  TYR A 145     113.580  49.280  61.850  1.00  0.00           O
ATOM   2311  HH  TYR A 145     113.940  49.970  62.410  1.00  0.00           H
ATOM   2312  CE2 TYR A 145     112.290  48.830  59.870  1.00  0.00           C
ATOM   2313  HE2 TYR A 145     112.620  47.810  60.030  1.00  0.00           H
ATOM   2314  CD2 TYR A 145     111.340  49.290  58.970  1.00  0.00           C
ATOM   2315  HD2 TYR A 145     110.980  48.580  58.230  1.00  0.00           H
ATOM   2316  C   TYR A 145     111.160  51.340  56.120  1.00  0.00           C
ATOM   2317  O   TYR A 145     112.370  51.440  56.290  1.00  0.00           O
ATOM   2318  N   LEU A 146     110.630  50.720  55.030  1.00  0.00           N
ATOM   2319  H   LEU A 146     109.640  50.560  54.950  1.00  0.00           H
ATOM   2320  CA  LEU A 146     111.500  50.080  54.030  1.00  0.00           C
ATOM   2321  HA  LEU A 146     112.420  49.790  54.550  1.00  0.00           H
ATOM   2322  CB  LEU A 146     110.850  48.730  53.670  1.00  0.00           C
ATOM   2323  HB1 LEU A 146     111.610  48.270  53.040  1.00  0.00           H
ATOM   2324  HB2 LEU A 146     109.920  49.050  53.200  1.00  0.00           H
ATOM   2325  CG  LEU A 146     110.480  47.800  54.900  1.00  0.00           C
ATOM   2326  HG  LEU A 146     109.810  48.260  55.620  1.00  0.00           H
ATOM   2327  CD1 LEU A 146     109.700  46.630  54.240  1.00  0.00           C
ATOM   2328 1HD1 LEU A 146     109.280  45.960  54.990  1.00  0.00           H
ATOM   2329 2HD1 LEU A 146     108.830  46.920  53.640  1.00  0.00           H
ATOM   2330 3HD1 LEU A 146     110.400  46.010  53.690  1.00  0.00           H
ATOM   2331  CD2 LEU A 146     111.650  47.140  55.640  1.00  0.00           C
ATOM   2332 1HD2 LEU A 146     112.240  46.560  54.930  1.00  0.00           H
ATOM   2333 2HD2 LEU A 146     112.370  47.850  56.050  1.00  0.00           H
ATOM   2334 3HD2 LEU A 146     111.280  46.480  56.430  1.00  0.00           H
ATOM   2335  C   LEU A 146     111.900  50.790  52.790  1.00  0.00           C
ATOM   2336  O   LEU A 146     112.920  50.500  52.100  1.00  0.00           O
ATOM   2337  N   GLY A 147     111.200  51.920  52.430  1.00  0.00           N
ATOM   2338  H   GLY A 147     110.440  52.200  53.040  1.00  0.00           H
ATOM   2339  CA  GLY A 147     111.760  53.080  51.720  1.00  0.00           C
ATOM   2340  HA1 GLY A 147     112.770  53.290  52.070  1.00  0.00           H
ATOM   2341  HA2 GLY A 147     111.130  53.950  51.870  1.00  0.00           H
ATOM   2342  C   GLY A 147     111.770  52.970  50.160  1.00  0.00           C
ATOM   2343  O   GLY A 147     112.110  53.910  49.470  1.00  0.00           O
ATOM   2344  N   PHE A 148     111.290  51.900  49.620  1.00  0.00           N
ATOM   2345  H   PHE A 148     111.130  51.090  50.210  1.00  0.00           H
ATOM   2346  CA  PHE A 148     111.140  51.710  48.150  1.00  0.00           C
ATOM   2347  HA  PHE A 148     112.090  51.870  47.650  1.00  0.00           H
ATOM   2348  CB  PHE A 148     110.760  50.230  47.850  1.00  0.00           C
ATOM   2349  HB1 PHE A 148     110.490  50.190  46.800  1.00  0.00           H
ATOM   2350  HB2 PHE A 148     109.810  50.060  48.350  1.00  0.00           H
ATOM   2351  CG  PHE A 148     111.600  49.040  48.330  1.00  0.00           C
ATOM   2352  CD1 PHE A 148     112.600  48.410  47.550  1.00  0.00           C
ATOM   2353  HD1 PHE A 148     112.800  48.820  46.570  1.00  0.00           H
ATOM   2354  CE1 PHE A 148     113.240  47.270  48.000  1.00  0.00           C
ATOM   2355  HE1 PHE A 148     113.760  46.570  47.360  1.00  0.00           H
ATOM   2356  CZ  PHE A 148     113.060  46.950  49.310  1.00  0.00           C
ATOM   2357  HZ  PHE A 148     113.520  46.050  49.690  1.00  0.00           H
ATOM   2358  CE2 PHE A 148     112.100  47.570  50.160  1.00  0.00           C
ATOM   2359  HE2 PHE A 148     111.940  47.220  51.170  1.00  0.00           H
ATOM   2360  CD2 PHE A 148     111.370  48.650  49.670  1.00  0.00           C
ATOM   2361  HD2 PHE A 148     110.650  49.160  50.300  1.00  0.00           H
ATOM   2362  C   PHE A 148     109.980  52.590  47.540  1.00  0.00           C
ATOM   2363  O   PHE A 148     108.860  52.710  48.050  1.00  0.00           O
ATOM   2364  N   GLN A 149     110.320  53.350  46.560  1.00  0.00           N
ATOM   2365  H   GLN A 149     111.260  53.220  46.240  1.00  0.00           H
ATOM   2366  CA  GLN A 149     109.480  54.360  45.880  1.00  0.00           C
ATOM   2367  HA  GLN A 149     108.890  54.890  46.620  1.00  0.00           H
ATOM   2368  CB  GLN A 149     110.390  55.170  44.880  1.00  0.00           C
ATOM   2369  HB1 GLN A 149     110.860  54.460  44.200  1.00  0.00           H
ATOM   2370  HB2 GLN A 149     111.170  55.680  45.430  1.00  0.00           H
ATOM   2371  CG  GLN A 149     109.800  56.180  43.880  1.00  0.00           C
ATOM   2372  HG1 GLN A 149     109.280  55.660  43.080  1.00  0.00           H
ATOM   2373  HG2 GLN A 149     110.570  56.840  43.470  1.00  0.00           H
ATOM   2374  CD  GLN A 149     108.610  57.040  44.460  1.00  0.00           C
ATOM   2375  OE1 GLN A 149     107.440  56.750  44.290  1.00  0.00           O
ATOM   2376  NE2 GLN A 149     108.870  58.140  45.100  1.00  0.00           N
ATOM   2377 1HE2 GLN A 149     109.820  58.480  45.150  1.00  0.00           H
ATOM   2378 2HE2 GLN A 149     108.160  58.740  45.490  1.00  0.00           H
ATOM   2379  C   GLN A 149     108.290  53.610  45.140  1.00  0.00           C
ATOM   2380  O   GLN A 149     108.630  52.890  44.250  1.00  0.00           O
ATOM   2381  N   GLN A 150     107.050  53.800  45.500  1.00  0.00           N
ATOM   2382  H   GLN A 150     106.880  54.520  46.180  1.00  0.00           H
ATOM   2383  CA  GLN A 150     105.850  52.980  45.100  1.00  0.00           C
ATOM   2384  HA  GLN A 150     106.090  51.930  45.270  1.00  0.00           H
ATOM   2385  CB  GLN A 150     104.690  53.410  46.000  1.00  0.00           C
ATOM   2386  HB1 GLN A 150     105.090  53.580  46.990  1.00  0.00           H
ATOM   2387  HB2 GLN A 150     103.900  52.660  46.020  1.00  0.00           H
ATOM   2388  CG  GLN A 150     104.060  54.740  45.620  1.00  0.00           C
ATOM   2389  HG1 GLN A 150     103.410  54.550  44.770  1.00  0.00           H
ATOM   2390  HG2 GLN A 150     104.820  55.490  45.410  1.00  0.00           H
ATOM   2391  CD  GLN A 150     103.060  55.290  46.670  1.00  0.00           C
ATOM   2392  OE1 GLN A 150     101.810  55.210  46.530  1.00  0.00           O
ATOM   2393  NE2 GLN A 150     103.540  56.000  47.660  1.00  0.00           N
ATOM   2394 1HE2 GLN A 150     104.540  55.960  47.830  1.00  0.00           H
ATOM   2395 2HE2 GLN A 150     102.850  56.320  48.320  1.00  0.00           H
ATOM   2396  C   GLN A 150     105.580  52.950  43.550  1.00  0.00           C
ATOM   2397  O   GLN A 150     105.090  52.000  42.980  1.00  0.00           O
ATOM   2398  N   SER A 151     105.850  54.040  42.890  1.00  0.00           N
ATOM   2399  H   SER A 151     106.210  54.760  43.500  1.00  0.00           H
ATOM   2400  CA  SER A 151     105.940  54.110  41.410  1.00  0.00           C
ATOM   2401  HA  SER A 151     105.030  53.780  40.920  1.00  0.00           H
ATOM   2402  CB  SER A 151     106.160  55.640  41.050  1.00  0.00           C
ATOM   2403  HB1 SER A 151     105.300  56.180  41.440  1.00  0.00           H
ATOM   2404  HB2 SER A 151     106.140  55.610  39.960  1.00  0.00           H
ATOM   2405  OG  SER A 151     107.390  56.040  41.610  1.00  0.00           O
ATOM   2406  HG  SER A 151     107.180  56.700  42.270  1.00  0.00           H
ATOM   2407  C   SER A 151     107.020  53.220  40.750  1.00  0.00           C
ATOM   2408  O   SER A 151     106.980  53.110  39.480  1.00  0.00           O
ATOM   2409  N   ASP A 152     107.990  52.630  41.500  1.00  0.00           N
ATOM   2410  H   ASP A 152     108.010  52.920  42.460  1.00  0.00           H
ATOM   2411  CA  ASP A 152     108.990  51.760  40.900  1.00  0.00           C
ATOM   2412  HA  ASP A 152     108.490  51.400  40.000  1.00  0.00           H
ATOM   2413  CB  ASP A 152     110.250  52.630  40.580  1.00  0.00           C
ATOM   2414  HB1 ASP A 152     110.790  52.570  41.520  1.00  0.00           H
ATOM   2415  HB2 ASP A 152     109.930  53.650  40.340  1.00  0.00           H
ATOM   2416  CG  ASP A 152     110.980  52.070  39.360  1.00  0.00           C
ATOM   2417  OD1 ASP A 152     110.440  51.260  38.590  1.00  0.00           O
ATOM   2418  OD2 ASP A 152     112.160  52.410  39.300  1.00  0.00           O
ATOM   2419  C   ASP A 152     109.320  50.550  41.860  1.00  0.00           C
ATOM   2420  O   ASP A 152     110.250  49.830  41.630  1.00  0.00           O
ATOM   2421  N   VAL A 153     108.470  50.320  42.900  1.00  0.00           N
ATOM   2422  H   VAL A 153     107.810  51.070  43.060  1.00  0.00           H
ATOM   2423  CA  VAL A 153     108.550  49.010  43.640  1.00  0.00           C
ATOM   2424  HA  VAL A 153     109.610  48.900  43.860  1.00  0.00           H
ATOM   2425  CB  VAL A 153     107.710  49.210  44.900  1.00  0.00           C
ATOM   2426  HB  VAL A 153     108.100  50.150  45.300  1.00  0.00           H
ATOM   2427  CG1 VAL A 153     106.240  49.170  44.550  1.00  0.00           C
ATOM   2428 1HG1 VAL A 153     106.000  48.110  44.640  1.00  0.00           H
ATOM   2429 2HG1 VAL A 153     105.680  49.670  45.350  1.00  0.00           H
ATOM   2430 3HG1 VAL A 153     106.110  49.590  43.550  1.00  0.00           H
ATOM   2431  CG2 VAL A 153     108.090  48.160  45.920  1.00  0.00           C
ATOM   2432 1HG2 VAL A 153     109.150  48.140  46.140  1.00  0.00           H
ATOM   2433 2HG2 VAL A 153     107.670  48.400  46.900  1.00  0.00           H
ATOM   2434 3HG2 VAL A 153     107.720  47.190  45.570  1.00  0.00           H
ATOM   2435  C   VAL A 153     108.160  47.800  42.810  1.00  0.00           C
ATOM   2436  O   VAL A 153     108.660  46.670  43.090  1.00  0.00           O
ATOM   2437  N   ILE A 154     107.400  47.980  41.740  1.00  0.00           N
ATOM   2438  H   ILE A 154     107.110  48.920  41.530  1.00  0.00           H
ATOM   2439  CA  ILE A 154     107.160  46.860  40.760  1.00  0.00           C
ATOM   2440  HA  ILE A 154     106.860  46.000  41.360  1.00  0.00           H
ATOM   2441  CB  ILE A 154     105.960  47.230  39.880  1.00  0.00           C
ATOM   2442  HB  ILE A 154     106.230  48.250  39.600  1.00  0.00           H
ATOM   2443  CG2 ILE A 154     105.870  46.420  38.600  1.00  0.00           C
ATOM   2444 1HG2 ILE A 154     105.030  46.740  37.980  1.00  0.00           H
ATOM   2445 2HG2 ILE A 154     106.740  46.550  37.960  1.00  0.00           H
ATOM   2446 3HG2 ILE A 154     105.740  45.360  38.810  1.00  0.00           H
ATOM   2447  CG1 ILE A 154     104.620  47.200  40.720  1.00  0.00           C
ATOM   2448 1HG1 ILE A 154     104.840  47.610  41.700  1.00  0.00           H
ATOM   2449 2HG1 ILE A 154     104.280  46.160  40.770  1.00  0.00           H
ATOM   2450  CD  ILE A 154     103.570  48.110  40.210  1.00  0.00           C
ATOM   2451  HD1 ILE A 154     104.040  49.080  40.020  1.00  0.00           H
ATOM   2452  HD2 ILE A 154     103.190  47.620  39.310  1.00  0.00           H
ATOM   2453  HD3 ILE A 154     102.820  48.280  40.980  1.00  0.00           H
ATOM   2454  C   ILE A 154     108.560  46.440  40.050  1.00  0.00           C
ATOM   2455  O   ILE A 154     109.280  47.290  39.630  1.00  0.00           O
ATOM   2456  N   HIS A 155     108.840  45.090  39.880  1.00  0.00           N
ATOM   2457  H   HIS A 155     108.130  44.470  40.230  1.00  0.00           H
ATOM   2458  CA  HIS A 155     110.030  44.490  39.250  1.00  0.00           C
ATOM   2459  HA  HIS A 155     109.790  43.440  39.040  1.00  0.00           H
ATOM   2460  CB  HIS A 155     110.380  45.070  37.850  1.00  0.00           C
ATOM   2461  HB1 HIS A 155     111.210  44.540  37.380  1.00  0.00           H
ATOM   2462  HB2 HIS A 155     110.800  46.080  37.940  1.00  0.00           H
ATOM   2463  CG  HIS A 155     109.110  45.160  36.970  1.00  0.00           C
ATOM   2464  ND1 HIS A 155     108.190  44.090  36.850  1.00  0.00           N
ATOM   2465  CE1 HIS A 155     107.240  44.560  35.980  1.00  0.00           C
ATOM   2466  HE1 HIS A 155     106.320  44.070  35.720  1.00  0.00           H
ATOM   2467  NE2 HIS A 155     107.570  45.820  35.630  1.00  0.00           N
ATOM   2468  HE2 HIS A 155     106.960  46.460  35.150  1.00  0.00           H
ATOM   2469  CD2 HIS A 155     108.810  46.210  36.170  1.00  0.00           C
ATOM   2470  HD2 HIS A 155     109.280  47.170  36.170  1.00  0.00           H
ATOM   2471  C   HIS A 155     111.260  44.450  40.120  1.00  0.00           C
ATOM   2472  O   HIS A 155     112.250  43.930  39.650  1.00  0.00           O
ATOM   2473  N   GLN A 156     111.180  44.900  41.380  1.00  0.00           N
ATOM   2474  H   GLN A 156     110.280  45.200  41.750  1.00  0.00           H
ATOM   2475  CA  GLN A 156     112.300  44.770  42.340  1.00  0.00           C
ATOM   2476  HA  GLN A 156     113.230  45.070  41.850  1.00  0.00           H
ATOM   2477  CB  GLN A 156     112.070  45.560  43.670  1.00  0.00           C
ATOM   2478  HB1 GLN A 156     112.860  45.300  44.380  1.00  0.00           H
ATOM   2479  HB2 GLN A 156     111.190  45.090  44.110  1.00  0.00           H
ATOM   2480  CG  GLN A 156     112.000  47.070  43.570  1.00  0.00           C
ATOM   2481  HG1 GLN A 156     111.730  47.510  44.530  1.00  0.00           H
ATOM   2482  HG2 GLN A 156     111.210  47.410  42.900  1.00  0.00           H
ATOM   2483  CD  GLN A 156     113.310  47.800  43.120  1.00  0.00           C
ATOM   2484  OE1 GLN A 156     114.260  47.200  42.640  1.00  0.00           O
ATOM   2485  NE2 GLN A 156     113.290  49.050  43.090  1.00  0.00           N
ATOM   2486 1HE2 GLN A 156     112.500  49.620  43.350  1.00  0.00           H
ATOM   2487 2HE2 GLN A 156     114.150  49.560  42.980  1.00  0.00           H
ATOM   2488  C   GLN A 156     112.530  43.290  42.630  1.00  0.00           C
ATOM   2489  O   GLN A 156     111.520  42.540  42.560  1.00  0.00           O
ATOM   2490  N   SER A 157     113.750  42.840  42.830  1.00  0.00           N
ATOM   2491  H   SER A 157     114.470  43.520  43.010  1.00  0.00           H
ATOM   2492  CA  SER A 157     114.150  41.430  42.960  1.00  0.00           C
ATOM   2493  HA  SER A 157     113.300  40.860  42.590  1.00  0.00           H
ATOM   2494  CB  SER A 157     115.310  41.180  42.030  1.00  0.00           C
ATOM   2495  HB1 SER A 157     116.080  41.950  42.030  1.00  0.00           H
ATOM   2496  HB2 SER A 157     114.920  41.120  41.010  1.00  0.00           H
ATOM   2497  OG  SER A 157     115.990  39.990  42.260  1.00  0.00           O
ATOM   2498  HG  SER A 157     116.680  39.920  41.600  1.00  0.00           H
ATOM   2499  C   SER A 157     114.410  40.940  44.380  1.00  0.00           C
ATOM   2500  O   SER A 157     115.350  41.390  45.020  1.00  0.00           O
ATOM   2501  N   VAL A 158     113.610  39.910  44.770  1.00  0.00           N
ATOM   2502  H   VAL A 158     113.030  39.520  44.040  1.00  0.00           H
ATOM   2503  CA  VAL A 158     113.800  39.270  46.070  1.00  0.00           C
ATOM   2504  HA  VAL A 158     113.810  40.070  46.820  1.00  0.00           H
ATOM   2505  CB  VAL A 158     112.620  38.400  46.510  1.00  0.00           C
ATOM   2506  HB  VAL A 158     112.690  37.470  45.940  1.00  0.00           H
ATOM   2507  CG1 VAL A 158     112.620  38.130  48.050  1.00  0.00           C
ATOM   2508 1HG1 VAL A 158     112.400  39.060  48.570  1.00  0.00           H
ATOM   2509 2HG1 VAL A 158     111.720  37.580  48.310  1.00  0.00           H
ATOM   2510 3HG1 VAL A 158     113.490  37.550  48.370  1.00  0.00           H
ATOM   2511  CG2 VAL A 158     111.220  39.110  46.260  1.00  0.00           C
ATOM   2512 1HG2 VAL A 158     111.160  39.400  45.210  1.00  0.00           H
ATOM   2513 2HG2 VAL A 158     110.510  38.300  46.430  1.00  0.00           H
ATOM   2514 3HG2 VAL A 158     111.020  39.940  46.940  1.00  0.00           H
ATOM   2515  C   VAL A 158     115.050  38.560  46.180  1.00  0.00           C
ATOM   2516  O   VAL A 158     115.640  38.540  47.250  1.00  0.00           O
ATOM   2517  N   TYR A 159     115.500  37.990  45.070  1.00  0.00           N
ATOM   2518  H   TYR A 159     115.080  38.260  44.190  1.00  0.00           H
ATOM   2519  CA  TYR A 159     116.770  37.270  44.970  1.00  0.00           C
ATOM   2520  HA  TYR A 159     116.790  36.450  45.680  1.00  0.00           H
ATOM   2521  CB  TYR A 159     116.760  36.590  43.580  1.00  0.00           C
ATOM   2522  HB1 TYR A 159     116.910  37.390  42.860  1.00  0.00           H
ATOM   2523  HB2 TYR A 159     115.790  36.110  43.440  1.00  0.00           H
ATOM   2524  CG  TYR A 159     117.810  35.560  43.400  1.00  0.00           C
ATOM   2525  CD1 TYR A 159     117.480  34.220  43.570  1.00  0.00           C
ATOM   2526  HD1 TYR A 159     116.530  34.010  44.030  1.00  0.00           H
ATOM   2527  CE1 TYR A 159     118.440  33.230  43.320  1.00  0.00           C
ATOM   2528  HE1 TYR A 159     118.170  32.200  43.500  1.00  0.00           H
ATOM   2529  CZ  TYR A 159     119.720  33.610  42.800  1.00  0.00           C
ATOM   2530  OH  TYR A 159     120.610  32.710  42.440  1.00  0.00           O
ATOM   2531  HH  TYR A 159     121.410  33.030  42.020  1.00  0.00           H
ATOM   2532  CE2 TYR A 159     120.000  34.920  42.550  1.00  0.00           C
ATOM   2533  HE2 TYR A 159     120.870  35.270  42.000  1.00  0.00           H
ATOM   2534  CD2 TYR A 159     119.070  35.900  42.960  1.00  0.00           C
ATOM   2535  HD2 TYR A 159     119.200  36.970  42.850  1.00  0.00           H
ATOM   2536  C   TYR A 159     117.980  38.180  45.180  1.00  0.00           C
ATOM   2537  O   TYR A 159     119.060  37.840  45.740  1.00  0.00           O
ATOM   2538  N   GLU A 160     117.880  39.420  44.740  1.00  0.00           N
ATOM   2539  H   GLU A 160     117.090  39.600  44.140  1.00  0.00           H
ATOM   2540  CA  GLU A 160     118.840  40.450  45.030  1.00  0.00           C
ATOM   2541  HA  GLU A 160     119.840  40.070  44.840  1.00  0.00           H
ATOM   2542  CB  GLU A 160     118.630  41.780  44.190  1.00  0.00           C
ATOM   2543  HB1 GLU A 160     117.590  42.110  44.310  1.00  0.00           H
ATOM   2544  HB2 GLU A 160     118.830  41.650  43.130  1.00  0.00           H
ATOM   2545  CG  GLU A 160     119.310  43.080  44.620  1.00  0.00           C
ATOM   2546  HG1 GLU A 160     118.880  43.540  45.510  1.00  0.00           H
ATOM   2547  HG2 GLU A 160     119.200  43.860  43.870  1.00  0.00           H
ATOM   2548  CD  GLU A 160     120.860  42.940  44.870  1.00  0.00           C
ATOM   2549  OE1 GLU A 160     121.560  43.930  45.230  1.00  0.00           O
ATOM   2550  OE2 GLU A 160     121.480  41.850  44.660  1.00  0.00           O
ATOM   2551  C   GLU A 160     118.810  40.830  46.520  1.00  0.00           C
ATOM   2552  O   GLU A 160     119.820  41.100  47.140  1.00  0.00           O
ATOM   2553  N   LEU A 161     117.550  40.980  47.030  1.00  0.00           N
ATOM   2554  H   LEU A 161     116.810  40.750  46.380  1.00  0.00           H
ATOM   2555  CA  LEU A 161     117.190  41.610  48.330  1.00  0.00           C
ATOM   2556  HA  LEU A 161     117.900  42.430  48.460  1.00  0.00           H
ATOM   2557  CB  LEU A 161     115.790  42.190  48.320  1.00  0.00           C
ATOM   2558  HB1 LEU A 161     115.470  42.470  49.320  1.00  0.00           H
ATOM   2559  HB2 LEU A 161     115.070  41.490  47.890  1.00  0.00           H
ATOM   2560  CG  LEU A 161     115.700  43.330  47.330  1.00  0.00           C
ATOM   2561  HG  LEU A 161     116.240  42.980  46.450  1.00  0.00           H
ATOM   2562  CD1 LEU A 161     114.240  43.590  46.860  1.00  0.00           C
ATOM   2563 1HD1 LEU A 161     113.690  44.190  47.580  1.00  0.00           H
ATOM   2564 2HD1 LEU A 161     114.280  44.160  45.930  1.00  0.00           H
ATOM   2565 3HD1 LEU A 161     113.700  42.650  46.760  1.00  0.00           H
ATOM   2566  CD2 LEU A 161     116.250  44.650  47.970  1.00  0.00           C
ATOM   2567 1HD2 LEU A 161     117.290  44.450  48.250  1.00  0.00           H
ATOM   2568 2HD2 LEU A 161     116.140  45.500  47.300  1.00  0.00           H
ATOM   2569 3HD2 LEU A 161     115.680  44.780  48.890  1.00  0.00           H
ATOM   2570  C   LEU A 161     117.490  40.600  49.490  1.00  0.00           C
ATOM   2571  O   LEU A 161     117.710  41.020  50.600  1.00  0.00           O
ATOM   2572  N   ILE A 162     117.500  39.260  49.210  1.00  0.00           N
ATOM   2573  H   ILE A 162     117.340  38.950  48.260  1.00  0.00           H
ATOM   2574  CA  ILE A 162     117.480  38.260  50.270  1.00  0.00           C
ATOM   2575  HA  ILE A 162     116.820  38.550  51.090  1.00  0.00           H
ATOM   2576  CB  ILE A 162     116.930  36.930  49.710  1.00  0.00           C
ATOM   2577  HB  ILE A 162     115.930  37.150  49.330  1.00  0.00           H
ATOM   2578  CG2 ILE A 162     117.690  36.360  48.520  1.00  0.00           C
ATOM   2579 1HG2 ILE A 162     117.260  35.430  48.140  1.00  0.00           H
ATOM   2580 2HG2 ILE A 162     117.640  37.100  47.720  1.00  0.00           H
ATOM   2581 3HG2 ILE A 162     118.760  36.270  48.740  1.00  0.00           H
ATOM   2582  CG1 ILE A 162     116.590  35.970  50.820  1.00  0.00           C
ATOM   2583 1HG1 ILE A 162     116.000  36.490  51.570  1.00  0.00           H
ATOM   2584 2HG1 ILE A 162     117.560  35.650  51.200  1.00  0.00           H
ATOM   2585  CD  ILE A 162     115.740  34.730  50.430  1.00  0.00           C
ATOM   2586  HD1 ILE A 162     116.290  33.990  49.850  1.00  0.00           H
ATOM   2587  HD2 ILE A 162     115.400  34.290  51.370  1.00  0.00           H
ATOM   2588  HD3 ILE A 162     114.830  35.120  49.960  1.00  0.00           H
ATOM   2589  C   ILE A 162     118.900  38.070  50.800  1.00  0.00           C
ATOM   2590  O   ILE A 162     119.810  38.210  50.010  1.00  0.00           O
ATOM   2591  N   HIS A 163     119.080  37.770  52.090  1.00  0.00           N
ATOM   2592  H   HIS A 163     118.300  37.710  52.720  1.00  0.00           H
ATOM   2593  CA  HIS A 163     120.460  37.480  52.480  1.00  0.00           C
ATOM   2594  HA  HIS A 163     121.180  38.290  52.340  1.00  0.00           H
ATOM   2595  CB  HIS A 163     120.540  37.330  53.950  1.00  0.00           C
ATOM   2596  HB1 HIS A 163     120.000  36.410  54.190  1.00  0.00           H
ATOM   2597  HB2 HIS A 163     120.120  38.150  54.520  1.00  0.00           H
ATOM   2598  CG  HIS A 163     121.910  37.080  54.490  1.00  0.00           C
ATOM   2599  ND1 HIS A 163     122.560  35.850  54.390  1.00  0.00           N
ATOM   2600  CE1 HIS A 163     123.740  36.220  54.940  1.00  0.00           C
ATOM   2601  HE1 HIS A 163     124.600  35.570  55.020  1.00  0.00           H
ATOM   2602  NE2 HIS A 163     123.770  37.430  55.480  1.00  0.00           N
ATOM   2603  HE2 HIS A 163     124.580  37.880  55.870  1.00  0.00           H
ATOM   2604  CD2 HIS A 163     122.590  38.000  55.190  1.00  0.00           C
ATOM   2605  HD2 HIS A 163     122.240  39.010  55.390  1.00  0.00           H
ATOM   2606  C   HIS A 163     121.030  36.290  51.720  1.00  0.00           C
ATOM   2607  O   HIS A 163     120.260  35.330  51.590  1.00  0.00           O
ATOM   2608  N   THR A 164     122.340  36.240  51.410  1.00  0.00           N
ATOM   2609  H   THR A 164     122.940  36.890  51.880  1.00  0.00           H
ATOM   2610  CA  THR A 164     123.010  35.210  50.580  1.00  0.00           C
ATOM   2611  HA  THR A 164     122.540  35.380  49.610  1.00  0.00           H
ATOM   2612  CB  THR A 164     124.510  35.590  50.540  1.00  0.00           C
ATOM   2613  HB  THR A 164     125.040  34.730  50.120  1.00  0.00           H
ATOM   2614  CG2 THR A 164     124.860  36.870  49.680  1.00  0.00           C
ATOM   2615 1HG2 THR A 164     124.110  37.620  49.940  1.00  0.00           H
ATOM   2616 2HG2 THR A 164     125.840  37.160  50.060  1.00  0.00           H
ATOM   2617 3HG2 THR A 164     124.800  36.550  48.640  1.00  0.00           H
ATOM   2618  OG1 THR A 164     125.020  35.830  51.800  1.00  0.00           O
ATOM   2619  HG1 THR A 164     125.230  35.060  52.340  1.00  0.00           H
ATOM   2620  C   THR A 164     122.790  33.760  50.980  1.00  0.00           C
ATOM   2621  O   THR A 164     122.700  32.940  50.070  1.00  0.00           O
ATOM   2622  N   GLU A 165     122.700  33.460  52.280  1.00  0.00           N
ATOM   2623  H   GLU A 165     122.930  34.230  52.890  1.00  0.00           H
ATOM   2624  CA  GLU A 165     122.470  32.150  52.960  1.00  0.00           C
ATOM   2625  HA  GLU A 165     122.740  31.310  52.320  1.00  0.00           H
ATOM   2626  CB  GLU A 165     123.450  32.090  54.200  1.00  0.00           C
ATOM   2627  HB1 GLU A 165     123.160  31.460  55.040  1.00  0.00           H
ATOM   2628  HB2 GLU A 165     123.530  33.080  54.640  1.00  0.00           H
ATOM   2629  CG  GLU A 165     124.810  31.620  53.810  1.00  0.00           C
ATOM   2630  HG1 GLU A 165     124.800  30.640  53.330  1.00  0.00           H
ATOM   2631  HG2 GLU A 165     125.370  31.430  54.730  1.00  0.00           H
ATOM   2632  CD  GLU A 165     125.590  32.600  52.980  1.00  0.00           C
ATOM   2633  OE1 GLU A 165     125.850  33.710  53.490  1.00  0.00           O
ATOM   2634  OE2 GLU A 165     125.970  32.200  51.870  1.00  0.00           O
ATOM   2635  C   GLU A 165     121.020  31.870  53.290  1.00  0.00           C
ATOM   2636  O   GLU A 165     120.650  30.780  53.720  1.00  0.00           O
ATOM   2637  N   ASP A 166     120.100  32.800  52.930  1.00  0.00           N
ATOM   2638  H   ASP A 166     120.460  33.720  52.720  1.00  0.00           H
ATOM   2639  CA  ASP A 166     118.660  32.490  52.870  1.00  0.00           C
ATOM   2640  HA  ASP A 166     118.450  31.480  53.230  1.00  0.00           H
ATOM   2641  CB  ASP A 166     117.910  33.610  53.490  1.00  0.00           C
ATOM   2642  HB1 ASP A 166     116.860  33.350  53.350  1.00  0.00           H
ATOM   2643  HB2 ASP A 166     118.130  34.540  52.970  1.00  0.00           H
ATOM   2644  CG  ASP A 166     118.080  34.060  54.990  1.00  0.00           C
ATOM   2645  OD1 ASP A 166     119.150  33.900  55.630  1.00  0.00           O
ATOM   2646  OD2 ASP A 166     117.050  34.460  55.640  1.00  0.00           O
ATOM   2647  C   ASP A 166     118.220  32.310  51.350  1.00  0.00           C
ATOM   2648  O   ASP A 166     117.120  31.820  51.250  1.00  0.00           O
ATOM   2649  N   ARG A 167     118.990  32.720  50.350  1.00  0.00           N
ATOM   2650  H   ARG A 167     119.800  33.230  50.660  1.00  0.00           H
ATOM   2651  CA  ARG A 167     118.690  32.560  48.910  1.00  0.00           C
ATOM   2652  HA  ARG A 167     117.860  33.240  48.690  1.00  0.00           H
ATOM   2653  CB  ARG A 167     119.930  33.060  48.170  1.00  0.00           C
ATOM   2654  HB1 ARG A 167     120.850  32.600  48.540  1.00  0.00           H
ATOM   2655  HB2 ARG A 167     119.980  34.130  48.400  1.00  0.00           H
ATOM   2656  CG  ARG A 167     119.920  32.910  46.590  1.00  0.00           C
ATOM   2657  HG1 ARG A 167     118.980  33.310  46.210  1.00  0.00           H
ATOM   2658  HG2 ARG A 167     119.990  31.860  46.290  1.00  0.00           H
ATOM   2659  CD  ARG A 167     121.160  33.620  46.020  1.00  0.00           C
ATOM   2660  HD1 ARG A 167     121.160  34.660  46.330  1.00  0.00           H
ATOM   2661  HD2 ARG A 167     121.090  33.660  44.930  1.00  0.00           H
ATOM   2662  NE  ARG A 167     122.460  32.890  46.480  1.00  0.00           N
ATOM   2663  HE  ARG A 167     122.320  31.910  46.670  1.00  0.00           H
ATOM   2664  CZ  ARG A 167     123.740  33.210  46.540  1.00  0.00           C
ATOM   2665  NH1 ARG A 167     124.050  34.450  46.430  1.00  0.00           N
ATOM   2666 1HH1 ARG A 167     123.370  35.130  46.140  1.00  0.00           H
ATOM   2667 2HH1 ARG A 167     124.980  34.680  46.740  1.00  0.00           H
ATOM   2668  NH2 ARG A 167     124.660  32.330  46.870  1.00  0.00           N
ATOM   2669 1HH2 ARG A 167     124.380  31.400  47.150  1.00  0.00           H
ATOM   2670 2HH2 ARG A 167     125.580  32.720  46.980  1.00  0.00           H
ATOM   2671  C   ARG A 167     118.240  31.130  48.520  1.00  0.00           C
ATOM   2672  O   ARG A 167     117.210  30.960  47.880  1.00  0.00           O
ATOM   2673  N   ALA A 168     119.010  30.080  48.840  1.00  0.00           N
ATOM   2674  H   ALA A 168     119.740  30.080  49.530  1.00  0.00           H
ATOM   2675  CA  ALA A 168     118.800  28.820  48.160  1.00  0.00           C
ATOM   2676  HA  ALA A 168     118.790  29.110  47.110  1.00  0.00           H
ATOM   2677  CB  ALA A 168     119.980  27.840  48.450  1.00  0.00           C
ATOM   2678  HB1 ALA A 168     120.830  28.200  47.880  1.00  0.00           H
ATOM   2679  HB2 ALA A 168     120.150  27.720  49.520  1.00  0.00           H
ATOM   2680  HB3 ALA A 168     119.790  26.890  47.950  1.00  0.00           H
ATOM   2681  C   ALA A 168     117.470  28.100  48.370  1.00  0.00           C
ATOM   2682  O   ALA A 168     116.930  27.500  47.400  1.00  0.00           O
ATOM   2683  N   GLU A 169     116.940  28.180  49.640  1.00  0.00           N
ATOM   2684  H   GLU A 169     117.490  28.600  50.380  1.00  0.00           H
ATOM   2685  CA  GLU A 169     115.620  27.560  49.940  1.00  0.00           C
ATOM   2686  HA  GLU A 169     115.590  26.540  49.540  1.00  0.00           H
ATOM   2687  CB  GLU A 169     115.440  27.460  51.490  1.00  0.00           C
ATOM   2688  HB1 GLU A 169     115.480  28.480  51.870  1.00  0.00           H
ATOM   2689  HB2 GLU A 169     116.230  26.900  51.990  1.00  0.00           H
ATOM   2690  CG  GLU A 169     114.070  26.790  52.030  1.00  0.00           C
ATOM   2691  HG1 GLU A 169     113.230  27.400  51.690  1.00  0.00           H
ATOM   2692  HG2 GLU A 169     114.010  26.870  53.110  1.00  0.00           H
ATOM   2693  CD  GLU A 169     113.700  25.450  51.350  1.00  0.00           C
ATOM   2694  OE1 GLU A 169     114.560  24.780  50.680  1.00  0.00           O
ATOM   2695  OE2 GLU A 169     112.510  25.000  51.490  1.00  0.00           O
ATOM   2696  C   GLU A 169     114.450  28.410  49.430  1.00  0.00           C
ATOM   2697  O   GLU A 169     113.500  27.850  48.860  1.00  0.00           O
ATOM   2698  N   PHE A 170     114.680  29.730  49.600  1.00  0.00           N
ATOM   2699  H   PHE A 170     115.510  30.070  50.060  1.00  0.00           H
ATOM   2700  CA  PHE A 170     113.660  30.650  49.050  1.00  0.00           C
ATOM   2701  HA  PHE A 170     112.710  30.270  49.420  1.00  0.00           H
ATOM   2702  CB  PHE A 170     113.830  32.130  49.510  1.00  0.00           C
ATOM   2703  HB1 PHE A 170     114.790  32.450  49.090  1.00  0.00           H
ATOM   2704  HB2 PHE A 170     113.800  32.170  50.600  1.00  0.00           H
ATOM   2705  CG  PHE A 170     112.680  33.040  49.020  1.00  0.00           C
ATOM   2706  CD1 PHE A 170     111.550  33.160  49.830  1.00  0.00           C
ATOM   2707  HD1 PHE A 170     111.620  32.650  50.780  1.00  0.00           H
ATOM   2708  CE1 PHE A 170     110.470  34.010  49.340  1.00  0.00           C
ATOM   2709  HE1 PHE A 170     109.510  34.060  49.820  1.00  0.00           H
ATOM   2710  CZ  PHE A 170     110.540  34.560  48.040  1.00  0.00           C
ATOM   2711  HZ  PHE A 170     109.680  35.040  47.600  1.00  0.00           H
ATOM   2712  CE2 PHE A 170     111.570  34.210  47.170  1.00  0.00           C
ATOM   2713  HE2 PHE A 170     111.510  34.510  46.130  1.00  0.00           H
ATOM   2714  CD2 PHE A 170     112.690  33.520  47.670  1.00  0.00           C
ATOM   2715  HD2 PHE A 170     113.580  33.250  47.130  1.00  0.00           H
ATOM   2716  C   PHE A 170     113.600  30.500  47.500  1.00  0.00           C
ATOM   2717  O   PHE A 170     112.460  30.520  46.960  1.00  0.00           O
ATOM   2718  N   GLN A 171     114.670  30.310  46.760  1.00  0.00           N
ATOM   2719  H   GLN A 171     115.550  30.360  47.250  1.00  0.00           H
ATOM   2720  CA  GLN A 171     114.630  29.930  45.380  1.00  0.00           C
ATOM   2721  HA  GLN A 171     113.920  30.560  44.850  1.00  0.00           H
ATOM   2722  CB  GLN A 171     116.030  30.050  44.750  1.00  0.00           C
ATOM   2723  HB1 GLN A 171     116.750  29.360  45.200  1.00  0.00           H
ATOM   2724  HB2 GLN A 171     116.470  31.040  44.780  1.00  0.00           H
ATOM   2725  CG  GLN A 171     116.000  29.560  43.230  1.00  0.00           C
ATOM   2726  HG1 GLN A 171     115.900  28.490  43.090  1.00  0.00           H
ATOM   2727  HG2 GLN A 171     116.960  29.770  42.770  1.00  0.00           H
ATOM   2728  CD  GLN A 171     115.060  30.340  42.430  1.00  0.00           C
ATOM   2729  OE1 GLN A 171     115.030  31.570  42.550  1.00  0.00           O
ATOM   2730  NE2 GLN A 171     114.500  29.650  41.480  1.00  0.00           N
ATOM   2731 1HE2 GLN A 171     114.440  28.650  41.570  1.00  0.00           H
ATOM   2732 2HE2 GLN A 171     113.850  30.240  40.990  1.00  0.00           H
ATOM   2733  C   GLN A 171     113.990  28.550  45.110  1.00  0.00           C
ATOM   2734  O   GLN A 171     113.380  28.320  44.030  1.00  0.00           O
ATOM   2735  N   ARG A 172     114.040  27.660  46.090  1.00  0.00           N
ATOM   2736  H   ARG A 172     114.550  27.880  46.940  1.00  0.00           H
ATOM   2737  CA  ARG A 172     113.510  26.250  45.920  1.00  0.00           C
ATOM   2738  HA  ARG A 172     113.940  25.880  44.990  1.00  0.00           H
ATOM   2739  CB  ARG A 172     114.120  25.220  46.890  1.00  0.00           C
ATOM   2740  HB1 ARG A 172     113.630  25.350  47.850  1.00  0.00           H
ATOM   2741  HB2 ARG A 172     115.180  25.410  47.090  1.00  0.00           H
ATOM   2742  CG  ARG A 172     113.960  23.800  46.410  1.00  0.00           C
ATOM   2743  HG1 ARG A 172     114.540  23.640  45.510  1.00  0.00           H
ATOM   2744  HG2 ARG A 172     112.920  23.550  46.230  1.00  0.00           H
ATOM   2745  CD  ARG A 172     114.540  22.810  47.490  1.00  0.00           C
ATOM   2746  HD1 ARG A 172     115.590  23.100  47.620  1.00  0.00           H
ATOM   2747  HD2 ARG A 172     114.230  21.850  47.070  1.00  0.00           H
ATOM   2748  NE  ARG A 172     113.840  22.950  48.770  1.00  0.00           N
ATOM   2749  HE  ARG A 172     113.660  23.880  49.110  1.00  0.00           H
ATOM   2750  CZ  ARG A 172     113.370  21.940  49.530  1.00  0.00           C
ATOM   2751  NH1 ARG A 172     113.500  20.700  49.230  1.00  0.00           N
ATOM   2752 1HH1 ARG A 172     114.120  20.360  48.510  1.00  0.00           H
ATOM   2753 2HH1 ARG A 172     113.050  20.020  49.830  1.00  0.00           H
ATOM   2754  NH2 ARG A 172     112.750  22.170  50.620  1.00  0.00           N
ATOM   2755 1HH2 ARG A 172     112.750  23.130  50.950  1.00  0.00           H
ATOM   2756 2HH2 ARG A 172     112.220  21.450  51.100  1.00  0.00           H
ATOM   2757  C   ARG A 172     112.020  26.150  46.050  1.00  0.00           C
ATOM   2758  O   ARG A 172     111.410  25.370  45.340  1.00  0.00           O
ATOM   2759  N   GLN A 173     111.430  26.970  47.000  1.00  0.00           N
ATOM   2760  H   GLN A 173     112.070  27.550  47.530  1.00  0.00           H
ATOM   2761  CA  GLN A 173     109.960  27.000  47.130  1.00  0.00           C
ATOM   2762  HA  GLN A 173     109.630  25.960  47.180  1.00  0.00           H
ATOM   2763  CB  GLN A 173     109.470  27.620  48.420  1.00  0.00           C
ATOM   2764  HB1 GLN A 173     108.380  27.610  48.360  1.00  0.00           H
ATOM   2765  HB2 GLN A 173     109.940  28.610  48.400  1.00  0.00           H
ATOM   2766  CG  GLN A 173     109.990  26.790  49.620  1.00  0.00           C
ATOM   2767  HG1 GLN A 173     109.900  27.350  50.550  1.00  0.00           H
ATOM   2768  HG2 GLN A 173     111.020  26.450  49.460  1.00  0.00           H
ATOM   2769  CD  GLN A 173     109.260  25.490  49.900  1.00  0.00           C
ATOM   2770  OE1 GLN A 173     108.120  25.290  49.520  1.00  0.00           O
ATOM   2771  NE2 GLN A 173     109.960  24.590  50.560  1.00  0.00           N
ATOM   2772 1HE2 GLN A 173     110.840  24.970  50.890  1.00  0.00           H
ATOM   2773 2HE2 GLN A 173     109.470  23.900  51.110  1.00  0.00           H
ATOM   2774  C   GLN A 173     109.230  27.610  45.950  1.00  0.00           C
ATOM   2775  O   GLN A 173     108.040  27.270  45.730  1.00  0.00           O
ATOM   2776  N   LEU A 174     109.880  28.430  45.120  1.00  0.00           N
ATOM   2777  H   LEU A 174     110.830  28.680  45.350  1.00  0.00           H
ATOM   2778  CA  LEU A 174     109.280  29.230  44.020  1.00  0.00           C
ATOM   2779  HA  LEU A 174     108.270  29.500  44.330  1.00  0.00           H
ATOM   2780  CB  LEU A 174     109.950  30.580  43.940  1.00  0.00           C
ATOM   2781  HB1 LEU A 174     111.030  30.490  44.060  1.00  0.00           H
ATOM   2782  HB2 LEU A 174     109.670  31.150  44.830  1.00  0.00           H
ATOM   2783  CG  LEU A 174     109.650  31.410  42.720  1.00  0.00           C
ATOM   2784  HG  LEU A 174     110.110  30.870  41.890  1.00  0.00           H
ATOM   2785  CD1 LEU A 174     108.170  31.830  42.520  1.00  0.00           C
ATOM   2786 1HD1 LEU A 174     107.760  32.260  43.430  1.00  0.00           H
ATOM   2787 2HD1 LEU A 174     108.060  32.620  41.780  1.00  0.00           H
ATOM   2788 3HD1 LEU A 174     107.430  31.120  42.140  1.00  0.00           H
ATOM   2789  CD2 LEU A 174     110.440  32.690  42.720  1.00  0.00           C
ATOM   2790 1HD2 LEU A 174     110.040  33.290  43.540  1.00  0.00           H
ATOM   2791 2HD2 LEU A 174     111.500  32.580  42.940  1.00  0.00           H
ATOM   2792 3HD2 LEU A 174     110.350  33.100  41.710  1.00  0.00           H
ATOM   2793  C   LEU A 174     109.330  28.440  42.740  1.00  0.00           C
ATOM   2794  O   LEU A 174     108.570  28.730  41.770  1.00  0.00           O
ATOM   2795  N   HIS A 175     110.250  27.480  42.550  1.00  0.00           N
ATOM   2796  H   HIS A 175     110.940  27.260  43.260  1.00  0.00           H
ATOM   2797  CA  HIS A 175     110.460  26.760  41.310  1.00  0.00           C
ATOM   2798  HA  HIS A 175     109.550  26.920  40.740  1.00  0.00           H
ATOM   2799  CB  HIS A 175     111.690  27.220  40.570  1.00  0.00           C
ATOM   2800  HB1 HIS A 175     112.520  27.270  41.270  1.00  0.00           H
ATOM   2801  HB2 HIS A 175     111.400  28.220  40.250  1.00  0.00           H
ATOM   2802  CG  HIS A 175     112.050  26.400  39.340  1.00  0.00           C
ATOM   2803  ND1 HIS A 175     113.040  25.430  39.240  1.00  0.00           N
ATOM   2804  CE1 HIS A 175     112.890  24.960  38.000  1.00  0.00           C
ATOM   2805  HE1 HIS A 175     113.670  24.290  37.660  1.00  0.00           H
ATOM   2806  NE2 HIS A 175     112.050  25.630  37.260  1.00  0.00           N
ATOM   2807  HE2 HIS A 175     111.920  25.440  36.280  1.00  0.00           H
ATOM   2808  CD2 HIS A 175     111.440  26.520  38.110  1.00  0.00           C
ATOM   2809  HD2 HIS A 175     110.690  27.230  37.800  1.00  0.00           H
ATOM   2810  C   HIS A 175     110.350  25.260  41.470  1.00  0.00           C
ATOM   2811  O   HIS A 175     109.540  24.700  40.680  1.00  0.00           O
ATOM   2812  N   TRP A 176     110.990  24.600  42.440  1.00  0.00           N
ATOM   2813  H   TRP A 176     111.520  25.160  43.090  1.00  0.00           H
ATOM   2814  CA  TRP A 176     110.840  23.160  42.700  1.00  0.00           C
ATOM   2815  HA  TRP A 176     110.790  22.730  41.700  1.00  0.00           H
ATOM   2816  CB  TRP A 176     112.060  22.480  43.450  1.00  0.00           C
ATOM   2817  HB1 TRP A 176     112.330  23.140  44.270  1.00  0.00           H
ATOM   2818  HB2 TRP A 176     112.870  22.450  42.710  1.00  0.00           H
ATOM   2819  CG  TRP A 176     111.940  21.130  43.990  1.00  0.00           C
ATOM   2820  CD1 TRP A 176     112.310  19.940  43.380  1.00  0.00           C
ATOM   2821  HD1 TRP A 176     112.770  19.950  42.400  1.00  0.00           H
ATOM   2822  NE1 TRP A 176     112.110  18.860  44.190  1.00  0.00           N
ATOM   2823  HE1 TRP A 176     112.430  17.920  44.040  1.00  0.00           H
ATOM   2824  CE2 TRP A 176     111.420  19.250  45.380  1.00  0.00           C
ATOM   2825  CZ2 TRP A 176     111.070  18.550  46.530  1.00  0.00           C
ATOM   2826  HZ2 TRP A 176     110.980  17.470  46.610  1.00  0.00           H
ATOM   2827  CH2 TRP A 176     110.630  19.270  47.650  1.00  0.00           C
ATOM   2828  HH2 TRP A 176     110.530  18.710  48.560  1.00  0.00           H
ATOM   2829  CZ3 TRP A 176     110.500  20.660  47.580  1.00  0.00           C
ATOM   2830  HZ3 TRP A 176     110.220  21.110  48.520  1.00  0.00           H
ATOM   2831  CE3 TRP A 176     110.880  21.400  46.450  1.00  0.00           C
ATOM   2832  HE3 TRP A 176     110.800  22.480  46.510  1.00  0.00           H
ATOM   2833  CD2 TRP A 176     111.340  20.690  45.290  1.00  0.00           C
ATOM   2834  C   TRP A 176     109.520  22.750  43.310  1.00  0.00           C
ATOM   2835  O   TRP A 176     108.820  21.890  42.810  1.00  0.00           O
ATOM   2836  N   ALA A 177     109.060  23.420  44.370  1.00  0.00           N
ATOM   2837  H   ALA A 177     109.670  24.070  44.840  1.00  0.00           H
ATOM   2838  CA  ALA A 177     107.860  23.060  45.120  1.00  0.00           C
ATOM   2839  HA  ALA A 177     107.810  21.970  45.150  1.00  0.00           H
ATOM   2840  CB  ALA A 177     108.080  23.720  46.500  1.00  0.00           C
ATOM   2841  HB1 ALA A 177     107.290  23.410  47.180  1.00  0.00           H
ATOM   2842  HB2 ALA A 177     109.050  23.400  46.900  1.00  0.00           H
ATOM   2843  HB3 ALA A 177     108.090  24.790  46.290  1.00  0.00           H
ATOM   2844  C   ALA A 177     106.500  23.420  44.600  1.00  0.00           C
ATOM   2845  O   ALA A 177     105.490  23.470  45.340  1.00  0.00           O
ATOM   2846  N   LEU A 178     106.440  23.770  43.320  1.00  0.00           N
ATOM   2847  H   LEU A 178     107.260  24.000  42.780  1.00  0.00           H
ATOM   2848  CA  LEU A 178     105.160  24.140  42.670  1.00  0.00           C
ATOM   2849  HA  LEU A 178     104.770  25.020  43.180  1.00  0.00           H
ATOM   2850  CB  LEU A 178     105.510  24.510  41.270  1.00  0.00           C
ATOM   2851  HB1 LEU A 178     104.580  24.720  40.740  1.00  0.00           H
ATOM   2852  HB2 LEU A 178     105.900  23.580  40.840  1.00  0.00           H
ATOM   2853  CG  LEU A 178     106.340  25.770  40.940  1.00  0.00           C
ATOM   2854  HG  LEU A 178     107.250  25.870  41.530  1.00  0.00           H
ATOM   2855  CD1 LEU A 178     106.790  25.780  39.520  1.00  0.00           C
ATOM   2856 1HD1 LEU A 178     107.360  24.880  39.320  1.00  0.00           H
ATOM   2857 2HD1 LEU A 178     106.000  25.870  38.770  1.00  0.00           H
ATOM   2858 3HD1 LEU A 178     107.460  26.640  39.490  1.00  0.00           H
ATOM   2859  CD2 LEU A 178     105.530  27.070  41.080  1.00  0.00           C
ATOM   2860 1HD2 LEU A 178     106.080  27.940  40.730  1.00  0.00           H
ATOM   2861 2HD2 LEU A 178     104.580  26.950  40.550  1.00  0.00           H
ATOM   2862 3HD2 LEU A 178     105.260  27.140  42.130  1.00  0.00           H
ATOM   2863  C   LEU A 178     104.060  23.010  42.590  1.00  0.00           C
ATOM   2864  O   LEU A 178     104.400  21.850  42.590  1.00  0.00           O
ATOM   2865  N   ASN A 179     102.760  23.390  42.590  1.00  0.00           N
ATOM   2866  H   ASN A 179     102.460  24.340  42.420  1.00  0.00           H
ATOM   2867  CA  ASN A 179     101.650  22.430  42.870  1.00  0.00           C
ATOM   2868  HA  ASN A 179     101.890  21.650  43.580  1.00  0.00           H
ATOM   2869  CB  ASN A 179     100.550  23.290  43.520  1.00  0.00           C
ATOM   2870  HB1 ASN A 179      99.640  22.700  43.590  1.00  0.00           H
ATOM   2871  HB2 ASN A 179     100.320  24.070  42.790  1.00  0.00           H
ATOM   2872  CG  ASN A 179     100.800  23.910  44.930  1.00  0.00           C
ATOM   2873  OD1 ASN A 179     101.460  23.300  45.740  1.00  0.00           O
ATOM   2874  ND2 ASN A 179     100.390  25.160  45.140  1.00  0.00           N
ATOM   2875 1HD2 ASN A 179      99.820  25.630  44.450  1.00  0.00           H
ATOM   2876 2HD2 ASN A 179     100.540  25.440  46.100  1.00  0.00           H
ATOM   2877  C   ASN A 179     101.220  21.710  41.560  1.00  0.00           C
ATOM   2878  O   ASN A 179     101.570  22.160  40.500  1.00  0.00           O
ATOM   2879  N   PRO A 180     100.460  20.600  41.690  1.00  0.00           N
ATOM   2880  CD  PRO A 180     100.130  19.910  42.930  1.00  0.00           C
ATOM   2881  HD1 PRO A 180      99.740  20.590  43.690  1.00  0.00           H
ATOM   2882  HD2 PRO A 180     100.940  19.310  43.330  1.00  0.00           H
ATOM   2883  CG  PRO A 180      99.050  18.910  42.490  1.00  0.00           C
ATOM   2884  HG1 PRO A 180      98.110  19.450  42.340  1.00  0.00           H
ATOM   2885  HG2 PRO A 180      99.020  18.040  43.150  1.00  0.00           H
ATOM   2886  CB  PRO A 180      99.590  18.520  41.130  1.00  0.00           C
ATOM   2887  HB1 PRO A 180      98.870  17.980  40.510  1.00  0.00           H
ATOM   2888  HB2 PRO A 180     100.490  17.920  41.220  1.00  0.00           H
ATOM   2889  CA  PRO A 180     100.040  19.850  40.580  1.00  0.00           C
ATOM   2890  HA  PRO A 180     100.880  19.740  39.900  1.00  0.00           H
ATOM   2891  C   PRO A 180      98.940  20.460  39.700  1.00  0.00           C
ATOM   2892  O   PRO A 180      98.340  21.460  40.180  1.00  0.00           O
ATOM   2893  N   SER A 181      98.720  19.970  38.440  1.00  0.00           N
ATOM   2894  H   SER A 181      99.290  19.200  38.120  1.00  0.00           H
ATOM   2895  CA  SER A 181      97.750  20.530  37.450  1.00  0.00           C
ATOM   2896  HA  SER A 181      97.640  21.590  37.700  1.00  0.00           H
ATOM   2897  CB  SER A 181      98.350  20.540  36.040  1.00  0.00           C
ATOM   2898  HB1 SER A 181      99.230  21.180  35.980  1.00  0.00           H
ATOM   2899  HB2 SER A 181      97.650  21.000  35.340  1.00  0.00           H
ATOM   2900  OG  SER A 181      98.680  19.220  35.620  1.00  0.00           O
ATOM   2901  HG  SER A 181      99.220  19.340  34.830  1.00  0.00           H
ATOM   2902  C   SER A 181      96.340  19.830  37.380  1.00  0.00           C
ATOM   2903  O   SER A 181      95.580  19.920  36.420  1.00  0.00           O
ATOM   2904  N   GLN A 182      95.920  19.070  38.430  1.00  0.00           N
ATOM   2905  H   GLN A 182      96.430  18.980  39.300  1.00  0.00           H
ATOM   2906  CA  GLN A 182      94.710  18.280  38.560  1.00  0.00           C
ATOM   2907  HA  GLN A 182      94.570  17.710  37.650  1.00  0.00           H
ATOM   2908  CB  GLN A 182      94.950  17.360  39.790  1.00  0.00           C
ATOM   2909  HB1 GLN A 182      94.060  16.740  39.900  1.00  0.00           H
ATOM   2910  HB2 GLN A 182      94.970  18.000  40.670  1.00  0.00           H
ATOM   2911  CG  GLN A 182      96.330  16.550  39.690  1.00  0.00           C
ATOM   2912  HG1 GLN A 182      96.500  16.050  40.640  1.00  0.00           H
ATOM   2913  HG2 GLN A 182      97.200  17.210  39.660  1.00  0.00           H
ATOM   2914  CD  GLN A 182      96.430  15.450  38.620  1.00  0.00           C
ATOM   2915  OE1 GLN A 182      96.040  15.580  37.470  1.00  0.00           O
ATOM   2916  NE2 GLN A 182      96.810  14.280  38.990  1.00  0.00           N
ATOM   2917 1HE2 GLN A 182      97.280  14.300  39.890  1.00  0.00           H
ATOM   2918 2HE2 GLN A 182      97.180  13.580  38.370  1.00  0.00           H
ATOM   2919  C   GLN A 182      93.430  19.150  38.720  1.00  0.00           C
ATOM   2920  O   GLN A 182      92.410  18.930  38.040  1.00  0.00           O
ATOM   2921  N   CYS A 183      93.660  20.240  39.480  1.00  0.00           N
ATOM   2922  H   CYS A 183      94.530  20.280  40.000  1.00  0.00           H
ATOM   2923  CA  CYS A 183      92.710  21.400  39.550  1.00  0.00           C
ATOM   2924  HA  CYS A 183      92.980  22.040  40.390  1.00  0.00           H
ATOM   2925  CB  CYS A 183      92.770  22.380  38.340  1.00  0.00           C
ATOM   2926  HB1 CYS A 183      92.130  23.240  38.560  1.00  0.00           H
ATOM   2927  HB2 CYS A 183      92.330  22.040  37.410  1.00  0.00           H
ATOM   2928  SG  CYS A 183      94.410  22.940  38.050  1.00  0.00           S
ATOM   2929  HG  CYS A 183      94.340  24.120  38.680  1.00  0.00           H
ATOM   2930  C   CYS A 183      91.270  20.990  39.990  1.00  0.00           C
ATOM   2931  O   CYS A 183      90.230  21.370  39.460  1.00  0.00           O
ATOM   2932  N   THR A 184      91.230  20.120  41.030  1.00  0.00           N
ATOM   2933  H   THR A 184      92.130  19.750  41.300  1.00  0.00           H
ATOM   2934  CA  THR A 184      90.120  19.760  41.900  1.00  0.00           C
ATOM   2935  HA  THR A 184      89.210  19.780  41.290  1.00  0.00           H
ATOM   2936  CB  THR A 184      90.180  18.310  42.320  1.00  0.00           C
ATOM   2937  HB  THR A 184      89.250  18.000  42.790  1.00  0.00           H
ATOM   2938  CG2 THR A 184      90.460  17.320  41.210  1.00  0.00           C
ATOM   2939 1HG2 THR A 184      90.380  16.250  41.410  1.00  0.00           H
ATOM   2940 2HG2 THR A 184      89.730  17.470  40.410  1.00  0.00           H
ATOM   2941 3HG2 THR A 184      91.390  17.580  40.710  1.00  0.00           H
ATOM   2942  OG1 THR A 184      91.320  18.190  43.210  1.00  0.00           O
ATOM   2943  HG1 THR A 184      91.460  17.250  43.360  1.00  0.00           H
ATOM   2944  C   THR A 184      89.810  20.640  43.120  1.00  0.00           C
ATOM   2945  O   THR A 184      88.990  20.280  43.960  1.00  0.00           O
ATOM   2946  N   GLU A 185      90.430  21.750  43.330  1.00  0.00           N
ATOM   2947  H   GLU A 185      91.170  22.030  42.700  1.00  0.00           H
ATOM   2948  CA  GLU A 185      90.460  22.570  44.580  1.00  0.00           C
ATOM   2949  HA  GLU A 185      90.010  22.110  45.460  1.00  0.00           H
ATOM   2950  CB  GLU A 185      91.860  23.050  45.000  1.00  0.00           C
ATOM   2951  HB1 GLU A 185      92.370  22.170  45.380  1.00  0.00           H
ATOM   2952  HB2 GLU A 185      91.680  23.590  45.930  1.00  0.00           H
ATOM   2953  CG  GLU A 185      92.710  23.970  44.140  1.00  0.00           C
ATOM   2954  HG1 GLU A 185      93.410  24.490  44.790  1.00  0.00           H
ATOM   2955  HG2 GLU A 185      92.160  24.780  43.680  1.00  0.00           H
ATOM   2956  CD  GLU A 185      93.540  23.200  43.040  1.00  0.00           C
ATOM   2957  OE1 GLU A 185      94.420  23.860  42.400  1.00  0.00           O
ATOM   2958  OE2 GLU A 185      93.380  21.940  42.710  1.00  0.00           O
ATOM   2959  C   GLU A 185      89.620  23.850  44.320  1.00  0.00           C
ATOM   2960  O   GLU A 185      89.660  24.430  43.260  1.00  0.00           O
ATOM   2961  N   SER A 186      88.870  24.410  45.240  1.00  0.00           N
ATOM   2962  H   SER A 186      88.880  23.990  46.160  1.00  0.00           H
ATOM   2963  CA  SER A 186      88.150  25.700  45.040  1.00  0.00           C
ATOM   2964  HA  SER A 186      87.540  25.640  44.140  1.00  0.00           H
ATOM   2965  CB  SER A 186      87.180  25.930  46.230  1.00  0.00           C
ATOM   2966  HB1 SER A 186      86.710  26.910  46.270  1.00  0.00           H
ATOM   2967  HB2 SER A 186      87.810  25.970  47.110  1.00  0.00           H
ATOM   2968  OG  SER A 186      86.270  24.830  46.310  1.00  0.00           O
ATOM   2969  HG  SER A 186      85.870  24.710  45.450  1.00  0.00           H
ATOM   2970  C   SER A 186      89.030  26.960  44.760  1.00  0.00           C
ATOM   2971  O   SER A 186      88.450  28.000  44.390  1.00  0.00           O
ATOM   2972  N   GLY A 187      90.340  26.890  44.960  1.00  0.00           N
ATOM   2973  H   GLY A 187      90.690  26.120  45.490  1.00  0.00           H
ATOM   2974  CA  GLY A 187      91.270  28.050  44.690  1.00  0.00           C
ATOM   2975  HA1 GLY A 187      92.290  27.720  44.890  1.00  0.00           H
ATOM   2976  HA2 GLY A 187      90.920  28.820  45.380  1.00  0.00           H
ATOM   2977  C   GLY A 187      91.270  28.620  43.280  1.00  0.00           C
ATOM   2978  O   GLY A 187      90.790  27.950  42.350  1.00  0.00           O
ATOM   2979  N   GLN A 188      91.830  29.800  43.120  1.00  0.00           N
ATOM   2980  H   GLN A 188      92.330  30.260  43.860  1.00  0.00           H
ATOM   2981  CA  GLN A 188      91.650  30.640  42.010  1.00  0.00           C
ATOM   2982  HA  GLN A 188      90.650  30.410  41.620  1.00  0.00           H
ATOM   2983  CB  GLN A 188      91.710  32.060  42.550  1.00  0.00           C
ATOM   2984  HB1 GLN A 188      91.690  32.780  41.730  1.00  0.00           H
ATOM   2985  HB2 GLN A 188      92.700  32.090  43.010  1.00  0.00           H
ATOM   2986  CG  GLN A 188      90.750  32.410  43.670  1.00  0.00           C
ATOM   2987  HG1 GLN A 188      90.760  31.630  44.430  1.00  0.00           H
ATOM   2988  HG2 GLN A 188      89.740  32.540  43.300  1.00  0.00           H
ATOM   2989  CD  GLN A 188      91.160  33.620  44.430  1.00  0.00           C
ATOM   2990  OE1 GLN A 188      91.550  33.620  45.570  1.00  0.00           O
ATOM   2991  NE2 GLN A 188      91.190  34.750  43.790  1.00  0.00           N
ATOM   2992 1HE2 GLN A 188      91.450  35.570  44.320  1.00  0.00           H
ATOM   2993 2HE2 GLN A 188      91.020  34.810  42.800  1.00  0.00           H
ATOM   2994  C   GLN A 188      92.620  30.440  40.820  1.00  0.00           C
ATOM   2995  O   GLN A 188      93.850  30.660  41.040  1.00  0.00           O
ATOM   2996  N   GLY A 189      92.070  30.180  39.670  1.00  0.00           N
ATOM   2997  H   GLY A 189      91.060  30.130  39.600  1.00  0.00           H
ATOM   2998  CA  GLY A 189      92.850  29.510  38.600  1.00  0.00           C
ATOM   2999  HA1 GLY A 189      92.610  28.450  38.620  1.00  0.00           H
ATOM   3000  HA2 GLY A 189      93.920  29.640  38.800  1.00  0.00           H
ATOM   3001  C   GLY A 189      92.730  30.060  37.210  1.00  0.00           C
ATOM   3002  O   GLY A 189      92.520  31.240  37.030  1.00  0.00           O
ATOM   3003  N   ILE A 190      92.770  29.190  36.220  1.00  0.00           N
ATOM   3004  H   ILE A 190      92.840  28.200  36.400  1.00  0.00           H
ATOM   3005  CA  ILE A 190      92.730  29.620  34.860  1.00  0.00           C
ATOM   3006  HA  ILE A 190      93.510  30.370  34.690  1.00  0.00           H
ATOM   3007  CB  ILE A 190      92.910  28.320  33.930  1.00  0.00           C
ATOM   3008  HB  ILE A 190      92.200  27.520  34.140  1.00  0.00           H
ATOM   3009  CG2 ILE A 190      92.710  28.750  32.420  1.00  0.00           C
ATOM   3010 1HG2 ILE A 190      93.060  27.970  31.740  1.00  0.00           H
ATOM   3011 2HG2 ILE A 190      91.650  28.940  32.260  1.00  0.00           H
ATOM   3012 3HG2 ILE A 190      93.350  29.630  32.280  1.00  0.00           H
ATOM   3013  CG1 ILE A 190      94.270  27.650  34.170  1.00  0.00           C
ATOM   3014 1HG1 ILE A 190      94.480  26.880  33.430  1.00  0.00           H
ATOM   3015 2HG1 ILE A 190      94.260  27.050  35.090  1.00  0.00           H
ATOM   3016  CD  ILE A 190      95.570  28.560  34.140  1.00  0.00           C
ATOM   3017  HD1 ILE A 190      95.730  28.920  33.130  1.00  0.00           H
ATOM   3018  HD2 ILE A 190      95.450  29.390  34.840  1.00  0.00           H
ATOM   3019  HD3 ILE A 190      96.410  27.950  34.460  1.00  0.00           H
ATOM   3020  C   ILE A 190      91.430  30.380  34.500  1.00  0.00           C
ATOM   3021  O   ILE A 190      91.560  31.350  33.730  1.00  0.00           O
ATOM   3022  N   GLU A 191      90.300  30.050  35.120  1.00  0.00           N
ATOM   3023  H   GLU A 191      90.330  29.260  35.740  1.00  0.00           H
ATOM   3024  CA  GLU A 191      89.090  30.830  35.030  1.00  0.00           C
ATOM   3025  HA  GLU A 191      88.750  30.820  34.000  1.00  0.00           H
ATOM   3026  CB  GLU A 191      87.970  30.120  35.760  1.00  0.00           C
ATOM   3027  HB1 GLU A 191      87.910  29.090  35.390  1.00  0.00           H
ATOM   3028  HB2 GLU A 191      87.020  30.560  35.450  1.00  0.00           H
ATOM   3029  CG  GLU A 191      87.950  30.120  37.320  1.00  0.00           C
ATOM   3030  HG1 GLU A 191      87.030  29.610  37.600  1.00  0.00           H
ATOM   3031  HG2 GLU A 191      87.880  31.180  37.590  1.00  0.00           H
ATOM   3032  CD  GLU A 191      89.120  29.480  38.070  1.00  0.00           C
ATOM   3033  OE1 GLU A 191      89.810  28.620  37.470  1.00  0.00           O
ATOM   3034  OE2 GLU A 191      89.290  29.690  39.300  1.00  0.00           O
ATOM   3035  C   GLU A 191      89.220  32.260  35.480  1.00  0.00           C
ATOM   3036  O   GLU A 191      88.580  33.150  34.920  1.00  0.00           O
ATOM   3037  N   GLU A 192      90.090  32.580  36.440  1.00  0.00           N
ATOM   3038  H   GLU A 192      90.810  31.910  36.660  1.00  0.00           H
ATOM   3039  CA  GLU A 192      90.250  33.950  36.830  1.00  0.00           C
ATOM   3040  HA  GLU A 192      89.320  34.510  36.700  1.00  0.00           H
ATOM   3041  CB  GLU A 192      90.600  34.030  38.360  1.00  0.00           C
ATOM   3042  HB1 GLU A 192      91.270  33.220  38.660  1.00  0.00           H
ATOM   3043  HB2 GLU A 192      89.690  33.910  38.950  1.00  0.00           H
ATOM   3044  CG  GLU A 192      91.230  35.350  38.920  1.00  0.00           C
ATOM   3045  HG1 GLU A 192      90.620  36.230  38.730  1.00  0.00           H
ATOM   3046  HG2 GLU A 192      92.190  35.630  38.480  1.00  0.00           H
ATOM   3047  CD  GLU A 192      91.330  35.270  40.470  1.00  0.00           C
ATOM   3048  OE1 GLU A 192      90.290  34.990  41.050  1.00  0.00           O
ATOM   3049  OE2 GLU A 192      92.380  35.580  41.070  1.00  0.00           O
ATOM   3050  C   GLU A 192      91.270  34.710  35.870  1.00  0.00           C
ATOM   3051  O   GLU A 192      91.080  35.890  35.590  1.00  0.00           O
ATOM   3052  N   ALA A 193      92.210  33.960  35.320  1.00  0.00           N
ATOM   3053  H   ALA A 193      92.290  32.980  35.560  1.00  0.00           H
ATOM   3054  CA  ALA A 193      93.110  34.450  34.310  1.00  0.00           C
ATOM   3055  HA  ALA A 193      93.430  35.460  34.550  1.00  0.00           H
ATOM   3056  CB  ALA A 193      94.380  33.540  34.320  1.00  0.00           C
ATOM   3057  HB1 ALA A 193      95.110  33.890  33.580  1.00  0.00           H
ATOM   3058  HB2 ALA A 193      94.670  33.600  35.370  1.00  0.00           H
ATOM   3059  HB3 ALA A 193      94.050  32.530  34.060  1.00  0.00           H
ATOM   3060  C   ALA A 193      92.530  34.760  32.890  1.00  0.00           C
ATOM   3061  O   ALA A 193      92.940  35.670  32.190  1.00  0.00           O
ATOM   3062  N   THR A 194      91.560  33.960  32.430  1.00  0.00           N
ATOM   3063  H   THR A 194      91.190  33.250  33.050  1.00  0.00           H
ATOM   3064  CA  THR A 194      90.750  34.160  31.190  1.00  0.00           C
ATOM   3065  HA  THR A 194      91.390  34.480  30.360  1.00  0.00           H
ATOM   3066  CB  THR A 194      90.250  32.810  30.670  1.00  0.00           C
ATOM   3067  HB  THR A 194      89.560  32.930  29.840  1.00  0.00           H
ATOM   3068  CG2 THR A 194      91.330  31.860  30.260  1.00  0.00           C
ATOM   3069 1HG2 THR A 194      92.130  31.850  31.000  1.00  0.00           H
ATOM   3070 2HG2 THR A 194      91.000  30.820  30.160  1.00  0.00           H
ATOM   3071 3HG2 THR A 194      91.710  32.180  29.290  1.00  0.00           H
ATOM   3072  OG1 THR A 194      89.490  32.220  31.730  1.00  0.00           O
ATOM   3073  HG1 THR A 194      90.020  31.490  32.050  1.00  0.00           H
ATOM   3074  C   THR A 194      89.510  35.050  31.340  1.00  0.00           C
ATOM   3075  O   THR A 194      89.090  35.490  30.280  1.00  0.00           O
ATOM   3076  N   GLY A 195      89.040  35.330  32.590  1.00  0.00           N
ATOM   3077  H   GLY A 195      89.490  34.930  33.400  1.00  0.00           H
ATOM   3078  CA  GLY A 195      87.950  36.250  32.870  1.00  0.00           C
ATOM   3079  HA1 GLY A 195      87.610  36.230  33.900  1.00  0.00           H
ATOM   3080  HA2 GLY A 195      87.130  35.830  32.280  1.00  0.00           H
ATOM   3081  C   GLY A 195      88.300  37.740  32.560  1.00  0.00           C
ATOM   3082  O   GLY A 195      87.460  38.490  32.000  1.00  0.00           O
ATOM   3083  N   LEU A 196      89.540  38.030  32.760  1.00  0.00           N
ATOM   3084  H   LEU A 196      90.110  37.420  33.320  1.00  0.00           H
ATOM   3085  CA  LEU A 196      89.990  39.430  32.580  1.00  0.00           C
ATOM   3086  HA  LEU A 196      89.090  40.040  32.660  1.00  0.00           H
ATOM   3087  CB  LEU A 196      91.000  39.860  33.800  1.00  0.00           C
ATOM   3088  HB1 LEU A 196      91.620  40.710  33.520  1.00  0.00           H
ATOM   3089  HB2 LEU A 196      91.720  39.050  33.930  1.00  0.00           H
ATOM   3090  CG  LEU A 196      90.400  40.210  35.180  1.00  0.00           C
ATOM   3091  HG  LEU A 196      91.240  40.160  35.870  1.00  0.00           H
ATOM   3092  CD1 LEU A 196      89.860  41.670  35.300  1.00  0.00           C
ATOM   3093 1HD1 LEU A 196      88.980  41.780  34.680  1.00  0.00           H
ATOM   3094 2HD1 LEU A 196      89.550  41.870  36.320  1.00  0.00           H
ATOM   3095 3HD1 LEU A 196      90.610  42.360  34.920  1.00  0.00           H
ATOM   3096  CD2 LEU A 196      89.430  39.120  35.650  1.00  0.00           C
ATOM   3097 1HD2 LEU A 196      89.880  38.140  35.530  1.00  0.00           H
ATOM   3098 2HD2 LEU A 196      89.280  39.170  36.730  1.00  0.00           H
ATOM   3099 3HD2 LEU A 196      88.490  39.100  35.090  1.00  0.00           H
ATOM   3100  C   LEU A 196      90.680  39.600  31.180  1.00  0.00           C
ATOM   3101  O   LEU A 196      91.490  38.770  30.810  1.00  0.00           O
ATOM   3102  N   PRO A 197      90.290  40.590  30.370  1.00  0.00           N
ATOM   3103  CD  PRO A 197      89.120  41.490  30.610  1.00  0.00           C
ATOM   3104  HD1 PRO A 197      89.480  42.440  31.020  1.00  0.00           H
ATOM   3105  HD2 PRO A 197      88.310  41.100  31.230  1.00  0.00           H
ATOM   3106  CG  PRO A 197      88.620  41.790  29.170  1.00  0.00           C
ATOM   3107  HG1 PRO A 197      88.080  42.730  29.060  1.00  0.00           H
ATOM   3108  HG2 PRO A 197      87.960  41.010  28.790  1.00  0.00           H
ATOM   3109  CB  PRO A 197      89.890  41.810  28.340  1.00  0.00           C
ATOM   3110  HB1 PRO A 197      90.460  42.720  28.520  1.00  0.00           H
ATOM   3111  HB2 PRO A 197      89.770  41.550  27.290  1.00  0.00           H
ATOM   3112  CA  PRO A 197      90.760  40.740  28.990  1.00  0.00           C
ATOM   3113  HA  PRO A 197      90.550  39.780  28.500  1.00  0.00           H
ATOM   3114  C   PRO A 197      92.260  40.990  28.810  1.00  0.00           C
ATOM   3115  O   PRO A 197      92.880  40.710  27.760  1.00  0.00           O
ATOM   3116  N   GLN A 198      92.850  41.630  29.830  1.00  0.00           N
ATOM   3117  H   GLN A 198      92.180  41.950  30.520  1.00  0.00           H
ATOM   3118  CA  GLN A 198      94.290  41.840  30.120  1.00  0.00           C
ATOM   3119  HA  GLN A 198      94.860  41.160  29.490  1.00  0.00           H
ATOM   3120  CB  GLN A 198      94.730  43.270  29.860  1.00  0.00           C
ATOM   3121  HB1 GLN A 198      95.710  43.440  30.310  1.00  0.00           H
ATOM   3122  HB2 GLN A 198      94.020  43.950  30.340  1.00  0.00           H
ATOM   3123  CG  GLN A 198      94.900  43.430  28.340  1.00  0.00           C
ATOM   3124  HG1 GLN A 198      95.060  44.480  28.100  1.00  0.00           H
ATOM   3125  HG2 GLN A 198      93.960  43.160  27.840  1.00  0.00           H
ATOM   3126  CD  GLN A 198      96.050  42.640  27.630  1.00  0.00           C
ATOM   3127  OE1 GLN A 198      97.110  42.410  28.210  1.00  0.00           O
ATOM   3128  NE2 GLN A 198      95.920  42.290  26.350  1.00  0.00           N
ATOM   3129 1HE2 GLN A 198      95.080  42.520  25.830  1.00  0.00           H
ATOM   3130 2HE2 GLN A 198      96.710  41.760  25.990  1.00  0.00           H
ATOM   3131  C   GLN A 198      94.540  41.500  31.570  1.00  0.00           C
ATOM   3132  O   GLN A 198      93.660  41.550  32.340  1.00  0.00           O
ATOM   3133  N   THR A 199      95.800  41.260  31.960  1.00  0.00           N
ATOM   3134  H   THR A 199      96.510  41.040  31.270  1.00  0.00           H
ATOM   3135  CA  THR A 199      96.110  41.190  33.400  1.00  0.00           C
ATOM   3136  HA  THR A 199      95.410  40.460  33.810  1.00  0.00           H
ATOM   3137  CB  THR A 199      97.540  40.670  33.490  1.00  0.00           C
ATOM   3138  HB  THR A 199      98.280  41.170  32.870  1.00  0.00           H
ATOM   3139  CG2 THR A 199      98.150  40.720  34.910  1.00  0.00           C
ATOM   3140 1HG2 THR A 199      97.600  40.140  35.650  1.00  0.00           H
ATOM   3141 2HG2 THR A 199      99.150  40.320  34.720  1.00  0.00           H
ATOM   3142 3HG2 THR A 199      98.350  41.740  35.220  1.00  0.00           H
ATOM   3143  OG1 THR A 199      97.510  39.300  33.120  1.00  0.00           O
ATOM   3144  HG1 THR A 199      97.130  39.150  32.250  1.00  0.00           H
ATOM   3145  C   THR A 199      96.010  42.560  34.130  1.00  0.00           C
ATOM   3146  O   THR A 199      96.760  43.480  33.770  1.00  0.00           O
ATOM   3147  N   VAL A 200      95.140  42.600  35.060  1.00  0.00           N
ATOM   3148  H   VAL A 200      94.890  41.700  35.460  1.00  0.00           H
ATOM   3149  CA  VAL A 200      95.110  43.650  36.090  1.00  0.00           C
ATOM   3150  HA  VAL A 200      95.220  44.630  35.630  1.00  0.00           H
ATOM   3151  CB  VAL A 200      93.740  43.640  36.800  1.00  0.00           C
ATOM   3152  HB  VAL A 200      93.040  43.890  36.000  1.00  0.00           H
ATOM   3153  CG1 VAL A 200      93.350  42.250  37.340  1.00  0.00           C
ATOM   3154 1HG1 VAL A 200      93.920  42.000  38.240  1.00  0.00           H
ATOM   3155 2HG1 VAL A 200      92.280  42.240  37.520  1.00  0.00           H
ATOM   3156 3HG1 VAL A 200      93.450  41.480  36.570  1.00  0.00           H
ATOM   3157  CG2 VAL A 200      93.540  44.780  37.820  1.00  0.00           C
ATOM   3158 1HG2 VAL A 200      93.860  45.710  37.350  1.00  0.00           H
ATOM   3159 2HG2 VAL A 200      92.470  44.840  38.010  1.00  0.00           H
ATOM   3160 3HG2 VAL A 200      94.130  44.610  38.730  1.00  0.00           H
ATOM   3161  C   VAL A 200      96.190  43.380  37.140  1.00  0.00           C
ATOM   3162  O   VAL A 200      96.400  42.280  37.520  1.00  0.00           O
ATOM   3163  N   VAL A 201      96.970  44.410  37.590  1.00  0.00           N
ATOM   3164  H   VAL A 201      96.760  45.320  37.200  1.00  0.00           H
ATOM   3165  CA  VAL A 201      98.190  44.220  38.440  1.00  0.00           C
ATOM   3166  HA  VAL A 201      98.730  43.300  38.210  1.00  0.00           H
ATOM   3167  CB  VAL A 201      99.190  45.320  38.150  1.00  0.00           C
ATOM   3168  HB  VAL A 201      98.710  46.280  37.980  1.00  0.00           H
ATOM   3169  CG1 VAL A 201     100.230  45.730  39.140  1.00  0.00           C
ATOM   3170 1HG1 VAL A 201     100.940  46.450  38.740  1.00  0.00           H
ATOM   3171 2HG1 VAL A 201      99.770  46.110  40.060  1.00  0.00           H
ATOM   3172 3HG1 VAL A 201     100.810  44.860  39.460  1.00  0.00           H
ATOM   3173  CG2 VAL A 201      99.970  44.910  36.800  1.00  0.00           C
ATOM   3174 1HG2 VAL A 201      99.280  44.490  36.070  1.00  0.00           H
ATOM   3175 2HG2 VAL A 201     100.380  45.800  36.310  1.00  0.00           H
ATOM   3176 3HG2 VAL A 201     100.780  44.250  37.100  1.00  0.00           H
ATOM   3177  C   VAL A 201      97.810  44.120  39.960  1.00  0.00           C
ATOM   3178  O   VAL A 201      98.430  43.360  40.750  1.00  0.00           O
ATOM   3179  N   CYS A 202      96.700  44.860  40.400  1.00  0.00           N
ATOM   3180  H   CYS A 202      96.190  45.270  39.630  1.00  0.00           H
ATOM   3181  CA  CYS A 202      96.040  44.670  41.650  1.00  0.00           C
ATOM   3182  HA  CYS A 202      96.850  44.440  42.340  1.00  0.00           H
ATOM   3183  CB  CYS A 202      95.320  45.990  42.050  1.00  0.00           C
ATOM   3184  HB1 CYS A 202      94.480  46.100  41.360  1.00  0.00           H
ATOM   3185  HB2 CYS A 202      96.040  46.810  42.010  1.00  0.00           H
ATOM   3186  SG  CYS A 202      94.580  45.960  43.660  1.00  0.00           S
ATOM   3187  HG  CYS A 202      94.160  47.220  43.760  1.00  0.00           H
ATOM   3188  C   CYS A 202      95.100  43.450  41.610  1.00  0.00           C
ATOM   3189  O   CYS A 202      93.900  43.530  41.760  1.00  0.00           O
ATOM   3190  N   TYR A 203      95.690  42.310  41.250  1.00  0.00           N
ATOM   3191  H   TYR A 203      96.680  42.230  41.040  1.00  0.00           H
ATOM   3192  CA  TYR A 203      94.910  41.070  41.090  1.00  0.00           C
ATOM   3193  HA  TYR A 203      94.100  41.340  40.410  1.00  0.00           H
ATOM   3194  CB  TYR A 203      95.890  40.160  40.310  1.00  0.00           C
ATOM   3195  HB1 TYR A 203      96.420  39.550  41.040  1.00  0.00           H
ATOM   3196  HB2 TYR A 203      96.560  40.780  39.710  1.00  0.00           H
ATOM   3197  CG  TYR A 203      95.210  39.350  39.250  1.00  0.00           C
ATOM   3198  CD1 TYR A 203      95.990  38.960  38.120  1.00  0.00           C
ATOM   3199  HD1 TYR A 203      96.990  39.370  38.050  1.00  0.00           H
ATOM   3200  CE1 TYR A 203      95.430  38.340  37.040  1.00  0.00           C
ATOM   3201  HE1 TYR A 203      95.950  38.250  36.100  1.00  0.00           H
ATOM   3202  CZ  TYR A 203      94.030  37.990  37.110  1.00  0.00           C
ATOM   3203  OH  TYR A 203      93.490  37.440  35.990  1.00  0.00           O
ATOM   3204  HH  TYR A 203      92.630  37.020  36.110  1.00  0.00           H
ATOM   3205  CE2 TYR A 203      93.230  38.190  38.270  1.00  0.00           C
ATOM   3206  HE2 TYR A 203      92.170  38.050  38.350  1.00  0.00           H
ATOM   3207  CD2 TYR A 203      93.880  38.890  39.360  1.00  0.00           C
ATOM   3208  HD2 TYR A 203      93.280  39.330  40.140  1.00  0.00           H
ATOM   3209  C   TYR A 203      94.370  40.540  42.480  1.00  0.00           C
ATOM   3210  O   TYR A 203      94.990  39.650  43.110  1.00  0.00           O
ATOM   3211  N   ASN A 204      93.180  40.990  42.880  1.00  0.00           N
ATOM   3212  H   ASN A 204      92.580  41.330  42.140  1.00  0.00           H
ATOM   3213  CA  ASN A 204      92.440  40.790  44.100  1.00  0.00           C
ATOM   3214  HA  ASN A 204      91.930  41.740  44.260  1.00  0.00           H
ATOM   3215  CB  ASN A 204      91.360  39.780  43.790  1.00  0.00           C
ATOM   3216  HB1 ASN A 204      90.750  40.130  42.960  1.00  0.00           H
ATOM   3217  HB2 ASN A 204      90.880  39.540  44.740  1.00  0.00           H
ATOM   3218  CG  ASN A 204      91.840  38.400  43.430  1.00  0.00           C
ATOM   3219  OD1 ASN A 204      92.150  37.540  44.300  1.00  0.00           O
ATOM   3220  ND2 ASN A 204      91.900  38.090  42.150  1.00  0.00           N
ATOM   3221 1HD2 ASN A 204      91.480  38.710  41.470  1.00  0.00           H
ATOM   3222 2HD2 ASN A 204      92.010  37.110  41.900  1.00  0.00           H
ATOM   3223  C   ASN A 204      93.290  40.520  45.350  1.00  0.00           C
ATOM   3224  O   ASN A 204      93.130  39.500  46.040  1.00  0.00           O
ATOM   3225  N   PRO A 205      94.360  41.350  45.570  1.00  0.00           N
ATOM   3226  CD  PRO A 205      94.740  42.590  44.930  1.00  0.00           C
ATOM   3227  HD1 PRO A 205      93.850  43.170  44.690  1.00  0.00           H
ATOM   3228  HD2 PRO A 205      95.320  42.320  44.050  1.00  0.00           H
ATOM   3229  CG  PRO A 205      95.630  43.430  45.830  1.00  0.00           C
ATOM   3230  HG1 PRO A 205      95.080  44.170  46.410  1.00  0.00           H
ATOM   3231  HG2 PRO A 205      96.480  43.880  45.310  1.00  0.00           H
ATOM   3232  CB  PRO A 205      96.170  42.340  46.750  1.00  0.00           C
ATOM   3233  HB1 PRO A 205      96.410  42.690  47.760  1.00  0.00           H
ATOM   3234  HB2 PRO A 205      97.120  42.030  46.320  1.00  0.00           H
ATOM   3235  CA  PRO A 205      95.180  41.200  46.800  1.00  0.00           C
ATOM   3236  HA  PRO A 205      95.680  40.230  46.810  1.00  0.00           H
ATOM   3237  C   PRO A 205      94.290  41.320  48.110  1.00  0.00           C
ATOM   3238  O   PRO A 205      94.770  40.990  49.190  1.00  0.00           O
ATOM   3239  N   ASP A 206      93.090  41.850  48.040  1.00  0.00           N
ATOM   3240  H   ASP A 206      92.660  42.230  47.220  1.00  0.00           H
ATOM   3241  CA  ASP A 206      92.120  41.830  49.180  1.00  0.00           C
ATOM   3242  HA  ASP A 206      92.620  42.200  50.080  1.00  0.00           H
ATOM   3243  CB  ASP A 206      90.840  42.590  48.780  1.00  0.00           C
ATOM   3244  HB1 ASP A 206      91.000  43.670  48.800  1.00  0.00           H
ATOM   3245  HB2 ASP A 206      90.070  42.370  49.530  1.00  0.00           H
ATOM   3246  CG  ASP A 206      90.330  42.220  47.400  1.00  0.00           C
ATOM   3247  OD1 ASP A 206      91.020  42.550  46.420  1.00  0.00           O
ATOM   3248  OD2 ASP A 206      89.270  41.590  47.240  1.00  0.00           O
ATOM   3249  C   ASP A 206      91.620  40.370  49.550  1.00  0.00           C
ATOM   3250  O   ASP A 206      91.250  40.200  50.730  1.00  0.00           O
ATOM   3251  N   GLN A 207      91.620  39.390  48.590  1.00  0.00           N
ATOM   3252  H   GLN A 207      92.000  39.630  47.690  1.00  0.00           H
ATOM   3253  CA  GLN A 207      91.370  37.980  48.770  1.00  0.00           C
ATOM   3254  HA  GLN A 207      90.660  37.850  49.590  1.00  0.00           H
ATOM   3255  CB  GLN A 207      90.810  37.360  47.470  1.00  0.00           C
ATOM   3256  HB1 GLN A 207      90.750  36.270  47.510  1.00  0.00           H
ATOM   3257  HB2 GLN A 207      91.500  37.520  46.650  1.00  0.00           H
ATOM   3258  CG  GLN A 207      89.440  37.830  47.000  1.00  0.00           C
ATOM   3259  HG1 GLN A 207      89.100  37.110  46.260  1.00  0.00           H
ATOM   3260  HG2 GLN A 207      89.480  38.800  46.500  1.00  0.00           H
ATOM   3261  CD  GLN A 207      88.420  38.010  48.100  1.00  0.00           C
ATOM   3262  OE1 GLN A 207      87.940  37.090  48.730  1.00  0.00           O
ATOM   3263  NE2 GLN A 207      88.000  39.210  48.430  1.00  0.00           N
ATOM   3264 1HE2 GLN A 207      88.650  39.890  48.060  1.00  0.00           H
ATOM   3265 2HE2 GLN A 207      87.420  39.350  49.240  1.00  0.00           H
ATOM   3266  C   GLN A 207      92.650  37.260  49.310  1.00  0.00           C
ATOM   3267  O   GLN A 207      93.100  36.350  48.620  1.00  0.00           O
ATOM   3268  N   ILE A 208      93.350  37.700  50.400  1.00  0.00           N
ATOM   3269  H   ILE A 208      92.830  38.410  50.900  1.00  0.00           H
ATOM   3270  CA  ILE A 208      94.680  37.220  50.850  1.00  0.00           C
ATOM   3271  HA  ILE A 208      95.410  37.300  50.040  1.00  0.00           H
ATOM   3272  CB  ILE A 208      95.170  38.170  51.920  1.00  0.00           C
ATOM   3273  HB  ILE A 208      95.400  39.130  51.470  1.00  0.00           H
ATOM   3274  CG2 ILE A 208      94.140  38.600  53.040  1.00  0.00           C
ATOM   3275 1HG2 ILE A 208      94.550  39.480  53.520  1.00  0.00           H
ATOM   3276 2HG2 ILE A 208      93.290  39.050  52.510  1.00  0.00           H
ATOM   3277 3HG2 ILE A 208      93.890  37.780  53.720  1.00  0.00           H
ATOM   3278  CG1 ILE A 208      96.510  37.730  52.600  1.00  0.00           C
ATOM   3279 1HG1 ILE A 208      96.420  36.780  53.120  1.00  0.00           H
ATOM   3280 2HG1 ILE A 208      96.740  38.370  53.450  1.00  0.00           H
ATOM   3281  CD  ILE A 208      97.730  37.720  51.650  1.00  0.00           C
ATOM   3282  HD1 ILE A 208      97.730  38.770  51.350  1.00  0.00           H
ATOM   3283  HD2 ILE A 208      98.620  37.510  52.250  1.00  0.00           H
ATOM   3284  HD3 ILE A 208      97.600  37.050  50.800  1.00  0.00           H
ATOM   3285  C   ILE A 208      94.600  35.710  51.350  1.00  0.00           C
ATOM   3286  O   ILE A 208      95.710  35.120  51.300  1.00  0.00           O
ATOM   3287  N   PRO A 209      93.600  35.160  51.990  1.00  0.00           N
ATOM   3288  CD  PRO A 209      92.340  35.750  52.280  1.00  0.00           C
ATOM   3289  HD1 PRO A 209      91.800  35.850  51.330  1.00  0.00           H
ATOM   3290  HD2 PRO A 209      92.370  36.800  52.590  1.00  0.00           H
ATOM   3291  CG  PRO A 209      91.580  34.920  53.290  1.00  0.00           C
ATOM   3292  HG1 PRO A 209      90.790  34.340  52.810  1.00  0.00           H
ATOM   3293  HG2 PRO A 209      91.200  35.510  54.120  1.00  0.00           H
ATOM   3294  CB  PRO A 209      92.630  33.970  53.840  1.00  0.00           C
ATOM   3295  HB1 PRO A 209      92.110  33.020  53.950  1.00  0.00           H
ATOM   3296  HB2 PRO A 209      93.000  34.440  54.750  1.00  0.00           H
ATOM   3297  CA  PRO A 209      93.790  33.930  52.800  1.00  0.00           C
ATOM   3298  HA  PRO A 209      94.760  33.910  53.300  1.00  0.00           H
ATOM   3299  C   PRO A 209      93.540  32.730  51.930  1.00  0.00           C
ATOM   3300  O   PRO A 209      92.980  32.840  50.820  1.00  0.00           O
ATOM   3301  N   PRO A 210      94.000  31.540  52.430  1.00  0.00           N
ATOM   3302  CD  PRO A 210      94.960  31.330  53.500  1.00  0.00           C
ATOM   3303  HD1 PRO A 210      94.500  31.220  54.480  1.00  0.00           H
ATOM   3304  HD2 PRO A 210      95.760  32.060  53.590  1.00  0.00           H
ATOM   3305  CG  PRO A 210      95.710  30.060  53.110  1.00  0.00           C
ATOM   3306  HG1 PRO A 210      96.040  29.570  54.020  1.00  0.00           H
ATOM   3307  HG2 PRO A 210      96.470  30.330  52.380  1.00  0.00           H
ATOM   3308  CB  PRO A 210      94.590  29.290  52.450  1.00  0.00           C
ATOM   3309  HB1 PRO A 210      93.930  28.810  53.170  1.00  0.00           H
ATOM   3310  HB2 PRO A 210      94.980  28.570  51.730  1.00  0.00           H
ATOM   3311  CA  PRO A 210      93.720  30.320  51.660  1.00  0.00           C
ATOM   3312  HA  PRO A 210      94.100  30.450  50.650  1.00  0.00           H
ATOM   3313  C   PRO A 210      92.220  29.950  51.660  1.00  0.00           C
ATOM   3314  O   PRO A 210      91.880  29.230  50.640  1.00  0.00           O
ATOM   3315  N   GLU A 211      91.360  30.430  52.530  1.00  0.00           N
ATOM   3316  H   GLU A 211      91.850  30.930  53.250  1.00  0.00           H
ATOM   3317  CA  GLU A 211      89.880  30.320  52.530  1.00  0.00           C
ATOM   3318  HA  GLU A 211      89.520  30.690  53.490  1.00  0.00           H
ATOM   3319  CB  GLU A 211      89.270  31.150  51.380  1.00  0.00           C
ATOM   3320  HB1 GLU A 211      89.680  30.790  50.440  1.00  0.00           H
ATOM   3321  HB2 GLU A 211      89.530  32.210  51.500  1.00  0.00           H
ATOM   3322  CG  GLU A 211      87.720  31.270  51.110  1.00  0.00           C
ATOM   3323  HG1 GLU A 211      87.050  31.330  51.970  1.00  0.00           H
ATOM   3324  HG2 GLU A 211      87.470  30.300  50.680  1.00  0.00           H
ATOM   3325  CD  GLU A 211      87.320  32.350  50.030  1.00  0.00           C
ATOM   3326  OE1 GLU A 211      86.110  32.350  49.720  1.00  0.00           O
ATOM   3327  OE2 GLU A 211      88.040  33.280  49.650  1.00  0.00           O
ATOM   3328  C   GLU A 211      89.210  28.940  52.440  1.00  0.00           C
ATOM   3329  O   GLU A 211      88.190  28.710  53.150  1.00  0.00           O
ATOM   3330  N   ASN A 212      89.670  28.060  51.620  1.00  0.00           N
ATOM   3331  H   ASN A 212      90.540  28.360  51.210  1.00  0.00           H
ATOM   3332  CA  ASN A 212      89.060  26.760  51.340  1.00  0.00           C
ATOM   3333  HA  ASN A 212      88.820  26.270  52.280  1.00  0.00           H
ATOM   3334  CB  ASN A 212      87.700  27.030  50.560  1.00  0.00           C
ATOM   3335  HB1 ASN A 212      87.090  27.560  51.290  1.00  0.00           H
ATOM   3336  HB2 ASN A 212      87.240  26.090  50.240  1.00  0.00           H
ATOM   3337  CG  ASN A 212      87.860  27.850  49.360  1.00  0.00           C
ATOM   3338  OD1 ASN A 212      88.960  28.060  48.840  1.00  0.00           O
ATOM   3339  ND2 ASN A 212      86.780  28.180  48.680  1.00  0.00           N
ATOM   3340 1HD2 ASN A 212      85.930  28.030  49.200  1.00  0.00           H
ATOM   3341 2HD2 ASN A 212      86.940  28.700  47.830  1.00  0.00           H
ATOM   3342  C   ASN A 212      90.030  25.780  50.550  1.00  0.00           C
ATOM   3343  O   ASN A 212      89.630  24.670  50.330  1.00  0.00           O
ATOM   3344  N   SER A 213      91.240  26.150  50.220  1.00  0.00           N
ATOM   3345  H   SER A 213      91.600  27.050  50.490  1.00  0.00           H
ATOM   3346  CA  SER A 213      92.140  25.350  49.320  1.00  0.00           C
ATOM   3347  HA  SER A 213      91.630  24.400  49.140  1.00  0.00           H
ATOM   3348  CB  SER A 213      92.220  26.060  48.030  1.00  0.00           C
ATOM   3349  HB1 SER A 213      92.840  25.580  47.280  1.00  0.00           H
ATOM   3350  HB2 SER A 213      92.620  27.050  48.260  1.00  0.00           H
ATOM   3351  OG  SER A 213      90.960  26.160  47.490  1.00  0.00           O
ATOM   3352  HG  SER A 213      90.320  26.630  48.030  1.00  0.00           H
ATOM   3353  C   SER A 213      93.480  25.120  49.910  1.00  0.00           C
ATOM   3354  O   SER A 213      94.460  25.700  49.390  1.00  0.00           O
ATOM   3355  N   PRO A 214      93.650  24.350  51.040  1.00  0.00           N
ATOM   3356  CD  PRO A 214      92.690  23.580  51.860  1.00  0.00           C
ATOM   3357  HD1 PRO A 214      91.850  23.310  51.210  1.00  0.00           H
ATOM   3358  HD2 PRO A 214      92.330  24.230  52.650  1.00  0.00           H
ATOM   3359  CG  PRO A 214      93.490  22.370  52.230  1.00  0.00           C
ATOM   3360  HG1 PRO A 214      93.690  21.720  51.390  1.00  0.00           H
ATOM   3361  HG2 PRO A 214      93.140  21.750  53.060  1.00  0.00           H
ATOM   3362  CB  PRO A 214      94.730  23.060  52.640  1.00  0.00           C
ATOM   3363  HB1 PRO A 214      95.540  22.340  52.540  1.00  0.00           H
ATOM   3364  HB2 PRO A 214      94.640  23.490  53.640  1.00  0.00           H
ATOM   3365  CA  PRO A 214      94.950  24.200  51.670  1.00  0.00           C
ATOM   3366  HA  PRO A 214      95.170  25.100  52.250  1.00  0.00           H
ATOM   3367  C   PRO A 214      96.170  23.840  50.790  1.00  0.00           C
ATOM   3368  O   PRO A 214      97.220  24.330  51.080  1.00  0.00           O
ATOM   3369  N   LEU A 215      95.930  23.240  49.600  1.00  0.00           N
ATOM   3370  H   LEU A 215      94.990  23.130  49.270  1.00  0.00           H
ATOM   3371  CA  LEU A 215      96.940  23.020  48.560  1.00  0.00           C
ATOM   3372  HA  LEU A 215      97.580  22.290  49.050  1.00  0.00           H
ATOM   3373  CB  LEU A 215      96.300  22.620  47.200  1.00  0.00           C
ATOM   3374  HB1 LEU A 215      95.680  23.440  46.850  1.00  0.00           H
ATOM   3375  HB2 LEU A 215      95.560  21.860  47.420  1.00  0.00           H
ATOM   3376  CG  LEU A 215      97.320  22.120  46.110  1.00  0.00           C
ATOM   3377  HG  LEU A 215      97.860  23.030  45.870  1.00  0.00           H
ATOM   3378  CD1 LEU A 215      98.320  20.960  46.410  1.00  0.00           C
ATOM   3379 1HD1 LEU A 215      99.180  21.000  45.740  1.00  0.00           H
ATOM   3380 2HD1 LEU A 215      98.690  21.090  47.430  1.00  0.00           H
ATOM   3381 3HD1 LEU A 215      97.750  20.030  46.410  1.00  0.00           H
ATOM   3382  CD2 LEU A 215      96.590  21.830  44.810  1.00  0.00           C
ATOM   3383 1HD2 LEU A 215      97.140  22.060  43.890  1.00  0.00           H
ATOM   3384 2HD2 LEU A 215      96.250  20.800  44.750  1.00  0.00           H
ATOM   3385 3HD2 LEU A 215      95.770  22.550  44.720  1.00  0.00           H
ATOM   3386  C   LEU A 215      97.750  24.320  48.170  1.00  0.00           C
ATOM   3387  O   LEU A 215      98.950  24.340  47.940  1.00  0.00           O
ATOM   3388  N   MET A 216      96.990  25.390  48.080  1.00  0.00           N
ATOM   3389  H   MET A 216      96.000  25.310  48.280  1.00  0.00           H
ATOM   3390  CA  MET A 216      97.530  26.700  47.740  1.00  0.00           C
ATOM   3391  HA  MET A 216      98.290  26.600  46.970  1.00  0.00           H
ATOM   3392  CB  MET A 216      96.410  27.570  47.150  1.00  0.00           C
ATOM   3393  HB1 MET A 216      96.740  28.590  46.930  1.00  0.00           H
ATOM   3394  HB2 MET A 216      95.620  27.610  47.910  1.00  0.00           H
ATOM   3395  CG  MET A 216      95.880  26.950  45.910  1.00  0.00           C
ATOM   3396  HG1 MET A 216      95.110  26.210  46.130  1.00  0.00           H
ATOM   3397  HG2 MET A 216      96.630  26.310  45.450  1.00  0.00           H
ATOM   3398  SD  MET A 216      95.350  28.070  44.640  1.00  0.00           S
ATOM   3399  CE  MET A 216      94.880  26.950  43.310  1.00  0.00           C
ATOM   3400  HE1 MET A 216      94.300  27.510  42.590  1.00  0.00           H
ATOM   3401  HE2 MET A 216      95.720  26.730  42.650  1.00  0.00           H
ATOM   3402  HE3 MET A 216      94.400  26.040  43.670  1.00  0.00           H
ATOM   3403  C   MET A 216      98.200  27.380  48.850  1.00  0.00           C
ATOM   3404  O   MET A 216      99.000  28.280  48.550  1.00  0.00           O
ATOM   3405  N   GLU A 217      98.060  26.970  50.100  1.00  0.00           N
ATOM   3406  H   GLU A 217      97.490  26.140  50.200  1.00  0.00           H
ATOM   3407  CA  GLU A 217      98.610  27.650  51.280  1.00  0.00           C
ATOM   3408  HA  GLU A 217      98.380  28.710  51.210  1.00  0.00           H
ATOM   3409  CB  GLU A 217      97.950  27.130  52.560  1.00  0.00           C
ATOM   3410  HB1 GLU A 217      98.080  26.050  52.660  1.00  0.00           H
ATOM   3411  HB2 GLU A 217      96.870  27.280  52.510  1.00  0.00           H
ATOM   3412  CG  GLU A 217      98.430  27.820  53.810  1.00  0.00           C
ATOM   3413  HG1 GLU A 217      98.670  28.870  53.610  1.00  0.00           H
ATOM   3414  HG2 GLU A 217      99.420  27.430  54.060  1.00  0.00           H
ATOM   3415  CD  GLU A 217      97.400  27.520  55.010  1.00  0.00           C
ATOM   3416  OE1 GLU A 217      96.770  26.460  54.830  1.00  0.00           O
ATOM   3417  OE2 GLU A 217      97.310  28.220  56.070  1.00  0.00           O
ATOM   3418  C   GLU A 217     100.180  27.560  51.250  1.00  0.00           C
ATOM   3419  O   GLU A 217     100.720  26.410  51.140  1.00  0.00           O
ATOM   3420  N   ARG A 218     100.870  28.670  51.510  1.00  0.00           N
ATOM   3421  H   ARG A 218     100.400  29.540  51.700  1.00  0.00           H
ATOM   3422  CA  ARG A 218     102.350  28.810  51.390  1.00  0.00           C
ATOM   3423  HA  ARG A 218     102.700  27.870  51.790  1.00  0.00           H
ATOM   3424  CB  ARG A 218     102.810  28.910  49.970  1.00  0.00           C
ATOM   3425  HB1 ARG A 218     102.560  29.890  49.560  1.00  0.00           H
ATOM   3426  HB2 ARG A 218     102.270  28.210  49.340  1.00  0.00           H
ATOM   3427  CG  ARG A 218     104.260  28.730  49.780  1.00  0.00           C
ATOM   3428  HG1 ARG A 218     104.890  29.390  50.380  1.00  0.00           H
ATOM   3429  HG2 ARG A 218     104.510  29.000  48.760  1.00  0.00           H
ATOM   3430  CD  ARG A 218     104.760  27.300  50.020  1.00  0.00           C
ATOM   3431  HD1 ARG A 218     104.490  26.950  51.010  1.00  0.00           H
ATOM   3432  HD2 ARG A 218     105.830  27.160  49.930  1.00  0.00           H
ATOM   3433  NE  ARG A 218     104.050  26.350  49.100  1.00  0.00           N
ATOM   3434  HE  ARG A 218     103.070  26.200  49.310  1.00  0.00           H
ATOM   3435  CZ  ARG A 218     104.490  25.770  48.000  1.00  0.00           C
ATOM   3436  NH1 ARG A 218     105.740  25.870  47.600  1.00  0.00           N
ATOM   3437 1HH1 ARG A 218     106.460  26.230  48.200  1.00  0.00           H
ATOM   3438 2HH1 ARG A 218     106.070  25.360  46.790  1.00  0.00           H
ATOM   3439  NH2 ARG A 218     103.640  25.070  47.260  1.00  0.00           N
ATOM   3440 1HH2 ARG A 218     102.670  24.920  47.500  1.00  0.00           H
ATOM   3441 2HH2 ARG A 218     103.950  24.570  46.440  1.00  0.00           H
ATOM   3442  C   ARG A 218     102.900  30.000  52.200  1.00  0.00           C
ATOM   3443  O   ARG A 218     102.380  31.100  52.030  1.00  0.00           O
ATOM   3444  N   CYS A 219     103.850  29.710  53.110  1.00  0.00           N
ATOM   3445  H   CYS A 219     104.170  28.760  53.240  1.00  0.00           H
ATOM   3446  CA  CYS A 219     104.430  30.710  54.060  1.00  0.00           C
ATOM   3447  HA  CYS A 219     104.230  31.740  53.780  1.00  0.00           H
ATOM   3448  CB  CYS A 219     103.780  30.470  55.450  1.00  0.00           C
ATOM   3449  HB1 CYS A 219     104.260  31.160  56.150  1.00  0.00           H
ATOM   3450  HB2 CYS A 219     104.060  29.500  55.850  1.00  0.00           H
ATOM   3451  SG  CYS A 219     101.930  30.610  55.410  1.00  0.00           S
ATOM   3452  HG  CYS A 219     101.910  29.610  54.530  1.00  0.00           H
ATOM   3453  C   CYS A 219     105.960  30.540  54.120  1.00  0.00           C
ATOM   3454  O   CYS A 219     106.490  29.460  53.820  1.00  0.00           O
ATOM   3455  N   PHE A 220     106.710  31.530  54.670  1.00  0.00           N
ATOM   3456  H   PHE A 220     106.140  32.310  54.970  1.00  0.00           H
ATOM   3457  CA  PHE A 220     108.230  31.520  54.770  1.00  0.00           C
ATOM   3458  HA  PHE A 220     108.560  30.540  55.110  1.00  0.00           H
ATOM   3459  CB  PHE A 220     108.780  31.800  53.350  1.00  0.00           C
ATOM   3460  HB1 PHE A 220     108.730  32.860  53.110  1.00  0.00           H
ATOM   3461  HB2 PHE A 220     108.110  31.440  52.570  1.00  0.00           H
ATOM   3462  CG  PHE A 220     110.160  31.310  53.010  1.00  0.00           C
ATOM   3463  CD1 PHE A 220     111.340  31.930  53.460  1.00  0.00           C
ATOM   3464  HD1 PHE A 220     111.290  32.860  54.000  1.00  0.00           H
ATOM   3465  CE1 PHE A 220     112.560  31.390  53.100  1.00  0.00           C
ATOM   3466  HE1 PHE A 220     113.440  31.860  53.490  1.00  0.00           H
ATOM   3467  CZ  PHE A 220     112.690  30.200  52.380  1.00  0.00           C
ATOM   3468  HZ  PHE A 220     113.670  29.790  52.190  1.00  0.00           H
ATOM   3469  CE2 PHE A 220     111.530  29.640  51.810  1.00  0.00           C
ATOM   3470  HE2 PHE A 220     111.600  28.720  51.250  1.00  0.00           H
ATOM   3471  CD2 PHE A 220     110.290  30.100  52.220  1.00  0.00           C
ATOM   3472  HD2 PHE A 220     109.510  29.590  51.680  1.00  0.00           H
ATOM   3473  C   PHE A 220     108.690  32.500  55.910  1.00  0.00           C
ATOM   3474  O   PHE A 220     108.020  33.490  56.220  1.00  0.00           O
ATOM   3475  N   ILE A 221     109.910  32.240  56.400  1.00  0.00           N
ATOM   3476  H   ILE A 221     110.410  31.390  56.180  1.00  0.00           H
ATOM   3477  CA  ILE A 221     110.570  33.130  57.350  1.00  0.00           C
ATOM   3478  HA  ILE A 221     110.080  34.100  57.470  1.00  0.00           H
ATOM   3479  CB  ILE A 221     110.530  32.520  58.770  1.00  0.00           C
ATOM   3480  HB  ILE A 221     110.930  31.510  58.720  1.00  0.00           H
ATOM   3481  CG2 ILE A 221     111.530  33.260  59.700  1.00  0.00           C
ATOM   3482 1HG2 ILE A 221     111.470  32.870  60.720  1.00  0.00           H
ATOM   3483 2HG2 ILE A 221     112.570  33.060  59.440  1.00  0.00           H
ATOM   3484 3HG2 ILE A 221     111.310  34.320  59.580  1.00  0.00           H
ATOM   3485  CG1 ILE A 221     109.130  32.550  59.280  1.00  0.00           C
ATOM   3486 1HG1 ILE A 221     108.560  31.950  58.570  1.00  0.00           H
ATOM   3487 2HG1 ILE A 221     108.770  33.580  59.270  1.00  0.00           H
ATOM   3488  CD  ILE A 221     108.780  31.900  60.650  1.00  0.00           C
ATOM   3489  HD1 ILE A 221     107.710  31.700  60.770  1.00  0.00           H
ATOM   3490  HD2 ILE A 221     109.380  30.990  60.600  1.00  0.00           H
ATOM   3491  HD3 ILE A 221     108.980  32.660  61.400  1.00  0.00           H
ATOM   3492  C   ILE A 221     112.000  33.280  56.880  1.00  0.00           C
ATOM   3493  O   ILE A 221     112.640  32.310  56.490  1.00  0.00           O
ATOM   3494  N   CYS A 222     112.480  34.500  56.790  1.00  0.00           N
ATOM   3495  H   CYS A 222     111.980  35.240  57.250  1.00  0.00           H
ATOM   3496  CA  CYS A 222     113.800  34.920  56.410  1.00  0.00           C
ATOM   3497  HA  CYS A 222     114.410  34.300  57.070  1.00  0.00           H
ATOM   3498  CB  CYS A 222     114.060  34.530  54.880  1.00  0.00           C
ATOM   3499  HB1 CYS A 222     114.250  33.470  54.720  1.00  0.00           H
ATOM   3500  HB2 CYS A 222     114.980  35.010  54.520  1.00  0.00           H
ATOM   3501  SG  CYS A 222     112.730  35.160  53.840  1.00  0.00           S
ATOM   3502  HG  CYS A 222     112.990  36.460  53.960  1.00  0.00           H
ATOM   3503  C   CYS A 222     114.150  36.420  56.690  1.00  0.00           C
ATOM   3504  O   CYS A 222     113.410  37.170  57.370  1.00  0.00           O
ATOM   3505  N   ARG A 223     115.260  36.900  56.120  1.00  0.00           N
ATOM   3506  H   ARG A 223     115.840  36.240  55.620  1.00  0.00           H
ATOM   3507  CA  ARG A 223     115.680  38.360  56.160  1.00  0.00           C
ATOM   3508  HA  ARG A 223     114.920  38.970  56.640  1.00  0.00           H
ATOM   3509  CB  ARG A 223     116.990  38.420  56.990  1.00  0.00           C
ATOM   3510  HB1 ARG A 223     117.220  39.480  57.120  1.00  0.00           H
ATOM   3511  HB2 ARG A 223     117.740  37.960  56.360  1.00  0.00           H
ATOM   3512  CG  ARG A 223     116.950  37.850  58.400  1.00  0.00           C
ATOM   3513  HG1 ARG A 223     116.010  38.170  58.860  1.00  0.00           H
ATOM   3514  HG2 ARG A 223     117.720  38.400  58.940  1.00  0.00           H
ATOM   3515  CD  ARG A 223     117.230  36.380  58.570  1.00  0.00           C
ATOM   3516  HD1 ARG A 223     116.400  35.760  58.220  1.00  0.00           H
ATOM   3517  HD2 ARG A 223     117.420  36.220  59.640  1.00  0.00           H
ATOM   3518  NE  ARG A 223     118.410  35.880  57.810  1.00  0.00           N
ATOM   3519  HE  ARG A 223     118.250  35.190  57.090  1.00  0.00           H
ATOM   3520  CZ  ARG A 223     119.680  36.220  57.970  1.00  0.00           C
ATOM   3521  NH1 ARG A 223     120.170  36.970  58.910  1.00  0.00           N
ATOM   3522 1HH1 ARG A 223     119.560  37.520  59.500  1.00  0.00           H
ATOM   3523 2HH1 ARG A 223     121.130  37.260  59.040  1.00  0.00           H
ATOM   3524  NH2 ARG A 223     120.540  35.690  57.120  1.00  0.00           N
ATOM   3525 1HH2 ARG A 223     120.100  35.050  56.470  1.00  0.00           H
ATOM   3526 2HH2 ARG A 223     121.530  35.820  57.200  1.00  0.00           H
ATOM   3527  C   ARG A 223     115.820  38.940  54.780  1.00  0.00           C
ATOM   3528  O   ARG A 223     116.510  38.430  53.920  1.00  0.00           O
ATOM   3529  N   LEU A 224     115.270  40.160  54.520  1.00  0.00           N
ATOM   3530  H   LEU A 224     114.950  40.680  55.330  1.00  0.00           H
ATOM   3531  CA  LEU A 224     115.240  40.900  53.220  1.00  0.00           C
ATOM   3532  HA  LEU A 224     115.930  40.410  52.530  1.00  0.00           H
ATOM   3533  CB  LEU A 224     113.820  40.980  52.610  1.00  0.00           C
ATOM   3534  HB1 LEU A 224     113.870  41.510  51.660  1.00  0.00           H
ATOM   3535  HB2 LEU A 224     113.240  41.540  53.330  1.00  0.00           H
ATOM   3536  CG  LEU A 224     113.180  39.590  52.450  1.00  0.00           C
ATOM   3537  HG  LEU A 224     113.130  39.060  53.400  1.00  0.00           H
ATOM   3538  CD1 LEU A 224     111.700  39.800  52.130  1.00  0.00           C
ATOM   3539 1HD1 LEU A 224     111.240  38.830  52.300  1.00  0.00           H
ATOM   3540 2HD1 LEU A 224     111.250  40.470  52.860  1.00  0.00           H
ATOM   3541 3HD1 LEU A 224     111.500  40.160  51.120  1.00  0.00           H
ATOM   3542  CD2 LEU A 224     113.850  38.760  51.350  1.00  0.00           C
ATOM   3543 1HD2 LEU A 224     113.370  37.780  51.300  1.00  0.00           H
ATOM   3544 2HD2 LEU A 224     113.780  39.300  50.400  1.00  0.00           H
ATOM   3545 3HD2 LEU A 224     114.910  38.700  51.560  1.00  0.00           H
ATOM   3546  C   LEU A 224     115.780  42.320  53.440  1.00  0.00           C
ATOM   3547  O   LEU A 224     115.520  42.890  54.480  1.00  0.00           O
ATOM   3548  N   ARG A 225     116.620  42.860  52.540  1.00  0.00           N
ATOM   3549  H   ARG A 225     116.930  42.280  51.770  1.00  0.00           H
ATOM   3550  CA  ARG A 225     117.070  44.230  52.500  1.00  0.00           C
ATOM   3551  HA  ARG A 225     117.600  44.540  53.400  1.00  0.00           H
ATOM   3552  CB  ARG A 225     118.160  44.380  51.470  1.00  0.00           C
ATOM   3553  HB1 ARG A 225     118.050  45.270  50.850  1.00  0.00           H
ATOM   3554  HB2 ARG A 225     118.050  43.550  50.760  1.00  0.00           H
ATOM   3555  CG  ARG A 225     119.640  44.340  51.900  1.00  0.00           C
ATOM   3556  HG1 ARG A 225     119.700  43.630  52.710  1.00  0.00           H
ATOM   3557  HG2 ARG A 225     119.890  45.340  52.280  1.00  0.00           H
ATOM   3558  CD  ARG A 225     120.650  44.020  50.840  1.00  0.00           C
ATOM   3559  HD1 ARG A 225     120.590  42.970  50.570  1.00  0.00           H
ATOM   3560  HD2 ARG A 225     121.660  44.200  51.200  1.00  0.00           H
ATOM   3561  NE  ARG A 225     120.380  44.890  49.570  1.00  0.00           N
ATOM   3562  HE  ARG A 225     119.880  45.750  49.710  1.00  0.00           H
ATOM   3563  CZ  ARG A 225     120.710  44.690  48.330  1.00  0.00           C
ATOM   3564  NH1 ARG A 225     121.280  43.570  47.990  1.00  0.00           N
ATOM   3565 1HH1 ARG A 225     121.540  42.850  48.640  1.00  0.00           H
ATOM   3566 2HH1 ARG A 225     121.520  43.480  47.010  1.00  0.00           H
ATOM   3567  NH2 ARG A 225     120.220  45.400  47.310  1.00  0.00           N
ATOM   3568 1HH2 ARG A 225     119.410  45.960  47.540  1.00  0.00           H
ATOM   3569 2HH2 ARG A 225     120.490  45.050  46.400  1.00  0.00           H
ATOM   3570  C   ARG A 225     115.910  45.310  52.360  1.00  0.00           C
ATOM   3571  O   ARG A 225     114.910  44.980  51.730  1.00  0.00           O
ATOM   3572  N   CYS A 226     116.120  46.550  52.830  1.00  0.00           N
ATOM   3573  H   CYS A 226     117.030  46.720  53.240  1.00  0.00           H
ATOM   3574  CA  CYS A 226     115.310  47.700  52.460  1.00  0.00           C
ATOM   3575  HA  CYS A 226     114.230  47.530  52.400  1.00  0.00           H
ATOM   3576  CB  CYS A 226     115.450  48.680  53.550  1.00  0.00           C
ATOM   3577  HB1 CYS A 226     115.110  48.330  54.530  1.00  0.00           H
ATOM   3578  HB2 CYS A 226     114.870  49.590  53.400  1.00  0.00           H
ATOM   3579  SG  CYS A 226     117.240  49.120  53.690  1.00  0.00           S
ATOM   3580  HG  CYS A 226     117.170  49.660  52.470  1.00  0.00           H
ATOM   3581  C   CYS A 226     115.620  48.250  51.030  1.00  0.00           C
ATOM   3582  O   CYS A 226     116.160  47.540  50.190  1.00  0.00           O
ATOM   3583  N   LEU A 227     115.320  49.490  50.710  1.00  0.00           N
ATOM   3584  H   LEU A 227     114.760  49.940  51.420  1.00  0.00           H
ATOM   3585  CA  LEU A 227     115.480  50.140  49.310  1.00  0.00           C
ATOM   3586  HA  LEU A 227     114.760  49.680  48.640  1.00  0.00           H
ATOM   3587  CB  LEU A 227     115.100  51.640  49.280  1.00  0.00           C
ATOM   3588  HB1 LEU A 227     114.090  51.720  49.680  1.00  0.00           H
ATOM   3589  HB2 LEU A 227     114.980  52.020  48.260  1.00  0.00           H
ATOM   3590  CG  LEU A 227     116.030  52.650  50.070  1.00  0.00           C
ATOM   3591  HG  LEU A 227     116.980  52.790  49.570  1.00  0.00           H
ATOM   3592  CD1 LEU A 227     115.460  54.060  50.110  1.00  0.00           C
ATOM   3593 1HD1 LEU A 227     116.240  54.730  50.470  1.00  0.00           H
ATOM   3594 2HD1 LEU A 227     115.180  54.420  49.120  1.00  0.00           H
ATOM   3595 3HD1 LEU A 227     114.640  54.080  50.830  1.00  0.00           H
ATOM   3596  CD2 LEU A 227     116.400  52.190  51.470  1.00  0.00           C
ATOM   3597 1HD2 LEU A 227     115.500  51.910  52.020  1.00  0.00           H
ATOM   3598 2HD2 LEU A 227     117.040  51.320  51.520  1.00  0.00           H
ATOM   3599 3HD2 LEU A 227     116.950  52.980  51.990  1.00  0.00           H
ATOM   3600  C   LEU A 227     116.870  49.960  48.700  1.00  0.00           C
ATOM   3601  O   LEU A 227     117.820  49.820  49.470  1.00  0.00           O
ATOM   3602  N   LEU A 228     117.020  49.800  47.350  1.00  0.00           N
ATOM   3603  H   LEU A 228     116.150  49.920  46.840  1.00  0.00           H
ATOM   3604  CA  LEU A 228     118.280  49.480  46.560  1.00  0.00           C
ATOM   3605  HA  LEU A 228     118.680  48.600  47.060  1.00  0.00           H
ATOM   3606  CB  LEU A 228     117.890  49.100  45.140  1.00  0.00           C
ATOM   3607  HB1 LEU A 228     118.810  48.870  44.600  1.00  0.00           H
ATOM   3608  HB2 LEU A 228     117.490  50.030  44.710  1.00  0.00           H
ATOM   3609  CG  LEU A 228     116.970  47.970  44.830  1.00  0.00           C
ATOM   3610  HG  LEU A 228     116.840  48.070  43.750  1.00  0.00           H
ATOM   3611  CD1 LEU A 228     117.750  46.670  45.080  1.00  0.00           C
ATOM   3612 1HD1 LEU A 228     118.760  46.610  44.670  1.00  0.00           H
ATOM   3613 2HD1 LEU A 228     117.890  46.520  46.150  1.00  0.00           H
ATOM   3614 3HD1 LEU A 228     117.060  45.920  44.700  1.00  0.00           H
ATOM   3615  CD2 LEU A 228     115.670  47.960  45.550  1.00  0.00           C
ATOM   3616 1HD2 LEU A 228     115.140  47.050  45.290  1.00  0.00           H
ATOM   3617 2HD2 LEU A 228     115.940  47.850  46.600  1.00  0.00           H
ATOM   3618 3HD2 LEU A 228     115.230  48.920  45.280  1.00  0.00           H
ATOM   3619  C   LEU A 228     119.460  50.480  46.470  1.00  0.00           C
ATOM   3620  O   LEU A 228     120.320  50.400  45.570  1.00  0.00           O
ATOM   3621  N   ASP A 229     119.640  51.300  47.510  1.00  0.00           N
ATOM   3622  H   ASP A 229     118.940  51.340  48.230  1.00  0.00           H
ATOM   3623  CA  ASP A 229     120.910  52.040  47.790  1.00  0.00           C
ATOM   3624  HA  ASP A 229     121.260  52.590  46.920  1.00  0.00           H
ATOM   3625  CB  ASP A 229     120.580  53.090  48.900  1.00  0.00           C
ATOM   3626  HB1 ASP A 229     121.480  53.440  49.400  1.00  0.00           H
ATOM   3627  HB2 ASP A 229     119.900  52.590  49.590  1.00  0.00           H
ATOM   3628  CG  ASP A 229     120.000  54.410  48.350  1.00  0.00           C
ATOM   3629  OD1 ASP A 229     120.420  54.700  47.230  1.00  0.00           O
ATOM   3630  OD2 ASP A 229     119.200  55.120  48.920  1.00  0.00           O
ATOM   3631  C   ASP A 229     122.120  51.180  48.060  1.00  0.00           C
ATOM   3632  O   ASP A 229     121.940  50.030  48.480  1.00  0.00           O
ATOM   3633  N   ASN A 230     123.290  51.710  47.920  1.00  0.00           N
ATOM   3634  H   ASN A 230     123.240  52.660  47.570  1.00  0.00           H
ATOM   3635  CA  ASN A 230     124.550  51.190  48.410  1.00  0.00           C
ATOM   3636  HA  ASN A 230     124.730  50.250  47.880  1.00  0.00           H
ATOM   3637  CB  ASN A 230     125.710  52.170  47.850  1.00  0.00           C
ATOM   3638  HB1 ASN A 230     125.560  53.180  48.230  1.00  0.00           H
ATOM   3639  HB2 ASN A 230     125.680  52.330  46.780  1.00  0.00           H
ATOM   3640  CG  ASN A 230     127.030  51.690  48.320  1.00  0.00           C
ATOM   3641  OD1 ASN A 230     127.350  51.840  49.500  1.00  0.00           O
ATOM   3642  ND2 ASN A 230     127.880  51.220  47.430  1.00  0.00           N
ATOM   3643 1HD2 ASN A 230     127.720  51.440  46.460  1.00  0.00           H
ATOM   3644 2HD2 ASN A 230     128.740  51.000  47.900  1.00  0.00           H
ATOM   3645  C   ASN A 230     124.560  50.960  49.930  1.00  0.00           C
ATOM   3646  O   ASN A 230     123.890  51.710  50.710  1.00  0.00           O
ATOM   3647  N   SER A 231     125.240  49.850  50.350  1.00  0.00           N
ATOM   3648  H   SER A 231     125.540  49.240  49.610  1.00  0.00           H
ATOM   3649  CA  SER A 231     125.380  49.450  51.780  1.00  0.00           C
ATOM   3650  HA  SER A 231     125.790  48.440  51.690  1.00  0.00           H
ATOM   3651  CB  SER A 231     126.400  50.340  52.600  1.00  0.00           C
ATOM   3652  HB1 SER A 231     126.550  49.990  53.620  1.00  0.00           H
ATOM   3653  HB2 SER A 231     126.010  51.350  52.710  1.00  0.00           H
ATOM   3654  OG  SER A 231     127.590  50.300  51.820  1.00  0.00           O
ATOM   3655  HG  SER A 231     127.390  50.780  51.010  1.00  0.00           H
ATOM   3656  C   SER A 231     124.080  49.240  52.520  1.00  0.00           C
ATOM   3657  O   SER A 231     124.080  49.350  53.750  1.00  0.00           O
ATOM   3658  N   SER A 232     122.990  49.050  51.860  1.00  0.00           N
ATOM   3659  H   SER A 232     123.060  49.100  50.860  1.00  0.00           H
ATOM   3660  CA  SER A 232     121.660  48.910  52.610  1.00  0.00           C
ATOM   3661  HA  SER A 232     121.500  49.770  53.270  1.00  0.00           H
ATOM   3662  CB  SER A 232     120.450  49.090  51.640  1.00  0.00           C
ATOM   3663  HB1 SER A 232     120.450  50.160  51.420  1.00  0.00           H
ATOM   3664  HB2 SER A 232     119.560  48.700  52.120  1.00  0.00           H
ATOM   3665  OG  SER A 232     120.800  48.430  50.440  1.00  0.00           O
ATOM   3666  HG  SER A 232     121.030  49.100  49.790  1.00  0.00           H
ATOM   3667  C   SER A 232     121.550  47.630  53.480  1.00  0.00           C
ATOM   3668  O   SER A 232     122.210  46.620  53.090  1.00  0.00           O
ATOM   3669  N   GLY A 233     120.880  47.750  54.630  1.00  0.00           N
ATOM   3670  H   GLY A 233     120.560  48.680  54.880  1.00  0.00           H
ATOM   3671  CA  GLY A 233     120.830  46.790  55.680  1.00  0.00           C
ATOM   3672  HA1 GLY A 233     120.920  47.260  56.660  1.00  0.00           H
ATOM   3673  HA2 GLY A 233     121.620  46.040  55.630  1.00  0.00           H
ATOM   3674  C   GLY A 233     119.520  45.910  55.750  1.00  0.00           C
ATOM   3675  O   GLY A 233     118.470  46.310  55.330  1.00  0.00           O
ATOM   3676  N   PHE A 234     119.610  44.620  56.160  1.00  0.00           N
ATOM   3677  H   PHE A 234     120.570  44.320  56.290  1.00  0.00           H
ATOM   3678  CA  PHE A 234     118.580  43.650  56.270  1.00  0.00           C
ATOM   3679  HA  PHE A 234     117.950  43.680  55.370  1.00  0.00           H
ATOM   3680  CB  PHE A 234     119.090  42.200  56.410  1.00  0.00           C
ATOM   3681  HB1 PHE A 234     118.190  41.580  56.480  1.00  0.00           H
ATOM   3682  HB2 PHE A 234     119.660  42.180  57.330  1.00  0.00           H
ATOM   3683  CG  PHE A 234     119.870  41.770  55.150  1.00  0.00           C
ATOM   3684  CD1 PHE A 234     121.280  41.890  55.150  1.00  0.00           C
ATOM   3685  HD1 PHE A 234     121.830  42.260  56.000  1.00  0.00           H
ATOM   3686  CE1 PHE A 234     122.080  41.520  54.110  1.00  0.00           C
ATOM   3687  HE1 PHE A 234     123.160  41.550  54.160  1.00  0.00           H
ATOM   3688  CZ  PHE A 234     121.450  41.060  52.990  1.00  0.00           C
ATOM   3689  HZ  PHE A 234     122.110  40.790  52.190  1.00  0.00           H
ATOM   3690  CE2 PHE A 234     120.010  40.910  52.890  1.00  0.00           C
ATOM   3691  HE2 PHE A 234     119.520  40.590  51.990  1.00  0.00           H
ATOM   3692  CD2 PHE A 234     119.240  41.220  54.070  1.00  0.00           C
ATOM   3693  HD2 PHE A 234     118.180  41.060  54.010  1.00  0.00           H
ATOM   3694  C   PHE A 234     117.580  43.910  57.420  1.00  0.00           C
ATOM   3695  O   PHE A 234     118.020  44.380  58.440  1.00  0.00           O
ATOM   3696  N   LEU A 235     116.320  43.610  57.190  1.00  0.00           N
ATOM   3697  H   LEU A 235     116.040  43.450  56.240  1.00  0.00           H
ATOM   3698  CA  LEU A 235     115.300  43.460  58.260  1.00  0.00           C
ATOM   3699  HA  LEU A 235     115.760  43.660  59.230  1.00  0.00           H
ATOM   3700  CB  LEU A 235     114.140  44.540  58.080  1.00  0.00           C
ATOM   3701  HB1 LEU A 235     113.410  44.370  58.870  1.00  0.00           H
ATOM   3702  HB2 LEU A 235     113.580  44.340  57.170  1.00  0.00           H
ATOM   3703  CG  LEU A 235     114.410  46.080  58.160  1.00  0.00           C
ATOM   3704  HG  LEU A 235     113.430  46.550  58.180  1.00  0.00           H
ATOM   3705  CD1 LEU A 235     115.130  46.460  59.440  1.00  0.00           C
ATOM   3706 1HD1 LEU A 235     115.320  47.540  59.370  1.00  0.00           H
ATOM   3707 2HD1 LEU A 235     114.550  46.160  60.300  1.00  0.00           H
ATOM   3708 3HD1 LEU A 235     116.060  45.900  59.550  1.00  0.00           H
ATOM   3709  CD2 LEU A 235     115.240  46.590  57.000  1.00  0.00           C
ATOM   3710 1HD2 LEU A 235     114.940  46.120  56.060  1.00  0.00           H
ATOM   3711 2HD2 LEU A 235     115.080  47.660  56.940  1.00  0.00           H
ATOM   3712 3HD2 LEU A 235     116.290  46.350  57.150  1.00  0.00           H
ATOM   3713  C   LEU A 235     114.710  42.080  58.230  1.00  0.00           C
ATOM   3714  O   LEU A 235     114.370  41.510  57.230  1.00  0.00           O
ATOM   3715  N   ALA A 236     114.520  41.510  59.410  1.00  0.00           N
ATOM   3716  H   ALA A 236     114.650  42.070  60.230  1.00  0.00           H
ATOM   3717  CA  ALA A 236     114.000  40.190  59.590  1.00  0.00           C
ATOM   3718  HA  ALA A 236     114.600  39.710  58.820  1.00  0.00           H
ATOM   3719  CB  ALA A 236     114.410  39.570  60.960  1.00  0.00           C
ATOM   3720  HB1 ALA A 236     113.950  40.090  61.800  1.00  0.00           H
ATOM   3721  HB2 ALA A 236     113.950  38.580  60.990  1.00  0.00           H
ATOM   3722  HB3 ALA A 236     115.490  39.440  60.950  1.00  0.00           H
ATOM   3723  C   ALA A 236     112.470  40.200  59.330  1.00  0.00           C
ATOM   3724  O   ALA A 236     111.730  41.110  59.730  1.00  0.00           O
ATOM   3725  N   MET A 237     111.980  39.190  58.670  1.00  0.00           N
ATOM   3726  H   MET A 237     112.570  38.560  58.130  1.00  0.00           H
ATOM   3727  CA  MET A 237     110.600  39.210  58.160  1.00  0.00           C
ATOM   3728  HA  MET A 237     109.980  39.740  58.880  1.00  0.00           H
ATOM   3729  CB  MET A 237     110.600  39.970  56.810  1.00  0.00           C
ATOM   3730  HB1 MET A 237     110.970  40.980  56.990  1.00  0.00           H
ATOM   3731  HB2 MET A 237     109.560  40.100  56.520  1.00  0.00           H
ATOM   3732  CG  MET A 237     111.400  39.240  55.690  1.00  0.00           C
ATOM   3733  HG1 MET A 237     112.400  39.050  56.090  1.00  0.00           H
ATOM   3734  HG2 MET A 237     111.470  39.990  54.900  1.00  0.00           H
ATOM   3735  SD  MET A 237     110.380  37.920  54.940  1.00  0.00           S
ATOM   3736  CE  MET A 237     109.030  38.800  54.260  1.00  0.00           C
ATOM   3737  HE1 MET A 237     108.460  39.400  54.980  1.00  0.00           H
ATOM   3738  HE2 MET A 237     109.330  39.370  53.380  1.00  0.00           H
ATOM   3739  HE3 MET A 237     108.320  38.050  53.900  1.00  0.00           H
ATOM   3740  C   MET A 237     109.900  37.850  58.110  1.00  0.00           C
ATOM   3741  O   MET A 237     110.470  36.760  58.350  1.00  0.00           O
ATOM   3742  N   ASN A 238     108.600  37.870  57.930  1.00  0.00           N
ATOM   3743  H   ASN A 238     108.310  38.830  57.840  1.00  0.00           H
ATOM   3744  CA  ASN A 238     107.670  36.820  57.780  1.00  0.00           C
ATOM   3745  HA  ASN A 238     108.190  35.890  57.580  1.00  0.00           H
ATOM   3746  CB  ASN A 238     106.780  36.600  59.030  1.00  0.00           C
ATOM   3747  HB1 ASN A 238     106.020  35.810  59.040  1.00  0.00           H
ATOM   3748  HB2 ASN A 238     106.320  37.580  59.190  1.00  0.00           H
ATOM   3749  CG  ASN A 238     107.420  36.330  60.360  1.00  0.00           C
ATOM   3750  OD1 ASN A 238     106.830  36.460  61.410  1.00  0.00           O
ATOM   3751  ND2 ASN A 238     108.670  35.920  60.430  1.00  0.00           N
ATOM   3752 1HD2 ASN A 238     109.240  35.900  59.600  1.00  0.00           H
ATOM   3753 2HD2 ASN A 238     109.100  35.750  61.330  1.00  0.00           H
ATOM   3754  C   ASN A 238     106.800  37.010  56.540  1.00  0.00           C
ATOM   3755  O   ASN A 238     106.270  38.060  56.270  1.00  0.00           O
ATOM   3756  N   PHE A 239     106.590  35.940  55.780  1.00  0.00           N
ATOM   3757  H   PHE A 239     106.990  35.060  56.050  1.00  0.00           H
ATOM   3758  CA  PHE A 239     105.720  35.890  54.630  1.00  0.00           C
ATOM   3759  HA  PHE A 239     105.220  36.810  54.320  1.00  0.00           H
ATOM   3760  CB  PHE A 239     106.570  35.330  53.440  1.00  0.00           C
ATOM   3761  HB1 PHE A 239     105.930  34.740  52.780  1.00  0.00           H
ATOM   3762  HB2 PHE A 239     107.290  34.640  53.870  1.00  0.00           H
ATOM   3763  CG  PHE A 239     107.190  36.340  52.480  1.00  0.00           C
ATOM   3764  CD1 PHE A 239     106.500  37.560  52.100  1.00  0.00           C
ATOM   3765  HD1 PHE A 239     105.500  37.830  52.400  1.00  0.00           H
ATOM   3766  CE1 PHE A 239     107.240  38.430  51.330  1.00  0.00           C
ATOM   3767  HE1 PHE A 239     106.690  39.330  51.100  1.00  0.00           H
ATOM   3768  CZ  PHE A 239     108.510  38.180  50.880  1.00  0.00           C
ATOM   3769  HZ  PHE A 239     109.060  38.860  50.240  1.00  0.00           H
ATOM   3770  CE2 PHE A 239     109.110  36.980  51.180  1.00  0.00           C
ATOM   3771  HE2 PHE A 239     110.110  36.720  50.860  1.00  0.00           H
ATOM   3772  CD2 PHE A 239     108.480  36.070  52.070  1.00  0.00           C
ATOM   3773  HD2 PHE A 239     108.910  35.120  52.340  1.00  0.00           H
ATOM   3774  C   PHE A 239     104.620  34.860  54.990  1.00  0.00           C
ATOM   3775  O   PHE A 239     104.940  33.810  55.570  1.00  0.00           O
ATOM   3776  N   GLN A 240     103.380  35.160  54.730  1.00  0.00           N
ATOM   3777  H   GLN A 240     103.270  35.980  54.150  1.00  0.00           H
ATOM   3778  CA  GLN A 240     102.240  34.200  54.860  1.00  0.00           C
ATOM   3779  HA  GLN A 240     102.580  33.170  54.720  1.00  0.00           H
ATOM   3780  CB  GLN A 240     101.790  34.210  56.340  1.00  0.00           C
ATOM   3781  HB1 GLN A 240     102.560  33.620  56.840  1.00  0.00           H
ATOM   3782  HB2 GLN A 240     100.870  33.650  56.450  1.00  0.00           H
ATOM   3783  CG  GLN A 240     101.590  35.470  57.190  1.00  0.00           C
ATOM   3784  HG1 GLN A 240     101.060  35.110  58.070  1.00  0.00           H
ATOM   3785  HG2 GLN A 240     100.940  36.190  56.690  1.00  0.00           H
ATOM   3786  CD  GLN A 240     102.840  36.210  57.740  1.00  0.00           C
ATOM   3787  OE1 GLN A 240     103.500  35.770  58.610  1.00  0.00           O
ATOM   3788  NE2 GLN A 240     103.180  37.300  57.070  1.00  0.00           N
ATOM   3789 1HE2 GLN A 240     102.550  37.580  56.330  1.00  0.00           H
ATOM   3790 2HE2 GLN A 240     104.050  37.750  57.330  1.00  0.00           H
ATOM   3791  C   GLN A 240     101.130  34.440  53.840  1.00  0.00           C
ATOM   3792  O   GLN A 240     100.940  35.580  53.370  1.00  0.00           O
ATOM   3793  N   GLY A 241     100.510  33.360  53.360  1.00  0.00           N
ATOM   3794  H   GLY A 241     100.870  32.460  53.660  1.00  0.00           H
ATOM   3795  CA  GLY A 241      99.630  33.470  52.170  1.00  0.00           C
ATOM   3796  HA1 GLY A 241     100.060  34.200  51.490  1.00  0.00           H
ATOM   3797  HA2 GLY A 241      98.610  33.800  52.320  1.00  0.00           H
ATOM   3798  C   GLY A 241      99.500  32.140  51.400  1.00  0.00           C
ATOM   3799  O   GLY A 241      99.330  31.020  51.900  1.00  0.00           O
ATOM   3800  N   LYS A 242      99.360  32.330  50.090  1.00  0.00           N
ATOM   3801  H   LYS A 242      99.520  33.270  49.750  1.00  0.00           H
ATOM   3802  CA  LYS A 242      98.900  31.330  49.100  1.00  0.00           C
ATOM   3803  HA  LYS A 242      99.230  30.360  49.480  1.00  0.00           H
ATOM   3804  CB  LYS A 242      97.380  31.160  49.010  1.00  0.00           C
ATOM   3805  HB1 LYS A 242      97.060  31.010  50.040  1.00  0.00           H
ATOM   3806  HB2 LYS A 242      97.050  30.280  48.450  1.00  0.00           H
ATOM   3807  CG  LYS A 242      96.620  32.300  48.420  1.00  0.00           C
ATOM   3808  HG1 LYS A 242      97.100  32.540  47.470  1.00  0.00           H
ATOM   3809  HG2 LYS A 242      96.780  33.170  49.050  1.00  0.00           H
ATOM   3810  CD  LYS A 242      95.120  32.190  48.280  1.00  0.00           C
ATOM   3811  HD1 LYS A 242      94.700  31.810  49.210  1.00  0.00           H
ATOM   3812  HD2 LYS A 242      95.020  31.590  47.380  1.00  0.00           H
ATOM   3813  CE  LYS A 242      94.400  33.530  47.830  1.00  0.00           C
ATOM   3814  HE1 LYS A 242      94.710  33.760  46.810  1.00  0.00           H
ATOM   3815  HE2 LYS A 242      94.740  34.390  48.410  1.00  0.00           H
ATOM   3816  NZ  LYS A 242      92.920  33.270  47.790  1.00  0.00           N
ATOM   3817  HZ1 LYS A 242      92.520  33.540  48.670  1.00  0.00           H
ATOM   3818  HZ2 LYS A 242      92.440  33.710  47.020  1.00  0.00           H
ATOM   3819  HZ3 LYS A 242      92.730  32.270  47.760  1.00  0.00           H
ATOM   3820  C   LYS A 242      99.590  31.540  47.710  1.00  0.00           C
ATOM   3821  O   LYS A 242     100.220  32.620  47.520  1.00  0.00           O
ATOM   3822  N   LEU A 243      99.650  30.480  46.940  1.00  0.00           N
ATOM   3823  H   LEU A 243      99.230  29.630  47.300  1.00  0.00           H
ATOM   3824  CA  LEU A 243     100.240  30.400  45.620  1.00  0.00           C
ATOM   3825  HA  LEU A 243     100.550  31.350  45.170  1.00  0.00           H
ATOM   3826  CB  LEU A 243     101.380  29.340  45.660  1.00  0.00           C
ATOM   3827  HB1 LEU A 243     101.010  28.450  46.170  1.00  0.00           H
ATOM   3828  HB2 LEU A 243     102.100  29.790  46.330  1.00  0.00           H
ATOM   3829  CG  LEU A 243     101.980  29.110  44.240  1.00  0.00           C
ATOM   3830  HG  LEU A 243     101.180  29.190  43.510  1.00  0.00           H
ATOM   3831  CD1 LEU A 243     103.040  30.310  44.030  1.00  0.00           C
ATOM   3832 1HD1 LEU A 243     102.590  31.310  44.090  1.00  0.00           H
ATOM   3833 2HD1 LEU A 243     103.890  30.310  44.720  1.00  0.00           H
ATOM   3834 3HD1 LEU A 243     103.360  30.130  43.010  1.00  0.00           H
ATOM   3835  CD2 LEU A 243     102.660  27.790  44.000  1.00  0.00           C
ATOM   3836 1HD2 LEU A 243     102.980  27.610  42.980  1.00  0.00           H
ATOM   3837 2HD2 LEU A 243     103.510  27.640  44.660  1.00  0.00           H
ATOM   3838 3HD2 LEU A 243     101.990  26.940  44.120  1.00  0.00           H
ATOM   3839  C   LEU A 243      99.010  30.000  44.770  1.00  0.00           C
ATOM   3840  O   LEU A 243      98.480  28.870  44.950  1.00  0.00           O
ATOM   3841  N   LYS A 244      98.590  30.910  43.870  1.00  0.00           N
ATOM   3842  H   LYS A 244      99.240  31.680  43.790  1.00  0.00           H
ATOM   3843  CA  LYS A 244      97.420  30.850  43.010  1.00  0.00           C
ATOM   3844  HA  LYS A 244      96.600  30.340  43.520  1.00  0.00           H
ATOM   3845  CB  LYS A 244      96.870  32.250  42.750  1.00  0.00           C
ATOM   3846  HB1 LYS A 244      95.990  32.250  42.100  1.00  0.00           H
ATOM   3847  HB2 LYS A 244      97.640  32.870  42.290  1.00  0.00           H
ATOM   3848  CG  LYS A 244      96.500  32.980  44.080  1.00  0.00           C
ATOM   3849  HG1 LYS A 244      97.290  32.920  44.830  1.00  0.00           H
ATOM   3850  HG2 LYS A 244      95.700  32.450  44.600  1.00  0.00           H
ATOM   3851  CD  LYS A 244      96.090  34.490  43.920  1.00  0.00           C
ATOM   3852  HD1 LYS A 244      96.910  35.020  43.440  1.00  0.00           H
ATOM   3853  HD2 LYS A 244      95.910  34.950  44.880  1.00  0.00           H
ATOM   3854  CE  LYS A 244      94.790  34.590  43.010  1.00  0.00           C
ATOM   3855  HE1 LYS A 244      94.050  34.070  43.630  1.00  0.00           H
ATOM   3856  HE2 LYS A 244      94.950  34.160  42.020  1.00  0.00           H
ATOM   3857  NZ  LYS A 244      94.360  35.980  42.910  1.00  0.00           N
ATOM   3858  HZ1 LYS A 244      93.560  36.140  42.320  1.00  0.00           H
ATOM   3859  HZ2 LYS A 244      94.310  36.450  43.810  1.00  0.00           H
ATOM   3860  HZ3 LYS A 244      95.100  36.560  42.550  1.00  0.00           H
ATOM   3861  C   LYS A 244      97.790  30.120  41.690  1.00  0.00           C
ATOM   3862  O   LYS A 244      98.930  29.660  41.480  1.00  0.00           O
ATOM   3863  N   TYR A 245      96.820  29.980  40.770  1.00  0.00           N
ATOM   3864  H   TYR A 245      95.850  30.060  41.030  1.00  0.00           H
ATOM   3865  CA  TYR A 245      97.030  29.120  39.550  1.00  0.00           C
ATOM   3866  HA  TYR A 245      98.090  28.840  39.470  1.00  0.00           H
ATOM   3867  CB  TYR A 245      96.330  27.790  39.770  1.00  0.00           C
ATOM   3868  HB1 TYR A 245      95.260  27.930  39.580  1.00  0.00           H
ATOM   3869  HB2 TYR A 245      96.470  27.480  40.810  1.00  0.00           H
ATOM   3870  CG  TYR A 245      96.730  26.670  38.920  1.00  0.00           C
ATOM   3871  CD1 TYR A 245      97.630  25.730  39.310  1.00  0.00           C
ATOM   3872  HD1 TYR A 245      98.100  25.840  40.280  1.00  0.00           H
ATOM   3873  CE1 TYR A 245      98.100  24.700  38.450  1.00  0.00           C
ATOM   3874  HE1 TYR A 245      98.880  24.000  38.710  1.00  0.00           H
ATOM   3875  CZ  TYR A 245      97.640  24.640  37.110  1.00  0.00           C
ATOM   3876  OH  TYR A 245      98.060  23.720  36.230  1.00  0.00           O
ATOM   3877  HH  TYR A 245      97.460  23.370  35.560  1.00  0.00           H
ATOM   3878  CE2 TYR A 245      96.600  25.530  36.800  1.00  0.00           C
ATOM   3879  HE2 TYR A 245      96.040  25.410  35.880  1.00  0.00           H
ATOM   3880  CD2 TYR A 245      96.160  26.520  37.640  1.00  0.00           C
ATOM   3881  HD2 TYR A 245      95.340  27.130  37.310  1.00  0.00           H
ATOM   3882  C   TYR A 245      96.770  29.910  38.230  1.00  0.00           C
ATOM   3883  O   TYR A 245      96.410  29.360  37.210  1.00  0.00           O
ATOM   3884  N   LEU A 246      96.890  31.220  38.290  1.00  0.00           N
ATOM   3885  H   LEU A 246      97.350  31.640  39.090  1.00  0.00           H
ATOM   3886  CA  LEU A 246      96.590  32.150  37.150  1.00  0.00           C
ATOM   3887  HA  LEU A 246      95.600  31.840  36.810  1.00  0.00           H
ATOM   3888  CB  LEU A 246      96.530  33.630  37.640  1.00  0.00           C
ATOM   3889  HB1 LEU A 246      96.200  34.290  36.830  1.00  0.00           H
ATOM   3890  HB2 LEU A 246      97.550  33.980  37.780  1.00  0.00           H
ATOM   3891  CG  LEU A 246      95.820  33.840  38.950  1.00  0.00           C
ATOM   3892  HG  LEU A 246      96.260  33.250  39.750  1.00  0.00           H
ATOM   3893  CD1 LEU A 246      95.770  35.350  39.300  1.00  0.00           C
ATOM   3894 1HD1 LEU A 246      96.780  35.680  39.530  1.00  0.00           H
ATOM   3895 2HD1 LEU A 246      95.360  35.970  38.490  1.00  0.00           H
ATOM   3896 3HD1 LEU A 246      95.130  35.530  40.170  1.00  0.00           H
ATOM   3897  CD2 LEU A 246      94.270  33.500  38.910  1.00  0.00           C
ATOM   3898 1HD2 LEU A 246      93.710  33.650  39.830  1.00  0.00           H
ATOM   3899 2HD2 LEU A 246      93.720  34.060  38.140  1.00  0.00           H
ATOM   3900 3HD2 LEU A 246      94.170  32.450  38.640  1.00  0.00           H
ATOM   3901  C   LEU A 246      97.430  32.020  35.910  1.00  0.00           C
ATOM   3902  O   LEU A 246      97.600  32.940  35.150  1.00  0.00           O
ATOM   3903  N   HIS A 247      98.080  30.840  35.680  1.00  0.00           N
ATOM   3904  H   HIS A 247      98.020  30.080  36.350  1.00  0.00           H
ATOM   3905  CA  HIS A 247      99.150  30.690  34.650  1.00  0.00           C
ATOM   3906  HA  HIS A 247      99.940  31.430  34.800  1.00  0.00           H
ATOM   3907  CB  HIS A 247      99.950  29.330  34.860  1.00  0.00           C
ATOM   3908  HB1 HIS A 247     100.870  29.330  34.280  1.00  0.00           H
ATOM   3909  HB2 HIS A 247      99.300  28.590  34.390  1.00  0.00           H
ATOM   3910  CG  HIS A 247     100.250  28.970  36.320  1.00  0.00           C
ATOM   3911  ND1 HIS A 247     101.470  29.350  37.000  1.00  0.00           N
ATOM   3912  CE1 HIS A 247     101.360  28.710  38.150  1.00  0.00           C
ATOM   3913  HE1 HIS A 247     102.100  28.760  38.930  1.00  0.00           H
ATOM   3914  NE2 HIS A 247     100.170  27.980  38.230  1.00  0.00           N
ATOM   3915  HE2 HIS A 247      99.860  27.370  38.980  1.00  0.00           H
ATOM   3916  CD2 HIS A 247      99.480  28.120  37.060  1.00  0.00           C
ATOM   3917  HD2 HIS A 247      98.510  27.700  36.810  1.00  0.00           H
ATOM   3918  C   HIS A 247      98.690  30.780  33.180  1.00  0.00           C
ATOM   3919  O   HIS A 247      99.300  30.080  32.330  1.00  0.00           O
ATOM   3920  N   GLY A 248      97.590  31.510  32.850  1.00  0.00           N
ATOM   3921  H   GLY A 248      97.150  32.040  33.590  1.00  0.00           H
ATOM   3922  CA  GLY A 248      96.960  31.530  31.530  1.00  0.00           C
ATOM   3923  HA1 GLY A 248      95.960  31.920  31.670  1.00  0.00           H
ATOM   3924  HA2 GLY A 248      96.960  30.510  31.150  1.00  0.00           H
ATOM   3925  C   GLY A 248      97.750  32.310  30.380  1.00  0.00           C
ATOM   3926  O   GLY A 248      97.260  32.360  29.230  1.00  0.00           O
ATOM   3927  N   GLN A 249      98.930  32.900  30.710  1.00  0.00           N
ATOM   3928  H   GLN A 249      99.180  32.850  31.680  1.00  0.00           H
ATOM   3929  CA  GLN A 249      99.840  33.620  29.770  1.00  0.00           C
ATOM   3930  HA  GLN A 249      99.310  34.280  29.080  1.00  0.00           H
ATOM   3931  CB  GLN A 249     100.780  34.600  30.580  1.00  0.00           C
ATOM   3932  HB1 GLN A 249     101.220  35.260  29.840  1.00  0.00           H
ATOM   3933  HB2 GLN A 249     101.600  34.000  30.970  1.00  0.00           H
ATOM   3934  CG  GLN A 249     100.150  35.370  31.740  1.00  0.00           C
ATOM   3935  HG1 GLN A 249      99.340  35.910  31.270  1.00  0.00           H
ATOM   3936  HG2 GLN A 249     100.830  36.180  32.010  1.00  0.00           H
ATOM   3937  CD  GLN A 249      99.780  34.640  33.010  1.00  0.00           C
ATOM   3938  OE1 GLN A 249     100.580  33.810  33.550  1.00  0.00           O
ATOM   3939  NE2 GLN A 249      98.630  34.860  33.510  1.00  0.00           N
ATOM   3940 1HE2 GLN A 249      97.910  35.390  33.030  1.00  0.00           H
ATOM   3941 2HE2 GLN A 249      98.310  34.350  34.320  1.00  0.00           H
ATOM   3942  C   GLN A 249     100.700  32.690  28.890  1.00  0.00           C
ATOM   3943  O   GLN A 249     100.850  31.440  29.070  1.00  0.00           O
ATOM   3944  N   LYS A 250     101.460  33.360  27.960  1.00  0.00           N
ATOM   3945  H   LYS A 250     101.290  34.350  27.960  1.00  0.00           H
ATOM   3946  CA  LYS A 250     102.480  32.710  27.110  1.00  0.00           C
ATOM   3947  HA  LYS A 250     102.530  31.700  27.530  1.00  0.00           H
ATOM   3948  CB  LYS A 250     101.990  32.560  25.630  1.00  0.00           C
ATOM   3949  HB1 LYS A 250     102.700  31.910  25.110  1.00  0.00           H
ATOM   3950  HB2 LYS A 250     101.990  33.460  25.000  1.00  0.00           H
ATOM   3951  CG  LYS A 250     100.680  31.730  25.610  1.00  0.00           C
ATOM   3952  HG1 LYS A 250      99.800  32.300  25.920  1.00  0.00           H
ATOM   3953  HG2 LYS A 250     100.810  31.040  26.440  1.00  0.00           H
ATOM   3954  CD  LYS A 250     100.540  30.800  24.450  1.00  0.00           C
ATOM   3955  HD1 LYS A 250      99.700  30.170  24.760  1.00  0.00           H
ATOM   3956  HD2 LYS A 250     101.430  30.200  24.260  1.00  0.00           H
ATOM   3957  CE  LYS A 250     100.140  31.530  23.150  1.00  0.00           C
ATOM   3958  HE1 LYS A 250     101.070  32.060  22.940  1.00  0.00           H
ATOM   3959  HE2 LYS A 250      99.300  32.210  23.250  1.00  0.00           H
ATOM   3960  NZ  LYS A 250     100.010  30.680  21.990  1.00  0.00           N
ATOM   3961  HZ1 LYS A 250      99.240  30.040  22.110  1.00  0.00           H
ATOM   3962  HZ2 LYS A 250      99.840  31.300  21.210  1.00  0.00           H
ATOM   3963  HZ3 LYS A 250     100.860  30.200  21.740  1.00  0.00           H
ATOM   3964  C   LYS A 250     103.890  33.400  27.130  1.00  0.00           C
ATOM   3965  O   LYS A 250     104.060  34.540  27.500  1.00  0.00           O
ATOM   3966  N   LYS A 251     104.950  32.650  26.920  1.00  0.00           N
ATOM   3967  H   LYS A 251     104.930  31.650  26.850  1.00  0.00           H
ATOM   3968  CA  LYS A 251     106.270  33.150  26.670  1.00  0.00           C
ATOM   3969  HA  LYS A 251     106.680  33.760  27.470  1.00  0.00           H
ATOM   3970  CB  LYS A 251     107.290  31.920  26.610  1.00  0.00           C
ATOM   3971  HB1 LYS A 251     108.290  32.320  26.400  1.00  0.00           H
ATOM   3972  HB2 LYS A 251     106.930  31.240  25.830  1.00  0.00           H
ATOM   3973  CG  LYS A 251     107.330  31.190  28.010  1.00  0.00           C
ATOM   3974  HG1 LYS A 251     106.340  31.050  28.450  1.00  0.00           H
ATOM   3975  HG2 LYS A 251     107.880  31.740  28.780  1.00  0.00           H
ATOM   3976  CD  LYS A 251     107.940  29.790  27.930  1.00  0.00           C
ATOM   3977  HD1 LYS A 251     108.910  29.790  27.430  1.00  0.00           H
ATOM   3978  HD2 LYS A 251     107.280  29.160  27.330  1.00  0.00           H
ATOM   3979  CE  LYS A 251     108.220  29.190  29.300  1.00  0.00           C
ATOM   3980  HE1 LYS A 251     107.240  29.120  29.760  1.00  0.00           H
ATOM   3981  HE2 LYS A 251     108.890  29.840  29.870  1.00  0.00           H
ATOM   3982  NZ  LYS A 251     108.860  27.830  29.220  1.00  0.00           N
ATOM   3983  HZ1 LYS A 251     108.290  27.240  28.630  1.00  0.00           H
ATOM   3984  HZ2 LYS A 251     109.770  27.770  28.790  1.00  0.00           H
ATOM   3985  HZ3 LYS A 251     108.980  27.390  30.130  1.00  0.00           H
ATOM   3986  C   LYS A 251     106.430  33.950  25.340  1.00  0.00           C
ATOM   3987  O   LYS A 251     105.910  33.500  24.400  1.00  0.00           O
ATOM   3988  N   LYS A 252     107.060  35.100  25.370  1.00  0.00           N
ATOM   3989  H   LYS A 252     107.370  35.440  26.270  1.00  0.00           H
ATOM   3990  CA  LYS A 252     107.030  36.150  24.320  1.00  0.00           C
ATOM   3991  HA  LYS A 252     106.790  35.640  23.380  1.00  0.00           H
ATOM   3992  CB  LYS A 252     105.780  37.100  24.560  1.00  0.00           C
ATOM   3993  HB1 LYS A 252     105.940  38.000  23.950  1.00  0.00           H
ATOM   3994  HB2 LYS A 252     105.800  37.470  25.580  1.00  0.00           H
ATOM   3995  CG  LYS A 252     104.440  36.490  24.100  1.00  0.00           C
ATOM   3996  HG1 LYS A 252     104.270  35.550  24.610  1.00  0.00           H
ATOM   3997  HG2 LYS A 252     104.490  36.220  23.050  1.00  0.00           H
ATOM   3998  CD  LYS A 252     103.240  37.370  24.310  1.00  0.00           C
ATOM   3999  HD1 LYS A 252     103.280  38.310  23.750  1.00  0.00           H
ATOM   4000  HD2 LYS A 252     103.120  37.640  25.360  1.00  0.00           H
ATOM   4001  CE  LYS A 252     102.110  36.520  23.750  1.00  0.00           C
ATOM   4002  HE1 LYS A 252     102.040  35.580  24.310  1.00  0.00           H
ATOM   4003  HE2 LYS A 252     102.340  36.340  22.700  1.00  0.00           H
ATOM   4004  NZ  LYS A 252     100.790  37.280  23.880  1.00  0.00           N
ATOM   4005  HZ1 LYS A 252     100.840  38.100  24.470  1.00  0.00           H
ATOM   4006  HZ2 LYS A 252     100.450  37.530  22.960  1.00  0.00           H
ATOM   4007  HZ3 LYS A 252     100.050  36.700  24.230  1.00  0.00           H
ATOM   4008  C   LYS A 252     108.320  36.980  24.120  1.00  0.00           C
ATOM   4009  O   LYS A 252     108.340  37.940  23.290  1.00  0.00           O
ATOM   4010  N   GLY A 253     109.350  36.670  24.930  1.00  0.00           N
ATOM   4011  H   GLY A 253     109.200  35.980  25.650  1.00  0.00           H
ATOM   4012  CA  GLY A 253     110.630  37.330  24.990  1.00  0.00           C
ATOM   4013  HA1 GLY A 253     110.490  38.360  25.320  1.00  0.00           H
ATOM   4014  HA2 GLY A 253     111.060  37.270  23.990  1.00  0.00           H
ATOM   4015  C   GLY A 253     111.660  36.630  25.880  1.00  0.00           C
ATOM   4016  O   GLY A 253     111.380  35.740  26.730  1.00  0.00           O
ATOM   4017  N   LYS A 254     112.910  37.170  25.820  1.00  0.00           N
ATOM   4018  H   LYS A 254     112.990  37.960  25.190  1.00  0.00           H
ATOM   4019  CA  LYS A 254     114.020  36.860  26.760  1.00  0.00           C
ATOM   4020  HA  LYS A 254     114.390  35.850  26.630  1.00  0.00           H
ATOM   4021  CB  LYS A 254     115.220  37.850  26.610  1.00  0.00           C
ATOM   4022  HB1 LYS A 254     115.920  37.580  27.400  1.00  0.00           H
ATOM   4023  HB2 LYS A 254     115.030  38.900  26.820  1.00  0.00           H
ATOM   4024  CG  LYS A 254     115.970  37.700  25.260  1.00  0.00           C
ATOM   4025  HG1 LYS A 254     115.260  38.220  24.630  1.00  0.00           H
ATOM   4026  HG2 LYS A 254     116.270  36.680  25.020  1.00  0.00           H
ATOM   4027  CD  LYS A 254     117.300  38.550  25.180  1.00  0.00           C
ATOM   4028  HD1 LYS A 254     117.970  38.340  26.020  1.00  0.00           H
ATOM   4029  HD2 LYS A 254     117.080  39.610  25.320  1.00  0.00           H
ATOM   4030  CE  LYS A 254     117.970  38.370  23.790  1.00  0.00           C
ATOM   4031  HE1 LYS A 254     117.330  38.500  22.920  1.00  0.00           H
ATOM   4032  HE2 LYS A 254     118.460  37.400  23.710  1.00  0.00           H
ATOM   4033  NZ  LYS A 254     119.000  39.330  23.510  1.00  0.00           N
ATOM   4034  HZ1 LYS A 254     119.760  38.960  22.960  1.00  0.00           H
ATOM   4035  HZ2 LYS A 254     118.610  40.130  23.030  1.00  0.00           H
ATOM   4036  HZ3 LYS A 254     119.490  39.630  24.340  1.00  0.00           H
ATOM   4037  C   LYS A 254     113.620  36.790  28.280  1.00  0.00           C
ATOM   4038  O   LYS A 254     114.170  35.920  28.990  1.00  0.00           O
ATOM   4039  N   ASP A 255     112.690  37.590  28.750  1.00  0.00           N
ATOM   4040  H   ASP A 255     112.230  38.260  28.140  1.00  0.00           H
ATOM   4041  CA  ASP A 255     112.240  37.750  30.130  1.00  0.00           C
ATOM   4042  HA  ASP A 255     113.070  38.000  30.790  1.00  0.00           H
ATOM   4043  CB  ASP A 255     111.200  38.920  30.340  1.00  0.00           C
ATOM   4044  HB1 ASP A 255     111.760  39.850  30.250  1.00  0.00           H
ATOM   4045  HB2 ASP A 255     110.730  38.900  31.320  1.00  0.00           H
ATOM   4046  CG  ASP A 255     110.110  38.910  29.290  1.00  0.00           C
ATOM   4047  OD1 ASP A 255     110.380  39.290  28.190  1.00  0.00           O
ATOM   4048  OD2 ASP A 255     109.010  38.390  29.530  1.00  0.00           O
ATOM   4049  C   ASP A 255     111.540  36.490  30.790  1.00  0.00           C
ATOM   4050  O   ASP A 255     111.810  36.190  32.030  1.00  0.00           O
ATOM   4051  N   GLY A 256     110.680  35.860  29.980  1.00  0.00           N
ATOM   4052  H   GLY A 256     110.700  36.220  29.030  1.00  0.00           H
ATOM   4053  CA  GLY A 256     109.920  34.680  30.360  1.00  0.00           C
ATOM   4054  HA1 GLY A 256     110.520  34.090  31.050  1.00  0.00           H
ATOM   4055  HA2 GLY A 256     109.720  34.130  29.440  1.00  0.00           H
ATOM   4056  C   GLY A 256     108.580  34.810  31.100  1.00  0.00           C
ATOM   4057  O   GLY A 256     108.100  33.780  31.660  1.00  0.00           O
ATOM   4058  N   SER A 257     108.050  36.060  31.240  1.00  0.00           N
ATOM   4059  H   SER A 257     108.390  36.700  30.530  1.00  0.00           H
ATOM   4060  CA  SER A 257     107.050  36.440  32.340  1.00  0.00           C
ATOM   4061  HA  SER A 257     107.490  36.190  33.310  1.00  0.00           H
ATOM   4062  CB  SER A 257     106.800  37.920  32.350  1.00  0.00           C
ATOM   4063  HB1 SER A 257     106.410  38.260  33.310  1.00  0.00           H
ATOM   4064  HB2 SER A 257     106.070  38.140  31.570  1.00  0.00           H
ATOM   4065  OG  SER A 257     107.950  38.740  32.080  1.00  0.00           O
ATOM   4066  HG  SER A 257     108.190  38.590  31.170  1.00  0.00           H
ATOM   4067  C   SER A 257     105.670  35.630  32.440  1.00  0.00           C
ATOM   4068  O   SER A 257     104.770  35.730  31.590  1.00  0.00           O
ATOM   4069  N   ILE A 258     105.490  34.890  33.560  1.00  0.00           N
ATOM   4070  H   ILE A 258     106.260  34.750  34.200  1.00  0.00           H
ATOM   4071  CA  ILE A 258     104.270  34.090  33.920  1.00  0.00           C
ATOM   4072  HA  ILE A 258     103.420  34.330  33.270  1.00  0.00           H
ATOM   4073  CB  ILE A 258     104.520  32.630  33.420  1.00  0.00           C
ATOM   4074  HB  ILE A 258     105.590  32.550  33.620  1.00  0.00           H
ATOM   4075  CG2 ILE A 258     103.740  31.570  34.190  1.00  0.00           C
ATOM   4076 1HG2 ILE A 258     102.700  31.880  34.080  1.00  0.00           H
ATOM   4077 2HG2 ILE A 258     103.850  30.600  33.710  1.00  0.00           H
ATOM   4078 3HG2 ILE A 258     104.050  31.570  35.230  1.00  0.00           H
ATOM   4079  CG1 ILE A 258     104.330  32.470  31.920  1.00  0.00           C
ATOM   4080 1HG1 ILE A 258     104.760  33.330  31.410  1.00  0.00           H
ATOM   4081 2HG1 ILE A 258     103.280  32.400  31.650  1.00  0.00           H
ATOM   4082  CD  ILE A 258     105.120  31.240  31.320  1.00  0.00           C
ATOM   4083  HD1 ILE A 258     104.630  30.350  31.700  1.00  0.00           H
ATOM   4084  HD2 ILE A 258     105.070  31.250  30.230  1.00  0.00           H
ATOM   4085  HD3 ILE A 258     106.140  31.180  31.690  1.00  0.00           H
ATOM   4086  C   ILE A 258     103.820  34.290  35.420  1.00  0.00           C
ATOM   4087  O   ILE A 258     104.680  34.630  36.200  1.00  0.00           O
ATOM   4088  N   LEU A 259     102.600  34.080  35.760  1.00  0.00           N
ATOM   4089  H   LEU A 259     102.040  33.720  35.000  1.00  0.00           H
ATOM   4090  CA  LEU A 259     101.930  34.500  36.970  1.00  0.00           C
ATOM   4091  HA  LEU A 259     102.720  34.830  37.640  1.00  0.00           H
ATOM   4092  CB  LEU A 259     100.930  35.630  36.490  1.00  0.00           C
ATOM   4093  HB1 LEU A 259     100.350  36.020  37.330  1.00  0.00           H
ATOM   4094  HB2 LEU A 259     100.260  35.300  35.690  1.00  0.00           H
ATOM   4095  CG  LEU A 259     101.440  36.990  35.920  1.00  0.00           C
ATOM   4096  HG  LEU A 259     101.890  36.770  34.950  1.00  0.00           H
ATOM   4097  CD1 LEU A 259     100.370  38.070  35.700  1.00  0.00           C
ATOM   4098 1HD1 LEU A 259      99.530  37.700  35.110  1.00  0.00           H
ATOM   4099 2HD1 LEU A 259      99.970  38.460  36.640  1.00  0.00           H
ATOM   4100 3HD1 LEU A 259     100.830  38.890  35.170  1.00  0.00           H
ATOM   4101  CD2 LEU A 259     102.640  37.570  36.740  1.00  0.00           C
ATOM   4102 1HD2 LEU A 259     102.840  38.510  36.230  1.00  0.00           H
ATOM   4103 2HD2 LEU A 259     102.380  37.710  37.800  1.00  0.00           H
ATOM   4104 3HD2 LEU A 259     103.510  36.920  36.720  1.00  0.00           H
ATOM   4105  C   LEU A 259     101.180  33.260  37.550  1.00  0.00           C
ATOM   4106  O   LEU A 259     100.040  32.980  37.100  1.00  0.00           O
ATOM   4107  N   PRO A 260     101.740  32.740  38.680  1.00  0.00           N
ATOM   4108  CD  PRO A 260     103.080  32.820  39.100  1.00  0.00           C
ATOM   4109  HD1 PRO A 260     103.430  33.710  39.630  1.00  0.00           H
ATOM   4110  HD2 PRO A 260     103.660  32.650  38.190  1.00  0.00           H
ATOM   4111  CG  PRO A 260     103.310  31.590  40.000  1.00  0.00           C
ATOM   4112  HG1 PRO A 260     104.140  31.800  40.680  1.00  0.00           H
ATOM   4113  HG2 PRO A 260     103.450  30.790  39.270  1.00  0.00           H
ATOM   4114  CB  PRO A 260     101.980  31.440  40.690  1.00  0.00           C
ATOM   4115  HB1 PRO A 260     102.010  31.960  41.650  1.00  0.00           H
ATOM   4116  HB2 PRO A 260     101.870  30.370  40.860  1.00  0.00           H
ATOM   4117  CA  PRO A 260     100.990  32.000  39.660  1.00  0.00           C
ATOM   4118  HA  PRO A 260     100.460  31.240  39.090  1.00  0.00           H
ATOM   4119  C   PRO A 260      99.850  32.850  40.230  1.00  0.00           C
ATOM   4120  O   PRO A 260      98.700  32.430  40.090  1.00  0.00           O
ATOM   4121  N   PRO A 261     100.130  34.110  40.710  1.00  0.00           N
ATOM   4122  CD  PRO A 261      99.060  35.140  40.770  1.00  0.00           C
ATOM   4123  HD1 PRO A 261      98.120  34.670  41.050  1.00  0.00           H
ATOM   4124  HD2 PRO A 261      99.020  35.670  39.820  1.00  0.00           H
ATOM   4125  CG  PRO A 261      99.470  36.160  41.740  1.00  0.00           C
ATOM   4126  HG1 PRO A 261      99.120  35.940  42.750  1.00  0.00           H
ATOM   4127  HG2 PRO A 261      99.110  37.130  41.410  1.00  0.00           H
ATOM   4128  CB  PRO A 261     100.970  36.000  41.690  1.00  0.00           C
ATOM   4129  HB1 PRO A 261     101.370  36.340  42.650  1.00  0.00           H
ATOM   4130  HB2 PRO A 261     101.480  36.570  40.920  1.00  0.00           H
ATOM   4131  CA  PRO A 261     101.240  34.550  41.580  1.00  0.00           C
ATOM   4132  HA  PRO A 261     102.210  34.300  41.150  1.00  0.00           H
ATOM   4133  C   PRO A 261     101.210  33.940  42.980  1.00  0.00           C
ATOM   4134  O   PRO A 261     100.310  33.190  43.340  1.00  0.00           O
ATOM   4135  N   GLN A 262     102.330  34.230  43.700  1.00  0.00           N
ATOM   4136  H   GLN A 262     103.100  34.680  43.230  1.00  0.00           H
ATOM   4137  CA  GLN A 262     102.430  33.960  45.120  1.00  0.00           C
ATOM   4138  HA  GLN A 262     101.740  33.160  45.360  1.00  0.00           H
ATOM   4139  CB  GLN A 262     103.830  33.580  45.570  1.00  0.00           C
ATOM   4140  HB1 GLN A 262     104.480  34.450  45.450  1.00  0.00           H
ATOM   4141  HB2 GLN A 262     104.260  32.780  44.970  1.00  0.00           H
ATOM   4142  CG  GLN A 262     103.800  33.170  47.070  1.00  0.00           C
ATOM   4143  HG1 GLN A 262     102.910  32.590  47.340  1.00  0.00           H
ATOM   4144  HG2 GLN A 262     103.840  34.100  47.640  1.00  0.00           H
ATOM   4145  CD  GLN A 262     104.890  32.190  47.370  1.00  0.00           C
ATOM   4146  OE1 GLN A 262     104.680  30.970  47.560  1.00  0.00           O
ATOM   4147  NE2 GLN A 262     106.140  32.650  47.410  1.00  0.00           N
ATOM   4148 1HE2 GLN A 262     106.190  33.650  47.460  1.00  0.00           H
ATOM   4149 2HE2 GLN A 262     106.900  32.100  47.800  1.00  0.00           H
ATOM   4150  C   GLN A 262     101.970  35.250  45.780  1.00  0.00           C
ATOM   4151  O   GLN A 262     102.780  36.170  45.980  1.00  0.00           O
ATOM   4152  N   LEU A 263     100.700  35.300  46.160  1.00  0.00           N
ATOM   4153  H   LEU A 263     100.320  34.380  46.340  1.00  0.00           H
ATOM   4154  CA  LEU A 263     100.020  36.320  46.980  1.00  0.00           C
ATOM   4155  HA  LEU A 263     100.480  37.290  46.790  1.00  0.00           H
ATOM   4156  CB  LEU A 263      98.460  36.180  46.690  1.00  0.00           C
ATOM   4157  HB1 LEU A 263      98.110  35.190  46.990  1.00  0.00           H
ATOM   4158  HB2 LEU A 263      98.160  36.280  45.650  1.00  0.00           H
ATOM   4159  CG  LEU A 263      97.550  37.100  47.660  1.00  0.00           C
ATOM   4160  HG  LEU A 263      97.760  36.800  48.680  1.00  0.00           H
ATOM   4161  CD1 LEU A 263      97.970  38.600  47.640  1.00  0.00           C
ATOM   4162 1HD1 LEU A 263      98.880  38.740  48.230  1.00  0.00           H
ATOM   4163 2HD1 LEU A 263      98.110  39.040  46.650  1.00  0.00           H
ATOM   4164 3HD1 LEU A 263      97.280  39.270  48.150  1.00  0.00           H
ATOM   4165  CD2 LEU A 263      96.080  37.110  47.340  1.00  0.00           C
ATOM   4166 1HD2 LEU A 263      95.530  37.760  48.020  1.00  0.00           H
ATOM   4167 2HD2 LEU A 263      96.060  37.500  46.320  1.00  0.00           H
ATOM   4168 3HD2 LEU A 263      95.910  36.030  47.360  1.00  0.00           H
ATOM   4169  C   LEU A 263     100.390  35.990  48.440  1.00  0.00           C
ATOM   4170  O   LEU A 263     100.030  34.970  49.040  1.00  0.00           O
ATOM   4171  N   ALA A 264     101.100  36.940  49.080  1.00  0.00           N
ATOM   4172  H   ALA A 264     101.420  37.740  48.560  1.00  0.00           H
ATOM   4173  CA  ALA A 264     101.370  36.890  50.480  1.00  0.00           C
ATOM   4174  HA  ALA A 264     100.590  36.290  50.950  1.00  0.00           H
ATOM   4175  CB  ALA A 264     102.700  36.090  50.650  1.00  0.00           C
ATOM   4176  HB1 ALA A 264     103.490  36.590  50.090  1.00  0.00           H
ATOM   4177  HB2 ALA A 264     102.850  36.070  51.730  1.00  0.00           H
ATOM   4178  HB3 ALA A 264     102.600  35.070  50.290  1.00  0.00           H
ATOM   4179  C   ALA A 264     101.340  38.240  51.160  1.00  0.00           C
ATOM   4180  O   ALA A 264     101.590  39.250  50.540  1.00  0.00           O
ATOM   4181  N   LEU A 265     101.130  38.330  52.480  1.00  0.00           N
ATOM   4182  H   LEU A 265     100.960  37.450  52.960  1.00  0.00           H
ATOM   4183  CA  LEU A 265     101.450  39.510  53.290  1.00  0.00           C
ATOM   4184  HA  LEU A 265     101.460  40.440  52.720  1.00  0.00           H
ATOM   4185  CB  LEU A 265     100.440  39.710  54.380  1.00  0.00           C
ATOM   4186  HB1 LEU A 265      99.460  39.680  53.910  1.00  0.00           H
ATOM   4187  HB2 LEU A 265     100.510  40.700  54.830  1.00  0.00           H
ATOM   4188  CG  LEU A 265     100.520  38.760  55.570  1.00  0.00           C
ATOM   4189  HG  LEU A 265     101.160  37.890  55.420  1.00  0.00           H
ATOM   4190  CD1 LEU A 265     100.890  39.470  56.870  1.00  0.00           C
ATOM   4191 1HD1 LEU A 265     100.210  40.290  57.090  1.00  0.00           H
ATOM   4192 2HD1 LEU A 265     100.930  38.750  57.690  1.00  0.00           H
ATOM   4193 3HD1 LEU A 265     101.840  40.010  56.860  1.00  0.00           H
ATOM   4194  CD2 LEU A 265      99.070  38.310  55.900  1.00  0.00           C
ATOM   4195 1HD2 LEU A 265      98.360  39.110  56.080  1.00  0.00           H
ATOM   4196 2HD2 LEU A 265      98.710  37.750  55.030  1.00  0.00           H
ATOM   4197 3HD2 LEU A 265      99.110  37.670  56.780  1.00  0.00           H
ATOM   4198  C   LEU A 265     102.910  39.440  53.830  1.00  0.00           C
ATOM   4199  O   LEU A 265     103.290  38.390  54.340  1.00  0.00           O
ATOM   4200  N   PHE A 266     103.690  40.510  53.830  1.00  0.00           N
ATOM   4201  H   PHE A 266     103.290  41.300  53.340  1.00  0.00           H
ATOM   4202  CA  PHE A 266     104.860  40.810  54.670  1.00  0.00           C
ATOM   4203  HA  PHE A 266     105.480  39.930  54.510  1.00  0.00           H
ATOM   4204  CB  PHE A 266     105.580  41.970  53.970  1.00  0.00           C
ATOM   4205  HB1 PHE A 266     104.920  42.840  53.950  1.00  0.00           H
ATOM   4206  HB2 PHE A 266     105.760  41.680  52.940  1.00  0.00           H
ATOM   4207  CG  PHE A 266     106.880  42.350  54.620  1.00  0.00           C
ATOM   4208  CD1 PHE A 266     107.010  43.000  55.900  1.00  0.00           C
ATOM   4209  HD1 PHE A 266     106.110  43.420  56.340  1.00  0.00           H
ATOM   4210  CE1 PHE A 266     108.260  43.400  56.420  1.00  0.00           C
ATOM   4211  HE1 PHE A 266     108.320  43.910  57.370  1.00  0.00           H
ATOM   4212  CZ  PHE A 266     109.440  43.040  55.780  1.00  0.00           C
ATOM   4213  HZ  PHE A 266     110.410  43.320  56.170  1.00  0.00           H
ATOM   4214  CE2 PHE A 266     109.350  42.450  54.550  1.00  0.00           C
ATOM   4215  HE2 PHE A 266     110.230  42.220  53.960  1.00  0.00           H
ATOM   4216  CD2 PHE A 266     108.060  42.220  53.900  1.00  0.00           C
ATOM   4217  HD2 PHE A 266     108.050  41.780  52.910  1.00  0.00           H
ATOM   4218  C   PHE A 266     104.440  41.090  56.130  1.00  0.00           C
ATOM   4219  O   PHE A 266     103.580  41.980  56.420  1.00  0.00           O
ATOM   4220  N   ALA A 267     105.060  40.480  57.110  1.00  0.00           N
ATOM   4221  H   ALA A 267     105.740  39.770  56.860  1.00  0.00           H
ATOM   4222  CA  ALA A 267     105.080  40.890  58.520  1.00  0.00           C
ATOM   4223  HA  ALA A 267     104.600  41.870  58.610  1.00  0.00           H
ATOM   4224  CB  ALA A 267     104.340  39.860  59.410  1.00  0.00           C
ATOM   4225  HB1 ALA A 267     103.270  39.820  59.220  1.00  0.00           H
ATOM   4226  HB2 ALA A 267     104.830  38.890  59.300  1.00  0.00           H
ATOM   4227  HB3 ALA A 267     104.500  40.260  60.410  1.00  0.00           H
ATOM   4228  C   ALA A 267     106.560  41.010  58.940  1.00  0.00           C
ATOM   4229  O   ALA A 267     107.450  40.370  58.370  1.00  0.00           O
ATOM   4230  N   ILE A 268     106.840  41.980  59.810  1.00  0.00           N
ATOM   4231  H   ILE A 268     106.060  42.460  60.250  1.00  0.00           H
ATOM   4232  CA  ILE A 268     108.150  42.200  60.430  1.00  0.00           C
ATOM   4233  HA  ILE A 268     108.830  41.660  59.780  1.00  0.00           H
ATOM   4234  CB  ILE A 268     108.600  43.700  60.480  1.00  0.00           C
ATOM   4235  HB  ILE A 268     108.530  44.140  59.490  1.00  0.00           H
ATOM   4236  CG2 ILE A 268     107.640  44.540  61.340  1.00  0.00           C
ATOM   4237 1HG2 ILE A 268     107.720  44.110  62.340  1.00  0.00           H
ATOM   4238 2HG2 ILE A 268     107.810  45.610  61.360  1.00  0.00           H
ATOM   4239 3HG2 ILE A 268     106.610  44.490  60.990  1.00  0.00           H
ATOM   4240  CG1 ILE A 268     110.040  44.030  60.970  1.00  0.00           C
ATOM   4241 1HG1 ILE A 268     110.700  43.290  60.530  1.00  0.00           H
ATOM   4242 2HG1 ILE A 268     110.050  44.000  62.060  1.00  0.00           H
ATOM   4243  CD  ILE A 268     110.520  45.400  60.480  1.00  0.00           C
ATOM   4244  HD1 ILE A 268     110.410  45.470  59.400  1.00  0.00           H
ATOM   4245  HD2 ILE A 268     109.950  46.220  60.930  1.00  0.00           H
ATOM   4246  HD3 ILE A 268     111.570  45.450  60.760  1.00  0.00           H
ATOM   4247  C   ILE A 268     108.200  41.470  61.770  1.00  0.00           C
ATOM   4248  O   ILE A 268     107.240  41.490  62.510  1.00  0.00           O
ATOM   4249  N   ALA A 269     109.310  40.780  62.100  1.00  0.00           N
ATOM   4250  H   ALA A 269     110.080  40.740  61.450  1.00  0.00           H
ATOM   4251  CA  ALA A 269     109.550  40.070  63.430  1.00  0.00           C
ATOM   4252  HA  ALA A 269     108.690  39.420  63.620  1.00  0.00           H
ATOM   4253  CB  ALA A 269     110.700  39.160  63.250  1.00  0.00           C
ATOM   4254  HB1 ALA A 269     111.520  39.630  62.720  1.00  0.00           H
ATOM   4255  HB2 ALA A 269     111.110  38.880  64.220  1.00  0.00           H
ATOM   4256  HB3 ALA A 269     110.520  38.230  62.720  1.00  0.00           H
ATOM   4257  C   ALA A 269     109.600  41.010  64.610  1.00  0.00           C
ATOM   4258  O   ALA A 269     108.820  40.790  65.500  1.00  0.00           O
ATOM   4259  N   THR A 270     110.460  42.030  64.690  1.00  0.00           N
ATOM   4260  H   THR A 270     111.120  42.160  63.930  1.00  0.00           H
ATOM   4261  CA  THR A 270     110.460  42.980  65.850  1.00  0.00           C
ATOM   4262  HA  THR A 270     110.220  42.510  66.800  1.00  0.00           H
ATOM   4263  CB  THR A 270     111.970  43.400  66.080  1.00  0.00           C
ATOM   4264  HB  THR A 270     112.390  43.830  65.170  1.00  0.00           H
ATOM   4265  CG2 THR A 270     112.160  44.330  67.220  1.00  0.00           C
ATOM   4266 1HG2 THR A 270     111.730  45.310  66.990  1.00  0.00           H
ATOM   4267 2HG2 THR A 270     111.660  43.910  68.090  1.00  0.00           H
ATOM   4268 3HG2 THR A 270     113.210  44.460  67.490  1.00  0.00           H
ATOM   4269  OG1 THR A 270     112.780  42.290  66.380  1.00  0.00           O
ATOM   4270  HG1 THR A 270     112.920  41.810  65.560  1.00  0.00           H
ATOM   4271  C   THR A 270     109.580  44.230  65.480  1.00  0.00           C
ATOM   4272  O   THR A 270     109.760  44.640  64.350  1.00  0.00           O
ATOM   4273  N   PRO A 271     108.570  44.620  66.230  1.00  0.00           N
ATOM   4274  CD  PRO A 271     108.260  44.180  67.570  1.00  0.00           C
ATOM   4275  HD1 PRO A 271     108.720  44.830  68.310  1.00  0.00           H
ATOM   4276  HD2 PRO A 271     108.590  43.140  67.630  1.00  0.00           H
ATOM   4277  CG  PRO A 271     106.770  44.180  67.660  1.00  0.00           C
ATOM   4278  HG1 PRO A 271     106.390  44.200  68.680  1.00  0.00           H
ATOM   4279  HG2 PRO A 271     106.360  43.360  67.070  1.00  0.00           H
ATOM   4280  CB  PRO A 271     106.450  45.530  66.920  1.00  0.00           C
ATOM   4281  HB1 PRO A 271     106.710  46.340  67.610  1.00  0.00           H
ATOM   4282  HB2 PRO A 271     105.390  45.570  66.660  1.00  0.00           H
ATOM   4283  CA  PRO A 271     107.390  45.420  65.740  1.00  0.00           C
ATOM   4284  HA  PRO A 271     106.890  44.940  64.900  1.00  0.00           H
ATOM   4285  C   PRO A 271     107.790  46.790  65.210  1.00  0.00           C
ATOM   4286  O   PRO A 271     108.700  47.390  65.690  1.00  0.00           O
ATOM   4287  N   LEU A 272     106.930  47.250  64.300  1.00  0.00           N
ATOM   4288  H   LEU A 272     106.230  46.670  63.870  1.00  0.00           H
ATOM   4289  CA  LEU A 272     107.130  48.670  63.820  1.00  0.00           C
ATOM   4290  HA  LEU A 272     108.210  48.790  63.830  1.00  0.00           H
ATOM   4291  CB  LEU A 272     106.620  48.840  62.390  1.00  0.00           C
ATOM   4292  HB1 LEU A 272     105.530  48.850  62.420  1.00  0.00           H
ATOM   4293  HB2 LEU A 272     106.890  47.950  61.820  1.00  0.00           H
ATOM   4294  CG  LEU A 272     107.050  49.990  61.490  1.00  0.00           C
ATOM   4295  HG  LEU A 272     108.130  49.860  61.380  1.00  0.00           H
ATOM   4296  CD1 LEU A 272     106.290  50.020  60.170  1.00  0.00           C
ATOM   4297 1HD1 LEU A 272     106.400  51.010  59.720  1.00  0.00           H
ATOM   4298 2HD1 LEU A 272     106.610  49.180  59.560  1.00  0.00           H
ATOM   4299 3HD1 LEU A 272     105.240  49.900  60.410  1.00  0.00           H
ATOM   4300  CD2 LEU A 272     106.960  51.330  62.210  1.00  0.00           C
ATOM   4301 1HD2 LEU A 272     107.510  52.060  61.610  1.00  0.00           H
ATOM   4302 2HD2 LEU A 272     105.940  51.650  62.400  1.00  0.00           H
ATOM   4303 3HD2 LEU A 272     107.650  51.230  63.050  1.00  0.00           H
ATOM   4304  C   LEU A 272     106.390  49.630  64.780  1.00  0.00           C
ATOM   4305  O   LEU A 272     105.180  49.810  64.710  1.00  0.00           O
ATOM   4306  N   GLN A 273     107.110  50.360  65.620  1.00  0.00           N
ATOM   4307  H   GLN A 273     108.100  50.190  65.600  1.00  0.00           H
ATOM   4308  CA  GLN A 273     106.520  51.150  66.690  1.00  0.00           C
ATOM   4309  HA  GLN A 273     105.490  50.840  66.830  1.00  0.00           H
ATOM   4310  CB  GLN A 273     107.280  50.760  67.990  1.00  0.00           C
ATOM   4311  HB1 GLN A 273     106.750  51.180  68.840  1.00  0.00           H
ATOM   4312  HB2 GLN A 273     108.310  51.090  67.860  1.00  0.00           H
ATOM   4313  CG  GLN A 273     107.430  49.230  68.180  1.00  0.00           C
ATOM   4314  HG1 GLN A 273     108.110  48.800  67.450  1.00  0.00           H
ATOM   4315  HG2 GLN A 273     106.430  48.780  68.150  1.00  0.00           H
ATOM   4316  CD  GLN A 273     107.910  48.820  69.600  1.00  0.00           C
ATOM   4317  OE1 GLN A 273     107.260  48.910  70.620  1.00  0.00           O
ATOM   4318  NE2 GLN A 273     109.130  48.340  69.800  1.00  0.00           N
ATOM   4319 1HE2 GLN A 273     109.730  48.140  69.010  1.00  0.00           H
ATOM   4320 2HE2 GLN A 273     109.390  48.080  70.740  1.00  0.00           H
ATOM   4321  C   GLN A 273     106.450  52.700  66.490  1.00  0.00           C
ATOM   4322  O   GLN A 273     105.470  53.260  66.870  1.00  0.00           O
ATOM   4323  N   PRO A 274     107.380  53.320  65.740  1.00  0.00           N
ATOM   4324  CD  PRO A 274     108.710  52.930  65.500  1.00  0.00           C
ATOM   4325  HD1 PRO A 274     108.760  52.620  64.450  1.00  0.00           H
ATOM   4326  HD2 PRO A 274     108.970  52.160  66.220  1.00  0.00           H
ATOM   4327  CG  PRO A 274     109.650  54.170  65.670  1.00  0.00           C
ATOM   4328  HG1 PRO A 274     110.280  54.350  64.800  1.00  0.00           H
ATOM   4329  HG2 PRO A 274     110.230  54.060  66.590  1.00  0.00           H
ATOM   4330  CB  PRO A 274     108.590  55.220  65.910  1.00  0.00           C
ATOM   4331  HB1 PRO A 274     108.710  56.170  65.390  1.00  0.00           H
ATOM   4332  HB2 PRO A 274     108.460  55.350  66.990  1.00  0.00           H
ATOM   4333  CA  PRO A 274     107.290  54.690  65.360  1.00  0.00           C
ATOM   4334  HA  PRO A 274     106.470  55.210  65.840  1.00  0.00           H
ATOM   4335  C   PRO A 274     107.010  54.900  63.810  1.00  0.00           C
ATOM   4336  O   PRO A 274     107.960  55.210  63.130  1.00  0.00           O
ATOM   4337  N   PRO A 275     105.800  54.580  63.280  1.00  0.00           N
ATOM   4338  CD  PRO A 275     104.590  54.130  64.000  1.00  0.00           C
ATOM   4339  HD1 PRO A 275     104.350  54.720  64.880  1.00  0.00           H
ATOM   4340  HD2 PRO A 275     104.720  53.100  64.350  1.00  0.00           H
ATOM   4341  CG  PRO A 275     103.480  54.160  62.970  1.00  0.00           C
ATOM   4342  HG1 PRO A 275     103.040  55.160  62.980  1.00  0.00           H
ATOM   4343  HG2 PRO A 275     102.570  53.610  63.200  1.00  0.00           H
ATOM   4344  CB  PRO A 275     104.090  54.000  61.570  1.00  0.00           C
ATOM   4345  HB1 PRO A 275     103.480  54.500  60.820  1.00  0.00           H
ATOM   4346  HB2 PRO A 275     104.260  52.960  61.280  1.00  0.00           H
ATOM   4347  CA  PRO A 275     105.480  54.650  61.790  1.00  0.00           C
ATOM   4348  HA  PRO A 275     106.270  54.170  61.200  1.00  0.00           H
ATOM   4349  C   PRO A 275     105.390  56.150  61.390  1.00  0.00           C
ATOM   4350  O   PRO A 275     105.160  57.110  62.120  1.00  0.00           O
ATOM   4351  N   SER A 276     105.560  56.350  60.080  1.00  0.00           N
ATOM   4352  H   SER A 276     105.710  55.520  59.520  1.00  0.00           H
ATOM   4353  CA  SER A 276     105.300  57.600  59.380  1.00  0.00           C
ATOM   4354  HA  SER A 276     105.550  58.480  59.960  1.00  0.00           H
ATOM   4355  CB  SER A 276     106.150  57.670  58.140  1.00  0.00           C
ATOM   4356  HB1 SER A 276     105.900  56.740  57.650  1.00  0.00           H
ATOM   4357  HB2 SER A 276     107.210  57.720  58.370  1.00  0.00           H
ATOM   4358  OG  SER A 276     105.860  58.710  57.310  1.00  0.00           O
ATOM   4359  HG  SER A 276     106.570  58.830  56.680  1.00  0.00           H
ATOM   4360  C   SER A 276     103.730  57.710  59.060  1.00  0.00           C
ATOM   4361  O   SER A 276     102.990  56.740  59.300  1.00  0.00           O
ATOM   4362  N   ILE A 277     103.270  58.960  58.610  1.00  0.00           N
ATOM   4363  H   ILE A 277     103.840  59.780  58.720  1.00  0.00           H
ATOM   4364  CA  ILE A 277     102.020  59.060  57.820  1.00  0.00           C
ATOM   4365  HA  ILE A 277     101.390  58.400  58.430  1.00  0.00           H
ATOM   4366  CB  ILE A 277     101.510  60.500  57.850  1.00  0.00           C
ATOM   4367  HB  ILE A 277     100.570  60.450  57.310  1.00  0.00           H
ATOM   4368  CG2 ILE A 277     101.030  60.940  59.220  1.00  0.00           C
ATOM   4369 1HG2 ILE A 277     101.860  61.000  59.930  1.00  0.00           H
ATOM   4370 2HG2 ILE A 277     100.650  61.960  59.210  1.00  0.00           H
ATOM   4371 3HG2 ILE A 277     100.260  60.240  59.560  1.00  0.00           H
ATOM   4372  CG1 ILE A 277     102.490  61.450  57.120  1.00  0.00           C
ATOM   4373 1HG1 ILE A 277     102.480  61.030  56.110  1.00  0.00           H
ATOM   4374 2HG1 ILE A 277     103.470  61.410  57.590  1.00  0.00           H
ATOM   4375  CD  ILE A 277     101.990  62.850  56.820  1.00  0.00           C
ATOM   4376  HD1 ILE A 277     101.050  62.710  56.300  1.00  0.00           H
ATOM   4377  HD2 ILE A 277     101.930  63.530  57.670  1.00  0.00           H
ATOM   4378  HD3 ILE A 277     102.630  63.360  56.100  1.00  0.00           H
ATOM   4379  C   ILE A 277     102.130  58.530  56.350  1.00  0.00           C
ATOM   4380  O   ILE A 277     101.170  58.050  55.840  1.00  0.00           O
ATOM   4381  N   LEU A 278     103.310  58.740  55.720  1.00  0.00           N
ATOM   4382  H   LEU A 278     104.080  59.150  56.240  1.00  0.00           H
ATOM   4383  CA  LEU A 278     103.480  58.590  54.200  1.00  0.00           C
ATOM   4384  HA  LEU A 278     104.540  58.630  53.970  1.00  0.00           H
ATOM   4385  CB  LEU A 278     103.010  57.160  53.800  1.00  0.00           C
ATOM   4386  HB1 LEU A 278     101.930  57.140  53.700  1.00  0.00           H
ATOM   4387  HB2 LEU A 278     103.350  56.430  54.530  1.00  0.00           H
ATOM   4388  CG  LEU A 278     103.760  56.710  52.480  1.00  0.00           C
ATOM   4389  HG  LEU A 278     103.910  57.590  51.850  1.00  0.00           H
ATOM   4390  CD1 LEU A 278     105.190  56.240  52.790  1.00  0.00           C
ATOM   4391 1HD1 LEU A 278     105.720  56.970  53.410  1.00  0.00           H
ATOM   4392 2HD1 LEU A 278     105.260  55.310  53.360  1.00  0.00           H
ATOM   4393 3HD1 LEU A 278     105.680  56.110  51.830  1.00  0.00           H
ATOM   4394  CD2 LEU A 278     102.980  55.600  51.790  1.00  0.00           C
ATOM   4395 1HD2 LEU A 278     103.480  55.330  50.860  1.00  0.00           H
ATOM   4396 2HD2 LEU A 278     102.960  54.680  52.370  1.00  0.00           H
ATOM   4397 3HD2 LEU A 278     101.990  55.980  51.540  1.00  0.00           H
ATOM   4398  C   LEU A 278     102.790  59.620  53.320  1.00  0.00           C
ATOM   4399  O   LEU A 278     103.380  60.020  52.310  1.00  0.00           O
ATOM   4400  N   GLU A 279     101.440  59.890  53.500  1.00  0.00           N
ATOM   4401  H   GLU A 279     101.070  59.450  54.340  1.00  0.00           H
ATOM   4402  CA  GLU A 279     100.470  60.350  52.540  1.00  0.00           C
ATOM   4403  HA  GLU A 279     100.900  61.030  51.810  1.00  0.00           H
ATOM   4404  CB  GLU A 279      99.850  59.120  51.870  1.00  0.00           C
ATOM   4405  HB1 GLU A 279      99.290  58.610  52.650  1.00  0.00           H
ATOM   4406  HB2 GLU A 279     100.690  58.540  51.480  1.00  0.00           H
ATOM   4407  CG  GLU A 279      98.900  59.470  50.700  1.00  0.00           C
ATOM   4408  HG1 GLU A 279      99.510  59.980  49.950  1.00  0.00           H
ATOM   4409  HG2 GLU A 279      98.170  60.240  50.950  1.00  0.00           H
ATOM   4410  CD  GLU A 279      98.140  58.240  50.150  1.00  0.00           C
ATOM   4411  OE1 GLU A 279      98.320  57.110  50.580  1.00  0.00           O
ATOM   4412  OE2 GLU A 279      97.300  58.460  49.230  1.00  0.00           O
ATOM   4413  C   GLU A 279      99.470  61.250  53.190  1.00  0.00           C
ATOM   4414  O   GLU A 279      99.120  61.010  54.330  1.00  0.00           O
ATOM   4415  N   ILE A 280      99.080  62.310  52.520  1.00  0.00           N
ATOM   4416  H   ILE A 280      99.610  62.490  51.680  1.00  0.00           H
ATOM   4417  CA  ILE A 280      98.060  63.350  52.880  1.00  0.00           C
ATOM   4418  HA  ILE A 280      98.170  63.540  53.940  1.00  0.00           H
ATOM   4419  CB  ILE A 280      98.340  64.700  52.110  1.00  0.00           C
ATOM   4420  HB  ILE A 280      97.720  65.500  52.520  1.00  0.00           H
ATOM   4421  CG2 ILE A 280      99.730  65.150  52.470  1.00  0.00           C
ATOM   4422 1HG2 ILE A 280     100.540  64.500  52.120  1.00  0.00           H
ATOM   4423 2HG2 ILE A 280      99.850  66.160  52.080  1.00  0.00           H
ATOM   4424 3HG2 ILE A 280      99.880  65.290  53.550  1.00  0.00           H
ATOM   4425  CG1 ILE A 280      98.170  64.590  50.600  1.00  0.00           C
ATOM   4426 1HG1 ILE A 280      97.100  64.550  50.400  1.00  0.00           H
ATOM   4427 2HG1 ILE A 280      98.460  63.590  50.260  1.00  0.00           H
ATOM   4428  CD  ILE A 280      98.880  65.660  49.760  1.00  0.00           C
ATOM   4429  HD1 ILE A 280      98.750  65.450  48.700  1.00  0.00           H
ATOM   4430  HD2 ILE A 280      98.660  66.700  50.020  1.00  0.00           H
ATOM   4431  HD3 ILE A 280      99.940  65.430  49.880  1.00  0.00           H
ATOM   4432  C   ILE A 280      96.580  63.000  52.710  1.00  0.00           C
ATOM   4433  O   ILE A 280      96.190  62.380  51.710  1.00  0.00           O
ATOM   4434  N   ARG A 281      95.670  63.530  53.620  1.00  0.00           N
ATOM   4435  H   ARG A 281      96.060  64.120  54.340  1.00  0.00           H
ATOM   4436  CA  ARG A 281      94.200  63.230  53.610  1.00  0.00           C
ATOM   4437  HA  ARG A 281      94.100  62.210  53.230  1.00  0.00           H
ATOM   4438  CB  ARG A 281      93.670  63.350  55.050  1.00  0.00           C
ATOM   4439  HB1 ARG A 281      93.500  64.360  55.420  1.00  0.00           H
ATOM   4440  HB2 ARG A 281      94.340  62.730  55.640  1.00  0.00           H
ATOM   4441  CG  ARG A 281      92.350  62.610  55.210  1.00  0.00           C
ATOM   4442  HG1 ARG A 281      92.280  61.670  54.660  1.00  0.00           H
ATOM   4443  HG2 ARG A 281      91.600  63.340  54.910  1.00  0.00           H
ATOM   4444  CD  ARG A 281      92.120  62.130  56.650  1.00  0.00           C
ATOM   4445  HD1 ARG A 281      92.550  62.870  57.310  1.00  0.00           H
ATOM   4446  HD2 ARG A 281      92.690  61.210  56.770  1.00  0.00           H
ATOM   4447  NE  ARG A 281      90.720  61.870  56.980  1.00  0.00           N
ATOM   4448  HE  ARG A 281      90.190  61.440  56.230  1.00  0.00           H
ATOM   4449  CZ  ARG A 281      89.970  62.240  58.050  1.00  0.00           C
ATOM   4450  NH1 ARG A 281      90.500  62.750  59.110  1.00  0.00           N
ATOM   4451 1HH1 ARG A 281      91.500  62.680  59.230  1.00  0.00           H
ATOM   4452 2HH1 ARG A 281      89.880  63.080  59.840  1.00  0.00           H
ATOM   4453  NH2 ARG A 281      88.650  62.150  58.060  1.00  0.00           N
ATOM   4454 1HH2 ARG A 281      88.150  61.750  57.290  1.00  0.00           H
ATOM   4455 2HH2 ARG A 281      88.100  62.550  58.810  1.00  0.00           H
ATOM   4456  C   ARG A 281      93.370  64.000  52.580  1.00  0.00           C
ATOM   4457  O   ARG A 281      92.270  63.600  52.240  1.00  0.00           O
ATOM   4458  N   THR A 282      93.950  65.070  52.030  1.00  0.00           N
ATOM   4459  H   THR A 282      94.900  65.220  52.340  1.00  0.00           H
ATOM   4460  CA  THR A 282      93.460  65.940  50.930  1.00  0.00           C
ATOM   4461  HA  THR A 282      92.740  65.420  50.300  1.00  0.00           H
ATOM   4462  CB  THR A 282      92.770  67.220  51.510  1.00  0.00           C
ATOM   4463  HB  THR A 282      93.530  67.840  51.980  1.00  0.00           H
ATOM   4464  CG2 THR A 282      92.040  68.030  50.460  1.00  0.00           C
ATOM   4465 1HG2 THR A 282      91.370  68.800  50.840  1.00  0.00           H
ATOM   4466 2HG2 THR A 282      92.820  68.500  49.850  1.00  0.00           H
ATOM   4467 3HG2 THR A 282      91.450  67.470  49.740  1.00  0.00           H
ATOM   4468  OG1 THR A 282      91.860  66.900  52.540  1.00  0.00           O
ATOM   4469  HG1 THR A 282      92.370  67.010  53.350  1.00  0.00           H
ATOM   4470  C   THR A 282      94.600  66.330  49.990  1.00  0.00           C
ATOM   4471  O   THR A 282      95.680  66.610  50.430  1.00  0.00           O
ATOM   4472  N   LYS A 283      94.460  66.510  48.660  1.00  0.00           N
ATOM   4473  H   LYS A 283      93.610  66.260  48.170  1.00  0.00           H
ATOM   4474  CA  LYS A 283      95.490  66.990  47.670  1.00  0.00           C
ATOM   4475  HA  LYS A 283      96.370  66.380  47.900  1.00  0.00           H
ATOM   4476  CB  LYS A 283      94.990  66.750  46.240  1.00  0.00           C
ATOM   4477  HB1 LYS A 283      93.920  66.930  46.150  1.00  0.00           H
ATOM   4478  HB2 LYS A 283      95.220  65.720  45.990  1.00  0.00           H
ATOM   4479  CG  LYS A 283      95.660  67.620  45.130  1.00  0.00           C
ATOM   4480  HG1 LYS A 283      96.740  67.480  45.110  1.00  0.00           H
ATOM   4481  HG2 LYS A 283      95.460  68.670  45.340  1.00  0.00           H
ATOM   4482  CD  LYS A 283      95.130  67.210  43.730  1.00  0.00           C
ATOM   4483  HD1 LYS A 283      94.050  67.390  43.750  1.00  0.00           H
ATOM   4484  HD2 LYS A 283      95.390  66.180  43.510  1.00  0.00           H
ATOM   4485  CE  LYS A 283      95.820  68.260  42.800  1.00  0.00           C
ATOM   4486  HE1 LYS A 283      96.880  68.410  43.020  1.00  0.00           H
ATOM   4487  HE2 LYS A 283      95.280  69.200  42.910  1.00  0.00           H
ATOM   4488  NZ  LYS A 283      95.720  67.690  41.420  1.00  0.00           N
ATOM   4489  HZ1 LYS A 283      96.130  66.770  41.300  1.00  0.00           H
ATOM   4490  HZ2 LYS A 283      94.760  67.590  41.110  1.00  0.00           H
ATOM   4491  HZ3 LYS A 283      96.140  68.180  40.650  1.00  0.00           H
ATOM   4492  C   LYS A 283      96.070  68.330  48.050  1.00  0.00           C
ATOM   4493  O   LYS A 283      97.220  68.620  47.670  1.00  0.00           O
ATOM   4494  N   ASN A 284      95.380  69.230  48.810  1.00  0.00           N
ATOM   4495  H   ASN A 284      94.430  69.060  49.110  1.00  0.00           H
ATOM   4496  CA  ASN A 284      95.890  70.520  49.320  1.00  0.00           C
ATOM   4497  HA  ASN A 284      96.910  70.360  49.660  1.00  0.00           H
ATOM   4498  CB  ASN A 284      95.830  71.590  48.190  1.00  0.00           C
ATOM   4499  HB1 ASN A 284      94.910  71.430  47.630  1.00  0.00           H
ATOM   4500  HB2 ASN A 284      96.600  71.370  47.450  1.00  0.00           H
ATOM   4501  CG  ASN A 284      96.060  73.050  48.610  1.00  0.00           C
ATOM   4502  OD1 ASN A 284      97.000  73.290  49.350  1.00  0.00           O
ATOM   4503  ND2 ASN A 284      95.370  74.060  48.160  1.00  0.00           N
ATOM   4504 1HD2 ASN A 284      94.710  73.890  47.410  1.00  0.00           H
ATOM   4505 2HD2 ASN A 284      95.770  74.950  48.430  1.00  0.00           H
ATOM   4506  C   ASN A 284      95.090  71.000  50.540  1.00  0.00           C
ATOM   4507  O   ASN A 284      93.870  70.970  50.580  1.00  0.00           O
ATOM   4508  N   PHE A 285      95.730  71.660  51.520  1.00  0.00           N
ATOM   4509  H   PHE A 285      96.710  71.900  51.450  1.00  0.00           H
ATOM   4510  CA  PHE A 285      95.060  71.940  52.820  1.00  0.00           C
ATOM   4511  HA  PHE A 285      94.020  72.210  52.650  1.00  0.00           H
ATOM   4512  CB  PHE A 285      95.080  70.640  53.690  1.00  0.00           C
ATOM   4513  HB1 PHE A 285      96.100  70.410  53.980  1.00  0.00           H
ATOM   4514  HB2 PHE A 285      94.810  69.760  53.110  1.00  0.00           H
ATOM   4515  CG  PHE A 285      94.260  70.700  54.920  1.00  0.00           C
ATOM   4516  CD1 PHE A 285      92.870  70.490  54.810  1.00  0.00           C
ATOM   4517  HD1 PHE A 285      92.400  70.260  53.870  1.00  0.00           H
ATOM   4518  CE1 PHE A 285      92.110  70.580  56.020  1.00  0.00           C
ATOM   4519  HE1 PHE A 285      91.030  70.540  55.960  1.00  0.00           H
ATOM   4520  CZ  PHE A 285      92.730  70.810  57.260  1.00  0.00           C
ATOM   4521  HZ  PHE A 285      92.020  70.810  58.070  1.00  0.00           H
ATOM   4522  CE2 PHE A 285      94.100  70.960  57.370  1.00  0.00           C
ATOM   4523  HE2 PHE A 285      94.590  71.130  58.320  1.00  0.00           H
ATOM   4524  CD2 PHE A 285      94.870  70.810  56.220  1.00  0.00           C
ATOM   4525  HD2 PHE A 285      95.930  70.980  56.310  1.00  0.00           H
ATOM   4526  C   PHE A 285      95.690  73.060  53.610  1.00  0.00           C
ATOM   4527  O   PHE A 285      96.880  73.370  53.410  1.00  0.00           O
ATOM   4528  N   ILE A 286      94.970  73.780  54.530  1.00  0.00           N
ATOM   4529  H   ILE A 286      93.970  73.640  54.590  1.00  0.00           H
ATOM   4530  CA  ILE A 286      95.600  74.850  55.360  1.00  0.00           C
ATOM   4531  HA  ILE A 286      96.580  74.460  55.620  1.00  0.00           H
ATOM   4532  CB  ILE A 286      95.760  76.210  54.600  1.00  0.00           C
ATOM   4533  HB  ILE A 286      95.710  76.160  53.520  1.00  0.00           H
ATOM   4534  CG2 ILE A 286      94.720  77.270  54.880  1.00  0.00           C
ATOM   4535 1HG2 ILE A 286      95.080  78.190  54.410  1.00  0.00           H
ATOM   4536 2HG2 ILE A 286      93.770  76.830  54.570  1.00  0.00           H
ATOM   4537 3HG2 ILE A 286      94.740  77.560  55.930  1.00  0.00           H
ATOM   4538  CG1 ILE A 286      97.190  76.720  54.920  1.00  0.00           C
ATOM   4539 1HG1 ILE A 286      97.890  75.880  55.000  1.00  0.00           H
ATOM   4540 2HG1 ILE A 286      97.210  77.330  55.830  1.00  0.00           H
ATOM   4541  CD  ILE A 286      98.010  77.480  53.870  1.00  0.00           C
ATOM   4542  HD1 ILE A 286      97.500  78.310  53.380  1.00  0.00           H
ATOM   4543  HD2 ILE A 286      98.800  77.800  54.540  1.00  0.00           H
ATOM   4544  HD3 ILE A 286      98.380  76.900  53.020  1.00  0.00           H
ATOM   4545  C   ILE A 286      94.840  75.020  56.730  1.00  0.00           C
ATOM   4546  O   ILE A 286      93.690  74.650  56.780  1.00  0.00           O
ATOM   4547  N   PHE A 287      95.530  75.610  57.670  1.00  0.00           N
ATOM   4548  H   PHE A 287      96.510  75.720  57.470  1.00  0.00           H
ATOM   4549  CA  PHE A 287      95.070  76.160  58.920  1.00  0.00           C
ATOM   4550  HA  PHE A 287      94.230  76.830  58.730  1.00  0.00           H
ATOM   4551  CB  PHE A 287      94.650  75.050  59.860  1.00  0.00           C
ATOM   4552  HB1 PHE A 287      93.980  74.360  59.330  1.00  0.00           H
ATOM   4553  HB2 PHE A 287      93.990  75.460  60.620  1.00  0.00           H
ATOM   4554  CG  PHE A 287      95.740  74.290  60.600  1.00  0.00           C
ATOM   4555  CD1 PHE A 287      96.020  74.560  61.930  1.00  0.00           C
ATOM   4556  HD1 PHE A 287      95.370  75.250  62.450  1.00  0.00           H
ATOM   4557  CE1 PHE A 287      97.040  73.840  62.590  1.00  0.00           C
ATOM   4558  HE1 PHE A 287      97.280  74.070  63.620  1.00  0.00           H
ATOM   4559  CZ  PHE A 287      97.820  72.840  61.890  1.00  0.00           C
ATOM   4560  HZ  PHE A 287      98.680  72.390  62.380  1.00  0.00           H
ATOM   4561  CE2 PHE A 287      97.530  72.690  60.520  1.00  0.00           C
ATOM   4562  HE2 PHE A 287      98.220  72.110  59.920  1.00  0.00           H
ATOM   4563  CD2 PHE A 287      96.530  73.400  59.830  1.00  0.00           C
ATOM   4564  HD2 PHE A 287      96.290  73.290  58.780  1.00  0.00           H
ATOM   4565  C   PHE A 287      96.050  77.060  59.560  1.00  0.00           C
ATOM   4566  O   PHE A 287      97.270  76.900  59.320  1.00  0.00           O
ATOM   4567  N   ARG A 288      95.480  77.960  60.390  1.00  0.00           N
ATOM   4568  H   ARG A 288      94.480  77.970  60.510  1.00  0.00           H
ATOM   4569  CA  ARG A 288      96.240  79.070  61.030  1.00  0.00           C
ATOM   4570  HA  ARG A 288      97.170  79.190  60.470  1.00  0.00           H
ATOM   4571  CB  ARG A 288      95.360  80.360  60.910  1.00  0.00           C
ATOM   4572  HB1 ARG A 288      95.830  81.220  61.380  1.00  0.00           H
ATOM   4573  HB2 ARG A 288      94.400  80.250  61.420  1.00  0.00           H
ATOM   4574  CG  ARG A 288      95.040  80.820  59.510  1.00  0.00           C
ATOM   4575  HG1 ARG A 288      95.010  79.980  58.830  1.00  0.00           H
ATOM   4576  HG2 ARG A 288      95.890  81.320  59.050  1.00  0.00           H
ATOM   4577  CD  ARG A 288      93.810  81.730  59.510  1.00  0.00           C
ATOM   4578  HD1 ARG A 288      93.700  82.130  58.510  1.00  0.00           H
ATOM   4579  HD2 ARG A 288      93.870  82.560  60.220  1.00  0.00           H
ATOM   4580  NE  ARG A 288      92.590  80.880  59.770  1.00  0.00           N
ATOM   4581  HE  ARG A 288      92.720  80.060  60.350  1.00  0.00           H
ATOM   4582  CZ  ARG A 288      91.360  81.190  59.420  1.00  0.00           C
ATOM   4583  NH1 ARG A 288      90.970  82.090  58.590  1.00  0.00           N
ATOM   4584 1HH1 ARG A 288      91.670  82.580  58.050  1.00  0.00           H
ATOM   4585 2HH1 ARG A 288      89.980  82.220  58.430  1.00  0.00           H
ATOM   4586  NH2 ARG A 288      90.460  80.430  59.940  1.00  0.00           N
ATOM   4587 1HH2 ARG A 288      90.830  79.830  60.650  1.00  0.00           H
ATOM   4588 2HH2 ARG A 288      89.510  80.780  59.950  1.00  0.00           H
ATOM   4589  C   ARG A 288      96.560  78.770  62.520  1.00  0.00           C
ATOM   4590  O   ARG A 288      95.870  77.940  63.080  1.00  0.00           O
ATOM   4591  N   THR A 289      97.440  79.480  63.120  1.00  0.00           N
ATOM   4592  H   THR A 289      98.060  79.990  62.510  1.00  0.00           H
ATOM   4593  CA  THR A 289      97.810  79.340  64.540  1.00  0.00           C
ATOM   4594  HA  THR A 289      96.940  79.000  65.090  1.00  0.00           H
ATOM   4595  CB  THR A 289      98.950  78.300  64.770  1.00  0.00           C
ATOM   4596  HB  THR A 289      99.060  78.230  65.850  1.00  0.00           H
ATOM   4597  CG2 THR A 289      98.660  76.900  64.180  1.00  0.00           C
ATOM   4598 1HG2 THR A 289      97.680  76.570  64.530  1.00  0.00           H
ATOM   4599 2HG2 THR A 289      98.570  76.900  63.090  1.00  0.00           H
ATOM   4600 3HG2 THR A 289      99.470  76.240  64.480  1.00  0.00           H
ATOM   4601  OG1 THR A 289     100.130  78.710  64.120  1.00  0.00           O
ATOM   4602  HG1 THR A 289      99.900  79.010  63.240  1.00  0.00           H
ATOM   4603  C   THR A 289      98.260  80.720  65.070  1.00  0.00           C
ATOM   4604  O   THR A 289      98.570  81.610  64.300  1.00  0.00           O
ATOM   4605  N   LYS A 290      98.290  80.860  66.390  1.00  0.00           N
ATOM   4606  H   LYS A 290      98.140  80.120  67.050  1.00  0.00           H
ATOM   4607  CA  LYS A 290      98.670  82.110  67.030  1.00  0.00           C
ATOM   4608  HA  LYS A 290      99.180  82.720  66.280  1.00  0.00           H
ATOM   4609  CB  LYS A 290      97.370  83.010  67.380  1.00  0.00           C
ATOM   4610  HB1 LYS A 290      97.030  82.540  68.300  1.00  0.00           H
ATOM   4611  HB2 LYS A 290      96.660  82.880  66.570  1.00  0.00           H
ATOM   4612  CG  LYS A 290      97.780  84.490  67.680  1.00  0.00           C
ATOM   4613  HG1 LYS A 290      97.610  85.080  66.780  1.00  0.00           H
ATOM   4614  HG2 LYS A 290      98.850  84.620  67.870  1.00  0.00           H
ATOM   4615  CD  LYS A 290      96.990  85.200  68.790  1.00  0.00           C
ATOM   4616  HD1 LYS A 290      97.280  84.750  69.740  1.00  0.00           H
ATOM   4617  HD2 LYS A 290      95.930  84.980  68.720  1.00  0.00           H
ATOM   4618  CE  LYS A 290      97.230  86.700  68.810  1.00  0.00           C
ATOM   4619  HE1 LYS A 290      96.910  87.070  67.830  1.00  0.00           H
ATOM   4620  HE2 LYS A 290      98.300  86.770  68.950  1.00  0.00           H
ATOM   4621  NZ  LYS A 290      96.490  87.370  69.900  1.00  0.00           N
ATOM   4622  HZ1 LYS A 290      96.600  88.380  69.880  1.00  0.00           H
ATOM   4623  HZ2 LYS A 290      95.480  87.330  69.880  1.00  0.00           H
ATOM   4624  HZ3 LYS A 290      96.800  87.120  70.830  1.00  0.00           H
ATOM   4625  C   LYS A 290      99.580  81.920  68.290  1.00  0.00           C
ATOM   4626  O   LYS A 290      99.300  81.030  69.030  1.00  0.00           O
ATOM   4627  N   HIS A 291     100.620  82.700  68.520  1.00  0.00           N
ATOM   4628  H   HIS A 291     100.910  83.400  67.850  1.00  0.00           H
ATOM   4629  CA  HIS A 291     101.650  82.470  69.560  1.00  0.00           C
ATOM   4630  HA  HIS A 291     101.350  81.650  70.210  1.00  0.00           H
ATOM   4631  CB  HIS A 291     102.830  81.930  68.730  1.00  0.00           C
ATOM   4632  HB1 HIS A 291     103.750  81.820  69.300  1.00  0.00           H
ATOM   4633  HB2 HIS A 291     103.060  82.730  68.020  1.00  0.00           H
ATOM   4634  CG  HIS A 291     102.640  80.700  67.850  1.00  0.00           C
ATOM   4635  ND1 HIS A 291     102.660  79.320  68.260  1.00  0.00           N
ATOM   4636  CE1 HIS A 291     102.140  78.580  67.250  1.00  0.00           C
ATOM   4637  HE1 HIS A 291     101.840  77.550  67.310  1.00  0.00           H
ATOM   4638  NE2 HIS A 291     101.960  79.450  66.240  1.00  0.00           N
ATOM   4639  HE2 HIS A 291     101.530  79.140  65.380  1.00  0.00           H
ATOM   4640  CD2 HIS A 291     102.310  80.740  66.550  1.00  0.00           C
ATOM   4641  HD2 HIS A 291     102.160  81.670  66.030  1.00  0.00           H
ATOM   4642  C   HIS A 291     102.150  83.780  70.270  1.00  0.00           C
ATOM   4643  O   HIS A 291     102.020  84.920  69.840  1.00  0.00           O
ATOM   4644  N   LYS A 292     102.860  83.530  71.410  1.00  0.00           N
ATOM   4645  H   LYS A 292     103.020  82.570  71.670  1.00  0.00           H
ATOM   4646  CA  LYS A 292     103.590  84.480  72.330  1.00  0.00           C
ATOM   4647  HA  LYS A 292     102.950  85.330  72.560  1.00  0.00           H
ATOM   4648  CB  LYS A 292     103.960  83.900  73.630  1.00  0.00           C
ATOM   4649  HB1 LYS A 292     104.590  84.550  74.250  1.00  0.00           H
ATOM   4650  HB2 LYS A 292     104.600  83.030  73.490  1.00  0.00           H
ATOM   4651  CG  LYS A 292     102.860  83.260  74.530  1.00  0.00           C
ATOM   4652  HG1 LYS A 292     103.440  82.750  75.290  1.00  0.00           H
ATOM   4653  HG2 LYS A 292     102.360  82.420  74.040  1.00  0.00           H
ATOM   4654  CD  LYS A 292     101.960  84.330  75.260  1.00  0.00           C
ATOM   4655  HD1 LYS A 292     101.140  83.800  75.760  1.00  0.00           H
ATOM   4656  HD2 LYS A 292     101.520  85.080  74.600  1.00  0.00           H
ATOM   4657  CE  LYS A 292     102.750  84.940  76.460  1.00  0.00           C
ATOM   4658  HE1 LYS A 292     103.580  85.440  75.960  1.00  0.00           H
ATOM   4659  HE2 LYS A 292     103.160  84.270  77.210  1.00  0.00           H
ATOM   4660  NZ  LYS A 292     101.940  85.960  77.030  1.00  0.00           N
ATOM   4661  HZ1 LYS A 292     101.070  85.610  77.410  1.00  0.00           H
ATOM   4662  HZ2 LYS A 292     102.380  86.400  77.830  1.00  0.00           H
ATOM   4663  HZ3 LYS A 292     101.780  86.690  76.360  1.00  0.00           H
ATOM   4664  C   LYS A 292     104.790  85.010  71.510  1.00  0.00           C
ATOM   4665  O   LYS A 292     105.350  84.430  70.560  1.00  0.00           O
ATOM   4666  N   LEU A 293     105.320  86.180  71.890  1.00  0.00           N
ATOM   4667  H   LEU A 293     104.880  86.600  72.690  1.00  0.00           H
ATOM   4668  CA  LEU A 293     106.510  86.770  71.250  1.00  0.00           C
ATOM   4669  HA  LEU A 293     106.410  86.800  70.170  1.00  0.00           H
ATOM   4670  CB  LEU A 293     106.770  88.250  71.610  1.00  0.00           C
ATOM   4671  HB1 LEU A 293     106.680  88.360  72.690  1.00  0.00           H
ATOM   4672  HB2 LEU A 293     105.880  88.810  71.310  1.00  0.00           H
ATOM   4673  CG  LEU A 293     107.920  89.170  71.120  1.00  0.00           C
ATOM   4674  HG  LEU A 293     108.910  88.760  71.310  1.00  0.00           H
ATOM   4675  CD1 LEU A 293     107.840  89.300  69.600  1.00  0.00           C
ATOM   4676 1HD1 LEU A 293     108.640  89.940  69.220  1.00  0.00           H
ATOM   4677 2HD1 LEU A 293     107.950  88.330  69.120  1.00  0.00           H
ATOM   4678 3HD1 LEU A 293     106.910  89.710  69.210  1.00  0.00           H
ATOM   4679  CD2 LEU A 293     107.880  90.510  71.720  1.00  0.00           C
ATOM   4680 1HD2 LEU A 293     106.960  91.060  71.530  1.00  0.00           H
ATOM   4681 2HD2 LEU A 293     108.080  90.400  72.790  1.00  0.00           H
ATOM   4682 3HD2 LEU A 293     108.750  91.100  71.420  1.00  0.00           H
ATOM   4683  C   LEU A 293     107.760  85.950  71.460  1.00  0.00           C
ATOM   4684  O   LEU A 293     108.470  85.710  70.450  1.00  0.00           O
ATOM   4685  N   ASP A 294     107.890  85.440  72.690  1.00  0.00           N
ATOM   4686  H   ASP A 294     107.240  85.650  73.430  1.00  0.00           H
ATOM   4687  CA  ASP A 294     108.780  84.370  72.950  1.00  0.00           C
ATOM   4688  HA  ASP A 294     109.700  84.490  72.390  1.00  0.00           H
ATOM   4689  CB  ASP A 294     109.280  84.450  74.390  1.00  0.00           C
ATOM   4690  HB1 ASP A 294     110.060  83.700  74.500  1.00  0.00           H
ATOM   4691  HB2 ASP A 294     108.490  84.340  75.130  1.00  0.00           H
ATOM   4692  CG  ASP A 294     109.980  85.750  74.740  1.00  0.00           C
ATOM   4693  OD1 ASP A 294     109.830  86.330  75.850  1.00  0.00           O
ATOM   4694  OD2 ASP A 294     110.720  86.280  73.810  1.00  0.00           O
ATOM   4695  C   ASP A 294     108.170  82.990  72.610  1.00  0.00           C
ATOM   4696  O   ASP A 294     107.270  82.640  73.370  1.00  0.00           O
ATOM   4697  N   PHE A 295     108.550  82.240  71.580  1.00  0.00           N
ATOM   4698  H   PHE A 295     109.430  82.500  71.140  1.00  0.00           H
ATOM   4699  CA  PHE A 295     107.620  81.420  70.730  1.00  0.00           C
ATOM   4700  HA  PHE A 295     106.860  82.190  70.590  1.00  0.00           H
ATOM   4701  CB  PHE A 295     108.200  81.120  69.350  1.00  0.00           C
ATOM   4702  HB1 PHE A 295     109.040  80.430  69.420  1.00  0.00           H
ATOM   4703  HB2 PHE A 295     108.550  82.060  68.920  1.00  0.00           H
ATOM   4704  CG  PHE A 295     107.310  80.470  68.390  1.00  0.00           C
ATOM   4705  CD1 PHE A 295     106.540  81.210  67.460  1.00  0.00           C
ATOM   4706  HD1 PHE A 295     106.670  82.280  67.500  1.00  0.00           H
ATOM   4707  CE1 PHE A 295     105.800  80.590  66.500  1.00  0.00           C
ATOM   4708  HE1 PHE A 295     105.180  81.100  65.770  1.00  0.00           H
ATOM   4709  CZ  PHE A 295     105.770  79.210  66.420  1.00  0.00           C
ATOM   4710  HZ  PHE A 295     105.140  78.650  65.750  1.00  0.00           H
ATOM   4711  CE2 PHE A 295     106.410  78.400  67.380  1.00  0.00           C
ATOM   4712  HE2 PHE A 295     106.340  77.330  67.340  1.00  0.00           H
ATOM   4713  CD2 PHE A 295     107.190  79.050  68.370  1.00  0.00           C
ATOM   4714  HD2 PHE A 295     107.820  78.500  69.050  1.00  0.00           H
ATOM   4715  C   PHE A 295     106.950  80.220  71.460  1.00  0.00           C
ATOM   4716  O   PHE A 295     107.620  79.240  71.700  1.00  0.00           O
ATOM   4717  N   THR A 296     105.620  80.220  71.680  1.00  0.00           N
ATOM   4718  H   THR A 296     105.020  80.990  71.420  1.00  0.00           H
ATOM   4719  CA  THR A 296     104.850  79.040  72.070  1.00  0.00           C
ATOM   4720  HA  THR A 296     105.120  78.210  71.410  1.00  0.00           H
ATOM   4721  CB  THR A 296     105.260  78.650  73.540  1.00  0.00           C
ATOM   4722  HB  THR A 296     106.340  78.520  73.620  1.00  0.00           H
ATOM   4723  CG2 THR A 296     104.860  79.790  74.450  1.00  0.00           C
ATOM   4724 1HG2 THR A 296     105.380  80.720  74.200  1.00  0.00           H
ATOM   4725 2HG2 THR A 296     103.800  80.010  74.330  1.00  0.00           H
ATOM   4726 3HG2 THR A 296     105.120  79.500  75.460  1.00  0.00           H
ATOM   4727  OG1 THR A 296     104.520  77.480  73.950  1.00  0.00           O
ATOM   4728  HG1 THR A 296     104.970  77.110  74.710  1.00  0.00           H
ATOM   4729  C   THR A 296     103.390  79.340  71.750  1.00  0.00           C
ATOM   4730  O   THR A 296     102.980  80.500  71.860  1.00  0.00           O
ATOM   4731  N   PRO A 297     102.550  78.330  71.380  1.00  0.00           N
ATOM   4732  CD  PRO A 297     103.000  76.970  71.080  1.00  0.00           C
ATOM   4733  HD1 PRO A 297     103.740  76.660  71.820  1.00  0.00           H
ATOM   4734  HD2 PRO A 297     103.470  76.990  70.090  1.00  0.00           H
ATOM   4735  CG  PRO A 297     101.740  76.060  70.830  1.00  0.00           C
ATOM   4736  HG1 PRO A 297     101.430  75.630  71.780  1.00  0.00           H
ATOM   4737  HG2 PRO A 297     101.800  75.230  70.120  1.00  0.00           H
ATOM   4738  CB  PRO A 297     100.730  77.130  70.400  1.00  0.00           C
ATOM   4739  HB1 PRO A 297      99.690  76.900  70.610  1.00  0.00           H
ATOM   4740  HB2 PRO A 297     100.860  77.200  69.320  1.00  0.00           H
ATOM   4741  CA  PRO A 297     101.140  78.510  70.920  1.00  0.00           C
ATOM   4742  HA  PRO A 297     101.110  79.260  70.130  1.00  0.00           H
ATOM   4743  C   PRO A 297     100.110  79.010  71.990  1.00  0.00           C
ATOM   4744  O   PRO A 297      99.960  78.400  73.050  1.00  0.00           O
ATOM   4745  N   ILE A 298      99.300  80.060  71.660  1.00  0.00           N
ATOM   4746  H   ILE A 298      99.510  80.510  70.770  1.00  0.00           H
ATOM   4747  CA  ILE A 298      98.040  80.490  72.420  1.00  0.00           C
ATOM   4748  HA  ILE A 298      98.230  80.300  73.470  1.00  0.00           H
ATOM   4749  CB  ILE A 298      97.880  81.990  72.180  1.00  0.00           C
ATOM   4750  HB  ILE A 298      97.990  82.210  71.120  1.00  0.00           H
ATOM   4751  CG2 ILE A 298      96.480  82.430  72.730  1.00  0.00           C
ATOM   4752 1HG2 ILE A 298      96.430  83.490  72.980  1.00  0.00           H
ATOM   4753 2HG2 ILE A 298      95.760  82.300  71.920  1.00  0.00           H
ATOM   4754 3HG2 ILE A 298      96.150  81.730  73.500  1.00  0.00           H
ATOM   4755  CG1 ILE A 298      98.920  82.810  72.960  1.00  0.00           C
ATOM   4756 1HG1 ILE A 298      98.720  83.850  72.710  1.00  0.00           H
ATOM   4757 2HG1 ILE A 298      99.890  82.490  72.590  1.00  0.00           H
ATOM   4758  CD  ILE A 298      98.870  82.650  74.530  1.00  0.00           C
ATOM   4759  HD1 ILE A 298      97.990  82.150  74.920  1.00  0.00           H
ATOM   4760  HD2 ILE A 298      99.750  82.180  74.980  1.00  0.00           H
ATOM   4761  HD3 ILE A 298      98.920  83.670  74.920  1.00  0.00           H
ATOM   4762  C   ILE A 298      96.840  79.600  71.920  1.00  0.00           C
ATOM   4763  O   ILE A 298      96.090  79.010  72.720  1.00  0.00           O
ATOM   4764  N   GLY A 299      96.720  79.440  70.600  1.00  0.00           N
ATOM   4765  H   GLY A 299      97.380  79.880  69.980  1.00  0.00           H
ATOM   4766  CA  GLY A 299      95.530  78.860  69.910  1.00  0.00           C
ATOM   4767  HA1 GLY A 299      94.720  79.580  69.830  1.00  0.00           H
ATOM   4768  HA2 GLY A 299      95.110  77.980  70.380  1.00  0.00           H
ATOM   4769  C   GLY A 299      95.770  78.440  68.460  1.00  0.00           C
ATOM   4770  O   GLY A 299      96.650  78.920  67.850  1.00  0.00           O
ATOM   4771  N   CYS A 300      94.870  77.600  67.870  1.00  0.00           N
ATOM   4772  H   CYS A 300      94.130  77.210  68.440  1.00  0.00           H
ATOM   4773  CA  CYS A 300      94.800  77.270  66.500  1.00  0.00           C
ATOM   4774  HA  CYS A 300      95.380  77.840  65.780  1.00  0.00           H
ATOM   4775  CB  CYS A 300      95.300  75.810  66.370  1.00  0.00           C
ATOM   4776  HB1 CYS A 300      95.280  75.580  65.300  1.00  0.00           H
ATOM   4777  HB2 CYS A 300      94.600  75.060  66.760  1.00  0.00           H
ATOM   4778  SG  CYS A 300      96.940  75.470  67.020  1.00  0.00           S
ATOM   4779  HG  CYS A 300      96.810  75.550  68.350  1.00  0.00           H
ATOM   4780  C   CYS A 300      93.320  77.440  66.110  1.00  0.00           C
ATOM   4781  O   CYS A 300      92.320  77.370  66.880  1.00  0.00           O
ATOM   4782  N   ASP A 301      93.230  77.410  64.800  1.00  0.00           N
ATOM   4783  H   ASP A 301      94.030  77.700  64.260  1.00  0.00           H
ATOM   4784  CA  ASP A 301      92.040  76.970  64.050  1.00  0.00           C
ATOM   4785  HA  ASP A 301      91.340  77.800  64.070  1.00  0.00           H
ATOM   4786  CB  ASP A 301      92.360  76.850  62.590  1.00  0.00           C
ATOM   4787  HB1 ASP A 301      93.360  76.430  62.530  1.00  0.00           H
ATOM   4788  HB2 ASP A 301      91.660  76.160  62.110  1.00  0.00           H
ATOM   4789  CG  ASP A 301      92.220  78.140  61.820  1.00  0.00           C
ATOM   4790  OD1 ASP A 301      91.680  79.120  62.370  1.00  0.00           O
ATOM   4791  OD2 ASP A 301      92.550  78.150  60.630  1.00  0.00           O
ATOM   4792  C   ASP A 301      91.460  75.620  64.600  1.00  0.00           C
ATOM   4793  O   ASP A 301      92.140  74.640  64.770  1.00  0.00           O
ATOM   4794  N   ALA A 302      90.140  75.600  64.810  1.00  0.00           N
ATOM   4795  H   ALA A 302      89.680  76.490  64.920  1.00  0.00           H
ATOM   4796  CA  ALA A 302      89.350  74.360  65.070  1.00  0.00           C
ATOM   4797  HA  ALA A 302      89.570  73.930  66.050  1.00  0.00           H
ATOM   4798  CB  ALA A 302      87.900  74.710  65.190  1.00  0.00           C
ATOM   4799  HB1 ALA A 302      87.250  73.860  65.400  1.00  0.00           H
ATOM   4800  HB2 ALA A 302      87.820  75.430  66.010  1.00  0.00           H
ATOM   4801  HB3 ALA A 302      87.530  75.170  64.280  1.00  0.00           H
ATOM   4802  C   ALA A 302      89.470  73.290  64.000  1.00  0.00           C
ATOM   4803  O   ALA A 302      89.350  72.100  64.330  1.00  0.00           O
ATOM   4804  N   LYS A 303      89.880  73.670  62.770  1.00  0.00           N
ATOM   4805  H   LYS A 303      89.770  74.610  62.430  1.00  0.00           H
ATOM   4806  CA  LYS A 303      90.230  72.650  61.800  1.00  0.00           C
ATOM   4807  HA  LYS A 303      89.550  71.790  61.770  1.00  0.00           H
ATOM   4808  CB  LYS A 303      90.330  73.170  60.360  1.00  0.00           C
ATOM   4809  HB1 LYS A 303      90.870  72.450  59.750  1.00  0.00           H
ATOM   4810  HB2 LYS A 303      90.900  74.100  60.340  1.00  0.00           H
ATOM   4811  CG  LYS A 303      89.060  73.310  59.520  1.00  0.00           C
ATOM   4812  HG1 LYS A 303      88.260  73.750  60.130  1.00  0.00           H
ATOM   4813  HG2 LYS A 303      88.750  72.290  59.270  1.00  0.00           H
ATOM   4814  CD  LYS A 303      89.220  74.210  58.280  1.00  0.00           C
ATOM   4815  HD1 LYS A 303      89.690  75.170  58.500  1.00  0.00           H
ATOM   4816  HD2 LYS A 303      88.210  74.310  57.900  1.00  0.00           H
ATOM   4817  CE  LYS A 303      90.180  73.700  57.270  1.00  0.00           C
ATOM   4818  HE1 LYS A 303      89.570  73.100  56.600  1.00  0.00           H
ATOM   4819  HE2 LYS A 303      90.990  73.130  57.720  1.00  0.00           H
ATOM   4820  NZ  LYS A 303      90.770  74.810  56.520  1.00  0.00           N
ATOM   4821  HZ1 LYS A 303      91.450  75.370  57.010  1.00  0.00           H
ATOM   4822  HZ2 LYS A 303      91.070  74.450  55.630  1.00  0.00           H
ATOM   4823  HZ3 LYS A 303      90.130  75.590  56.420  1.00  0.00           H
ATOM   4824  C   LYS A 303      91.610  72.010  62.180  1.00  0.00           C
ATOM   4825  O   LYS A 303      91.780  70.890  61.760  1.00  0.00           O
ATOM   4826  N   GLY A 304      92.450  72.600  62.940  1.00  0.00           N
ATOM   4827  H   GLY A 304      92.080  73.460  63.300  1.00  0.00           H
ATOM   4828  CA  GLY A 304      93.710  72.000  63.530  1.00  0.00           C
ATOM   4829  HA1 GLY A 304      93.910  72.690  64.350  1.00  0.00           H
ATOM   4830  HA2 GLY A 304      94.430  72.050  62.720  1.00  0.00           H
ATOM   4831  C   GLY A 304      93.590  70.550  64.070  1.00  0.00           C
ATOM   4832  O   GLY A 304      94.570  69.770  64.000  1.00  0.00           O
ATOM   4833  N   ARG A 305      92.430  70.160  64.590  1.00  0.00           N
ATOM   4834  H   ARG A 305      91.770  70.920  64.630  1.00  0.00           H
ATOM   4835  CA  ARG A 305      92.020  68.720  64.910  1.00  0.00           C
ATOM   4836  HA  ARG A 305      92.580  68.390  65.790  1.00  0.00           H
ATOM   4837  CB  ARG A 305      90.580  68.590  65.390  1.00  0.00           C
ATOM   4838  HB1 ARG A 305      90.390  67.520  65.420  1.00  0.00           H
ATOM   4839  HB2 ARG A 305      89.980  69.110  64.640  1.00  0.00           H
ATOM   4840  CG  ARG A 305      90.270  69.090  66.830  1.00  0.00           C
ATOM   4841  HG1 ARG A 305      89.230  69.310  67.050  1.00  0.00           H
ATOM   4842  HG2 ARG A 305      90.840  70.000  66.990  1.00  0.00           H
ATOM   4843  CD  ARG A 305      90.610  67.970  67.830  1.00  0.00           C
ATOM   4844  HD1 ARG A 305      91.680  67.780  67.920  1.00  0.00           H
ATOM   4845  HD2 ARG A 305      90.120  67.040  67.540  1.00  0.00           H
ATOM   4846  NE  ARG A 305      90.130  68.230  69.220  1.00  0.00           N
ATOM   4847  HE  ARG A 305      89.260  67.800  69.490  1.00  0.00           H
ATOM   4848  CZ  ARG A 305      90.540  69.230  70.050  1.00  0.00           C
ATOM   4849  NH1 ARG A 305      91.710  69.820  69.880  1.00  0.00           N
ATOM   4850 1HH1 ARG A 305      92.290  69.640  69.080  1.00  0.00           H
ATOM   4851 2HH1 ARG A 305      91.780  70.760  70.240  1.00  0.00           H
ATOM   4852  NH2 ARG A 305      89.880  69.520  71.140  1.00  0.00           N
ATOM   4853 1HH2 ARG A 305      88.930  69.170  71.180  1.00  0.00           H
ATOM   4854 2HH2 ARG A 305      90.140  70.290  71.740  1.00  0.00           H
ATOM   4855  C   ARG A 305      92.320  67.720  63.820  1.00  0.00           C
ATOM   4856  O   ARG A 305      92.600  66.570  64.190  1.00  0.00           O
ATOM   4857  N   ILE A 306      92.440  68.020  62.500  1.00  0.00           N
ATOM   4858  H   ILE A 306      92.180  68.960  62.240  1.00  0.00           H
ATOM   4859  CA  ILE A 306      92.600  67.120  61.370  1.00  0.00           C
ATOM   4860  HA  ILE A 306      92.170  66.160  61.680  1.00  0.00           H
ATOM   4861  CB  ILE A 306      91.820  67.680  60.120  1.00  0.00           C
ATOM   4862  HB  ILE A 306      92.060  68.740  60.060  1.00  0.00           H
ATOM   4863  CG2 ILE A 306      92.140  67.110  58.690  1.00  0.00           C
ATOM   4864 1HG2 ILE A 306      93.180  67.340  58.450  1.00  0.00           H
ATOM   4865 2HG2 ILE A 306      91.930  66.040  58.670  1.00  0.00           H
ATOM   4866 3HG2 ILE A 306      91.540  67.620  57.940  1.00  0.00           H
ATOM   4867  CG1 ILE A 306      90.300  67.550  60.430  1.00  0.00           C
ATOM   4868 1HG1 ILE A 306      90.100  66.570  60.840  1.00  0.00           H
ATOM   4869 2HG1 ILE A 306      89.830  67.370  59.470  1.00  0.00           H
ATOM   4870  CD  ILE A 306      89.560  68.670  61.160  1.00  0.00           C
ATOM   4871  HD1 ILE A 306      90.080  69.000  62.060  1.00  0.00           H
ATOM   4872  HD2 ILE A 306      89.490  69.550  60.520  1.00  0.00           H
ATOM   4873  HD3 ILE A 306      88.550  68.350  61.440  1.00  0.00           H
ATOM   4874  C   ILE A 306      94.180  66.850  61.240  1.00  0.00           C
ATOM   4875  O   ILE A 306      94.490  65.930  60.450  1.00  0.00           O
ATOM   4876  N   VAL A 307      95.080  67.530  61.950  1.00  0.00           N
ATOM   4877  H   VAL A 307      94.830  68.220  62.650  1.00  0.00           H
ATOM   4878  CA  VAL A 307      96.540  67.420  61.760  1.00  0.00           C
ATOM   4879  HA  VAL A 307      96.730  66.690  60.980  1.00  0.00           H
ATOM   4880  CB  VAL A 307      97.110  68.700  61.160  1.00  0.00           C
ATOM   4881  HB  VAL A 307      96.660  69.540  61.700  1.00  0.00           H
ATOM   4882  CG1 VAL A 307      98.630  68.870  61.340  1.00  0.00           C
ATOM   4883 1HG1 VAL A 307      99.060  67.960  60.930  1.00  0.00           H
ATOM   4884 2HG1 VAL A 307      98.930  69.770  60.790  1.00  0.00           H
ATOM   4885 3HG1 VAL A 307      99.000  69.020  62.350  1.00  0.00           H
ATOM   4886  CG2 VAL A 307      96.800  68.970  59.650  1.00  0.00           C
ATOM   4887 1HG2 VAL A 307      97.230  68.250  58.950  1.00  0.00           H
ATOM   4888 2HG2 VAL A 307      95.720  68.950  59.520  1.00  0.00           H
ATOM   4889 3HG2 VAL A 307      97.120  69.960  59.340  1.00  0.00           H
ATOM   4890  C   VAL A 307      97.260  67.030  63.070  1.00  0.00           C
ATOM   4891  O   VAL A 307      97.990  66.010  63.060  1.00  0.00           O
ATOM   4892  N   LEU A 308      96.940  67.600  64.210  1.00  0.00           N
ATOM   4893  H   LEU A 308      96.220  68.300  64.120  1.00  0.00           H
ATOM   4894  CA  LEU A 308      97.810  67.720  65.370  1.00  0.00           C
ATOM   4895  HA  LEU A 308      98.780  67.300  65.110  1.00  0.00           H
ATOM   4896  CB  LEU A 308      97.870  69.200  65.800  1.00  0.00           C
ATOM   4897  HB1 LEU A 308      98.410  69.260  66.750  1.00  0.00           H
ATOM   4898  HB2 LEU A 308      96.820  69.400  66.030  1.00  0.00           H
ATOM   4899  CG  LEU A 308      98.520  70.310  64.880  1.00  0.00           C
ATOM   4900  HG  LEU A 308      97.980  70.170  63.940  1.00  0.00           H
ATOM   4901  CD1 LEU A 308      98.390  71.720  65.380  1.00  0.00           C
ATOM   4902 1HD1 LEU A 308      97.330  71.980  65.440  1.00  0.00           H
ATOM   4903 2HD1 LEU A 308      98.790  71.760  66.390  1.00  0.00           H
ATOM   4904 3HD1 LEU A 308      98.910  72.420  64.720  1.00  0.00           H
ATOM   4905  CD2 LEU A 308      99.990  69.860  64.690  1.00  0.00           C
ATOM   4906 1HD2 LEU A 308     100.360  70.580  63.950  1.00  0.00           H
ATOM   4907 2HD2 LEU A 308     100.620  69.940  65.570  1.00  0.00           H
ATOM   4908 3HD2 LEU A 308     100.140  68.870  64.270  1.00  0.00           H
ATOM   4909  C   LEU A 308      97.360  66.870  66.600  1.00  0.00           C
ATOM   4910  O   LEU A 308      98.200  66.210  67.270  1.00  0.00           O
ATOM   4911  N   GLY A 309      96.060  66.820  66.820  1.00  0.00           N
ATOM   4912  H   GLY A 309      95.490  67.430  66.260  1.00  0.00           H
ATOM   4913  CA  GLY A 309      95.340  65.800  67.600  1.00  0.00           C
ATOM   4914  HA1 GLY A 309      95.830  64.870  67.310  1.00  0.00           H
ATOM   4915  HA2 GLY A 309      94.290  65.730  67.310  1.00  0.00           H
ATOM   4916  C   GLY A 309      95.190  66.030  69.120  1.00  0.00           C
ATOM   4917  O   GLY A 309      94.210  65.610  69.730  1.00  0.00           O
ATOM   4918  N   TYR A 310      96.090  66.900  69.600  1.00  0.00           N
ATOM   4919  H   TYR A 310      96.900  67.200  69.070  1.00  0.00           H
ATOM   4920  CA  TYR A 310      96.110  67.410  70.930  1.00  0.00           C
ATOM   4921  HA  TYR A 310      96.170  66.530  71.570  1.00  0.00           H
ATOM   4922  CB  TYR A 310      97.340  68.320  71.070  1.00  0.00           C
ATOM   4923  HB1 TYR A 310      97.360  68.790  72.060  1.00  0.00           H
ATOM   4924  HB2 TYR A 310      97.170  69.190  70.430  1.00  0.00           H
ATOM   4925  CG  TYR A 310      98.720  67.750  70.780  1.00  0.00           C
ATOM   4926  CD1 TYR A 310      99.340  66.800  71.630  1.00  0.00           C
ATOM   4927  HD1 TYR A 310      98.890  66.500  72.570  1.00  0.00           H
ATOM   4928  CE1 TYR A 310     100.540  66.180  71.260  1.00  0.00           C
ATOM   4929  HE1 TYR A 310     101.100  65.460  71.850  1.00  0.00           H
ATOM   4930  CZ  TYR A 310     101.200  66.600  70.080  1.00  0.00           C
ATOM   4931  OH  TYR A 310     102.390  66.060  69.730  1.00  0.00           O
ATOM   4932  HH  TYR A 310     102.840  66.380  68.950  1.00  0.00           H
ATOM   4933  CE2 TYR A 310     100.560  67.500  69.190  1.00  0.00           C
ATOM   4934  HE2 TYR A 310     101.010  67.860  68.280  1.00  0.00           H
ATOM   4935  CD2 TYR A 310      99.340  68.110  69.580  1.00  0.00           C
ATOM   4936  HD2 TYR A 310      98.780  68.700  68.860  1.00  0.00           H
ATOM   4937  C   TYR A 310      94.930  68.240  71.460  1.00  0.00           C
ATOM   4938  O   TYR A 310      94.320  69.060  70.800  1.00  0.00           O
ATOM   4939  N   THR A 311      94.570  68.120  72.730  1.00  0.00           N
ATOM   4940  H   THR A 311      95.200  67.520  73.230  1.00  0.00           H
ATOM   4941  CA  THR A 311      93.630  68.960  73.520  1.00  0.00           C
ATOM   4942  HA  THR A 311      92.740  69.120  72.910  1.00  0.00           H
ATOM   4943  CB  THR A 311      93.280  68.170  74.780  1.00  0.00           C
ATOM   4944  HB  THR A 311      92.600  68.870  75.270  1.00  0.00           H
ATOM   4945  CG2 THR A 311      92.410  66.960  74.550  1.00  0.00           C
ATOM   4946 1HG2 THR A 311      91.440  67.190  74.110  1.00  0.00           H
ATOM   4947 2HG2 THR A 311      92.930  66.350  73.810  1.00  0.00           H
ATOM   4948 3HG2 THR A 311      92.380  66.390  75.480  1.00  0.00           H
ATOM   4949  OG1 THR A 311      94.350  67.910  75.620  1.00  0.00           O
ATOM   4950  HG1 THR A 311      95.040  67.570  75.040  1.00  0.00           H
ATOM   4951  C   THR A 311      94.210  70.370  73.790  1.00  0.00           C
ATOM   4952  O   THR A 311      95.430  70.610  73.740  1.00  0.00           O
ATOM   4953  N   GLU A 312      93.270  71.270  74.020  1.00  0.00           N
ATOM   4954  H   GLU A 312      92.400  70.890  74.380  1.00  0.00           H
ATOM   4955  CA  GLU A 312      93.690  72.690  74.170  1.00  0.00           C
ATOM   4956  HA  GLU A 312      94.340  73.050  73.370  1.00  0.00           H
ATOM   4957  CB  GLU A 312      92.450  73.540  74.120  1.00  0.00           C
ATOM   4958  HB1 GLU A 312      92.650  74.540  74.510  1.00  0.00           H
ATOM   4959  HB2 GLU A 312      91.650  73.140  74.750  1.00  0.00           H
ATOM   4960  CG  GLU A 312      91.860  73.880  72.800  1.00  0.00           C
ATOM   4961  HG1 GLU A 312      92.570  74.400  72.160  1.00  0.00           H
ATOM   4962  HG2 GLU A 312      91.030  74.560  72.990  1.00  0.00           H
ATOM   4963  CD  GLU A 312      91.370  72.540  72.130  1.00  0.00           C
ATOM   4964  OE1 GLU A 312      90.640  71.740  72.760  1.00  0.00           O
ATOM   4965  OE2 GLU A 312      91.610  72.440  70.880  1.00  0.00           O
ATOM   4966  C   GLU A 312      94.520  72.910  75.450  1.00  0.00           C
ATOM   4967  O   GLU A 312      95.500  73.710  75.490  1.00  0.00           O
ATOM   4968  N   ALA A 313      94.340  72.000  76.440  1.00  0.00           N
ATOM   4969  H   ALA A 313      93.410  71.590  76.500  1.00  0.00           H
ATOM   4970  CA  ALA A 313      95.230  71.790  77.630  1.00  0.00           C
ATOM   4971  HA  ALA A 313      95.420  72.790  78.020  1.00  0.00           H
ATOM   4972  CB  ALA A 313      94.630  70.830  78.690  1.00  0.00           C
ATOM   4973  HB1 ALA A 313      93.720  71.270  79.100  1.00  0.00           H
ATOM   4974  HB2 ALA A 313      94.220  69.900  78.300  1.00  0.00           H
ATOM   4975  HB3 ALA A 313      95.380  70.530  79.430  1.00  0.00           H
ATOM   4976  C   ALA A 313      96.640  71.230  77.330  1.00  0.00           C
ATOM   4977  O   ALA A 313      97.490  71.160  78.230  1.00  0.00           O
ATOM   4978  N   GLU A 314      96.890  70.750  76.100  1.00  0.00           N
ATOM   4979  H   GLU A 314      96.160  70.730  75.400  1.00  0.00           H
ATOM   4980  CA  GLU A 314      98.200  70.290  75.750  1.00  0.00           C
ATOM   4981  HA  GLU A 314      98.850  70.270  76.620  1.00  0.00           H
ATOM   4982  CB  GLU A 314      98.250  68.790  75.270  1.00  0.00           C
ATOM   4983  HB1 GLU A 314      99.290  68.500  75.130  1.00  0.00           H
ATOM   4984  HB2 GLU A 314      97.680  68.870  74.350  1.00  0.00           H
ATOM   4985  CG  GLU A 314      97.500  67.820  76.140  1.00  0.00           C
ATOM   4986  HG1 GLU A 314      96.580  68.180  76.590  1.00  0.00           H
ATOM   4987  HG2 GLU A 314      98.090  67.520  77.000  1.00  0.00           H
ATOM   4988  CD  GLU A 314      97.240  66.560  75.340  1.00  0.00           C
ATOM   4989  OE1 GLU A 314      96.260  66.500  74.570  1.00  0.00           O
ATOM   4990  OE2 GLU A 314      98.130  65.650  75.330  1.00  0.00           O
ATOM   4991  C   GLU A 314      98.960  71.210  74.760  1.00  0.00           C
ATOM   4992  O   GLU A 314     100.140  71.560  75.020  1.00  0.00           O
ATOM   4993  N   LEU A 315      98.280  71.600  73.690  1.00  0.00           N
ATOM   4994  H   LEU A 315      97.330  71.310  73.510  1.00  0.00           H
ATOM   4995  CA  LEU A 315      98.820  72.510  72.740  1.00  0.00           C
ATOM   4996  HA  LEU A 315      99.850  72.280  72.480  1.00  0.00           H
ATOM   4997  CB  LEU A 315      98.020  72.210  71.450  1.00  0.00           C
ATOM   4998  HB1 LEU A 315      96.980  72.480  71.610  1.00  0.00           H
ATOM   4999  HB2 LEU A 315      97.920  71.130  71.280  1.00  0.00           H
ATOM   5000  CG  LEU A 315      98.610  72.780  70.130  1.00  0.00           C
ATOM   5001  HG  LEU A 315      98.540  73.860  70.170  1.00  0.00           H
ATOM   5002  CD1 LEU A 315     100.070  72.330  69.900  1.00  0.00           C
ATOM   5003 1HD1 LEU A 315     100.450  72.620  68.920  1.00  0.00           H
ATOM   5004 2HD1 LEU A 315     100.680  72.800  70.680  1.00  0.00           H
ATOM   5005 3HD1 LEU A 315     100.090  71.250  70.010  1.00  0.00           H
ATOM   5006  CD2 LEU A 315      97.740  72.420  68.950  1.00  0.00           C
ATOM   5007 1HD2 LEU A 315      96.730  72.680  69.260  1.00  0.00           H
ATOM   5008 2HD2 LEU A 315      98.120  72.860  68.030  1.00  0.00           H
ATOM   5009 3HD2 LEU A 315      97.950  71.350  68.890  1.00  0.00           H
ATOM   5010  C   LEU A 315      98.800  74.030  73.110  1.00  0.00           C
ATOM   5011  O   LEU A 315      98.100  74.860  72.550  1.00  0.00           O
ATOM   5012  N   CYS A 316      99.640  74.320  74.160  1.00  0.00           N
ATOM   5013  H   CYS A 316     100.180  73.580  74.590  1.00  0.00           H
ATOM   5014  CA  CYS A 316      99.610  75.610  74.740  1.00  0.00           C
ATOM   5015  HA  CYS A 316      99.250  76.320  73.990  1.00  0.00           H
ATOM   5016  CB  CYS A 316      98.470  75.530  75.830  1.00  0.00           C
ATOM   5017  HB1 CYS A 316      97.480  75.400  75.380  1.00  0.00           H
ATOM   5018  HB2 CYS A 316      98.400  76.460  76.390  1.00  0.00           H
ATOM   5019  SG  CYS A 316      98.750  74.160  77.010  1.00  0.00           S
ATOM   5020  HG  CYS A 316      97.820  73.270  76.640  1.00  0.00           H
ATOM   5021  C   CYS A 316     100.950  76.140  75.280  1.00  0.00           C
ATOM   5022  O   CYS A 316     101.960  75.470  75.240  1.00  0.00           O
ATOM   5023  N   THR A 317     100.900  77.250  76.040  1.00  0.00           N
ATOM   5024  H   THR A 317     100.120  77.870  75.920  1.00  0.00           H
ATOM   5025  CA  THR A 317     102.110  77.770  76.700  1.00  0.00           C
ATOM   5026  HA  THR A 317     103.010  77.660  76.100  1.00  0.00           H
ATOM   5027  CB  THR A 317     101.910  79.270  76.910  1.00  0.00           C
ATOM   5028  HB  THR A 317     102.850  79.820  77.010  1.00  0.00           H
ATOM   5029  CG2 THR A 317     101.180  79.980  75.790  1.00  0.00           C
ATOM   5030 1HG2 THR A 317     101.500  79.610  74.810  1.00  0.00           H
ATOM   5031 2HG2 THR A 317     100.120  79.800  75.920  1.00  0.00           H
ATOM   5032 3HG2 THR A 317     101.280  81.070  75.800  1.00  0.00           H
ATOM   5033  OG1 THR A 317     101.150  79.510  78.130  1.00  0.00           O
ATOM   5034  HG1 THR A 317     101.660  79.200  78.880  1.00  0.00           H
ATOM   5035  C   THR A 317     102.610  77.080  77.890  1.00  0.00           C
ATOM   5036  O   THR A 317     103.360  77.660  78.690  1.00  0.00           O
ATOM   5037  N   ARG A 318     102.250  75.790  78.140  1.00  0.00           N
ATOM   5038  H   ARG A 318     101.640  75.360  77.450  1.00  0.00           H
ATOM   5039  CA  ARG A 318     102.920  74.960  79.200  1.00  0.00           C
ATOM   5040  HA  ARG A 318     102.950  75.590  80.090  1.00  0.00           H
ATOM   5041  CB  ARG A 318     102.070  73.690  79.460  1.00  0.00           C
ATOM   5042  HB1 ARG A 318     101.020  73.950  79.630  1.00  0.00           H
ATOM   5043  HB2 ARG A 318     102.480  73.250  80.370  1.00  0.00           H
ATOM   5044  CG  ARG A 318     102.050  72.730  78.260  1.00  0.00           C
ATOM   5045  HG1 ARG A 318     103.030  72.570  77.830  1.00  0.00           H
ATOM   5046  HG2 ARG A 318     101.520  73.210  77.430  1.00  0.00           H
ATOM   5047  CD  ARG A 318     101.490  71.330  78.590  1.00  0.00           C
ATOM   5048  HD1 ARG A 318     101.400  70.800  77.640  1.00  0.00           H
ATOM   5049  HD2 ARG A 318     100.480  71.520  78.940  1.00  0.00           H
ATOM   5050  NE  ARG A 318     102.310  70.700  79.650  1.00  0.00           N
ATOM   5051  HE  ARG A 318     102.360  71.200  80.530  1.00  0.00           H
ATOM   5052  CZ  ARG A 318     103.270  69.850  79.390  1.00  0.00           C
ATOM   5053  NH1 ARG A 318     103.360  69.210  78.230  1.00  0.00           N
ATOM   5054 1HH1 ARG A 318     102.850  69.450  77.390  1.00  0.00           H
ATOM   5055 2HH1 ARG A 318     104.180  68.620  78.180  1.00  0.00           H
ATOM   5056  NH2 ARG A 318     104.100  69.590  80.290  1.00  0.00           N
ATOM   5057 1HH2 ARG A 318     104.860  68.970  80.050  1.00  0.00           H
ATOM   5058 2HH2 ARG A 318     103.980  69.970  81.220  1.00  0.00           H
ATOM   5059  C   ARG A 318     104.410  74.640  79.020  1.00  0.00           C
ATOM   5060  O   ARG A 318     104.970  73.990  79.910  1.00  0.00           O
ATOM   5061  N   GLY A 319     105.030  75.060  77.910  1.00  0.00           N
ATOM   5062  H   GLY A 319     104.460  75.470  77.180  1.00  0.00           H
[truncated: 1,090,205 more chars]
