# Supplementary material for: AhR diminishes the efficacy of chemotherapy via suppressing STING dependent type-I interferon in bladder cancer
Source: Nat Commun. 2023 Sep 5;14:5415. doi: 10.1038/s41467-023-41218-5 (PMC10480448; doi:10.1038/s41467-023-41218-5)
Supplement: Supplementary file 10 — Source Data [file 41467_2023_41218_MOESM10_ESM.xlsx]

## Sheet: Fig 1
Fig1A					Fig1B					Fig1C					Fig1D
CM	0.965263	1.1088	0.925942		Lys	25.6	52.6	44.8		CM	226.3	256.5	212.9			CM			Trp free M			Thr free M			CM-Cis			Trp free M-Cis			Thr free M-Cis
CM	3.15796	3.36124	3.09297		Phe	-22.4	-17.5	-14.2		CM	775.9	861.7	787.8		SYBC1-HLA-A	1.0854	0.88775	1.02685	1.39303	1.19601	1.17139	0.822579	0.851587	0.816897	5.12739	5.80874	6.67249	10.5431	11.0673	13.6254	1.98374	2.01144	2.1708
-					Met	157.5	147.6	175.8		-					UMUC-3-HLA-A	1.06865	0.832655	1.09869	1.29755	1.44974	1.46997	0.809886	0.760906	0.850151	7.54641	7.92159	8.60867	17.7014	16.0643	15.9534	1.55379	1.5646	1.7003
Lys	0.619421	0.628068	0.696885		His	15.5	7.8	14.2		Lys	365.7	423.8	405.7		SYBC1-CXCL10	0.990764	0.997655	1.01158	0.949362	0.943671	1.10697	0.662785	0.597335	0.695736	3.72338	3.93568	3.26394	7.70937	6.57328	7.09407	0.557333	0.49196	0.402375
Phe	2.94648	2.44358	2.31176		Ile	-34.3	-26.7	-38.1		Phe	653.4	702.9	695.4		UMUC-3-CXCL10	0.95357	0.973607	1.07282	1.01495	1.0878	1.09536	0.966882	1.05805	1.04349	4.08805	3.94879	4.38146	10.2065	10.939	9.26256	1.21538	1.39611	1.35793
Met	8.93206	9.37614	8.33391		Leu	66.7	87.5	52.8		Met	1031.5	975.9	995.7
His	1.8908	1.87773	2.48045		Val	53.2	45.7	66.8		His	656.75	642.4	689.1		Fig1E						Fig1F
Ile	2.25673	2.97134	2.51227		Trp	236.8	265.2	275.4		Ile	702.4	775.1	726.9		SYBC1	CM	877.3	1314.5	1057.9			Trp free M			Trp 20uM			Trp 50uM			Trp 100uM
Leu	1.91719	2.01251	1.90395		Thr	-22.1	-18.6	-34.8		Leu	805.1	756.8	777.2			Trp free M	2174.6	1957.2	2001.8		SYBC1-HLA-A	0.898858	1.05421	1.04693	0.832871	0.782501	0.798943	0.70523	0.609697	0.631198	0.576809	0.545694	0.458872
Val	2.71132	2.4267	2.36034		-					Val	536.4	495.2	556.3			Trp 50 μm	1157.5	1226.5	997.5		UMUC-3-HLA-A	0.951901	0.991901	1.0562	0.83444	0.789429	0.882019	0.521435	0.535471	0.48933	0.466155	0.503087	0.437963
Trp	18.4941	18.1135	19.1463		Glu	162.3	204.1	186.6		Trp	1756.5	1656.5	1602.6			-					SYBC1-CXCL10	0.954195	1.04417	1.00164	0.796837	0.80796	0.871974	0.587376	0.567368	0.575288	0.583319	0.533055	0.504301
Thr	0.389311	0.358239	0.383951		Asp	15.9	23.5	-11.2		Thr	225.3	198.6	206.7		UMUC-3	CM	671.4	957.2	818.3		UMUC-3-CXCL10	0.931864	1.01973	1.0484	0.772813	0.682165	0.762174	0.527847	0.610555	0.632086	0.443865	0.450061	0.428745
-					Tyr	55.7	21.1	43.8		-						Trp free M	1365.7	1877.4	1652.6
Glu	3.75547	3.5776	4.35438		Pro	-11.5	-21.5	-14.7		Glu	667.4	592.5	621.4			Trp 50 μm	1017.3	888.6	1157.9
Asp	4.2841	3.91495	4.16695		Gly	-22.5	-16.7	-32.7		Asp	772.6	806.4	836.7
Tyr	2.21759	2.15695	2.65733		Ser	-44.6	-37.2	-52.7		Tyr	806.2	894.5	839.4
Pro	3.55289	3.80789	3.50398		Asn	-36.5	-45.2	-27.8		Pro	655.7	721.7	699.5
Gly	3.43187	3.38462	3.62754		Gln	76.7	63.7	58.9		Gly	737.2	705.6	781.2
Ser	4.4971	4.88715	4.78657		Arg	-28.7	-25.7	-36.1		Ser	996.5	1033.5	1056.7
Asn	3.35573	3.33802	3.27349		Hyp	11.2	6.3	4.7		Asn	623.7	705.5	678.5
Gln	1.53662	1.31859	1.41323							Gln	462.4	487.2	498.1
Arg	1.55724	1.9848	1.70408							Arg	795.2	763.4	807.7
Hyp	2.66472	2.56506	2.63718							Hyp	763.5	833.4	836.9
Fig1G
	CF						Trp free F						CF+Cis						Trp free F+Cis							Fig1H
7	35.5	111.2	75.6	68.2	55.1	74.2	55.3	105.7	75.8	56.7	68.7	80.6	88.6	124.7	75.5	64.5	58.1	72.6	98.6	75.4	66.2	58.7	101.5	116.8			Cis+anti CD8						Cis+anti CD8+Trp free F
9	232.5	288.5	175.6	247.5	182.6	178.6	186.4	222.4	172.5	136.5	147.5	206.5	245.6	188.9	205.7	157.6	135.7	216.4	124.5	156.5	89.8	99.6	138.5	157.4		7	23.6399	88.5761	50.548	108.61	42.1544	86.709	71.4994	78.4254	75.9712	47.7472	148.369	73.0071
11	364.5	444.7	386.5	424.7	284.7	463.7	387.5	402.4	368.3	265.9	303.7	278.4	335.5	267.5	301.7	248.7	236.5	367.5	189.7	235.7	156.7	202.7	269.7	305.5		9	78.7166	90.0562	128.975	232.738	65.4081	118.006	263.337	107.856	163.719	99.0869	189.49	129.237
13	589.5	663.4	664.5	578.5	486.4	622.4	555.6	502.4	578.8	368.2	427.5	608.7	578.6	423.6	387.6	336.4	488.7	526.4	221.4	266.7	199.6	265.7	298.7	326.4		11	163.811	202.07	256.956	338.024	149.41	274.781	423.928	226.391	356.372	202.789	298.237	275.602
15	876.9	975.2	921.3	678.2	832.4	805.7	877.5	826.4	987.5	565.4	621.7	956.2	657.5	535.6	625.6	567.7	569.8	621.5	287.8	342.5	207.7	305.7	316.7	347.8		13	388.358	371.259	469.085	589.764	326.301	434.212	489.097	330.452	440.873	308.029	498.87	362.028
17	1356.7	1287.5	1068.6	928.6	1196.8	1087.6	1015.5	965.2	1123.5	765.7	886.7	1135.7	755.6	675.6	753.5	707.5	866.3	688.5	267.8	355.4	185.7	321.4	296.5	327.5		15	593.267	635.928	714.839	876.007	483.17	648.448	603.052	404.033	585.408	458.321	823.431	651.915
19	1856.7	1527.5	1357.8	1475.4	1514.6	1269.5	1487.5	1236.5	1247.5	1085.4	1157.2	1336.7	854.6	785.7	871.5	835.4	924.5	624.8	326.2	385.2	236.7	375.7	325.6	377.7		17	886.186	934.378	1010.95	1211.55	693.349	897.406	824.428	619.526	920.633	682.281	1035.42	985.178
21	2355.7	1896.5	1775.8	1879.7	1967.2	1655.7	2215.6	1565.8	1445.2	1378.5	1354.8	1568.5	887.6	765.2	1015.4	954.7	1068.5	705.4	475.2	435.8	368.5	508.7	397.6	527.5		19	1111.13	1127.34	1234.33	1430.98	886.245	1142.02	968.666	888.47	1186.8	942.6	1299.28	1245.59
																										21	1722.2	1462.75	1653	1662.85	1084.89	1280.68	1195.31	1129.5	1569.31	1208.37	1531.84	1329.99
Fig1I-J												Fig1K														Fig1L
CD8+	Cis	Cis+Trp free F		IFNG+	Cis	Cis+Trp free F		IL2+	Cis	Cis+Trp free F			sg GFP+DMSO			sg GFP+Cis			sg IRF3-1+Cis			sg IRF3-2+Cis					sg IRF3-1+Cis						sg IRF3-1+Cis+Trp free F
	12.3	30.7			10.7	18.6			16.9	33.5		IFNA2	1.09912	0.930677	0.970199	6.21758	5.80121	4.84452	1.19446	1.58706	1.33455	1.23658	1.28909	1.18453		7	53.5157	105.189	81.863	61.3123	49.642	31.7847	167.696	70.4499	91.234	80.0958	62.494	128.418
	17.1	26.9			17.7	23.8			21.4	41.2		IFNA4	1.16105	0.855846	0.983109	11.7568	10.8937	12.8654	1.52143	1.23578	1.27936	1.49012	1.59706	1.74766		9	78.6858	146.929	115.896	158.691	196.515	212.645	204.029	136.517	149.39	139.599	165.716	181.911
	23.4	41.4			15.6	26.1			14.5	29.8																11	162.177	266.31	194.772	198.939	300.781	245.262	226.158	192.846	283.908	247.967	286.281	271.571
	20.14	28.9			20.6	16.7			26.7	33.2																13	214.466	308.73	187.136	329.982	417.035	301.224	330.537	348.087	397.281	353.689	382.714	437.471
	16.8	33.8			12.6	24.7			13.3	27.8																15	360.652	434.299	282.199	399.322	510.433	340.515	403.101	436.834	531.778	461.797	454.765	570.427
	25.9	23.7			19.5	15.8			24.5	35.8																17	444.736	564.186	454.155	476.711	667.909	451.1	514.483	646.17	618.218	469.466	560.312	760.82
																										19	754.787	778.991	574.37	512.809	802.824	550.064	684.292	838.773	844.446	605.417	861.051	838.701
																										21	1070.19	1193.89	802.966	686.492	1092.15	767.057	1034.57	1061.59	1181.9	911.001	949.297	1194.27
Fig1M			Fig1N														Fig1O					Fig1P															Fig1Q
sg IRF3-1+Cis	sg IRF3-1+Cis+Trp free F			sg GFP+Cis						sg IFNAR1-1+Cis							CD8+	sg GFP+Cis	sg IFNAR1-1+Cis		IFNB1	sg GFP+Cis	sg IFNAR1-1+Cis		IFNA4	sg GFP+Cis	sg IFNAR1-1+Cis		H2-KB	sg GFP+Cis	sg IFNAR1-1+Cis		CXCL10	sg GFP+Cis	sg IFNAR1-1+Cis		CD8+	sg GFP+Cis	sg IFNAR1-1+Cis
12.4	8.8		10	242.47	318.14	329.33	344.26	356.28	430.68	277.66	329.18	341.09	382.92	431.12	444.46			14.55	9.5			1.39312	0.696024			0.953921	0.595404			1.17196	0.36066			1.70588	0.120785			13.55	8.86
9.9	13.4		12	307.22	367.14	352.25	391.32	385.83	647.03	329.72	416.57	625.77	385.74	536.01	459.12			10.31	17.53			0.887805	0.431433			0.703168	0.369064			0.852	0.279073			1.74172	0.169636			16.75	6.75
6.6	10.4		14	376.44	415.72	554.32	520.51	398.57	765.11	454.77	577.37	837.59	674.43	648.24	752.95			19.88	22.57			1.48279	0.534851			0.483619	0.457531			1.02025	0.146474			0.447672	0.174405			18.33	11.57
13.9	8.7		16	472.02	518.33	559.13	539.85	556.17	929.75	523.55	658.12	950.27	814.91	834.47	822.11			12.18	11.25			0.527892	1.49196			1.19909	1.27628			0.453422	0.619301			0.517817	0.156097			10.25	13.58
8.5	12.7		18	489.58	676.95	651.63	769.95	833.19	1055.69	845.85	871.98	992.77	1019.92	1247.37	1211.39			8.97	15.75			1.57824	2.21485			2.51741	1.89466			1.7398	0.894227			0.926919	0.323204			17.56	16.28
10.1	15.3		20	590.84	784.58	962.88	925.05	901.41	1277.31	1083.74	981.16	1228.32	1178.84	1303.67	1422.36			17.77	13.65			0.130156	1.78659			0.142788	1.52832			0.762561	0.4661			0.65999	0.628731			15.55	5.75
			22	684.14	803.07	1015.73	998.17	1204.62	1291.24	1169.39	1135.62	1387.22	1346.44	1439.48	1591.86
			24	744.08	839.43	1033.32	1113.05	1207.88	1429.16	1256.04	1319.68	1469.54	1368.33	1603.63	1893.75
Fig1R																										Fig1S
	sg IFNAR1-1						sg IFNAR1-1+Cis sg						sg IFNAR1-1+anti IFNAR1						IFNAR1-1+anti IFNAR1+Cis								sg IFNAR1-1+Cis						sg IFNAR1-1+Cis+Trp Free F
10	204.33	219.16	241.38	246.18	281.92	318.49	211.79	250.63	276.26	282.22	289.52	315.68	218.07	245.47	278.67	292.55	305.95	349.91	226.77	243.77	271.71	300.81	313.47	345.5		10	172.33	179.31	236.08	287.35	307.13	313.1	162.45	185.83	239.16	293.13	318.63	340.02
12	412.8	570.68	623.1	452.33	552.38	639.12	287.4	316.91	428.28	402.56	315.08	489.64	505.38	438.95	756.7	677.75	595.5	562.64	268.71	357.37	462.27	527.47	487.57	555.16		12	379.01	323.05	476.09	325.12	320.32	458.92	351.02	409.11	471.25	474.34	549.45	641.16
14	707.94	624.63	909.91	575.53	650.28	759.64	348.9	440.75	530.03	522.87	437.68	570.5	747.96	645.01	977.45	926.22	779.02	824.41	393.27	408.56	697.46	581.19	610.09	636.1		14	535.89	591.69	666.29	562.09	671.28	831.89	529.25	683.33	656.95	729.85	766.17	882.25
16	1043.11	877.89	1186.21	992.44	1285.3	1349.68	549.62	611.79	747.36	620.51	510.47	779.8	916.45	1039.61	1258.44	1137.63	1249.14	1379.76	576.88	768.55	810.11	746.38	833.11	988.46		16	681.21	635.51	793.47	828.91	889.69	918.66	772.12	794.55	793.62	803.29	1116.13	856.81
18	1215.07	1295.25	1351.46	1359.06	1518.1	1673.35	825.72	791.08	804.12	936.72	772.87	1054.25	1224.36	1422.78	1509.42	1286.97	1556.52	1794.43	809.92	1002.03	719.98	997.84	1036.59	1215.92		18	1046.2	1025.26	1164.49	1183.62	1075.04	1351.77	940.89	1024.45	977.17	1024.51	1361.98	1103.22
20	1589.57	1568.61	1747.24	1521.5	1875.47	1978.55	837.25	819.98	1008.39	1002.15	1083.91	1204.22	1526.7	1545.41	1717.43	1462.38	1685.89	1904.45	1061.02	1153.45	1119.39	1258.08	1364.05	1561.43		20	1296.57	1306.61	1394.29	1268.63	1305.92	1662.68	1136.14	1053.97	1028.18	1167.46	1415.56	1314.47
22	1905.56	1875.83	1998.18	2009.63	2217.27	2483.62	938.03	1073.66	1306.11	1174.71	1348.21	1544.55	1754.1	1961.28	2301.91	2354.29	2223.84	2307.08	1164.96	1267.52	1365.88	1339.02	1454.77	1741.34		22	1327.05	1548.49	1624.98	1432.19	1599.85	1822.48	1264.14	1224.17	1392.76	1466.61	1562.61	1694.99
24	2183.02	2041.67	2216.09	2267.71	2533.76	2869.28	1040.19	1116.18	1470.24	1483.53	1524.87	1624.94	2061.07	2248.59	2332.33	2475.62	2698.47	2829.67	1297.13	1378.86	1528.79	1666.51	1849.13	1929.27		24	1446.22	1576.61	1627.71	1631.43	1654.94	2098.14	1344.64	1356.28	1432.95	1523.02	1677.16	1878.43

## Sheet: Fig 2
Fig2A								Fig2B					Fig2C
CM	PBS	/	si scrRNA	335.44	396.14	311.75		CM+VC	0.922982	1.0529	1.02411		SYBC1	0	1455.5	1247.9	1579.6
	Cis	/	si scrRNA	866.4	754.1	934.1		CM+cGAS+STING	275.207	294.96	255.004			25	1246.8	986.6	1078.8
Trp free M	Cis	/	si scrRNA	1976.2	1845.6	1902.6		Trp free M+cGAS+STING	610.723	636.658	696.691			50	897.6	801.6	789.6
		STING	si RNA-1	557.6	612.7	537.2								100	741.6	661.5	637.9
			si RNA-2	488.4	648.5	707.5								-
		TRIF	si RNA-1	1748.5	1668.25	1864.8							UMUC-3	0	1147.8	1263.7	1370.6
			si RNA-2	1644.5	1576.5	1772.6								25	964.3	887.6	1047.2
		MAVS	si RNA-1	1902.4	1749.2	1818.6								50	865.7	748.2	954.6
			si RNA-2	2146.8	1669.5	1843.5								100	671.4	536.7	714.9
Fig2D					Fig2E				Fig2F
									Fig2G
Fig2H
	CM
PBS	133.25	166.11	181.27	150.06	146.78	139.21	148.87	144.35	158.2	157.81	212.26	224.55	176.69	196.5	154.07	188.57	208.32	165.01	173.09	177.39
Cis	65.25	77.49	96.82	53.2	101.08	71.11	68.45	83.23	81.66	88.24	92.02	73.08	77.14	65.2	54.33	71.4	111.11	71.46	84.79	62.07
IR	121.2	132.72	98.35	93.66	85.67	76.92	102.08	111.57	83.54	77.09	112.27	124.67	107.51	113.29	137.35	94.81	82.35	79.81	113.22	123.41
	Trp free M
PBS	189.93	152.57	135.4	149.47	174.77	179.95	149.99	157.23	163.68	170.8	161.4	214.16	173.89	205.24	176.31	159.69	184.17	173.28	167.63	204.31
Cis	101.11	95.32	114.28	68.68	73.38	82.64	65.21	49.98	59.09	51.27	103.22	72.57	53.01	114.04	77.27	85.23	92.28	91.74	84.51	71.08
IR	121.21	99.92	106.14	110.25	84.42	95.66	79.38	88.31	99.22	127.04	132.71	145.81	97.92	106.23	114.16	87.13	102.31	115.57	127.86	86.51
Fig2I					Fig2J
						CM
					sg STING	122.5	156.4	99.6
					sg STING+1ug STING	755.4	878.5	832.7
					sg STING+2ug STING	1445.4	1355.6	1521.6
					sg STING+4ug STING	1648.5	1575.6	1778.6
						Trp free M
					sg STING	124.6	133.7	156.7
					sg STING+1ug STING	1066.7	1178.5	995.7
					sg STING+2ug STING	2097.6	2126.8	2247.5
					sg STING+4ug STING	2375.9	2474.8	2599.5
					Fig2K
									CF+Cis	Trp free F+Cis
								pSTING	1.06	1.27
									1.33	1.79
									0.84	1.45
									1.28	1.68
									0.76	1.15
									1.39	1.63
									CF+Cis	Trp free F+Cis
								STING	1.04	1.07
									0.86	1.24
									1.12	1.42
									0.93	1.23
									1.37	1.86
									0.92	1.13
Fig2L														Fig2M
	sg STING-1+Cis						sg STING-1+Cis+Trp free F							sgGFP+Cis
7	44.25	95.47	111.59	81.96	61.17	149.45	161.25	113.19	21.57	40.32	85.82	58.04		1.25	1.36	1.14	1.05	0.87	0.77
9	191.77	207.2	181.32	146.8	170.04	144.65	318.13	204.7	90.4	173.41	228	103.48		sgGFP+Cis+Trp free F
11	385.14	339.15	384.35	306.92	434.31	319.04	647.5	368.67	293.25	266.61	422.62	324.21		0.56	0.42	0.32	0.29	0.43	0.13
13	675.69	461.52	653.68	445.96	664	533.8	1044.11	800.19	540.74	491.13	653.03	566.12		sgSTING-1+Cis+Trp free F
15	830.94	723.12	905.34	582.83	988.33	620.63	1281.08	1147.38	715.05	646.09	882.56	805.92		0.78	1.11	1.01	0.97	0.73	0.65
17	942.25	773.35	1111.4	698.88	1089.06	731.25	1562.01	1301.11	1015.17	791.21	1045.71	1085.75
19	1216.07	970.18	1262.46	867.86	1340.39	964.47	1711.94	1463.03	992.54	1063.63	1273.89	1230.89
21	1589.42	1190.72	1581.1	1286.59	1126.34	1377.32	1952.02	1408.81	1156.03	1544.92	1377.29	1235.36
Fig2N
	CF						Trp free F						CF+diABZI						Trp free F+diABZI
7	56.5428	73.3197	50.0152	100.305	39.9401	108.776	97.2187	88.9626	50.7978	56.2934	81.5482	68.3167	44.3744	81.3694	99.0171	47.7702	73.3577	51.6903	128.418	83.3618	80.2637	54.614	92.6694	79.5297
9	118.506	159.924	96.7942	147.877	104.735	167.174	168.175	179.82	89.8269	108.175	112.715	111.335	81.4693	119.733	138.578	114.914	130.618	142.137	199.229	120.222	136.768	102.018	132.318	104.234
11	261.978	315.839	214.574	309.381	229.064	422.695	286.238	278.829	172.054	221.725	294.974	289.644	193.426	178.689	215.08	136.049	225.236	235.187	220.132	148.603	174.504	175.43	196.043	132.762
13	425.468	494.289	350.342	526.427	386.776	647.996	436.498	428.14	299.012	394.019	463.129	470.051	348.406	306.873	357.142	271.663	350.586	329.082	282.423	256.35	287.886	300.36	298.024	238.935
15	558.492	622.68	539.071	691.577	580.782	952.528	605.417	673.701	512.473	584.015	669.897	724.678	444.173	402.515	547.207	365.471	563.594	553.805	343.711	399.275	392.312	400.605	436.11	347.605
17	809.391	1036.02	931.328	1096.89	903.466	1530.19	829.125	977.939	670.603	834.77	980.213	973.906	536.767	455.593	661.411	605.655	714.176	668.768	412.533	518.787	359.262	490.343	583.45	442.935
19	1262.17	1448.22	1207.57	1562.1	1443.01	1995.96	1126.51	1436.03	1055.84	1303.3	1590.38	1197.1	863.357	723.726	931.703	893.611	986.468	810.977	518.473	582.305	487.547	588.426	694.664	577.94
21	1586.41	1944.7	1498.94	1726.42	1787.92	2161.39	1772.71	1916.5	1381.27	1698.2	1883.79	1508.66	1213.48	924.197	1183.22	1162.32	1215.98	1066.51	628.973	783.976	698.707	717.082	953.254	831.979

## Sheet: Fig 3
Fig3A						Fig3B						Fig3C					Fig3D
/	DMSO	455.1	487.2	425.8		/	IL4I1	1.65e-05	1.52e-05	1.92e-05			CM
	Kyn	224.5	338.2	296.5			IDO1	3.76e-05	3.89e-05	3.76e-05		PBS	4.45	6.57	5.27
	KynA	304.5	361.2	331.2			IDO2	3.03e-05	3.01e-05	2.85e-05		IR 10Gy	25.77	28.89	32.75
	5-HTP	385.7	405.3	322.7			TDO2	1.5e-05	1.49e-05	1.64e-05		Cis 20μm	34.56	45.42	40.57
	I3P	487.6	396.9	457.2			DDC	1.79e-05	1.75e-05	1.8e-05			Trp free M
	Tryptamine	327.5	379.7	373.2			TPH1	3.01e-05	2.99e-05	3.07e-05		PBS	3.85	4.67	7.76
Cis	DMSO	1018.4	1154.2	1275.6			TPH2	1.92e-05	1.99e-05	1.88e-05		IR 10Gy	7.86	5.57	10.87
	Kyn	594.6	501.5	499.5		Cis	IL4I1	0.0002375	0.0002262	0.0002247		Cis 20μm	9.43	6.32	8.86
	KynA	644.5	628.4	584.2			IDO1	0.0049102	0.0050834	0.0044561
	5-HTP	732.5	811.2	831.5			IDO2	0.0001524	0.0001393	0.0001238
	I3P	687.5	734.5	772.6			TDO2	7.62e-05	7.57e-05	7.46e-05
	Tryptamine	876.5	954.2	907.7			DDC	0.0002082	0.0001983	0.0001622
							TPH1	7.21e-05	9.45e-05	7.62e-05
							TPH2	0.0001452	0.0001281	0.0001131
Fig3E				Fig3F				Fig3G					Fig3I
									sg GFP
								PBS	5.257	3.647	7.412
								IR 10Gy	18.75	16.57	20.27
								Cis 20μm	26.65	23.57	19.95
								cGAMP 25μg/ml	36.68	42.45	38.42
									sg IDO1-1
								PBS	8.562	2.752	3.814
								IR 10Gy	4.32	7.96	5.17
								Cis 20μm	7.46	6.35	4.65
								cGAMP 25μg/ml	7.75	9.21	6.68
														PBS	RT	Cis
													Kyn	536.7	1655.9	1166.7
								Fig3H						488.9	1475.4	1042.5
														751.5	1857.5	1315.7
														864.6	1354.6	1532.7
														444.2	1652.7	1457.5
														672.1	1217.7	1782.6
													IDO1	0.51	0.89	0.82
														0.44	0.95	0.86
														0.38	1.12	1.01
														0.26	1.32	0.75
														0.42	0.82	0.84
														0.36	1.11	0.72
Fig3J
	sg GFP+Cis						sg GFP+Cis+1-MT						sg STING+Cis						sg STING+Cis+1-MT
10	293.51	362.15	392.63	297.56	278.85	269.75	375.45	314.07	325.59	246.63	289.13	226.26	286.32	225.48	325.45	344.27	350.6	383.27	397.53	307.28	290.25	227.62	217.31	255.16
12	431.2	481.72	480.17	384.78	318.63	449.52	481.92	353.23	399.09	326.93	293.24	254.52	408.13	334.13	637.25	493.08	537.72	471.91	645.44	482.78	431.91	388.62	367.91	415.41
14	568.89	661.69	567.72	452.01	488.7	507.16	445.31	385.72	469.48	536.27	484.08	351.63	564.92	723.78	909.05	741.89	724.84	860.55	933.35	698.29	613.57	589.61	558.51	615.65
16	836.58	751.46	685.27	589.24	658.78	613.97	474.79	503.9	401.39	605.98	515.92	459.35	871	973.43	1290.85	790.7	911.96	949.19	1201.26	893.79	775.23	770.61	729.1	795.89
18	924.27	841.23	742.52	646.47	868.85	758.88	562.34	543.56	443.55	633.77	627.76	566.46	1358.5	1223.08	1592.65	939.51	1299.08	1137.83	1417.08	1124.81	938.55	972.6	840.3	996.38
20	1081.96	961	830.37	1193.7	908.93	968.44	611.1	711.14	469.76	685.21	639.44	602.59	1655.29	1372.73	1834.45	1188.32	1286.2	1326.47	1737.08	1284.81	1298.55	1132.6	1270.3	1156.38
22	1169.65	1130.77	967.92	1390.93	1099.01	1166.15	694.37	718.19	506.97	772.47	699.36	687.72	1952.08	1622.38	2106.25	1437.13	1873.32	1715.11	1935	1510.31	1490.21	1343.59	1297.89	1366.62
24	1289.28	1387.54	1264.09	1654.58	1193.26	1481.25	741.22	748.63	613.28	888.62	701.59	697.21	2038.05	1847.26	2467.55	1674.29	2108.75	1940.22	2155.67	1652.39	1697.54	1876.35	1370.35	1701.65
Fig3K
	sg GFP+RT						sg GFP+RT+1-MT						sg STING+RTs						sg STING+RT+1-MT
10	377.16	391.83	412.5	451.36	477.34	485.69	364.67	402.5	407.04	433.28	436.08	465.5	357.66	366.52	388.5	399.12	404.15	496.54	355.39	373.33	388.07	392.12	423.62	466.41
12	423.05	463.29	437.68	490.43	527.02	596.77	340.92	443.78	429.43	476.13	510.26	476.34	592.61	469.85	501.57	529.98	709.77	613.37	519.02	375.56	481.64	585.93	509.28	514.1
14	542.44	698.02	617.06	675.41	596.45	687.48	410.23	544.96	449.08	490.97	577.47	504.07	687.85	559.47	650.05	724.55	811.08	676.12	662.65	501.47	673.32	714.09	829.57	1004.18
16	678.32	849.19	739.33	744.82	664.16	735.03	506.06	599.87	514.45	515.51	658.99	524.83	1063.55	792.96	880.07	894.61	975.47	894.47	797.59	808.89	753.73	814.22	948.24	1054.03
18	813.57	1014.97	776.54	835.25	791.19	894.46	652.71	758.11	593.78	588.49	724.16	548.94	1118.02	1052.31	906.33	983.15	1175.25	1019.39	956.31	1221.03	846.56	1061.04	1168.79	1233.33
20	949.14	1174.36	1028.46	939.19	846.37	1013.25	803.23	798.04	604.71	703.84	791.35	683.51	1134.38	1341.18	1064.99	1086.97	1312.31	1176.48	1131.81	1499.16	941.28	1083.93	1273.25	1274.18
22	1005.83	1276.78	1108.03	1026.43	969.14	1056.71	834.98	842.87	636.61	728.55	804.18	729.81	1464.59	1679.96	1399.9	1331.09	1425.02	1299.57	1248.33	1597.88	1120.09	1237.26	1401.48	1461.83
24	1107.89	1330.58	1160.28	1057.33	1004.29	1127.42	861.25	905.36	647.86	803.87	923.97	780.16	1602.74	1728.95	1555.28	1406.31	1684.27	1385.02	1417.52	1689.25	1222.71	1305.68	1571.07	1495.32

## Sheet: Fig 4
Fig4A					Fig4D			Fig4E			Fig4F			Fig4G				Fig4H			Fig4I			Fig4K
Fig4B
Fig4C
Fig4L				Fig4M
					DMSO						Cis						CH223191						Cis+CH223191
				10	304.107	239.298	190.301	341.312	593.19	568.994	232.375	288	346.01	557.197	349.661	201.103	485.224	338.831	446.808	179.772	449.392	309.784	382.166	497.685	341.919	328.964	184.299	258.652
				12	492.363	571.517	407.11	278.427	282.433	706.373	375.747	295.451	447.8	318.74	285.128	296.892	533.12	209.115	551.818	341.174	487.166	323.569	325.637	202.274	184.123	290.942	195.677	198.02
				14	974.747	812.515	591.485	1047.27	693.087	592.767	283.049	706.747	254.574	294.786	396.892	455.046	533.374	447.664	386.805	694.257	976.072	221.267	153.988	198.525	114.3	241.713	148.036	223.492
				16	1261.63	1154.72	988.859	693.463	1003.52	759.323	179.056	235.21	277.547	677.836	532	514.059	699.867	222.513	647.713	425.922	1476.65	649.687	173.367	98.0816	332.485	93.4683	182.863	76.1071
				18	1002.3	1026.94	1289.26	856.047	1556.7	913.083	394.338	905.377	180.677	652.692	332.128	165.609	1227.39	849.005	431.477	847.543	1169.07	533.783	134.578	109.81	154.721	71.3088	103.283	282.437
				20	1099.06	1362.96	1014.59	927.277	1401.75	1924.89	539.311	655.771	438.874	734.316	675.781	117.293	1292.44	1026.33	653.088	1498.54	797.658	1178.79	64.1214	145.49	70.5407	270.939	73.7297	42.2013
				22	1742.74	1382.39	1962.67	1185.5	1557.07	1463.21	887.563	1087.02	720.989	854.443	775.957	308.711	959.711	1948.72	1336.33	1607.06	951.795	1271.94	44.376	62.426	33.2065	286.259	24.8263	71.656
				24	2163.64	1781.42	2134.88	2098.67	1494.74	1997.73	937.346	1240.77	941.801	898.191	993.885	575.878	1471.1	1919.55	1697.2	2046.69	1672.53	1034.2	16.337	44.982	184.188	167.648	51.842	42.8655
	AhR+/+	AhR-/-		Fig4N									Fig40				Fig4P
pSTING	0.621032	0.967608						DMSO	CH223191	Cis	Cis+CH223191			days	status			RT						RT+CH223191
	0.403183	1.04465					pSTING	/	/	0.67	0.98		DMSO	26	1		10	288.56	314.79	427.16	275.15	448.96	354.74	396.58	421.84	410.53	386.78	327.95	314.87
	0.860838	1.2689						/	/	0.77	1.25		DMSO	32	1		12	324.89	366.78	476.95	356.18	477.85	394.54	421.86	436.89	484.96	362.78	368.96	333.21
	0.975952	1.85157						/	/	1.05	1.39		DMSO	47	1		14	415.69	441.86	528.96	428.96	533.87	446.85	426.98	473.64	521.87	408.96	399.64	308.24
STING	0.597114	0.843035						/	/	0.51	0.87		DMSO	54	1		16	433.65	486.24	548.75	487.52	551.89	473.65	386.96	442.18	476.21	411.89	359.84	329.85
	0.629402	1.12913						/	/	1.21	1.57		DMSO	45	1		18	563.54	574.86	648.96	604.53	662.74	568.92	396.25	419.87	401.66	372.65	301.86	346.86
	0.876675	1.44239						/	/	0.86	1.38		DMSO	55	1		20	635.48	709.65	744.26	721.86	806.89	669.21	372.54	369.75	327.81	295.86	244.75	368.42
	1.02246	1.82279					STING	/	/	0.38	0.9		Cis+CH223191	65	1		22	695.86	824.76	833.68	768.5	826.36	708.65	402.69	374.6	275.12	268.75	266.84	312.87
IFNB	871.12	1231.35						/	/	0.55	1.17		Cis+CH223191	80	0		24	766.57	935.87	824.57	806.35	979.68	791.74	486.89	284.87	266.35	207.59	227.95	144.78
	642.56	1673.73						/	/	0.75	0.96		Cis+CH223192	80	0
	932.04	1047.83						/	/	1.01	1.28		Cis+CH223193	80	0
	1023.11	1527.95						/	/	0.72	1.07		Cis+CH223194	80	0
								/	/	1.15	1.48		Cis+CH223195	80	0
							IFNB	2.63	3.66	10.33	14.56		CH223191	35	1
								3.44	3.97	12.35	19.66		CH223191	39	1
								2.98	3.45	8.57	17		CH223191	37	1
								4.02	3.96	9.61	21.26		CH223191	42	1
								3.57	4.35	11.74	16.57		CH223191	55	1
								3.64	4.56	13.05	18.42		CH223191	48	1
													Cis	45	1
													Cis	47	1
													Cis	56	1
													Cis	60	1
													Cis	64	0
													Cis	80	0
Fig4Q
	sg GFP+Cis						sg GFP+Cis+CH223191						sg STING+Cis						sg STING+Cis+CH223191
10	293.51	362.15	392.63	297.56	278.85	269.75	375.45	314.07	325.59	246.63	289.13	226.26	286.32	225.48	325.45	344.27	350.6	383.27	397.53	307.28	290.25	227.62	217.31	255.16
12	431.2	481.92	480.17	384.78	318.63	449.52	476.12	353.23	399.09	326.93	293.24	254.52	408.13	334.13	637.25	493.08	537.72	471.91	645.44	482.78	431.91	388.62	367.91	415.41
14	568.89	661.69	567.72	452.01	488.7	507.16	445.31	385.72	469.48	536.27	484.08	351.63	564.92	723.78	909.05	741.89	724.84	860.55	933.35	698.29	613.57	589.61	558.51	615.65
16	836.58	751.46	685.27	589.24	658.78	613.97	474.79	503.9	401.39	605.98	515.92	459.35	871	973.43	1290.85	790.7	911.96	949.19	1201.26	893.79	775.23	770.61	729.1	795.89
18	924.27	841.23	742.82	646.47	868.85	758.88	562.34	543.56	443.55	633.77	627.76	566.46	1358.5	1223.08	1592.65	939.51	1299.08	1137.83	1417.08	1124.81	938.55	972.6	840.3	996.38
20	1081.96	961	830.37	1193.7	908.93	968.44	611.1	711.14	469.76	685.21	639.44	602.59	1655.29	1372.73	1834.45	1188.32	1286.2	1326.47	1737.08	1284.81	1298.55	1132.6	1270.3	1156.38
22	1169.65	1130.77	967.92	1390.93	1099.01	1166.15	694.37	718.19	506.97	772.47	699.36	687.72	1952.08	1622.38	2106.25	1437.13	1873.32	1715.11	1935	1510.31	1490.21	1343.59	1297.89	1366.62
24	1289.28	1387.54	1264.09	1654.58	1193.26	1481.25	741.22	748.63	613.28	888.62	701.59	697.21	2038.05	1847.26	2467.55	1674.29	2108.75	1940.22	2155.67	1652.39	1697.54	1876.35	1370.35	1701.65

## Sheet: Fig 5
Fig5A			Fig5B			Fig5C			Fig5M				Fig5N				Fig5O			Fig5P
Fig5Q				Fig5R				Fig5S			Fig5U			Fig5V
								Fig5T

## Sheet: Fig 6
Fig6A			Fig6B			Fig6C				Fig6E			Fig6F			Fig6H
																	sg GFP
																PBS	483.57	452.68	382.14
																IR 10Gy	754.22	643.25	699.54
																Cis 20μm	961.56	836.41	807.65
																cGAMP 25μg/ml	1035.77	975.69	908.74
																	sg Cullin 4B
						Fig6D										PBS	496.21	349.85	407.25
																IR 10Gy	935.77	878.65	1074.23
																Cis 20μm	1125.36	1347.56	1277.54
																cGAMP 25μg/ml	1557.32	1628.96	1483.47
Fig6I
	sg GFP						sg Cul4b-1						sg Cul4b-2
7	157.14	168.72	171.99	190.46	198.25	224.07	115.63	129.57	135.12	152.71	166.96	178.33	121.34	138.03	149.02	155.11	177.2	189.08
9	206.19	275.27	333.94	240.17	444.07	307.87	192.87	138.37	142.7	277.48	193.85	397.67	324.21	316.67	388.57	236.48	386.28	505.32
11	359.66	311.25	434.21	395.95	525.02	565.57	237.71	286.07	211.97	421.85	387.83	614.85	565.63	564.54	709.27	684.48	500.39	862.83
13	516.58	550.27	571.69	604.74	554.37	858.98	297.32	497.87	262.58	464.42	552.8	664.77	781.78	739.05	943.52	791.97	690.24	1089.17
15	699.43	802.64	787.88	790.75	774.46	1110.13	302.49	632.11	373.49	537.22	628.62	709.05	826.79	1057.87	1195.81	1299.47	1036.18	1313.84
17	925.33	1004.91	936.46	1186.13	1123.33	1367.76	450.57	776.14	648.87	638.15	768.06	835.51	1082.63	1496.22	1293.99	1506.96	1225.83	1498.23
19	1111.43	1204.57	1186.76	1363.19	1187.48	1749.05	612.69	826.39	800.5	785.28	967.61	1184.05	1473.92	1571.27	1676.89	1714.46	1901.67	2075.72
21	1132.35	1358.29	1409.81	1496.13	1538.09	1765.43	681.11	950.34	873.36	999.39	1126.91	1272.62	1624.02	1714.6	1937.83	2045.79	2139.69	2325.45
Fig6J
	sg GFP						sg Cul4b-1						sg Sting+Cul4b-1
7	157.14	168.72	171.99	190.46	198.25	224.07	115.63	129.57	135.12	152.71	166.96	178.33	121.34	138.03	149.02	155.11	177.2	189.08
9	206.19	275.27	333.94	240.17	444.07	307.87	192.87	138.37	142.7	277.48	193.85	397.67	324.21	316.67	388.57	236.48	386.28	505.32
11	359.66	311.25	434.21	395.95	525.02	565.57	237.71	286.07	211.97	421.85	387.83	614.85	565.63	564.54	709.27	684.48	500.39	862.83
13	516.58	550.27	571.69	604.74	554.37	858.98	297.32	497.87	262.58	464.42	552.8	664.77	781.78	739.05	943.52	791.97	690.24	1089.17
15	699.43	802.64	787.88	790.75	774.46	1110.13	302.49	632.11	373.49	537.22	628.62	709.05	826.79	1057.87	1195.81	1299.47	1036.18	1313.84
17	925.33	1004.91	936.46	1186.13	1123.33	1367.76	450.57	776.14	648.87	638.15	768.06	835.51	1082.63	1496.22	1293.99	1506.96	1225.83	1498.23
19	1111.43	1204.57	1186.76	1363.19	1187.48	1749.05	612.69	826.39	800.5	785.28	967.61	1184.05	1473.92	1571.27	1676.89	1714.46	1901.67	2075.72
21	1132.35	1358.29	1409.81	1496.13	1538.09	1765.43	681.11	950.34	873.36	999.39	1126.91	1272.62	1624.02	1714.6	1937.83	2045.79	2139.69	2325.45

## Sheet: Fig 7
Fig7A				Fig7B						Fig7C
					si scrRNA	305.78	341.57	275.41			DMSO			RT			Cis			cGAMP
					si scrRNA	625.78	674.25	727.68		SYBC1	0.940607	1.05824	1.00115	4.1172	4.56832	4.93026	6.32763	6.64222	6.06987	5.8226	5.39515	6.50552
					-					MB49	1.06093	0.962815	0.976255	4.9428	4.57994	4.27324	6.70543	6.56743	5.33441	3.10659	4.07085	3.74595
				SLC1A5	si RNA-1	735.75	661.57	672.46
					si RNA-2	820.41	787.52	647.52		Fig7D
					-						Fresh mediem	4.68	4.38	4.76		Fig7E
				SLC7A5	si RNA-1	1237.51	1476.52	1358.27			-
					si RNA-2	967.51	1135.21	1084.63			si scrRNA	0.89	0.77	0.62
					-					SLC7A5	si RNA-1	3.54	2.87	2.62
				SLC16A10	si RNA-1	863.27	774.52	707.62			si RNA-2	2.46	2.78	3.04
					si RNA-2	684.52	702.34	758.52			-
					-						si scrRNA	1.11	1.25	1.36
				SLC36A4	si RNA-1	813.41	674.28	761.58		SLC7A5	si RNA-1	2.69	3.15	3.37
					si RNA-2	787.54	751.56	662.57			si RNA-2	3.55	3.32	2.75
Fig7F						Fig7G			Fig7H
DMSO	sg GFP	3.97	6.72	8.91						sg GFP						sg Slc7a5						sg Sting+Slc7a5
	sg SLC7A5-1	4.85	6.82	7.05					7	89.28	93.68	100.6	112.44	134.52	146.17	100.7	115.34	125.36	140.91	158.68	169.75	121.57	134.04	148.97	157.75	162.97	187.64
	sg SLC7A5-2	5.54	7.36	4.28					9	440.94	296.32	219.79	367.2	315.21	51.38	299.38	120.02	165.03	213.7	263.47	177.38	391.47	285.96	370.01	486.1	390.17	254.15
	-								11	544.61	442.19	494.32	519.71	519.87	837.46	598.6	248.53	267.57	314.02	316.03	317.92	723.46	595.17	708.43	631.55	691.61	484.96
Cis	sg GFP	44.35	38.83	40.48					13	712.39	672.07	693.96	804.6	738.07	1002.81	778.03	481.17	454.6	388.92	490.7	572.08	1007.89	843.09	1116.76	855.51	922.77	740.78
	sg SLC7A5-1	9.54	12.48	11.68					15	827.2	780.5	911.07	921.27	862.1	1189.57	846.39	551.7	555.71	403.53	668.6	798.7	1388.53	1153.59	1226.94	1032.19	1421.14	1256.61
	sg SLC7A5-2	15.65	10.54	11.73					17	1203.11	1037.43	1092.98	1457.07	1441.28	1378.48	1081.75	798.25	751.54	647.03	983.1	1105.96	1779.14	1916.45	1604.59	1371.04	1619.79	1545.14
	-								19	1488.23	1298.07	1107.71	1704.84	1585.77	1542.31	1227.9	914.64	897.04	731.68	1177.89	1143.19	2177.03	2023.55	2144.66	1666.96	1818.29	1638.96
cGAMP	sg GFP	56.62	50.83	53.15					21	1746.29	1607.49	1636.27	2187.63	1802.31	1668.82	1267.25	1008.92	947.63	808.09	1274.29	1297.63	2447.85	2069.25	2307.25	1850.32	1919.82	1775.18
	sg SLC7A5-1	17.54	20.16	16.34
	sg SLC7A5-2	17.26	11.79	12.62					Fig7I
										DMSO						BCH						Cis						Cis+BCH
									7	147.3	182.6	202.9	115.1	261.1	168.5	102.9	115.6	177.8	165.6	202.8	194.2	196.5	188.6	216.2	209.7	194.7	235.9	228.4	216.5	174.2	172.6	166.6	182.5
									9	254.9	342.5	281.5	143.5	301.4	331.2	244.6	184.2	233.2	208.4	235.3	301.9	244.2	206.5	248.9	277.1	186.2	301.2	241.2	207.6	167.5	157.6	195.9	228.6
									11	434.8	503.7	368.6	294.2	536.2	571.5	323.1	322.1	341.6	319.6	307.9	398.2	276.5	235.1	300.5	328.6	224.1	376.7	289.6	246.2	219.7	205.4	266.7	196.7
									13	521.6	582.2	462.3	401.4	618.7	702.6	435.1	394.5	436.2	474.5	521.3	601.1	327.2	402.6	386.5	475.9	347.5	536.8	263.7	335.7	296.7	314.5	375.8	268.2
									15	876.2	714.2	615.8	589.4	848.6	892.3	587.5	508.9	612.2	565.2	757.8	811.6	414.5	523.7	512.9	534.7	412.3	618.3	355.6	404.2	337.5	349.7	445.3	325.6
									17	1066.7	1053.8	822.3	724.2	1114.6	1207.9	722.1	838.2	977.6	803.9	921.7	994.2	663.7	705.4	662.8	621.6	535.6	764.3	388.6	438.7	362.8	423.8	478.6	356.9
									19	1332.6	1245.9	1125.6	895.6	1387.6	1305.6	857.6	915.1	1154.9	985.4	1173.2	1145.9	842.1	831.5	796.5	842.5	627.2	832.4	402.7	416.8	416.5	437.5	505.7	404.8
									21	1644.5	1486.7	1371.6	1307.6	1652.9	1978.1	1244.2	1301.1	1436.5	1279.5	1523.5	1608.2	1024.5	795.6	847.2	933.2	774.2	805.3	436.4	385.2	430.2	406.2	446.5	524.7
									Fig7J
										PBS						BCH						Cis						Cis+BCH
									IFN-β	6.45	5.11	5.98	4.66	7.02	5.45	8.66	5.23	4.57	7.98	8.75	8.16	11.57	13.52	15.32	10.22	12.74	14.35	18.62	17.63	21.68	24.22	18.14	15.73

## Sheet: Fig 8
Fig8D					Fig8F					Fig8G
		CR+PR	SD+PD				CR+PR	SD+PD				CR+PR	SD+PD
STING sig	Low	37	68		Trp metabolism	Low	29	26		Trp metabolism	Low	13	2
	High	25	19			High	33	61			High	46	35
							CR+PR	SD+PD				CR+PR	SD+PD
					Trp transpoters	Low	24	21		Trp transpoters	Low	15	1
						High	38	66			High	44	36
Fig8H				Fig8I				Fig8J				Fig8K
	AhR Low	AhR High			IFNIs Low	IFNIs High			Teff Low	Teff High			CD3,8 Low	CD3,8 High
Current	40	47		Current	12	75		Current	57	30		Current	47	40
Quit	116	66		Quit	10	172		Quit	89	93		Quit	74	108

## Sheet: Supplementary Fig 1
FigS1K
IFNB1					IFNE					IFNK					IFNW					IFNA1
P1-T	0.105475	0.127627	0.092775		P1-T	0.012958	0.012869	0.015734		P1-T	0.023196	0.035158	0.03125		P1-T	0.112656	0.108881	0.108819		P1-T	0.14143	0.143587	0.144586
P2-T	0.314253	0.303549	0.25349		P2-T	0.146604	0.121582	0.178006		P2-T	0.068869	0.075887	0.063372		P2-T	0.0043343	0.0044871	0.0046133		P2-T	0.013697	0.0135015	0.01418
P3-T	0.251739	0.262429	0.241484		P3-T	0.096723	0.129408	0.084202		P3-T	0.033557	0.040386	0.052922		P3-T	0.016863	0.015843	0.015953		P3-T	0.0330318	0.0493776	0.0547879
P1-M	0.066505	0.072293	0.07966		P1-M	0.092783	0.098755	0.066986		P1-M	0.005799	0.00879	0.007813		P1-M	0.0303955	0.0308198	0.0310341		P1-M	2.6938e-05	3.2708e-05	2.6384e-05
P2-M	0.213159	0.171943	0.238159		P2-M	0.115824	0.100738	0.138696		P2-M	0.078563	0.085971	0.11908		P2-M	0.022217	0.0211969	0.0187106		P2-M	0.000667012	0.000760903	0.000777412
P3-M	0.167241	0.181747	0.120467		P3-M	0.115023	0.122428	0.10083		P3-M	0.087778	0.104386	0.116629		P3-M	0.004216	0.003619	0.004044		P3-M	0.0325771	0.0374212	0.0349152
IFNA2					IFNA4					IFNA5					IFNA6					IFNA7
P1-T	0.023035	0.020475	0.026278		P1-T	0.098073	0.0973956	0.0994421		P1-T	0.0642571	0.0633725	0.0629347		P1-T	0.0068485	0.0075989	0.0072893		P1-T	0.0877778	0.0890031	0.0911173
P2-T	0.091505	0.088388	0.082469		P2-T	0.0883883	0.0902456	0.0802141		P2-T	0.0083154	0.0073745	0.007342		P2-T	0.0005126	0.0004985	0.0004462		P2-T	0.019915	0.020193	0.0200535
P3-T	0.009958	0.010097	0.008431		P3-T	0.002705	0.003151	0.003002		P3-T	0.01468	0.015345	0.013888		P3-T	0.000226	0.000231	0.000239		P3-T	0.013415	0.014885	0.016064
P1-M	0.012604	0.013405	0.013792		P1-M	0.0074943	0.0092265	0.0087288		P1-M	1.4e-06	1.3e-06	1.6e-06		P1-M	5e-07	4e-07	5e-07		P1-M	0.0034962	0.0034006	0.0033306
P2-M	0.064257	0.050067	0.063813		P2-M	0.0160643	0.0149885	0.0157337		P2-M	0.0001139	0.0001229	0.0001111		P2-M	2.85e-05	3.34e-05	2.64e-05		P2-M	0.0061722	0.007239	0.0073911
P3-M	0.028756	0.034674	0.031034		P3-M	0.024181	0.022876	0.021793		P3-M	0.000977	0.001122	0.001161		P3-M	4e-06	4e-06	4e-06		P3-M	0.009291	0.010453	0.009685
IFNA8					IFNA10					IFNA13					IFNA14					IFNA16
P1-T	0.0807721	0.076415	0.0785633		P1-T	0.142595	0.133972	0.129408		P1-T	8e-07	8e-07	8e-07		P1-T	0.103105	0.102949	0.10083		P1-T	0.166086	0.15822	0.153893
P2-T	0.0196408	0.02175	0.0207607		P2-T	0.0297699	0.0303571	0.0306069		P2-T	3.2e-06	3.3e-06	3.1e-06		P2-T	0.0344345	0.0358968	0.0301855		P2-T	0.0204749	0.0196408	0.0203335
P3-T	0.062935	0.067921	0.073302		P3-T	0.107321	0.093428	0.120742		P3-T	0	0	0		P3-T	0.052193	0.0669858	0.0518325		P3-T	0.00454974	0.00442533	0.00474295
P1-M	1.23e-05	1.19e-05	1.25e-05		P1-M	0.0046777	0.0047429	0.0050483		P1-M	3e-07	4e-07	4e-07		P1-M	0.0297699	0.0363979	0.034674		P1-M	0.00621513	0.0066152	0.00697483
P2-M	0.0125167	0.0126914	0.0137922		P2-M	0.0115978	0.0134151	0.0126038		P2-M	4e-07	4e-07	5e-07		P2-M	0.00344806	0.0041577	0.0044871		P2-M	0.000592869	0.000639841	0.000648772
P3-M	0.042689	0.042986	0.040107		P3-M	0.039555	0.043505	0.047696		P3-M	2e-06	2e-06	2e-06		P3-M	0.000572673	0.000584706	0.000564789		P3-M	0.000956465	0.001011	0.000990195
IFNA17					IFNA21					FigS1L
P1-T	0.105843	0.111105	0.108067		P1-T	0.173139	0.163799	0.161544		Epithelial cells (%)
P2-T	0.0438889	0.0529216	0.0486978		P2-T	0.107321	0.105112	0.0987552		64.7
P3-T	0.00315094	0.00410046	0.00451831		P3-T	0.126745	0.140632	0.142595		75.9
P1-M	0.00511872	0.00508337	0.00587987		P1-M	0.00718897	0.00765172	0.00770494		82.5
P2-M	0.000437024	0.000458751	0.000481559		P2-M	0.000755647	0.000892414	0.000862015		70.9
P3-M	4.292e-06	4.262e-06	3.414e-06		P3-M	0.0651541	0.075363	0.0865693		70.3
FigS1M					FigS1N						FigS1P								FigS1R
CM	201.5	188.6	213.5		0	1.11364	0.923568	0.962788			day0	64.87	111.36	76.42	95.11	44.2	88.32
CM	632.4	689.6	622.3		25	0.810441	0.804012	0.724616			day3	18.75	29.87	39	42.78	30.92	50.21
-					50	0.617833	0.488114	0.588571			day6	33.65	18.47	11.99	24.3	16.02	8.05
Lys	443.62	398.5	388.1		100	0.557423	0.461784	0.419078			day10	6.24	11.37	13.61	8.02	10.29	15.66
Phe	622.7	603.8	675.4		-
Met	767.5	686.3	752.1		0	0.900077	1.10812	0.991799			FigS1Q
His	503	533.2	442.8		25	0.645335	0.706186	0.606307			IFNB1	CF+Cis	Trp free F+Cis		IFNA4	CF+Cis	Trp free F+Cis
Ile	423.8	405.6	477.6		50	0.561797	0.425762	0.489072				1.20752	6.64397			0.37259	3.87894
Leu	688.4	702.5	744.6		100	0.453169	0.370648	0.348232				1.33983	8.40964			1.08347	5.11829
Val	366.2	285.6	305.7									0.967306	5.3593			0.523283	6.34519
Trp	1234.5	1145.7	1385.3									0.521972	12.8353			2.03589	7.81184
Thr	136.5	205.7	186.7		FigS1O							0.487017	7.63191			1.16931	2.52391
-					PBS	CM	0.990764	0.997655	1.01158			1.47636	10.498			0.815447	4.8422		FigS1S
Glu	355.4	299.5	348.2			Trp free M	1.20298	1.10697	1.12242
Asp	603.5	632.7	542.9			-					H2-KB	CF+Cis	Trp free F+Cis		CXCL10	CF+Cis	Trp free F+Cis
Tyr	589.1	557.2	548.5		HT-DNA	CM	71.8349	67.9599	75.4063			0.504138	2.91176			0.278461	3.21662
Pro	684.5	583.4	624.5			Trp free M	210.345	216.258	235.016			0.518312	4.11785			0.419152	6.56842
Gly	567.2	466.2	542.1			-						2.17632	3.20848			1.05376	5.63941
Ser	894.5	956.7	912.4		3p-RNA	CM	33.98	41.2583	43.9141			1.26742	5.06967			2.37108	7.97534
Asn	434.6	395.8	488.2			Trp free M	63.8499	57.5448	61.2489			0.656056	3.68558			1.10615	9.61672
Gln	563.2	487.5	532.7			-						0.877756	3.39142			0.771397	8.08667
Arg	777.5	712.6	685.3		LPS	CM	2.34017	2.4736	2.22933
Hyp	654.8	586.7	633.1			Trp free M	3.47404	3.40254	3.62156

## Sheet: Supplementary Fig 2
FigS2A											FigS2B							FigS2C
	si scrRNA			si RNA-1			si RNA-1				PBS	/	si scrRNA	0.918605	1.03348	1.04791				Trp free M			Trp 20uM			Trp 50uM			Trp 100uM
TRIF	0.843518	1.16029	0.996188	0.165453	0.152247	0.153306	0.114585	0.132539	0.113007		Cis	/	si scrRNA	6.66921	7.60799	6.26588		HLA-A	SYBC1	0.988445	1.01623	0.99532	0.775518	0.842783	0.780913	0.713622	0.791814	0.709773	0.591821	0.595938	0.470815
MAVS	1.05105	1.00823	0.940716	0.161749	0.14884	0.14477	0.064339	0.057187	0.054479			STING	si RNA-1	1.37318	1.56647	1.55565			MUMUC	0.975519	1.12058	0.903904	0.826016	0.831761	0.739305	0.548758	0.508473	0.418773	0.352145	0.50496	0.415881
STING	1.07367	1.06625	0.860082	0.183334	0.210596	0.209141	0.077082	0.084938	0.080915				si RNA-2	1.20373	1.30814	1.33563		CXCL10	SYBC1	1.01389	0.999936	0.98617	0.747377	0.779115	0.697327	0.594565	0.69251	0.607059	0.447484	0.371107	0.400509
												TRIF	si RNA-1	6.05244	6.2226	5.86442			MUMUC	0.923028	1.03129	1.04568	0.849359	0.719191	0.837666	0.498079	0.639248	0.643694	0.501544	0.51923	0.484459
													si RNA-2	5.60812	5.84567	6.17961
												MAVS	si RNA-1	5.56938	5.92788	6.09453
													si RNA-2	6.35335	5.96911	6.33551
FigS2D						FigS2E					FigS2F					FigS2H				FigS2I
Hela	CM	557.9	835.6	677.5
	Trp free M	1036.8	1357.3	1099.3
	Trp 50 μm	784.5	466.4	623.1
	-
MCF-7	CM	1039.6	1275.3	1471.1
	Trp free M	2136.8	1974.2	1882
	Trp 50 μm	990.1	1142.5	1007.4
											FigS2G
												CM
											PBS	88.35	65.59	77.71
											Cis	503.59	429.05	474.14
												Trp Free M
											PBS	74.11	54.37	86.69
											Cis	503.68	395.31	438.27
												CM
											PBS	77.02	59.47	89.08
											RT	633.33	547.29	592.08
												Trp Free M
											PBS	62.42	83.18	68.32
											RT	606.89	542.94	664.71
FigS2J
	CF						Trp free F						CF+RT 21 Gy						Trp free F+RT 21 Gy
7	28.9764	80.0958	65.2322	104.114	29.0555	86.766	71.0986	104.773	32.9732	39.2109	67.8624	49.3096	59.0213	49.9212	81.5109	88.5293	60.2952	97.1602	95.9447	97.6091	81.7939	59.9632	59.8852	56.7761
9	109.437	120.691	182.753	162.177	93.3474	211.243	107.974	83.9606	92.917	194.419	113.237	109.387	99.8903	62.5915	99.9547	114.914	74.5948	117.652	179.596	152.141	113.504	61.6411	97.828	138.578
11	273.963	242.754	410.166	321.801	225.682	430.882	298.349	261.342	240.436	382.993	218.865	253.426	137.32	124.804	163.379	146.572	121.228	159.494	237.827	194.451	151.281	97.3933	127.743	178.78
13	522.109	407.415	667.373	758.568	418.121	668.529	458.199	537.891	692.797	579.272	305.66	422	303.333	273.235	312.672	319.526	310.095	284.229	274.974	233.495	192.709	203.611	187.686	258.506
15	717.609	584.234	825.82	881.197	767.314	854.865	862.939	849.489	1099.08	967.035	518.039	728.408	388.361	432.353	496.534	498.287	462.028	481.016	359.03	308.041	335.906	323.978	291.978	381.202
17	919.019	920.009	1276.5	1244.2	1071.11	1237.6	1329.49	1268.14	1633.82	1346.47	864.585	1099.18	546.996	536.346	647.552	627.376	671.131	578.207	561.275	452.411	512.059	528.487	456.707	581.047
19	1403.83	1253.58	1890.24	1324.68	1385.67	1480.36	1639.62	1551.84	1948.94	1882.72	1207.03	1421.6	692.929	732.164	892.167	752.837	970.538	760.34	588.673	592.106	567.237	596.977	626.218	771.331
21	1735.61	1376.67	2124.32	1642.54	1713.2	1795.48	2118.65	1923.98	2149.87	1880.65	1584.77	1797.33	782.449	811.824	1180.09	939.845	1357.98	1177.39	563.557	679.143	652.817	650.612	637.001	804.102
FigS2K									FigS2L
					CF+RT 21 Gy	Trp free F+RT 21 Gy
				pSTING	0.84	1.67
					0.36	0.93
					0.43	1.16
					1.05	1.31
					1.21	1.96
					0.72	1.43
					CF+Cis	Trp free F+Cis
				STING	0.43	1.11
					0.68	1.24
					0.75	1.47
					0.96	1.52
					1.27	1.68
					1.38	1.87

[truncated: 5 more sheets: Supplementary Fig 3, Supplementary Fig 4, Supplementary Fig 5, Supplementary Fig 6, Supplementary Fig 7]
